# Supplementary material for: Biomechanics of running: A special reference to the comparisons of wearing boots and running shoes
Source: PLoS One. 2022 Jun 24;17(6):e0270496. doi: 10.1371/journal.pone.0270496 (PMC9231798; doi:10.1371/journal.pone.0270496)
Supplement: S1 File — The file contains experimental markers and force data (TRC and MOT), OpenSim model (OSIM), setup (XML), and output (STO) files for 17 participants, 2 conditions (boot\shoe), and 4 trials which are stored in separate folders. (ZIP) [file pone.0270496.s001.zip]

Archive with 2,266 entries (1,771 files):
- DataSet/
- DataSet/osim/
- DataSet/osim/markers.xml
- DataSet/osim/Raj2015.osim
- DataSet/s01/
- DataSet/s01/boot/
- DataSet/s01/boot/static/
- DataSet/s01/boot/static/s01_boot_scaled.osim
- DataSet/s01/boot/static/s01_boot_setupScale.xml
- DataSet/s01/boot/static/s01_boot_static.trc
- DataSet/s01/boot/static/s01_boot_static_position.mot
- DataSet/s01/boot/T1/
- DataSet/s01/boot/T1/exp/
- DataSet/s01/boot/T1/exp/s01_boot_T1_events.txt
- DataSet/s01/boot/T1/exp/s01_boot_T1_forces.mot
- DataSet/s01/boot/T1/exp/s01_boot_T1_markers.trc
- DataSet/s01/boot/T1/results/
- DataSet/s01/boot/T1/results/s01_boot_T1_inverse_dynamics.sto
- DataSet/s01/boot/T1/results/s01_boot_T1_inverse_kinematics.mot
- DataSet/s01/boot/T1/results/s01_boot_T1_Kinematics_q.sto
- DataSet/s01/boot/T1/results/s01_boot_T1_Kinematics_u.sto
- DataSet/s01/boot/T1/results/s01_boot_T1_TD.txt
- DataSet/s01/boot/T1/s01_boot_T1_setupAnalyze.xml
- DataSet/s01/boot/T1/s01_boot_T1_setupExtLoads.xml
- DataSet/s01/boot/T1/s01_boot_T1_setupID.xml
- DataSet/s01/boot/T1/s01_boot_T1_setupIK.xml
- DataSet/s01/boot/T2/
- DataSet/s01/boot/T2/exp/
- DataSet/s01/boot/T2/exp/s01_boot_T2_events.txt
- DataSet/s01/boot/T2/exp/s01_boot_T2_forces.mot
- DataSet/s01/boot/T2/exp/s01_boot_T2_markers.trc
- DataSet/s01/boot/T2/results/
- DataSet/s01/boot/T2/results/s01_boot_T2_inverse_dynamics.sto
- DataSet/s01/boot/T2/results/s01_boot_T2_inverse_kinematics.mot
- DataSet/s01/boot/T2/results/s01_boot_T2_Kinematics_q.sto
- DataSet/s01/boot/T2/results/s01_boot_T2_Kinematics_u.sto
- DataSet/s01/boot/T2/results/s01_boot_T2_TD.txt
- DataSet/s01/boot/T2/s01_boot_T2_setupAnalyze.xml
- DataSet/s01/boot/T2/s01_boot_T2_setupExtLoads.xml
- DataSet/s01/boot/T2/s01_boot_T2_setupID.xml
- DataSet/s01/boot/T2/s01_boot_T2_setupIK.xml
- DataSet/s01/boot/T3/
- DataSet/s01/boot/T3/exp/
- DataSet/s01/boot/T3/exp/s01_boot_T3_events.txt
- DataSet/s01/boot/T3/exp/s01_boot_T3_forces.mot
- DataSet/s01/boot/T3/exp/s01_boot_T3_markers.trc
- DataSet/s01/boot/T3/results/
- DataSet/s01/boot/T3/results/s01_boot_T3_inverse_dynamics.sto
- DataSet/s01/boot/T3/results/s01_boot_T3_inverse_kinematics.mot
- DataSet/s01/boot/T3/results/s01_boot_T3_Kinematics_q.sto
- DataSet/s01/boot/T3/results/s01_boot_T3_Kinematics_u.sto
- DataSet/s01/boot/T3/results/s01_boot_T3_TD.txt
- DataSet/s01/boot/T3/s01_boot_T3_setupAnalyze.xml
- DataSet/s01/boot/T3/s01_boot_T3_setupExtLoads.xml
- DataSet/s01/boot/T3/s01_boot_T3_setupID.xml
- DataSet/s01/boot/T3/s01_boot_T3_setupIK.xml
- DataSet/s01/boot/T4/
- DataSet/s01/boot/T4/exp/
- DataSet/s01/boot/T4/exp/s01_boot_T4_events.txt
- DataSet/s01/boot/T4/exp/s01_boot_T4_forces.mot
- DataSet/s01/boot/T4/exp/s01_boot_T4_markers.trc
- DataSet/s01/boot/T4/results/
- DataSet/s01/boot/T4/results/s01_boot_T4_inverse_dynamics.sto
- DataSet/s01/boot/T4/results/s01_boot_T4_inverse_kinematics.mot
- DataSet/s01/boot/T4/results/s01_boot_T4_Kinematics_q.sto
- DataSet/s01/boot/T4/results/s01_boot_T4_Kinematics_u.sto
- DataSet/s01/boot/T4/results/s01_boot_T4_TD.txt
- DataSet/s01/boot/T4/s01_boot_T4_setupAnalyze.xml
- DataSet/s01/boot/T4/s01_boot_T4_setupExtLoads.xml
- DataSet/s01/boot/T4/s01_boot_T4_setupID.xml
- DataSet/s01/boot/T4/s01_boot_T4_setupIK.xml
- DataSet/s01/shoe/
- DataSet/s01/shoe/static/
- DataSet/s01/shoe/static/s01_shoe_scaled.osim
- DataSet/s01/shoe/static/s01_shoe_setupScale.xml
- DataSet/s01/shoe/static/s01_shoe_static.trc
- DataSet/s01/shoe/static/s01_shoe_static_position.mot
- DataSet/s01/shoe/T1/
- DataSet/s01/shoe/T1/exp/
- DataSet/s01/shoe/T1/exp/s01_shoe_T1_events.txt
- DataSet/s01/shoe/T1/exp/s01_shoe_T1_forces.mot
- DataSet/s01/shoe/T1/exp/s01_shoe_T1_markers.trc
- DataSet/s01/shoe/T1/results/
- DataSet/s01/shoe/T1/results/s01_shoe_T1_inverse_dynamics.sto
- DataSet/s01/shoe/T1/results/s01_shoe_T1_inverse_kinematics.mot
- DataSet/s01/shoe/T1/results/s01_shoe_T1_Kinematics_q.sto
- DataSet/s01/shoe/T1/results/s01_shoe_T1_Kinematics_u.sto
- DataSet/s01/shoe/T1/results/s01_shoe_T1_TD.txt
- DataSet/s01/shoe/T1/s01_shoe_T1_setupAnalyze.xml
- DataSet/s01/shoe/T1/s01_shoe_T1_setupExtLoads.xml
- DataSet/s01/shoe/T1/s01_shoe_T1_setupID.xml
- DataSet/s01/shoe/T1/s01_shoe_T1_setupIK.xml
- DataSet/s01/shoe/T2/
- DataSet/s01/shoe/T2/exp/
- DataSet/s01/shoe/T2/exp/s01_shoe_T2_events.txt
- DataSet/s01/shoe/T2/exp/s01_shoe_T2_forces.mot
- DataSet/s01/shoe/T2/exp/s01_shoe_T2_markers.trc
- DataSet/s01/shoe/T2/results/
- DataSet/s01/shoe/T2/results/s01_shoe_T2_inverse_dynamics.sto
- DataSet/s01/shoe/T2/results/s01_shoe_T2_inverse_kinematics.mot
- DataSet/s01/shoe/T2/results/s01_shoe_T2_Kinematics_q.sto
- DataSet/s01/shoe/T2/results/s01_shoe_T2_Kinematics_u.sto
- DataSet/s01/shoe/T2/results/s01_shoe_T2_TD.txt
- DataSet/s01/shoe/T2/s01_shoe_T2_setupAnalyze.xml
- DataSet/s01/shoe/T2/s01_shoe_T2_setupExtLoads.xml
- DataSet/s01/shoe/T2/s01_shoe_T2_setupID.xml
- DataSet/s01/shoe/T2/s01_shoe_T2_setupIK.xml
- DataSet/s01/shoe/T3/
- DataSet/s01/shoe/T3/exp/
- DataSet/s01/shoe/T3/exp/s01_shoe_T3_events.txt
- DataSet/s01/shoe/T3/exp/s01_shoe_T3_forces.mot
- DataSet/s01/shoe/T3/exp/s01_shoe_T3_markers.trc
- DataSet/s01/shoe/T3/results/
- DataSet/s01/shoe/T3/results/s01_shoe_T3_inverse_dynamics.sto
- DataSet/s01/shoe/T3/results/s01_shoe_T3_inverse_kinematics.mot
- DataSet/s01/shoe/T3/results/s01_shoe_T3_Kinematics_q.sto
- DataSet/s01/shoe/T3/results/s01_shoe_T3_Kinematics_u.sto
- DataSet/s01/shoe/T3/results/s01_shoe_T3_TD.txt
- DataSet/s01/shoe/T3/s01_shoe_T3_setupAnalyze.xml
- DataSet/s01/shoe/T3/s01_shoe_T3_setupExtLoads.xml
- DataSet/s01/shoe/T3/s01_shoe_T3_setupID.xml
- DataSet/s01/shoe/T3/s01_shoe_T3_setupIK.xml
- DataSet/s01/shoe/T4/
- DataSet/s01/shoe/T4/exp/
- DataSet/s01/shoe/T4/exp/s01_shoe_T4_events.txt
- DataSet/s01/shoe/T4/exp/s01_shoe_T4_forces.mot
- DataSet/s01/shoe/T4/exp/s01_shoe_T4_markers.trc
- DataSet/s01/shoe/T4/results/
- DataSet/s01/shoe/T4/results/s01_shoe_T4_inverse_dynamics.sto
- DataSet/s01/shoe/T4/results/s01_shoe_T4_inverse_kinematics.mot
- DataSet/s01/shoe/T4/results/s01_shoe_T4_Kinematics_q.sto
- DataSet/s01/shoe/T4/results/s01_shoe_T4_Kinematics_u.sto
- DataSet/s01/shoe/T4/results/s01_shoe_T4_TD.txt
- DataSet/s01/shoe/T4/s01_shoe_T4_setupAnalyze.xml
- DataSet/s01/shoe/T4/s01_shoe_T4_setupExtLoads.xml
- DataSet/s01/shoe/T4/s01_shoe_T4_setupID.xml
- DataSet/s01/shoe/T4/s01_shoe_T4_setupIK.xml
- DataSet/s02/
- DataSet/s02/boot/
- DataSet/s02/boot/static/
- DataSet/s02/boot/static/s02_boot_scaled.osim
- DataSet/s02/boot/static/s02_boot_setupScale.xml
- DataSet/s02/boot/static/s02_boot_static.trc
- DataSet/s02/boot/static/s02_boot_static_position.mot
- DataSet/s02/boot/T1/
- DataSet/s02/boot/T1/exp/
- DataSet/s02/boot/T1/exp/s02_boot_T1_events.txt
- DataSet/s02/boot/T1/exp/s02_boot_T1_forces.mot
- DataSet/s02/boot/T1/exp/s02_boot_T1_markers.trc
- DataSet/s02/boot/T1/results/
- DataSet/s02/boot/T1/results/s02_boot_T1_inverse_dynamics.sto
- DataSet/s02/boot/T1/results/s02_boot_T1_inverse_kinematics.mot
- DataSet/s02/boot/T1/results/s02_boot_T1_Kinematics_q.sto
- DataSet/s02/boot/T1/results/s02_boot_T1_Kinematics_u.sto
- DataSet/s02/boot/T1/results/s02_boot_T1_TD.txt
- DataSet/s02/boot/T1/s02_boot_T1_setupAnalyze.xml
- DataSet/s02/boot/T1/s02_boot_T1_setupExtLoads.xml
- DataSet/s02/boot/T1/s02_boot_T1_setupID.xml
- DataSet/s02/boot/T1/s02_boot_T1_setupIK.xml
- DataSet/s02/boot/T2/
- DataSet/s02/boot/T2/exp/
- DataSet/s02/boot/T2/exp/s02_boot_T2_events.txt
- DataSet/s02/boot/T2/exp/s02_boot_T2_forces.mot
- DataSet/s02/boot/T2/exp/s02_boot_T2_markers.trc
- DataSet/s02/boot/T2/results/
- DataSet/s02/boot/T2/results/s02_boot_T2_inverse_dynamics.sto
- DataSet/s02/boot/T2/results/s02_boot_T2_inverse_kinematics.mot
- DataSet/s02/boot/T2/results/s02_boot_T2_Kinematics_q.sto
- DataSet/s02/boot/T2/results/s02_boot_T2_Kinematics_u.sto
- DataSet/s02/boot/T2/results/s02_boot_T2_TD.txt
- DataSet/s02/boot/T2/s02_boot_T2_setupAnalyze.xml
- DataSet/s02/boot/T2/s02_boot_T2_setupExtLoads.xml
- DataSet/s02/boot/T2/s02_boot_T2_setupID.xml
- DataSet/s02/boot/T2/s02_boot_T2_setupIK.xml
- DataSet/s02/boot/T3/
- DataSet/s02/boot/T3/exp/
- DataSet/s02/boot/T3/exp/s02_boot_T3_events.txt
- DataSet/s02/boot/T3/exp/s02_boot_T3_forces.mot
- DataSet/s02/boot/T3/exp/s02_boot_T3_markers.trc
- DataSet/s02/boot/T3/results/
- DataSet/s02/boot/T3/results/s02_boot_T3_inverse_dynamics.sto
- DataSet/s02/boot/T3/results/s02_boot_T3_inverse_kinematics.mot
- DataSet/s02/boot/T3/results/s02_boot_T3_Kinematics_q.sto
- DataSet/s02/boot/T3/results/s02_boot_T3_Kinematics_u.sto
- DataSet/s02/boot/T3/results/s02_boot_T3_TD.txt
- DataSet/s02/boot/T3/s02_boot_T3_setupAnalyze.xml
- DataSet/s02/boot/T3/s02_boot_T3_setupExtLoads.xml
- DataSet/s02/boot/T3/s02_boot_T3_setupID.xml
- DataSet/s02/boot/T3/s02_boot_T3_setupIK.xml
- DataSet/s02/boot/T4/
- DataSet/s02/boot/T4/exp/
- DataSet/s02/boot/T4/exp/s02_boot_T4_events.txt
- DataSet/s02/boot/T4/exp/s02_boot_T4_forces.mot
- DataSet/s02/boot/T4/exp/s02_boot_T4_markers.trc
- DataSet/s02/boot/T4/results/
- DataSet/s02/boot/T4/results/s02_boot_T4_inverse_dynamics.sto
- DataSet/s02/boot/T4/results/s02_boot_T4_inverse_kinematics.mot
- DataSet/s02/boot/T4/results/s02_boot_T4_Kinematics_q.sto
- DataSet/s02/boot/T4/results/s02_boot_T4_Kinematics_u.sto
- DataSet/s02/boot/T4/results/s02_boot_T4_TD.txt
- DataSet/s02/boot/T4/s02_boot_T4_setupAnalyze.xml
- DataSet/s02/boot/T4/s02_boot_T4_setupExtLoads.xml
- DataSet/s02/boot/T4/s02_boot_T4_setupID.xml
- DataSet/s02/boot/T4/s02_boot_T4_setupIK.xml
- DataSet/s02/shoe/
- DataSet/s02/shoe/static/
- DataSet/s02/shoe/static/s02_shoe_scaled.osim
- DataSet/s02/shoe/static/s02_shoe_setupScale.xml
- DataSet/s02/shoe/static/s02_shoe_static.trc
- DataSet/s02/shoe/static/s02_shoe_static_position.mot
- DataSet/s02/shoe/T1/
- DataSet/s02/shoe/T1/exp/
- DataSet/s02/shoe/T1/exp/new.trc
- DataSet/s02/shoe/T1/exp/s02_shoe_T1_events.txt
- DataSet/s02/shoe/T1/exp/s02_shoe_T1_forces.mot
- DataSet/s02/shoe/T1/exp/s02_shoe_T1_markers.trc
- DataSet/s02/shoe/T1/results/
- DataSet/s02/shoe/T1/results/s02_shoe_T1_inverse_dynamics.sto
- DataSet/s02/shoe/T1/results/s02_shoe_T1_inverse_kinematics.mot
- DataSet/s02/shoe/T1/results/s02_shoe_T1_Kinematics_q.sto
- DataSet/s02/shoe/T1/results/s02_shoe_T1_Kinematics_u.sto
- DataSet/s02/shoe/T1/results/s02_shoe_T1_TD.txt
- DataSet/s02/shoe/T1/s02_shoe_T1_setupAnalyze.xml
- DataSet/s02/shoe/T1/s02_shoe_T1_setupExtLoads.xml
- DataSet/s02/shoe/T1/s02_shoe_T1_setupID.xml
- DataSet/s02/shoe/T1/s02_shoe_T1_setupIK.xml
- DataSet/s02/shoe/T2/
- DataSet/s02/shoe/T2/exp/
- DataSet/s02/shoe/T2/exp/s02_shoe_T2_events.txt
- DataSet/s02/shoe/T2/exp/s02_shoe_T2_forces.mot
- DataSet/s02/shoe/T2/exp/s02_shoe_T2_markers.trc
- DataSet/s02/shoe/T2/results/
- DataSet/s02/shoe/T2/results/s02_shoe_T2_inverse_dynamics.sto
- DataSet/s02/shoe/T2/results/s02_shoe_T2_inverse_kinematics.mot
- DataSet/s02/shoe/T2/results/s02_shoe_T2_Kinematics_q.sto
- DataSet/s02/shoe/T2/results/s02_shoe_T2_Kinematics_u.sto
- DataSet/s02/shoe/T2/results/s02_shoe_T2_TD.txt
- DataSet/s02/shoe/T2/s02_shoe_T2_setupAnalyze.xml
- DataSet/s02/shoe/T2/s02_shoe_T2_setupExtLoads.xml
- DataSet/s02/shoe/T2/s02_shoe_T2_setupID.xml
- DataSet/s02/shoe/T2/s02_shoe_T2_setupIK.xml
- DataSet/s02/shoe/T3/
- DataSet/s02/shoe/T3/exp/
- DataSet/s02/shoe/T3/exp/s02_shoe_T3_events.txt
- DataSet/s02/shoe/T3/exp/s02_shoe_T3_forces.mot
- DataSet/s02/shoe/T3/exp/s02_shoe_T3_markers.trc
- DataSet/s02/shoe/T3/results/
- DataSet/s02/shoe/T3/results/s02_shoe_T3_inverse_dynamics.sto
- DataSet/s02/shoe/T3/results/s02_shoe_T3_inverse_kinematics.mot
- DataSet/s02/shoe/T3/results/s02_shoe_T3_Kinematics_q.sto
- DataSet/s02/shoe/T3/results/s02_shoe_T3_Kinematics_u.sto
- DataSet/s02/shoe/T3/results/s02_shoe_T3_TD.txt
- DataSet/s02/shoe/T3/s02_shoe_T3_setupAnalyze.xml
- DataSet/s02/shoe/T3/s02_shoe_T3_setupExtLoads.xml
- DataSet/s02/shoe/T3/s02_shoe_T3_setupID.xml
- DataSet/s02/shoe/T3/s02_shoe_T3_setupIK.xml
- DataSet/s02/shoe/T4/
- DataSet/s02/shoe/T4/exp/
- DataSet/s02/shoe/T4/exp/s02_shoe_T4_events.txt
- DataSet/s02/shoe/T4/exp/s02_shoe_T4_forces.mot
- DataSet/s02/shoe/T4/exp/s02_shoe_T4_markers.trc
- DataSet/s02/shoe/T4/results/
- DataSet/s02/shoe/T4/results/s02_shoe_T4_inverse_dynamics.sto
- DataSet/s02/shoe/T4/results/s02_shoe_T4_inverse_kinematics.mot
- DataSet/s02/shoe/T4/results/s02_shoe_T4_Kinematics_q.sto
- DataSet/s02/shoe/T4/results/s02_shoe_T4_Kinematics_u.sto
- DataSet/s02/shoe/T4/results/s02_shoe_T4_TD.txt
- DataSet/s02/shoe/T4/s02_shoe_T4_setupAnalyze.xml
- DataSet/s02/shoe/T4/s02_shoe_T4_setupExtLoads.xml
- DataSet/s02/shoe/T4/s02_shoe_T4_setupID.xml
- DataSet/s02/shoe/T4/s02_shoe_T4_setupIK.xml
- DataSet/s03/
- DataSet/s03/boot/
- DataSet/s03/boot/static/
- DataSet/s03/boot/static/s03_boot_scaled.osim
- DataSet/s03/boot/static/s03_boot_setupScale.xml
- DataSet/s03/boot/static/s03_boot_static.trc
- DataSet/s03/boot/static/s03_boot_static_position.mot
- DataSet/s03/boot/T1/
- DataSet/s03/boot/T1/exp/
- DataSet/s03/boot/T1/exp/s03_boot_T1_events.txt
- DataSet/s03/boot/T1/exp/s03_boot_T1_forces.mot
- DataSet/s03/boot/T1/exp/s03_boot_T1_markers.trc
- DataSet/s03/boot/T1/results/
- DataSet/s03/boot/T1/results/s03_boot_T1_inverse_dynamics.sto
- DataSet/s03/boot/T1/results/s03_boot_T1_inverse_kinematics.mot
- DataSet/s03/boot/T1/results/s03_boot_T1_Kinematics_q.sto
- DataSet/s03/boot/T1/results/s03_boot_T1_Kinematics_u.sto
- DataSet/s03/boot/T1/results/s03_boot_T1_TD.txt
- DataSet/s03/boot/T1/s03_boot_T1_setupAnalyze.xml
- DataSet/s03/boot/T1/s03_boot_T1_setupExtLoads.xml
- DataSet/s03/boot/T1/s03_boot_T1_setupID.xml
- DataSet/s03/boot/T1/s03_boot_T1_setupIK.xml
- DataSet/s03/boot/T2/
- DataSet/s03/boot/T2/exp/
- DataSet/s03/boot/T2/exp/s03_boot_T2_events.txt
- DataSet/s03/boot/T2/exp/s03_boot_T2_forces.mot
- DataSet/s03/boot/T2/exp/s03_boot_T2_markers.trc
- DataSet/s03/boot/T2/results/
- DataSet/s03/boot/T2/results/s03_boot_T2_inverse_dynamics.sto
[truncated: 1,966 more entries]
