# Supplementary material for: Biomechanics of running: A special reference to the comparisons of wearing boots and running shoes
Source: PLoS One. 2022 Jun 24;17(6):e0270496. doi: 10.1371/journal.pone.0270496 (PMC9231798; doi:10.1371/journal.pone.0270496)
Supplement: S1 File — The file contains experimental markers and force data (TRC and MOT), OpenSim model (OSIM), setup (XML), and output (STO) files for 17 participants, 2 conditions (boot\shoe), and 4 trials which are stored in separate folders. (ZIP) [file pone.0270496.s001.zip › DataSet/osim/markers.xml]

<?xml version="1.0" encoding="UTF-8" ?>
<OpenSimDocument Version="40000">
	<MarkerSet name="markerset">
		<objects>
			<Marker name="RACR">
				<!--Path to a Component that satisfies the Socket 'parent_frame' of type PhysicalFrame (description: The frame to which this station is fixed.).-->
				<socket_parent_frame>/bodyset/torso</socket_parent_frame>
				<!--The fixed location of the station expressed in its parent frame.-->
				<location>-0.0030000000000000001 0.42499999999999999 0.13</location>
				<!--Flag (true or false) specifying whether the marker is fixed in its parent frame during the marker placement step of scaling.  If false, the marker is free to move within its parent Frame to match its experimental counterpart.-->
				<fixed>false</fixed>
			</Marker>
			<Marker name="LACR">
				<!--Path to a Component that satisfies the Socket 'parent_frame' of type PhysicalFrame (description: The frame to which this station is fixed.).-->
				<socket_parent_frame>/bodyset/torso</socket_parent_frame>
				<!--The fixed location of the station expressed in its parent frame.-->
				<location>-0.0030000000000000001 0.42499999999999999 -0.13</location>
				<!--Flag (true or false) specifying whether the marker is fixed in its parent frame during the marker placement step of scaling.  If false, the marker is free to move within its parent Frame to match its experimental counterpart.-->
				<fixed>false</fixed>
			</Marker>
			<Marker name="ACR">
				<!--Path to a Component that satisfies the Socket 'parent_frame' of type PhysicalFrame (description: The frame to which this station is fixed.).-->
				<socket_parent_frame>/bodyset/torso</socket_parent_frame>
				<!--The fixed location of the station expressed in its parent frame.-->
				<location>-0.0030000000000000001 0.42499999999999999 0</location>
				<!--Flag (true or false) specifying whether the marker is fixed in its parent frame during the marker placement step of scaling.  If false, the marker is free to move within its parent Frame to match its experimental counterpart.-->
				<fixed>true</fixed>
			</Marker>
			<Marker name="C7">
				<!--Path to a Component that satisfies the Socket 'parent_frame' of type PhysicalFrame (description: The frame to which this station is fixed.).-->
				<socket_parent_frame>/bodyset/torso</socket_parent_frame>
				<!--The fixed location of the station expressed in its parent frame.-->
				<location>-0.085000000000000006 0.435 0.0016542600000000001</location>
				<!--Flag (true or false) specifying whether the marker is fixed in its parent frame during the marker placement step of scaling.  If false, the marker is free to move within its parent Frame to match its experimental counterpart.-->
				<fixed>false</fixed>
			</Marker>
			<Marker name="CLAV">
				<!--Path to a Component that satisfies the Socket 'parent_frame' of type PhysicalFrame (description: The frame to which this station is fixed.).-->
				<socket_parent_frame>/bodyset/torso</socket_parent_frame>
				<!--The fixed location of the station expressed in its parent frame.-->
				<location>0.040000000000000001 0.38 0.017000000000000001</location>
				<!--Flag (true or false) specifying whether the marker is fixed in its parent frame during the marker placement step of scaling.  If false, the marker is free to move within its parent Frame to match its experimental counterpart.-->
				<fixed>false</fixed>
			</Marker>
			<Marker name="RLEL">
				<!--Path to a Component that satisfies the Socket 'parent_frame' of type PhysicalFrame (description: The frame to which this station is fixed.).-->
				<socket_parent_frame>/bodyset/humerus_r</socket_parent_frame>
				<!--The fixed location of the station expressed in its parent frame.-->
				<location>-0.00090730867771162598 -0.28000000000000003 0.026309353300080603</location>
				<!--Flag (true or false) specifying whether the marker is fixed in its parent frame during the marker placement step of scaling.  If false, the marker is free to move within its parent Frame to match its experimental counterpart.-->
				<fixed>false</fixed>
			</Marker>
			<Marker name="RFAradius">
				<!--Path to a Component that satisfies the Socket 'parent_frame' of type PhysicalFrame (description: The frame to which this station is fixed.).-->
				<socket_parent_frame>/bodyset/radius_r</socket_parent_frame>
				<!--The fixed location of the station expressed in its parent frame.-->
				<location>0.00050000000000000001 -0.22969705030097737 0.04714701729214079</location>
				<!--Flag (true or false) specifying whether the marker is fixed in its parent frame during the marker placement step of scaling.  If false, the marker is free to move within its parent Frame to match its experimental counterpart.-->
				<fixed>false</fixed>
			</Marker>
			<Marker name="LLEL">
				<!--Path to a Component that satisfies the Socket 'parent_frame' of type PhysicalFrame (description: The frame to which this station is fixed.).-->
				<socket_parent_frame>/bodyset/humerus_l</socket_parent_frame>
				<!--The fixed location of the station expressed in its parent frame.-->
				<location>-0.00090730867771162598 -0.28000000000000003 -0.026309353300080603</location>
				<!--Flag (true or false) specifying whether the marker is fixed in its parent frame during the marker placement step of scaling.  If false, the marker is free to move within its parent Frame to match its experimental counterpart.-->
				<fixed>false</fixed>
			</Marker>
			<Marker name="LFAradius">
				<!--Path to a Component that satisfies the Socket 'parent_frame' of type PhysicalFrame (description: The frame to which this station is fixed.).-->
				<socket_parent_frame>/bodyset/radius_l</socket_parent_frame>
				<!--The fixed location of the station expressed in its parent frame.-->
				<location>0.00050000000000000001 -0.22969705030097737 -0.04714701729214079</location>
				<!--Flag (true or false) specifying whether the marker is fixed in its parent frame during the marker placement step of scaling.  If false, the marker is free to move within its parent Frame to match its experimental counterpart.-->
				<fixed>false</fixed>
			</Marker>
			<Marker name="RASI">
				<!--Path to a Component that satisfies the Socket 'parent_frame' of type PhysicalFrame (description: The frame to which this station is fixed.).-->
				<socket_parent_frame>/bodyset/pelvis</socket_parent_frame>
				<!--The fixed location of the station expressed in its parent frame.-->
				<location>0.0095304699999999992 0.0180816 0.12846399999999999</location>
				<!--Flag (true or false) specifying whether the marker is fixed in its parent frame during the marker placement step of scaling.  If false, the marker is free to move within its parent Frame to match its experimental counterpart.-->
				<fixed>false</fixed>
			</Marker>
			<Marker name="LASI">
				<!--Path to a Component that satisfies the Socket 'parent_frame' of type PhysicalFrame (description: The frame to which this station is fixed.).-->
				<socket_parent_frame>/bodyset/pelvis</socket_parent_frame>
				<!--The fixed location of the station expressed in its parent frame.-->
				<location>0.0095304699999999992 0.0180816 -0.12846399999999999</location>
				<!--Flag (true or false) specifying whether the marker is fixed in its parent frame during the marker placement step of scaling.  If false, the marker is free to move within its parent Frame to match its experimental counterpart.-->
				<fixed>false</fixed>
			</Marker>
			<Marker name="midASIS">
				<!--Path to a Component that satisfies the Socket 'parent_frame' of type PhysicalFrame (description: The frame to which this station is fixed.).-->
				<socket_parent_frame>/bodyset/pelvis</socket_parent_frame>
				<!--The fixed location of the station expressed in its parent frame.-->
				<location>0.0095304699999999992 0.0180816 0</location>
				<!--Flag (true or false) specifying whether the marker is fixed in its parent frame during the marker placement step of scaling.  If false, the marker is free to move within its parent Frame to match its experimental counterpart.-->
				<fixed>false</fixed>
			</Marker>
			<Marker name="RPSI">
				<!--Path to a Component that satisfies the Socket 'parent_frame' of type PhysicalFrame (description: The frame to which this station is fixed.).-->
				<socket_parent_frame>/bodyset/pelvis</socket_parent_frame>
				<!--The fixed location of the station expressed in its parent frame.-->
				<location>-0.155 0.035000000000000003 0.044999999999999998</location>
				<!--Flag (true or false) specifying whether the marker is fixed in its parent frame during the marker placement step of scaling.  If false, the marker is free to move within its parent Frame to match its experimental counterpart.-->
				<fixed>false</fixed>
			</Marker>
			<Marker name="LPSI">
				<!--Path to a Component that satisfies the Socket 'parent_frame' of type PhysicalFrame (description: The frame to which this station is fixed.).-->
				<socket_parent_frame>/bodyset/pelvis</socket_parent_frame>
				<!--The fixed location of the station expressed in its parent frame.-->
				<location>-0.155 0.035000000000000003 -0.044999999999999998</location>
				<!--Flag (true or false) specifying whether the marker is fixed in its parent frame during the marker placement step of scaling.  If false, the marker is free to move within its parent Frame to match its experimental counterpart.-->
				<fixed>false</fixed>
			</Marker>
			<Marker name="midPSIS">
				<!--Path to a Component that satisfies the Socket 'parent_frame' of type PhysicalFrame (description: The frame to which this station is fixed.).-->
				<socket_parent_frame>/bodyset/pelvis</socket_parent_frame>
				<!--The fixed location of the station expressed in its parent frame.-->
				<location>-0.155 0.035000000000000003 0</location>
				<!--Flag (true or false) specifying whether the marker is fixed in its parent frame during the marker placement step of scaling.  If false, the marker is free to move within its parent Frame to match its experimental counterpart.-->
				<fixed>false</fixed>
			</Marker>
			<Marker name="LHJC">
				<!--Path to a Component that satisfies the Socket 'parent_frame' of type PhysicalFrame (description: The frame to which this station is fixed.).-->
				<socket_parent_frame>/bodyset/femur_l</socket_parent_frame>
				<!--The fixed location of the station expressed in its parent frame.-->
				<location>0 0 0</location>
				<!--Flag (true or false) specifying whether the marker is fixed in its parent frame during the marker placement step of scaling.  If false, the marker is free to move within its parent Frame to match its experimental counterpart.-->
				<fixed>true</fixed>
			</Marker>
			<Marker name="RHJC">
				<!--Path to a Component that satisfies the Socket 'parent_frame' of type PhysicalFrame (description: The frame to which this station is fixed.).-->
				<socket_parent_frame>/bodyset/femur_r</socket_parent_frame>
				<!--The fixed location of the station expressed in its parent frame.-->
				<location>0 0 0</location>
				<!--Flag (true or false) specifying whether the marker is fixed in its parent frame during the marker placement step of scaling.  If false, the marker is free to move within its parent Frame to match its experimental counterpart.-->
				<fixed>true</fixed>
			</Marker>
			<Marker name="RTH1">
				<!--Path to a Component that satisfies the Socket 'parent_frame' of type PhysicalFrame (description: The frame to which this station is fixed.).-->
				<socket_parent_frame>/bodyset/femur_r</socket_parent_frame>
				<!--The fixed location of the station expressed in its parent frame.-->
				<location>0.017999999999999999 -0.14999999999999999 0.064000000000000001</location>
				<!--Flag (true or false) specifying whether the marker is fixed in its parent frame during the marker placement step of scaling.  If false, the marker is free to move within its parent Frame to match its experimental counterpart.-->
				<fixed>false</fixed>
			</Marker>
			<Marker name="RTH2">
				<!--Path to a Component that satisfies the Socket 'parent_frame' of type PhysicalFrame (description: The frame to which this station is fixed.).-->
				<socket_parent_frame>/bodyset/femur_r</socket_parent_frame>
				<!--The fixed location of the station expressed in its parent frame.-->
				<location>0.080000000000000002 -0.23000000000000001 0.0047000000000000002</location>
				<!--Flag (true or false) specifying whether the marker is fixed in its parent frame during the marker placement step of scaling.  If false, the marker is free to move within its parent Frame to match its experimental counterpart.-->
				<fixed>false</fixed>
			</Marker>
			<Marker name="RTH3">
				<!--Path to a Component that satisfies the Socket 'parent_frame' of type PhysicalFrame (description: The frame to which this station is fixed.).-->
				<socket_parent_frame>/bodyset/femur_r</socket_parent_frame>
				<!--The fixed location of the station expressed in its parent frame.-->
				<location>0.01 -0.29999999999999999 0.059999999999999998</location>
				<!--Flag (true or false) specifying whether the marker is fixed in its parent frame during the marker placement step of scaling.  If false, the marker is free to move within its parent Frame to match its experimental counterpart.-->
				<fixed>false</fixed>
			</Marker>
			<Marker name="RTH4">
				<!--Path to a Component that satisfies the Socket 'parent_frame' of type PhysicalFrame (description: The frame to which this station is fixed.).-->
				<socket_parent_frame>/bodyset/femur_r</socket_parent_frame>
				<!--The fixed location of the station expressed in its parent frame.-->
				<location>0.01 -0.29999999999999999 0.059999999999999998</location>
				<!--Flag (true or false) specifying whether the marker is fixed in its parent frame during the marker placement step of scaling.  If false, the marker is free to move within its parent Frame to match its experimental counterpart.-->
				<fixed>false</fixed>
			</Marker>
			<Marker name="RLFC">
				<!--Path to a Component that satisfies the Socket 'parent_frame' of type PhysicalFrame (description: The frame to which this station is fixed.).-->
				<socket_parent_frame>/bodyset/femur_r</socket_parent_frame>
				<!--The fixed location of the station expressed in its parent frame.-->
				<location>0 -0.40400000000000003 0.050000000000000003</location>
				<!--Flag (true or false) specifying whether the marker is fixed in its parent frame during the marker placement step of scaling.  If false, the marker is free to move within its parent Frame to match its experimental counterpart.-->
				<fixed>false</fixed>
			</Marker>
			<Marker name="RMFC">
				<!--Path to a Component that satisfies the Socket 'parent_frame' of type PhysicalFrame (description: The frame to which this station is fixed.).-->
				<socket_parent_frame>/bodyset/femur_r</socket_parent_frame>
				<!--The fixed location of the station expressed in its parent frame.-->
				<location>0 -0.40400000000000003 -0.050000000000000003</location>
				<!--Flag (true or false) specifying whether the marker is fixed in its parent frame during the marker placement step of scaling.  If false, the marker is free to move within its parent Frame to match its experimental counterpart.-->
				<fixed>false</fixed>
			</Marker>
			<Marker name="RKJC">
				<!--Path to a Component that satisfies the Socket 'parent_frame' of type PhysicalFrame (description: The frame to which this station is fixed.).-->
				<socket_parent_frame>/bodyset/tibia_r</socket_parent_frame>
				<!--The fixed location of the station expressed in its parent frame.-->
				<location>-0.0080895399999999992 -0.0035347999999999998 -0.00148474</location>
				<!--Flag (true or false) specifying whether the marker is fixed in its parent frame during the marker placement step of scaling.  If false, the marker is free to move within its parent Frame to match its experimental counterpart.-->
				<fixed>true</fixed>
			</Marker>
			<Marker name="RTB1">
				<!--Path to a Component that satisfies the Socket 'parent_frame' of type PhysicalFrame (description: The frame to which this station is fixed.).-->
				<socket_parent_frame>/bodyset/tibia_r</socket_parent_frame>
				<!--The fixed location of the station expressed in its parent frame.-->
				<location>-0.0016617800000000001 -0.15648799999999999 0.049239400000000003</location>
				<!--Flag (true or false) specifying whether the marker is fixed in its parent frame during the marker placement step of scaling.  If false, the marker is free to move within its parent Frame to match its experimental counterpart.-->
				<fixed>false</fixed>
			</Marker>
			<Marker name="RTB2">
				<!--Path to a Component that satisfies the Socket 'parent_frame' of type PhysicalFrame (description: The frame to which this station is fixed.).-->
				<socket_parent_frame>/bodyset/tibia_r</socket_parent_frame>
				<!--The fixed location of the station expressed in its parent frame.-->
				<location>0.036964299999999999 -0.23010700000000001 -0.0039169900000000004</location>
				<!--Flag (true or false) specifying whether the marker is fixed in its parent frame during the marker placement step of scaling.  If false, the marker is free to move within its parent Frame to match its experimental counterpart.-->
				<fixed>false</fixed>
			</Marker>
			<Marker name="RTB3">
				<!--Path to a Component that satisfies the Socket 'parent_frame' of type PhysicalFrame (description: The frame to which this station is fixed.).-->
				<socket_parent_frame>/bodyset/tibia_r</socket_parent_frame>
				<!--The fixed location of the station expressed in its parent frame.-->
				<location>0.0113793 -0.295236 0.055354100000000003</location>
				<!--Flag (true or false) specifying whether the marker is fixed in its parent frame during the marker placement step of scaling.  If false, the marker is free to move within its parent Frame to match its experimental counterpart.-->
				<fixed>false</fixed>
			</Marker>
			<Marker name="RTB4">
				<!--Path to a Component that satisfies the Socket 'parent_frame' of type PhysicalFrame (description: The frame to which this station is fixed.).-->
				<socket_parent_frame>/bodyset/tibia_r</socket_parent_frame>
				<!--The fixed location of the station expressed in its parent frame.-->
				<location>0.0113793 -0.295236 0.055354100000000003</location>
				<!--Flag (true or false) specifying whether the marker is fixed in its parent frame during the marker placement step of scaling.  If false, the marker is free to move within its parent Frame to match its experimental counterpart.-->
				<fixed>false</fixed>
			</Marker>
			<Marker name="RLMAL">
				<!--Path to a Component that satisfies the Socket 'parent_frame' of type PhysicalFrame (description: The frame to which this station is fixed.).-->
				<socket_parent_frame>/bodyset/tibia_r</socket_parent_frame>
				<!--The fixed location of the station expressed in its parent frame.-->
				<location>-0.0050000000000000001 -0.38879999999999998 0.052999999999999999</location>
				<!--Flag (true or false) specifying whether the marker is fixed in its parent frame during the marker placement step of scaling.  If false, the marker is free to move within its parent Frame to match its experimental counterpart.-->
				<fixed>false</fixed>
			</Marker>
			<Marker name="RMMAL">
				<!--Path to a Component that satisfies the Socket 'parent_frame' of type PhysicalFrame (description: The frame to which this station is fixed.).-->
				<socket_parent_frame>/bodyset/tibia_r</socket_parent_frame>
				<!--The fixed location of the station expressed in its parent frame.-->
				<location>0.0060000000000000001 -0.38879999999999998 -0.037999999999999999</location>
				<!--Flag (true or false) specifying whether the marker is fixed in its parent frame during the marker placement step of scaling.  If false, the marker is free to move within its parent Frame to match its experimental counterpart.-->
				<fixed>false</fixed>
			</Marker>
			<Marker name="RAJC">
				<!--Path to a Component that satisfies the Socket 'parent_frame' of type PhysicalFrame (description: The frame to which this station is fixed.).-->
				<socket_parent_frame>/bodyset/talus_r</socket_parent_frame>
				<!--The fixed location of the station expressed in its parent frame.-->
				<location>0 0 0</location>
				<!--Flag (true or false) specifying whether the marker is fixed in its parent frame during the marker placement step of scaling.  If false, the marker is free to move within its parent Frame to match its experimental counterpart.-->
				<fixed>true</fixed>
			</Marker>
			<Marker name="RCAL">
				<!--Path to a Component that satisfies the Socket 'parent_frame' of type PhysicalFrame (description: The frame to which this station is fixed.).-->
				<socket_parent_frame>/bodyset/calcn_r</socket_parent_frame>
				<!--The fixed location of the station expressed in its parent frame.-->
				<location>-0.025000000000000001 0.02 -0.0050000000000000001</location>
				<!--Flag (true or false) specifying whether the marker is fixed in its parent frame during the marker placement step of scaling.  If false, the marker is free to move within its parent Frame to match its experimental counterpart.-->
				<fixed>false</fixed>
			</Marker>
			<Marker name="RTOE">
				<!--Path to a Component that satisfies the Socket 'parent_frame' of type PhysicalFrame (description: The frame to which this station is fixed.).-->
				<socket_parent_frame>/bodyset/calcn_r</socket_parent_frame>
				<!--The fixed location of the station expressed in its parent frame.-->
				<location>0.182672 0.023168399999999999 -0.037572500000000002</location>
				<!--Flag (true or false) specifying whether the marker is fixed in its parent frame during the marker placement step of scaling.  If false, the marker is free to move within its parent Frame to match its experimental counterpart.-->
				<fixed>false</fixed>
			</Marker>
			<Marker name="RMT5">
				<!--Path to a Component that satisfies the Socket 'parent_frame' of type PhysicalFrame (description: The frame to which this station is fixed.).-->
				<socket_parent_frame>/bodyset/calcn_r</socket_parent_frame>
				<!--The fixed location of the station expressed in its parent frame.-->
				<location>0.13574900000000001 0.017569600000000001 0.051101199999999999</location>
				<!--Flag (true or false) specifying whether the marker is fixed in its parent frame during the marker placement step of scaling.  If false, the marker is free to move within its parent Frame to match its experimental counterpart.-->
				<fixed>false</fixed>
			</Marker>
			<Marker name="RFF">
				<!--Path to a Component that satisfies the Socket 'parent_frame' of type PhysicalFrame (description: The frame to which this station is fixed.).-->
				<socket_parent_frame>/bodyset/calcn_r</socket_parent_frame>
				<!--The fixed location of the station expressed in its parent frame.-->
				<location>0.1592105 0.020369000000000002 0.0067643499999999997</location>
			</Marker>
			<Marker name="LTH1">
				<!--Path to a Component that satisfies the Socket 'parent_frame' of type PhysicalFrame (description: The frame to which this station is fixed.).-->
				<socket_parent_frame>/bodyset/femur_l</socket_parent_frame>
				<!--The fixed location of the station expressed in its parent frame.-->
				<location>0.017999999999999999 -0.14999999999999999 -0.064000000000000001</location>
				<!--Flag (true or false) specifying whether the marker is fixed in its parent frame during the marker placement step of scaling.  If false, the marker is free to move within its parent Frame to match its experimental counterpart.-->
				<fixed>false</fixed>
			</Marker>
			<Marker name="LTH2">
				<!--Path to a Component that satisfies the Socket 'parent_frame' of type PhysicalFrame (description: The frame to which this station is fixed.).-->
				<socket_parent_frame>/bodyset/femur_l</socket_parent_frame>
				<!--The fixed location of the station expressed in its parent frame.-->
				<location>0.080000000000000002 -0.23000000000000001 -0.0047000000000000002</location>
				<!--Flag (true or false) specifying whether the marker is fixed in its parent frame during the marker placement step of scaling.  If false, the marker is free to move within its parent Frame to match its experimental counterpart.-->
				<fixed>false</fixed>
			</Marker>
			<Marker name="LTH3">
				<!--Path to a Component that satisfies the Socket 'parent_frame' of type PhysicalFrame (description: The frame to which this station is fixed.).-->
				<socket_parent_frame>/bodyset/femur_l</socket_parent_frame>
				<!--The fixed location of the station expressed in its parent frame.-->
				<location>0.01 -0.29999999999999999 -0.059999999999999998</location>
				<!--Flag (true or false) specifying whether the marker is fixed in its parent frame during the marker placement step of scaling.  If false, the marker is free to move within its parent Frame to match its experimental counterpart.-->
				<fixed>false</fixed>
			</Marker>
			<Marker name="LTH4">
				<!--Path to a Component that satisfies the Socket 'parent_frame' of type PhysicalFrame (description: The frame to which this station is fixed.).-->
				<socket_parent_frame>/bodyset/femur_l</socket_parent_frame>
				<!--The fixed location of the station expressed in its parent frame.-->
				<location>0.01 -0.29999999999999999 -0.059999999999999998</location>
				<!--Flag (true or false) specifying whether the marker is fixed in its parent frame during the marker placement step of scaling.  If false, the marker is free to move within its parent Frame to match its experimental counterpart.-->
				<fixed>false</fixed>
			</Marker>
			<Marker name="LLFC">
				<!--Path to a Component that satisfies the Socket 'parent_frame' of type PhysicalFrame (description: The frame to which this station is fixed.).-->
				<socket_parent_frame>/bodyset/femur_l</socket_parent_frame>
				<!--The fixed location of the station expressed in its parent frame.-->
				<location>0 -0.40400000000000003 -0.050000000000000003</location>
				<!--Flag (true or false) specifying whether the marker is fixed in its parent frame during the marker placement step of scaling.  If false, the marker is free to move within its parent Frame to match its experimental counterpart.-->
				<fixed>false</fixed>
			</Marker>
			<Marker name="LMFC">
				<!--Path to a Component that satisfies the Socket 'parent_frame' of type PhysicalFrame (description: The frame to which this station is fixed.).-->
				<socket_parent_frame>/bodyset/femur_l</socket_parent_frame>
				<!--The fixed location of the station expressed in its parent frame.-->
				<location>0 -0.40400000000000003 0.050000000000000003</location>
				<!--Flag (true or false) specifying whether the marker is fixed in its parent frame during the marker placement step of scaling.  If false, the marker is free to move within its parent Frame to match its experimental counterpart.-->
				<fixed>false</fixed>
			</Marker>
			<Marker name="LKJC">
				<!--Path to a Component that satisfies the Socket 'parent_frame' of type PhysicalFrame (description: The frame to which this station is fixed.).-->
				<socket_parent_frame>/bodyset/tibia_l</socket_parent_frame>
				<!--The fixed location of the station expressed in its parent frame.-->
				<location>-0.0080895399999999992 -0.0035347999999999998 0.00148474</location>
				<!--Flag (true or false) specifying whether the marker is fixed in its parent frame during the marker placement step of scaling.  If false, the marker is free to move within its parent Frame to match its experimental counterpart.-->
				<fixed>true</fixed>
			</Marker>
			<Marker name="LTB1">
				<!--Path to a Component that satisfies the Socket 'parent_frame' of type PhysicalFrame (description: The frame to which this station is fixed.).-->
				<socket_parent_frame>/bodyset/tibia_l</socket_parent_frame>
				<!--The fixed location of the station expressed in its parent frame.-->
				<location>-0.0016617800000000001 -0.15648799999999999 -0.049239400000000003</location>
				<!--Flag (true or false) specifying whether the marker is fixed in its parent frame during the marker placement step of scaling.  If false, the marker is free to move within its parent Frame to match its experimental counterpart.-->
				<fixed>false</fixed>
			</Marker>
			<Marker name="LTB2">
				<!--Path to a Component that satisfies the Socket 'parent_frame' of type PhysicalFrame (description: The frame to which this station is fixed.).-->
				<socket_parent_frame>/bodyset/tibia_l</socket_parent_frame>
				<!--The fixed location of the station expressed in its parent frame.-->
				<location>0.036964299999999999 -0.23010700000000001 0.0039169900000000004</location>
				<!--Flag (true or false) specifying whether the marker is fixed in its parent frame during the marker placement step of scaling.  If false, the marker is free to move within its parent Frame to match its experimental counterpart.-->
				<fixed>false</fixed>
			</Marker>
			<Marker name="LTB3">
				<!--Path to a Component that satisfies the Socket 'parent_frame' of type PhysicalFrame (description: The frame to which this station is fixed.).-->
				<socket_parent_frame>/bodyset/tibia_l</socket_parent_frame>
				<!--The fixed location of the station expressed in its parent frame.-->
				<location>0.0113793 -0.295236 -0.055354100000000003</location>
				<!--Flag (true or false) specifying whether the marker is fixed in its parent frame during the marker placement step of scaling.  If false, the marker is free to move within its parent Frame to match its experimental counterpart.-->
				<fixed>false</fixed>
			</Marker>
			<Marker name="LTB4">
				<!--Path to a Component that satisfies the Socket 'parent_frame' of type PhysicalFrame (description: The frame to which this station is fixed.).-->
				<socket_parent_frame>/bodyset/tibia_l</socket_parent_frame>
				<!--The fixed location of the station expressed in its parent frame.-->
				<location>0.0113793 -0.295236 -0.055354100000000003</location>
				<!--Flag (true or false) specifying whether the marker is fixed in its parent frame during the marker placement step of scaling.  If false, the marker is free to move within its parent Frame to match its experimental counterpart.-->
				<fixed>false</fixed>
			</Marker>
			<Marker name="LLMAL">
				<!--Path to a Component that satisfies the Socket 'parent_frame' of type PhysicalFrame (description: The frame to which this station is fixed.).-->
				<socket_parent_frame>/bodyset/tibia_l</socket_parent_frame>
				<!--The fixed location of the station expressed in its parent frame.-->
				<location>-0.0050000000000000001 -0.38879999999999998 -0.052999999999999999</location>
				<!--Flag (true or false) specifying whether the marker is fixed in its parent frame during the marker placement step of scaling.  If false, the marker is free to move within its parent Frame to match its experimental counterpart.-->
				<fixed>false</fixed>
			</Marker>
			<Marker name="LMMAL">
				<!--Path to a Component that satisfies the Socket 'parent_frame' of type PhysicalFrame (description: The frame to which this station is fixed.).-->
				<socket_parent_frame>/bodyset/tibia_l</socket_parent_frame>
				<!--The fixed location of the station expressed in its parent frame.-->
				<location>0.0060000000000000001 -0.38879999999999998 0.037999999999999999</location>
				<!--Flag (true or false) specifying whether the marker is fixed in its parent frame during the marker placement step of scaling.  If false, the marker is free to move within its parent Frame to match its experimental counterpart.-->
				<fixed>false</fixed>
			</Marker>
			<Marker name="LAJC">
				<!--Path to a Component that satisfies the Socket 'parent_frame' of type PhysicalFrame (description: The frame to which this station is fixed.).-->
				<socket_parent_frame>/bodyset/talus_l</socket_parent_frame>
				<!--The fixed location of the station expressed in its parent frame.-->
				<location>0 0 0</location>
				<!--Flag (true or false) specifying whether the marker is fixed in its parent frame during the marker placement step of scaling.  If false, the marker is free to move within its parent Frame to match its experimental counterpart.-->
				<fixed>true</fixed>
			</Marker>
			<Marker name="LCAL">
				<!--Path to a Component that satisfies the Socket 'parent_frame' of type PhysicalFrame (description: The frame to which this station is fixed.).-->
				<socket_parent_frame>/bodyset/calcn_l</socket_parent_frame>
				<!--The fixed location of the station expressed in its parent frame.-->
				<location>-0.025000000000000001 0.02 0.0050000000000000001</location>
				<!--Flag (true or false) specifying whether the marker is fixed in its parent frame during the marker placement step of scaling.  If false, the marker is free to move within its parent Frame to match its experimental counterpart.-->
				<fixed>false</fixed>
			</Marker>
			<Marker name="LTOE">
				<!--Path to a Component that satisfies the Socket 'parent_frame' of type PhysicalFrame (description: The frame to which this station is fixed.).-->
				<socket_parent_frame>/bodyset/calcn_l</socket_parent_frame>
				<!--The fixed location of the station expressed in its parent frame.-->
				<location>0.182671825583302 0.023168431765240912 0.037572481851189714</location>
				<!--Flag (true or false) specifying whether the marker is fixed in its parent frame during the marker placement step of scaling.  If false, the marker is free to move within its parent Frame to match its experimental counterpart.-->
				<fixed>false</fixed>
			</Marker>
			<Marker name="LMT5">
				<!--Path to a Component that satisfies the Socket 'parent_frame' of type PhysicalFrame (description: The frame to which this station is fixed.).-->
				<socket_parent_frame>/bodyset/calcn_l</socket_parent_frame>
				<!--The fixed location of the station expressed in its parent frame.-->
				<location>0.1357491631297309 0.017569584127927116 -0.051101162409798034</location>
				<!--Flag (true or false) specifying whether the marker is fixed in its parent frame during the marker placement step of scaling.  If false, the marker is free to move within its parent Frame to match its experimental counterpart.-->
				<fixed>false</fixed>
			</Marker>
			<Marker name="LFF">
				<!--Path to a Component that satisfies the Socket 'parent_frame' of type PhysicalFrame (description: The frame to which this station is fixed.).-->
				<socket_parent_frame>/bodyset/calcn_l</socket_parent_frame>
				<!--The fixed location of the station expressed in its parent frame.-->
				<location>0.1592105 0.020369000000000002 -0.0067643499999999997</location>
			</Marker>
		</objects>
		<groups />
	</MarkerSet>
</OpenSimDocument>
