# Supplementary material for: Biomechanics of running: A special reference to the comparisons of wearing boots and running shoes
Source: PLoS One. 2022 Jun 24;17(6):e0270496. doi: 10.1371/journal.pone.0270496 (PMC9231798; doi:10.1371/journal.pone.0270496)
Supplement: S1 File — The file contains experimental markers and force data (TRC and MOT), OpenSim model (OSIM), setup (XML), and output (STO) files for 17 participants, 2 conditions (boot\shoe), and 4 trials which are stored in separate folders. (ZIP) [file pone.0270496.s001.zip › DataSet/s01/boot/static/s01_boot_static.trc]

PathFileType	4	(X/Y/Z)	s1_boot_static;xzy
DataRate	CameraRate	NumFrames	NumMarkers	Units	OrigDataRate	OrigDataStartFrame	OrigNumFrames
200	200	219	54	mm	200	0	219
Frame#	Time	RASI			LASI			RPSI			LPSI			RTH1			RTH2			RTH3			RTH4			RLFC			RMFC			RTB1			RTB2			RTB3			RTB4			RLMAL			RMMAL
		X1	Y1	Z1	X2	Y2	Z2	X3	Y3	Z3	X4	Y4	Z4	X5	Y5	Z5	X6	Y6	Z6	X7	Y7	Z7	X8	Y8	Z8	X9	Y9	Z9	X10	Y10	Z10	X11	Y11	Z11	X12	Y12	Z12	X13	Y13	Z13	X14	Y14	Z14	X15	Y15	Z15	X16	Y16	Z16
0	0.000000	697.097473	1021.923889	-1485.126099	699.451477	1025.202881	-1723.009766	533.802307	1059.819336	-1558.640015	532.529175	1059.955444	-1648.848755	636.711365	772.658630	-1416.484253	692.582886	758.910889	-1447.651611	672.744263	659.716064	-1445.892700	629.576660	665.790466	-1420.594727	594.135498	548.958130	-1424.697754	589.717224	512.145508	-1539.746338	555.758423	429.892334	-1388.353149	600.078491	425.127930	-1410.377197	595.971008	317.986938	-1414.907104	538.902039	328.117310	-1385.086792	525.568604	128.950958	-1396.681396	548.863098	131.069336	-1495.780884
1	0.005000	697.063171	1021.931030	-1485.108887	699.474731	1025.213013	-1723.026123	533.966797	1059.766479	-1558.624390	532.646606	1059.882568	-1648.910522	636.809448	772.717529	-1416.497681	692.558411	758.834473	-1447.645264	672.735840	659.724365	-1445.927246	629.637268	665.742737	-1420.596558	594.125488	548.999023	-1424.711792	589.656433	512.087952	-1539.721313	555.644348	429.810577	-1388.282837	600.075500	425.125610	-1410.399292	596.058472	318.004333	-1414.878174	538.883667	328.131531	-1385.080078	525.565125	128.931076	-1396.624756	548.912903	131.053482	-1495.839844
2	0.010000	697.030029	1021.863037	-1485.119995	699.474304	1025.166504	-1722.985718	533.827454	1059.799316	-1558.676636	532.684753	1059.916748	-1648.949829	636.601685	772.619263	-1416.471558	692.511597	758.855591	-1447.677490	672.843079	659.715149	-1445.927368	629.619385	665.781189	-1420.596436	594.027161	549.014282	-1424.739746	589.693420	512.141418	-1539.743164	555.724243	429.842072	-1388.308716	600.081909	425.108948	-1410.421143	596.048706	318.011414	-1414.914673	538.897461	328.088898	-1385.119995	525.560425	128.922577	-1396.664429	548.913513	131.063644	-1495.797729
3	0.015000	697.146423	1021.990540	-1485.169067	699.497681	1025.187378	-1723.047607	533.966797	1059.766479	-1558.624390	532.560059	1059.916992	-1648.960571	636.740845	772.667542	-1416.486450	692.608459	758.914917	-1447.689941	672.767273	659.618408	-1445.966064	629.602295	665.786926	-1420.669434	594.063171	548.977539	-1424.717529	589.703308	512.146362	-1539.715698	555.684265	429.826416	-1388.296021	600.121155	425.141602	-1410.361450	595.970886	317.923218	-1414.855103	538.893250	328.114990	-1385.081421	525.551697	128.924377	-1396.642700	548.885315	131.061295	-1495.800781
4	0.020000	697.086853	1021.957336	-1485.155151	699.476868	1025.195190	-1723.037476	533.833557	1059.811523	-1558.676880	532.609375	1059.921265	-1648.952271	636.795715	772.687256	-1416.492798	692.554199	758.894958	-1447.684082	672.732727	659.657104	-1445.979858	629.668701	665.795593	-1420.639526	594.086731	548.992798	-1424.727661	589.703003	512.119995	-1539.716553	555.707458	429.834656	-1388.302856	600.121155	425.141602	-1410.361450	595.932861	317.954773	-1414.895630	538.879028	328.103119	-1385.113281	525.600403	128.929443	-1396.654663	548.900391	131.052826	-1495.812500
5	0.025000	697.111572	1021.974915	-1485.169800	699.403687	1025.191650	-1723.041138	533.745178	1059.825684	-1558.684326	532.606689	1059.872803	-1648.949463	636.821045	772.690796	-1416.531616	692.636902	758.996765	-1447.660156	672.816895	659.703918	-1445.952759	629.613708	665.774658	-1420.633301	594.124451	548.989014	-1424.686279	589.783142	512.129333	-1539.745728	555.697388	429.835297	-1388.347534	600.108765	425.153625	-1410.383911	595.958801	317.939270	-1414.845581	538.937927	328.124329	-1385.104614	525.559204	128.932770	-1396.653687	548.824768	130.989258	-1495.786377
6	0.030000	697.071960	1021.981689	-1485.175171	699.496033	1025.251465	-1723.097778	533.667908	1059.794067	-1558.806030	532.623169	1059.850708	-1648.952271	636.772644	772.719055	-1416.529053	692.547729	758.847107	-1447.680542	672.820801	659.635071	-1445.948853	629.572266	665.769592	-1420.702515	594.161560	548.972229	-1424.731567	589.796814	512.128479	-1539.798218	555.739319	429.820557	-1388.349976	600.110962	425.189941	-1410.391968	595.973633	317.925110	-1414.923218	538.861633	328.091278	-1385.054565	525.609619	128.949905	-1396.626953	548.515259	130.694794	-1495.832275
7	0.035000	697.010742	1021.983398	-1485.156616	699.471741	1025.215698	-1723.074585	533.889526	1059.734741	-1558.746094	532.648987	1059.823120	-1648.985840	636.875854	772.710510	-1416.537964	692.542542	758.914246	-1447.684814	672.804382	659.738220	-1445.959595	629.565796	665.720459	-1420.698730	594.135803	548.953918	-1424.731201	589.750122	512.134216	-1539.757690	555.818909	429.876373	-1388.366211	600.126892	425.145966	-1410.374390	596.058289	318.004211	-1414.878418	538.915466	328.119720	-1385.093140	525.593506	128.922821	-1396.655273	548.854553	131.041046	-1495.797974
8	0.040000	697.087402	1021.955566	-1485.210449	699.511963	1025.229126	-1723.095459	533.724731	1059.738892	-1558.757446	532.616272	1059.885986	-1648.952271	636.791565	772.674622	-1416.564087	692.608398	758.915039	-1447.689941	672.816772	659.703857	-1445.952881	629.577881	665.700989	-1420.697998	594.083862	548.978027	-1424.730713	589.797546	512.151978	-1539.767090	555.737244	429.851166	-1388.360840	600.156860	425.155731	-1410.432495	595.918884	317.942902	-1414.927490	538.893799	328.034454	-1385.101196	525.589905	128.931366	-1396.652710	548.843140	130.982864	-1495.771484
9	0.045000	697.095032	1021.959839	-1485.190430	699.467590	1025.226563	-1723.085815	533.662170	1059.830688	-1558.810059	532.611755	1059.861938	-1649.027588	636.886475	772.763794	-1416.505127	692.597778	758.927551	-1447.725098	672.883850	659.689636	-1445.962402	629.584351	665.750183	-1420.701782	594.138428	548.968689	-1424.728271	589.734314	512.133972	-1539.761963	555.777100	429.866913	-1388.373901	600.124695	425.109650	-1410.366333	596.000061	317.958221	-1414.901489	538.945618	328.089172	-1385.021118	525.593079	128.923706	-1396.650146	548.865784	131.029907	-1495.796143
10	0.050000	696.972656	1021.985962	-1485.210815	699.562500	1025.271851	-1723.107788	533.610840	1059.800415	-1558.850464	532.611755	1059.861938	-1649.027588	636.809509	772.710327	-1416.532349	692.716858	758.955139	-1447.701538	672.891663	659.706055	-1445.965820	629.620789	665.816711	-1420.672485	594.117126	548.964783	-1424.739624	589.823792	512.169006	-1539.793213	555.749695	429.887299	-1388.378784	600.094360	425.096893	-1410.398804	595.959290	317.967285	-1414.883789	538.877197	328.112610	-1385.155640	525.594543	128.956635	-1396.672974	548.539795	130.693939	-1495.817627
11	0.055000	697.037048	1022.021790	-1485.217407	699.458496	1025.222900	-1723.084717	533.712769	1059.839355	-1558.887573	532.670654	1059.879395	-1649.022217	636.841248	772.769104	-1416.540161	692.572144	758.923645	-1447.686890	672.915894	659.721985	-1446.016724	629.682068	665.761780	-1420.709717	594.099182	548.988647	-1424.766602	589.731689	512.135132	-1539.773560	555.690613	429.823853	-1388.352417	600.078918	425.106628	-1410.443237	596.017334	318.024506	-1414.888672	538.915344	328.119781	-1385.093262	525.563660	128.960358	-1396.681030	548.881592	131.027283	-1495.786865
12	0.060000	697.004944	1022.002380	-1485.257690	699.513000	1025.254272	-1723.123657	533.705200	1059.798462	-1558.843140	532.546021	1059.879761	-1649.032959	637.032959	772.794434	-1416.521118	692.626343	758.943665	-1447.692749	672.862854	659.705200	-1446.009766	629.688477	665.810974	-1420.713501	594.130249	548.990601	-1424.767456	589.795593	512.185364	-1539.811523	555.711792	429.850067	-1388.390137	600.096863	425.131439	-1410.433105	596.062256	318.023071	-1414.883301	538.966125	328.148193	-1385.041138	525.587830	128.934494	-1396.657715	548.895081	131.041855	-1495.773193
13	0.065000	697.033020	1022.017456	-1485.237427	699.443726	1025.237427	-1723.103027	533.800415	1059.727539	-1558.871582	532.515625	1059.883179	-1649.074829	636.870789	772.777954	-1416.542480	692.614746	758.963013	-1447.693481	672.888367	659.699402	-1446.001953	629.560791	665.782043	-1420.738647	594.163818	548.999084	-1424.742554	589.736572	512.166809	-1539.764771	555.848145	429.908478	-1388.380371	600.066528	425.118683	-1410.465576	595.980469	317.970367	-1414.908813	538.885620	328.097382	-1385.134766	525.594177	128.950287	-1396.662354	548.831909	131.063889	-1495.799561
14	0.070000	696.994934	1022.013184	-1485.241943	699.489136	1025.265503	-1723.119507	533.761902	1059.819336	-1558.920898	532.472900	1059.652954	-1649.062622	636.839050	772.719177	-1416.534668	692.651978	758.947693	-1447.730957	672.848145	659.692139	-1445.964722	629.675720	665.837708	-1420.678711	594.056396	548.987122	-1424.743042	589.797363	512.152771	-1539.809448	555.721741	429.849579	-1388.345825	600.114929	425.136688	-1410.462769	596.061584	317.985687	-1414.882935	538.886719	328.096069	-1385.156982	525.617920	128.929138	-1396.691284	548.520447	130.732346	-1495.859619
15	0.075000	696.978210	1021.994507	-1485.283203	699.479797	1025.261230	-1723.156372	533.653442	1059.795532	-1559.005615	532.570007	1059.876587	-1649.144775	636.925598	772.797668	-1416.548828	692.691162	758.951294	-1447.663330	672.800354	659.798950	-1445.999146	629.634949	665.750183	-1420.815674	594.070679	548.999695	-1424.766846	589.816467	512.210022	-1539.819458	555.757813	429.893188	-1388.355225	600.104126	425.203613	-1410.460815	595.967590	317.969604	-1414.889160	538.881470	328.141174	-1385.122681	525.592041	128.970337	-1396.686646	548.490112	130.687637	-1495.846558
16	0.080000	696.992188	1022.011597	-1485.256714	699.512390	1025.240356	-1723.103027	533.685059	1059.760376	-1558.920410	532.454041	1059.645142	-1649.029175	636.786377	772.749390	-1416.533936	692.680542	758.963806	-1447.698608	672.826416	659.698730	-1445.994263	629.560730	665.782043	-1420.738647	594.073120	549.026917	-1424.776611	589.752441	512.149353	-1539.782837	555.645691	429.843201	-1388.363525	600.105530	425.151062	-1410.463013	596.048218	318.011169	-1414.915161	538.831787	328.114532	-1385.161133	525.590271	128.925964	-1396.676392	548.865479	131.034866	-1495.794312
17	0.085000	696.907410	1021.985962	-1485.214600	699.500000	1025.239258	-1723.167114	533.653442	1059.795532	-1559.005615	532.614136	1059.802490	-1649.103027	636.841248	772.769104	-1416.540161	692.554077	758.895203	-1447.684082	672.830444	659.681580	-1445.997803	629.518677	665.784241	-1420.772339	594.041443	549.000732	-1424.741577	589.832520	512.176514	-1539.789795	555.762024	429.850006	-1388.403320	600.104980	425.185333	-1410.436157	596.012451	317.968140	-1414.883789	538.862061	328.063446	-1385.187256	525.588074	128.947617	-1396.663330	548.844482	130.989334	-1495.790649
18	0.090000	696.933716	1022.014893	-1485.223389	699.451294	1025.237061	-1723.101807	533.653442	1059.795532	-1559.005615	532.518005	1059.651855	-1649.102051	636.841309	772.761841	-1416.574951	692.578491	758.971619	-1447.690430	672.804810	659.714355	-1445.999512	629.574280	665.797974	-1420.813965	594.055725	549.013306	-1424.765503	589.763977	512.146729	-1539.806030	555.671387	429.846527	-1388.388672	600.047302	425.162109	-1410.479004	596.042358	318.055756	-1414.880859	538.910095	328.099548	-1385.190918	525.567505	128.917770	-1396.666504	548.448425	130.702911	-1495.827026
19	0.095000	696.873718	1022.002563	-1485.251099	699.514526	1025.258179	-1723.125977	533.526245	1059.852783	-1559.058228	532.647766	1059.812622	-1649.217651	636.720093	772.741943	-1416.563110	692.531860	758.927002	-1447.719971	672.794800	659.702209	-1446.018066	629.511536	665.817566	-1420.700684	594.042664	548.990723	-1424.803711	589.776489	512.134277	-1539.825806	555.746887	429.885834	-1388.380981	600.069519	425.120972	-1410.443604	596.011108	317.977631	-1414.925415	538.821350	328.093781	-1385.159424	525.624207	128.919708	-1396.688721	548.477722	130.651260	-1495.840210
20	0.100000	696.908508	1022.009094	-1485.264771	699.499939	1025.239624	-1723.145752	533.672424	1059.763184	-1559.042114	532.452209	1059.669678	-1649.107300	636.628479	772.730957	-1416.553467	692.458435	758.950928	-1447.679443	672.877808	659.703979	-1445.961304	629.585693	665.785706	-1420.777832	594.116089	549.047668	-1424.772583	589.873535	512.148315	-1539.808105	555.621338	429.835114	-1388.365723	600.099182	425.132477	-1410.475464	596.033569	317.971222	-1414.908813	538.848572	328.115784	-1385.109497	525.592163	128.945953	-1396.672119	548.876587	131.031158	-1495.811279
21	0.105000	696.826294	1021.997437	-1485.242432	699.612305	1025.299072	-1723.201172	533.678894	1059.824219	-1559.046509	532.442627	1059.656494	-1649.104492	636.660156	772.789734	-1416.561279	692.397766	758.883057	-1447.670044	672.744629	659.666077	-1445.950439	629.579285	665.811768	-1420.741699	594.059204	549.027344	-1424.771362	589.805542	512.143311	-1539.858887	555.726440	429.844391	-1388.387817	600.098267	425.186066	-1410.465942	595.959290	317.913055	-1414.955322	538.889343	328.134125	-1385.166260	525.575073	128.925049	-1396.659668	548.825439	131.017426	-1495.811401
22	0.110000	696.890686	1021.997192	-1485.257202	699.660034	1025.311035	-1723.127319	533.557434	1059.844849	-1559.095093	532.487671	1059.655273	-1649.143799	636.598938	772.722107	-1416.551270	692.434937	758.867737	-1447.707520	672.824829	659.738892	-1445.961914	629.445068	665.733704	-1420.763062	594.060730	549.004883	-1424.820923	589.803223	512.140991	-1539.831543	555.755737	429.896820	-1388.446289	600.056213	425.181976	-1410.451904	596.105469	318.030975	-1414.919800	538.876587	328.112823	-1385.156006	525.578918	128.921432	-1396.657227	548.502075	130.699249	-1495.817139
23	0.115000	696.847290	1021.975708	-1485.253174	699.656555	1025.266846	-1723.156738	533.537659	1059.855591	-1559.176636	532.457336	1059.658813	-1649.185547	636.532532	772.721924	-1416.545654	692.450806	758.975525	-1447.644043	672.722473	659.723145	-1445.976318	629.439392	665.802429	-1420.767578	594.089294	548.980164	-1424.811035	589.830017	512.133606	-1539.881348	555.753174	429.860199	-1388.384155	600.001648	425.146149	-1410.516968	596.043762	317.992126	-1414.910645	538.867981	328.065521	-1385.184326	525.555176	128.918137	-1396.720093	548.539978	130.697632	-1495.861206
24	0.120000	696.875000	1021.982300	-1485.224243	699.559570	1025.238647	-1723.166016	533.627869	1059.842896	-1559.091187	532.582031	1059.830444	-1649.223022	636.411438	772.694763	-1416.568481	692.440308	758.922424	-1447.676636	672.648438	659.697327	-1446.003052	629.463623	665.763367	-1420.766113	594.019714	549.014343	-1424.827759	589.769043	512.134216	-1539.843994	555.701111	429.866791	-1388.392090	600.031982	425.158905	-1410.484497	596.008667	317.977142	-1414.917358	538.841675	328.135498	-1385.163086	525.551880	128.945206	-1396.664551	548.892395	131.002472	-1495.811768
25	0.125000	696.796326	1021.966614	-1485.215454	699.660400	1025.220947	-1723.108154	533.551392	1059.832642	-1559.094849	532.391541	1059.676636	-1649.190918	636.484192	772.750183	-1416.543091	692.343445	758.863098	-1447.664185	672.717712	659.764893	-1445.944458	629.494385	665.823425	-1420.773682	594.065979	548.979492	-1424.800659	589.790100	512.108032	-1539.821045	555.680298	429.875519	-1388.417725	600.104309	425.184021	-1410.500488	595.953369	317.957642	-1414.921143	538.856506	328.136475	-1385.191528	525.605652	128.940216	-1396.688110	548.916748	131.048645	-1495.794189
26	0.130000	696.765564	1021.950500	-1485.230347	699.713074	1025.281372	-1723.143311	533.576477	1059.812622	-1559.131592	532.551636	1059.833862	-1649.264771	636.430237	772.657654	-1416.568848	692.468933	758.938538	-1447.644165	672.703552	659.753174	-1445.910522	629.450745	665.740295	-1420.726196	594.028809	549.035400	-1424.796265	589.808472	512.150696	-1539.885986	555.725769	429.856598	-1388.399048	600.066162	425.133331	-1410.478516	595.989685	317.965057	-1414.938477	538.868530	328.120392	-1385.201294	525.592041	128.978683	-1396.666748	548.529663	130.684189	-1495.851563
27	0.135000	696.783386	1021.964600	-1485.250854	699.704834	1025.234253	-1723.163330	533.500366	1059.851318	-1559.139526	532.525513	1059.581543	-1649.255615	636.374634	772.703491	-1416.565186	692.404114	758.931030	-1447.673584	672.658386	659.711060	-1445.952881	629.396484	665.761963	-1420.760620	594.023804	549.001648	-1424.812256	589.835876	512.186951	-1539.906982	555.803833	429.918427	-1388.435425	600.032532	425.124664	-1410.511353	596.003540	317.965546	-1414.878906	538.879944	328.077271	-1385.232666	525.616089	128.940063	-1396.688965	548.545471	130.694168	-1495.857056
28	0.140000	696.799744	1021.968445	-1485.233765	699.631958	1025.230957	-1723.150269	533.543396	1059.819092	-1559.172607	532.758606	1059.793701	-1649.251709	636.399780	772.721619	-1416.534546	692.378479	758.927063	-1447.635376	672.603699	659.700928	-1445.923950	629.425781	665.786621	-1420.692139	594.112000	549.000793	-1424.784912	589.774841	512.146423	-1539.856567	555.698792	429.865143	-1388.393555	600.038452	425.142212	-1410.506226	595.899292	317.919250	-1414.921143	538.871277	328.074799	-1385.227295	525.596619	128.956543	-1396.699707	548.468994	130.679291	-1495.816528
29	0.145000	696.830994	1021.999268	-1485.216064	699.722046	1025.238403	-1723.108643	533.696045	1059.790527	-1559.160889	532.537781	1059.643311	-1649.261353	636.436707	772.705627	-1416.572632	692.320190	758.901733	-1447.665649	672.637451	659.726746	-1445.933960	629.505737	665.811218	-1420.737549	594.055725	549.004639	-1424.817993	589.766418	512.122070	-1539.852295	555.692749	429.861511	-1388.416992	600.075500	425.105743	-1410.496094	595.988220	317.972534	-1414.914551	538.801453	328.016205	-1385.224243	525.571777	128.969299	-1396.629028	548.878601	131.032532	-1495.817993
30	0.150000	696.766479	1021.949707	-1485.227539	699.683655	1025.230713	-1723.145752	533.435608	1059.892822	-1559.265869	532.472046	1059.661133	-1649.266724	636.411316	772.702087	-1416.533813	692.378479	758.927063	-1447.635376	672.587952	659.676025	-1445.947998	629.470032	665.812622	-1420.769897	594.045349	548.985596	-1424.837646	589.714844	512.140381	-1539.880981	555.767944	429.912659	-1388.419922	600.027222	425.100922	-1410.481201	596.008423	317.977020	-1414.917603	538.847656	328.089233	-1385.219971	525.532471	128.916260	-1396.707031	548.539490	130.705185	-1495.878052
31	0.155000	696.831238	1022.009705	-1485.244995	699.662598	1025.237915	-1723.173584	533.523560	1059.829834	-1559.254028	532.596680	1059.832764	-1649.304077	636.399780	772.721619	-1416.534546	692.360413	758.898560	-1447.632446	672.618652	659.688049	-1445.920044	629.451477	665.783020	-1420.766846	594.072815	548.946350	-1424.781128	589.839111	512.159790	-1539.866211	555.738525	429.881012	-1388.406860	600.084106	425.158142	-1410.468506	595.948547	317.891937	-1414.953979	538.818542	328.066101	-1385.201416	525.562805	128.906342	-1396.684692	548.514404	130.705246	-1495.897095
32	0.160000	696.803528	1021.958557	-1485.240234	699.699829	1025.277466	-1723.129150	533.613770	1059.817017	-1559.168579	532.617432	1059.816040	-1649.259399	636.386108	772.691162	-1416.529663	692.375427	758.915039	-1447.706055	672.650024	659.805969	-1445.929321	629.379333	665.767822	-1420.833618	594.070313	549.036499	-1424.814209	589.742859	512.116882	-1539.827393	555.822876	429.892792	-1388.455688	600.065430	425.167297	-1410.508789	595.903015	317.856018	-1414.959106	538.852112	328.117767	-1385.186890	525.569336	128.886917	-1396.686279	548.480469	130.684448	-1495.873047
33	0.165000	696.775513	1021.940247	-1485.248535	699.667358	1025.240967	-1723.182983	533.537659	1059.855713	-1559.176636	532.676392	1059.833618	-1649.254028	636.422913	772.682495	-1416.533081	692.414612	758.918640	-1447.638306	672.571167	659.717224	-1445.964233	629.444946	665.733887	-1420.763062	594.039490	549.031555	-1424.820435	589.785645	512.126770	-1539.855835	555.728149	429.897156	-1388.407349	600.038452	425.142212	-1410.506348	595.861267	317.877777	-1414.947266	538.822327	328.112396	-1385.156250	525.583069	128.930969	-1396.688843	548.882202	131.025772	-1495.777832
34	0.170000	696.813171	1022.006958	-1485.258301	699.644104	1025.231079	-1723.145386	533.614136	1059.865845	-1559.172852	532.396667	1059.665771	-1649.269165	636.472717	772.762390	-1416.578613	692.404053	758.931152	-1447.673584	672.682190	659.726868	-1446.004028	629.336487	665.727356	-1420.826660	594.024719	548.988525	-1424.808594	589.787537	512.148621	-1539.843262	555.721436	429.847107	-1388.403198	600.053772	425.145386	-1410.500977	595.977661	317.951538	-1414.913086	538.845276	328.061340	-1385.261719	525.593384	128.924866	-1396.687988	548.844421	131.030487	-1495.822144
35	0.175000	696.751709	1021.974426	-1485.242188	699.618225	1025.258789	-1723.215088	533.639221	1059.845703	-1559.209473	532.528259	1059.630249	-1649.258423	636.381958	772.678589	-1416.601074	692.313721	758.854065	-1447.662109	672.693359	659.690125	-1445.933105	629.464294	665.806213	-1420.806763	593.998047	549.010559	-1424.839355	589.792847	512.141602	-1539.852173	555.688232	429.881592	-1388.394775	600.068787	425.154968	-1410.473877	595.992126	317.991364	-1414.919556	538.844604	328.117157	-1385.167847	525.549561	128.921341	-1396.718018	548.502869	130.658447	-1495.825684
36	0.180000	696.704773	1021.954895	-1485.213867	699.727295	1025.287964	-1723.158325	533.404053	1059.851807	-1559.224731	532.472046	1059.661255	-1649.266724	636.546326	772.745056	-1416.585205	692.486877	758.967285	-1447.646973	672.695251	659.771179	-1445.974487	629.409302	665.785278	-1420.800537	594.043152	548.988892	-1424.816040	589.817444	512.150391	-1539.849731	555.622803	429.826233	-1388.402344	600.034912	425.174164	-1410.501587	595.973511	317.923248	-1414.946167	538.913696	328.110596	-1385.131958	525.563416	128.943436	-1396.659912	548.802185	130.983444	-1495.793213
37	0.185000	696.784729	1022.010437	-1485.283081	699.622009	1025.212891	-1723.166382	533.525452	1059.831177	-1559.176147	532.488586	1059.900269	-1649.272949	636.490723	772.790771	-1416.581665	692.343384	758.863281	-1447.664185	672.684937	659.724182	-1445.926147	629.415649	665.709290	-1420.831543	593.986450	549.001526	-1424.796753	589.811890	512.103699	-1539.843384	555.737000	429.887543	-1388.427734	600.046997	425.146149	-1410.530640	595.999695	317.985840	-1414.940430	538.874268	328.122589	-1385.198608	525.548950	128.910782	-1396.698853	548.505615	130.703568	-1495.839478
38	0.190000	696.719421	1021.967407	-1485.203125	699.574951	1025.213623	-1723.167358	533.512512	1059.875732	-1559.139893	532.406311	1059.679077	-1649.271973	636.411438	772.694763	-1416.568481	692.440186	758.922729	-1447.676636	672.703308	659.685181	-1445.974121	629.488464	665.767212	-1420.805420	594.028137	549.002563	-1424.814575	589.792053	512.165588	-1539.845459	555.728027	429.897430	-1388.408081	600.038452	425.142212	-1410.506348	595.920105	317.933624	-1414.974243	538.819092	328.092407	-1385.173828	525.567200	128.927917	-1396.672241	548.837158	131.014572	-1495.823730
39	0.195000	696.669006	1021.956116	-1485.236694	699.667419	1025.240601	-1723.204224	533.639221	1059.845825	-1559.209473	532.587097	1059.819580	-1649.301270	636.393494	772.658997	-1416.600342	692.313599	758.919678	-1447.664673	672.668274	659.690186	-1445.998657	629.433533	665.746277	-1420.799194	594.000488	548.981140	-1424.838745	589.768494	512.154968	-1539.877197	555.717590	429.913544	-1388.408447	600.020020	425.151611	-1410.489624	595.965942	317.995392	-1414.941895	538.920532	328.122620	-1385.179565	525.600952	128.949326	-1396.691528	548.481873	130.678345	-1495.834961
40	0.200000	696.670288	1021.935791	-1485.253906	699.627197	1025.262817	-1723.194824	533.404419	1059.900635	-1559.228882	532.563721	1059.615967	-1649.294922	636.502197	772.778564	-1416.546143	692.440186	758.922729	-1447.676636	672.668518	659.725037	-1445.999268	629.477051	665.779480	-1420.841553	594.019653	549.017212	-1424.765625	589.692017	512.118408	-1539.870361	555.680054	429.876373	-1388.419678	600.031982	425.171844	-1410.523804	595.907959	317.949554	-1414.964844	538.826843	328.050934	-1385.180664	525.566223	128.922852	-1396.656006	548.488647	130.684723	-1495.830811
41	0.205000	696.688721	1021.927368	-1485.244019	699.614014	1025.269897	-1723.204956	533.461182	1059.845459	-1559.180298	532.472107	1059.661255	-1649.266724	636.393433	772.666321	-1416.565552	692.429565	758.935242	-1447.711792	672.637695	659.660095	-1446.008545	629.458496	665.749878	-1420.838379	593.996704	549.023804	-1424.843262	589.714233	512.144836	-1539.877075	555.642212	429.853821	-1388.371460	600.047363	425.162079	-1410.479248	595.942810	317.973846	-1414.920410	538.840271	328.098419	-1385.163208	525.598145	128.961838	-1396.669556	548.859009	131.045746	-1495.826050
42	0.210000	696.706726	1021.964294	-1485.261108	699.627625	1025.274536	-1723.181152	533.455078	1059.833252	-1559.180176	532.396729	1059.665894	-1649.269165	636.459778	772.666504	-1416.571045	692.375366	758.915161	-1447.705933	672.704895	659.671570	-1446.042847	629.536987	665.814270	-1420.775391	593.982544	549.044189	-1424.801392	589.700378	512.142761	-1539.863647	555.630371	429.827484	-1388.395142	600.044373	425.159760	-1410.501343	595.942871	317.964478	-1414.958130	538.775757	328.022491	-1385.232910	525.559692	128.937363	-1396.677368	548.855347	131.024582	-1495.790039
43	0.215000	696.721008	1021.991577	-1485.297974	699.632385	1025.277466	-1723.190552	533.461182	1059.845459	-1559.180298	532.485962	1059.680054	-1649.221924	636.593933	772.782288	-1416.590454	692.465698	758.926758	-1447.714844	672.717041	659.696594	-1446.008423	629.536987	665.814270	-1420.775391	594.026550	549.018860	-1424.811523	589.680237	512.107422	-1539.894409	555.677673	429.898071	-1388.396118	600.059814	425.149963	-1410.456787	595.956726	317.976288	-1414.926514	538.856689	328.117706	-1385.187988	525.564026	128.937805	-1396.685669	548.508240	130.690140	-1495.845093
44	0.220000	696.683472	1021.996094	-1485.250732	699.591858	1025.252075	-1723.204712	533.429993	1059.853394	-1559.143433	532.563721	1059.615967	-1649.294922	636.363098	772.722961	-1416.565918	692.364807	758.862183	-1447.738647	672.606018	659.706299	-1445.997803	629.439941	665.795471	-1420.802979	593.960999	549.007324	-1424.830811	589.693787	512.174133	-1539.872070	555.727844	429.897766	-1388.408813	599.999023	425.159790	-1410.487671	595.983215	318.009552	-1414.904663	538.852600	328.098846	-1385.183228	525.572449	128.952133	-1396.696533	548.541321	130.682236	-1495.860718
45	0.225000	696.711121	1022.002380	-1485.238037	699.514221	1025.245361	-1723.203491	533.347717	1059.879761	-1559.151245	532.325867	1059.694702	-1649.196167	636.327026	772.666199	-1416.559937	692.385864	758.902771	-1447.670776	672.632446	659.752258	-1445.973267	629.463440	665.763733	-1420.766113	593.943481	549.050415	-1424.829956	589.745544	512.203064	-1539.853760	555.715149	429.935425	-1388.385376	600.028931	425.171478	-1410.462402	595.889282	317.972778	-1414.920776	538.857056	328.127411	-1385.150146	525.588318	128.939713	-1396.665161	548.853516	130.997238	-1495.792969
46	0.230000	696.603210	1021.969910	-1485.266846	699.510376	1025.257080	-1723.155518	533.487427	1059.895752	-1559.103271	532.525879	1059.861450	-1649.231201	636.345093	772.694580	-1416.562988	692.469788	758.932068	-1447.678711	672.646790	659.713440	-1446.010864	629.379211	665.768066	-1420.833618	593.973999	549.062073	-1424.818481	589.734009	512.156738	-1539.841187	555.672913	429.879608	-1388.365112	599.979736	425.187531	-1410.495483	595.948059	317.983093	-1414.883667	538.836426	328.134216	-1385.086792	525.601501	128.946548	-1396.675415	548.822998	131.027435	-1495.761841
47	0.235000	696.591492	1021.934937	-1485.253784	699.568604	1025.242188	-1723.167114	533.424194	1059.889893	-1559.147461	532.396729	1059.666016	-1649.269165	636.454590	772.741333	-1416.540894	692.373169	758.994507	-1447.639648	672.603333	659.716614	-1446.016357	629.421326	665.765930	-1420.799805	593.995667	549.013916	-1424.817871	589.711365	512.122375	-1539.894409	555.648132	429.866547	-1388.383423	599.986328	425.173523	-1410.483765	595.872009	317.906525	-1414.933594	538.851257	328.162933	-1385.153687	525.570923	128.903427	-1396.658691	548.863403	131.016800	-1495.824829
48	0.240000	696.552185	1021.955261	-1485.171143	699.436157	1025.204224	-1723.122314	533.429993	1059.853394	-1559.143433	532.492920	1059.644775	-1649.222046	636.282959	772.699646	-1416.520874	692.284912	758.838196	-1447.694458	672.635498	659.751709	-1445.984009	629.396301	665.762329	-1420.760620	593.933777	549.038147	-1424.809204	589.668823	512.106995	-1539.818726	555.687927	429.882294	-1388.396362	600.013611	425.168335	-1410.467773	595.921387	317.970642	-1414.895630	538.797546	328.117462	-1385.187256	525.537048	128.901978	-1396.654785	548.823730	130.981186	-1495.760376
49	0.245000	696.560425	1021.966614	-1485.208130	699.550476	1025.270874	-1723.155029	533.469177	1059.859131	-1559.102661	532.335510	1059.707886	-1649.199097	636.344971	772.701904	-1416.528198	692.349670	758.911316	-1447.667725	672.568298	659.723267	-1445.942993	629.390686	665.831055	-1420.765015	593.941895	549.019470	-1424.836182	589.666809	512.113220	-1539.832764	555.595459	429.826843	-1388.363647	599.966248	425.112335	-1410.485718	595.816711	317.866241	-1414.947388	538.829651	328.105560	-1385.200073	525.591125	128.932938	-1396.657593	548.799744	131.002441	-1495.797485
50	0.250000	696.627319	1021.954407	-1485.237427	699.489197	1025.265015	-1723.140869	533.474548	1059.773682	-1559.094482	532.325928	1059.694702	-1649.196167	636.205017	772.719055	-1416.515991	692.217957	758.909912	-1447.657471	672.553589	659.710266	-1445.898071	629.317078	665.780457	-1420.755737	593.929626	549.062134	-1424.840576	589.695618	512.084412	-1539.777466	555.677490	429.898468	-1388.396973	600.022827	425.153656	-1410.524536	595.956482	317.976196	-1414.926636	538.821472	328.112732	-1385.156738	525.590881	128.963760	-1396.632813	548.868591	131.020218	-1495.804932
51	0.255000	696.564209	1021.955872	-1485.195557	699.514282	1025.257080	-1723.185059	533.329468	1059.843140	-1559.150513	532.285950	1059.685059	-1649.235107	636.187012	772.690674	-1416.513062	692.174316	758.877441	-1447.616455	672.523865	659.707031	-1445.943848	629.370605	665.766052	-1420.685913	593.957520	549.012573	-1424.797241	589.694336	512.132874	-1539.819946	555.618225	429.908722	-1388.364746	600.022827	425.153656	-1410.524536	595.909546	317.947815	-1414.907837	538.865356	328.130066	-1385.155762	525.557861	128.945847	-1396.655151	548.815063	130.978928	-1495.767822
52	0.260000	696.493347	1021.933411	-1485.170288	699.437561	1025.265137	-1723.145386	533.372070	1060.170532	-1559.179199	532.403687	1059.630737	-1649.269165	636.120605	772.690491	-1416.507446	692.083923	758.865845	-1447.607544	672.514282	659.696350	-1445.907104	629.317078	665.780518	-1420.755737	593.999451	549.046631	-1424.796997	589.742981	512.157593	-1539.872192	555.648010	429.866821	-1388.384033	599.968750	425.134064	-1410.481079	595.935425	317.963684	-1414.939453	538.839722	328.143494	-1385.129761	525.604858	128.913406	-1396.640381	548.475830	130.692978	-1495.816772
53	0.265000	696.457581	1021.962158	-1485.173828	699.462952	1025.257568	-1723.173096	533.253662	1059.930542	-1559.162720	532.246033	1059.675293	-1649.274048	636.113403	772.707947	-1416.506348	692.094482	758.853455	-1447.572266	672.536194	659.724487	-1445.878296	629.389160	665.795715	-1420.688965	593.939819	549.022705	-1424.814575	589.703918	512.118835	-1539.794434	555.687805	429.882568	-1388.397095	599.989868	425.141571	-1410.488525	595.921326	317.961182	-1414.933472	538.805359	328.082703	-1385.192383	525.581787	128.917618	-1396.678589	548.864075	131.032364	-1495.792603
54	0.270000	696.568665	1021.970032	-1485.178101	699.517273	1025.254639	-1723.115356	533.298584	1059.899780	-1559.117920	532.215149	1059.713745	-1649.162231	636.072266	772.718750	-1416.504883	692.112549	758.881958	-1447.575073	672.463989	659.798462	-1445.855225	629.267822	665.816040	-1420.717896	594.014526	549.050415	-1424.784058	589.745056	512.148010	-1539.799805	555.700073	429.918732	-1388.414917	600.020081	425.151581	-1410.489624	595.861389	317.885559	-1414.932129	538.767334	328.102448	-1385.144775	525.604980	128.932175	-1396.694092	548.832092	130.997803	-1495.776489
55	0.275000	696.441406	1021.923157	-1485.164917	699.363708	1025.212891	-1723.074341	533.468811	1059.810303	-1559.098389	532.356079	1059.672852	-1649.182129	636.017456	772.698975	-1416.498535	692.058289	758.796448	-1447.566650	672.459412	659.780640	-1445.851196	629.267822	665.816101	-1420.717896	593.994263	548.959839	-1424.794800	589.705017	512.130432	-1539.805176	555.616272	429.856781	-1388.347290	600.065063	425.188568	-1410.442749	595.910034	317.941589	-1414.909790	538.811462	328.129486	-1385.155640	525.565063	128.891479	-1396.711060	548.857666	131.029800	-1495.797729
56	0.280000	696.335327	1021.872009	-1485.114502	699.339417	1025.177246	-1723.051147	533.233521	1059.892578	-1559.239990	532.330994	1059.683960	-1649.274414	635.925720	772.695251	-1416.454224	692.016968	758.872131	-1447.567871	672.450867	659.795654	-1445.838989	629.346313	665.805298	-1420.687256	593.958496	548.999451	-1424.793579	589.765808	512.126892	-1539.837280	555.628357	429.831207	-1388.381592	599.966125	425.147675	-1410.451782	595.853333	317.920319	-1414.927368	538.778748	328.131714	-1385.180908	525.548523	128.932404	-1396.687134	548.840454	131.001724	-1495.778076
57	0.285000	696.422546	1021.980713	-1485.190430	699.386902	1025.223145	-1723.090576	533.335938	1059.904175	-1559.155029	532.316345	1059.681641	-1649.193359	635.974060	772.667053	-1416.456787	692.014648	758.829468	-1447.528198	672.474915	659.771729	-1445.837891	629.272827	665.829834	-1420.645630	593.944641	549.067200	-1424.815430	589.698059	512.148010	-1539.804077	555.576721	429.837860	-1388.389404	600.011536	425.147644	-1410.465454	595.912598	317.967987	-1414.890747	538.826599	328.140228	-1385.146240	525.578613	128.909332	-1396.687744	548.876221	131.044403	-1495.817627
58	0.290000	696.414490	1021.932678	-1485.151855	699.406311	1025.244385	-1723.101440	533.216370	1059.926270	-1559.125610	532.335327	1059.689575	-1649.226807	635.982727	772.757751	-1416.500854	691.962708	758.852112	-1447.562012	672.458008	659.716125	-1445.792480	629.284180	665.817688	-1420.609497	593.853516	549.050171	-1424.779785	589.661682	512.112305	-1539.742920	555.580505	429.871857	-1388.376709	600.002075	425.162079	-1410.465698	595.946289	317.992523	-1414.925659	538.762634	328.101685	-1385.216431	525.596130	128.941055	-1396.666626	548.829468	131.009491	-1495.776367
59	0.295000	696.505188	1021.971680	-1485.152954	699.425537	1025.240967	-1723.120361	533.102539	1059.987793	-1559.218628	532.260193	1059.712646	-1649.201538	635.884583	772.706055	-1416.452637	691.956299	758.804260	-1447.558472	672.423096	659.773010	-1445.824463	629.114990	665.783752	-1420.703735	593.870850	549.063660	-1424.791016	589.688293	512.122559	-1539.798706	555.496155	429.821899	-1388.319702	600.012268	425.236633	-1410.471191	595.853271	317.920288	-1414.927490	538.807190	328.155548	-1385.117310	525.568298	128.891388	-1396.653442	548.808472	130.972626	-1495.771851
60	0.300000	696.362366	1021.925720	-1485.134521	699.321411	1025.216675	-1723.084595	533.298584	1059.899780	-1559.117920	532.295593	1059.698364	-1649.238037	636.046936	772.715149	-1416.466064	691.974365	758.832764	-1447.561279	672.346375	659.681641	-1445.805542	629.229248	665.796692	-1420.603271	593.905273	549.026062	-1424.780273	589.596436	512.106201	-1539.770996	555.489075	429.825470	-1388.370117	599.983643	425.171478	-1410.448853	595.824890	317.960052	-1414.882080	538.800964	328.136536	-1385.192505	525.575439	128.929749	-1396.695557	548.845459	130.989883	-1495.830566
61	0.305000	696.401001	1021.943298	-1485.177734	699.348450	1025.180542	-1723.073486	533.171448	1059.957031	-1559.170532	532.208313	1059.749268	-1649.162231	635.925720	772.695251	-1416.454224	691.805237	758.724792	-1447.540161	672.369141	659.739319	-1445.835083	629.199219	665.779358	-1420.636353	593.904724	549.063538	-1424.818481	589.630981	512.126831	-1539.790039	555.589111	429.913849	-1388.361572	599.924683	425.203583	-1410.455811	595.845093	317.964417	-1414.885132	538.786987	328.106689	-1385.148071	525.527954	128.896057	-1396.694336	548.841187	130.996689	-1495.765503
62	0.310000	696.384827	1021.939453	-1485.150757	699.353699	1025.195190	-1723.069214	533.349609	1059.881226	-1559.073242	532.250610	1059.699585	-1649.198608	635.749817	772.648254	-1416.470703	691.877502	758.773376	-1447.548828	672.370056	659.807800	-1445.824951	629.059326	665.720032	-1420.656982	593.864685	549.026245	-1424.840454	589.611084	512.105713	-1539.782471	555.490417	429.856750	-1388.351807	599.920105	425.166321	-1410.405640	595.787903	317.905823	-1414.902344	538.811096	328.129608	-1385.155884	525.559082	128.934387	-1396.655518	548.868591	131.056473	-1495.781738
63	0.315000	696.336853	1021.908203	-1485.155273	699.293030	1025.192017	-1723.051392	533.259094	1059.845215	-1559.154541	532.349304	1059.898315	-1649.202515	635.847778	772.714661	-1416.449341	691.841370	758.781799	-1447.545898	672.390930	659.784363	-1445.813232	629.101379	665.768005	-1420.628418	593.872986	549.037415	-1424.783447	589.583496	512.100281	-1539.823853	555.502686	429.892914	-1388.369629	599.877502	425.117340	-1410.455322	595.843567	317.962463	-1414.899048	538.737305	328.124908	-1385.152710	525.562683	128.939285	-1396.663330	548.854858	131.044983	-1495.801147
64	0.320000	696.356506	1021.901978	-1485.114014	699.330078	1025.173218	-1723.066650	533.208435	1059.912598	-1559.203369	532.396851	1059.666260	-1649.269043	635.877258	772.730835	-1416.416870	691.811646	758.772644	-1447.543701	672.426147	659.719421	-1445.816528	629.157043	665.781616	-1420.670044	593.811707	549.085938	-1424.809082	589.560059	512.121643	-1539.823364	555.466797	429.839050	-1388.326294	599.939575	425.226196	-1410.467896	595.843567	317.962463	-1414.899048	538.761353	328.120148	-1385.122070	525.542664	128.948547	-1396.638916	548.810425	130.966782	-1495.774048
65	0.325000	696.359131	1021.961792	-1485.126099	699.309204	1025.216797	-1723.068115	533.247620	1059.918457	-1559.162476	532.431396	1059.839844	-1649.227905	635.841431	772.659363	-1416.480347	691.908447	758.832153	-1447.556152	672.363342	659.761780	-1445.798584	629.089966	665.780273	-1420.664551	593.794434	549.083557	-1424.813721	589.537598	512.108643	-1539.808838	555.448364	429.849762	-1388.351074	599.879333	425.203613	-1410.442139	595.765442	317.912354	-1414.918945	538.797180	328.172302	-1385.116211	525.569702	128.907379	-1396.653198	548.859436	131.048080	-1495.783691
66	0.330000	696.294128	1021.926819	-1485.138916	699.283020	1025.174316	-1723.046387	533.355713	1059.893433	-1559.073486	532.384766	1059.884033	-1649.239014	635.804565	772.675354	-1416.442261	691.858337	758.817261	-1447.514160	672.368103	659.814392	-1445.803345	629.071350	665.750671	-1420.661499	593.748413	549.047974	-1424.820801	589.548157	512.104431	-1539.812012	555.439148	429.872650	-1388.295776	599.885986	425.187134	-1410.406982	595.792847	318.008789	-1414.870239	538.747559	328.145660	-1385.154541	525.552185	128.892899	-1396.681152	548.870972	131.046158	-1495.792969
67	0.335000	696.321228	1021.918274	-1485.126953	699.344604	1025.192261	-1723.025635	533.304382	1059.863281	-1559.113892	532.309387	1059.888672	-1649.241455	635.756226	772.703552	-1416.439697	691.793518	758.744202	-1447.540894	672.257751	659.746460	-1445.802368	629.028503	665.710144	-1420.654541	593.800598	549.068115	-1424.819092	589.527710	512.089722	-1539.768799	555.410034	429.837646	-1388.337402	599.892029	425.189880	-1410.446289	595.792847	318.008789	-1414.870239	538.761292	328.120148	-1385.122192	525.572021	128.909988	-1396.622314	548.862427	130.997925	-1495.790894
68	0.340000	696.387817	1021.938904	-1485.169312	699.365479	1025.183594	-1723.078125	533.279602	1059.932129	-1559.081421	532.159058	1059.744995	-1649.170410	635.703552	772.726624	-1416.473755	691.775452	758.781128	-1447.540771	672.328979	659.783630	-1445.805542	628.997864	665.775269	-1420.619751	593.781982	549.067749	-1424.811646	589.475891	512.146606	-1539.790649	555.373962	429.849121	-1388.328369	599.828735	425.165009	-1410.442627	595.751526	317.964844	-1414.901733	538.747498	328.145691	-1385.154541	525.569885	128.919647	-1396.665527	548.821655	130.996872	-1495.761230
69	0.345000	696.313721	1021.905945	-1485.129028	699.339844	1025.223877	-1723.091553	533.216431	1059.926270	-1559.125610	532.224854	1059.727173	-1649.165161	635.660339	772.687256	-1416.466675	691.792480	758.816589	-1447.509033	672.305908	659.778870	-1445.795044	628.985596	665.719788	-1420.652832	593.774841	549.082581	-1424.800537	589.496338	512.171936	-1539.821411	555.368835	429.818665	-1388.325806	599.897705	425.209045	-1410.414673	595.833618	317.978912	-1414.897949	538.782776	328.160461	-1385.148193	525.599365	128.927780	-1396.658447	548.835754	131.028381	-1495.789185
70	0.350000	696.309265	1021.902893	-1485.143188	699.333618	1025.217041	-1723.058594	533.267395	1059.907715	-1559.081055	532.443665	1059.901611	-1649.233643	635.728882	772.730164	-1416.512573	691.673401	758.723511	-1447.529907	672.301392	659.761047	-1445.791016	628.986328	665.712402	-1420.688232	593.715149	549.038269	-1424.782593	589.471008	512.115051	-1539.799438	555.387207	429.808075	-1388.301392	599.887268	425.254791	-1410.478882	595.848999	317.992676	-1414.852295	538.731323	328.132874	-1385.117920	525.552795	128.883728	-1396.660645	548.857178	131.063629	-1495.784546
71	0.355000	696.190247	1021.788025	-1485.082153	699.261841	1025.182251	-1723.031616	533.304749	1059.912109	-1559.118164	532.293335	1059.757935	-1649.162598	635.642273	772.658875	-1416.463745	691.619202	758.703430	-1447.524048	672.273987	659.790344	-1445.783691	628.875671	665.677856	-1420.640381	593.664734	549.049683	-1424.850342	589.438110	512.140686	-1539.822876	555.429260	429.863861	-1388.321899	599.858154	425.196167	-1410.434692	595.638733	317.737427	-1414.869507	538.712158	328.130951	-1385.161133	525.555969	128.909592	-1396.650391	548.837585	130.994217	-1495.751953
72	0.360000	696.233765	1021.880981	-1485.104004	699.302063	1025.195313	-1723.073730	533.285339	1059.895630	-1559.077515	532.217957	1059.762573	-1649.165039	635.726563	772.694763	-1416.437500	691.763733	758.735168	-1447.538818	672.211121	659.744934	-1445.746216	628.967102	665.765381	-1420.617310	593.695129	549.074646	-1424.807495	589.402893	512.125793	-1539.860718	555.408447	429.834503	-1388.339111	599.843018	425.173309	-1410.479614	595.802673	317.992279	-1414.871704	538.747864	328.200287	-1385.083008	525.571045	128.932510	-1396.636963	548.816895	131.017944	-1495.762329
73	0.365000	696.132874	1021.813416	-1485.088867	699.311340	1025.199585	-1723.036987	533.285339	1059.895630	-1559.077515	532.349365	1059.898438	-1649.202515	635.652954	772.719360	-1416.396118	691.684021	758.776489	-1447.497314	672.230042	659.723877	-1445.787964	628.930603	665.698914	-1420.646606	593.702820	549.090210	-1424.806763	589.390564	512.138428	-1539.818970	555.416382	429.839966	-1388.315063	599.839661	425.218475	-1410.457153	595.724548	317.942200	-1414.891479	538.728943	328.132141	-1385.109619	525.563599	128.923294	-1396.670654	548.812439	130.949112	-1495.795044
74	0.370000	696.323181	1021.907166	-1485.116577	699.316223	1025.167236	-1723.013672	533.336365	1059.876953	-1559.032837	532.283752	1059.744873	-1649.159668	635.678223	772.722961	-1416.434937	691.607544	758.722839	-1447.524780	672.269470	659.772522	-1445.779663	628.990601	665.733643	-1420.580566	593.719543	549.073364	-1424.829956	589.379395	512.132629	-1539.805786	555.449158	429.905518	-1388.315796	599.852112	425.206360	-1410.434692	595.745300	317.983887	-1414.894897	538.745667	328.172455	-1385.124634	525.570496	128.958420	-1396.671265	548.826294	130.992111	-1495.777954
75	0.375000	696.223633	1021.913818	-1485.121216	699.286072	1025.206543	-1723.051880	533.197388	1059.958618	-1559.089233	532.293152	1059.929321	-1649.210815	635.653748	772.646667	-1416.428223	691.596985	758.735291	-1447.560059	672.178345	659.718445	-1445.821167	628.960571	665.716309	-1420.613647	593.702087	549.059875	-1424.818848	589.388916	512.114685	-1539.807007	555.401489	429.884521	-1388.327271	599.860840	425.213013	-1410.425293	595.652588	317.873047	-1414.918457	538.755859	328.165527	-1385.087891	525.576172	128.921448	-1396.653809	548.835693	131.049438	-1495.795654
76	0.380000	696.212341	1021.789246	-1485.107910	699.294739	1025.163086	-1723.033936	533.234375	1059.914185	-1559.122070	532.408264	1059.916016	-1649.197144	635.616943	772.655273	-1416.424805	691.637268	758.731995	-1447.526855	672.195740	659.745728	-1445.795044	629.015625	665.812378	-1420.587402	593.671875	549.021118	-1424.851929	589.391541	512.127625	-1539.840942	555.428345	429.876251	-1388.333252	599.836731	425.203247	-1410.440063	595.652344	317.911621	-1414.896729	538.703857	328.138092	-1385.117920	525.550354	128.964218	-1396.611938	548.838745	131.041916	-1495.760132
77	0.385000	696.299866	1021.906067	-1485.125977	699.272949	1025.157104	-1723.020020	533.260559	1059.964478	-1559.045044	532.397034	1059.945801	-1649.244751	635.527527	772.686951	-1416.455566	691.564941	758.683472	-1447.518188	672.239380	659.777283	-1445.790283	628.881287	665.734558	-1420.608765	593.661438	549.049438	-1424.862305	589.373230	512.119141	-1539.802490	555.317139	429.834686	-1388.270264	599.791016	425.187378	-1410.477783	595.744263	317.909210	-1414.894165	538.723145	328.167725	-1385.113159	525.587891	128.911606	-1396.639160	548.435669	130.643845	-1495.833496
78	0.390000	696.205139	1021.900330	-1485.088989	699.250671	1025.196411	-1723.019165	533.317261	1059.985352	-1559.122803	532.361633	1059.960083	-1649.208252	635.539001	772.674744	-1416.420044	691.661682	758.742981	-1447.530640	672.241699	659.766907	-1445.771973	628.912048	665.744507	-1420.611206	593.670349	549.104736	-1424.875977	589.406189	512.147156	-1539.810303	555.366882	429.849426	-1388.329224	599.778442	425.216736	-1410.479370	595.712341	317.958008	-1414.882202	538.727234	328.186554	-1385.118042	525.583862	128.919373	-1396.654541	548.872437	131.052780	-1495.812012
79	0.395000	696.318420	1021.882751	-1485.107666	699.276062	1025.188843	-1723.046875	533.279968	1059.980957	-1559.085693	532.371216	1059.973267	-1649.211182	635.539001	772.674744	-1416.420044	691.672302	758.795959	-1447.498047	672.161377	659.694214	-1445.760620	628.912781	665.737122	-1420.646606	593.621399	549.051270	-1424.819946	589.414246	512.136597	-1539.808716	555.327332	429.848450	-1388.342896	599.808594	425.226807	-1410.480591	595.686340	317.961945	-1414.904541	538.724792	328.140991	-1385.143433	525.603333	128.911942	-1396.630737	548.845947	131.010941	-1495.768066
80	0.400000	696.261047	1021.886353	-1485.072266	699.277710	1025.160400	-1723.007935	533.317261	1059.985352	-1559.122803	532.397034	1059.945801	-1649.244751	635.495789	772.635376	-1416.412964	691.607483	758.722961	-1447.524780	672.181030	659.732727	-1445.750122	628.893372	665.715027	-1420.608032	593.645386	549.109314	-1424.846558	589.277527	512.118652	-1539.784668	555.278137	429.842651	-1388.310425	599.773010	425.197906	-1410.453857	595.697693	317.947388	-1414.891846	538.708801	328.155823	-1385.145142	525.544067	128.903137	-1396.659546	548.875366	131.066223	-1495.783081
81	0.405000	696.283081	1021.876099	-1485.112549	699.277771	1025.160034	-1723.029297	533.158569	1060.001709	-1559.134277	532.462830	1059.927979	-1649.239380	635.580078	772.671265	-1416.386719	691.553223	758.702881	-1447.518921	672.168762	659.750000	-1445.816406	628.875549	665.678101	-1420.640381	593.681152	549.086426	-1424.818359	589.400574	512.149292	-1539.810059	555.325928	429.835907	-1388.316650	599.810303	425.174408	-1410.425903	595.725769	317.932495	-1414.850098	538.741394	328.153717	-1385.119995	525.597473	128.906387	-1396.664429	548.850037	131.043839	-1495.770752
82	0.410000	696.269958	1021.890076	-1485.107910	699.162720	1025.171753	-1723.029419	533.292175	1060.005493	-1559.086182	532.397095	1059.945801	-1649.244751	635.587463	772.639099	-1416.457397	691.625549	758.751465	-1447.527588	672.097473	659.695862	-1445.806519	628.850586	665.674438	-1420.601196	593.606567	549.108521	-1424.817139	589.333496	512.110657	-1539.804077	555.349548	429.833130	-1388.297485	599.794861	425.184235	-1410.470459	595.698364	317.946136	-1414.914063	538.719421	328.186340	-1385.109009	525.561035	128.907333	-1396.660278	548.827271	131.028793	-1495.780640
83	0.415000	696.286743	1021.926697	-1485.112793	699.263550	1025.153320	-1723.014160	533.337097	1059.974609	-1559.041260	532.326233	1059.974487	-1649.171875	635.557068	772.703064	-1416.423096	691.593506	758.699646	-1447.485840	672.114075	659.706482	-1445.798096	628.808411	665.676697	-1420.634888	593.628845	549.066284	-1424.820068	589.348572	512.106689	-1539.831421	555.330383	429.855957	-1388.332886	599.805664	425.211578	-1410.463379	595.771545	318.005615	-1414.845581	538.727600	328.179230	-1385.152466	525.568054	128.926956	-1396.665039	548.863342	131.026428	-1495.773193
84	0.420000	696.232727	1021.906982	-1485.060181	699.243530	1025.174805	-1723.024780	533.337402	1060.023438	-1559.045532	532.335754	1059.987671	-1649.174683	635.521057	772.638977	-1416.451782	691.572327	758.659119	-1447.553711	672.144897	659.718384	-1445.770142	628.746948	665.606567	-1420.624878	593.658264	549.098938	-1424.826538	589.344666	512.140991	-1539.838867	555.240784	429.791107	-1388.295410	599.847656	425.259186	-1410.478027	595.757629	317.993744	-1414.877319	538.750732	328.127258	-1385.159302	525.551208	128.894791	-1396.658691	548.832153	131.035675	-1495.764282
85	0.425000	696.265991	1021.853027	-1485.073242	699.254639	1025.149658	-1723.013184	533.127380	1060.009521	-1559.097412	532.323486	1059.926025	-1649.168945	635.666687	772.742554	-1416.435669	691.600952	758.675171	-1447.521240	672.149902	659.711121	-1445.802734	628.881958	665.727295	-1420.644165	593.620789	549.091614	-1424.834961	589.430603	512.176453	-1539.803833	555.298584	429.845825	-1388.296021	599.821228	425.230316	-1410.463867	595.621399	317.874756	-1414.864624	538.718445	328.139191	-1385.146606	525.612488	128.946960	-1396.673706	548.861633	131.053421	-1495.805786
86	0.430000	696.310913	1021.890747	-1485.132324	699.242432	1025.149536	-1723.017944	533.260925	1060.013306	-1559.049316	532.297668	1059.953491	-1649.135376	635.539001	772.674744	-1416.420044	691.661621	758.743103	-1447.530640	672.088318	659.677246	-1445.805298	628.790527	665.639832	-1420.667236	593.627563	549.079407	-1424.823975	589.325806	512.151184	-1539.813232	555.260254	429.800415	-1388.272827	599.772705	425.212402	-1410.466675	595.722473	317.967163	-1414.856445	538.696472	328.171814	-1385.135620	525.605347	128.929672	-1396.646851	548.844971	131.032944	-1495.788086
87	0.435000	696.342041	1021.897827	-1485.096924	699.214417	1025.171265	-1723.046387	533.192444	1060.016846	-1558.975342	532.366150	1059.984253	-1649.132935	635.550598	772.655090	-1416.419312	691.600952	758.675232	-1447.521240	672.171265	659.689392	-1445.802002	628.923279	665.732544	-1420.575073	593.621521	549.081116	-1424.809082	589.279114	512.119202	-1539.817993	555.242371	429.822510	-1388.277222	599.784973	425.199982	-1410.501343	595.697571	317.947357	-1414.891968	538.732727	328.151093	-1385.114746	525.594360	128.936737	-1396.658325	548.867188	131.055206	-1495.776978
88	0.440000	696.271973	1021.886963	-1485.082764	699.191223	1025.161255	-1723.008789	533.317688	1059.958252	-1559.000732	532.335815	1059.987671	-1649.174683	635.537842	772.551758	-1416.446533	691.687195	758.747192	-1447.568970	672.163757	659.697327	-1445.812012	628.850464	665.674561	-1420.601196	593.624146	549.099060	-1424.799194	589.297302	512.132813	-1539.810791	555.210571	429.847931	-1388.303345	599.758911	425.292908	-1410.492432	595.566345	317.931396	-1414.847046	538.718750	328.148987	-1385.108643	525.555603	128.921005	-1396.637207	548.846130	131.011078	-1495.767944
89	0.445000	696.349487	1021.874878	-1485.112915	699.264526	1025.167969	-1722.975464	533.294006	1060.006836	-1559.008179	532.366150	1059.984253	-1649.132935	635.635681	772.618347	-1416.425171	691.561768	758.671570	-1447.588867	672.105713	659.687561	-1445.772461	628.875427	665.678284	-1420.640381	593.570068	549.085938	-1424.844360	589.264221	512.106934	-1539.838623	555.333069	429.869324	-1388.276123	599.778442	425.216766	-1410.479492	595.757080	317.956390	-1414.877075	538.708557	328.155945	-1385.145386	525.585632	128.930145	-1396.673584	548.868774	131.058197	-1495.792725
90	0.450000	696.317566	1021.883728	-1485.082764	699.215820	1025.197632	-1722.994141	533.229736	1060.021240	-1559.012451	532.356567	1059.971191	-1649.130005	635.605408	772.674866	-1416.425659	691.500000	758.610657	-1447.545044	672.241882	659.741821	-1445.801025	628.832642	665.637634	-1420.633545	593.616577	549.094604	-1424.815918	589.302856	512.137878	-1539.829834	555.285645	429.848480	-1388.287598	599.788391	425.201019	-1410.448608	595.620789	317.887634	-1414.870117	538.731812	328.152252	-1385.092407	525.552185	128.928345	-1396.641846	548.795288	131.000122	-1495.772339
91	0.455000	696.219910	1021.768555	-1485.057983	699.278870	1025.185547	-1723.014893	533.212585	1060.054932	-1558.898071	532.316772	1059.979858	-1649.141235	635.628601	772.635559	-1416.424072	691.655151	758.695374	-1447.527100	672.188660	659.699707	-1445.769165	628.832581	665.637695	-1420.633545	593.667603	549.096924	-1424.838745	589.349182	512.149048	-1539.813843	555.344849	429.862000	-1388.310303	599.821045	425.214661	-1410.458130	595.623962	317.941925	-1414.889282	538.733032	328.160950	-1385.076782	525.568665	128.917999	-1396.610474	548.824158	131.034241	-1495.766968
92	0.460000	696.350647	1021.872986	-1485.132935	699.273926	1025.171631	-1722.981445	533.305908	1059.982544	-1559.004395	532.330750	1059.998657	-1649.096436	635.628601	772.635559	-1416.424072	691.582825	758.646851	-1447.518433	672.108032	659.677185	-1445.754272	628.905396	665.695679	-1420.607422	593.602661	549.095215	-1424.810669	589.314758	512.110352	-1539.823730	555.224609	429.806580	-1388.237305	599.801392	425.154572	-1410.453125	595.678040	317.895935	-1414.847168	538.693787	328.199707	-1385.083252	525.542603	128.918167	-1396.657349	548.817810	131.039261	-1495.739990
93	0.465000	696.322449	1021.872803	-1485.079224	699.183899	1025.129150	-1722.968994	533.317383	1059.909424	-1558.996460	532.285767	1059.999878	-1649.057129	635.617004	772.655212	-1416.424805	691.554260	758.696045	-1447.553467	672.163696	659.697266	-1445.812256	628.833374	665.630249	-1420.668945	593.612671	549.070129	-1424.793457	589.282104	512.102539	-1539.786133	555.275208	429.864655	-1388.288330	599.775696	425.214722	-1410.444458	595.701050	317.938324	-1414.858643	538.708008	328.166870	-1385.085083	525.575562	128.919495	-1396.663208	548.841125	131.053101	-1495.775635
94	0.470000	696.227783	1021.768677	-1485.049316	699.250671	1025.196655	-1722.997803	533.274658	1059.990356	-1558.967529	532.292603	1059.964478	-1649.057251	635.544128	772.607117	-1416.415527	691.626465	758.679382	-1447.559570	672.171082	659.689331	-1445.802246	628.863220	665.697998	-1420.641113	593.649170	549.040466	-1424.820313	589.298157	512.116821	-1539.756958	555.273865	429.833160	-1388.315308	599.803040	425.225220	-1410.434204	595.732483	317.962250	-1414.885498	538.663696	328.094879	-1385.157959	525.572266	128.909592	-1396.661133	548.784729	131.006302	-1495.761597
95	0.475000	696.331787	1021.864319	-1485.064209	699.198120	1025.147339	-1722.965576	533.331787	1059.984009	-1558.923218	532.361084	1059.995239	-1649.054688	635.683411	772.655334	-1416.430420	691.683716	758.711548	-1447.494751	672.140137	659.700500	-1445.766479	628.825439	665.671082	-1420.561890	593.657837	549.048340	-1424.770264	589.305664	512.146484	-1539.757202	555.311035	429.870331	-1388.304443	599.833496	425.202515	-1410.435669	595.666443	317.949066	-1414.838135	538.687439	328.153137	-1385.120117	525.556396	128.898682	-1396.640137	548.797607	131.018387	-1495.757935
96	0.480000	696.327271	1021.885193	-1485.072754	699.205383	1025.168335	-1723.002686	533.476868	1059.914673	-1558.867065	532.469177	1059.927734	-1649.085815	635.591736	772.651550	-1416.385986	691.673218	758.723877	-1447.529907	672.165222	659.660034	-1445.758179	628.887512	665.658813	-1420.639771	593.690735	549.080017	-1424.774414	589.348572	512.120972	-1539.721313	555.321411	429.854309	-1388.304199	599.845642	425.223114	-1410.412842	595.676697	317.905640	-1414.888794	538.767334	328.176849	-1385.048096	525.572815	128.931702	-1396.641479	548.830688	131.010498	-1495.773560
97	0.485000	696.312134	1021.869324	-1485.069824	699.235474	1025.129395	-1722.943115	533.331787	1059.984009	-1558.923218	532.335144	1060.004395	-1649.048950	635.658142	772.651672	-1416.391602	691.641174	758.672058	-1447.488159	672.170044	659.712646	-1445.762939	628.959595	665.673950	-1420.572876	593.668274	549.046997	-1424.788208	589.370422	512.122253	-1539.774536	555.270386	429.811371	-1388.299805	599.869812	425.218109	-1410.442505	595.721558	317.904053	-1414.883423	538.742798	328.171875	-1385.116699	525.537354	128.952988	-1396.620728	548.812744	131.030426	-1495.749878
98	0.490000	696.310852	1021.871277	-1485.049927	699.251099	1025.208374	-1722.984253	533.275024	1060.039185	-1558.971802	532.420044	1060.012939	-1649.049316	635.475647	772.564087	-1416.369629	691.581726	758.719238	-1447.486572	672.154724	659.713501	-1445.811646	628.910339	665.709534	-1420.535034	593.697083	549.055359	-1424.760254	589.336243	512.146057	-1539.810791	555.368958	429.875488	-1388.293091	599.794128	425.192444	-1410.421997	595.770935	317.968201	-1414.845459	538.761047	328.130280	-1385.084839	525.593140	128.932877	-1396.667480	548.812683	131.035934	-1495.759888
99	0.495000	696.333984	1021.887268	-1485.044189	699.229248	1025.157471	-1722.964111	533.388916	1059.977783	-1558.878784	532.361145	1059.995239	-1649.054688	635.585266	772.603638	-1416.382202	691.480774	758.654602	-1447.510254	672.221985	659.735962	-1445.723877	628.893127	665.715454	-1420.608032	593.692749	549.087891	-1424.812134	589.427917	512.087952	-1539.778809	555.338501	429.850098	-1388.300171	599.847168	425.170410	-1410.415283	595.742310	317.945679	-1414.886841	538.742676	328.144287	-1385.078247	525.572388	128.949799	-1396.657227	548.854004	131.050415	-1495.799561
100	0.500000	696.244446	1021.798462	-1485.027832	699.238525	1025.161499	-1722.948608	533.388550	1059.928955	-1558.874634	532.337952	1060.071289	-1649.024048	635.628601	772.635498	-1416.424072	691.568848	758.623596	-1447.479492	672.240479	659.739929	-1445.737183	628.922485	665.689941	-1420.534302	593.732849	549.068542	-1424.779785	589.358887	512.136108	-1539.751709	555.350281	429.837555	-1388.298950	599.876526	425.201599	-1410.407349	595.777283	317.960632	-1414.880249	538.766907	328.167084	-1385.086182	525.586853	128.918686	-1396.674072	548.839783	131.057755	-1495.727783
101	0.505000	696.418701	1021.892273	-1485.000732	699.287109	1025.129272	-1722.938721	533.369446	1060.037231	-1558.964478	532.443298	1059.955200	-1649.052246	635.669739	772.632019	-1416.390869	691.592224	758.706909	-1447.451294	672.196960	659.733459	-1445.766968	628.860901	665.670227	-1420.529541	593.679626	549.062134	-1424.784546	589.373047	512.104370	-1539.750854	555.356812	429.839508	-1388.275879	599.833740	425.188080	-1410.422852	595.722473	317.978729	-1414.884399	538.754456	328.166962	-1385.066040	525.559998	128.945801	-1396.665161	548.813904	130.986221	-1495.754883
102	0.510000	696.298523	1021.820374	-1485.027954	699.304138	1025.132324	-1722.943237	533.377075	1060.002075	-1558.882568	532.269470	1060.040527	-1649.026489	635.640076	772.623352	-1416.388550	691.653870	758.702637	-1447.492554	672.226990	659.640686	-1445.737061	628.945984	665.658264	-1420.497559	593.720337	549.052673	-1424.777710	589.401794	512.112305	-1539.743896	555.428223	429.865540	-1388.326050	599.876526	425.188690	-1410.367920	595.746521	317.935486	-1414.875732	538.753723	328.163940	-1385.102539	525.540588	128.919861	-1396.666870	548.832703	131.032471	-1495.760620
103	0.515000	696.364929	1021.880554	-1485.040894	699.300232	1025.179077	-1722.949219	533.522156	1059.932739	-1558.826416	532.391479	1059.991821	-1649.012939	635.542053	772.564148	-1416.375122	691.585754	758.659119	-1447.447754	672.239563	659.703369	-1445.725708	628.933777	665.677856	-1420.498169	593.774780	549.013550	-1424.786499	589.466492	512.125488	-1539.736938	555.375122	429.828918	-1388.251465	599.837708	425.184875	-1410.415649	595.771301	318.005524	-1414.846069	538.760986	328.175049	-1385.051270	525.563660	128.897308	-1396.676636	548.787842	130.998886	-1495.726074
104	0.520000	696.301453	1021.771851	-1485.010986	699.266479	1025.140137	-1722.898804	533.306702	1060.004150	-1558.886597	532.365601	1060.019409	-1648.979370	635.614929	772.612244	-1416.384521	691.586914	758.652100	-1447.482300	672.148254	659.692200	-1445.732422	628.977356	665.711060	-1420.540527	593.695435	549.088318	-1424.727661	589.404419	512.122986	-1539.716064	555.398010	429.858978	-1388.288086	599.804382	425.143951	-1410.391479	595.698059	317.946045	-1414.914551	538.796265	328.172699	-1385.117065	525.597473	128.927689	-1396.645264	548.830811	131.031158	-1495.753906
105	0.525000	696.335571	1021.790955	-1484.971191	699.314087	1025.150635	-1722.905518	533.446045	1059.971436	-1558.834351	532.384705	1060.045654	-1648.985107	635.567200	772.575317	-1416.379272	691.539001	758.614685	-1447.477295	672.172363	659.675110	-1445.684814	628.970886	665.661987	-1420.536743	593.699341	549.025818	-1424.759888	589.337708	512.093079	-1539.701172	555.295105	429.819672	-1388.255737	599.861084	425.198547	-1410.412598	595.732361	317.962189	-1414.885742	538.832092	328.162933	-1385.035645	525.543945	128.885696	-1396.640991	548.844421	131.019608	-1495.749756
106	0.530000	696.338684	1021.778625	-1484.969116	699.284058	1025.154419	-1722.911255	533.364136	1060.046631	-1558.846313	532.476379	1060.000366	-1649.013306	635.724365	772.659302	-1416.362305	691.622986	758.643799	-1447.485352	672.217163	659.673096	-1445.665894	628.965210	665.730774	-1420.541260	593.757568	549.086487	-1424.774658	589.391968	512.054688	-1539.743286	555.397949	429.859100	-1388.288330	599.867065	425.216095	-1410.407593	595.723389	317.943329	-1414.869995	538.737976	328.115723	-1385.111694	525.550537	128.928192	-1396.669312	548.825745	131.007416	-1495.791382
107	0.535000	696.495544	1021.889221	-1485.033447	699.300354	1025.144043	-1722.895386	533.686462	1060.287964	-1558.810669	532.532654	1059.969482	-1649.005127	635.668274	772.523987	-1416.347778	691.580444	758.604309	-1447.478760	672.275391	659.717651	-1445.706177	629.018677	665.716370	-1420.471436	593.704163	549.043213	-1424.732422	589.454468	512.146484	-1539.728027	555.408325	429.843018	-1388.288086	599.853149	425.175018	-1410.370972	595.767212	317.977112	-1414.879150	538.728149	328.132477	-1385.110352	525.620056	128.921539	-1396.638184	548.786377	131.037247	-1495.762085
108	0.540000	696.476135	1021.874939	-1485.035645	699.231689	1025.140991	-1722.895264	533.585388	1059.938599	-1558.782227	532.384705	1060.045654	-1648.985107	635.772705	772.631104	-1416.364868	691.755920	758.760254	-1447.503418	672.261475	659.731384	-1445.697144	629.074402	665.729919	-1420.513062	593.690247	549.037842	-1424.773438	589.459412	512.146057	-1539.730225	555.383362	429.831573	-1388.282593	599.880066	425.169586	-1410.411987	595.683350	317.811768	-1414.843628	538.806458	328.210571	-1385.046753	525.572632	128.908569	-1396.631226	548.879700	131.027786	-1495.764771
109	0.545000	696.532959	1021.861938	-1485.019531	699.356506	1025.145752	-1722.959229	533.585693	1059.987427	-1558.786499	532.554443	1060.044312	-1649.013672	635.717896	772.611328	-1416.358643	691.621948	758.716064	-1447.453369	672.258240	659.637146	-1445.713501	629.080078	665.786621	-1420.481445	593.740723	549.046692	-1424.741211	589.366028	512.135803	-1539.735840	555.296265	429.806702	-1388.252563	599.860535	425.232880	-1410.385742	595.816040	318.003876	-1414.840820	538.763916	328.122711	-1385.029053	525.578186	128.948563	-1396.672363	548.837036	131.016556	-1495.771973
110	0.550000	696.495483	1021.855103	-1485.017456	699.349487	1025.160645	-1722.938232	533.446350	1060.020264	-1558.838623	532.499939	1060.032471	-1648.971558	635.747620	772.619934	-1416.360840	691.806763	758.744629	-1447.434937	672.240356	659.712708	-1445.677246	628.897278	665.611511	-1420.527466	593.734619	549.042419	-1424.772583	589.410950	512.139221	-1539.751587	555.357971	429.843567	-1388.276001	599.876526	425.201630	-1410.407349	595.674500	317.916504	-1414.908447	538.776855	328.160278	-1385.049683	525.567932	128.946030	-1396.617676	548.835327	131.019104	-1495.766113
111	0.555000	696.618164	1021.896729	-1485.034058	699.360535	1025.135498	-1722.926636	533.586060	1060.036255	-1558.790649	532.471313	1060.011353	-1648.935059	635.754822	772.595276	-1416.396729	691.695251	758.692383	-1447.494019	672.323547	659.661865	-1445.679321	628.988647	665.699097	-1420.504395	593.724854	549.030029	-1424.751587	589.416870	512.132935	-1539.755615	555.349792	429.838104	-1388.300537	599.919312	425.202209	-1410.352295	595.735718	317.953186	-1414.852417	538.766968	328.177032	-1385.048462	525.527527	128.897293	-1396.691772	548.847839	131.050034	-1495.762573
112	0.560000	696.451904	1021.774597	-1484.983887	699.382874	1025.152832	-1722.948364	533.566345	1059.970947	-1558.745850	532.513977	1060.069580	-1648.899048	635.803162	772.567139	-1416.399292	691.579224	758.611450	-1447.444214	672.341492	659.664124	-1445.681763	629.042969	665.677185	-1420.469971	593.739746	549.073059	-1424.763550	589.362366	512.118347	-1539.696289	555.403320	429.824707	-1388.257446	599.870972	425.199982	-1410.360962	595.645325	317.907257	-1414.835205	538.769226	328.177948	-1385.056885	525.574524	128.895798	-1396.668823	548.832581	131.028671	-1495.759644
113	0.565000	696.585754	1021.878967	-1485.028442	699.358582	1025.117310	-1722.925415	533.466187	1060.009521	-1558.757080	532.474060	1060.059937	-1648.937988	635.736023	772.639587	-1416.361572	691.789734	758.709229	-1447.466675	672.186401	659.636169	-1445.722778	629.030762	665.696899	-1420.470703	593.720276	549.029724	-1424.748779	589.371948	512.177795	-1539.716309	555.401794	429.831085	-1388.277832	599.873535	425.186401	-1410.390137	595.790955	317.972351	-1414.848877	538.774902	328.142395	-1385.053345	525.593933	128.920242	-1396.666870	548.892334	131.088470	-1495.795166
114	0.570000	696.639099	1021.855530	-1484.997314	699.400818	1025.113525	-1722.914917	533.712708	1060.338379	-1558.733521	532.558960	1060.068359	-1648.938354	635.725342	772.579102	-1416.429199	691.718567	758.653625	-1447.492554	672.262146	659.707947	-1445.736938	629.062195	665.749695	-1420.513794	593.759277	549.023499	-1424.720337	589.402588	512.116211	-1539.733032	555.373413	429.835785	-1388.273193	599.862061	425.194824	-1410.343750	595.739868	317.972046	-1414.857178	538.799011	328.137573	-1385.022705	525.554382	128.892578	-1396.663330	548.889221	131.079330	-1495.774536
115	0.575000	696.622253	1021.886963	-1484.996582	699.457703	1025.128052	-1722.906128	533.642822	1059.981079	-1558.742065	532.593445	1059.980957	-1648.893799	635.700012	772.575500	-1416.390381	691.862061	758.757751	-1447.475342	672.230469	659.692261	-1445.665161	629.074341	665.730103	-1420.513062	593.731689	549.038879	-1424.791504	589.369934	512.132690	-1539.723633	555.306702	429.787354	-1388.202148	599.843628	425.189514	-1410.371216	595.700256	317.900848	-1414.858765	538.678650	328.115753	-1385.110962	525.554260	128.915771	-1396.659790	548.799316	130.987732	-1495.724121
116	0.580000	696.548767	1021.776611	-1484.976807	699.400757	1025.113892	-1722.893555	533.776428	1059.984863	-1558.693970	532.572937	1060.087280	-1648.893677	635.862366	772.591858	-1416.369019	691.790894	758.702148	-1447.501221	672.301086	659.598816	-1445.707764	629.049194	665.651489	-1420.506226	593.768799	549.021301	-1424.732300	589.382202	512.096497	-1539.738037	555.357605	429.843811	-1388.276855	599.875977	425.223022	-1410.340942	595.721741	317.941284	-1414.884277	538.809570	328.119781	-1385.046509	525.567627	128.904251	-1396.668335	548.802917	131.022003	-1495.737915
117	0.585000	696.654602	1021.831543	-1484.980713	699.458679	1025.177124	-1722.964233	533.706055	1059.987061	-1558.697876	532.553894	1060.079346	-1648.860107	635.766418	772.575623	-1416.395996	691.700439	758.625244	-1447.489746	672.297180	659.607788	-1445.739746	629.055054	665.657654	-1420.469360	593.779358	549.043701	-1424.702515	589.361023	512.126953	-1539.733643	555.351135	429.821686	-1388.246704	599.897339	425.228912	-1410.375122	595.825806	317.987274	-1414.842285	538.784607	328.125702	-1385.054688	525.577942	128.907944	-1396.612915	548.769226	131.022537	-1495.746582
118	0.590000	696.789429	1021.916199	-1485.022095	699.571106	1025.148071	-1722.893433	533.719299	1059.991211	-1558.738281	532.675903	1060.030762	-1648.846558	635.954041	772.595581	-1416.413330	691.815247	758.713318	-1447.505005	672.274597	659.682495	-1445.706055	629.037842	665.663635	-1420.542358	593.830933	549.030273	-1424.723145	589.350830	512.104858	-1539.742920	555.431274	429.840912	-1388.262085	599.901917	425.178467	-1410.355469	595.780945	317.988861	-1414.847656	538.805237	328.184174	-1384.986084	525.570801	128.909775	-1396.650757	548.862854	131.073090	-1495.774414
119	0.595000	696.699768	1021.863770	-1485.011719	699.469482	1025.116455	-1722.914917	533.579773	1060.432129	-1558.790161	532.589294	1060.065063	-1648.896606	635.856079	772.536377	-1416.400024	691.838623	758.674500	-1447.503540	672.283630	659.606262	-1445.734863	628.988586	665.573853	-1420.531616	593.806213	549.035400	-1424.765869	589.371216	512.114197	-1539.730103	555.444519	429.834045	-1388.235718	599.887878	425.243408	-1410.375488	595.755920	317.957367	-1414.855591	538.752258	328.137665	-1385.042114	525.564819	128.913223	-1396.614990	548.816772	131.037186	-1495.776733
120	0.600000	696.668152	1021.769165	-1484.980103	699.481689	1025.116821	-1722.888794	533.657227	1060.055786	-1558.668823	532.518433	1060.093750	-1648.823730	635.885620	772.552490	-1416.367432	691.928894	758.686340	-1447.512329	672.320618	659.692078	-1445.727295	629.086426	665.710510	-1420.512329	593.785461	549.018982	-1424.764648	589.409912	512.181885	-1539.766968	555.369629	429.821167	-1388.241577	599.910400	425.182404	-1410.379517	595.804749	317.984161	-1414.817261	538.788635	328.144562	-1385.059570	525.559265	128.904678	-1396.656494	548.860229	131.022430	-1495.750488
121	0.605000	696.646484	1021.744812	-1484.981689	699.531067	1025.134277	-1722.894165	533.934692	1060.328003	-1558.677856	532.606018	1060.132568	-1648.854736	635.928772	772.591980	-1416.374512	691.856567	758.637817	-1447.503662	672.280029	659.659973	-1445.743042	628.965027	665.605652	-1420.568481	593.774536	549.022888	-1424.737061	589.345093	512.124084	-1539.751953	555.478699	429.862152	-1388.251099	599.850159	425.159790	-1410.353760	595.686218	317.888947	-1414.890625	538.784485	328.125763	-1385.054810	525.551147	128.936615	-1396.615234	548.867920	131.046539	-1495.763184
122	0.610000	696.701050	1021.780701	-1484.948120	699.619080	1025.159058	-1722.883911	533.789856	1060.446045	-1558.738281	532.720886	1060.029541	-1648.885864	635.977112	772.563782	-1416.377075	691.983032	758.706482	-1447.518188	672.328308	659.604248	-1445.716064	629.037781	665.663696	-1420.542358	593.775635	549.006592	-1424.743774	589.375183	512.095642	-1539.706299	555.467651	429.842072	-1388.242920	599.962708	425.168488	-1410.324219	595.734863	317.954254	-1414.830444	538.774597	328.142548	-1385.053589	525.581909	128.928116	-1396.617188	548.852417	131.037979	-1495.774780
123	0.615000	696.739075	1021.809204	-1484.975708	699.651062	1025.173096	-1722.900757	533.744568	1060.428101	-1558.778809	532.638733	1060.069580	-1648.888306	636.042786	772.636475	-1416.350586	691.882080	758.641907	-1447.541992	672.261108	659.621033	-1445.729248	629.104309	665.622131	-1420.507202	593.827087	549.042786	-1424.722412	589.443665	512.133545	-1539.733521	555.409241	429.837006	-1388.254883	599.931824	425.190033	-1410.329834	595.790710	317.972260	-1414.849121	538.778687	328.161377	-1385.058350	525.575134	128.917358	-1396.635376	548.796814	131.025864	-1495.803345
124	0.620000	696.723511	1021.769775	-1484.964478	699.620728	1025.130127	-1722.866211	533.889771	1060.358765	-1558.722656	532.744446	1060.061523	-1648.844116	636.061584	772.592163	-1416.385620	691.900208	758.670288	-1447.544800	672.359497	659.705750	-1445.718628	629.098572	665.690979	-1420.511597	593.809326	549.026367	-1424.734741	589.400635	512.095154	-1539.742920	555.352905	429.813446	-1388.236084	599.898315	425.210480	-1410.350708	595.735291	317.941284	-1414.825317	538.873657	328.195923	-1384.976929	525.598206	128.928864	-1396.635132	548.858093	131.073761	-1495.793091
125	0.625000	696.799316	1021.769348	-1485.019531	699.555969	1025.080688	-1722.838745	533.986023	1060.358154	-1558.637451	532.641479	1060.118164	-1648.891113	635.995178	772.592041	-1416.380127	692.019104	758.698242	-1447.521240	672.419250	659.656860	-1445.772583	629.147034	665.662903	-1420.514038	593.834900	549.027161	-1424.738892	589.423584	512.085266	-1539.710205	555.499084	429.852417	-1388.280518	599.947266	425.178406	-1410.369019	595.798584	317.937653	-1414.853760	538.812683	328.139801	-1385.029053	525.542175	128.897171	-1396.666748	548.842346	131.020020	-1495.751953
126	0.630000	696.812622	1021.796814	-1485.003418	699.617676	1025.097900	-1722.860718	533.865112	1060.019531	-1558.690552	532.629211	1060.074707	-1648.857666	636.213013	772.555664	-1416.397095	691.846008	758.650208	-1447.538940	672.374329	659.613770	-1445.737305	629.249756	665.738342	-1420.454956	593.883545	549.027222	-1424.765259	589.455811	512.129700	-1539.732666	555.447021	429.800537	-1388.250244	599.908630	425.161957	-1410.320190	595.776733	317.960358	-1414.880981	538.851624	328.167145	-1385.039185	525.555298	128.887466	-1396.637207	548.875122	131.015503	-1495.771118
127	0.635000	696.811707	1021.772644	-1484.996948	699.689453	1025.132690	-1722.887695	533.960449	1060.405518	-1558.722900	532.796265	1060.024902	-1648.883423	635.970642	772.515869	-1416.373413	691.870361	758.661377	-1447.542725	672.395813	659.617126	-1445.761475	629.171082	665.674133	-1420.517944	593.895264	548.995117	-1424.704590	589.513123	512.143982	-1539.740112	555.505066	429.826477	-1388.283569	599.950256	425.180695	-1410.346802	595.759888	317.947205	-1414.844604	538.765808	328.095154	-1385.082153	525.585510	128.908813	-1396.666992	548.824585	131.062775	-1495.806152
128	0.640000	696.826660	1021.763000	-1484.967285	699.721069	1025.100342	-1722.842896	533.902405	1060.023926	-1558.727661	532.739990	1060.055786	-1648.891602	636.091797	772.535767	-1416.385254	692.098816	758.722412	-1447.565430	672.422913	659.647827	-1445.740845	629.164795	665.699951	-1420.481689	593.939453	549.006958	-1424.736450	589.468689	512.118530	-1539.737671	555.476196	429.832520	-1388.263672	600.044189	425.198425	-1410.357544	595.779724	317.914063	-1414.847168	538.828003	328.143463	-1385.053955	525.598633	128.899124	-1396.637329	548.843811	131.030289	-1495.772095
129	0.645000	696.786072	1021.816345	-1484.951416	699.686157	1025.136353	-1722.893311	534.104309	1059.899414	-1558.622925	532.763550	1060.087769	-1648.849854	636.068787	772.567505	-1416.421509	692.002075	758.662781	-1447.552979	672.418030	659.689941	-1445.708984	629.244080	665.681702	-1420.486572	593.928955	549.037292	-1424.733521	589.617188	512.178650	-1539.744019	555.486572	429.816406	-1388.263428	600.002563	425.179688	-1410.330933	595.811096	317.937897	-1414.874023	538.802551	328.111938	-1385.061646	525.581787	128.913361	-1396.634155	548.872437	131.034454	-1495.775391
130	0.650000	696.813232	1021.748352	-1484.962891	699.811401	1025.106812	-1722.865723	533.998108	1060.458740	-1558.764282	532.857971	1060.091187	-1648.880859	636.126709	772.476685	-1416.382935	692.008545	758.710632	-1447.556519	672.381958	659.597717	-1445.762817	629.275452	665.734558	-1420.529663	593.929199	549.009033	-1424.687744	589.595154	512.117371	-1539.743530	555.465332	429.790039	-1388.226074	599.959717	425.179108	-1410.385986	595.801086	317.954468	-1414.872803	538.848083	328.147369	-1385.057007	525.559998	128.915359	-1396.651978	548.849426	131.036301	-1495.756470
131	0.655000	696.863159	1021.752319	-1484.987671	699.794128	1025.102539	-1722.920166	534.015747	1060.397827	-1558.756470	532.904663	1060.047241	-1648.869751	636.092041	772.528137	-1416.420044	692.101868	758.734558	-1447.494751	672.427063	659.613647	-1445.737671	629.214905	665.656799	-1420.555054	593.904541	549.016479	-1424.745117	589.622131	512.121033	-1539.751831	555.492371	429.790436	-1388.266479	599.999573	425.177368	-1410.353271	595.831604	317.953918	-1414.904419	538.794373	328.119049	-1385.018311	525.562378	128.930023	-1396.638794	548.873657	131.036591	-1495.781372
132	0.660000	696.945190	1021.802673	-1484.987305	699.813354	1025.124634	-1722.888428	534.009949	1060.434326	-1558.760498	532.937439	1060.002563	-1648.875610	636.103455	772.516052	-1416.384521	692.211365	758.767700	-1447.540894	672.427490	659.605530	-1445.773071	629.226257	665.644714	-1420.518921	593.909363	549.030212	-1424.690308	589.513489	512.099548	-1539.722778	555.502625	429.827515	-1388.215088	599.993652	425.159851	-1410.358276	595.882385	317.969788	-1414.846802	538.857849	328.130646	-1385.058350	525.555786	128.887024	-1396.638062	548.843262	131.009247	-1495.794312
133	0.665000	696.927856	1021.764465	-1484.958008	699.897217	1025.160156	-1722.867798	534.054932	1060.403564	-1558.715576	532.763550	1060.087891	-1648.849854	636.279419	772.555725	-1416.402710	692.030701	758.678955	-1447.520508	672.485779	659.587952	-1445.752319	629.221191	665.631042	-1420.591187	593.921692	548.976746	-1424.739136	589.598450	512.147827	-1539.722290	555.576294	429.831879	-1388.289307	599.949402	425.088867	-1410.375000	595.804993	317.920349	-1414.926514	538.816284	328.086517	-1385.029297	525.569458	128.909210	-1396.642456	548.833313	131.060715	-1495.785278
134	0.670000	696.955078	1021.783630	-1484.970947	699.880371	1025.156494	-1722.906128	534.137146	1060.377075	-1558.707886	532.819824	1060.057007	-1648.841553	636.316101	772.547302	-1416.406006	692.055054	758.690125	-1447.524292	672.472046	659.568604	-1445.753540	629.154053	665.629700	-1420.585693	593.946655	549.011536	-1424.719971	589.597412	512.119446	-1539.751099	555.517822	429.826843	-1388.301392	600.003357	425.145630	-1410.300781	595.800903	317.992889	-1414.851074	538.802368	328.112030	-1385.061768	525.606445	128.893036	-1396.670776	548.841125	131.049255	-1495.776489
135	0.675000	696.954651	1021.772522	-1484.974243	699.959534	1025.134521	-1722.867920	534.193481	1060.349121	-1558.781372	533.034546	1060.054443	-1648.909546	636.224670	772.535950	-1416.396362	692.194397	758.732239	-1447.572632	672.525452	659.638367	-1445.755127	629.373352	665.745850	-1420.537476	593.967102	549.021179	-1424.679688	589.537720	512.120667	-1539.683838	555.561340	429.838379	-1388.293091	599.981140	425.159180	-1410.341309	595.847412	317.954803	-1414.853394	538.863464	328.095093	-1385.054932	525.583618	128.918259	-1396.668457	548.824280	131.024902	-1495.757813
136	0.680000	696.970215	1021.784119	-1485.019165	699.977661	1025.094238	-1722.898682	534.137512	1060.425903	-1558.712036	532.940125	1060.051147	-1648.878418	636.316101	772.547302	-1416.406006	692.211365	758.767761	-1447.540894	672.458740	659.602051	-1445.749268	629.286865	665.597046	-1420.520630	593.945557	548.984131	-1424.709106	589.604858	512.098999	-1539.721436	555.523376	429.792236	-1388.269897	600.008484	425.169647	-1410.331055	595.848877	317.906525	-1414.833740	538.832886	328.070618	-1385.050049	525.563477	128.938583	-1396.614746	548.840515	131.020462	-1495.739502
137	0.685000	697.068787	1021.815002	-1484.990845	699.996765	1025.171143	-1722.853882	534.137512	1060.425903	-1558.712036	532.996399	1060.020264	-1648.870239	636.316345	772.539673	-1416.440796	692.139038	758.719238	-1447.532227	672.525940	659.585083	-1445.736084	629.341064	665.700623	-1420.459106	593.974792	549.009766	-1424.739502	589.557190	512.124695	-1539.708130	555.563110	429.808014	-1388.282837	600.017029	425.186493	-1410.394653	595.705750	317.855652	-1414.893555	538.857666	328.130707	-1385.058472	525.589722	128.902252	-1396.648682	548.794861	131.005402	-1495.721680
138	0.690000	697.076965	1021.788696	-1485.037354	700.084656	1025.139771	-1722.915649	534.359131	1060.366699	-1558.652100	533.130737	1060.033325	-1648.862427	636.590515	772.354248	-1416.448364	692.218750	758.743469	-1447.576294	672.529602	659.526367	-1445.785889	629.286804	665.597107	-1420.520630	593.991821	548.989746	-1424.696777	589.565186	512.128479	-1539.726074	555.574402	429.838440	-1388.310425	599.971619	425.186584	-1410.381104	595.838745	317.961548	-1414.810669	538.838562	328.091492	-1385.040771	525.556519	128.916779	-1396.692993	548.857117	131.020370	-1495.776855
139	0.695000	697.002014	1021.755310	-1484.964111	700.014038	1025.118896	-1722.892822	534.180237	1060.344971	-1558.740967	533.121216	1060.020264	-1648.859497	636.437256	772.567200	-1416.417847	692.204895	758.719971	-1447.537354	672.516602	659.499878	-1445.809570	629.311096	665.683289	-1420.492065	593.982971	548.961304	-1424.695679	589.587524	512.111511	-1539.748291	555.626160	429.893555	-1388.286011	599.991455	425.110596	-1410.310669	595.960022	317.993958	-1414.854370	538.843262	328.118835	-1385.090454	525.577087	128.919830	-1396.698975	548.819336	131.025391	-1495.778564
140	0.700000	697.063843	1021.788940	-1484.987915	700.067383	1025.089722	-1722.892212	534.308105	1060.385254	-1558.696777	532.992310	1060.104370	-1648.873047	636.405762	772.507996	-1416.410034	692.310181	758.748230	-1447.619751	672.564514	659.619019	-1445.756714	629.414612	665.751160	-1420.468384	593.996033	548.967285	-1424.759888	589.586731	512.131348	-1539.764160	555.544922	429.806610	-1388.297485	599.987061	425.176666	-1410.336304	595.836853	317.933990	-1414.851929	538.861755	328.149567	-1385.063354	525.543945	128.924194	-1396.668945	548.850037	131.057129	-1495.776855
141	0.705000	697.139587	1021.810852	-1484.994507	700.089844	1025.154663	-1722.889893	534.231628	1060.375122	-1558.700562	533.158386	1059.981323	-1648.817749	636.480713	772.322266	-1416.401001	692.327087	758.783752	-1447.588013	672.635620	659.578247	-1445.793945	629.396851	665.714172	-1420.500732	593.931152	548.965515	-1424.731812	589.538818	512.118042	-1539.734009	555.496155	429.800690	-1388.264771	600.041199	425.196106	-1410.379883	595.836853	317.933990	-1414.851929	538.890381	328.173401	-1384.999512	525.597107	128.914017	-1396.651978	548.896667	131.112473	-1495.800659
142	0.710000	697.150696	1021.788452	-1485.003906	700.166504	1025.146362	-1722.950684	534.308411	1060.434082	-1558.701050	533.064941	1060.051147	-1648.867676	636.454041	772.479858	-1416.412598	692.284546	758.744202	-1447.581421	672.596069	659.562561	-1445.791870	629.305420	665.626648	-1420.523804	593.976318	549.003601	-1424.708496	589.626709	512.119446	-1539.751221	555.646912	429.823425	-1388.277222	600.024536	425.138306	-1410.352661	595.885681	317.960785	-1414.813599	538.811646	328.085480	-1385.101196	525.572815	128.927536	-1396.658325	548.839600	131.046082	-1495.803345
143	0.715000	697.171570	1021.802002	-1485.024780	700.233276	1025.167480	-1722.944458	534.288269	1060.395996	-1558.778320	533.095337	1060.047729	-1648.825928	636.588196	772.595642	-1416.432007	692.427063	758.798279	-1447.559082	672.628296	659.585876	-1445.803955	629.347290	665.674988	-1420.495239	593.994995	548.962585	-1424.688843	589.631592	512.102661	-1539.718994	555.600769	429.833496	-1388.261963	600.039612	425.161316	-1410.307861	595.949402	318.011597	-1414.830933	538.817078	328.123138	-1385.052490	525.593445	128.929031	-1396.666138	548.877991	131.060669	-1495.784912
144	0.720000	697.225830	1021.839050	-1485.026611	700.143250	1025.125122	-1722.910645	534.473267	1060.430054	-1558.689697	533.271912	1060.010986	-1648.854614	636.479126	772.491150	-1416.416748	692.416321	758.745605	-1447.591675	672.620728	659.568787	-1445.788818	629.420288	665.682434	-1420.463867	593.961487	548.990601	-1424.688965	589.601196	512.143555	-1539.765137	555.559082	429.824402	-1388.284790	600.000183	425.130127	-1410.340698	595.865906	317.956848	-1414.870850	538.838623	328.107330	-1385.051514	525.570374	128.930664	-1396.659546	548.848083	131.050125	-1495.762207
145	0.725000	697.193359	1021.797607	-1485.003662	700.197876	1025.157349	-1722.911743	534.453613	1060.364746	-1558.644775	533.135193	1060.057373	-1648.786987	636.534119	772.503357	-1416.457764	692.416260	758.745667	-1447.591675	672.662354	659.563965	-1445.797241	629.445251	665.686157	-1420.503174	593.999695	548.977112	-1424.697266	589.637756	512.139221	-1539.739380	555.592468	429.828064	-1388.286621	599.990784	425.130341	-1410.328369	595.879700	317.943237	-1414.865967	538.846741	328.100281	-1385.094849	525.617126	128.927200	-1396.639282	548.870361	131.036560	-1495.772095
146	0.730000	697.353882	1021.942017	-1485.088867	700.211731	1025.163208	-1722.964600	534.541992	1060.350586	-1558.637329	533.196899	1060.123779	-1648.784546	636.684509	772.546997	-1416.402344	692.375977	758.749023	-1447.624878	672.662598	659.598816	-1445.797852	629.384705	665.608398	-1420.528564	594.059998	548.955444	-1424.697632	589.683044	512.111145	-1539.725952	555.614868	429.810120	-1388.295654	600.067139	425.136200	-1410.331299	595.808289	317.911316	-1414.893311	538.857361	328.130859	-1385.058716	525.610168	128.928711	-1396.621826	548.860168	131.025879	-1495.753662
147	0.735000	697.315369	1021.838989	-1485.052856	700.216797	1025.130737	-1722.941406	534.351868	1060.450806	-1558.738281	533.239197	1060.073853	-1648.820923	636.741211	772.390198	-1416.427734	692.500305	758.774719	-1447.599731	672.627075	659.524231	-1445.767456	629.471008	665.682312	-1420.577881	594.047913	548.992676	-1424.712646	589.613586	512.072510	-1539.703369	555.646545	429.823639	-1388.277954	600.090515	425.162872	-1410.367798	595.852905	317.884216	-1414.915039	538.916748	328.140747	-1385.021729	525.581360	128.951553	-1396.645996	548.804138	131.004028	-1495.775635
148	0.740000	697.281372	1021.798462	-1485.020874	700.252563	1025.152832	-1722.939209	534.422241	1060.448608	-1558.734375	533.377625	1060.002930	-1648.810303	636.807617	772.390320	-1416.433350	692.524597	758.785950	-1447.603394	672.684570	659.542053	-1445.771851	629.427429	665.649170	-1420.535522	594.075317	548.994873	-1424.716431	589.603882	512.108337	-1539.754395	555.669922	429.831543	-1388.284790	600.045105	425.162964	-1410.354248	595.910950	317.967041	-1414.892944	538.883301	328.089630	-1385.035889	525.611877	128.920944	-1396.630005	548.825989	131.029663	-1495.767944
149	0.745000	697.315063	1021.826172	-1485.043579	700.344238	1025.166138	-1722.955444	534.549744	1060.440186	-1558.685913	533.298157	1060.091675	-1648.815552	636.673401	772.551453	-1416.472656	692.624573	758.800415	-1447.574463	672.779358	659.575806	-1445.820923	629.483215	665.662659	-1420.577148	594.058716	548.992065	-1424.729980	589.655090	512.086426	-1539.710938	555.638123	429.818115	-1388.302734	600.090942	425.165833	-1410.276855	595.875610	317.914734	-1414.899170	538.903992	328.130890	-1385.039429	525.584229	128.913116	-1396.663818	548.804077	131.039841	-1495.754517
150	0.750000	697.380859	1021.827576	-1485.061523	700.428589	1025.147461	-1722.931763	534.726501	1060.411865	-1558.670898	533.318970	1060.093262	-1648.743164	636.910706	772.381958	-1416.442261	692.552246	758.751953	-1447.565796	672.690063	659.519592	-1445.808716	629.494507	665.650574	-1420.541016	594.114441	548.968811	-1424.724609	589.643799	512.100159	-1539.703613	555.669800	429.831604	-1388.285034	600.075012	425.159882	-1410.373047	595.918335	317.895172	-1414.897217	538.938660	328.108246	-1385.032593	525.560547	128.907043	-1396.664795	548.884521	131.070480	-1495.784180
151	0.755000	697.372864	1021.802124	-1485.039917	700.448120	1025.179932	-1722.945435	534.587097	1060.444580	-1558.723022	533.477539	1060.103516	-1648.847046	636.776184	772.550781	-1416.446777	692.604309	758.810181	-1447.647583	672.699646	659.529846	-1445.845581	629.519409	665.654297	-1420.580322	594.062195	548.969177	-1424.688965	589.700989	512.129944	-1539.774780	555.690796	429.858063	-1388.322754	600.127380	425.145935	-1410.317627	595.922546	317.914032	-1414.901978	538.958862	328.112061	-1385.035645	525.594360	128.894669	-1396.691528	548.821716	131.043930	-1495.762085
152	0.760000	697.332947	1021.798279	-1484.997437	700.511841	1025.132080	-1722.960205	534.693481	1060.418335	-1558.711914	533.519775	1060.053711	-1648.883545	637.013733	772.373657	-1416.451050	692.692322	758.779175	-1447.616699	672.756653	659.555847	-1445.814575	629.567200	665.708740	-1420.514893	594.089294	549.007629	-1424.740356	589.735413	512.146545	-1539.734253	555.686584	429.827484	-1388.280884	600.081848	425.158630	-1410.400879	595.916626	317.893097	-1414.911621	538.824280	328.117249	-1385.073486	525.621399	128.944839	-1396.642090	548.840881	131.020966	-1495.794189
153	0.765000	697.454895	1021.803284	-1485.063843	700.485229	1025.160767	-1722.981934	534.662231	1060.426147	-1558.675049	533.448914	1060.082397	-1648.810669	637.020203	772.421570	-1416.454834	692.818787	758.847839	-1447.631226	672.795837	659.540283	-1445.855713	629.525330	665.660339	-1420.543335	594.124329	548.943787	-1424.707397	589.729858	512.155273	-1539.770264	555.694702	429.829865	-1388.311646	600.120667	425.175354	-1410.392456	595.980103	317.959503	-1414.879639	538.916382	328.096191	-1385.055542	525.578003	128.903870	-1396.671753	548.830872	131.034744	-1495.756958
154	0.770000	697.483215	1021.831543	-1485.060425	700.566162	1025.200073	-1722.972168	534.776367	1060.489502	-1558.712524	533.467957	1060.108521	-1648.816406	637.178040	772.433105	-1416.470093	692.806152	758.817139	-1447.626709	672.864807	659.584106	-1445.837402	629.575195	665.667786	-1420.621948	594.112122	548.975098	-1424.768921	589.711975	512.126282	-1539.757690	555.694641	429.829926	-1388.311768	600.108948	425.153534	-1410.384766	595.910339	317.929626	-1414.892700	538.910339	328.121887	-1385.097168	525.585022	128.910690	-1396.699585	548.840210	131.067734	-1495.750732
155	0.775000	697.600830	1021.926575	-1485.110962	700.641785	1025.188477	-1722.971802	534.910034	1060.493408	-1558.664429	533.529358	1060.066772	-1648.886475	637.142090	772.369019	-1416.498779	692.813538	758.792908	-1447.662231	672.830933	659.579895	-1445.885620	629.605164	665.685181	-1420.588867	594.139282	548.930115	-1424.708984	589.733826	512.165833	-1539.744019	555.682312	429.852631	-1388.347778	600.161316	425.139557	-1410.329468	596.011047	317.992889	-1414.868896	538.877930	328.133820	-1385.084473	525.566345	128.914474	-1396.681152	548.836487	131.000687	-1495.749023
156	0.780000	697.564819	1021.860352	-1485.064819	700.635498	1025.159546	-1722.993164	534.941284	1060.485474	-1558.701294	533.512939	1060.107300	-1648.855713	637.202637	772.509155	-1416.476807	692.675354	758.743713	-1447.648438	672.799377	659.566223	-1445.902954	629.660095	665.706238	-1420.595093	594.129211	548.955139	-1424.726318	589.740967	512.103760	-1539.752808	555.797791	429.869476	-1388.344238	600.117676	425.160156	-1410.375244	595.943054	317.926666	-1414.889648	538.924622	328.133820	-1385.065186	525.629333	128.933502	-1396.689209	548.855042	131.022491	-1495.773438
157	0.785000	697.532410	1021.826477	-1485.068970	700.709351	1025.177124	-1722.989014	534.935181	1060.473267	-1558.701050	533.550537	1060.158447	-1648.769165	637.148560	772.416931	-1416.502563	692.775391	758.758179	-1447.619507	672.826782	659.553894	-1445.916870	629.654480	665.649536	-1420.626709	594.143433	548.953979	-1424.740356	589.622864	512.074341	-1539.729736	555.685852	429.839874	-1388.291992	600.115479	425.123810	-1410.367188	595.911987	317.931671	-1414.878540	538.899597	328.112213	-1385.034790	525.585327	128.910507	-1396.700073	548.854919	131.068069	-1495.775757
158	0.790000	697.632263	1021.855774	-1485.139771	700.695190	1025.158813	-1722.992554	534.992310	1060.466919	-1558.656616	533.661316	1060.139404	-1648.803223	637.475037	772.492676	-1416.500122	692.898499	758.749878	-1447.702026	672.896423	659.537659	-1445.848267	629.757141	665.725037	-1420.567505	594.123108	548.937073	-1424.747925	589.686218	512.094238	-1539.742920	555.753113	429.835297	-1388.300171	600.161316	425.139557	-1410.329468	595.969788	317.989075	-1414.883423	538.983459	328.106323	-1385.027710	525.581848	128.896576	-1396.669922	548.846436	131.022720	-1495.765015
159	0.795000	697.571533	1021.812622	-1485.109131	700.817017	1025.179199	-1723.026733	534.986572	1060.503540	-1558.660645	533.588318	1060.102661	-1648.853271	637.390869	772.456726	-1416.526367	692.995117	758.809631	-1447.714478	672.906250	659.498108	-1445.888428	629.678467	665.660889	-1420.630615	594.195435	548.973389	-1424.739380	589.764160	512.138428	-1539.764648	555.747192	429.870026	-1388.332153	600.124451	425.143616	-1410.339966	595.965576	317.931793	-1414.900757	538.926208	328.124084	-1385.023193	525.579529	128.884216	-1396.698242	548.856812	131.029373	-1495.790161
160	0.800000	697.662292	1021.813538	-1485.114746	700.908691	1025.192627	-1723.042969	535.035767	1060.483521	-1558.693970	533.741760	1060.123779	-1648.879028	637.541443	772.492798	-1416.505737	692.976929	758.781311	-1447.711670	672.919983	659.551208	-1445.900757	629.648010	665.600403	-1420.622925	594.161011	548.943787	-1424.723145	589.708984	512.132446	-1539.790649	555.778381	429.895691	-1388.324951	600.136292	425.151154	-1410.334961	595.949402	317.918884	-1414.924438	538.958435	328.084717	-1384.997314	525.600159	128.931091	-1396.682251	548.510681	130.708939	-1495.827759
161	0.805000	697.647034	1021.811096	-1485.121338	700.947998	1025.155884	-1723.069702	535.112915	1060.591309	-1558.698608	533.746826	1060.130981	-1648.929443	637.463684	772.504700	-1416.535645	692.952576	758.770081	-1447.707886	672.969482	659.528381	-1445.930298	629.721558	665.650940	-1420.632202	594.190674	548.920044	-1424.719360	589.742432	512.133423	-1539.783569	555.747070	429.870117	-1388.332397	600.155334	425.134949	-1410.374023	596.043457	317.981354	-1414.881348	538.966736	328.105164	-1385.079224	525.616028	128.918655	-1396.669067	548.892029	131.063889	-1495.773193
162	0.810000	697.695618	1021.816406	-1485.161011	700.935120	1025.199097	-1723.075073	535.189087	1060.552734	-1558.690674	533.787109	1060.230713	-1648.845703	637.543762	772.528198	-1416.580811	692.929199	758.809021	-1447.709351	672.896606	659.493408	-1445.980469	629.728027	665.700073	-1420.635986	594.111267	548.965332	-1424.743652	589.671753	512.144714	-1539.746704	555.866699	429.917572	-1388.370850	600.130981	425.126740	-1410.361938	595.994568	317.954529	-1414.919678	538.963562	328.139984	-1385.025269	525.586182	128.883728	-1396.646729	548.893921	131.065216	-1495.779907
163	0.815000	697.690857	1021.816895	-1485.146973	700.921143	1025.191528	-1723.102539	535.371643	1060.487793	-1558.671631	533.789429	1060.189209	-1648.893433	637.591309	772.572510	-1416.551270	693.107666	758.854797	-1447.689941	672.956604	659.473694	-1445.906250	629.795105	665.701477	-1420.641602	594.141663	548.937439	-1424.755493	589.761719	512.129028	-1539.767090	555.755066	429.813660	-1388.324951	600.139771	425.146271	-1410.391968	596.053833	318.002045	-1414.883057	538.989502	328.120026	-1385.052612	525.636597	128.929337	-1396.698364	548.893738	131.040726	-1495.798706
164	0.820000	697.739258	1021.836548	-1485.152344	701.052979	1025.183472	-1723.063965	535.309021	1060.579468	-1558.724243	534.012817	1060.108521	-1648.910889	637.500366	772.496338	-1416.538940	693.234741	758.786499	-1447.733765	672.941040	659.484741	-1446.008545	629.795105	665.701477	-1420.641602	594.185852	548.955933	-1424.764282	589.777710	512.167419	-1539.787598	555.717041	429.850372	-1388.330200	600.145691	425.150848	-1410.347412	595.938416	317.899170	-1414.900513	538.946411	328.101410	-1385.076172	525.600464	128.940170	-1396.704102	548.862305	131.055573	-1495.799683
165	0.825000	697.761658	1021.842590	-1485.155396	701.019836	1025.190308	-1723.118164	535.251831	1060.585815	-1558.768677	533.916626	1060.129761	-1648.958130	637.694336	772.564270	-1416.560181	693.154114	758.834412	-1447.657715	672.967468	659.495605	-1445.983154	629.777344	665.664429	-1420.673950	594.200745	548.961975	-1424.729248	589.681763	512.102478	-1539.793579	555.832642	429.876282	-1388.361206	600.164917	425.120392	-1410.373779	596.008484	317.966370	-1414.887939	538.934204	328.117126	-1385.066650	525.608826	128.922302	-1396.667480	548.937561	131.092422	-1495.795166
166	0.830000	697.706909	1021.800598	-1485.125854	701.159302	1025.178589	-1723.108521	535.309021	1060.579468	-1558.724243	534.036377	1060.140747	-1648.869141	637.712463	772.592407	-1416.563110	693.240295	758.784180	-1447.732056	672.967163	659.460693	-1445.982544	629.722412	665.643372	-1420.667725	594.174744	548.943054	-1424.728638	589.776794	512.159912	-1539.836182	555.749023	429.848480	-1388.357178	600.176758	425.127960	-1410.368774	596.080566	317.959961	-1414.942749	538.913452	328.075958	-1385.063110	525.609253	128.934311	-1396.651489	548.840881	131.033936	-1495.806274
167	0.835000	697.834778	1021.830078	-1485.166260	701.175293	1025.167236	-1723.130249	535.434082	1060.472046	-1558.745361	533.940186	1060.161865	-1648.916260	637.809021	772.536255	-1416.568237	693.210449	758.775330	-1447.729980	673.030457	659.505920	-1445.941895	629.776428	665.672058	-1420.638428	594.170593	548.936462	-1424.781006	589.699219	512.121643	-1539.793701	555.799377	429.848083	-1388.369751	600.184265	425.150391	-1410.417236	595.984009	317.933746	-1414.918091	538.989929	328.119171	-1385.075317	525.585999	128.928009	-1396.688965	548.854858	131.009247	-1495.809937
168	0.840000	697.861511	1021.836365	-1485.139648	701.274048	1025.165649	-1723.167236	535.592896	1060.455811	-1558.733765	534.159119	1060.075195	-1648.981323	637.760742	772.564331	-1416.565674	693.198730	758.794800	-1447.730713	673.011902	659.503845	-1446.017944	629.813538	665.656128	-1420.677002	594.133972	548.932861	-1424.772217	589.733276	512.124939	-1539.821167	555.767212	429.858948	-1388.377686	600.115356	425.136383	-1410.464111	596.097107	318.010193	-1414.919434	538.934082	328.117157	-1385.066772	525.619995	128.933670	-1396.675293	548.906860	131.036331	-1495.813477
169	0.845000	697.793274	1021.810974	-1485.154907	701.288086	1025.172852	-1723.161255	535.459534	1060.500732	-1558.786255	534.140991	1060.140259	-1649.028931	637.705994	772.544495	-1416.559448	693.270996	758.843323	-1447.739380	673.030396	659.490967	-1446.024414	629.759155	665.678162	-1420.711426	594.197144	548.914246	-1424.750244	589.777527	512.136536	-1539.802979	555.775818	429.840363	-1388.363403	600.116089	425.102325	-1410.433838	595.982178	317.944672	-1414.937378	538.966064	328.149628	-1385.078857	525.607300	128.924545	-1396.708130	548.863098	131.014694	-1495.808228
170	0.850000	697.879822	1021.815430	-1485.164551	701.424194	1025.164551	-1723.178467	535.542114	1060.523193	-1558.782715	534.089172	1060.177124	-1648.989502	637.797668	772.548279	-1416.603760	693.293152	758.811646	-1447.703491	672.990173	659.465515	-1445.993164	629.783569	665.638733	-1420.710083	594.175781	548.967102	-1424.771973	589.699463	512.104858	-1539.807983	555.839172	429.864044	-1388.382935	600.181519	425.163635	-1410.445435	596.039612	317.990082	-1414.915039	538.946716	328.138916	-1385.076904	525.586975	128.921799	-1396.685791	548.841187	131.045456	-1495.775269
171	0.855000	697.881226	1021.801819	-1485.164307	701.475098	1025.208008	-1723.153198	535.503235	1060.566284	-1558.827759	534.254517	1060.169800	-1649.065796	637.738464	772.523682	-1416.634033	693.306091	758.784973	-1447.737183	673.019897	659.460754	-1445.982910	629.735107	665.666809	-1420.707642	594.141174	548.974976	-1424.793945	589.797485	512.120911	-1539.836792	555.809753	429.890961	-1388.408203	600.142944	425.132965	-1410.384033	596.103455	318.002380	-1414.954346	538.928101	328.108215	-1385.104126	525.556824	128.920090	-1396.724609	548.852905	131.032501	-1495.764282
172	0.860000	697.869019	1021.812378	-1485.155151	701.501221	1025.213867	-1723.201172	535.528687	1060.594971	-1558.868652	534.195496	1060.152100	-1649.071167	637.797668	772.548279	-1416.603760	693.318665	758.815735	-1447.741699	673.059814	659.451294	-1446.013550	629.827148	665.671936	-1420.752441	594.193298	548.923706	-1424.772827	589.781311	512.140198	-1539.853516	555.780334	429.858948	-1388.395264	600.146423	425.115143	-1410.401367	595.996094	317.956512	-1414.905640	538.897644	328.111359	-1385.137817	525.581543	128.949234	-1396.680542	548.818237	130.981094	-1495.773560
173	0.865000	697.920593	1021.833496	-1485.138184	701.744263	1025.251099	-1723.235352	535.338501	1060.695190	-1558.969604	534.358582	1060.186401	-1649.099731	637.901978	772.655518	-1416.620972	693.265747	758.788391	-1447.770386	673.042969	659.465576	-1445.993530	629.796265	665.662231	-1420.750000	594.227600	548.927063	-1424.805786	589.845764	512.150085	-1539.867554	555.820190	429.874817	-1388.408081	600.125671	425.074890	-1410.393921	596.110962	318.022003	-1414.887817	538.938477	328.090515	-1385.128052	525.557373	128.918610	-1396.678101	548.883911	131.067963	-1495.828369
174	0.870000	697.929260	1021.798645	-1485.152588	701.615845	1025.201294	-1723.238525	535.617126	1060.580811	-1558.861084	534.358582	1060.186401	-1649.099731	637.834595	772.532227	-1416.641846	693.330322	758.796326	-1447.740967	673.048462	659.443176	-1446.030273	629.784973	665.674255	-1420.786133	594.209351	548.897034	-1424.770630	589.867920	512.161804	-1539.820190	555.788574	429.864655	-1388.370972	600.129456	425.056000	-1410.380981	596.014587	317.933167	-1414.949707	538.861938	328.030182	-1385.188232	525.635132	128.938477	-1396.692261	548.537170	130.715149	-1495.827759
175	0.875000	697.981445	1021.797119	-1485.186523	701.769287	1025.196777	-1723.222900	535.654114	1060.536377	-1558.893921	534.426697	1060.127075	-1649.141968	637.841064	772.580078	-1416.645630	693.366333	758.788208	-1447.744019	673.062622	659.464478	-1446.039917	629.815857	665.683960	-1420.788574	594.223328	548.929504	-1424.757935	589.879333	512.156189	-1539.860107	555.783752	429.855164	-1388.374268	600.272766	425.179260	-1410.421265	596.026855	317.942902	-1414.932251	539.006714	328.140747	-1385.096802	525.619324	128.899200	-1396.715210	548.858887	131.051285	-1495.777100
176	0.880000	697.990662	1021.799927	-1485.186523	701.869202	1025.256958	-1723.240234	535.755737	1060.526489	-1558.926880	534.534790	1060.059448	-1649.173218	637.877686	772.571716	-1416.648926	693.349426	758.752625	-1447.775635	673.093384	659.441223	-1446.011230	629.839844	665.695374	-1420.792358	594.233643	548.951721	-1424.804321	589.855103	512.147095	-1539.865723	555.828430	429.880554	-1388.383911	600.174133	425.075714	-1410.412231	596.040771	317.954773	-1414.900513	538.933899	328.061798	-1385.161255	525.587830	128.945938	-1396.702148	548.495422	130.698746	-1495.829956
177	0.885000	697.976501	1021.771057	-1485.183472	701.843994	1025.206665	-1723.277344	535.793030	1060.530884	-1558.963989	534.652893	1060.095093	-1649.162476	637.877991	772.564026	-1416.683716	693.367554	758.781006	-1447.778564	673.058472	659.438477	-1446.071167	629.834290	665.638611	-1420.823975	594.207153	548.936462	-1424.796753	589.910156	512.152039	-1539.882324	555.948059	429.928070	-1388.422363	600.148987	425.101593	-1410.430420	596.085999	317.952026	-1414.917603	538.940247	328.120087	-1385.152222	525.608826	128.921432	-1396.746704	548.459595	130.669235	-1495.837280
178	0.890000	698.060913	1021.763489	-1485.179443	701.989502	1025.259277	-1723.278809	535.659973	1060.624634	-1559.020508	534.563477	1060.080688	-1649.209595	637.932434	772.591553	-1416.655273	693.504456	758.837402	-1447.757813	673.133545	659.483582	-1446.049316	629.791565	665.597839	-1420.817139	594.229431	548.964905	-1424.820068	589.900269	512.137390	-1539.857788	555.905762	429.872009	-1388.402344	600.246643	425.100037	-1410.485474	596.057556	317.929291	-1414.958862	538.915771	328.085663	-1385.116821	525.621216	128.957291	-1396.684326	548.861023	130.988892	-1495.820190
179	0.895000	698.039734	1021.818237	-1485.182129	702.086548	1025.252075	-1723.236816	535.932495	1060.498047	-1558.911865	534.509827	1060.160034	-1649.220703	637.980713	772.563477	-1416.657837	693.479797	758.761292	-1447.751465	673.110168	659.443848	-1446.038208	629.828735	665.581848	-1420.855713	594.222534	548.937561	-1424.807495	589.907349	512.139221	-1539.873291	555.876404	429.839966	-1388.389282	600.201538	425.099121	-1410.441650	596.059326	317.931396	-1414.944580	538.964966	328.114319	-1385.144287	525.575195	128.926346	-1396.714355	548.832092	131.001755	-1495.822266
180	0.900000	698.034424	1021.723572	-1485.192871	702.175781	1025.281860	-1723.321533	535.785034	1060.517212	-1559.041748	534.733337	1060.079468	-1649.238281	637.998840	772.591675	-1416.660767	693.609680	758.865784	-1447.840088	673.138306	659.441223	-1446.081299	629.817444	665.593872	-1420.891846	594.216309	548.944153	-1424.796631	589.938721	512.122925	-1539.888672	555.846985	429.866943	-1388.414551	600.252075	425.137665	-1410.440918	595.932251	317.843079	-1414.975098	538.935547	328.063934	-1385.147095	525.585327	128.911987	-1396.737305	548.487793	130.714417	-1495.852295
181	0.905000	698.031738	1021.779480	-1485.229980	702.262939	1025.256470	-1723.317627	535.798279	1060.521484	-1559.082153	534.804321	1060.050781	-1649.311157	638.156860	772.595520	-1416.710815	693.584106	758.861694	-1447.801880	673.156799	659.428406	-1446.087769	629.907837	665.689148	-1420.833252	594.304749	548.944885	-1424.836182	589.953430	512.153992	-1539.927002	555.897278	429.875336	-1388.461792	600.171265	425.086304	-1410.474243	596.057495	317.929260	-1414.958984	539.028259	328.098389	-1385.145752	525.608521	128.955231	-1396.710938	548.495361	130.670151	-1495.833252
182	0.910000	698.110168	1021.769287	-1485.252075	702.116882	1025.192505	-1723.308228	535.963501	1060.566284	-1559.075073	534.872864	1060.081665	-1649.308716	638.090515	772.595398	-1416.705200	693.624390	758.858337	-1447.768799	673.162598	659.457825	-1446.131836	629.799194	665.607666	-1420.929321	594.216858	548.948975	-1424.817871	589.870422	512.144470	-1539.889404	555.910339	429.890625	-1388.434204	600.134949	425.056000	-1410.511719	596.030457	317.899078	-1414.963501	538.934631	328.098389	-1385.184570	525.622864	128.943604	-1396.695068	548.486206	130.668198	-1495.855347
183	0.915000	698.204102	1021.787354	-1485.265259	702.302917	1025.270142	-1723.316650	535.969604	1060.578491	-1559.075317	534.628479	1060.178711	-1649.335815	638.042908	772.551086	-1416.734741	693.805908	758.875122	-1447.821045	673.152649	659.402405	-1446.119019	629.896301	665.626404	-1420.901855	594.250610	548.935669	-1424.826904	589.932251	512.137268	-1539.953613	555.920837	429.933441	-1388.472290	600.152771	425.081085	-1410.501831	596.092590	317.956207	-1414.979736	538.931885	328.110046	-1385.181396	525.599487	128.945816	-1396.716309	548.517700	130.715576	-1495.912231
184	0.920000	698.177917	1021.772217	-1485.254883	702.306396	1025.266113	-1723.332764	535.885132	1060.554810	-1559.156860	534.891907	1060.107788	-1649.314453	638.182129	772.599182	-1416.749634	693.824036	758.903442	-1447.823853	673.194824	659.386230	-1446.171143	629.922180	665.622437	-1420.976563	594.271912	548.924744	-1424.856445	589.929016	512.165161	-1539.937866	556.004028	429.890137	-1388.458618	600.225403	425.105682	-1410.517700	596.137817	317.991821	-1414.974976	538.919678	328.087372	-1385.193970	525.605957	128.923935	-1396.728149	548.546997	130.708649	-1495.869263
185	0.925000	698.147034	1021.743164	-1485.229736	702.398682	1025.236084	-1723.369751	535.867432	1060.615723	-1559.164551	534.906494	1060.109863	-1649.395630	638.170471	772.618896	-1416.750366	693.827087	758.874512	-1447.895386	673.198120	659.387573	-1446.193115	629.928162	665.628418	-1420.939697	594.250122	548.945618	-1424.891357	589.925293	512.156128	-1539.947144	555.851624	429.885620	-1388.446655	600.150269	425.045715	-1410.524048	596.082458	317.964172	-1414.993896	538.936035	328.090546	-1385.208374	525.576538	128.921448	-1396.709839	548.492676	130.696945	-1495.896851
186	0.930000	698.200195	1021.761597	-1485.276733	702.516357	1025.255371	-1723.433838	536.102783	1060.609619	-1559.149292	534.827087	1060.198608	-1649.400879	638.262146	772.622681	-1416.794678	693.863403	758.931152	-1447.901001	673.200317	659.363831	-1446.207886	629.910889	665.634460	-1421.012695	594.246521	548.917480	-1424.875610	589.906128	512.161804	-1539.930298	555.950195	429.906677	-1388.447388	600.203308	425.119629	-1410.500977	596.147339	317.937836	-1414.975830	538.958862	328.105469	-1385.181641	525.622314	128.932388	-1396.706299	548.525085	130.710922	-1495.861816
187	0.935000	698.265686	1021.786804	-1485.286621	702.588745	1025.303101	-1723.388550	536.108521	1060.572998	-1559.145386	534.922852	1060.087402	-1649.398560	638.266663	772.627441	-1416.758179	693.947021	758.895386	-1447.906372	673.256348	659.432007	-1446.233521	629.910400	665.591309	-1420.972046	594.206665	548.954346	-1424.871948	589.934143	512.163818	-1539.977783	555.981750	429.916931	-1388.484741	600.210510	425.068390	-1410.550049	596.101135	317.949463	-1415.022583	538.981018	328.088470	-1385.203369	525.640198	128.909271	-1396.719482	548.547852	130.697601	-1495.911743
188	0.940000	698.257996	1021.772034	-1485.310791	702.588928	1025.248047	-1723.422852	536.030151	1060.561523	-1559.227051	534.958313	1060.072998	-1649.434937	638.310730	772.586914	-1416.832031	693.918457	758.879333	-1447.938721	673.210449	659.359131	-1446.248779	630.062866	665.674316	-1420.991333	594.239990	548.899841	-1424.888550	589.892090	512.119568	-1539.948364	555.971191	429.933258	-1388.485229	600.273132	425.127716	-1410.526611	596.072021	317.943451	-1414.992310	538.921082	328.079529	-1385.217651	525.626282	128.918411	-1396.781372	548.521790	130.710327	-1495.882813
189	0.945000	698.323914	1021.759644	-1485.314209	702.714111	1025.264282	-1723.473145	536.151978	1060.589722	-1559.182617	535.055542	1060.125122	-1649.468872	638.328552	772.622803	-1416.800293	693.889832	758.863342	-1447.971191	673.359802	659.407898	-1446.251343	629.971497	665.586731	-1421.014404	594.309509	548.936523	-1424.891968	589.960266	512.183716	-1539.985962	555.960693	429.890564	-1388.447388	600.233887	425.095123	-1410.586426	596.191589	318.020721	-1415.013062	538.962402	328.057770	-1385.230591	525.588867	128.930466	-1396.735840	548.531799	130.699966	-1495.865967
190	0.950000	698.304382	1021.734802	-1485.287476	702.657593	1025.250610	-1723.444458	536.151978	1060.589722	-1559.182617	535.055542	1060.125122	-1649.468872	638.369995	772.611450	-1416.801758	694.213806	758.612732	-1447.940918	673.279358	659.335388	-1446.239990	630.075073	665.654602	-1420.990601	594.265198	548.967102	-1424.904053	589.915833	512.147217	-1539.979004	555.979797	429.923584	-1388.505615	600.223145	425.041901	-1410.514771	596.086304	317.901245	-1415.031616	539.005188	328.066406	-1385.244873	525.634277	128.939606	-1396.793335	548.518677	130.701126	-1495.862427
191	0.955000	698.363831	1021.695618	-1485.289307	702.647461	1025.231445	-1723.519653	536.240051	1060.526611	-1559.170898	535.067810	1060.186768	-1649.474609	638.377136	772.586975	-1416.837524	694.221191	758.577515	-1447.923096	673.241150	659.331299	-1446.278076	630.027344	665.600159	-1421.056030	594.459961	548.832458	-1424.889404	589.910767	512.124512	-1539.977661	556.038513	429.928802	-1388.493530	600.207153	425.050232	-1410.623657	596.186768	317.983643	-1415.001343	538.934937	328.036926	-1385.257568	525.594482	128.929230	-1396.739868	548.546509	130.717636	-1495.882690
192	0.960000	698.372131	1021.765503	-1485.323853	702.758606	1025.231201	-1723.493286	536.328796	1060.561279	-1559.167603	535.140442	1060.133423	-1649.469360	638.359009	772.558838	-1416.834595	694.213074	758.560425	-1447.949219	673.286987	659.355957	-1446.294922	630.027344	665.600159	-1421.056030	594.454712	548.825439	-1424.927124	589.961365	512.169922	-1540.013794	556.078369	429.944672	-1388.506470	600.207581	425.066071	-1410.572388	596.131897	317.935852	-1415.049316	539.029968	328.072601	-1385.264526	525.657043	128.962952	-1396.746216	548.548096	130.720627	-1495.898560
193	0.965000	698.352844	1021.742371	-1485.321533	702.798645	1025.244507	-1723.513794	536.251709	1060.578369	-1559.293579	535.119568	1060.149902	-1649.514038	638.504333	772.662537	-1416.818481	694.292847	758.585815	-1447.959106	673.286987	659.355957	-1446.294922	630.040039	665.623657	-1421.095947	594.453796	548.814392	-1424.911011	589.990662	512.172424	-1540.046143	556.003906	429.883942	-1388.539063	600.198364	425.030762	-1410.593628	596.215393	317.968903	-1415.019897	538.970947	328.088226	-1385.274414	525.614746	128.957581	-1396.724243	548.491943	130.673645	-1495.869751
194	0.970000	698.456787	1021.672058	-1485.328735	702.813965	1025.276611	-1723.514526	536.368103	1060.692017	-1559.257324	535.233154	1060.179443	-1649.550903	638.414063	772.570923	-1416.875610	694.316895	758.610779	-1447.994629	673.344421	659.373840	-1446.299316	630.064453	665.584167	-1421.094604	594.342224	548.947815	-1424.887329	590.027344	512.171570	-1540.018921	556.003235	429.931519	-1388.512573	600.252991	425.065948	-1410.585938	596.199646	317.976624	-1415.055542	539.019958	328.077515	-1385.235718	525.631287	128.961746	-1396.718506	548.542847	130.688828	-1495.878906
195	0.975000	698.472778	1021.712158	-1485.337891	702.872498	1025.262085	-1723.509644	536.431091	1060.649048	-1559.208984	535.164551	1060.148560	-1649.553345	638.486572	772.626648	-1416.850220	694.331970	758.588318	-1447.938843	673.348694	659.339722	-1446.296021	630.070984	665.633301	-1421.098389	594.460938	548.809814	-1424.932495	590.026855	512.147095	-1539.974243	556.041748	429.921936	-1388.527710	600.234680	425.061035	-1410.556152	596.172729	317.943909	-1415.055176	539.013489	328.069489	-1385.250366	525.617004	128.928879	-1396.740967	548.504333	130.700867	-1495.822510
196	0.980000	698.517639	1021.717346	-1485.339844	702.892578	1025.239990	-1723.541626	536.413391	1060.709961	-1559.216797	535.299011	1060.161743	-1649.545532	638.571106	772.654907	-1416.858765	694.399475	758.610779	-1447.987061	673.376404	659.362305	-1446.310547	630.083191	665.613586	-1421.097656	594.453857	548.857727	-1424.902954	589.966309	512.174072	-1540.027466	556.065369	429.929749	-1388.534424	600.304443	425.069122	-1410.581909	596.236084	317.946655	-1415.072021	538.984253	328.008240	-1385.313721	525.594116	128.937607	-1396.707642	548.572998	130.723846	-1495.882813
197	0.985000	698.562866	1021.665771	-1485.385254	702.929565	1025.221191	-1723.556641	536.513062	1060.573730	-1559.197021	535.246887	1060.090332	-1649.578735	638.517029	772.562683	-1416.884521	694.345581	758.588928	-1447.934204	673.369995	659.343079	-1446.320313	630.096375	665.586121	-1421.132324	594.530518	548.802063	-1424.927612	590.014160	512.127869	-1540.008057	556.137329	429.934662	-1388.539429	600.301453	425.053955	-1410.564453	596.256897	317.988007	-1415.075439	539.047791	328.036835	-1385.281494	525.651611	128.947037	-1396.720947	548.513794	130.696045	-1495.873169
198	0.990000	698.577393	1021.678101	-1485.374756	702.910461	1025.200806	-1723.508179	536.461975	1060.592407	-1559.241699	535.336182	1060.122803	-1649.503784	638.578247	772.630432	-1416.894531	694.375183	758.558960	-1448.010742	673.311401	659.312500	-1446.373413	630.101624	665.568237	-1421.133179	594.488037	548.820862	-1424.955566	590.051025	512.161499	-1540.013062	556.124329	429.935120	-1388.522339	600.293274	425.000092	-1410.561523	596.240051	317.975189	-1415.039063	539.012695	328.022095	-1385.287842	525.661987	128.994446	-1396.750366	548.551697	130.690948	-1495.871460
199	0.995000	698.570435	1021.676636	-1485.359253	703.046875	1025.248413	-1723.567749	536.556458	1060.590454	-1559.234375	535.296326	1060.113037	-1649.542725	638.608032	772.638855	-1416.896851	694.440002	758.627319	-1448.011108	673.448303	659.341370	-1446.352539	630.120300	665.597595	-1421.136230	594.520447	548.834045	-1424.914917	590.091003	512.145996	-1539.994873	556.071289	429.895172	-1388.502686	600.311646	425.005005	-1410.591187	596.299622	317.993805	-1415.046875	539.056885	328.121857	-1385.253662	525.594666	128.941635	-1396.735962	548.548889	130.669968	-1495.883545
200	1.000000	698.669800	1021.499756	-1485.458862	703.098389	1025.248535	-1723.563354	536.499268	1060.596802	-1559.278809	535.390869	1060.116577	-1649.573853	638.615173	772.614380	-1416.932617	694.429871	758.561890	-1447.985107	673.439941	659.349548	-1446.386963	630.163696	665.555969	-1421.210938	594.509399	548.814758	-1424.934326	590.050659	512.123474	-1539.964478	556.067444	429.899109	-1388.524292	600.314758	425.006012	-1410.595947	596.229919	317.925629	-1415.081787	539.072876	328.051331	-1385.346313	525.647644	128.914703	-1396.743164	548.506287	130.686859	-1495.921753
201	1.005000	698.647095	1021.459412	-1485.423462	703.078918	1025.216064	-1723.549683	536.587341	1060.533691	-1559.266968	535.527527	1060.088135	-1649.613647	638.681519	772.614441	-1416.938232	694.471863	758.575989	-1448.042725	673.524841	659.338196	-1446.398560	630.108765	665.534851	-1421.204712	594.529297	548.802185	-1424.938110	590.075012	512.175049	-1540.022583	556.139465	429.912933	-1388.563965	600.295532	425.049347	-1410.609253	596.226013	317.963287	-1415.070923	539.025269	328.043945	-1385.297974	525.644958	128.939514	-1396.748291	548.489868	130.647812	-1495.881836
202	1.010000	698.725403	1021.473450	-1485.432495	703.144104	1025.174805	-1723.579224	536.777405	1060.509644	-1559.292480	535.466248	1060.111816	-1649.571411	638.674744	772.574341	-1416.899658	694.495850	758.568665	-1448.015625	673.513306	659.326538	-1446.375610	630.126221	665.497192	-1421.204834	594.553345	548.809631	-1424.907837	590.021790	512.103638	-1540.053711	556.141296	429.965546	-1388.581909	600.318237	424.988098	-1410.613281	596.274780	317.962189	-1415.054688	539.076599	328.070984	-1385.328491	525.634583	128.991470	-1396.747681	548.584412	130.721832	-1495.934448
203	1.015000	698.696655	1021.490051	-1485.472290	703.168152	1025.208374	-1723.589844	536.772888	1060.616699	-1559.182617	535.511230	1060.110596	-1649.610718	638.754028	772.670227	-1416.912720	694.482300	758.565430	-1448.014771	673.521973	659.322021	-1446.380615	630.193604	665.573303	-1421.177856	594.566284	548.821838	-1424.916992	590.091858	512.173706	-1540.022949	556.214600	429.935242	-1388.592651	600.302917	424.998383	-1410.600952	596.301697	317.986237	-1415.070313	539.099915	328.102264	-1385.252197	525.638000	128.958374	-1396.740601	548.566223	130.698364	-1495.900879
204	1.020000	698.689575	1021.445190	-1485.428589	703.200806	1025.189819	-1723.549072	536.889526	1060.613525	-1559.249878	535.598877	1060.167603	-1649.614014	638.795166	772.666565	-1416.879517	694.516418	758.562012	-1448.043945	673.572144	659.324951	-1446.458740	630.260742	665.574707	-1421.183350	594.492615	548.798462	-1424.929321	590.024658	512.165039	-1540.046509	556.168701	429.945190	-1388.577393	600.266296	425.018005	-1410.617432	596.271240	317.998871	-1415.066162	539.047668	328.036896	-1385.281616	525.628357	128.933868	-1396.777832	548.515198	130.676010	-1495.902222
205	1.025000	698.747742	1021.478027	-1485.444458	703.263428	1025.221680	-1723.532593	536.877380	1060.588989	-1559.249512	535.558960	1060.157837	-1649.652954	638.729797	772.586426	-1416.940796	694.553101	758.557678	-1448.012207	673.482178	659.266785	-1446.435913	630.163635	665.555969	-1421.210938	594.501526	548.837463	-1424.972778	590.083496	512.173157	-1540.045898	556.155701	429.945587	-1388.560181	600.350464	425.021729	-1410.582764	596.256836	317.987946	-1415.075562	539.000854	328.048920	-1385.328735	525.625427	128.922684	-1396.765137	548.518127	130.681519	-1495.879028
206	1.030000	698.763184	1021.489502	-1485.489258	703.304688	1025.155396	-1723.584717	536.874512	1060.606689	-1559.215576	535.584778	1060.148438	-1649.658691	638.843384	772.638550	-1416.882080	694.560425	758.612061	-1448.048462	673.585876	659.361084	-1446.464355	630.199829	665.547729	-1421.214111	594.538025	548.827698	-1424.963013	590.035217	512.179993	-1540.048462	556.173096	429.979095	-1388.564331	600.275452	424.987579	-1410.668457	596.305969	318.013794	-1415.059692	539.037903	328.081177	-1385.318970	525.657776	128.948380	-1396.763794	548.544495	130.682083	-1495.871338
207	1.035000	698.883484	1021.467224	-1485.482544	703.321960	1025.207153	-1723.527710	536.866150	1060.711060	-1559.261719	535.643860	1060.166260	-1649.653320	638.868652	772.642212	-1416.920898	694.563904	758.577271	-1448.018799	673.536865	659.306213	-1446.414795	630.126221	665.497253	-1421.204834	594.482605	548.823486	-1424.946777	590.067810	512.158630	-1540.030273	556.096680	429.940430	-1388.572632	600.271790	425.006744	-1410.624023	596.180725	317.927643	-1415.075806	539.035950	328.063690	-1385.322510	525.645935	128.903275	-1396.775757	548.515137	130.688980	-1495.914307
208	1.040000	698.840698	1021.462646	-1485.479004	703.399109	1025.201294	-1723.584717	536.917236	1060.692383	-1559.217041	535.611084	1060.229126	-1649.619751	638.771301	772.575012	-1416.942261	694.612854	758.530823	-1448.057495	673.506104	659.249573	-1446.388306	630.114929	665.509216	-1421.240967	594.461060	548.819580	-1424.958130	590.029175	512.162903	-1540.057007	556.115723	429.929840	-1388.547852	600.302185	425.032471	-1410.631348	596.277222	317.953644	-1415.100586	539.064575	328.058411	-1385.303223	525.652588	129.006287	-1396.722168	548.560730	130.696609	-1495.929932
209	1.045000	698.871216	1021.408813	-1485.463623	703.357300	1025.169678	-1723.563232	536.954590	1060.696899	-1559.254150	535.617859	1060.193604	-1649.619751	638.832092	772.650513	-1416.917603	694.550293	758.523499	-1447.971436	673.552429	659.343872	-1446.406494	630.188110	665.516541	-1421.209595	594.482605	548.837097	-1424.965332	590.121765	512.183167	-1540.063110	556.166260	429.929443	-1388.560303	600.317749	425.035339	-1410.626099	596.246399	317.967255	-1415.073975	539.029663	328.071014	-1385.348022	525.646912	128.959213	-1396.751953	548.562805	130.722443	-1495.917847
210	1.050000	698.903442	1021.413574	-1485.459717	703.482178	1025.175659	-1723.568115	536.948486	1060.684570	-1559.253906	535.875122	1060.141235	-1649.724243	638.814331	772.614624	-1416.949341	694.550110	758.555847	-1448.034058	673.534729	659.298767	-1446.438843	630.157166	665.506897	-1421.207153	594.536926	548.803040	-1424.928345	590.028564	512.142395	-1540.070801	556.113525	429.951996	-1388.523804	600.273132	425.001404	-1410.582275	596.177185	317.936432	-1415.109375	539.035034	328.027130	-1385.299316	525.593689	128.942154	-1396.779053	548.528809	130.654678	-1495.909424
211	1.055000	698.904480	1021.436646	-1485.474487	703.501160	1025.150635	-1723.517578	536.985779	1060.688965	-1559.291016	535.773743	1060.173218	-1649.693115	638.802673	772.634399	-1416.950073	694.571777	758.514343	-1447.999878	673.531555	659.278992	-1446.381470	630.181091	665.518372	-1421.210938	594.524902	548.818420	-1424.950806	590.041321	512.152649	-1540.056274	556.168640	429.969971	-1388.567749	600.262268	425.021332	-1410.624390	596.308105	317.987061	-1415.089844	539.109863	328.112823	-1385.292114	525.596924	128.944611	-1396.770752	548.579224	130.690033	-1495.914795
212	1.060000	698.925415	1021.370422	-1485.443115	703.561096	1025.197144	-1723.535889	537.068115	1060.662598	-1559.283325	535.681885	1060.218384	-1649.664917	638.813965	772.622375	-1416.914551	694.573364	758.500671	-1447.994019	673.595886	659.290833	-1446.404663	630.174866	665.544006	-1421.174805	594.504456	548.801514	-1424.958496	590.055359	512.162476	-1540.042969	556.107178	429.924347	-1388.572754	600.299988	425.010223	-1410.635986	596.301636	317.986176	-1415.070435	539.101440	328.075317	-1385.282593	525.615906	128.952362	-1396.757446	548.475342	130.662659	-1495.918091
213	1.065000	698.924438	1021.374084	-1485.447266	703.672241	1025.196899	-1723.509521	536.934326	1060.658813	-1559.331543	535.940979	1060.123413	-1649.718994	638.880371	772.622498	-1416.920166	694.582520	758.533875	-1448.006470	673.476746	659.222595	-1446.395996	630.182068	665.510620	-1421.246460	594.540466	548.831238	-1424.944214	590.072632	512.181396	-1540.042969	556.100342	429.912537	-1388.562012	600.299194	425.017273	-1410.614014	596.281616	318.019501	-1415.067993	539.046082	328.056915	-1385.285889	525.612915	128.954651	-1396.765381	548.531860	130.709473	-1495.932007
214	1.070000	698.959473	1021.389587	-1485.447021	703.725342	1025.168091	-1723.487305	537.156189	1060.599609	-1559.271606	535.877808	1060.189819	-1649.727173	638.917664	772.598633	-1416.992920	694.571777	758.514465	-1447.999878	673.519409	659.310974	-1446.365479	630.187134	665.524292	-1421.174072	594.528320	548.824890	-1424.967407	590.112976	512.172974	-1540.055176	556.141174	429.966125	-1388.583008	600.363403	425.037842	-1410.605957	596.314209	318.008026	-1415.080200	539.183105	328.080048	-1385.294922	525.629395	128.968643	-1396.735840	548.551025	130.676926	-1495.898071
215	1.075000	699.015869	1021.345276	-1485.427734	703.661682	1025.167725	-1723.517944	537.150452	1060.636108	-1559.275513	535.962708	1060.198120	-1649.727539	638.869019	772.634460	-1416.955566	694.583679	758.522278	-1447.994995	673.534851	659.268005	-1446.338989	630.199341	665.504517	-1421.173462	594.481262	548.816711	-1424.987305	590.042419	512.119690	-1540.071289	556.163940	429.936279	-1388.581421	600.296265	425.014984	-1410.636353	596.303772	317.987366	-1415.078491	539.070984	328.116760	-1385.294189	525.639526	128.934402	-1396.740845	548.473572	130.665268	-1495.912231
216	1.080000	699.023926	1021.391907	-1485.442139	703.735352	1025.174683	-1723.489990	537.068115	1060.662598	-1559.283325	535.929932	1060.261108	-1649.693970	638.862183	772.594360	-1416.917114	694.594788	758.509583	-1447.972656	673.471191	659.244995	-1446.359253	630.272949	665.554993	-1421.182739	594.542603	548.798401	-1424.966797	590.072754	512.177002	-1540.040405	556.107178	429.915710	-1388.538452	600.305542	424.984833	-1410.630005	596.221619	317.944397	-1415.066406	539.055969	328.040039	-1385.287109	525.631104	128.969345	-1396.784180	548.551941	130.705872	-1495.932739
217	1.085000	699.047852	1021.407471	-1485.413208	703.836121	1025.155884	-1723.495850	537.238831	1060.621948	-1559.268066	535.965454	1060.246704	-1649.730469	638.886841	772.670349	-1416.923828	694.657410	758.502930	-1447.979980	673.566162	659.295593	-1446.414917	630.187134	665.524292	-1421.174072	594.522705	548.841492	-1424.961548	590.128723	512.162659	-1540.046021	556.088379	429.926453	-1388.563477	600.314697	425.007233	-1410.568970	596.260742	317.978149	-1415.064697	539.078369	328.050293	-1385.347412	525.694885	128.981552	-1396.750854	548.538635	130.704636	-1495.910156
218	1.090000	699.079285	1021.402283	-1485.447632	703.865540	1025.158569	-1723.495728	537.176208	1060.713745	-1559.320679	535.944519	1060.263184	-1649.775146	638.921448	772.618835	-1416.886841	694.619141	758.502319	-1447.979248	673.555908	659.283325	-1446.367432	630.242004	665.545410	-1421.180298	594.524170	548.824646	-1424.964722	590.043274	512.146545	-1540.047241	556.201172	429.978088	-1388.563110	600.325500	425.046326	-1410.628052	596.228149	317.961700	-1415.074585	539.093445	328.109711	-1385.277954	525.640686	128.945023	-1396.714478	548.602173	130.714691	-1495.924194
[truncated: 114 more columns]
