# Supplementary material for: Biomechanics of running: A special reference to the comparisons of wearing boots and running shoes
Source: PLoS One. 2022 Jun 24;17(6):e0270496. doi: 10.1371/journal.pone.0270496 (PMC9231798; doi:10.1371/journal.pone.0270496)
Supplement: S1 File — The file contains experimental markers and force data (TRC and MOT), OpenSim model (OSIM), setup (XML), and output (STO) files for 17 participants, 2 conditions (boot\shoe), and 4 trials which are stored in separate folders. (ZIP) [file pone.0270496.s001.zip › DataSet/s01/boot/static/s01_boot_static_position.mot]

static pose
version=1
nRows=1
nColumns=51
inDegrees=no
endheader
time	/jointset/ground_pelvis/pelvis_tilt/value	/jointset/ground_pelvis/pelvis_tilt/speed	/jointset/ground_pelvis/pelvis_list/value	/jointset/ground_pelvis/pelvis_list/speed	/jointset/ground_pelvis/pelvis_rotation/value	/jointset/ground_pelvis/pelvis_rotation/speed	/jointset/ground_pelvis/pelvis_tx/value	/jointset/ground_pelvis/pelvis_tx/speed	/jointset/ground_pelvis/pelvis_ty/value	/jointset/ground_pelvis/pelvis_ty/speed	/jointset/ground_pelvis/pelvis_tz/value	/jointset/ground_pelvis/pelvis_tz/speed	/jointset/hip_r/hip_flexion_r/value	/jointset/hip_r/hip_flexion_r/speed	/jointset/hip_r/hip_adduction_r/value	/jointset/hip_r/hip_adduction_r/speed	/jointset/hip_r/hip_rotation_r/value	/jointset/hip_r/hip_rotation_r/speed	/jointset/walker_knee_r/knee_angle_r/value	/jointset/walker_knee_r/knee_angle_r/speed	/jointset/artificial_knee_r/knee_add_r/value	/jointset/artificial_knee_r/knee_add_r/speed	/jointset/artificial_knee_r/knee_rot_r/value	/jointset/artificial_knee_r/knee_rot_r/speed	/jointset/ankle_r/ankle_angle_r/value	/jointset/ankle_r/ankle_angle_r/speed	/jointset/subtalar_r/subtalar_angle_r/value	/jointset/subtalar_r/subtalar_angle_r/speed	/jointset/hip_l/hip_flexion_l/value	/jointset/hip_l/hip_flexion_l/speed	/jointset/hip_l/hip_adduction_l/value	/jointset/hip_l/hip_adduction_l/speed	/jointset/hip_l/hip_rotation_l/value	/jointset/hip_l/hip_rotation_l/speed	/jointset/walker_knee_l/knee_angle_l/value	/jointset/walker_knee_l/knee_angle_l/speed	/jointset/artificial_knee_l/knee_add_l/value	/jointset/artificial_knee_l/knee_add_l/speed	/jointset/artificial_knee_l/knee_rot_l/value	/jointset/artificial_knee_l/knee_rot_l/speed	/jointset/ankle_l/ankle_angle_l/value	/jointset/ankle_l/ankle_angle_l/speed	/jointset/subtalar_l/subtalar_angle_l/value	/jointset/subtalar_l/subtalar_angle_l/speed	/jointset/back/lumbar_extension/value	/jointset/back/lumbar_extension/speed	/jointset/back/lumbar_bending/value	/jointset/back/lumbar_bending/speed	/jointset/back/lumbar_rotation/value	/jointset/back/lumbar_rotation/speed
      0.00000000	      0.11323176	      0.00000000	     -0.00177501	      0.00000000	     -0.00005204	      0.00000000	      0.68558768	      0.00000000	      1.04361606	      0.00000000	     -1.60917084	      0.00000000	     -0.19346608	      0.00000000	     -0.10265147	      0.00000000	     -0.22335736	      0.00000000	      0.04314161	      0.00000000	      0.00000000	      0.00000000	      0.00000000	      0.00000000	     -0.08609742	      0.00000000	      0.27317740	      0.00000000	     -0.21051529	      0.00000000	     -0.08861147	      0.00000000	     -0.09186826	      0.00000000	      0.01225657	      0.00000000	      0.00000000	      0.00000000	      0.00000000	      0.00000000	     -0.07754893	      0.00000000	      0.25291537	      0.00000000	     -0.16893543	      0.00000000	     -0.00093631	      0.00000000	     -0.00003277	      0.00000000
