# Supplementary material for: Biomechanics of running: A special reference to the comparisons of wearing boots and running shoes
Source: PLoS One. 2022 Jun 24;17(6):e0270496. doi: 10.1371/journal.pone.0270496 (PMC9231798; doi:10.1371/journal.pone.0270496)
Supplement: S1 File — The file contains experimental markers and force data (TRC and MOT), OpenSim model (OSIM), setup (XML), and output (STO) files for 17 participants, 2 conditions (boot\shoe), and 4 trials which are stored in separate folders. (ZIP) [file pone.0270496.s001.zip › DataSet/s01/boot/T1/exp/s01_boot_T1_markers.trc]

PathFileType	4	(X/Y/Z)	s1_boot_run_120003;yzx;r1
DataRate	CameraRate	NumFrames	NumMarkers	Units	OrigDataRate	OrigDataStartFrame	OrigNumFrames
200	200	251	43	mm	200	0	251
Frame#	Time	RASI			LASI			RPSI			LPSI			RTH1			RTH2			RTH3			RTH4			RLFC			RTB1			RTB2			RTB3			RTB4			RLMAL			RCAL			RTOE
		X1	Y1	Z1	X2	Y2	Z2	X3	Y3	Z3	X4	Y4	Z4	X5	Y5	Z5	X6	Y6	Z6	X7	Y7	Z7	X8	Y8	Z8	X9	Y9	Z9	X10	Y10	Z10	X11	Y11	Z11	X12	Y12	Z12	X13	Y13	Z13	X14	Y14	Z14	X15	Y15	Z15	X16	Y16	Z16
0	0.000000	-133.579895	1002.556641	722.685913	-157.778442	1028.812012	491.028320	-299.026031	1059.136597	674.796082	-314.088745	1062.315674	577.955872	-225.736252	740.582764	750.682495	-167.866943	727.801270	721.004089	-204.149948	627.651855	706.705322	-241.272888	635.311340	734.805969	-299.041260	513.958313	717.289368	-418.603516	470.155579	745.094360	-407.686188	428.119934	717.329956	-493.452240	378.899109	701.596497	-515.337463	432.180328	738.525391	-702.558655	348.465027	716.164063	-766.160583	399.307373	673.118652	-697.401855	192.799240	609.613647
1	0.005000	-117.583389	1001.528931	722.076233	-142.026398	1027.483643	490.673676	-283.077301	1056.779053	674.428650	-298.276825	1060.452148	577.885864	-206.478363	739.450623	751.114624	-148.609039	726.669128	721.436218	-182.455322	626.738159	707.694336	-222.014984	634.179199	735.238098	-276.687805	511.669708	717.382446	-396.082794	468.872650	745.107788	-385.165466	426.837036	717.343323	-473.162537	380.861053	702.058533	-492.482300	434.000763	739.434021	-683.599854	355.594849	716.360596	-746.137756	407.719696	672.889465	-682.352844	200.073303	609.917908
2	0.010000	-101.573006	1000.585266	722.244141	-126.247421	1026.123169	490.263947	-267.805481	1054.292847	673.308899	-282.574738	1058.203613	577.888123	-185.662338	738.466064	753.387329	-129.582336	724.471008	721.577026	-160.512146	625.845398	709.582214	-201.822479	632.813477	735.723450	-254.066650	508.419312	717.341248	-374.458313	467.466553	745.367188	-363.540985	425.430908	717.602783	-452.801666	382.973297	702.702698	-471.485291	435.323883	739.565552	-664.101318	362.914642	716.355469	-725.818787	416.596130	672.205505	-666.470520	207.202667	610.072449
3	0.015000	-85.179825	999.021973	721.735413	-110.033142	1024.564575	489.398193	-252.002777	1051.413330	673.468567	-267.392303	1056.022827	577.661682	-168.460510	734.910095	751.227356	-110.591194	722.128601	721.548889	-140.497284	623.621460	709.264465	-181.161438	630.839111	736.184998	-231.044434	504.874146	717.819824	-351.273834	466.800110	745.805664	-340.356506	424.764465	718.041199	-432.259705	384.920837	703.348145	-451.301086	437.528992	739.067810	-643.787048	369.886597	716.281982	-704.715088	425.287872	671.317749	-649.732666	213.401627	610.781372
4	0.020000	-69.537094	996.672668	721.794617	-94.919617	1022.739075	489.568329	-236.507660	1048.438721	674.045715	-251.909454	1053.512451	577.430115	-148.593231	733.801025	752.009033	-91.439972	720.563660	721.474121	-118.876205	622.303955	709.633850	-160.497940	627.880920	736.545776	-208.295456	502.182953	718.217651	-327.103180	465.851135	746.191772	-316.185822	423.815521	718.427307	-411.426819	386.388672	703.813782	-426.810944	438.704529	739.321655	-623.357300	376.844940	715.957581	-682.338257	433.146149	670.477295	-632.296997	219.413391	611.722473
5	0.025000	-53.989830	994.963196	721.070251	-79.281311	1021.264282	489.627075	-221.376923	1045.193115	673.498291	-236.035583	1050.686401	577.357239	-129.834076	729.366943	752.253723	-72.327110	718.617249	721.364319	-98.228470	618.584106	709.105164	-140.298080	623.563782	736.728638	-184.446014	497.579712	719.185364	-304.372955	464.064819	746.171875	-294.189636	422.447510	717.841614	-390.311859	387.092133	703.891052	-404.507721	438.238190	739.023499	-602.093872	382.903381	715.777405	-658.263550	439.792236	669.531006	-614.123169	225.282776	612.920593
6	0.030000	-37.997692	992.502991	721.231873	-63.323875	1019.121521	489.469971	-205.735657	1041.512817	672.698486	-221.449524	1047.901733	577.560181	-108.055153	727.485901	754.814331	-53.125210	716.355530	721.184448	-77.333466	615.147278	709.510254	-119.648216	620.161560	736.665955	-161.510025	494.475830	719.625488	-283.368988	462.569824	745.841187	-271.652832	420.954498	717.897522	-368.959412	387.734955	704.023682	-380.933167	440.006500	738.894043	-580.421631	389.557343	715.468323	-634.622192	446.542053	668.254578	-594.913513	230.941223	614.677185
7	0.035000	-21.894978	989.805786	720.398865	-47.420185	1017.240356	489.214905	-190.056595	1037.847656	673.003052	-206.482590	1044.704346	577.677612	-89.151680	723.771423	754.694092	-33.706871	713.844666	720.899414	-55.760849	613.327026	710.284668	-97.980255	616.406860	737.208740	-137.627701	490.166870	720.659180	-259.679932	460.153687	745.967834	-248.752502	419.173065	718.284668	-347.414093	389.020782	704.655273	-357.821777	440.054291	738.670288	-558.469849	395.636383	715.214478	-611.735352	453.078247	666.450745	-574.886230	235.712250	616.051514
8	0.040000	-6.550757	986.654114	719.672058	-36.087658	1014.710815	487.445801	-175.106308	1034.137207	673.041931	-190.919281	1041.379761	578.080261	-69.517395	721.528076	755.099731	-14.310806	711.407104	720.915894	-33.723019	610.292480	711.618530	-75.811234	613.351624	738.243958	-114.296410	486.253815	721.472046	-236.220169	458.206482	745.873596	-225.665771	416.939880	718.692688	-325.408112	389.249847	705.480286	-334.777252	441.178650	738.613403	-536.154846	401.524231	714.890381	-587.409851	458.594055	665.226196	-554.493774	239.880524	618.295471
9	0.045000	8.956475	983.591614	718.727478	-20.677271	1012.628296	486.676392	-159.685638	1030.486572	673.086487	-175.377365	1037.528076	577.737854	-50.159233	716.447693	755.228882	5.110184	708.894775	721.087769	-11.350217	607.247681	712.511902	-54.300232	609.124084	738.325439	-90.582367	482.197357	722.202087	-211.888412	456.025848	746.237671	-202.569717	414.091553	718.811218	-302.808014	388.907684	705.661072	-312.236664	443.011261	740.743347	-513.003601	407.345215	714.601685	-563.410400	462.480011	663.149780	-533.033752	243.894836	620.294250
10	0.050000	24.412264	979.976074	718.367798	-6.209982	1009.505432	486.303589	-144.684265	1026.261719	673.477844	-161.629318	1033.925903	578.710266	-30.300169	713.403381	755.258423	24.603296	706.159607	721.268860	10.728007	604.365784	712.922424	-32.201221	605.812256	738.958374	-66.494507	478.066772	722.981140	-187.399506	454.931732	746.099792	-179.641129	410.465729	718.330383	-280.120789	388.560638	705.368469	-288.358154	443.006775	740.767822	-488.650360	411.065552	714.291016	-537.847046	467.681122	661.538513	-510.718170	247.080902	623.069519
11	0.055000	39.969612	976.418396	717.698303	9.361962	1007.262573	485.623932	-130.017563	1022.148743	672.653076	-146.113327	1029.661011	578.356812	-11.213559	709.912659	754.986145	44.215729	703.053467	721.312927	32.615917	601.413147	713.141724	-11.064434	600.740112	738.225098	-42.369255	474.653625	723.875122	-161.996521	453.040344	746.913940	-156.392838	406.840088	717.877930	-256.403961	388.370056	705.487854	-263.995544	442.896729	741.229797	-464.250244	414.669067	713.944824	-513.058716	471.446350	659.288025	-488.246613	249.280502	626.708313
12	0.060000	54.923092	972.490295	716.001587	23.424034	1004.066956	484.551270	-114.934479	1018.012878	673.216980	-131.572662	1025.679810	578.766602	8.551651	704.775146	753.604919	64.029076	700.587524	720.900757	54.417767	598.156067	713.461609	11.320617	597.617065	739.041992	-17.750959	470.726196	724.440735	-136.487823	450.862762	747.207092	-132.337646	403.992310	718.081543	-232.534607	387.778046	705.449097	-239.005844	442.594574	740.770874	-440.275177	418.611633	713.354370	-487.524384	474.632599	657.490479	-465.232208	251.950104	628.974670
13	0.065000	70.195023	968.818481	715.503052	38.444748	1000.934143	483.343872	-100.965508	1013.654907	673.010986	-117.949226	1022.054626	579.130676	27.827841	701.116577	754.692444	83.424904	698.031006	720.780090	76.329826	596.412292	714.239502	32.868450	592.910400	738.675903	6.748744	467.503204	724.352783	-113.072945	449.347046	747.179871	-106.988380	402.700195	719.569031	-208.118073	386.450256	705.500488	-214.080658	442.230347	741.103882	-414.808533	421.762726	713.070923	-461.512024	476.687622	657.247314	-440.433868	253.525757	631.781250
14	0.070000	85.400879	964.484558	714.783020	52.612740	997.362549	483.186218	-86.169228	1009.411194	673.890991	-103.456871	1017.750916	579.605835	47.623272	697.607117	754.502136	103.141617	694.731079	720.307861	99.393082	592.639709	715.077698	55.316063	589.918335	739.469604	31.212620	464.360809	723.902344	-87.270287	446.924194	747.066345	-79.857849	403.741394	722.968079	-183.594681	385.999908	705.801270	-188.155594	440.374664	739.176697	-388.926453	424.346008	712.788391	-435.729095	478.627960	655.885681	-415.831848	254.872040	634.793884
15	0.075000	99.931915	960.299744	715.878723	68.182838	994.520813	482.264160	-72.707321	1004.754333	673.461487	-89.964897	1014.221069	579.833008	67.507324	693.743774	754.381409	122.493866	692.354858	720.283142	120.912956	590.046082	715.150146	77.409470	586.265137	739.777466	55.684982	461.167847	723.093201	-61.573616	444.714996	746.511719	-53.371929	402.093231	723.256470	-158.279587	385.312164	705.742981	-162.238815	439.865051	738.672607	-362.114563	425.863953	712.843079	-408.788208	479.433777	654.796082	-390.952393	255.710480	637.717468
16	0.080000	114.931793	957.463928	712.938721	82.010231	991.003357	481.222534	-58.324509	1000.582825	674.437378	-75.244621	1010.136169	579.968872	86.858910	691.037842	754.378052	141.786804	689.943359	720.330322	142.743851	588.067078	714.729187	100.269638	583.849976	740.740906	80.189720	457.870575	722.166931	-36.042706	443.823730	746.398743	-27.559742	400.065979	722.297913	-132.812607	384.246643	705.007629	-136.489441	440.144623	739.806641	-335.669769	426.805847	712.925781	-382.205750	480.710144	654.341370	-365.391724	256.168915	639.584045
17	0.085000	129.587234	953.525146	713.634338	96.056458	988.579224	480.115631	-44.960407	995.861511	674.208496	-62.573349	1006.853760	580.710938	106.803772	687.325623	754.051392	161.207458	688.262146	720.045044	163.828064	586.835083	713.936707	123.198341	581.264771	741.453186	104.759911	454.369476	721.102478	-8.777057	442.396545	747.255920	-1.787537	399.789429	722.974731	-107.041779	384.218475	705.125244	-109.946983	438.748871	739.985840	-309.151245	427.631805	713.232605	-355.616547	480.811829	654.215271	-338.596771	256.398346	641.602417
18	0.090000	144.076492	950.420410	712.312561	110.821114	985.722900	480.078674	-31.227316	991.339172	674.356628	-47.388439	1002.493103	580.343262	126.544907	684.296753	754.344177	180.641235	686.838318	719.637695	185.765060	584.984131	713.604248	144.893799	579.409180	741.774353	130.267197	451.896606	720.329407	18.220947	440.704620	746.498718	24.573210	398.020935	722.857300	-81.163574	383.173187	705.776550	-83.696358	438.733490	741.174622	-282.541168	428.061951	713.831543	-329.856812	480.557678	654.598389	-311.686646	254.653656	643.393616
19	0.095000	158.766983	947.170227	712.753418	125.411812	983.644409	479.505127	-17.182674	987.064209	675.073853	-32.144783	998.427307	580.398071	146.707108	682.523438	754.863770	200.558655	685.910278	719.075317	207.621933	584.659851	713.342102	167.362320	578.529114	742.525574	156.298309	450.321899	719.939697	45.083473	439.562653	746.112000	51.403641	396.533783	721.919495	-54.514023	382.753113	705.288269	-56.837879	437.342499	739.950073	-255.904327	428.072235	714.532471	-303.336792	479.358887	655.146667	-284.538513	253.922379	644.896851
20	0.100000	172.839691	943.891663	713.303345	139.581833	980.538147	478.913483	-3.295945	982.942383	675.578979	-19.590853	995.703674	581.312805	166.352722	681.658691	755.169739	220.466919	685.486816	718.343201	229.957275	584.637451	713.271484	190.057724	577.020264	742.452026	182.897552	449.948608	719.836914	71.845650	438.943237	746.019714	77.631874	396.905273	722.777893	-27.925699	381.581268	705.205750	-30.146172	437.010895	740.597229	-229.274246	427.564270	715.241821	-277.058990	478.431976	656.253723	-256.755188	253.088287	646.077332
21	0.105000	187.153564	941.172852	713.793884	154.353271	978.332397	477.800842	10.382304	978.996277	675.504089	-3.460952	991.822205	580.861389	187.057159	681.064697	755.389404	239.860825	687.058777	718.344116	252.406052	585.459473	712.781982	212.772491	577.294800	742.909241	209.212173	449.515411	719.746094	98.542595	438.818970	746.145874	104.290405	396.350067	721.514526	-1.527934	381.932220	706.921021	-3.556126	436.870300	741.076355	-202.684464	426.439636	715.865906	-251.255539	475.985779	656.634827	-228.508743	250.552811	647.552917
22	0.110000	201.620941	938.972290	714.245544	168.991043	975.565674	478.400421	24.753633	977.931519	673.146362	9.699463	989.887634	581.632507	207.144897	680.555115	755.300110	259.843964	688.542114	717.663208	274.370331	587.330688	712.215576	235.375473	577.850281	743.225098	235.633682	449.220398	719.621277	125.209457	439.162445	746.414490	130.942261	395.551910	721.619385	25.641317	380.837646	705.760986	21.196058	434.115967	738.292664	-176.168503	424.599945	716.311035	-225.761032	473.262360	657.702942	-200.300476	249.066650	648.769958
23	0.115000	216.154160	937.248535	714.678589	183.648163	972.346985	477.014069	38.812943	975.942261	672.987732	23.730793	987.575989	581.391296	227.246750	681.158630	755.769043	279.227142	689.921509	718.041199	296.362305	588.585876	712.320984	258.131714	578.764832	743.460327	261.991699	449.922668	718.573547	151.881348	439.946259	746.749390	156.123978	394.196045	719.116943	52.111576	380.216278	706.121521	46.957672	433.412933	737.099609	-149.759903	421.946808	716.483582	-200.518768	469.780518	658.546021	-171.145325	246.908310	650.217468
24	0.120000	230.665588	935.960205	715.113403	198.747787	970.108032	477.992523	53.778255	974.461243	672.164612	38.649868	986.251892	580.427124	246.885391	682.223938	755.956787	298.347809	691.960449	717.799561	318.421906	592.723328	712.935303	280.712189	580.471375	743.771362	287.891266	451.740295	718.661255	178.593399	441.143036	747.074768	183.755661	395.490631	720.327454	78.751831	380.174530	707.149475	74.494095	434.048370	738.142151	-123.772232	418.850098	717.036743	-175.437180	465.951385	659.501343	-141.281982	243.802292	650.951477
25	0.125000	245.067551	935.065857	715.570496	214.253799	968.931641	478.733154	67.934044	973.622559	671.575684	53.506493	985.031982	579.895447	266.838593	683.455261	757.060974	317.434082	694.767456	719.150146	340.158417	594.608154	713.501526	302.866394	582.421753	744.040710	315.049530	455.291382	717.923279	204.627441	441.780060	746.364014	211.055450	397.104736	721.230591	106.170479	380.154114	706.181824	102.197861	434.638763	740.543884	-97.327805	414.834015	717.775696	-150.066788	462.004608	660.349182	-111.459785	240.249863	651.687378
26	0.130000	259.272400	934.524048	716.070068	229.335831	966.877625	480.151001	81.909233	972.983276	671.108887	68.269508	984.487244	579.184204	285.812012	684.321350	758.029053	336.041168	697.893250	718.911926	362.175964	598.907654	713.837646	324.758789	584.489624	744.206787	340.209564	457.931427	718.186890	230.708481	442.525024	745.733337	237.612946	398.509460	720.396423	132.827698	380.205597	707.965759	128.372192	434.694305	740.497498	-71.433952	411.348114	718.333008	-124.842384	456.483368	661.367798	-81.467857	235.982590	651.907166
27	0.135000	273.192474	934.293274	716.632690	244.649384	965.689697	479.197540	96.476616	972.347107	669.948059	83.028297	983.964478	578.603149	304.845642	686.747192	758.319031	354.543213	700.325500	718.929382	383.337677	601.937195	714.079407	346.686218	587.627075	744.248779	366.231598	461.392334	716.575195	256.573975	444.890686	745.446228	264.017487	400.638672	720.535095	159.560532	380.152618	708.866455	154.713074	435.859528	741.218140	-45.058277	407.095947	718.434265	-99.972435	451.204773	662.415527	-50.886242	231.618881	652.966736
28	0.140000	286.586761	934.408264	717.313171	260.203827	964.973999	479.427765	110.660873	972.385071	669.573914	97.468193	984.098816	578.189575	323.880432	688.370667	757.983093	373.007141	703.566162	718.513367	403.456604	607.497070	714.315002	368.029358	591.372864	745.069275	390.395782	466.037933	717.036377	282.139191	447.269836	745.733215	290.505127	403.105011	720.190491	186.406403	380.166718	709.129822	180.504227	436.310028	742.335144	-18.930603	401.975311	719.467285	-74.998650	445.335144	663.030029	-20.044786	227.296677	652.692993
29	0.145000	299.645142	934.661560	718.069641	275.442627	963.254822	481.963501	124.799370	972.587646	669.394409	112.663193	984.173889	577.663696	342.507263	691.570740	758.459717	391.296753	708.573975	720.264160	424.789551	612.361267	714.479736	389.249756	594.999695	744.970520	415.835693	470.885773	715.604553	307.724762	449.826538	744.926331	317.031799	406.384857	720.542542	213.402740	380.419556	709.001831	206.131866	436.159485	741.544250	7.112961	396.733673	720.160583	-50.232819	438.456207	663.740601	12.015029	222.235733	653.445129
30	0.150000	312.155762	935.101685	718.950195	290.880707	963.133789	480.207336	139.383820	973.266724	669.017334	127.527649	984.648254	577.594727	360.807709	694.997864	759.373657	409.294769	713.450623	720.605469	445.003082	617.255127	713.722717	410.201691	600.374695	745.323730	439.564362	477.111328	716.204651	332.447632	452.888397	744.745422	343.515839	409.725067	720.386414	240.586945	381.082611	708.728394	231.744278	436.318420	742.279602	32.943611	391.773376	720.670166	-25.640505	431.018738	664.606628	43.723530	216.830399	653.817932
31	0.155000	326.175232	936.706726	719.442749	305.873138	962.763611	480.784485	154.333313	974.642273	668.707642	142.604065	985.406799	577.475647	379.126740	698.429871	759.636536	427.133636	718.292664	720.010925	465.877472	623.532288	714.370300	430.744843	604.911255	745.412109	463.497009	483.163116	715.969238	358.112396	455.519592	744.248291	368.603088	412.218964	719.901367	266.888885	380.939758	708.983948	256.557678	436.494873	742.179382	59.380505	385.824768	721.124023	-0.700363	422.977173	665.575928	75.728004	211.837631	653.963928
32	0.160000	341.194305	938.707825	719.808777	321.518890	962.636475	480.677277	168.962357	975.713989	668.985718	158.019180	986.549805	577.038147	397.273499	703.047058	759.274841	444.644348	722.990295	719.845459	485.528137	629.884827	714.009644	451.069489	609.942566	745.187195	488.144867	489.740570	715.036255	383.404297	459.029999	744.978027	393.949402	415.707886	719.681213	293.773804	381.737671	708.531555	281.420471	436.165009	742.163757	85.630257	378.836273	721.691589	23.657522	414.636139	666.133911	108.357780	206.226959	654.511475
33	0.165000	357.189667	941.432617	719.813171	336.904236	961.675476	481.853821	183.878891	977.379883	669.134399	173.035294	988.019958	576.834778	415.339935	707.547363	759.347656	461.897980	729.538269	721.536926	505.166931	636.892212	713.866516	471.695923	615.986816	744.745056	509.995575	495.989258	715.195862	404.723328	462.450623	744.199524	418.631409	419.283630	719.414001	319.598663	382.667206	709.006592	306.142426	436.436737	741.772400	111.542542	373.026672	722.218994	48.721931	405.545532	666.677979	140.192429	201.009659	654.111511
34	0.170000	372.746887	944.267029	719.773438	352.500244	962.921448	481.559357	199.203735	979.436157	668.799194	188.402512	989.827942	576.426880	433.644470	712.139648	760.549500	479.436523	735.641296	720.671387	524.809082	644.362122	714.339233	491.710388	622.261963	744.577637	533.122864	504.501678	715.743774	428.619904	466.119995	744.650696	444.134979	424.233948	719.671814	345.480652	383.276733	708.887878	330.416687	436.326904	741.186340	138.448639	365.661591	721.890747	73.830666	395.971893	667.157715	172.906738	195.350967	653.841797
35	0.175000	388.557739	947.917725	719.386780	368.014923	963.367310	482.280426	214.119278	981.784973	668.592346	203.704971	991.421509	576.062134	451.389282	717.744141	760.975830	497.554810	741.164551	719.681702	543.585876	651.900208	713.829224	511.279205	628.985229	744.355103	555.475281	511.851440	715.969238	451.629852	469.303314	743.982910	468.240234	428.080963	718.982727	371.346222	383.641235	708.377136	354.673645	435.985382	740.602539	164.092392	358.913147	722.474609	99.330147	386.303772	667.867188	208.556213	189.316147	652.376038
36	0.180000	402.313751	950.362793	719.701721	383.979462	965.374146	481.871979	229.157532	984.674438	668.398499	219.014450	993.790894	575.978271	469.110229	724.003601	761.474731	513.489075	749.055603	720.820251	562.261963	658.854248	712.855835	530.494324	636.170410	745.287231	576.580505	520.204468	716.723267	474.137054	473.036530	744.381592	491.791107	431.591492	717.705322	397.121765	383.835602	707.676147	377.852448	435.218536	740.554382	190.833176	350.579956	721.924072	124.748787	376.644135	668.281433	240.627991	184.538879	654.209229
37	0.185000	418.472809	954.644653	718.639038	399.428619	966.236694	482.016174	244.315918	987.852905	668.269104	234.964355	996.405701	575.373169	487.279694	729.650269	761.655945	530.235718	755.600403	720.896729	580.747253	666.776672	711.827332	550.142151	644.339661	745.126465	597.415710	527.409790	716.836548	495.280823	475.308319	743.889832	516.069214	436.253204	719.229065	422.733765	383.934814	706.986633	401.213531	435.421509	741.288208	218.353638	343.845398	722.807556	150.916595	366.111908	668.092957	275.442322	179.382126	653.014465
38	0.190000	433.174438	959.024719	719.508423	415.365082	967.806702	481.986725	259.878937	991.347229	667.790771	250.529022	999.229065	575.304871	504.371338	735.796814	762.703857	546.932556	762.476196	720.084229	598.929993	675.112244	711.423889	569.047974	651.337036	743.433044	618.351868	535.885193	717.146851	517.537109	479.846924	744.529541	540.039001	441.416016	720.888611	448.108582	384.013855	706.510376	425.201813	434.226135	740.920349	245.314301	335.601715	722.129639	176.750809	354.860931	668.396484	311.744812	174.590149	653.614685
39	0.195000	448.062225	962.936462	720.163269	431.704407	970.052002	482.275543	275.055817	995.184692	667.837280	264.600098	1002.228577	573.971436	522.034973	742.076050	763.401978	563.678955	769.651855	719.521484	616.682556	681.718140	710.558960	587.651733	657.726257	742.699097	637.975098	543.649658	717.324158	539.612671	483.710724	746.837219	562.750549	445.886017	720.069336	473.172668	384.147675	706.449036	448.536438	433.757843	740.763306	272.280426	328.515015	722.743347	202.337631	344.132355	667.732605	346.336395	169.608658	654.434265
40	0.200000	463.153625	967.300354	720.756958	447.865204	972.365845	482.432953	290.593384	999.085815	667.707764	280.834625	1005.440430	573.640808	540.616211	748.035767	763.537109	579.800537	776.427063	720.512817	634.346375	690.220276	709.906494	605.972351	665.818115	743.050720	656.877808	550.837646	717.133667	560.119446	486.185577	745.906616	584.469116	448.803040	718.453125	499.006378	385.301117	706.605713	471.281860	432.691040	740.338623	300.616852	319.573212	722.513916	230.210449	332.657013	667.283630	380.174133	165.568115	654.800781
41	0.205000	478.435303	971.851563	720.967163	464.675018	975.122986	482.290833	307.877258	1003.793213	665.412964	297.186646	1009.077393	573.976746	556.472351	755.204285	764.112549	596.034180	783.748535	720.514343	651.503723	698.271667	709.035034	623.893799	673.000366	742.804565	675.457214	558.323120	717.538635	580.037231	488.435028	745.739380	606.972290	452.789063	719.705505	525.507629	384.533264	705.822937	494.952209	432.498566	742.323181	328.066620	311.534393	722.840637	257.325836	321.637421	666.770020	415.530457	161.693161	654.144653
42	0.210000	494.161194	977.264038	721.944275	480.896637	977.896667	482.971924	323.742188	1008.097717	666.041382	313.946136	1013.263672	573.570618	573.114563	761.519470	763.498840	612.263733	790.650574	719.405212	668.025879	705.603516	708.552795	641.083130	680.248535	742.981689	693.033752	564.650269	717.726013	600.361511	490.850037	747.105103	629.212769	457.766876	721.753845	550.031006	384.796326	706.169617	517.424927	431.028229	742.446045	356.300354	302.904419	722.169312	285.672485	310.174988	666.900757	450.617401	157.414307	653.960388
43	0.215000	509.690857	981.878113	721.628479	497.638580	981.054993	483.096558	338.004181	1012.364746	666.901001	330.791656	1017.397278	573.878845	590.001953	768.647583	763.562317	628.019653	797.444885	720.506958	684.284973	712.467102	707.054016	658.159424	687.394653	742.930908	710.367432	572.344238	718.361694	620.282349	493.582092	747.596985	650.286987	462.059906	722.363708	573.882690	386.841064	707.692627	539.125549	429.180389	740.945129	384.609833	294.677277	721.160828	314.342590	298.718170	665.926697	485.899292	153.313828	654.368164
44	0.220000	525.501648	987.097900	722.874817	514.665771	984.281677	483.342041	354.268738	1017.410217	666.805176	348.097900	1022.038147	573.279114	606.909180	774.280457	763.857605	643.784668	804.128296	720.208679	700.857239	719.416077	707.108215	674.840149	694.304749	742.231506	727.379944	578.829407	719.168335	639.663391	496.270966	748.680420	671.237183	465.845886	723.597595	599.764038	386.984131	709.701721	561.924377	428.411102	742.099243	413.324432	286.224304	721.434631	342.803711	287.296875	665.108887	521.430176	150.244659	654.070068
45	0.225000	541.231384	992.508484	722.785828	531.180969	987.501648	484.298065	370.429382	1022.030945	667.136658	364.812927	1026.234497	573.416382	622.640320	780.377136	765.185669	659.651917	810.227844	719.125671	717.002380	726.598572	707.024719	691.259705	701.093140	741.828857	743.453369	585.478455	720.498169	658.486389	498.426422	749.392517	691.257996	469.259674	724.292419	623.724487	386.693054	709.268982	584.437988	426.844116	743.420471	442.392059	278.000946	721.064270	372.357941	275.694885	664.468872	557.344238	147.727570	653.702148
46	0.230000	556.850403	997.655151	723.568665	548.291382	990.933594	484.969635	387.046356	1027.327637	667.416870	381.981323	1030.666016	573.040649	637.956421	786.698181	763.687683	674.902161	817.204163	720.274109	732.972229	733.243591	707.459229	707.177551	707.268555	742.364319	758.863708	591.069214	721.359924	676.904907	500.528534	750.681824	711.214172	473.772034	725.457336	647.691711	387.795593	710.362854	606.562927	425.935211	744.460266	471.505585	269.406677	720.469482	402.205383	263.773987	663.161621	592.926208	144.464920	654.152100
47	0.235000	572.937683	1002.934204	724.159119	565.476868	994.281555	485.455994	403.615112	1032.610840	667.159485	399.057587	1035.282471	573.064880	653.729675	793.124268	764.760864	690.512146	822.816650	720.234314	748.156067	739.102173	707.391785	722.515930	713.483276	742.542908	773.874512	596.839661	722.948792	694.190796	502.610809	751.619751	729.794434	475.548523	725.456116	671.479614	388.476105	712.084534	628.294617	424.386993	745.572937	500.540375	260.740997	719.361938	431.640625	253.055527	662.413208	628.519653	142.403305	653.947510
48	0.240000	588.977417	1008.156738	724.762085	582.464355	997.534241	486.644287	419.906006	1037.627930	667.342102	416.734344	1040.141724	572.937012	669.188538	798.685974	765.200928	705.786926	827.885010	720.133850	762.786560	743.756104	706.519470	737.504761	718.119507	741.533447	789.221497	602.270142	724.353271	711.188904	503.209015	751.338745	748.834473	478.469360	727.796265	694.141663	388.192078	712.932312	648.511169	421.872559	744.603577	529.979980	252.435181	719.062073	461.758881	241.207397	661.281982	664.247375	140.873077	653.901123
49	0.245000	604.971802	1013.293152	725.608887	599.668152	1000.706970	487.856720	436.630402	1042.662598	667.176514	434.066772	1044.709473	573.109253	683.407288	802.806946	764.115417	720.747314	833.127258	721.005310	778.004700	749.089050	708.011536	752.150757	723.436951	743.361572	803.039429	606.299988	725.684448	728.259460	504.055847	752.888977	767.965637	481.919159	731.230286	717.367310	388.612579	714.182251	669.293396	420.113678	744.656616	559.021484	244.670319	719.150574	493.373932	229.474594	658.980103	699.713501	139.805237	653.746338
50	0.250000	621.233582	1018.376221	726.088806	617.161499	1004.371094	488.804993	454.304443	1047.644897	668.403931	451.539856	1049.114258	573.096069	698.919067	809.596497	766.519409	735.966980	837.125549	721.322449	792.655884	753.127625	709.087830	766.653625	727.631226	743.191223	816.863953	610.155640	727.246765	744.867859	503.933136	753.792725	785.214050	483.373779	730.838135	739.553406	387.616608	714.642151	690.115662	417.949341	745.934998	588.466003	237.219437	718.440857	523.979736	218.450989	657.685059	735.429138	139.584656	654.379578
51	0.255000	637.565186	1023.170349	727.056213	634.429932	1007.380920	490.747833	471.068115	1052.539185	667.746765	469.066711	1053.549927	573.097290	712.967224	811.576538	766.606995	750.526489	840.858215	722.415405	806.986023	756.333313	710.289307	780.523621	731.676819	744.551147	829.950989	613.360901	728.924500	761.148987	503.153809	754.263428	802.585876	484.371674	732.162720	761.391052	387.521179	715.807861	711.134216	416.160370	747.340759	618.030090	229.610214	717.542725	555.320374	207.793365	656.915161	770.437195	139.774033	653.361816
52	0.260000	653.807373	1027.676880	727.952515	651.626465	1010.832581	491.933868	488.568146	1057.533813	668.021484	486.726166	1058.201294	572.738220	727.189941	814.567810	767.052246	765.788391	843.878601	723.058838	821.076050	758.895325	711.904968	793.932190	733.686707	745.733337	842.758240	615.419617	730.473511	777.668091	503.303986	756.556030	820.548340	487.112976	735.545959	783.892029	387.876190	717.822266	731.295227	412.526520	747.645569	648.145447	221.551819	716.829163	586.316711	197.149841	655.722168	805.077393	141.186142	653.560486
53	0.265000	670.366455	1032.181885	728.586365	668.877991	1013.757813	493.016388	505.218536	1062.412476	667.715088	504.353210	1062.628052	572.617004	741.303528	817.319885	769.383057	780.580566	846.178955	725.060547	834.614136	759.976318	712.631287	806.807495	735.435852	747.126770	854.578735	616.681824	732.317871	793.458862	501.120483	756.924744	838.168579	486.545502	735.379089	805.717346	387.087677	719.289734	751.715393	409.672424	748.315979	677.837769	213.967346	716.095154	617.696716	187.215347	655.106140	838.772644	141.203217	653.024902
54	0.270000	686.895813	1036.130859	729.035034	685.651123	1016.252686	494.572327	522.786743	1066.741211	667.810364	521.774414	1066.722168	572.410095	755.443542	819.476196	769.054565	795.333984	848.014221	727.121460	848.339783	760.531494	714.718933	819.793091	735.978882	748.362305	866.718567	617.943115	734.344482	809.677856	499.820801	759.078918	855.535400	488.100220	739.245178	826.318726	385.547485	719.947693	771.591003	405.343536	749.158264	707.389648	207.089294	716.195984	648.478577	177.232666	654.706299	872.316284	143.470291	652.709961
55	0.275000	702.946960	1039.605713	729.788696	702.974243	1018.988098	495.418823	540.061157	1071.068726	667.824951	539.280701	1070.375977	572.055054	768.670044	820.819214	770.305237	810.367676	848.181213	728.540100	861.717346	759.994751	717.263367	832.131348	736.039185	749.426880	877.637207	617.571594	736.034729	825.301514	498.050323	760.578918	871.638977	487.143097	739.689575	847.089233	384.350372	721.308594	791.185242	400.814880	748.884155	737.741272	200.433136	715.076233	679.679382	168.638290	654.347168	904.298157	145.135635	651.423950
56	0.280000	719.754333	1042.833008	730.284241	720.020203	1021.594055	496.311584	556.854614	1075.047485	667.883850	556.481934	1074.139038	572.100525	781.722961	821.469788	771.920471	825.226746	848.689392	731.258362	875.009338	759.337646	720.118774	843.823730	735.551819	751.394348	889.055176	617.059998	737.938477	841.058655	495.906219	762.260620	887.340637	486.649170	741.071106	867.859253	382.917297	722.438721	811.318481	397.970001	750.113708	767.394836	194.684158	715.317322	710.393372	159.718155	654.232849	935.956726	147.642273	650.689514
57	0.285000	736.033569	1045.527588	730.691345	736.961731	1023.770813	497.268616	574.044067	1078.449951	667.872681	573.741455	1077.280396	571.709045	794.846680	821.979919	771.924377	839.701843	848.016174	733.742920	887.904846	757.697571	722.293762	855.731445	735.359253	754.732056	900.380554	615.526306	739.194275	856.841919	493.568787	763.738831	903.829834	486.113953	742.744507	887.700623	381.798248	722.765564	830.809326	393.134705	751.109375	796.200928	188.934677	715.664917	740.435242	151.774780	654.534607	966.637695	150.077255	649.643555
58	0.290000	752.397095	1047.384766	731.168884	753.431885	1025.976318	497.926544	591.103882	1081.404541	668.149536	590.216736	1080.021484	572.041199	808.490479	821.019226	772.956726	854.633850	847.060303	734.965698	900.787598	756.047729	725.971497	866.855713	733.358398	756.977356	912.071472	614.010132	740.820740	871.568298	489.080811	763.239380	918.669861	485.268188	743.819824	907.844910	379.924652	723.678162	850.205994	388.751343	751.493530	825.058044	183.745605	715.956238	770.657593	144.516327	655.368530	996.686279	153.370071	648.062927
59	0.295000	769.144836	1048.934814	731.622498	770.093140	1028.082397	498.529846	607.377502	1084.188721	667.828186	607.724670	1083.231934	571.660400	821.176025	821.004089	774.249146	868.954407	845.216614	738.002380	913.356445	753.827087	728.623962	878.526611	730.975464	756.826294	923.253723	611.655945	741.834229	887.441101	486.484222	765.447388	934.248047	483.963928	744.840393	927.492920	378.545990	724.538330	870.129089	386.208221	753.592285	853.168152	178.943176	715.983643	799.896545	137.584030	655.856384	1024.719360	156.169006	647.054382
60	0.300000	785.630737	1050.446777	732.023010	786.402161	1029.945801	498.652435	624.711426	1086.355957	669.156128	624.284485	1085.683960	571.982849	833.058411	818.638306	776.486938	883.055298	843.556702	740.621948	925.559082	750.642883	732.650391	889.700256	728.740295	758.833130	934.427246	608.801514	743.026550	903.111084	483.745728	766.637939	948.646118	482.423676	744.781128	946.549866	377.043976	724.673279	889.519592	382.517334	755.253296	880.520264	174.329605	716.701721	828.469116	131.477081	656.573608	1052.809448	159.820038	645.375793
61	0.305000	802.082153	1050.750610	732.442993	802.789307	1031.930420	499.237213	641.387695	1088.170898	669.493774	640.705200	1087.964111	572.448853	847.688660	818.000977	777.051575	897.104309	840.157104	741.901306	937.718262	746.788513	734.759155	901.292297	726.045532	760.776367	945.847290	605.511658	743.823669	918.164978	479.908783	767.734192	963.864868	481.133118	745.339722	965.580505	376.128784	725.247253	908.512573	379.591248	756.757874	907.606873	170.754028	717.400940	856.474854	126.027832	657.730591	1078.825195	162.951706	643.839050
62	0.310000	818.742615	1051.711548	733.015747	818.896667	1033.442871	499.434601	657.761963	1089.698242	670.404724	657.291382	1089.733765	572.968323	861.142822	815.848267	777.602356	911.370178	837.008118	743.230408	949.426514	742.852356	735.822510	912.701782	723.120667	763.005798	957.273376	602.182983	744.766357	933.018127	476.699890	767.300842	978.499146	479.587830	745.301147	983.364685	374.408539	725.251160	926.704895	375.455994	756.415039	933.046875	167.878845	718.537964	883.145813	121.091759	658.708069	1104.323486	166.796860	642.766357
63	0.315000	835.015991	1052.070923	733.286560	835.026184	1035.096924	499.535706	674.310669	1090.827393	670.823975	673.081726	1091.421997	573.489685	873.962952	813.949768	779.757996	925.269409	834.135071	745.265503	961.783081	739.025879	737.443970	924.656433	719.779785	764.067932	968.625244	598.797241	745.320923	948.642212	475.492310	769.657471	993.187012	478.465698	746.048096	1000.831177	373.287933	726.103210	944.604431	373.033081	757.368530	958.013367	165.090622	719.732300	909.340454	116.503044	660.278442	1128.370850	170.300995	641.388306
64	0.320000	851.618958	1052.008179	733.404175	851.054199	1036.167603	499.812622	690.174377	1091.409180	670.817444	689.364502	1092.391602	574.491882	887.939697	810.841492	781.729919	939.433533	830.492249	745.960815	973.741760	734.372803	737.301147	936.275085	715.500122	765.113586	979.671936	595.387451	745.366028	962.808777	472.613220	769.013916	1007.449951	476.818451	746.035767	1018.249084	372.412842	727.638245	962.243652	371.805206	759.915222	982.143982	162.889297	721.081970	934.063965	112.863159	661.878967	1150.792725	173.166214	640.963989
65	0.325000	867.910706	1051.809082	733.908875	866.811523	1037.148315	500.286224	706.634583	1091.949707	672.156372	705.136169	1093.465332	575.148926	902.500549	808.069092	782.223572	953.234680	826.253113	746.447815	985.872009	729.605774	738.225891	948.387573	712.154846	766.599976	991.448242	592.067017	745.728027	977.391785	471.154816	770.762512	1021.412659	475.482147	746.165039	1034.995239	371.748322	727.984070	978.230286	367.773926	759.027710	1005.204285	161.026321	722.205078	957.654480	109.223465	663.817688	1172.605713	176.211838	638.888062
66	0.330000	884.322571	1052.347534	734.520508	882.851501	1037.556641	500.583649	722.598999	1091.653198	672.787292	720.920471	1093.872314	575.597717	916.290710	805.778564	784.009766	966.746094	822.219055	747.133545	998.026855	725.748413	739.104980	961.319092	708.970276	768.512878	1002.754822	588.989319	745.607056	991.071045	468.548096	769.792542	1035.498535	474.331604	746.477356	1051.125488	370.501068	728.404846	995.093384	366.200134	759.714111	1026.636230	159.226852	723.552979	979.842834	106.194489	665.294067	1192.676392	178.829300	638.361877
67	0.335000	900.206055	1051.908325	734.829346	898.644897	1038.298462	500.593628	738.325439	1091.472046	673.426086	736.528259	1093.381958	576.723206	930.263733	803.121277	784.797302	980.555664	818.491699	746.671631	1010.910645	720.909485	737.969788	974.133606	705.109253	768.692993	1014.639771	586.411133	745.467590	1005.592285	467.318542	771.684631	1049.414917	473.261932	746.558289	1066.816528	369.331268	729.016357	1011.014343	364.665253	761.009155	1047.529297	158.017303	724.704041	1001.075317	103.931099	667.537964	1211.852417	180.566010	637.886047
68	0.340000	916.379517	1050.860107	735.244385	914.236145	1037.960327	500.953400	754.340088	1090.629883	674.316345	752.424744	1093.305908	577.242310	944.355042	799.397095	785.434448	994.505981	815.505615	747.849182	1023.934753	716.890259	738.468750	987.311584	701.451721	769.597656	1027.294678	583.710938	745.432007	1019.467896	464.968445	770.527344	1063.221191	471.284973	746.168823	1082.553711	368.286285	728.937744	1027.024414	363.268524	761.844482	1067.006592	156.518433	725.495117	1020.503479	101.419853	668.713928	1230.001709	180.974472	637.224976
69	0.345000	932.447815	1049.835083	735.675293	929.921143	1037.765381	501.316864	770.089783	1089.411377	675.017151	768.261475	1092.854980	577.603699	958.343201	796.128235	787.104431	1008.966614	811.791199	747.399780	1037.031250	713.011414	738.806152	1000.877502	698.182373	770.231628	1039.418457	581.465698	745.025391	1034.170044	463.929077	772.143982	1077.839966	471.489716	747.627197	1098.168945	367.284424	729.103638	1042.534302	360.879852	761.488220	1084.954712	155.039413	726.178345	1039.177734	99.124268	670.432922	1247.389648	181.089218	636.708618
70	0.350000	948.218811	1048.683105	736.252197	946.072876	1037.487305	501.742981	785.939148	1088.174438	675.667969	783.517517	1091.259521	578.540771	973.640076	794.479248	787.058350	1023.108521	808.350647	747.926208	1051.107422	710.780762	740.737732	1014.894470	695.528198	772.513489	1052.635010	579.805115	745.061340	1048.108032	461.171600	770.498047	1091.980103	469.495636	745.992798	1112.803101	365.765198	729.303162	1058.055054	359.767761	762.762512	1102.668701	154.148300	726.877197	1056.356812	97.476204	671.408386	1263.583740	180.881287	636.066772
71	0.355000	964.080444	1047.161255	736.656128	961.750427	1036.917114	502.143127	801.188904	1086.626953	675.839783	799.117310	1089.596313	578.796326	988.335876	791.240051	788.906433	1037.338989	805.201233	747.939514	1064.415283	706.320618	739.158997	1028.794067	692.695496	772.523193	1066.059204	577.749451	744.784912	1063.430054	459.570190	772.036316	1106.332397	467.929230	747.193298	1128.358765	365.013916	729.377197	1074.011597	357.682831	762.535583	1118.223267	151.974304	726.949219	1072.178589	95.383209	672.105835	1278.738037	179.987091	635.681824
72	0.360000	979.735413	1045.356567	737.182800	977.587524	1035.916748	502.780121	816.996277	1084.990723	676.498596	814.351379	1087.332642	579.353821	1003.877869	789.126282	789.188538	1052.356689	803.034058	748.773743	1079.401123	705.571838	742.015930	1043.629517	690.388245	773.509094	1080.547485	576.346191	744.668945	1078.067749	457.089996	771.636902	1120.821045	466.113190	745.595215	1142.597290	362.484283	727.789063	1088.912720	354.974976	762.975647	1133.306274	150.318771	726.887329	1086.886963	92.971786	672.268066	1293.567871	178.798767	635.971130
73	0.365000	994.996460	1043.561035	737.655823	993.550415	1034.239014	503.279694	832.171631	1082.541870	676.702881	830.104553	1085.616333	579.284912	1018.401367	786.537964	789.748108	1067.185425	800.627441	749.471069	1093.381958	701.912354	740.820129	1058.669189	688.056091	774.281433	1095.266479	574.808105	744.383423	1092.857910	454.493286	771.496582	1135.438477	463.596680	745.546387	1157.192627	360.399109	727.947388	1103.672363	353.051941	762.842529	1147.254883	147.816315	726.726501	1100.933350	91.032883	671.948181	1306.949707	177.261551	636.034668
74	0.370000	1010.229309	1041.583496	738.106445	1009.503418	1032.391968	503.844177	847.525635	1080.228638	676.638672	845.459167	1082.759644	579.983582	1033.900391	785.434143	791.231934	1082.513916	799.204102	749.848999	1108.571045	699.231934	740.026245	1073.181641	685.148499	773.650452	1110.563843	573.147400	743.968506	1107.579834	452.579224	772.044434	1150.269287	461.805450	745.994568	1171.226563	357.521118	726.700073	1118.176025	350.978973	763.174133	1159.461426	144.592438	726.387024	1113.793701	88.128670	671.417297	1319.611328	174.977539	636.406250
75	0.375000	1025.373413	1039.627441	738.989258	1025.506104	1030.623901	504.397858	862.306152	1077.451538	676.225342	860.947693	1079.720093	579.677185	1049.721924	783.355347	791.173584	1098.294678	797.205505	750.501221	1123.649780	698.292358	740.233093	1088.575195	683.877441	773.795654	1125.909668	571.464111	743.313232	1121.838623	449.517914	770.819214	1164.327759	458.395844	744.208862	1184.932983	354.998474	727.467346	1131.573486	348.620636	763.195679	1171.282837	141.553024	726.063904	1125.629517	85.681244	670.997009	1331.640015	172.390427	636.632263
76	0.380000	1040.358521	1037.642456	739.694519	1041.285889	1028.507935	504.997040	877.471375	1074.803223	676.043518	876.468323	1076.848877	579.679749	1065.348755	781.520752	793.193848	1114.054077	796.006470	752.324768	1139.606689	697.419556	742.605164	1104.169922	681.953979	773.346619	1142.277344	569.958191	742.779236	1136.290649	447.459106	771.727783	1178.356689	455.852600	744.911621	1198.704224	351.743530	726.939026	1145.123779	345.743469	762.700806	1182.114746	138.256668	725.943970	1136.067871	83.285187	670.652527	1342.637207	168.830475	636.724670
77	0.385000	1055.557251	1035.575562	740.624939	1057.345459	1025.975586	505.697571	892.885559	1071.761475	677.064087	892.023987	1073.041016	579.851563	1081.574951	779.840698	793.800964	1130.658325	794.778198	752.864197	1155.141602	695.078857	740.010132	1119.956177	680.170654	772.708252	1158.299316	567.636292	741.709778	1150.829956	445.483795	772.297852	1192.787720	452.314362	744.602417	1210.413574	348.156830	726.549133	1157.947144	343.352570	763.110901	1192.710571	135.469315	725.758179	1145.542603	80.125916	669.948669	1353.022827	164.420410	636.971069
78	0.390000	1070.187622	1033.250977	741.194946	1072.963135	1022.396484	506.407318	907.557434	1068.718506	675.719666	907.098450	1069.308838	579.755798	1098.403076	778.359253	793.879272	1146.755981	793.009644	753.678894	1171.320557	693.975159	739.550293	1135.924194	679.319885	772.285400	1174.314453	565.252930	741.280884	1164.384399	441.947418	772.425537	1206.590454	448.893097	745.530701	1223.305542	344.627045	726.394592	1169.716675	339.825165	762.871094	1202.362671	131.842865	725.628784	1154.828613	77.604729	669.888855	1362.297974	159.788223	636.745239
79	0.395000	1083.135376	1030.795410	741.398987	1088.665283	1018.978638	507.146179	922.314148	1064.892700	675.500305	922.651184	1065.182861	579.510132	1114.782349	775.884399	794.525574	1163.273804	791.234436	754.643860	1187.576050	693.387695	740.015320	1152.510376	677.813904	772.133301	1190.218872	562.495667	741.220764	1177.013794	437.780640	770.983459	1220.029053	444.947998	745.076538	1235.642944	341.066345	727.399292	1181.633789	336.135651	762.472534	1211.172974	128.166626	725.401062	1162.695801	74.324921	669.355469	1371.286865	154.450821	636.154297
80	0.400000	1099.210693	1028.456665	743.091064	1104.387329	1015.488525	508.072723	937.199219	1060.996704	675.123718	937.873901	1061.301514	579.517090	1130.112305	773.806274	794.388306	1180.260254	790.014465	755.846680	1204.366821	691.147888	738.718384	1168.151733	675.395386	770.742737	1205.871338	559.863770	741.784302	1190.171997	435.416840	772.519958	1233.732422	442.372894	747.723389	1247.020508	335.657684	727.283630	1192.431519	332.026062	761.476624	1219.061646	124.748749	725.248779	1169.456177	73.115303	669.059692	1379.562500	148.913864	635.789612
81	0.405000	1112.570679	1025.146362	743.303528	1120.046387	1011.434875	508.951385	951.361450	1057.505005	674.255920	953.137024	1056.624268	579.193665	1145.846069	772.216309	793.371216	1196.616943	788.171387	755.875977	1220.847412	689.797180	738.676697	1184.466431	674.023315	771.406372	1219.812256	556.804565	742.059692	1202.685791	431.827606	772.039063	1246.360718	436.701660	746.921631	1258.375366	332.964630	729.440796	1203.131958	328.431427	761.510681	1225.290649	124.235344	725.895813	1174.335449	74.022591	668.200867	1386.870605	141.464798	635.424133
82	0.410000	1127.041382	1021.976807	744.247620	1135.605957	1006.842041	510.012238	966.131042	1053.277710	673.812866	968.668945	1052.283936	579.076050	1161.819336	770.243896	793.087708	1213.041382	786.915649	755.923767	1237.524780	688.474487	739.205505	1201.241089	671.887573	769.447449	1233.835571	552.899170	743.178833	1214.852417	428.990936	773.014526	1258.476563	432.755005	747.441895	1269.193237	327.946289	728.840332	1214.333862	326.215820	762.927612	1230.875244	123.893936	725.852905	1179.340820	76.557648	667.308655	1393.084717	133.935394	634.974548
83	0.415000	1141.530762	1018.749207	745.259644	1150.964111	1002.811951	510.673920	980.344788	1049.157593	673.159485	983.490723	1048.011597	578.736267	1175.973145	767.583557	791.029541	1229.491699	784.962952	756.704590	1254.123169	686.072327	739.627869	1216.663452	669.607605	768.120850	1247.750854	549.216919	744.526367	1226.281860	423.995819	772.717163	1270.696899	428.704254	748.910461	1280.407349	324.460754	730.235474	1224.952515	323.384094	763.398926	1237.197998	122.593491	724.386230	1184.448120	77.538780	665.799377	1399.803589	124.886902	634.634094
84	0.420000	1156.115356	1015.387573	746.315063	1166.295410	997.743225	511.523346	995.020996	1045.047241	672.598877	998.408325	1043.002441	577.768616	1191.573364	763.814392	790.029602	1245.557129	783.102783	758.370850	1271.087280	684.060974	740.051331	1232.942017	666.726929	767.684631	1261.560303	545.286011	745.566956	1238.918823	421.417847	773.696838	1283.449463	425.098358	750.161194	1290.770264	319.506409	728.630493	1234.884644	319.506714	761.752136	1242.483032	120.636330	722.223694	1187.719360	77.646515	663.341370	1405.846680	114.697189	634.606445
85	0.425000	1170.860840	1011.138794	746.987915	1181.486816	993.705383	512.025574	1009.504639	1039.912476	672.248352	1013.260925	1038.211792	577.780273	1205.472778	760.449219	788.698364	1260.697632	780.705139	759.686340	1286.834229	680.517151	741.042175	1248.246460	664.138245	768.990356	1276.032349	541.320251	747.290588	1251.311035	417.878601	773.049316	1295.971313	420.611664	749.273987	1301.631226	316.593048	729.328430	1245.034058	316.241943	760.720520	1247.352295	120.140495	721.183289	1191.826782	79.120201	662.738708	1411.690308	104.866524	633.657959
86	0.430000	1185.015015	1007.262024	747.791992	1196.320801	988.336914	512.457947	1020.145935	1035.689941	670.564026	1027.958618	1033.337280	578.714172	1219.322998	757.200684	790.573364	1274.373291	777.139832	759.414551	1301.815674	677.652893	742.973938	1263.789307	659.899048	770.025024	1290.372314	537.365845	748.480103	1264.290161	415.515533	773.910950	1310.262695	416.666199	751.324890	1311.852539	311.890869	728.256104	1255.437622	313.261658	759.304443	1251.718872	119.204308	720.186401	1194.942139	80.785912	661.093689	1416.813232	95.890953	633.378845
87	0.435000	1199.450073	1002.768982	748.525940	1209.824707	983.248535	513.424561	1033.726563	1030.578247	670.563354	1042.301636	1028.067993	578.470764	1233.912109	752.950317	792.112427	1287.040894	773.781494	759.053894	1316.135620	673.667786	745.852295	1278.348145	655.695313	772.254028	1305.298340	533.079590	749.472778	1277.808594	412.469482	772.610779	1324.350098	411.739502	749.401306	1322.453735	307.062042	726.927368	1266.041016	310.876862	759.383484	1256.682861	118.468666	718.706787	1198.227539	81.966492	660.271301	1420.503418	88.692352	632.545959
88	0.440000	1213.329712	998.258057	749.153015	1226.543945	978.419189	514.195251	1048.190552	1025.343994	670.599487	1055.955322	1023.107788	577.708008	1248.000977	748.514099	794.274109	1299.816650	767.846680	759.603760	1329.553833	670.228760	748.681641	1292.258423	651.473328	774.774048	1320.548218	529.864197	750.433044	1291.861328	408.575806	771.705078	1338.387329	408.638000	750.096680	1333.775269	302.981323	726.389893	1276.916504	308.072205	757.835815	1261.551270	118.190811	718.075256	1200.859741	83.794121	659.939697	1423.652710	83.030128	632.284424
89	0.445000	1226.697632	993.702820	749.406311	1241.004517	973.379089	514.647461	1062.213013	1021.033691	670.916931	1069.652466	1017.984497	577.686951	1261.435791	744.410950	797.126526	1313.132568	763.499573	761.423889	1343.841919	665.763428	749.934998	1306.138916	647.537109	777.498535	1336.670532	526.955444	751.064758	1306.981812	406.207092	771.877380	1353.067749	404.161469	749.053894	1344.811890	299.473358	725.330811	1288.528442	305.306488	756.731384	1265.136719	117.878510	717.711792	1203.966919	85.728676	659.733276	1426.195801	77.661850	630.974731
90	0.450000	1240.234619	989.083496	749.880432	1254.506714	967.545166	515.755737	1075.870605	1016.818542	671.333313	1083.079224	1013.018555	577.804199	1275.808105	741.173828	798.884888	1327.894043	759.569153	764.017090	1358.566040	662.506897	753.092407	1320.770874	644.858521	780.705933	1353.696411	524.346558	750.650452	1321.694214	404.406586	771.479675	1367.492920	402.195160	748.573669	1355.577393	298.133179	725.330933	1300.135742	304.905579	757.509705	1269.002563	117.370895	717.543274	1206.161865	87.496147	659.771179	1428.275635	72.304367	629.483521
91	0.455000	1253.596558	985.429443	750.468323	1268.972656	963.459534	516.005737	1089.110474	1012.240479	671.376038	1096.700806	1007.817505	577.204529	1291.382080	739.325317	800.497986	1343.557129	756.665344	765.015320	1374.101440	660.336731	754.222046	1336.731323	642.558533	781.789978	1371.432739	522.305054	749.094299	1336.468750	404.499939	772.696777	1381.526611	400.763550	748.307434	1366.461548	297.149597	725.016296	1312.184814	306.270020	758.985291	1271.732422	116.755470	717.291382	1207.871338	88.700531	659.918945	1430.266479	67.617386	627.756165
92	0.460000	1267.161133	982.280090	750.998596	1283.110840	958.802063	516.094727	1102.671143	1007.653015	671.229370	1109.536865	1003.012024	577.543823	1306.123901	736.928406	799.744385	1359.088379	756.001648	767.441101	1390.166992	659.162048	754.993103	1351.570068	640.672302	780.089233	1389.397339	520.785278	747.545593	1350.463501	402.986664	771.833008	1394.481934	398.600891	747.114685	1376.247192	295.675293	724.175598	1323.152466	305.932068	759.024719	1274.133423	116.312523	717.088318	1209.443970	89.659752	659.857971	1430.730103	64.438339	626.278564
93	0.465000	1281.013428	978.642822	751.559753	1297.014526	954.803528	516.371277	1117.038818	1003.522766	670.106384	1123.613037	998.359741	576.228394	1320.575439	734.739014	799.391724	1375.018188	755.090881	769.510254	1405.613159	658.611023	755.233521	1366.407593	639.164612	779.856018	1406.828247	518.671448	746.290955	1364.525024	403.374512	772.364502	1407.599731	396.036285	745.170166	1385.480103	292.709839	722.263184	1333.460938	305.627594	758.768677	1275.713623	115.738159	716.058655	1210.429321	90.269936	659.472656	1432.117798	64.392342	627.279785
94	0.470000	1294.781128	975.284424	752.265625	1311.031860	951.515381	516.193787	1131.020996	999.437256	669.168823	1137.191528	993.961426	577.153931	1334.006470	732.471741	798.835449	1388.825439	753.119385	769.097656	1420.785767	657.248596	755.372864	1381.546143	637.661377	780.024231	1422.487427	516.581482	745.844849	1377.719482	401.747711	771.941284	1419.755371	393.704010	744.198914	1394.042969	291.686981	721.427795	1343.419312	306.351257	759.597412	1276.564697	114.762527	715.303894	1211.444458	91.103912	659.145447	1432.959229	63.250374	626.930298
95	0.475000	1308.624512	972.993469	752.601685	1325.015137	948.510620	516.037231	1145.098877	995.775574	668.082397	1150.657715	990.298401	576.076355	1348.242554	729.094604	799.655823	1401.463989	750.507996	768.801270	1434.719238	653.652222	753.806213	1395.517212	635.426758	780.813354	1436.019165	514.908142	745.676270	1389.003784	399.186401	770.924622	1430.755615	390.011780	742.336365	1401.262695	288.410034	719.490112	1351.894165	303.860321	758.598511	1277.751831	114.163452	714.765564	1211.778198	92.161888	659.805481	1433.314087	62.313786	626.688293
96	0.480000	1322.618164	970.233154	752.733032	1338.811646	945.314270	515.365295	1158.548584	992.227539	667.779846	1164.451294	986.793274	576.843933	1360.948364	725.964233	800.415527	1412.883911	747.166992	767.962646	1446.985718	650.855408	754.157532	1408.291382	630.691589	781.072449	1448.689453	511.982452	746.002502	1398.857910	394.037750	768.934753	1439.918823	385.073151	740.632202	1407.852173	285.280762	718.369751	1358.931885	300.682892	757.038696	1278.654297	113.917671	714.204224	1212.387451	92.600296	659.619324	1433.509766	61.740215	626.671265
97	0.485000	1336.680786	968.258911	752.706421	1352.849854	942.754211	514.882385	1172.667603	989.390259	667.283142	1178.598145	983.161682	576.532715	1374.302246	722.935669	801.842468	1427.166260	742.550781	769.184021	1459.205200	646.436951	753.850769	1420.617432	627.654236	781.576416	1459.457275	509.036011	746.011047	1407.518066	389.611145	768.502808	1448.582031	379.313232	740.043091	1413.099976	280.688324	717.477478	1364.957520	298.653442	756.867004	1279.339233	113.541840	713.628418	1212.905762	92.871254	659.509155	1433.629272	61.360741	626.480530
98	0.490000	1351.043091	966.287109	752.544678	1366.575928	940.505554	514.599304	1186.629517	987.000427	667.025635	1192.807373	981.509216	575.710999	1386.562134	719.103394	801.899170	1438.953003	738.790405	768.668396	1471.614624	641.872375	754.087769	1432.881348	624.661560	782.056396	1469.342773	504.728333	746.101196	1415.589844	385.815216	768.755371	1456.270752	374.449860	741.508972	1417.809692	275.846222	716.690979	1370.364624	296.041870	757.700745	1280.187256	113.002029	713.246765	1213.507935	93.302429	659.468445	1433.817993	61.002251	626.459595
99	0.495000	1366.111084	964.673157	752.294189	1380.308716	937.929688	514.334656	1200.994873	984.902283	667.514099	1206.663086	979.675842	576.987610	1399.291260	714.831238	801.734314	1452.406738	734.990784	769.025330	1483.242798	637.408447	754.121338	1444.603516	619.266907	781.821838	1478.781128	498.717926	746.544250	1422.825195	382.361053	770.138977	1461.719482	369.095795	740.710876	1422.711182	272.378723	717.337280	1375.058960	291.730408	756.156067	1280.614136	112.561729	712.950745	1214.343262	93.756691	659.598755	1434.063721	60.577465	626.477356
100	0.500000	1380.043579	962.547119	752.255493	1394.829468	936.440552	513.978271	1215.726807	982.683167	667.971924	1220.586792	977.694275	577.956421	1412.032837	711.389709	801.580383	1465.728027	730.044128	769.531006	1494.868408	633.489502	755.639832	1455.229248	614.751709	781.468445	1486.726685	492.803558	747.144226	1428.524658	378.097992	770.460876	1467.499756	364.181366	741.238770	1426.655518	267.732544	716.807251	1379.317261	289.091248	756.215332	1281.048340	112.381424	712.881531	1215.080200	94.718063	660.216797	1434.189453	59.960350	626.575134
101	0.505000	1393.038574	959.817810	752.419250	1408.207153	935.239441	513.208557	1229.789551	981.288574	668.440002	1234.985352	976.353760	577.777161	1424.045166	708.047729	800.707031	1478.162476	726.167419	769.431641	1505.610352	627.459167	756.146545	1465.448120	610.444702	781.553040	1494.711426	485.398773	747.686829	1433.761841	374.306702	770.043762	1472.769897	359.772064	741.377686	1430.643921	265.087738	717.226135	1383.181152	286.578003	755.483093	1281.835327	112.074547	712.388123	1215.639648	95.711967	659.903442	1434.349243	59.777382	626.554688
102	0.510000	1406.812378	957.017395	752.439087	1422.402100	934.347534	513.266296	1243.524902	980.532349	669.244690	1249.076172	974.743896	578.973389	1435.359497	705.598938	800.238892	1490.579224	720.964905	768.595093	1514.545532	622.434509	756.156006	1474.992676	606.788208	782.332642	1501.836426	479.234375	747.747864	1438.747437	370.684662	770.440735	1477.686768	355.265320	741.790894	1433.770264	261.101105	716.909912	1386.592041	282.737091	754.901855	1282.530884	112.035774	712.071350	1216.166504	96.940056	659.541809	1434.462646	59.606861	626.663940
103	0.515000	1422.440674	955.218140	752.319641	1436.555054	933.946899	513.512085	1258.790283	979.422363	669.519714	1263.684692	974.563049	577.883667	1447.040894	702.907837	800.034363	1502.372192	717.106506	769.245850	1525.822144	618.638611	757.438843	1484.254639	603.350769	782.911011	1508.209351	473.593628	748.042114	1443.921387	367.862732	771.131958	1482.496338	350.988464	742.555359	1435.789429	257.589569	716.951050	1389.952515	281.858612	755.552246	1283.097290	112.145897	711.804077	1216.664551	97.463432	659.173279	1434.619751	59.448399	626.660461
104	0.520000	1438.909424	954.077637	752.153931	1451.237549	933.699036	513.223572	1273.629272	978.978577	670.195374	1277.567749	973.417480	580.127014	1458.212524	699.733826	800.776184	1514.115723	713.039124	769.642456	1535.758179	613.296509	758.556946	1492.769409	599.239441	782.997681	1514.577393	468.338623	748.627563	1448.821045	364.898834	771.212830	1487.182495	345.897400	742.091919	1438.495850	254.876633	717.118713	1392.812744	278.808838	754.368347	1283.852661	112.311905	711.868958	1217.338623	97.779732	658.720703	1434.727539	59.273785	626.655701
105	0.525000	1453.800415	952.961121	752.334717	1464.942505	934.456238	513.274658	1287.516235	978.303833	670.771423	1292.470337	973.712830	579.001953	1469.269653	697.396484	801.528381	1525.152588	709.377319	770.250061	1543.463257	608.582336	757.649841	1502.476929	595.908875	783.495972	1520.865479	464.457123	748.747498	1453.246704	360.748322	769.824524	1491.487183	343.127228	742.167236	1440.983398	252.458496	717.121277	1396.140503	278.839203	755.634705	1284.574829	112.365158	711.890747	1217.792480	98.303696	658.509155	1434.857666	59.205639	626.801758
106	0.530000	1467.640991	951.730957	752.653442	1479.935059	934.761475	513.470215	1302.603882	978.989929	670.877380	1307.252197	973.921509	579.552002	1479.334595	695.036987	801.763672	1536.003540	705.327759	770.242615	1552.410278	605.124146	758.073914	1511.359985	592.902405	783.696289	1526.787598	460.734314	748.558289	1457.520142	359.114014	770.161194	1495.698730	341.007050	743.072021	1443.695923	250.286194	716.887390	1398.733032	276.388916	754.235901	1285.146606	112.633995	711.742371	1218.246216	99.004517	658.315979	1435.083130	59.116856	626.868896
107	0.535000	1483.310669	950.457031	753.203430	1494.607788	936.515686	513.535095	1317.417480	978.728516	671.489075	1322.289429	974.812866	579.488953	1489.907227	692.300842	801.664490	1546.403442	702.478455	771.142395	1560.412231	601.876465	758.079224	1519.591431	590.310059	783.708191	1532.705200	458.377350	748.938416	1461.436646	357.100555	769.953674	1499.550781	337.989868	743.229736	1446.016846	248.743057	717.005920	1401.355103	274.498138	753.612976	1285.899292	113.084396	711.754028	1218.682617	99.878418	658.215942	1435.210693	59.033447	626.916382
108	0.540000	1498.037231	949.896606	753.947998	1509.785278	938.085022	513.536743	1332.725098	979.822327	671.769653	1336.568848	975.694458	580.517029	1500.098022	690.308716	801.121338	1556.993530	699.820984	770.411560	1568.337646	598.887390	757.938232	1527.477539	588.363220	783.676758	1537.230469	456.047394	748.582336	1465.472290	355.754608	770.862854	1503.258301	336.200989	743.502686	1448.401855	247.423599	716.848938	1404.308594	275.290741	754.730408	1286.379395	113.398163	711.683472	1218.641357	100.982590	658.152405	1435.469360	59.020374	627.007813
109	0.545000	1513.332397	949.568298	755.578735	1524.959106	940.345947	513.977417	1348.150269	980.589966	672.155823	1351.457275	976.482971	581.300781	1510.336914	689.320007	801.016479	1567.478638	697.484253	771.267334	1576.222290	596.202393	757.688293	1535.270508	586.094482	783.042053	1543.605103	454.955872	748.689636	1469.086792	354.473633	770.749390	1506.533447	333.812866	743.152039	1452.108643	245.993622	716.286682	1406.827759	274.709564	754.408691	1286.665649	114.204376	711.379395	1219.118774	102.005066	657.825806	1435.641724	58.889660	627.092957
110	0.550000	1528.041016	949.681702	755.990906	1540.858521	943.320618	514.579773	1363.394775	981.707825	672.526733	1366.896973	979.256348	581.192993	1520.139282	687.654114	800.071655	1577.393433	695.220032	770.716736	1584.101318	593.867065	757.366516	1542.830933	584.797607	783.239258	1548.074097	453.777039	748.475037	1472.146729	353.819489	770.205688	1509.654663	333.324738	743.264038	1453.908081	244.936279	715.626770	1409.176636	275.018555	754.102295	1287.577881	114.710426	711.162598	1219.728149	104.036041	657.547119	1435.898804	58.867847	627.167236
111	0.555000	1543.658447	950.420044	756.987732	1556.512573	945.864746	515.141663	1378.592285	983.182983	672.906860	1382.442505	980.404053	581.291199	1529.398926	688.101501	799.485046	1587.621338	693.283569	769.812744	1592.010254	591.926880	757.010071	1550.486938	583.921570	783.004761	1552.828613	452.671783	748.455078	1474.959473	353.144745	769.433044	1512.614136	333.010803	743.167725	1456.237427	245.276306	715.716003	1411.571533	275.457855	753.661804	1288.799316	116.395935	711.084473	1220.627930	106.280846	657.545227	1436.219849	59.007000	627.334106
112	0.560000	1558.681274	951.346313	758.040894	1572.022217	949.214050	516.050171	1393.876221	985.022461	673.320801	1397.687012	983.303406	581.555969	1539.956909	688.092773	800.128845	1597.092896	690.954346	768.864624	1599.984741	590.427490	756.656311	1558.013184	583.606384	783.094604	1556.846191	451.686981	748.566284	1478.587891	354.029816	770.462830	1515.631836	332.440033	742.816956	1458.374512	245.227890	715.302612	1414.228760	275.267609	752.937744	1290.358643	118.356735	711.203430	1221.391235	108.791458	657.223633	1436.677979	59.134972	627.559570
113	0.565000	1574.183350	951.999023	759.079712	1587.636230	952.748291	516.852234	1409.380005	987.233398	673.792969	1413.175415	986.677795	581.953918	1549.795654	689.008362	800.105164	1607.393555	690.598938	769.625427	1608.060059	589.414368	756.342346	1565.639404	583.334656	782.248169	1560.890991	451.199707	748.544800	1481.822144	354.737061	770.253723	1518.728271	332.311646	742.385742	1459.975952	246.999695	716.237183	1416.760498	277.962402	753.292908	1291.354980	121.011307	711.245422	1223.138550	112.361572	657.434570	1437.213257	59.214306	627.829895
114	0.570000	1589.749146	952.842957	759.992615	1603.690186	956.710632	517.676880	1425.237305	989.822754	674.348022	1429.452515	989.250671	582.451660	1559.458374	688.566406	797.930542	1617.179688	688.916260	768.550415	1616.271606	588.933105	756.105408	1572.724243	583.686646	781.304626	1565.417114	452.203918	748.560669	1485.150391	356.649750	770.284241	1521.923706	333.324860	742.048035	1462.881104	249.189972	716.233154	1420.007813	280.469727	753.922729	1293.118408	123.636627	711.231934	1225.254883	116.592209	657.699402	1437.814819	59.286423	627.881104
115	0.575000	1605.362061	954.330505	760.721252	1619.797363	960.890259	518.674927	1441.581665	992.797607	675.010376	1445.521729	992.984863	582.413025	1569.322266	690.599060	797.282471	1627.865845	689.915527	768.625427	1624.655029	589.029175	755.982727	1580.467896	584.574524	780.733032	1570.014526	453.922546	748.436279	1488.600464	359.183136	769.960510	1525.238770	336.178864	741.977783	1465.781006	251.911011	717.307434	1422.664795	282.457825	752.758606	1295.677734	127.039185	710.983582	1226.779907	120.670799	657.253540	1437.591919	59.282715	627.295532
116	0.580000	1621.329468	955.845398	761.648682	1635.974365	965.213684	519.639465	1457.684814	996.253540	675.390015	1461.135010	996.840820	583.378784	1580.241089	693.915466	797.559692	1638.869019	691.191284	769.304138	1633.245605	589.748230	756.011475	1588.949341	587.279968	780.720581	1575.299683	456.208435	748.923462	1493.293457	362.415588	769.460083	1529.286133	339.451843	742.356445	1469.163330	254.873627	716.933655	1426.104858	284.630951	752.370667	1297.815186	131.282242	710.817627	1228.930542	125.821198	657.812866	1437.256226	59.507690	626.966919
117	0.585000	1637.164307	958.170166	762.448364	1652.203247	969.777222	520.472656	1474.137329	998.871521	676.505127	1476.583862	1000.775269	584.656433	1590.842773	695.420837	795.996155	1649.100830	692.914307	768.943787	1642.078857	591.135742	756.228882	1597.586548	589.318970	779.990601	1580.923706	459.509155	748.501099	1497.708130	365.789276	769.735901	1533.706787	342.880280	742.662109	1473.130981	258.251373	716.488464	1430.381592	290.927795	753.978394	1301.227417	135.475372	711.886536	1232.618042	131.779831	658.296021	1438.938721	60.517445	627.555298
118	0.590000	1653.323486	960.656677	762.886780	1668.359741	974.422974	521.359009	1490.827637	1002.138855	676.907593	1492.478271	1004.834839	585.704712	1601.916260	700.010681	796.405823	1660.766846	694.654297	769.118469	1651.190308	593.237244	756.672241	1606.287842	592.456177	779.643005	1586.060303	462.740479	748.858765	1502.630371	371.146393	770.485779	1538.399414	346.783203	742.968994	1477.602417	262.107910	716.393127	1434.308716	294.297241	753.154907	1304.740479	140.849503	712.468140	1235.502441	137.199249	658.274170	1439.446533	60.871307	627.321350
119	0.595000	1669.855347	963.951721	763.638977	1684.569092	979.312195	521.834900	1507.540405	1005.798706	677.748962	1509.427734	1009.066101	585.982483	1613.725952	702.780090	795.578186	1671.824951	695.685791	767.479309	1660.615234	596.098328	757.378662	1615.654419	596.087463	779.475098	1592.704346	466.922150	748.372314	1507.838013	375.783325	770.683594	1543.398438	351.372253	743.565430	1482.495972	266.506927	717.069031	1438.942993	300.998474	754.397522	1308.997070	146.115463	712.895264	1239.925293	144.077316	658.954834	1440.066772	61.222569	627.343872
120	0.600000	1685.975464	967.192200	763.885559	1700.949585	984.374023	522.403503	1524.355835	1009.971741	678.026550	1525.848389	1013.628174	586.326721	1625.794800	705.283081	794.567200	1684.188721	699.430298	767.804504	1670.383301	598.052246	756.067749	1625.492065	599.811768	778.680603	1599.550781	470.849121	748.275696	1513.175171	380.777191	770.345886	1548.732544	355.953339	743.778870	1487.729614	271.512115	718.937317	1443.678467	305.184479	753.816345	1313.727661	152.324112	713.773926	1244.329712	151.506409	659.212585	1440.906372	61.456444	627.280151
121	0.605000	1702.866821	970.474915	764.203369	1717.389404	989.733154	523.074341	1541.438599	1014.080200	678.965576	1542.461792	1018.109009	586.209167	1637.700806	709.368469	794.280579	1696.039795	700.907532	766.107117	1680.395874	601.450562	755.568115	1635.595093	603.011353	778.007629	1606.665894	475.049225	748.136780	1518.754517	386.200775	770.072266	1554.529297	361.385956	744.177612	1492.931885	276.983521	719.435791	1449.734741	312.857758	755.556274	1319.114990	157.891144	714.398865	1249.556152	158.785599	659.520264	1442.226196	61.975559	627.324768
122	0.610000	1720.153809	973.967285	763.939514	1733.019287	993.945007	524.571716	1558.506714	1018.580872	679.663269	1559.123413	1022.577209	586.961792	1650.602417	713.937317	794.345337	1708.149902	703.004517	765.446045	1690.522705	604.480591	754.614075	1645.775391	607.481873	777.289124	1614.467651	480.090271	748.058228	1525.004028	392.404266	770.630554	1560.940918	366.817078	744.444092	1496.931763	283.133179	719.742615	1455.581787	318.104675	755.173096	1324.882324	164.757233	714.979492	1255.603027	166.059906	659.782471	1444.294067	62.051434	627.605591
123	0.615000	1737.220947	977.622498	763.985046	1748.921265	999.836609	524.396301	1575.572876	1023.054993	680.270569	1575.740234	1027.807983	587.376953	1663.621826	717.685059	793.776611	1721.323608	707.400452	766.047974	1701.369019	608.340515	754.375732	1656.914429	611.083618	776.477539	1621.915039	485.421021	748.240723	1532.204346	398.337463	770.258850	1567.744385	372.826630	744.964233	1503.294678	289.392822	720.928101	1462.131592	325.756866	756.406494	1331.738770	171.097931	715.381287	1261.741089	173.791595	659.884094	1446.287354	62.270081	628.094299
124	0.620000	1754.588379	981.176086	764.268494	1765.532104	1005.440674	524.750366	1593.123901	1027.532349	680.886414	1592.761475	1032.458496	587.712952	1676.981445	722.149109	793.686279	1734.627808	711.031067	766.357910	1712.976440	612.497437	754.643372	1668.402100	616.961365	776.829407	1630.770996	490.659698	748.736084	1539.229614	404.524017	770.658447	1575.154175	378.665314	745.500793	1510.715942	295.557343	722.104187	1468.637085	329.845367	754.989990	1338.608765	178.033203	715.554321	1268.030273	181.410049	660.779236	1449.115967	63.228466	628.801758
125	0.625000	1772.220459	984.641418	763.522766	1782.177124	1010.556335	524.805481	1610.909180	1032.053589	681.838501	1609.534546	1037.357910	588.638306	1690.651489	726.940491	793.546692	1748.028198	713.658447	765.165466	1723.927124	616.144714	753.494568	1679.667969	619.855774	775.563232	1640.209961	496.831238	750.364014	1547.140625	411.445099	770.674133	1582.969482	385.082520	746.677917	1517.890991	301.421570	722.382935	1476.653809	338.409088	756.607300	1346.036377	183.814621	715.592224	1274.296265	188.455811	661.349915	1451.686157	63.932755	630.079773
126	0.630000	1789.777222	988.337952	763.700562	1798.275513	1015.371399	525.123718	1628.399292	1036.750000	682.732056	1626.573242	1042.179199	589.627380	1704.507080	731.646179	793.129089	1761.701294	717.372742	764.298218	1736.282104	620.691223	754.950562	1691.776245	626.519653	776.897339	1649.869507	502.287842	750.471252	1554.905396	417.670135	770.944946	1590.727905	390.449493	746.037659	1525.850220	308.252228	724.607727	1483.775269	343.301331	755.585266	1352.724609	189.565048	715.353821	1280.539795	195.484177	661.135498	1454.684937	65.215614	629.876892
127	0.635000	1807.576416	992.131836	762.955566	1814.403442	1020.284058	525.447021	1645.822998	1041.138184	683.810059	1643.477173	1047.355713	590.294128	1718.480713	736.205688	792.487732	1775.504272	720.633362	764.268921	1748.332153	623.167603	753.375793	1704.604614	630.831970	776.228699	1659.335449	507.422272	749.622925	1563.298096	423.774353	770.217896	1598.849976	396.387543	746.715027	1533.841309	312.833374	724.376343	1492.182861	351.331696	756.818542	1359.017578	195.273972	715.688477	1287.065308	202.326752	660.887451	1457.440796	66.490532	630.247864
128	0.640000	1825.390137	995.522522	762.810669	1831.060303	1025.353882	525.171875	1663.774536	1045.716187	685.124207	1660.870361	1051.809814	591.026123	1732.876709	740.993774	792.511047	1789.438721	724.530212	764.119263	1760.444336	626.677185	752.423401	1716.858276	634.956665	776.093384	1670.710205	512.698669	750.638000	1572.444336	430.527008	771.914917	1608.001953	402.653351	748.320679	1542.854004	320.795990	726.904175	1500.689453	356.653076	756.534485	1365.212280	199.740631	715.638672	1294.390259	209.685028	660.925964	1461.022949	68.828789	630.861694
129	0.645000	1843.272217	998.883484	761.893982	1847.226685	1029.885132	524.739075	1681.431641	1050.027954	685.624390	1678.251709	1056.133301	592.072266	1748.085205	745.299561	793.096741	1803.632324	727.542236	763.492920	1773.528809	630.395630	753.054993	1729.557617	640.081909	776.529968	1681.700562	516.983276	750.116699	1581.767090	437.413788	772.200989	1617.484497	408.880127	749.504028	1551.509155	326.376495	727.590393	1509.914673	365.429535	758.388611	1372.434814	206.188873	715.568970	1302.166626	218.625168	660.565125	1464.790527	71.138817	630.666809
130	0.650000	1861.423706	1002.326050	761.237061	1863.282104	1034.026733	524.708435	1699.427856	1054.005493	686.652893	1695.297363	1060.670288	592.871399	1762.938721	749.073303	792.545837	1818.319458	730.270386	762.521423	1786.953491	634.496948	752.953796	1743.085449	644.098572	775.695740	1692.724976	521.865112	750.100281	1591.429810	442.223907	771.924133	1627.205322	414.605286	750.203735	1561.814331	331.791412	729.055359	1519.355469	370.308960	758.569275	1380.794312	212.731155	716.426270	1311.593384	228.422806	660.570190	1468.928589	74.171684	629.443298
131	0.655000	1878.986572	1005.005920	760.454224	1879.754272	1038.089600	524.768799	1716.744141	1057.469482	687.562378	1712.509399	1064.399780	594.150024	1777.451050	752.015381	790.784363	1833.278809	733.916504	762.484802	1800.393677	638.078979	752.812988	1756.702637	647.575989	775.658875	1704.108521	525.790222	750.126831	1601.649902	448.191986	771.848022	1637.453857	419.389313	749.597107	1572.073853	337.130096	729.394287	1529.825195	376.190430	758.583191	1389.249756	220.419907	717.056824	1321.672119	237.679382	659.575989	1474.228638	78.408882	629.716064
132	0.660000	1897.304688	1008.102478	759.777344	1896.799927	1041.640015	524.730103	1734.418335	1060.691162	688.423828	1730.247559	1067.890381	595.334595	1793.346680	756.892761	791.825623	1848.158936	736.129211	761.187195	1814.249146	640.946472	751.816162	1770.606445	651.841248	775.549622	1715.558350	530.107483	750.508728	1612.743286	453.532990	771.867737	1648.362427	424.469360	749.984680	1582.571411	342.867706	730.632874	1540.652710	382.371216	759.797974	1398.729126	227.612366	717.617737	1332.408325	247.974991	659.872314	1480.206787	83.112518	630.068909
133	0.665000	1914.816406	1010.411804	759.145935	1912.692749	1044.849243	524.848755	1752.486816	1064.078857	689.353516	1747.374878	1071.935181	596.482483	1808.479980	758.264221	790.391785	1863.056641	738.888977	761.277527	1828.246216	644.298401	751.537476	1785.041382	654.734802	774.759949	1727.827515	534.849609	750.719727	1624.871338	458.221100	771.519165	1660.415894	429.137207	749.802307	1593.739746	348.466003	730.801086	1551.703979	388.783997	759.812744	1408.365234	235.298248	718.073486	1343.778442	257.272339	659.634644	1486.448120	87.054848	630.668884
134	0.670000	1932.683594	1012.997314	758.667297	1928.794434	1047.437866	524.831055	1769.943115	1067.046143	690.211975	1764.760864	1075.015625	597.178894	1824.391724	761.798584	789.700928	1878.490234	741.448669	760.773926	1842.506226	646.854919	750.816101	1800.139038	657.763794	775.183777	1740.086182	538.566467	750.495117	1637.468628	464.200378	772.116821	1672.859131	433.767914	749.735901	1605.286621	352.832733	731.694153	1563.980835	393.524506	759.859924	1418.929810	242.060165	718.697327	1355.888306	268.083405	659.380859	1492.207886	90.315628	631.637512
135	0.675000	1949.943726	1014.996948	758.282471	1946.019043	1050.097168	525.153503	1786.878174	1070.521851	693.491455	1782.020874	1077.811890	598.123840	1840.205566	764.442810	789.563416	1894.122559	743.889160	761.033020	1857.122192	649.221985	750.226257	1815.151611	661.145081	775.462585	1753.779663	542.398132	750.458313	1650.119019	468.618866	772.333862	1685.716064	438.141907	749.757813	1617.355591	358.466492	731.429871	1576.110229	399.167450	760.100159	1430.329956	248.517471	719.864136	1369.290527	279.002411	660.292480	1497.913330	94.135033	632.356812
136	0.680000	1967.303467	1017.213074	757.964294	1962.472046	1051.688110	525.058960	1806.196655	1073.526123	693.752197	1799.092529	1079.788086	598.411743	1856.395142	766.580872	789.453552	1910.380981	746.030579	760.151428	1872.786987	651.682007	750.400513	1830.404663	662.933960	774.248840	1768.056763	545.148254	750.973877	1663.680176	472.544708	771.188538	1699.011108	442.039551	749.840149	1630.083618	361.761505	731.510437	1589.361694	404.164032	760.220276	1440.732544	255.983109	720.632629	1381.201416	288.355682	660.599365	1502.674438	100.118584	631.712158
137	0.685000	1984.104004	1019.399963	758.035217	1978.243164	1053.110474	524.903259	1822.064941	1075.448364	694.329834	1815.971802	1082.232178	598.800537	1872.948364	768.677307	789.472229	1926.813843	747.576172	759.961914	1888.342163	653.713074	750.204224	1846.697510	665.468445	774.423096	1782.596558	549.228455	751.101929	1678.054810	476.204742	771.392578	1712.768066	445.241241	749.955139	1643.241089	365.204651	731.700500	1602.951904	406.918427	759.791077	1452.177002	263.596069	721.602234	1393.686035	297.931122	661.416016	1508.583984	105.879097	630.869446
138	0.690000	2001.210205	1020.944519	757.776062	1995.320801	1054.056152	525.087280	1839.268433	1078.895508	696.552124	1832.977173	1082.604614	598.726440	1889.871948	770.612793	789.081116	1943.218506	749.488647	759.825134	1904.681396	656.224854	750.982056	1862.871338	668.097717	774.974487	1798.791748	549.909729	751.113953	1693.142090	478.536102	770.231812	1727.011353	447.527374	750.075073	1656.485840	369.400146	731.881897	1617.157837	410.514801	760.354675	1463.082642	269.967499	721.986633	1405.436768	307.327515	662.509521	1515.828613	112.695381	629.967773
139	0.695000	2017.269165	1022.725525	757.697632	2012.010986	1054.788940	525.062073	1856.066528	1080.756348	697.153625	1849.644409	1084.671265	599.277649	1906.899902	771.825134	789.305969	1960.402710	750.792969	759.505615	1921.205078	657.146179	748.916992	1879.457397	668.884766	774.766296	1815.248779	551.883728	751.080261	1709.247681	481.978546	771.899536	1741.606812	449.754150	749.322449	1669.442261	372.510803	731.428223	1631.474609	415.498138	760.923645	1474.105713	277.938660	722.210083	1416.156250	315.741455	663.589844	1523.736084	119.669853	629.123718
140	0.700000	2033.901123	1024.112793	757.551514	2028.259399	1055.235229	525.270508	1872.870239	1082.271362	696.774902	1866.128296	1085.013550	599.228210	1924.149170	773.439209	789.211975	1977.731323	752.048706	758.841003	1938.614746	658.250366	749.249695	1897.189575	669.551086	774.103516	1832.570679	553.093811	751.469177	1724.906250	483.049042	771.225952	1757.023193	451.362488	749.058594	1682.828369	376.339813	730.742188	1645.852661	420.604828	761.660706	1485.692383	285.295441	722.723877	1427.240356	324.949738	665.376038	1532.468628	127.355019	628.184631
141	0.705000	2050.273682	1025.621094	757.416687	2045.008667	1055.345215	525.027100	1889.194946	1083.015869	697.536133	1882.963745	1086.190308	599.510254	1942.006470	773.848999	789.156189	1994.762817	752.755310	758.535461	1956.587769	659.779785	750.344116	1915.187378	671.194519	775.068909	1850.596313	552.509460	751.649414	1741.872437	485.283020	771.354431	1772.903320	452.379761	748.893799	1696.271362	379.785156	730.533813	1660.204102	423.285980	760.988770	1497.411011	292.824188	723.249756	1438.795166	332.516724	666.909302	1542.050537	135.814819	627.144043
142	0.710000	2066.300293	1026.380737	757.624512	2061.770752	1054.978882	524.617981	1905.259155	1083.947876	697.177124	1899.258301	1085.847412	599.430969	1959.664185	774.164368	789.466675	2013.029663	753.268616	757.933716	1975.040405	659.010559	748.852356	1933.408203	670.849731	774.527832	1869.687134	552.185852	751.608643	1758.669800	486.970581	772.560974	1788.414185	453.460571	748.709595	1710.026489	383.309326	730.310791	1675.327271	427.272003	761.263916	1509.646851	300.382324	723.374207	1450.632446	341.227264	668.127319	1551.866333	143.149078	626.216858
143	0.715000	2082.583984	1027.193237	757.409790	2078.021729	1054.126587	524.825989	1921.478760	1084.294556	697.510803	1915.385376	1085.564209	598.726624	1977.886963	773.818298	789.213684	2030.667847	753.439453	758.196716	1993.594971	659.398865	749.686096	1951.895752	670.519287	774.458557	1888.676270	550.623596	751.927979	1775.593140	488.513428	773.204102	1805.044189	454.609680	749.750793	1724.214600	386.027100	729.803040	1690.749268	431.475983	761.138123	1522.421509	307.265350	723.508484	1462.847046	349.746216	669.858154	1561.739624	151.286957	625.314697
144	0.720000	2098.787354	1027.535034	757.564453	2094.742432	1053.700195	524.651794	1937.490356	1083.644897	696.698242	1931.849243	1085.559814	598.767456	1995.336304	773.231995	789.224548	2049.347168	753.592407	758.349243	2012.590942	658.709534	749.046509	1970.827637	669.617615	774.072510	1908.798584	549.038208	751.957520	1793.422729	490.443817	773.965271	1821.255127	454.676971	749.732544	1738.711670	389.064484	729.739563	1707.166138	435.508057	761.270386	1535.633423	314.984894	723.843384	1476.071411	358.420624	671.172791	1572.759766	158.660278	624.543518
145	0.725000	2114.695068	1027.810059	757.894897	2111.306396	1052.901001	524.382629	1953.256348	1083.273804	696.514160	1947.820435	1084.422363	598.089294	2013.610229	772.420837	788.731750	2067.522949	753.327881	758.967590	2032.037109	658.116028	749.357544	1990.116455	669.053467	775.151794	1928.299438	547.394775	752.799927	1811.510620	491.334869	774.130188	1838.810547	455.766205	751.216370	1753.899170	391.650146	729.448242	1723.469604	438.678772	761.215271	1549.587036	323.091034	724.118164	1490.398071	366.665161	672.284851	1583.741943	166.379288	623.689270
146	0.730000	2130.924072	1027.587646	757.894775	2127.405029	1051.273438	524.354614	1968.809448	1082.538818	696.745178	1964.027588	1082.908203	597.698547	2031.241211	771.620605	788.769043	2086.336182	752.554199	759.258301	2051.763672	657.431702	751.424194	2009.449097	667.359009	774.912415	1947.808472	545.150024	752.386292	1829.983521	492.108185	774.609436	1855.849731	456.316895	751.793762	1769.565308	392.821838	729.195496	1740.744873	442.201019	762.122681	1564.060547	329.953583	724.558044	1504.648071	375.391205	673.339050	1594.823242	173.695541	623.338867
147	0.735000	2147.257080	1027.010376	757.990051	2144.099609	1049.690186	524.397278	1984.416870	1081.227905	696.493286	1979.886475	1081.438110	596.954773	2049.346436	770.603577	788.665771	2104.423584	751.694946	760.375061	2071.014404	655.386108	750.766174	2028.261963	666.312927	776.337830	1967.326416	542.997742	753.443420	1848.593018	492.969482	775.264160	1873.344971	454.068390	750.473755	1786.110229	396.195831	731.232605	1758.197510	445.259644	761.407532	1579.138916	336.837830	724.830017	1520.872314	384.000977	673.759583	1606.411743	181.259232	623.162476
148	0.740000	2162.989258	1026.202148	758.467163	2159.492188	1048.041992	523.727417	2001.407227	1078.905640	694.817871	1995.869385	1079.668335	597.272217	2067.273193	769.281189	789.152649	2123.048828	750.835999	761.218262	2090.011719	654.716858	752.950745	2047.079590	664.014221	775.208496	1988.081787	540.771790	754.054443	1867.536865	492.714874	774.671692	1891.606689	454.091339	751.674561	1802.462036	397.499664	731.703430	1775.699097	448.434662	763.134094	1594.943970	344.918884	725.716187	1536.943726	392.709320	674.143250	1618.046753	187.991882	623.049011
149	0.745000	2179.313477	1025.105957	758.571472	2175.547119	1045.994995	523.792114	2017.013062	1076.629883	694.423401	2011.679443	1077.815308	597.399292	2085.179443	767.872498	791.005493	2141.071777	749.456177	763.076721	2109.574707	652.664795	753.109741	2066.005859	662.743835	777.139160	2007.750366	538.534485	755.274902	1886.610718	493.007721	775.454163	1910.220703	453.784027	753.106384	1819.950195	399.132446	732.877869	1794.148926	450.891083	763.246887	1610.792480	351.510254	726.068115	1554.716064	401.384613	674.659302	1629.522827	194.396561	623.028748
150	0.750000	2195.169434	1024.045654	758.660461	2191.163086	1044.492798	524.148132	2031.301758	1074.665039	695.631897	2027.264160	1075.794189	597.078125	2102.931396	765.538025	790.183777	2159.363525	747.630127	763.445496	2129.093994	651.434937	756.218201	2085.255615	660.078247	777.323853	2028.381226	535.882507	756.340759	1906.738037	491.958435	775.207642	1929.236084	453.058258	754.226074	1837.758301	401.028107	734.187500	1812.974365	452.975922	763.443176	1627.358887	357.889343	725.641724	1572.607666	409.471466	674.689697	1642.825928	201.115814	623.430725
151	0.755000	2211.079834	1022.706299	758.976990	2206.974121	1042.727539	524.285034	2046.750610	1072.239868	695.878662	2042.644531	1073.047485	597.240173	2120.668701	764.046387	792.223816	2177.298584	746.022034	764.656799	2148.211914	648.851379	756.043640	2104.150635	658.368896	779.297363	2049.316162	532.906921	757.601746	1927.122314	492.341217	777.078857	1948.758423	451.639069	755.277710	1856.023315	401.483612	734.973083	1832.694702	455.009216	764.310669	1644.796875	365.226715	726.335205	1591.696899	417.470795	673.922852	1656.160767	207.218460	624.269470
152	0.760000	2226.690430	1020.954285	759.296082	2222.691406	1040.951172	524.280029	2062.107910	1068.689209	695.785889	2058.093994	1070.523315	597.307495	2138.450439	760.716187	792.458374	2195.266357	744.366638	766.578125	2167.041992	646.518127	758.286011	2123.274414	655.049133	780.090515	2070.009521	529.903564	759.200500	1946.890625	490.455048	776.809875	1968.722412	450.226074	756.464905	1874.622437	402.255798	735.568298	1852.691650	456.618500	765.192749	1662.296631	371.728516	726.009949	1610.768799	424.822144	673.275269	1670.286133	213.115799	625.218262
153	0.765000	2242.932373	1018.673767	759.369324	2237.929199	1038.924927	524.380188	2077.581055	1065.584229	695.938843	2073.026611	1067.179688	597.744568	2156.354736	758.287476	792.893188	2213.478516	741.939758	766.416260	2186.639160	643.734497	758.632446	2142.081299	652.213257	781.301514	2091.514160	526.662781	760.488342	1968.667603	490.314270	778.784180	1988.842773	448.526123	757.862732	1893.575684	402.991577	736.721130	1872.436035	457.679047	766.343201	1680.350952	378.444916	725.951660	1630.886108	432.537720	672.748413	1685.126099	218.913696	626.510010
154	0.770000	2258.428711	1016.329102	759.290100	2252.959717	1036.992554	524.350647	2092.909668	1061.659790	695.924805	2088.256348	1064.308472	597.938477	2173.992432	755.403687	794.414917	2231.420410	739.599060	768.476746	2206.400146	641.869385	762.061768	2161.394287	648.591064	781.978027	2112.629150	522.637268	762.005310	1989.513672	487.658936	779.183472	2008.834595	446.246063	759.546326	1912.861206	403.458893	737.734314	1893.317139	457.608276	766.575806	1699.295654	385.834808	726.627380	1651.554077	439.494965	671.968018	1700.731812	223.390320	629.023987
155	0.775000	2273.995361	1013.615051	759.306519	2267.755859	1034.411255	524.050476	2108.598877	1057.750000	695.482910	2103.487793	1060.771118	598.295715	2192.162354	751.606567	794.149963	2249.803711	737.212463	767.952576	2226.066406	637.621521	761.373840	2181.459473	645.546753	784.340698	2133.957275	519.065979	763.616272	2011.390381	486.356079	780.419983	2029.229126	443.386200	760.614441	1932.791626	403.217926	737.910400	1914.096924	457.578918	766.857788	1718.598267	391.264954	726.124878	1672.252930	445.625458	671.114624	1717.208862	228.555862	630.669434
156	0.780000	2289.639160	1010.555542	758.697388	2283.125488	1032.055542	523.605103	2123.868408	1054.174683	695.605286	2118.126953	1056.494141	598.849548	2210.122559	748.611084	795.582153	2267.979736	734.292236	769.770447	2245.490234	635.440857	764.075623	2200.993408	640.943665	784.043335	2155.948975	514.775879	764.968994	2033.208374	483.402374	781.095947	2050.150146	440.742615	761.588501	1952.325562	402.647705	738.584961	1935.414063	457.503967	766.910461	1738.967651	396.115967	726.619507	1693.547974	452.062408	669.848450	1734.137451	233.106049	632.953613
157	0.785000	2305.301025	1007.272583	758.263733	2297.951172	1029.065674	522.611389	2139.053223	1049.418457	695.952393	2133.289795	1052.192139	598.995972	2228.472900	743.887329	794.346130	2286.837891	731.031555	769.420044	2266.249268	631.724915	764.928833	2220.827881	637.697571	786.490967	2178.019531	510.228638	766.775208	2053.639648	480.785767	782.218018	2071.721436	439.111511	762.989868	1972.756592	402.246674	739.163208	1956.429688	457.657990	767.889343	1758.281616	402.183044	726.190857	1715.565918	457.288788	668.899475	1751.914917	237.606842	635.325867
158	0.790000	2320.606445	1003.779297	757.997009	2312.628174	1027.445068	522.623169	2154.438721	1044.696533	695.742981	2148.198730	1047.410278	599.193237	2246.886475	740.419128	796.735596	2305.369629	728.407959	770.953186	2286.169922	627.507385	764.494019	2241.360840	633.488281	786.805054	2199.456787	505.730347	768.713135	2076.149414	478.430817	783.513733	2092.857178	434.521759	763.205688	1993.570313	401.598114	739.826355	1978.491699	457.314911	769.124817	1779.734497	407.605591	725.577454	1737.179932	462.092896	667.164001	1770.156250	241.303513	637.963684
159	0.795000	2335.970459	999.696411	757.533203	2326.411377	1023.009521	522.621582	2169.571533	1040.029053	695.657349	2163.043701	1043.248169	599.591492	2265.902344	735.783386	795.974121	2324.384766	724.529846	771.269470	2306.900879	624.146484	765.545898	2261.508057	628.235840	786.390564	2221.623047	501.568604	770.612000	2098.611328	475.207642	784.377014	2114.472656	432.596771	765.252991	2013.933594	400.740143	740.889771	2000.469971	456.642365	769.518311	1801.044067	413.699158	726.290039	1759.993286	466.942047	666.007629	1788.841919	244.850128	641.095276
160	0.800000	2351.346680	995.961182	756.773560	2342.789795	1021.218201	520.908813	2184.385742	1035.381592	695.402039	2177.975342	1038.660400	599.982422	2284.805176	731.975952	797.812439	2343.692139	721.293274	770.880371	2327.171875	620.659607	767.477417	2282.586182	623.896912	788.589783	2244.084961	496.075439	771.481750	2122.005615	472.925568	785.703796	2135.468262	428.992310	766.271118	2035.317383	399.715729	741.836182	2022.536133	456.115112	769.943481	1822.554077	416.941772	726.418579	1783.089844	470.964417	665.356079	1808.763916	248.057190	644.148621
161	0.805000	2366.475098	991.949280	756.621338	2357.918701	1017.480591	519.914795	2199.087158	1030.073975	695.589050	2192.698242	1033.945923	600.743713	2303.875732	727.308289	797.880981	2362.414307	717.707275	772.178101	2348.138916	616.959595	768.627380	2302.827637	619.886963	789.694031	2266.698242	490.966034	772.790100	2144.975586	470.089203	786.710205	2158.109375	426.043457	767.471680	2056.916992	398.427460	742.442261	2045.329590	455.397125	770.365417	1844.666504	421.093781	726.745911	1806.531494	474.436798	664.311890	1829.155396	250.853226	646.924194
162	0.810000	2381.463867	987.854187	756.524231	2373.121826	1013.546936	519.477051	2213.972168	1024.747192	695.909058	2207.508789	1028.198364	600.439880	2322.806152	722.114258	797.302063	2381.294434	713.509705	771.992065	2368.786377	612.646912	768.647949	2323.966553	614.661194	790.523315	2289.557373	485.848572	774.098511	2167.600342	466.639404	787.606750	2180.304688	422.683228	768.064575	2078.641113	397.843903	743.501343	2068.166260	454.369415	770.750488	1867.392944	424.718536	727.251221	1830.330200	477.330780	663.431641	1849.864990	253.189911	649.498352
163	0.815000	2396.506836	983.248291	756.208618	2388.182373	1009.206787	518.927734	2228.340820	1019.532532	695.150940	2221.889404	1023.412964	600.521912	2341.328369	717.744324	799.113708	2400.279053	709.534851	771.279053	2389.911621	608.470215	769.214722	2344.864014	610.038025	790.777466	2312.299316	480.779755	775.183777	2191.892822	464.933868	789.568298	2203.066895	419.393768	769.122742	2100.686035	396.352875	744.013000	2091.404297	453.203156	771.895020	1890.588623	427.883453	727.562622	1854.380981	479.680878	662.734558	1871.255981	255.072479	651.596008
164	0.820000	2411.586670	978.691162	755.746033	2402.804199	1004.552490	518.783264	2242.471680	1014.619873	695.420715	2235.917480	1018.641235	600.326233	2360.555420	712.288818	798.460510	2419.242432	705.680725	771.223633	2410.888916	604.462097	769.440186	2365.881348	605.270752	791.195007	2335.402100	476.130035	776.390442	2214.667725	461.173462	789.869751	2226.168457	416.610199	770.561157	2123.296875	394.870972	744.861084	2114.856934	451.932312	773.052490	1915.033447	430.516998	728.458801	1878.553101	481.729889	662.762451	1893.062866	256.677124	655.195435
165	0.825000	2426.703125	973.991455	755.853210	2416.918457	999.960510	518.882690	2256.706299	1008.698181	695.558533	2249.592041	1014.479309	600.609985	2379.705811	707.490051	799.044617	2438.202881	702.343384	772.950623	2431.721191	600.422791	769.489624	2387.139893	599.994080	791.834595	2358.531494	471.706635	777.079163	2239.112305	458.717560	791.668396	2249.195068	413.196960	771.094238	2146.231934	393.082886	745.881592	2138.431641	450.723053	773.743286	1938.530640	431.666260	728.617310	1902.755493	483.550079	663.675171	1915.724854	258.077881	658.942749
166	0.830000	2441.902344	969.248535	755.792114	2430.349365	994.883179	518.751831	2270.875244	1003.202576	695.750916	2263.182861	1010.479065	601.318787	2398.702148	702.809326	800.530212	2457.259766	698.175415	772.327515	2452.412354	596.152466	769.528503	2407.820557	595.179016	792.029175	2382.128418	466.785187	777.263184	2263.716309	455.465515	791.678284	2272.454102	410.276154	772.086304	2169.867432	391.619141	746.316833	2162.661621	449.008087	774.677856	1964.130371	434.922333	729.730957	1927.211670	484.608429	664.195129	1938.901001	259.291351	663.302734
167	0.835000	2457.073730	964.473694	755.601379	2443.296875	990.290466	518.317139	2284.965576	997.624329	695.376343	2276.364502	1006.804382	601.366150	2417.639893	697.824829	799.910645	2476.165527	694.221863	771.649597	2473.331055	592.046021	769.528198	2429.363281	591.023438	793.479248	2405.928223	462.466064	776.426575	2288.429443	452.834686	792.686646	2296.787354	407.902344	772.463013	2193.963379	390.005127	745.966553	2187.709717	446.899353	774.459839	1988.800903	434.428162	730.193787	1951.626343	485.168152	665.310303	1962.265869	259.970428	665.809448
168	0.840000	2472.107422	959.678040	755.319458	2457.252686	987.084473	518.022949	2298.773682	992.215942	695.502625	2289.897705	1001.863892	601.182556	2436.711426	692.841980	799.134338	2495.118896	690.357605	770.662537	2494.358643	588.657532	769.851440	2450.066650	586.026062	793.080322	2429.413086	458.487579	776.737854	2312.473389	449.422821	793.160950	2321.947754	404.933441	772.175964	2218.288818	388.462158	746.025940	2212.346924	445.191833	775.781311	2013.856445	435.066071	731.510254	1976.932251	485.259705	666.645996	1985.723755	260.421631	668.001953
169	0.845000	2486.892578	954.872864	754.984863	2471.447266	985.137390	517.641846	2312.606934	987.159241	695.795105	2303.456543	997.555115	601.688416	2455.378418	688.816956	800.212402	2513.887207	687.548584	771.032898	2515.466553	585.811218	770.142273	2471.831543	581.845642	792.924927	2453.916260	455.024933	775.600708	2338.601318	447.157898	793.204041	2346.097412	402.093475	772.719055	2242.468506	386.581146	746.875427	2236.953369	443.535431	776.889343	2038.471802	433.795715	733.307922	2002.209961	485.064026	667.812256	2010.088745	259.684998	670.275208
170	0.850000	2501.318848	950.069397	754.636230	2485.042236	983.654541	517.138184	2326.261963	982.614197	696.435791	2317.091553	993.429993	602.960449	2474.703857	684.973022	800.360596	2532.944336	685.367065	770.878479	2536.625244	583.331238	770.044922	2493.529541	578.892456	793.430847	2477.929199	451.370026	775.622986	2363.283691	444.160828	793.235168	2371.453125	399.386810	771.565125	2268.036377	384.967865	746.348022	2263.749023	441.910736	777.914124	2063.860596	434.242035	735.243774	2027.229126	484.378510	669.475647	2035.443481	259.187683	672.505554
171	0.855000	2515.911621	945.907349	754.419556	2497.306396	981.331787	516.239563	2340.442383	977.095581	697.043762	2330.805908	989.295410	604.232666	2494.804199	682.438660	800.753784	2552.101318	683.863708	769.635315	2558.024170	581.599731	769.611877	2515.089600	576.512573	793.238770	2502.863037	448.577393	774.277344	2389.596191	441.837006	793.612671	2396.710693	397.410919	770.778137	2292.834229	383.248962	747.092773	2287.934082	439.831451	778.443542	2089.827148	433.210815	736.577332	2052.022949	483.110138	671.773865	2060.191406	257.951569	674.188965
172	0.860000	2530.131104	942.413391	754.391052	2509.790283	978.876953	515.401550	2354.500732	972.911926	697.884277	2344.548584	985.127075	605.341248	2514.610352	680.690918	800.033447	2571.732666	682.716736	767.941528	2579.617188	580.577454	768.896790	2537.606445	575.191223	791.982849	2528.633789	446.524567	773.722229	2415.953125	440.048004	793.883423	2421.765625	395.550598	771.174377	2318.182861	381.433960	746.333984	2314.180908	437.681824	778.191345	2115.873291	430.124542	737.836182	2077.008789	481.447388	674.320374	2086.530029	255.781082	675.781311
173	0.865000	2544.375488	940.045288	754.024963	2523.131592	976.114624	514.733215	2368.451416	970.150635	697.959534	2358.371338	981.110474	606.168884	2534.580078	679.065430	799.444702	2591.931885	682.772278	767.205383	2601.356934	580.225098	767.953369	2560.021240	574.649353	792.286377	2554.555664	445.455902	773.359375	2441.325439	438.740479	794.189453	2448.362549	393.460114	770.472778	2343.509521	380.183411	747.346313	2339.290771	435.847076	778.935669	2141.286133	428.132263	739.924622	2101.775879	479.251831	676.829041	2112.774902	254.167053	676.870483
174	0.870000	2558.426025	937.937195	753.356323	2537.220703	973.909058	514.140381	2382.318359	966.277588	698.571350	2372.210938	977.119385	606.597778	2555.283447	677.741150	798.377014	2611.658203	682.856323	766.735413	2623.196777	580.503357	766.835266	2582.759766	573.833801	791.450134	2579.997314	444.580017	772.999512	2466.827881	436.978058	794.296753	2474.493164	392.233917	770.143616	2369.645752	378.358398	747.106140	2365.967773	434.183990	780.060974	2166.776611	426.063538	742.230530	2126.028320	476.506714	679.139587	2139.299316	251.969345	678.259827
175	0.875000	2572.122070	935.997070	753.499023	2551.393799	971.977905	513.724243	2396.062012	962.757813	698.889709	2386.402588	973.265442	606.400513	2575.442383	676.405823	797.609619	2630.774170	683.986450	766.289978	2645.090332	581.372925	765.596130	2604.955811	573.758484	791.352234	2605.429932	443.884094	772.132813	2493.104980	434.881104	793.310303	2499.487305	391.490143	770.131653	2394.685059	377.024384	748.273499	2391.683105	432.303009	780.380981	2193.287354	423.253204	743.911926	2150.488281	473.597717	681.867615	2166.738037	248.584702	679.709412
176	0.880000	2584.810547	933.987732	753.202515	2565.637451	969.760132	513.800720	2409.925049	960.971619	698.815369	2400.294434	970.764221	605.794373	2595.756592	676.611328	797.949097	2650.272217	683.997314	764.677307	2666.990234	582.794556	764.289612	2627.346924	573.915466	790.094666	2631.012695	443.776245	771.258301	2518.866211	434.233429	792.895874	2525.340088	389.917664	770.038452	2420.935059	375.737946	748.427856	2416.749023	430.818970	780.965332	2218.449707	418.413574	744.801147	2174.397949	468.961700	684.348938	2194.614014	244.998306	680.452209
177	0.885000	2597.695068	932.536316	752.817688	2579.868164	966.730225	513.725891	2423.724609	959.844849	698.093689	2414.344727	969.586243	605.832397	2615.754150	676.677124	798.167847	2670.278076	685.817627	764.420837	2688.850098	584.728943	762.969360	2649.379150	574.428772	790.378784	2656.235596	444.946960	770.313477	2544.608398	433.848938	792.219238	2551.192871	389.426208	769.490662	2446.670654	373.680267	747.348328	2442.577393	429.779205	781.088318	2243.658447	415.240814	746.956055	2198.160645	464.950043	686.863708	2222.640869	240.912704	681.723511
178	0.890000	2611.446777	931.689087	752.637268	2594.574951	965.315308	514.251770	2437.524414	958.025574	696.838562	2428.322754	968.130493	605.351135	2635.054443	677.003418	797.884033	2689.313721	687.258484	762.995728	2710.622803	587.136780	761.689087	2671.558350	575.872498	789.814270	2682.140137	447.846954	770.568054	2570.110352	433.865173	791.673035	2576.767334	389.539795	768.601868	2472.532471	373.707825	749.718567	2468.110352	428.511810	781.720398	2268.686523	410.865570	749.268982	2222.082031	459.577728	689.436951	2250.859619	236.486069	682.934570
179	0.895000	2626.961670	931.943298	752.912659	2609.169434	963.593689	514.606445	2451.302734	956.921936	696.469238	2442.525879	966.720642	604.384949	2654.566162	677.241577	797.886353	2707.895020	688.892395	762.153076	2732.261963	589.978760	760.502380	2692.356201	576.822449	789.296692	2706.468994	449.643463	768.812561	2595.268555	434.042084	791.123779	2602.629150	389.842773	767.700439	2498.452148	372.287903	749.463806	2493.528320	427.695099	782.131836	2294.498535	405.966492	750.878906	2245.478760	454.350342	691.583191	2279.856934	231.944519	683.594666
180	0.900000	2642.060791	932.724243	753.571777	2623.640137	961.637024	515.258484	2464.982910	956.059143	695.945862	2456.703125	965.817139	603.690674	2673.350586	679.227234	798.213013	2726.747070	692.523926	763.201050	2752.456543	592.368286	759.912659	2714.390137	579.396179	789.502258	2731.166748	451.597443	767.531555	2620.576172	434.250092	791.487000	2628.691650	390.616608	766.908997	2524.644775	370.956818	748.897888	2518.893555	426.618774	782.735779	2319.553467	400.376465	751.598328	2269.289063	448.126190	693.949768	2309.035645	226.704849	684.717834
181	0.905000	2656.317627	933.399658	754.460571	2638.646973	960.280701	516.057556	2478.749268	954.606384	695.096558	2470.576172	964.200500	603.366028	2692.066650	680.787048	798.080872	2744.727051	694.944519	761.984131	2773.445801	596.542419	758.886536	2735.563721	582.515259	789.310913	2754.973877	456.353973	768.153870	2645.291992	435.663239	790.938477	2654.959717	393.035004	767.476501	2551.126465	370.901855	749.776245	2544.632813	425.875793	782.422424	2344.506836	395.472931	753.272156	2293.068359	441.320892	696.199463	2338.209473	221.038055	685.990173
182	0.910000	2669.587891	933.989746	755.249634	2653.010010	959.216614	516.528381	2492.726074	954.195679	695.032349	2483.926758	964.321594	603.728516	2711.016846	683.283813	798.578674	2762.543457	698.662292	761.756226	2793.266846	600.627563	758.636108	2756.326416	585.547729	788.988770	2779.620361	458.929169	765.513855	2669.965820	437.769592	790.160400	2680.171387	394.424835	766.833313	2576.541016	370.032227	750.583923	2568.795166	425.491791	783.200562	2369.363770	389.537323	754.840149	2316.633545	434.396057	697.793396	2368.044678	215.244751	687.299255
183	0.915000	2682.721924	934.364502	756.038147	2667.700439	958.756470	516.979248	2506.762695	954.291138	694.988831	2497.021729	962.613892	603.586121	2729.397461	686.171875	798.384583	2780.317627	702.471436	761.392578	2813.995117	605.412842	758.110107	2777.223877	589.419067	788.491577	2802.939209	464.528503	766.462708	2694.322754	439.215363	789.371277	2705.372803	396.107147	765.592529	2602.422119	369.409302	751.116394	2594.253662	425.082092	783.344971	2395.386719	383.230896	755.551025	2340.168457	426.009827	699.218140	2398.949951	209.198425	688.625977
184	0.920000	2695.558838	934.789185	756.828308	2682.647461	958.134827	517.281860	2519.576660	954.153381	694.599731	2512.054443	963.735107	603.252197	2747.685791	688.831787	798.212219	2797.564697	707.003296	761.786987	2833.465088	610.763977	757.715149	2797.422119	593.988281	788.797180	2827.168945	468.023132	763.710205	2718.803467	442.043671	789.099731	2730.666504	399.539520	765.921692	2628.257568	368.611450	751.170105	2619.156250	424.406860	783.762756	2420.676270	377.356842	757.424377	2363.833252	417.907837	700.471008	2430.315674	201.333572	687.828674
185	0.925000	2711.060547	936.886902	757.596680	2697.272705	957.940125	517.646851	2533.314697	954.955200	694.605652	2527.648682	965.563293	603.051636	2765.767334	693.264160	798.949341	2815.043701	711.794678	761.519470	2851.982910	617.755127	758.887573	2817.802002	598.705627	787.653625	2849.677734	474.899292	764.779114	2742.187988	444.537933	788.829407	2755.665771	402.065125	766.051331	2654.170654	368.314026	750.949829	2642.534668	423.651001	784.304871	2445.028809	370.575073	758.086792	2387.390381	409.139496	701.515625	2461.224121	196.938492	690.057190
186	0.930000	2726.673096	939.673645	757.845886	2711.684082	957.202332	518.134460	2547.651367	956.391907	694.869751	2542.428223	965.976501	603.309265	2783.781494	696.505859	798.974426	2831.844238	716.745667	760.719421	2871.838623	622.842102	757.452332	2837.183594	603.401306	787.522522	2873.133301	479.792725	762.019226	2765.181885	447.161804	788.692566	2780.105469	404.622223	765.609497	2679.699463	368.741699	751.026489	2666.523438	422.952515	783.465393	2471.217529	363.574249	758.563965	2411.149170	399.597076	702.101807	2493.021484	190.674774	691.417297
187	0.935000	2740.818848	941.684082	758.239746	2726.613037	957.155457	518.721313	2562.260986	958.158936	695.255188	2557.023438	966.688843	603.349792	2801.301270	700.415283	798.575317	2848.933350	721.958618	760.873779	2890.845459	629.571716	756.754089	2857.324463	609.629211	786.850037	2894.818359	487.165131	763.805176	2788.180420	449.417725	788.546448	2804.360107	408.387756	764.864014	2704.765625	368.639679	751.482971	2689.428955	422.705841	783.946045	2495.555420	356.350342	759.287231	2434.758057	389.912292	702.528015	2524.294678	183.736145	692.180420
188	0.940000	2754.114746	943.449341	758.532715	2741.310547	957.934631	518.846375	2576.818359	959.951782	695.625183	2571.936768	967.512695	603.423889	2818.793213	705.027588	798.946533	2865.696045	727.078857	759.736694	2910.166260	634.644409	754.982300	2876.119141	614.883484	787.200806	2916.777832	493.823364	762.515991	2809.827881	452.233307	788.303894	2827.629639	412.087463	765.254944	2729.503418	368.708374	752.147278	2712.743652	421.972961	783.979370	2522.373291	348.526398	759.719543	2459.351074	379.185638	702.830566	2556.842285	177.191986	693.178650
189	0.945000	2767.222900	945.645752	758.576904	2756.100342	958.600098	518.543030	2590.997559	961.465759	695.843018	2586.432617	969.907166	603.763916	2836.119873	709.573792	799.775635	2882.624512	733.576721	760.709900	2928.337646	642.064453	756.025940	2894.742676	620.822449	787.622437	2937.153320	501.642090	764.203125	2831.858643	455.453369	788.206238	2850.387207	415.632935	766.055237	2754.241211	368.544220	752.340271	2735.376465	421.158783	783.261169	2546.937012	341.279083	760.684631	2483.365479	368.368103	703.041382	2590.568604	170.926300	694.872314
190	0.950000	2780.804932	948.949402	758.224426	2771.090576	959.530457	519.009949	2606.266113	964.757874	696.403137	2600.805176	971.562622	603.739136	2853.116699	714.914307	800.344421	2898.600342	739.074951	760.689819	2945.887695	648.422607	756.274780	2913.399658	627.035461	786.980896	2958.104492	507.417999	762.928223	2853.099854	458.826508	788.366821	2873.106201	418.935699	766.537781	2779.073730	367.700470	752.231689	2758.114014	419.756744	783.860107	2573.382324	332.243958	760.273865	2507.956055	357.521576	703.447754	2624.077148	164.647507	696.053772
191	0.955000	2795.522705	954.036682	757.327332	2786.071533	961.147705	519.228210	2621.677734	967.521423	697.839294	2615.868896	973.283752	604.343506	2869.887939	719.916992	800.883545	2914.997314	744.981567	761.130005	2963.898682	655.234253	755.453491	2932.625488	631.951599	784.442688	2977.930176	514.337585	762.208740	2874.354492	461.503937	788.552124	2896.260010	421.907288	765.975525	2804.406982	367.624451	752.711121	2780.950439	419.492401	783.902771	2598.306885	324.013184	760.809570	2532.895264	346.021240	702.912170	2657.657959	158.530182	696.881531
192	0.960000	2810.209473	957.151062	757.707031	2801.399170	963.130127	519.945313	2635.546631	969.716797	698.055481	2630.605225	975.763367	604.987732	2886.435059	725.611267	801.611511	2930.123535	752.346985	763.000122	2980.739014	662.538330	755.580139	2950.242676	639.314575	785.860779	2997.061035	520.863342	763.386292	2894.219727	463.572906	788.823120	2918.839600	425.171692	765.773193	2829.233398	367.893677	753.371704	2803.225830	418.065735	783.543091	2624.802979	315.278229	760.725769	2558.543945	334.200317	702.912231	2691.600098	152.748901	697.513855
193	0.965000	2824.741699	960.578857	758.331421	2816.141357	964.512207	520.393677	2651.759033	973.751465	698.724548	2646.262695	978.067627	605.417603	2903.207520	731.455139	802.950012	2946.166504	757.683716	762.625793	2998.251709	668.457642	754.070068	2967.844971	645.020325	786.160522	3015.798096	527.994507	763.686096	2914.236084	465.927490	788.965088	2940.868652	428.654907	765.892578	2853.087402	367.743408	753.487427	2825.352295	416.738373	784.185059	2651.557861	305.744324	760.309998	2584.656982	321.977325	702.928040	2726.193115	147.478241	698.109253
194	0.970000	2839.307861	964.283142	758.965759	2831.284668	967.279236	520.852173	2666.391357	977.225159	699.073242	2661.522217	981.515320	606.005188	2919.783691	736.645142	802.770386	2961.280273	764.692017	763.715637	3014.932129	675.329468	754.501526	2985.009766	651.822327	786.696716	3034.153320	534.107422	763.380737	2933.023193	468.622559	789.388916	2962.370117	432.282867	766.295471	2876.698730	367.460785	753.856995	2847.286621	414.955933	783.848389	2678.351318	297.476746	760.238220	2611.120850	309.616638	702.138123	2761.429688	142.828033	698.507935
195	0.975000	2853.657959	968.376038	759.988708	2846.478027	969.637817	521.262390	2680.764893	980.522461	699.621155	2676.199951	984.562439	606.379883	2935.903809	741.642578	802.756226	2978.327393	768.876831	761.869263	3031.065674	681.347107	753.500977	3001.550049	658.088257	786.450562	3051.270020	540.743835	763.801025	2952.983887	470.822479	789.840881	2983.367188	435.981567	766.943665	2901.628662	367.475403	754.802795	2869.062256	413.837219	784.741333	2706.297852	287.944336	760.527222	2638.238281	297.604004	701.441467	2796.041992	137.700821	699.118408
196	0.980000	2868.337891	972.609985	760.935486	2862.256836	972.108948	522.187439	2695.624268	985.049011	700.366333	2691.155762	988.517700	606.630676	2952.141113	747.633484	803.537354	2993.725586	775.089539	762.032532	3047.202148	688.495117	754.346619	3018.347168	664.238403	786.351990	3068.179932	547.097168	765.064758	2972.854980	472.570770	790.410339	3003.883545	439.676941	767.799011	2927.175781	365.565399	754.527710	2891.100586	411.817932	784.466370	2733.158203	279.502869	760.454712	2665.305420	285.897430	701.747681	2831.927002	133.522049	699.084900
197	0.985000	2882.873779	977.283264	761.732605	2877.525146	975.294861	522.978577	2710.565186	988.605774	701.478088	2706.814209	991.825378	607.272705	2968.077393	752.847778	804.259521	3008.653076	780.913147	762.666382	3062.960205	694.725708	754.064514	3034.901123	669.921204	786.560364	3084.613525	553.045959	765.783447	2991.035645	474.852783	790.892212	3023.942139	443.294983	768.823303	2951.057861	365.055573	754.165955	2912.413574	409.783539	784.256714	2760.797607	270.001068	760.040222	2693.668457	273.165253	700.745728	2866.964355	129.385315	699.640686
198	0.990000	2897.339844	982.060791	762.672607	2892.954590	977.950317	524.068970	2725.295410	993.438171	702.268616	2722.374023	996.809509	607.650574	2983.863525	758.563843	804.928650	3023.727539	786.620117	762.939636	3078.715332	700.431519	753.640686	3050.609131	675.848877	786.507568	3100.496094	559.394287	767.315002	3009.410645	476.902008	791.591614	3043.566162	446.761627	769.978333	2974.376465	365.588928	755.170044	2933.657227	407.763550	784.417297	2789.031982	261.723053	760.103149	2721.955322	260.938080	700.792725	2902.376465	125.687897	699.400696
199	0.995000	2912.039551	986.795715	763.392090	2908.802002	981.400879	525.081055	2741.227783	997.859436	702.971008	2738.483887	999.968079	607.933044	2998.922607	764.132263	805.715149	3039.344238	792.533447	763.301331	3094.033203	706.518738	753.508057	3065.989502	681.750854	786.523193	3115.352295	565.594604	768.442322	3027.365479	478.057800	792.391235	3062.779053	450.002899	771.225830	2996.799072	365.879791	755.397461	2955.486816	405.787354	785.252930	2817.375977	252.749542	759.775085	2750.963135	249.044159	701.432129	2937.659424	122.298309	699.755310
200	1.000000	2926.746338	991.569275	764.405457	2924.504150	984.588257	526.088013	2755.986328	1002.728333	703.439270	2753.781250	1003.673157	608.529602	3014.383545	769.588440	806.473877	3054.018066	797.842957	763.949890	3109.056885	712.036926	753.607727	3081.171875	688.102051	787.421570	3129.889160	570.606201	769.197083	3045.092285	479.459290	794.082581	3081.603760	452.944702	772.527710	3020.129639	365.951874	756.025940	2976.133789	404.633331	786.910828	2846.841797	242.883698	758.166199	2780.759033	236.262527	699.528748	2973.074463	119.142090	699.461670
201	1.005000	2941.239502	996.371094	765.494629	2940.275879	987.982788	527.200806	2770.651367	1007.390381	704.042114	2767.686768	1010.057495	608.496033	3029.055664	774.931763	807.289978	3068.713867	803.486084	764.395325	3123.679199	717.672852	753.923645	3095.862061	693.084534	788.242432	3143.964111	575.227966	770.110535	3061.688477	481.632965	796.237976	3100.063965	455.513062	773.845703	3043.282471	365.626709	756.424011	2997.453369	401.533661	786.126343	2876.085205	234.095505	758.196106	2810.474121	224.464478	698.413940	3009.036377	116.906494	699.650452
202	1.010000	2956.258789	1001.453491	766.543640	2956.122070	990.969238	528.377747	2786.105713	1012.194092	704.138184	2783.098633	1014.104980	609.068604	3044.217529	780.398376	808.159302	3083.257568	808.320496	764.937805	3138.009766	723.603821	756.986877	3110.381348	698.116211	788.403503	3157.381592	580.221313	771.533142	3078.161865	482.688965	797.263977	3118.079346	458.275574	775.078430	3065.387695	365.885376	758.540222	3018.190674	400.439545	788.939941	2905.939453	225.433624	757.251465	2841.003418	212.564606	696.890137	3044.926758	115.379272	699.641602
203	1.015000	2970.768066	1006.107544	767.490845	2971.972412	994.644043	529.447144	2801.198730	1017.145691	704.643982	2797.992920	1018.944458	609.680054	3058.336914	785.205139	808.982483	3098.023682	813.184753	765.873108	3153.625732	728.145081	756.269775	3124.493896	702.847290	789.019226	3170.893555	584.560608	773.304443	3094.755371	482.138947	796.882324	3135.565186	460.598053	776.796875	3087.983154	366.343567	758.955017	3038.450928	397.113129	787.844482	2935.287109	216.649353	757.211609	2872.077393	200.800278	695.887939	3080.612061	114.187836	699.728027
204	1.020000	2985.586182	1010.684753	768.544739	2987.829102	998.242615	530.854614	2816.686279	1022.580505	705.124023	2813.654053	1022.807068	610.045837	3072.457520	789.834167	809.783752	3112.075684	817.569946	767.134521	3166.891846	732.822998	757.499451	3138.025391	706.590149	790.061462	3183.411865	588.207703	774.455750	3110.264648	482.490326	798.181335	3153.053467	462.625610	777.963562	3109.947754	365.766327	759.902283	3058.789307	394.148804	788.558960	2965.604736	208.481003	756.194824	2903.382324	189.691635	693.785828	3116.222168	114.397827	699.563965
205	1.025000	3000.458496	1015.275696	769.373535	3003.526855	1001.374146	531.971863	2832.371826	1026.791992	705.720764	2830.191650	1028.273193	609.881470	3086.492188	793.947327	810.613159	3125.971924	821.719421	768.416382	3180.446533	735.924561	758.431030	3151.019775	710.603027	790.971069	3195.809326	591.472717	776.305725	3126.127441	481.804688	799.314575	3171.085938	463.045044	778.839600	3131.474854	365.647766	761.196167	3078.963135	391.397461	788.815552	2995.363281	200.480255	755.279663	2934.730225	178.962906	693.597290	3151.568115	115.036461	699.460999
206	1.030000	3015.301758	1019.824097	770.096985	3019.275635	1004.915100	533.375427	2848.055420	1031.368652	705.933228	2845.681641	1032.025635	610.664795	3099.618408	797.100647	812.269470	3140.890625	825.486938	770.041016	3193.241699	738.877197	760.192993	3164.071045	712.777344	791.217957	3207.733887	593.584167	778.139709	3141.445068	480.897552	800.539734	3186.554932	465.620605	782.126099	3153.277832	365.239105	762.093628	3099.315674	387.978363	788.803894	3025.769043	193.507477	754.889587	2966.984863	168.746277	692.294800	3186.704102	116.404930	699.283203
207	1.035000	3030.075439	1024.020630	771.220581	3035.888672	1008.720703	534.935242	2863.678711	1036.289795	706.354248	2861.559326	1036.578125	611.072144	3112.531006	800.318848	813.274658	3154.512207	828.046753	772.144043	3206.022217	740.798462	760.996704	3176.060059	715.646240	792.833801	3219.376953	595.887756	780.179504	3157.120361	479.554108	802.412048	3202.630615	467.089539	784.050232	3174.151855	364.798676	763.396667	3119.275879	384.478302	789.720581	3056.451416	187.246109	754.822632	2999.091064	158.368713	691.062012	3221.025879	118.653107	699.126282
208	1.040000	3044.889160	1027.943604	772.094543	3051.341309	1011.838379	535.757568	2878.679443	1041.440796	706.411987	2878.003906	1040.411865	611.221741	3124.940186	802.273682	814.847839	3167.945801	829.986450	774.501099	3217.305664	741.752991	764.004578	3187.200195	717.156372	794.760681	3229.970947	596.520813	782.127686	3172.149902	477.951477	804.950073	3218.288330	466.544739	784.059998	3195.354736	364.169983	764.216187	3139.134277	381.014679	791.312195	3086.726074	180.687225	754.785339	3030.890625	149.445847	690.468506	3255.250000	121.396362	699.038391
209	1.045000	3059.927734	1031.811401	772.711426	3067.097900	1014.831482	536.816650	2893.767822	1044.644897	706.646179	2894.745361	1044.289429	611.092224	3136.492676	804.572021	817.759827	3181.340332	832.230896	777.831116	3229.392578	742.671936	766.861023	3198.306396	717.757874	796.525391	3240.380859	596.540039	783.764832	3187.790527	475.990601	805.180786	3233.458008	468.060425	787.471313	3216.157715	363.438568	765.372070	3158.641113	378.388153	792.969299	3116.906006	174.022659	754.228088	3063.198975	140.939545	689.917908	3289.026611	124.618736	699.011780
210	1.050000	3075.036377	1035.172241	773.280762	3083.029541	1018.094910	537.832825	2909.852295	1048.655518	706.679932	2910.720215	1048.146851	611.405518	3148.576660	804.888672	818.282227	3195.015625	832.000305	780.479248	3241.014404	742.497620	770.441101	3208.399414	718.128845	799.074280	3250.413330	595.906982	785.994507	3202.739746	473.163177	807.264832	3249.319336	466.682922	787.382568	3236.217041	362.501251	766.429504	3178.558105	374.048553	792.828491	3147.044434	168.223724	753.034546	3095.096191	133.218109	689.193726	3321.425293	128.848022	698.013672
211	1.055000	3090.086182	1038.450317	773.771179	3098.705078	1020.763000	539.072815	2925.970215	1052.629272	706.981201	2926.888916	1051.810791	611.710144	3159.671387	806.084656	820.322510	3208.264160	832.145264	783.985962	3252.846924	740.320190	772.919861	3218.493164	717.137939	800.586670	3260.204346	595.851440	787.492554	3217.728027	470.368408	808.124756	3264.097900	466.898376	789.852905	3256.740234	361.957550	767.238770	3198.247314	370.581757	793.596130	3177.634766	163.678299	752.768372	3126.975098	126.147400	689.170105	3353.305664	133.352127	697.896057
212	1.060000	3105.264893	1041.378052	774.310974	3114.340576	1023.022522	539.985229	2941.651611	1055.729492	707.097229	2942.782715	1054.264404	611.833984	3170.837891	804.810303	821.357239	3221.413818	830.739197	787.403381	3263.358643	739.048828	776.673889	3227.627930	716.076843	803.284119	3270.058350	594.405762	789.015808	3232.551025	467.668213	808.806396	3279.650146	465.918549	790.470886	3276.421143	361.202423	768.064453	3217.850830	367.556183	794.033142	3207.369873	160.012436	753.325317	3159.118652	119.612305	688.397522	3384.311768	138.346466	697.562561
213	1.065000	3120.247559	1043.434692	774.799316	3129.685059	1025.628784	540.563904	2958.825195	1059.428345	707.908081	2959.280518	1056.859375	611.979797	3182.058594	803.671265	821.671570	3232.606445	829.423462	790.643250	3274.434570	736.449524	780.214172	3237.683594	713.335388	804.794067	3279.785889	592.775452	790.546265	3246.476318	465.998077	810.773987	3294.018311	465.961639	792.099365	3295.483154	360.834564	769.084167	3237.079590	363.837067	794.959534	3236.357422	156.125092	753.425049	3190.450684	113.546097	688.638367	3413.967529	143.807266	697.568787
214	1.070000	3135.707031	1045.477295	775.236389	3145.013672	1027.618652	541.197876	2973.289307	1061.532471	708.415283	2975.974121	1059.476929	612.164368	3193.363525	802.760803	822.343445	3244.927246	826.697388	793.106140	3284.480469	732.875305	783.656189	3246.412109	711.706360	807.743958	3289.598145	591.096619	791.591003	3261.494385	462.879395	810.596558	3308.779297	464.739380	792.026367	3314.624512	360.221466	769.915894	3255.586426	361.505768	795.565186	3264.648438	153.005020	753.954956	3220.662354	108.857704	689.046509	3443.218506	150.111298	697.496033
215	1.075000	3151.032471	1046.838501	775.573364	3160.076172	1029.626831	541.945129	2990.220703	1063.785034	709.256958	2992.455566	1061.998169	612.404480	3204.590576	801.632080	824.142456	3257.638672	824.140442	795.192810	3295.162109	730.122253	786.824097	3255.521973	709.525085	810.849792	3299.045166	588.659119	792.310364	3275.385254	460.308807	811.197083	3322.537598	464.431030	793.867798	3333.181396	359.909943	771.006958	3273.724609	358.341553	796.290894	3291.595459	151.234192	755.205933	3250.302002	105.076096	689.655823	3470.929688	156.282181	696.831177
216	1.080000	3166.430908	1047.938110	776.092773	3175.447510	1030.944092	542.421936	3005.571045	1065.727539	709.416199	3008.316895	1064.304077	612.716980	3215.856201	800.312561	826.398743	3269.467041	821.590393	797.876099	3305.193604	726.309265	789.933289	3265.800293	706.208130	812.973206	3308.719727	585.475525	793.099243	3288.818848	457.979797	812.777649	3336.446045	463.841675	794.402832	3350.703369	359.582703	772.646851	3291.650146	355.794922	797.095886	3318.952393	149.738251	756.593384	3279.090820	100.936089	690.573242	3496.766113	162.214966	696.756531
217	1.085000	3181.836670	1048.663452	776.402954	3190.641602	1032.609985	543.127014	3020.794922	1067.539307	709.464844	3023.149902	1066.275879	613.118652	3227.389160	798.125427	829.005066	3281.368164	818.850037	800.058533	3315.851807	722.234314	791.795776	3275.044434	704.004333	816.246887	3318.606934	582.510681	793.704529	3302.430664	456.276123	813.058228	3350.010010	462.804749	795.553406	3367.407715	359.825867	774.384827	3308.209961	353.674072	798.451477	3344.701660	148.787598	758.575623	3306.783691	98.204933	691.377014	3521.919922	168.412598	697.381348
218	1.090000	3197.285156	1049.115234	777.062988	3205.747314	1033.420776	543.612122	3035.710449	1068.476929	710.342957	3038.571777	1067.064331	613.421875	3239.496582	796.568420	830.637146	3293.482178	815.865784	801.672180	3325.530273	719.355591	795.111267	3285.761230	700.615356	817.810852	3328.455322	579.663757	794.006775	3316.293701	453.169220	812.841553	3362.847168	462.727142	797.174805	3384.181885	359.233276	776.582703	3324.065430	353.296021	800.276123	3369.648682	147.196228	758.592957	3333.088379	96.614044	692.814636	3545.777832	174.259048	696.815979
219	1.095000	3212.276367	1049.105835	777.800110	3220.642578	1034.082153	544.505493	3050.811035	1068.889038	711.329956	3053.657959	1068.874634	614.124084	3251.851807	794.150574	832.492859	3305.750977	812.302185	803.122192	3336.250244	714.503052	795.362427	3295.674805	698.197571	820.719849	3338.519775	576.146851	794.198303	3328.853516	451.688965	813.520874	3375.353516	462.741364	798.615906	3400.310547	359.312256	777.112305	3340.701904	350.455536	799.191223	3393.099121	147.885559	761.256470	3358.244385	94.425903	695.373230	3567.869141	180.995041	697.806580
220	1.100000	3227.192627	1048.989868	778.701904	3235.668457	1034.602051	545.635742	3066.166504	1069.025513	712.119568	3068.422363	1069.141968	614.835266	3264.868896	791.658386	833.480530	3317.205811	809.836670	804.761963	3347.349609	710.158447	795.109009	3307.088623	694.146484	821.644165	3349.159180	573.592468	794.608154	3341.547363	450.339386	814.743164	3388.950928	460.654083	797.830566	3416.653320	359.421234	778.345764	3356.913086	348.923279	799.782776	3416.828125	147.257111	761.787598	3382.608643	93.594315	697.164490	3589.041016	185.718842	697.786255
221	1.105000	3242.417725	1048.393311	779.800171	3250.290039	1034.548828	546.487122	3081.423828	1069.276978	713.180786	3083.571045	1069.345459	615.919128	3277.082275	789.632935	835.478210	3329.274170	807.120667	806.107971	3358.077637	707.678650	796.006775	3318.655029	691.465820	822.514465	3359.511963	570.576721	794.779541	3354.836182	448.925995	814.655457	3401.657959	461.042480	798.751160	3432.170166	359.944153	779.443970	3372.605225	348.031250	801.619751	3437.788574	147.796021	763.747681	3405.032227	92.440498	698.776855	3609.165039	190.586929	697.340149
222	1.110000	3257.423340	1047.414185	780.590515	3265.054688	1034.396606	547.351807	3096.010254	1068.623779	713.763306	3098.536133	1069.518188	616.413452	3290.581055	786.371521	836.366272	3341.343994	803.971313	807.792480	3369.934570	703.706604	796.668213	3330.548584	688.561035	823.683228	3370.287109	568.285217	794.804504	3369.218506	446.352905	814.325317	3414.720215	461.088898	800.408813	3447.991211	359.718781	780.215942	3388.514648	347.205322	802.664185	3459.063232	147.640564	764.350647	3426.758057	91.405251	700.818665	3628.483887	194.493042	697.297485
223	1.115000	3271.945313	1046.421875	781.721252	3280.210449	1034.165527	547.911377	3110.934814	1067.808960	714.389709	3113.181396	1069.032837	617.220764	3302.565430	784.615051	838.435120	3353.423828	801.739136	808.468994	3382.636230	700.492554	796.931152	3342.992188	685.823792	825.035522	3381.394287	566.006226	795.232727	3382.734131	445.768402	815.826355	3429.536865	459.678589	798.992615	3463.436035	360.339386	780.911011	3405.313965	346.248810	803.504578	3478.562012	149.486740	766.265503	3446.994629	90.769737	702.270386	3646.522705	197.171158	697.300354
224	1.120000	3286.733154	1044.810669	782.754395	3294.723877	1033.423828	549.027710	3125.470459	1066.293823	715.442322	3127.615723	1068.223145	618.555725	3315.769775	781.591919	839.785583	3366.975830	798.450684	808.697693	3395.193604	699.156494	799.429321	3355.621582	683.534302	826.096558	3393.437500	564.594849	795.799011	3397.995361	444.318054	815.926636	3443.140137	459.765625	800.365540	3479.311279	360.088806	780.973694	3421.643799	345.035461	803.589661	3497.255615	147.795471	766.446228	3465.872559	90.021576	703.573059	3663.883301	199.222275	697.854431
225	1.125000	3301.328857	1043.042358	783.602539	3309.348389	1032.380249	549.873047	3138.588135	1064.302368	715.414001	3142.508301	1066.845947	619.216675	3329.307861	779.898560	841.205994	3380.855713	796.052063	808.897461	3408.485596	696.435852	800.086792	3369.054932	681.436829	826.380676	3405.862793	564.154480	796.415100	3412.746094	443.460754	817.161011	3457.748779	459.163544	799.735657	3495.120850	359.980621	780.507263	3437.544922	344.065613	805.188599	3514.062256	147.868500	767.624512	3483.910156	89.362495	704.547974	3680.032715	201.511765	697.833557
226	1.130000	3315.325684	1041.003052	784.479675	3324.011475	1031.548828	550.370239	3152.648193	1062.057251	715.798950	3154.136475	1064.729370	618.518372	3343.879639	778.336731	841.695251	3394.699951	794.810242	810.961121	3422.713379	694.565430	800.346252	3383.027832	679.509644	826.903137	3419.092041	563.363953	796.830933	3428.444336	442.233215	818.901672	3473.035889	457.591797	799.288269	3510.947754	358.433197	780.320251	3452.953369	343.492004	806.480469	3530.485596	147.332672	768.278198	3500.537598	87.892532	705.358276	3695.625488	202.541092	697.960083
227	1.135000	3329.903564	1039.005249	785.501831	3338.359375	1030.496826	551.198364	3166.787109	1059.630005	716.269165	3168.572266	1062.201660	618.986023	3358.320313	776.791626	842.702148	3409.594727	793.761780	811.669312	3436.631348	692.999878	800.966309	3397.066406	677.613098	827.023926	3433.294189	562.375671	797.296875	3443.730225	440.766937	819.228088	3487.496094	456.456299	800.263794	3525.055908	358.655792	781.727661	3468.827148	342.058197	806.970947	3546.086426	145.475067	768.751160	3515.738037	86.429237	705.875732	3710.463623	201.402039	697.948364
228	1.140000	3343.601807	1036.885254	786.339355	3352.787109	1028.887695	551.936157	3180.558594	1057.407227	716.725342	3182.701904	1060.017944	619.471741	3372.623535	775.452942	843.355713	3424.522461	792.043030	812.262085	3451.361084	691.312195	800.265869	3411.855957	676.306091	827.599915	3448.267578	562.134827	797.733154	3457.724854	439.892853	820.885193	3502.598145	455.329773	801.280273	3539.925537	356.786346	781.670410	3483.827393	340.126831	808.487610	3560.926270	142.402390	769.111328	3529.978516	84.770226	706.458008	3724.270264	200.996185	698.109802
229	1.145000	3357.646973	1034.259033	787.194031	3367.354248	1027.297241	552.766174	3194.135498	1054.718628	716.924744	3196.431152	1057.406860	619.995178	3388.012451	773.994568	844.028015	3439.447754	790.408447	813.368164	3466.400391	691.083923	800.910706	3426.771973	675.328979	827.770447	3464.561523	561.211487	798.125122	3473.201416	437.746826	821.542847	3517.515137	453.366577	801.483521	3554.081055	354.445496	782.408997	3498.216797	338.862610	809.176514	3574.369141	140.474762	769.943848	3543.052734	82.830307	707.423767	3736.877930	199.133316	697.480408
230	1.150000	3370.892578	1032.501099	788.255554	3381.504150	1025.079102	553.659851	3208.089355	1051.723389	717.498169	3210.638916	1053.996216	620.493469	3403.622070	772.242310	844.153564	3454.083740	790.412720	814.390686	3482.008545	689.717102	799.904541	3442.521484	673.822571	827.161682	3480.905273	559.918640	798.290649	3487.333740	436.070557	822.518433	3531.372803	451.332428	802.822266	3568.349121	352.382996	783.078369	3511.601318	337.381012	810.563354	3588.558838	137.145721	769.706970	3554.688477	80.495110	708.799133	3748.913086	196.411087	697.815125
231	1.155000	3384.638428	1030.109863	789.291870	3395.797119	1023.021423	554.442383	3221.475830	1048.511963	717.355835	3224.133301	1051.065918	620.661194	3418.394043	771.389404	844.921631	3469.423828	788.998474	813.911133	3497.266846	689.530090	800.035889	3458.454102	673.088440	827.086121	3497.814453	559.020813	798.475525	3501.851807	433.318970	822.145752	3546.332275	448.302765	802.869812	3581.365723	349.095032	783.987061	3525.125732	334.350220	811.156982	3598.440918	135.592728	773.106995	3565.854004	77.563644	710.268311	3760.218506	192.192963	697.006165
232	1.160000	3397.695557	1027.703735	790.337097	3409.822266	1020.231079	555.488342	3235.178955	1044.943481	717.779114	3238.310791	1047.965820	620.881897	3434.123535	769.603943	845.396973	3484.629150	788.505310	813.869141	3513.539795	688.919739	799.795532	3474.660400	672.317688	827.422729	3514.622070	557.209290	798.656433	3515.066895	431.666901	823.575623	3559.897705	445.590485	804.392395	3594.160889	346.085938	785.595947	3537.933350	331.860596	812.112366	3610.547119	133.228622	773.446594	3575.803711	74.053238	712.844421	3770.799316	188.029938	696.373596
233	1.165000	3410.852051	1025.382080	791.606873	3424.158936	1017.447571	556.612244	3248.663330	1040.987427	718.089905	3251.955322	1044.070557	621.494568	3449.377197	768.396790	845.721130	3499.949951	787.704712	813.735596	3529.363770	688.262451	799.953674	3491.027344	670.963318	826.814697	3531.072510	555.262817	799.341370	3529.665283	428.858887	823.403809	3574.524658	443.079346	805.422607	3607.363770	341.992615	786.278442	3550.723633	329.497589	813.199097	3619.342285	130.331528	776.641541	3584.901367	70.740150	715.236877	3780.958252	181.887772	696.152222
234	1.170000	3424.308838	1022.903320	792.769958	3438.012939	1014.201660	557.594299	3262.155518	1037.115601	718.058838	3266.523926	1038.639038	622.445129	3464.765869	766.955872	845.636169	3515.635742	785.368164	812.981445	3545.483154	686.530396	799.725342	3507.030273	669.882813	826.986633	3546.597900	552.857910	800.022400	3543.644775	426.834900	826.421753	3588.797119	440.082947	807.143738	3620.443115	338.049225	786.845337	3562.978760	326.337677	814.036377	3630.126953	125.820648	777.060669	3592.470459	68.233559	717.193420	3790.436523	175.827957	695.259583
235	1.175000	3437.191162	1020.063354	794.106384	3451.938477	1010.636536	558.636047	3275.778320	1033.281860	717.962891	3280.084229	1034.963501	622.861145	3480.128174	764.401672	844.895630	3530.781006	784.594910	813.598022	3561.551270	686.699219	800.275879	3523.305176	668.678650	826.755493	3561.667480	550.079590	800.872253	3557.992920	423.576233	826.747803	3602.755859	436.753937	808.171997	3633.050293	334.409912	788.566895	3575.476563	322.926178	815.005432	3637.787354	123.974953	779.006226	3597.930664	69.851143	717.837158	3799.956055	169.096863	695.582581
236	1.180000	3450.866455	1017.067322	795.285706	3465.942139	1006.826843	559.665466	3288.662354	1028.727661	718.218506	3293.850342	1031.151123	622.872803	3495.073975	762.666077	844.509155	3545.582031	782.856323	814.317139	3578.001953	684.351196	799.152588	3539.654541	666.493469	825.832092	3576.390381	547.488770	802.008911	3571.523193	420.712952	827.824097	3617.048828	433.033234	808.814453	3645.543457	330.636597	789.200195	3588.187500	319.699219	816.559143	3643.557129	126.332657	782.520081	3603.257568	72.772804	718.565186	3807.771484	161.212692	696.765808
237	1.185000	3464.256592	1013.885254	796.437012	3479.568115	1002.803223	560.765869	3301.593750	1024.340942	717.308777	3306.982178	1026.767944	623.004211	3509.858643	759.890076	843.282471	3559.722168	781.789612	815.244202	3594.080078	681.760315	798.938599	3555.695557	663.443420	825.036377	3591.320313	544.749268	803.099060	3584.656250	418.512604	830.675171	3630.211914	430.270599	810.877319	3657.853027	327.083344	790.033997	3600.048340	317.384338	817.830078	3651.038818	124.271576	781.955933	3609.103027	73.066513	718.212952	3815.939453	153.261551	697.323364
238	1.190000	3477.702393	1010.397217	797.356873	3493.025146	998.637146	561.340210	3314.963379	1019.844360	717.244873	3320.472656	1022.166870	623.827942	3523.825684	756.906128	843.100037	3575.060791	778.655334	814.103760	3609.734375	680.374817	800.315308	3570.972900	660.923157	825.274658	3606.057129	541.645203	804.558960	3599.547852	414.685608	829.994934	3644.530518	426.938141	810.909302	3669.824219	323.743317	790.488831	3612.644287	314.608002	818.752808	3659.378906	120.978134	779.230835	3614.338135	74.446144	715.726013	3825.526611	141.938385	697.401489
239	1.195000	3491.420410	1006.559204	798.036438	3506.505127	994.490723	561.868042	3328.065674	1015.177002	717.667419	3334.170654	1016.732483	624.649353	3537.919922	753.311096	843.289978	3589.326172	775.118286	814.067871	3624.759521	678.502380	801.795898	3586.052002	659.000122	827.530701	3621.223877	538.420654	805.906311	3612.946045	413.794769	832.356262	3658.454834	423.184540	811.674316	3681.913330	320.110107	789.559814	3624.445313	311.051727	817.958618	3664.697266	120.334198	777.323059	3619.246094	75.609390	713.506470	3833.845703	130.443268	695.523987
240	1.200000	3504.739014	1002.380798	798.504883	3520.125000	989.875427	562.452332	3341.196777	1011.064514	718.270996	3346.692627	1012.197571	624.905518	3551.369385	750.224915	844.885864	3602.730469	771.828857	815.033875	3639.491943	675.276794	804.052002	3600.825684	656.415527	830.470215	3636.332031	535.401794	807.405151	3627.826660	410.027557	830.675720	3673.552002	419.969269	811.231873	3694.131836	316.298706	789.179077	3636.649414	309.044556	815.964966	3670.675537	118.482155	775.564697	3624.295898	77.465370	710.957031	3841.996582	118.827362	693.877869
241	1.205000	3518.244629	998.572266	798.866943	3533.389160	985.303894	562.680237	3353.483643	1006.439209	719.290527	3359.140137	1007.880188	625.799072	3564.792725	747.418701	847.370239	3615.487061	769.324280	816.882874	3653.274658	672.931274	807.450439	3616.056396	652.355164	832.106140	3652.393066	532.637451	808.717224	3642.569824	408.119476	830.388733	3688.444580	416.963287	811.122314	3707.299316	313.594666	787.492065	3649.198486	307.111969	815.668091	3677.048584	120.256508	774.343018	3629.012939	79.638603	709.265564	3848.601807	109.380241	692.826294
242	1.210000	3531.079590	994.419067	799.065002	3546.571777	980.733276	562.795166	3365.253662	1002.379517	719.529907	3371.168213	1003.288391	624.431030	3578.087158	746.399963	851.888733	3628.658936	766.865845	819.425232	3666.088379	671.064697	811.425598	3629.458008	651.156738	835.740662	3669.157715	531.156067	810.022156	3657.729736	406.444305	830.724854	3703.514648	414.448059	811.558228	3719.791992	310.597595	786.903259	3661.286377	305.113525	814.142273	3684.234863	118.987152	771.750977	3633.129639	82.572441	708.341553	3854.184326	100.255051	690.742920
243	1.215000	3543.590332	990.157959	799.159119	3559.965088	976.352356	563.102173	3376.990967	998.325684	720.446045	3383.574707	996.358398	625.846191	3591.443604	744.896179	854.971008	3642.274170	766.222351	823.249512	3680.763184	670.484131	814.353882	3644.322754	649.485474	838.761353	3686.250244	529.776306	810.793213	3672.423584	406.810181	831.747925	3719.344727	411.996002	811.247742	3732.642578	308.197418	786.020081	3674.483154	304.713806	813.364746	3690.106689	118.828644	770.330261	3636.914063	84.723610	706.859985	3858.988281	91.745178	687.594971
244	1.220000	3555.892822	986.436829	799.043823	3572.836670	971.762817	563.416809	3387.879639	994.324829	719.922913	3395.349365	992.073425	625.729065	3606.443604	743.641174	856.679810	3657.229004	766.286377	826.070496	3696.343506	670.644836	817.176147	3659.412842	649.432983	841.260010	3704.307617	530.921387	811.322144	3687.801270	406.437958	831.716248	3733.560547	412.288177	811.668335	3745.072754	307.827454	785.706421	3686.384766	305.836945	814.457764	3696.167969	118.832001	769.994751	3640.739990	86.825142	706.467041	3863.386719	83.346909	684.856018
245	1.225000	3567.865723	983.368896	799.565613	3585.536133	967.540466	563.864502	3399.722656	990.771545	720.057068	3406.700684	987.726318	625.388855	3621.220215	743.762756	858.193115	3672.818848	766.845764	828.718140	3712.596191	671.719055	818.653870	3674.789063	650.276794	842.332764	3721.966553	532.242859	811.602112	3702.972168	407.825928	832.381836	3748.954590	412.638977	812.058228	3757.503174	308.127411	786.158386	3699.346436	306.697449	814.159668	3701.334229	119.248909	770.393738	3643.680176	89.908150	707.089417	3867.155762	75.168488	682.165710
246	1.230000	3580.074219	981.033691	800.636780	3598.132813	963.764648	564.482300	3411.390869	987.237915	719.509827	3418.375488	983.839966	625.060852	3634.769287	742.987488	858.480164	3687.023193	767.847778	831.594971	3728.192871	672.551819	819.123291	3690.511963	651.294495	841.075989	3739.140381	533.363098	811.761902	3717.643311	409.856476	833.493347	3763.535156	413.128113	811.835815	3769.194092	309.057709	786.376221	3711.593506	308.201843	815.084229	3706.384766	117.940544	768.837769	3646.586914	91.524231	706.856506	3870.002686	69.102150	679.907104
247	1.235000	3591.635742	979.465393	801.698914	3610.235596	960.134460	564.659119	3423.129395	983.592773	717.845032	3430.879395	977.710205	626.069580	3647.634766	742.538269	858.040833	3700.975586	767.875427	831.559204	3743.148193	674.984497	820.472473	3706.090088	650.764954	840.442993	3756.300781	535.216003	812.038391	3731.943848	410.945557	833.047302	3777.550293	413.784485	811.185242	3781.064453	308.687714	785.282288	3722.975098	310.872040	817.695007	3709.437012	117.917130	767.729797	3648.069580	92.629936	705.915161	3871.810547	65.712769	678.563171
248	1.240000	3602.773438	978.031616	802.581177	3622.062744	957.323425	564.447754	3434.801025	980.617065	716.476501	3442.300781	974.727417	625.667358	3661.197510	741.377991	857.722107	3714.232910	766.410828	830.093201	3757.303711	674.238464	820.726685	3721.521240	649.865784	840.082825	3772.135742	536.745422	812.612061	3746.061768	411.491669	833.459045	3791.219727	413.045990	811.010193	3790.647705	308.960388	785.300598	3733.664795	312.064575	817.921326	3710.590088	118.116425	766.404175	3648.720215	93.338272	704.415833	3872.764893	64.649597	678.082153
249	1.245000	3614.587158	977.631836	803.709961	3634.101074	954.851135	564.677612	3446.998535	976.778687	715.947693	3454.385742	971.658630	625.011963	3673.510254	739.329712	858.299072	3725.971924	765.849304	830.254761	3770.980469	673.689453	821.428162	3734.432129	650.217834	843.319885	3786.413086	535.967651	812.799927	3758.847656	412.238190	834.377136	3803.553467	411.756348	809.490051	3798.609619	307.138550	783.485474	3743.461426	311.924866	817.929871	3711.679688	118.542030	765.563599	3649.307373	93.582161	704.380920	3873.204346	64.142998	678.046448
250	1.250000	3625.773682	977.227173	804.507324	3645.877686	953.308411	564.734131	3458.608643	974.550964	715.063171	3464.886230	968.795410	624.754211	3686.538330	736.880981	859.294800	3737.792725	764.436218	831.499512	3783.303955	673.086548	822.099121	3746.156006	650.812012	846.112793	3799.960449	535.689026	812.690247	3770.550293	412.160736	834.017517	3814.437012	409.664886	807.547974	3806.095947	305.289825	782.373962	3751.827881	311.484070	817.249084	3712.981201	118.838379	764.584839	3649.663086	93.734390	704.536316	3873.468018	63.516659	677.658875
[truncated: 81 more columns]
