# Supplementary material for: Biomechanics of running: A special reference to the comparisons of wearing boots and running shoes
Source: PLoS One. 2022 Jun 24;17(6):e0270496. doi: 10.1371/journal.pone.0270496 (PMC9231798; doi:10.1371/journal.pone.0270496)
Supplement: S1 File — The file contains experimental markers and force data (TRC and MOT), OpenSim model (OSIM), setup (XML), and output (STO) files for 17 participants, 2 conditions (boot\shoe), and 4 trials which are stored in separate folders. (ZIP) [file pone.0270496.s001.zip › DataSet/s01/boot/T1/results/s01_boot_T1_inverse_dynamics.sto]

Inverse Dynamics Generalized Forces
version=1
nRows=251
nColumns=26
inDegrees=no
endheader
time	pelvis_tilt_moment	pelvis_list_moment	pelvis_rotation_moment	pelvis_tx_force	pelvis_ty_force	pelvis_tz_force	hip_flexion_r_moment	hip_adduction_r_moment	hip_rotation_r_moment	hip_flexion_l_moment	hip_adduction_l_moment	hip_rotation_l_moment	lumbar_extension_moment	lumbar_bending_moment	lumbar_rotation_moment	knee_angle_r_moment	knee_angle_l_moment	knee_add_r_moment	knee_rot_r_moment	knee_add_l_moment	knee_rot_l_moment	ankle_angle_r_moment	ankle_angle_l_moment	subtalar_angle_r_moment	subtalar_angle_l_moment
      0.00000000	    -35.18697262	     -6.58038952	     -5.38439266	     48.45372365	    668.42158249	     -7.30282842	    -11.79961566	     10.61399031	     -2.85342209	     15.52548680	      5.13925420	     -0.24393446	     13.63662593	     -2.50252950	     -0.78041844	     14.53465421	     -3.26134821	      6.64394686	      0.42066168	      1.82606801	     -0.28820156	      1.16602002	      1.07567446	     -0.07074305	      0.02409715
      0.00500000	    -31.90797544	     -0.14971843	     -0.99320051	    -45.39753426	    421.63477031	     34.51400151	     14.02080597	     -2.83774119	      0.40501839	    -33.71738522	      3.95627744	      1.68202625	     20.70949345	     -1.63725974	     -8.53302733	      3.38559417	     19.85316932	     -0.81049096	     -0.31204047	      0.82014532	      1.56846659	      2.16408202	     -1.18635020	     -1.03131445	     -0.04923241
      0.01000000	    -33.74466970	      6.56023298	      3.07038850	   -115.06715041	    211.77900410	     60.77084737	     35.97273922	    -11.35466174	      2.24678390	    -74.97902660	      1.99713858	      2.99455893	     21.86627524	     -1.06831665	    -12.67397369	     -6.19290961	     39.16378702	     -5.63106223	     -0.99131508	     -0.49676113	      3.02930456	      3.05189646	     -3.19277127	     -1.73796389	     -0.21359851
      0.01500000	    -41.98794664	     10.71101127	      6.99800783	   -154.39702477	     63.21536377	     66.48801898	     50.96039182	    -14.77301517	      2.46822186	   -104.07001381	     -0.38609876	      3.41872466	     16.52089788	     -0.85968629	    -12.18402181	    -12.98746777	     52.80572013	     -7.47361863	     -1.49057243	     -1.99355634	      3.89504331	      3.68688327	     -4.73687857	     -2.09647616	     -0.47370644
      0.02000000	    -50.17450320	     10.99742113	     10.63054585	   -171.42093988	    -17.02858177	     51.76616133	     58.58898284	    -14.39902246	      1.50002717	   -119.66804072	     -2.86718761	      3.02292063	      9.98454067	     -1.75789653	     -8.15187964	    -16.85611056	     60.45128858	     -7.00194098	     -1.74014253	     -3.37298880	      4.17625787	      4.01021226	     -5.63199707	     -2.12389109	     -0.76089837
      0.02500000	    -49.68607472	      7.95657013	     13.32174844	   -176.54254222	    -36.35606972	     21.64163294	     60.94376606	    -12.16901151	      0.15611074	   -122.44260065	     -5.15480281	      2.13371144	      8.17059321	     -4.55424540	     -3.17901925	    -18.57039885	     62.66748157	     -5.46123188	     -1.74593723	     -4.27572645	      4.01517417	      4.05275688	     -5.71072943	     -1.92711186	     -0.97887732
      0.03000000	    -37.40267448	      4.23072759	     13.92398700	   -173.80322468	     -8.20060955	    -14.87626528	     60.50666106	     -9.55216496	     -0.86162331	   -114.30965852	     -7.00071190	      1.14934370	     12.76541902	     -8.47138938	      0.10760227	    -19.01004660	     60.30874526	     -3.92400763	     -1.57062603	     -4.44884221	      3.58723207	      3.89721093	     -4.87573555	     -1.63862826	     -1.05980339
      0.03500000	    -18.43840334	      2.15495988	     11.65853879	   -160.86589096	     54.14352840	    -45.56239192	     58.62630612	     -7.65943691	     -1.06656975	    -97.97825895	     -7.71613879	      0.34106740	     20.02162312	    -10.95522912	      0.25330955	    -18.64350106	     54.34268945	     -3.10410027	     -1.29301971	     -3.65950609	      3.04370675	      3.65283997	     -3.18128820	     -1.38198966	     -0.97783424
      0.04000000	     -2.39367937	      1.15287987	      6.51314540	   -135.01345616	    138.83862585	    -60.04330205	     55.91840128	     -7.18825336	     -0.31272629	    -76.56160804	     -5.89530409	     -0.24091718	     23.10658885	     -9.72605329	     -2.86767758	    -17.70228219	     45.92253153	     -3.25717223	     -0.98706349	     -1.57907605	      2.49467690	      3.43843230	     -0.88296153	     -1.23670683	     -0.74050083
      0.04500000	      2.94207910	     -1.20504227	     -0.35263150	    -96.90482802	    235.00210284	    -55.49332020	     53.06582380	     -8.10949874	      1.12292766	    -53.03975208	     -0.48842064	     -0.72654724	     16.18038567	     -4.55915555	     -7.88237696	    -16.48779971	     36.35885871	     -4.16132561	     -0.70785875	      1.87426915	      2.00501523	      3.33359435	      1.58994645	     -1.21078919	     -0.40037434
      0.05000000	     -3.48834100	     -5.12983168	     -6.60780940	    -51.44643155	    332.64444774	    -36.61565344	     50.70814330	     -9.37076760	      2.51949566	    -30.00979346	      7.65261151	     -1.28233730	     -1.22994229	      3.09713275	    -11.92791318	    -15.27878105	     26.98289537	     -5.10289247	     -0.48102394	      6.03724070	      1.59996841	      3.32607113	      3.75036172	     -1.23395757	     -0.06018389
      0.05500000	    -15.50832628	     -7.62567431	     -9.71321342	     -9.30369181	    423.32259250	    -11.30081160	     48.86790538	     -9.71135593	      3.21580377	    -10.04752171	     15.71982500	     -1.93144807	    -22.38411622	     11.42419869	    -12.26398718	    -14.10660306	     18.96150505	     -5.39651992	     -0.30084966	      9.58513917	      1.27535136	      3.32934367	      5.22145536	     -1.22113285	      0.15877227
      0.06000000	    -25.38792888	     -5.56002203	     -8.83467266	     16.18508121	    501.28513786	     11.83986378	     47.11135038	     -8.42592823	      2.95422720	      3.96105843	     20.54748441	     -2.45271978	    -37.58897611	     18.78449070	     -8.40470832	    -12.85632528	     13.06667079	     -4.75864352	     -0.14983095	     11.18291672	      1.00528626	      3.26089787	      5.86647425	     -1.12630333	      0.15733089
      0.06500000	    -31.03397177	      0.19976042	     -5.28579868	     17.75752996	    564.64451043	     27.18578784	     45.11006425	     -5.92688392	      2.01749292	      9.21301012	     20.53379037	     -2.46569633	    -41.41985212	     23.53586256	     -2.45714644	    -11.53552660	      9.57023226	     -3.48021511	     -0.01033161	     10.18830672	      0.76209994	      3.10458239	      5.78770501	     -0.96065714	     -0.09972544
      0.07000000	    -37.02902262	      4.56907358	     -1.67375631	     -1.08153806	    616.70550781	     35.21944615	     42.93043309	     -3.38163091	      0.91644443	      4.01281843	     16.29277029	     -1.65109176	    -35.13692919	     24.14155215	      2.29164006	    -10.33174486	      8.33688596	     -2.11035890	      0.12815087	      6.88782112	      0.54890293	      2.90247197	      5.20287359	     -0.76416932	     -0.54897362
      0.07500000	    -49.68024066	      1.93552921	     -0.91407149	    -30.39297700	    667.68441056	     40.40428241	     40.70095964	     -1.83634765	      0.01962171	    -11.23032863	     10.15138249	     -0.01169053	    -23.05025960	     20.31644279	      3.08851835	     -9.39708806	      8.98011878	     -1.05327170	      0.26292553	      2.40247163	      0.40819938	      2.70337177	      4.31661263	     -0.57645063	     -1.02352525
      0.08000000	    -72.19264276	     -9.08146939	     -5.52030910	    -61.49237742	    733.62341314	     44.35369733	     38.23687011	     -1.44065819	     -0.67486938	    -33.69513399	      4.54768680	      2.05844982	     -8.38861207	     14.21875784	     -1.10944531	     -8.67418489	     10.91975494	     -0.30950113	      0.37759330	     -1.86357513	      0.38747233	      2.53079237	      3.29386067	     -0.41814022	     -1.33303308
      0.08500000	   -103.08096622	    -24.54171356	    -16.50520654	    -89.96627166	    828.90365582	     43.13424000	     35.10482852	     -1.71458140	     -1.29315451	    -58.68488238	      0.48372309	      3.97406180	      7.50215194	      9.68949049	     -9.42807494	     -7.97171201	     13.37904850	      0.28431945	      0.45666573	     -4.93461003	      0.48613732	      2.39018999	      2.29601441	     -0.29912559	     -1.37944590
      0.09000000	   -136.91837418	    -38.20055651	    -32.23966402	   -112.53589768	    956.34184425	     32.52085142	     31.05978191	     -2.35407459	     -1.72544798	    -80.82476573	     -2.56556235	      5.24659240	     23.76883018	      9.79508592	    -19.56552824	     -7.15037013	     15.55172822	      0.68024017	      0.50018169	     -6.55074409	      0.64334919	      2.28137907	      1.47610121	     -0.23086764	     -1.19738766
      0.09500000	   -165.74393303	    -45.31765472	    -48.13558595	   -124.67412008	   1103.30631094	     15.72710036	     26.48215921	     -3.50870397	     -1.68344272	    -95.41784218	     -5.16369244	      5.59550507	     39.16413017	     14.95819230	    -28.31846667	     -6.19598389	     16.89977140	      0.64691567	      0.52228235	     -6.78957829	      0.78697238	      2.20010433	      0.92485174	     -0.21979665	     -0.88278342
      0.10000000	   -181.53843840	    -44.24836397	    -58.30945165	   -124.96371644	   1246.34856151	      3.36473681	     22.26212365	     -5.45294363	     -0.97259927	    -99.70141353	     -7.32218998	      5.09284458	     52.34606105	     22.75134142	    -32.62849153	     -5.13820798	     17.32779173	      0.02364753	      0.54240060	     -5.95012700	      0.89496429	      2.13650474	      0.65265674	     -0.25841189	     -0.53387290
      0.10500000	   -179.94268504	    -36.26887283	    -59.36736287	   -119.76724680	   1361.04004744	      4.21883795	     19.08114838	     -7.84608095	      0.19223720	    -93.55182908	     -8.71175790	      4.16556115	     62.35229613	     29.31241017	    -31.32211298	     -4.00103346	     17.05722043	     -0.97437767	      0.57210933	     -4.54403842	      0.99632451	      2.06839019	      0.61730965	     -0.31328261	     -0.23231360
      0.11000000	   -163.05613856	    -24.13428944	    -52.94805760	   -120.08239012	   1432.24930145	     17.36617907	     16.70262370	     -9.50283240	      1.23079493	    -79.19134788	     -9.00793009	      3.32571033	     68.66288239	     31.87718775	    -25.93874741	     -2.87560661	     16.33171626	     -1.80749197	      0.60492342	     -3.11721890	      1.11810270	      1.96291909	      0.75249775	     -0.33593528	     -0.03539752
      0.11500000	   -138.22607284	    -10.23754425	    -44.31753886	   -132.81838213	   1459.21542524	     34.18356463	     14.23160960	     -9.03168857	      1.48451894	    -60.06734705	     -8.14118659	      2.84356863	     71.20939795	     30.55448007	    -19.65752376	     -1.94605235	     15.24282667	     -1.88951474	      0.61749793	     -2.01778535	      1.23852749	      1.79638654	      0.98000847	     -0.28892218	      0.03064974
      0.12000000	   -113.40061908	      3.63000987	    -38.25802648	   -153.96435034	   1453.91927093	     47.54373901	     11.15441123	     -6.03884456	      0.62077020	    -39.75259246	     -6.22411693	      2.59957947	     70.67242405	     27.78094655	    -15.30976494	     -1.36107900	     13.78102874	     -0.95482037	      0.58776243	     -1.25867204	      1.28353458	      1.57485402	      1.21565049	     -0.17019204	     -0.02694601
      0.12500000	    -93.15525405	     15.64756939	    -36.01993943	   -169.42606738	   1435.21098271	     57.94857449	      7.99422214	     -1.67802985	     -1.13297274	    -21.28509759	     -3.37595121	      2.22157354	     68.64273095	     26.32165199	    -13.88975433	     -1.12953788	     11.95383585	      0.74239101	      0.51274098	     -0.59903899	      1.16810488	      1.33697006	      1.38299525	     -0.01714270	     -0.17396837
      0.13000000	    -78.29437766	     24.24477506	    -35.55901748	   -163.84299830	   1420.35972838	     70.30569471	      5.80428695	      2.15292841	     -3.10510385	     -6.78351670	      0.22692036	      1.40652183	     67.04860280	     27.74210349	    -14.34447128	     -1.14088888	      9.86261295	      2.56010815	      0.41100614	      0.21023720	      0.86179870	      1.13802406	      1.43871659	      0.11232480	     -0.35949052
      0.13500000	    -68.02184419	     28.74305542	    -34.07899089	   -131.23889034	   1418.08841634	     85.54149981	      5.12474433	      4.23792751	     -4.60064536	      2.53497686	      4.28220528	      0.15464781	     67.33044008	     31.88922040	    -14.65632466	     -1.19520838	      7.76551593	      3.88712753	      0.31400015	      1.26162186	      0.43278436	      1.01931484	      1.38626788	      0.17563549	     -0.52205927
      0.14000000	    -62.01994225	     29.26574568	    -30.27956673	    -80.49752501	   1427.73794814	     98.07156723	      5.57343707	      4.77656822	     -5.35843486	      5.96318285	      8.51001592	     -1.25573403	     70.03511887	     37.07313562	    -13.35025876	     -1.03067584	      6.08623137	      4.56349836	      0.25211848	      2.50597340	      0.02308220	      0.98560434	      1.25999625	      0.17374352	     -0.60216155
      0.14500000	    -61.16976560	     26.79720781	    -24.86449576	    -31.72217715	   1443.01500793	    102.12794840	      6.28691635	      4.80590345	     -5.59231778	      3.33684428	     12.62378909	     -2.44759653	     74.40510443	     41.30725774	    -10.21328740	     -0.45901554	      5.28018811	      4.86148398	      0.23759504	      3.79011915	     -0.23123599	      1.02152425	      1.10309572	      0.13574829	     -0.57074207
      0.15000000	    -66.63871442	     23.66305805	    -19.75172579	     -5.04480900	   1456.82735138	     96.94155449	      6.52460670	      5.03267982	     -5.55257348	     -4.19254548	     16.04110721	     -3.12044160	     78.22046177	     43.94461787	     -5.94537351	      0.48646347	      5.60186099	      5.02096571	      0.25358108	      4.87844234	     -0.26648686	      1.12554544	      0.95996630	      0.07187762	     -0.44839638
      0.15500000	    -77.71866068	     22.73961635	    -16.89758671	     -9.13828535	   1464.91969855	     84.76430503	      5.94656195	      5.36310932	     -5.19447467	    -13.63723553	     17.90404306	     -3.15816997	     78.97967995	     45.62310239	     -1.61185991	      1.57913386	      6.90604369	      4.94563152	      0.26225824	      5.53240235	     -0.10589639	      1.30966191	      0.87092416	     -0.04395254	     -0.29240410
      0.16000000	    -90.57224525	     25.22143127	    -17.29647289	    -36.32588446	   1465.90676890	     67.89124411	      4.62204584	      5.29915287	     -4.30033419	    -20.87802699	     17.49961133	     -2.63180543	     75.59914743	     46.58437243	      1.56279187	      2.56003357	      8.59236588	      4.36375387	      0.23269232	      5.57256335	      0.16358372	      1.56553671	      0.86148122	     -0.24074443	     -0.16722560
      0.16500000	    -99.64056262	     29.64554765	    -20.59411698	    -66.60365408	   1459.26808187	     48.87721607	      2.92331226	      4.48437385	     -2.82701809	    -22.35395268	     14.64998329	     -1.73448275	     68.94305483	     45.89782418	      2.53583953	      3.28337792	      9.80171065	      3.19056881	      0.16570935	      4.89979932	      0.42935823	      1.84010132	      0.93139869	     -0.50501177	     -0.11928542
      0.17000000	   -100.42092689	     33.68075321	    -25.32935770	    -77.94613111	   1444.69396226	     30.98515807	      1.35123123	      3.00777245	     -1.12643412	    -16.63186500	      9.85400533	     -0.72632060	     61.14550360	     42.54521205	      1.20438903	      3.76331811	      9.84933354	      1.74286009	      0.09064619	      3.56461262	      0.59511705	      2.05056915	      1.04832559	     -0.76944185	     -0.16114982
      0.17500000	    -91.73159154	     36.38028057	    -29.52966241	    -57.25497603	   1421.89236953	     17.63373338	      0.19456199	      1.33293042	      0.21047834	     -4.94531857	      4.12321051	      0.14423655	     54.39541173	     36.70800556	     -1.18994716	      4.12805481	      8.60970762	      0.58607932	      0.04215968	      1.80448025	      0.61726029	      2.12195850	      1.15848278	     -0.94609933	     -0.27142290
      0.18000000	    -76.59798830	     38.12257066	    -31.55894472	     -5.99899619	   1390.23734659	     11.84354619	     -0.86106236	     -0.16272523	      0.79962245	      9.47137077	     -1.43541577	      0.74981115	     49.82859049	     29.74424101	     -2.83097143	      4.56321369	      6.53319045	      0.11187126	      0.04347702	     -0.05834824	      0.51662624	      2.00901653	      1.21832814	     -0.97476175	     -0.41298964
      0.18500000	    -60.57396039	     38.78061036	    -30.84484291	     62.76153755	   1349.63301767	     15.40124395	     -2.46796055	     -1.53785951	      0.71493344	     22.90196217	     -5.84827274	      1.07273393	     47.24204596	     23.16281718	     -2.77136310	      5.20707885	      4.28926759	      0.28191945	      0.09931309	     -1.69441575	      0.35229100	      1.71929277	      1.21818341	     -0.85500028	     -0.54874772
      0.19000000	    -48.28874845	     36.91494967	    -27.87540306	    131.49915752	   1300.49426055	     28.40617293	     -4.78858955	     -3.08308364	      0.32945477	     32.68551000	     -8.19299289	      1.08569527	     45.52451107	     17.84541190	     -1.54410008	      5.99953305	      2.35930086	      0.74393463	      0.19226331	     -2.74558581	      0.18073936	      1.34898276	      1.17425434	     -0.65169024	     -0.64136334
      0.19500000	    -41.32309308	     31.45871838	    -23.51311962	    183.30928357	   1241.73417392	     49.13727659	     -7.34196939	     -4.86418478	      0.01553648	     37.95351677	     -7.91583923	      0.75795858	     43.39939427	     14.07536243	     -0.17629035	      6.71217487	      0.85353709	      1.11896128	      0.28939031	     -2.95249777	      0.03643655	      1.05822410	      1.10816145	     -0.46491793	     -0.65703358
      0.20000000	    -38.44610929	     23.86677057	    -18.50383898	    207.33253109	   1171.41432619	     72.45168799	     -9.64656030	     -6.53733530	     -0.07525565	     39.50275100	     -5.57868539	      0.17440009	     40.37040670	     11.88559512	      1.17345069	      7.16644523	     -0.42869790	      1.24476338	      0.35753397	     -2.41874011	     -0.06702431	      0.96896905	      1.03730235	     -0.37233761	     -0.58414609
      0.20500000	    -37.08606982	     17.56841271	    -13.67548576	    204.85120149	   1090.76370070	     89.22164363	    -11.63721997	     -7.55236925	     -0.07926594	     39.10417229	     -2.90081962	     -0.46093405	     37.09797372	     11.06761796	      3.17541994	      7.35932356	     -1.77142492	      1.25114179	      0.37413529	     -1.63815272	     -0.13514400	      1.09273085	      0.97574932	     -0.38975141	     -0.44807785
      0.21000000	    -35.12125590	     15.03497801	    -10.02060722	    187.57444952	   1004.45821688	     91.65535963	    -13.63048133	     -7.58752539	     -0.21781539	     38.51253348	     -1.67583519	     -0.95693583	     34.51627667	     10.94461637	      6.16795562	      7.42410861	     -3.28662082	      1.35769890	      0.33114124	     -1.18352857	     -0.19027128	      1.35114226	      0.94006583	     -0.48619099	     -0.30562942
      0.21500000	    -31.80408946	     16.45543300	     -8.12653435	    168.12433225	    915.88464057	     80.19654741	    -16.04605626	     -6.60710271	     -0.68914761	     38.66902768	     -2.56611679	     -1.25034600	     32.78928135	     10.67856545	      9.65880743	      7.53470434	     -4.81194558	      1.76661853	      0.23089246	     -1.34050555	     -0.26074277	      1.63986797	      0.95628275	     -0.61391728	     -0.22090356
      0.22000000	    -26.90225215	     20.83518163	     -7.65647532	    153.71218024	    825.18163326	     63.54526963	    -18.98912534	     -4.86454747	     -1.56011273	     39.62338367	     -4.98011340	     -1.40015749	     31.64953986	      9.99716179	     12.99514362	      7.79679868	     -6.00518331	      2.54691932	      0.08275074	     -2.01131711	     -0.36276256	      1.88339524	      1.06218072	     -0.73491470	     -0.23853278
      0.22500000	    -19.42815796	     27.27200152	     -7.76774802	    146.23769947	    732.58842841	     51.08783603	    -22.02758314	     -2.82921497	     -2.72634346	     41.03816405	     -7.90728578	     -1.49875776	     31.47660873	      9.23740650	     15.96391798	      8.16230274	     -6.54108944	      3.58789408	     -0.09502597	     -2.89493618	     -0.48673153	      2.05119530	      1.29699160	     -0.82565873	     -0.36732738
      0.23000000	     -8.33188554	     34.30539954	     -7.81520137	    143.61654018	    641.61832444	     46.53157234	    -24.61043459	     -1.21357560	     -3.77030218	     42.57061548	    -10.50471889	     -1.60791676	     33.26597275	      8.59000941	     18.58690793	      8.49905634	     -6.29410516	      4.47707278	     -0.26752913	     -3.65720080	     -0.60139997	      2.13839969	      1.67807334	     -0.88242763	     -0.57618559
      0.23500000	      5.49502695	     39.54593447	     -7.38077176	    140.90506712	    557.57286236	     46.79766230	    -26.69213635	     -0.50371970	     -4.18952124	     43.85615815	    -11.95858353	     -1.75158887	     37.41537051	      7.66203212	     20.91481141	      8.77653150	     -5.40181152	      4.75074278	     -0.38902876	     -3.94101901	     -0.67271991	      2.14049917	      2.17519355	     -0.91032174	     -0.80000449
      0.24000000	     18.97083545	     40.93499276	     -5.82253146	    132.55085556	    482.03625352	     45.82372670	    -28.77989855	     -0.51437506	     -3.79350197	     44.52141916	    -11.36672524	     -1.91406332	     42.79967443	      5.98112812	     23.25926983	      9.14089198	     -4.18702627	      4.27328491	     -0.42625350	     -3.39198249	     -0.68244518	      2.05585865	      2.70368817	     -0.91238132	     -0.96071947
      0.24500000	     28.98805316	     38.40320625	     -2.43530356	    115.83663762	    409.46109588	     39.74636845	    -31.27608524	     -0.37435233	     -2.94725377	     44.56254912	     -8.19640609	     -2.03337533	     46.91535288	      3.61547164	     26.04708198	      9.78166413	     -3.04876136	      3.44195657	     -0.38198897	     -1.84643774	     -0.63990885	      1.90041145	      3.15585239	     -0.88125620	     -1.00617451
      0.25000000	     34.23737316	     33.15226288	      2.86765473	     93.27542076	    331.11438311	     30.32133872	    -34.11264825	      0.47188808	     -2.07977199	     44.64677504	     -2.83576023	     -2.02378402	     46.92188072	      0.98877453	     29.13938740	     10.84634489	     -2.36831021	      2.67766456	     -0.28264041	      0.49667719	     -0.57874282	      1.71140768	      3.44752657	     -0.82369830	     -0.93943710
      0.25500000	     35.16743209	     27.25260269	      9.12832083	     71.26662529	    242.89516241	     22.05845060	    -36.87254783	      2.30546851	     -1.55802982	     45.76111086	      3.34826839	     -1.81094326	     41.01176379	     -1.60259946	     31.64360933	     12.46252003	     -2.39115650	      2.35821330	     -0.15366851	      3.11685472	     -0.53196035	      1.53031528	      3.53295377	     -0.74429328	     -0.80837686
      0.26000000	     33.18460201	     22.83179691	     14.75393071	     56.00587305	    149.11627916	     18.06444951	    -39.04824450	      5.06672904	     -1.52246184	     48.52889115	      8.55946339	     -1.36384207	     29.32308590	     -4.09375082	     32.55320134	     14.70193067	     -3.15493638	      2.66308331	     -0.00353807	      5.40431314	     -0.50982459	      1.39188150	      3.39126731	     -0.64419189	     -0.66960810
      0.26500000	     30.15507843	     19.83669059	     18.53395514	     49.63933593	     59.57256175	     19.70115869	    -40.21365870	      7.57929644	     -1.56218621	     52.68188955	     11.64995379	     -0.72266890	     14.11504870	     -6.62698162	     31.41312193	     17.42119321	     -4.45175178	      3.09631188	      0.17745236	      6.99483718	     -0.49943197	      1.32582688	      3.01827814	     -0.55677806	     -0.55626642
      0.27000000	     27.33186650	     16.76184376	     20.37031300	     47.79659781	    -15.93259828	     26.03260193	    -40.41846715	      9.01915031	     -1.35399009	     56.74199246	     12.79943044	      0.04699634	     -0.79123174	     -9.56622910	     28.43912150	     20.34166440	     -5.74289526	      3.22455523	      0.40128810	      7.89953175	     -0.46146148	      1.33299772	      2.43151411	     -0.50062027	     -0.46622387
      0.27500000	     24.22323696	     11.66050378	     21.05225956	     41.91599873	    -70.31680198	     34.96136884	    -40.46214952	      9.33409499	     -0.78024402	     58.41012383	     13.12851253	      0.92067944	    -11.61996180	    -13.31886500	     24.20707884	     23.26484465	     -6.20751035	      2.88475160	      0.67643514	      8.35014346	     -0.32737878	      1.38370395	      1.69080941	     -0.47723146	     -0.36812668
      0.28000000	     18.64207699	      3.35865033	     21.21529884	     25.37774687	    -99.35092378	     44.05977613	    -41.69750734	      8.68685924	      0.22390238	     55.87990417	     13.60476347	      1.90785795	    -16.58579594	    -17.81229642	     19.32342840	     26.20557642	     -5.13301342	      1.98121026	      1.00348743	      8.51952740	     -0.03263916	      1.43574113	      0.93379297	     -0.49809446	     -0.23080552
      0.28500000	      8.65324762	     -6.21108448	     20.76549027	     -2.94419574	   -103.41651100	     49.86977144	    -45.19079731	      8.01361850	      1.44432910	     49.05174939	     14.20669353	      3.01341088	    -16.43159202	    -21.89586439	     14.48630257	     29.26614395	     -2.43747194	      0.83314946	      1.36288589	      8.31495932	      0.43033295	      1.44363877	      0.37461882	     -0.55634499	     -0.06281825
      0.29000000	     -5.65579221	    -13.20767856	     19.18625791	    -39.97602084	    -89.90748003	     50.20574273	    -51.32732912	      8.03792495	      2.70117302	     39.75790846	     13.96656460	      4.20774575	    -13.45895704	    -23.49452835	     10.73023601	     32.50000124	      1.10492572	     -0.26180220	      1.73064749	      7.39939422	      0.98588483	      1.37360589	      0.21632035	     -0.64415653	      0.07410196
      0.29500000	    -22.09682126	    -14.56468649	     16.28683915	    -79.27413463	    -70.55155930	     45.31859308	    -59.63734168	      8.77590469	      3.90020982	     31.06385586	     11.91009680	      5.35437446	    -10.43214856	    -20.90902421	      9.16517108	     35.82144761	      4.19145265	     -1.18067970	      2.09050337	      5.52073807	      1.49028248	      1.20306497	      0.52649708	     -0.74537385	      0.09904557
      0.30000000	    -37.69412996	    -10.16259931	     12.70647358	   -111.53266373	    -54.42840797	     37.53574066	    -68.82345062	      9.86334291	      4.91145059	     25.86608739	      8.08481002	      6.17395254	     -9.63118165	    -14.31811951	     10.23457011	     39.00434701	      5.72365015	     -1.80602958	      2.42966782	      2.86274846	      1.78885349	      0.91604286	      1.18850676	     -0.82233605	     -0.03108162
      0.30500000	    -49.98602505	     -3.22808512	      9.61228828	   -128.36647341	    -44.34996662	     30.53395349	    -77.21864354	     10.73881489	      5.62539186	     25.44398432	      3.69757773	      6.36163567	    -11.90140474	     -6.02090375	     13.23502348	     41.74622779	      5.38081250	     -2.10502225	      2.72977513	      0.03016712	      1.78902020	      0.51132286	      1.97104196	     -0.84603307	     -0.29189440
      0.31000000	    -57.20641717	      2.22787695	      7.84026108	   -126.57066018	    -38.53691289	     26.69116693	    -83.24334377	     11.26582462	      5.93260550	     29.18708474	      0.35262134	      5.74471838	    -16.35259959	      1.02217503	     16.59182257	     43.77948103	      3.56430193	     -2.01412701	      2.95856762	     -2.26171002	      1.48910957	      0.01719349	      2.64978918	     -0.81109526	     -0.61024210
      0.31500000	    -57.53423043	      4.25737846	      7.25534438	   -108.26750077	    -33.71820730	     24.72857139	    -85.54845699	     11.91970359	      5.70510780	     35.55842254	     -0.86041657	      4.33279595	    -20.84395906	      5.03638865	     18.69925416	     44.91633622	      0.92155251	     -1.34344869	      3.07331172	     -3.47764887	      0.95355646	     -0.50550546	      3.09102270	     -0.72231591	     -0.90366502
      0.32000000	    -49.41555267	      3.29124259	      6.67321735	    -78.41741958	    -27.19421550	     20.63520536	    -83.46773141	     12.97197553	      4.91132757	     42.98825667	      0.05966577	      2.31485596	    -22.89360720	      5.96572315	     18.53719177	     45.10367839	     -1.99040058	     -0.07874304	      3.04598361	     -3.46731309	      0.28607617	     -0.98120733	      3.26651964	     -0.59615662	     -1.11188031
      0.32500000	    -33.18589064	      1.01320316	      4.41537827	    -42.36011634	    -17.94365858	     10.84259508	    -77.46554797	     14.05460757	      3.66628079	     50.15886774	      2.02254393	      0.04336297	    -21.03098292	      4.85135704	     15.77983306	     44.45616456	     -4.74551499	      1.43384813	      2.88211579	     -2.55569809	     -0.38743235	     -1.34640103	      3.22467219	     -0.46699948	     -1.21389856
      0.33000000	    -12.10171532	     -0.69368352	     -0.40136738	     -4.88743846	     -6.90555975	     -5.34347785	    -68.95993686	     14.60099561	      2.16307541	     56.08290562	      3.62341820	     -2.07265016	    -15.98710360	      3.20669436	     11.00547578	     43.22653529	     -6.99914437	      2.72244108	      2.61755569	     -1.31952602	     -0.95061727	     -1.56567513	      3.04482728	     -0.37369857	     -1.22095424
      0.33500000	      8.32897580	     -0.64179984	     -6.86574601	     28.85856740	      3.56525807	    -26.18431894	    -59.87672580	     14.26868064	      0.64567124	     60.04652306	      3.99973389	     -3.69286397	    -10.32930309	      2.38263530	      5.89785774	     41.74014962	     -8.49955332	      3.42708692	      2.31312069	     -0.25612839	     -1.32604608	     -1.64000811	      2.79607822	     -0.34210700	     -1.15713876
      0.34000000	     22.70693989	      1.56193402	    -12.70634092	     53.12408911	     11.16958689	    -49.50464330	    -52.22065457	     13.39562676	     -0.61268487	     61.61266082	      3.08983300	     -4.60949555	     -6.42232639	      2.91785779	      2.60823449	     40.32893717	     -9.17518472	      3.52926004	      2.04554729	      0.36402352	     -1.48766025	     -1.61102468	      2.52595565	     -0.36339722	     -1.05084659
      0.34500000	     28.58996065	      5.88028008	    -15.88240070	     63.76920978	     15.11610934	    -72.78314874	    -47.48070868	     12.90474001	     -1.37857337	     60.97671819	      1.36889148	     -4.79638724	     -4.75586409	      4.63630595	      2.51090141	     39.22558494	     -9.22661590	      3.38946938	      1.88326712	      0.47641857	     -1.46771411	     -1.54060210	      2.27710066	     -0.38909643	     -0.93780137
      0.35000000	     27.24315413	     11.75262793	    -16.01448334	     60.24522284	     15.98103388	    -92.31671859	    -46.23215192	     13.28958123	     -1.52221713	     59.14774109	     -0.76004577	     -4.37796237	     -4.29483572	      7.18091931	      5.44202784	     38.49782181	     -9.08371617	      3.36680883	      1.86784271	      0.05990463	     -1.34422941	     -1.47361548	      2.09441638	     -0.36431238	     -0.86372186
      0.35500000	     21.86941470	     17.32864456	    -13.98607828	     44.90456249	     14.06606715	   -103.43352674	    -48.24550142	     14.06493863	     -1.04316401	     57.50398192	     -2.77159396	     -3.64914804	     -3.89016274	     10.06333610	      9.96176613	     38.09945096	     -9.21020924	      3.49622015	      2.01154880	     -0.71105191	     -1.21188999	     -1.42663605	      2.00361367	     -0.26347348	     -0.85080125
      0.36000000	     15.30187658	     20.01091960	    -10.86114520	     21.09741266	      8.97966822	   -102.87620688	    -52.81786726	     14.29040945	     -0.07042928	     56.94285435	     -4.01877916	     -2.97424026	     -2.96852304	     12.43618259	     14.32214444	     37.94372402	     -9.84946285	      3.55318166	      2.29422752	     -1.48257648	     -1.13767421	     -1.40780887	      1.99515408	     -0.09906783	     -0.88426676
      0.36500000	      8.89383889	     17.87031048	     -7.34527114	     -8.07223289	      1.20333788	    -91.62351646	    -59.09283122	     13.31423183	      1.16754471	     57.46344788	     -4.08601413	     -2.61939624	     -1.32810348	     13.17266556	     17.41467138	     37.92051591	    -10.89405819	      3.27955768	      2.65910743	     -1.90960495	     -1.13400006	     -1.43182412	      2.03628403	      0.08832906	     -0.92876403
      0.37000000	      2.56115286	     11.01725025	     -4.31346645	    -40.09002809	     -6.69186383	    -76.36121090	    -66.22688880	     11.07274331	      2.40253619	     58.37925632	     -3.49820013	     -2.51301688	      1.01472899	     11.39396407	     19.05100236	     37.88677249	    -11.97631392	      2.53680453	      3.02052518	     -2.04000925	     -1.16142630	     -1.51808915	      2.10168760	      0.24641760	     -0.97180125
      0.37500000	     -4.38264479	      1.50851546	     -2.85999896	    -71.46657999	     -9.98214303	    -65.71494383	    -73.18211581	      8.01614873	      3.35917196	     58.86102096	     -3.18656098	     -2.37816805	      3.61192536	      7.30391808	     19.51676185	     37.66923625	    -12.67727946	      1.39119454	      3.27806563	     -2.14389122	     -1.16824019	     -1.68909701	      2.18913620	      0.33014426	     -1.02454269
      0.38000000	    -11.89823880	     -7.44045493	     -3.64171295	    -95.57150351	     -2.90354569	    -63.65949476	    -78.50189297	      4.87847496	      3.77481757	     58.55188001	     -3.60853703	     -2.04050606	      5.66095841	      2.55921158	     19.10710754	     37.09046688	    -12.77450510	      0.12654581	      3.33594296	     -2.36592521	     -1.12889410	     -1.96616756	      2.31365134	      0.31738620	     -1.09813205
      0.38500000	    -18.47283416	    -12.95523819	     -5.99793432	   -104.58433209	     17.30601757	    -66.66443741	    -80.69325515	      2.42300295	      3.48528942	     57.85000330	     -4.26721632	     -1.64791991	      6.50823952	     -0.66263198	     18.11740486	     35.99640286	    -12.39519649	     -0.86832732	      3.13552550	     -2.51244490	     -1.05520372	     -2.34552509	      2.49320371	      0.21492188	     -1.18172029
      0.39000000	    -21.86939651	    -13.64695193	     -8.50156339	    -96.00119736	     45.37515995	    -68.65835047	    -78.87069313	      1.23953542	      2.50893161	     57.40303554	     -4.45829153	     -1.40660311	      5.88144483	     -1.27645135	     16.87245538	     34.23451088	    -11.88730356	     -1.27608593	      2.67858358	     -2.39610595	     -0.96776857	     -2.76300841	      2.73487383	      0.05255356	     -1.26214383
      0.39500000	    -20.21060721	    -10.18020290	     -9.71674344	    -76.63927030	     68.82458944	    -65.31913127	    -72.94708260	      1.59367394	      1.02372857	     57.45151608	     -3.63178163	     -1.41914414	      3.90638978	      0.08825715	     15.64543364	     31.64606940	    -11.56819713	     -0.95253443	      2.02363341	     -1.95188077	     -0.87413069	     -3.07779165	      3.01930958	     -0.12687548	     -1.32661595
      0.40000000	     11.38152345	     -6.24647741	     -8.48117881	    -28.63946732	     20.56271471	    -47.78360207	    -45.10034301	     -4.21522075	      0.35364693	     57.64152199	     -1.92899520	     -1.48132981	      1.22859077	      1.98088076	     14.83468672	     13.16688674	    -11.58487372	     -3.02884438	      1.27962514	     -1.44239728	     -0.76205414	      1.25653214	      3.30039188	     -0.10119431	     -1.37574270
      0.40500000	     34.59260196	     -2.40015391	     -5.11905806	     -8.15052918	    -23.80166737	    -19.01575265	    -25.35326541	     -8.43558339	     -0.27374422	     57.48473944	     -0.08252331	     -1.21346479	     -1.31652560	      3.24422031	     15.03540942	      1.45435051	    -11.97250147	     -4.73420642	      0.76210692	     -1.32094957	     -0.62297810	      3.20242807	      3.52843261	     -0.08604001	     -1.42214988
      0.41000000	     46.18826947	      1.30863127	      0.14829688	    -15.07938915	    -86.31593849	     20.81764534	    -17.17249538	    -13.17708472	     -0.09979415	     56.87848974	      1.14944420	     -0.37511655	     -3.39219694	      3.28847487	     16.43476300	     -5.39305652	    -12.70009228	     -6.70781127	      0.77146106	     -1.90264479	     -0.47408787	      5.64542976	      3.68263040	      0.06104927	     -1.48416751
      0.41500000	     39.69782791	      6.94875403	      6.72676498	    -39.79910069	   -186.15372974	     65.13448107	    -26.75585556	    -17.85196692	      0.90562299	     56.13725161	      2.32761379	      0.56557940	     -5.11655266	      1.97525420	     18.22010033	     -7.39103299	    -13.60444313	     -8.60139931	      1.16584419	     -2.71392447	     -0.35848855	      9.09537671	      3.77076589	      0.50057258	     -1.54304655
      0.42000000	     12.18424952	     13.28679925	     14.10945606	    -69.66476610	   -301.62013450	    104.97046973	    -55.32916038	    -21.43585703	      2.84987745	     55.63603982	      4.89514568	      0.72585018	     -6.33278866	     -0.44231475	     18.98769809	     -4.38054406	    -14.38916506	    -10.67902215	      1.90111062	     -2.81242672	     -0.30702968	     12.90051143	      3.80870942	      0.66289889	     -1.55187762
      0.42500000	    -15.54331444	     14.94357286	     20.92534196	    -76.52004218	   -380.55723167	    133.86718271	    -81.80252518	    -26.00597930	      5.78430994	     55.46432643	      9.40278217	     -0.32325961	     -6.40568070	     -3.50140186	     17.90628763	     -5.10626332	    -14.76853634	    -14.25825527	      2.55239738	     -1.72309419	     -0.30772136	     16.51195374	      3.80700905	      0.49936060	     -1.48483097
      0.43000000	    -20.82825116	     10.27901472	     25.04973248	    -44.84035698	   -364.04121545	    142.67507487	    -83.35115180	    -30.92505619	      8.73542302	     55.44201817	     14.74251740	     -2.22742919	     -4.78459049	     -6.78177690	     15.50109543	    -16.82971128	    -14.68345364	    -18.53756192	      2.41573034	      0.20252146	     -0.31908342	     19.09497702	      3.76987393	      0.79022249	     -1.35499783
      0.43500000	     -8.35357562	      3.42739073	     25.63132213	      2.65514489	   -220.82273527	    119.35109828	    -62.95464263	    -31.44662035	     10.95566599	     55.37238134	     18.95287326	     -4.23544553	     -1.48288112	    -10.04906035	     12.95719363	    -33.70612709	    -14.33069171	    -21.14466435	      1.91991801	      2.18484198	     -0.30306680	     20.26709257	      3.69488076	      1.65279898	     -1.19255522
      0.44000000	     -0.26387516	     -0.47014744	     22.36832213	     33.57994789	     10.51597672	     60.05058930	    -42.90217588	    -25.58965952	     12.38931222	     55.27714156	     20.56062709	     -5.77338665	      2.89522242	    -13.15833334	     10.45422197	    -44.69204303	    -13.95913218	    -21.29168008	      1.80780537	      3.62567401	     -0.24631423	     19.72700464	      3.57857075	      2.74708949	     -1.02130855
      0.44500000	     -6.06344335	     -5.01148691	     14.37766691	     46.01267359	    223.80718143	    -15.95129174	    -37.39903135	    -23.98894969	     14.83110041	     55.23169717	     19.01762860	     -6.42180755	      7.50859547	    -15.86660468	      6.86547717	    -49.75636303	    -13.66004444	    -24.27589093	      2.17824443	      4.12271860	     -0.15579995	     16.10890169	      3.43546360	      4.04868212	     -0.87886282
      0.45000000	    -10.62240090	    -18.15415831	      1.87244165	     65.22722144	    325.11187230	    -74.82612226	    -36.84773414	    -40.00387249	     20.57219982	     54.97059894	     15.13849732	     -6.14136459	     11.95168002	    -17.98839861	      1.44765870	    -62.49339586	    -13.31061870	    -36.73898946	      2.41538957	      3.70664688	     -0.05582874	      9.00705450	      3.29387788	      5.45286184	     -0.79686359
      0.45500000	     -2.63395546	    -31.43572238	    -12.55606759	     99.07522808	    316.45423060	   -102.85324772	    -29.72091712	    -64.23364705	     26.69391848	     53.72209247	     10.46636534	     -5.21063375	     16.68250595	    -19.82098181	     -4.86173348	    -87.86114085	    -12.66879559	    -52.96588844	      1.49680011	      2.73560637	      0.02730726	     -0.94647738	      3.16728865	      7.25336432	     -0.77879287
      0.46000000	      0.29719602	    -30.30429051	    -23.27537889	    115.80211031	    261.54754102	   -106.82737780	    -28.02738902	    -76.15624367	     28.35191062	     50.75607631	      6.50229261	     -4.20516465	     22.75304056	    -22.32495062	    -10.02728029	   -111.55054745	    -11.62755921	    -61.29692218	     -0.31643051	      1.79971663	      0.07589906	    -12.19392008	      3.03665262	      9.62398737	     -0.78112217
      0.46500000	    -19.91038863	    -22.54399451	    -24.93332876	     90.74700142	    192.72536455	    -83.53265851	    -46.91012368	    -78.65099953	     27.15263925	     46.00522056	      3.94513408	     -3.64599734	     31.14340396	    -26.66891256	    -12.26999840	   -122.07006527	    -10.39649410	    -62.98490324	     -2.15197600	      1.34900863	      0.08620283	    -24.47815994	      2.87881070	     12.09732594	     -0.74892534
      0.47000000	    -47.56488523	    -22.28804602	    -17.45718085	     46.36867706	    110.84217050	    -30.61054433	    -73.53732632	    -85.47570731	     27.09244584	     40.24875191	      2.51565500	     -3.72389909	     42.01509280	    -33.30903367	    -11.07423830	   -126.55045751	     -9.42344612	    -65.66859398	     -3.95860321	      1.46418318	      0.06512170	    -38.64174922	      2.70416349	     14.61584095	     -0.65859976
      0.47500000	    -60.85869789	    -27.62146105	     -5.36538602	     11.78392960	     33.77892866	     33.84519580	    -88.78894216	    -96.24697818	     28.14113994	     34.86175454	      1.19555649	     -4.19520545	     54.28934205	    -41.46187398	     -7.45892382	   -133.00885973	     -9.12156561	    -69.70706573	     -5.68838526	      1.81992387	      0.02893364	    -53.89403578	      2.55913244	     17.50347540	     -0.53274685
      0.48000000	    -57.32421906	    -31.15085663	      6.46653549	     -8.63251388	    -18.03446779	     87.04422858	    -90.39609686	   -104.91717625	     29.09412855	     31.23244096	     -1.06444331	     -4.55502725	     66.13919934	    -49.43827525	     -3.19505054	   -140.12259180	     -9.58271535	    -72.62736555	     -6.99555121	      1.91591703	     -0.00099746	    -68.86145154	      2.49713140	     20.54919876	     -0.42323575
      0.48500000	    -39.95891365	    -31.98175154	     14.37175951	    -16.50182315	    -49.04909358	    118.25514649	    -81.32591138	   -111.98858225	     30.47232695	     29.92284809	     -4.51789289	     -4.25165244	     75.99994908	    -55.35040782	      0.30912705	   -147.48463885	    -10.47868150	    -75.72348922	     -8.05688708	      1.31634709	     -0.00511279	    -82.98396138	      2.54119040	     23.05161210	     -0.38728567
      0.49000000	    -12.74575262	    -30.63418431	     16.52384845	    -10.80002498	    -69.71473016	    124.70178278	    -64.23027280	   -117.97057814	     32.25932957	     30.19937172	     -8.02935278	     -3.10008770	     83.09243476	    -57.88690875	      2.33221090	   -156.18444237	    -11.23553741	    -79.76953807	     -9.25921017	      0.00746983	      0.02605274	    -96.60389849	      2.65255409	     24.84238531	     -0.44411451
      0.49500000	     15.49805204	    -27.12981020	     13.62494947	      6.85648862	    -76.74133288	    109.48045669	    -44.07758274	   -120.28649698	     33.34054224	     30.46233527	     -9.70555766	     -1.51267780	     87.29179516	    -57.10961118	      2.56449059	   -164.78923311	    -11.31012287	    -82.98276029	    -10.57379519	     -1.47301400	      0.08795799	   -109.98793375	      2.74078366	     26.24041377	     -0.55100596
      0.50000000	     34.78818335	    -25.00338982	      8.27124395	     29.56553877	    -64.51231117	     84.23226357	    -27.04683202	   -119.64197700	     33.67621214	     29.33324697	     -8.74609383	     -0.08949387	     88.89705000	    -54.42980713	      0.93475958	   -170.77856407	    -10.39290249	    -84.91985839	    -11.92290966	     -2.51024725	      0.16601642	   -122.91584509	      2.72271954	     27.23663205	     -0.64189320
      0.50500000	     41.00737803	    -26.61132760	      2.68838617	     46.19036681	    -38.21195880	     60.09513023	    -16.78531888	   -118.74722197	     33.88766906	     26.49898942	     -6.34335800	      0.83471895	     88.65820685	    -51.41525562	     -2.31382859	   -173.13902254	     -8.50256510	    -86.35054731	    -13.33461333	     -2.86714256	      0.24300936	   -135.08345301	      2.57036745	     27.68636003	     -0.67480402
      0.51000000	     39.91501429	    -28.87891623	     -2.58922566	     48.74496162	    -11.26322036	     40.71722671	    -10.67514126	   -118.01475930	     33.78636364	     22.61185205	     -4.37177780	      1.16326333	     87.82092763	    -48.69866854	     -6.39776762	   -173.94176037	     -5.98984341	    -87.26510152	    -14.80378158	     -2.60658963	      0.30335293	   -146.38072888	      2.31083009	     27.77081112	     -0.64060141
      0.51500000	     40.29490789	    -28.52047029	     -7.03148108	     37.05022169	      6.42254565	     28.41049069	     -3.77995237	   -117.29784914	     33.03748011	     18.60560968	     -3.65861973	      0.87586839	     87.84253181	    -46.01514694	     -9.82451828	   -175.74416812	     -3.41193222	    -87.61519595	    -16.35398229	     -1.85172297	      0.33333661	   -156.79211190	      2.00283273	     27.69370724	     -0.55485989
      0.52000000	     42.57287507	    -24.94250823	     -8.72305322	     13.96376623	     16.64436554	     26.35220972	      2.54190221	   -116.71601699	     31.80329157	     15.22928510	     -3.95856178	      0.12883434	     89.67040105	    -42.90620455	    -10.69704391	   -176.73463096	     -1.25519811	    -87.37632990	    -17.91294486	     -0.82108465	      0.32629678	   -166.22084788	      1.71611102	     27.42578047	     -0.45515563
      0.52500000	     42.05192025	    -18.05416531	     -5.92982792	    -15.31935278	     26.12184143	     33.57139494	      3.97277339	   -115.62969942	     30.31041285	     12.89534316	     -4.87717327	     -0.69862275	     92.80724682	    -39.14442804	     -7.62884872	   -173.31996218	      0.25963600	    -86.13850036	    -19.21932192	      0.12856815	      0.29104337	   -174.51436140	      1.51079346	     26.96484113	     -0.38445698
      0.53000000	     38.81753178	     -8.81686770	      1.54238056	    -40.44296394	     35.04230986	     45.21776897	      2.30235026	   -114.05326796	     28.75682651	     11.51186462	     -5.99854956	     -1.33224693	     95.13476124	    -34.85800946	     -0.45654686	   -166.08461020	      1.07558361	    -84.13489677	    -20.12046421	      0.76946310	      0.24792083	   -181.64320138	      1.41256008	     26.43912195	     -0.35595425
      0.53500000	     35.59272605	      0.45099635	     12.73369459	    -52.46891167	     36.13735826	     56.30545061	      2.82943222	   -112.43779862	     27.10877636	     10.36146454	     -6.55216157	     -1.85679930	     94.17590947	    -30.75506154	      9.87760584	   -158.59733532	      1.15680006	    -81.93063203	    -20.71708244	      1.21334703	      0.21139601	   -187.62893944	      1.40430271	     25.99744280	     -0.34502324
      0.54000000	     29.49487222	      8.02961468	     25.83207526	    -53.64694822	     23.25141494	     64.41060010	      5.25157171	   -109.86506417	     24.97258222	      8.34633605	     -5.69145650	     -2.48985513	     88.67935518	    -27.84786223	     21.50934584	   -151.69177971	      0.61718731	    -79.10378631	    -21.09382936	      1.71788491	      0.18063532	   -192.37648002	      1.44362345	     25.72972789	     -0.32441537
      0.54500000	     14.50791174	     11.47055988	     38.45527912	    -52.26756198	      0.36726105	     72.80637443	      4.70335260	   -106.12342614	     22.52195474	      4.61783899	     -3.01764068	     -3.31031420	     79.05489355	    -26.54408835	     31.55557372	   -142.65892759	     -0.11708338	    -75.33609494	    -21.16200444	      2.45082803	      0.14938502	   -195.67078271	      1.47627495	     25.52306696	     -0.28539884
      0.55000000	     -7.85900562	      7.63611519	     47.74729465	    -49.04024803	    -21.45925941	     86.17059058	      0.87610698	   -102.59193962	     20.35975414	     -0.81388822	      1.26695022	     -4.29665338	     67.02902194	    -26.35836409	     36.71223339	   -130.13643979	     -0.50089689	    -71.19987305	    -20.85882148	      3.48022901	      0.11487185	   -197.38148724	      1.44475481	     25.20176346	     -0.22648025
      0.55500000	    -27.19909319	     -3.36029106	     50.71277733	    -38.47345607	    -36.29852808	    101.34672005	     -0.77876627	    -99.29150885	     18.34353364	     -6.92111225	      6.37303340	     -5.39002443	     55.26317730	    -26.58777305	     34.89104225	   -116.53243945	     -0.27767444	    -66.88136881	    -20.28790959	      4.75319617	      0.06852772	   -197.50543307	      1.32968669	     24.80512503	     -0.15872494
      0.56000000	    -34.16959635	    -18.53970404	     46.67347018	    -20.18235483	    -45.70741794	    109.48775668	      3.71564910	    -95.42002492	     16.14735221	    -12.06376883	     11.02149527	     -6.41928777	     46.23447204	    -27.00469574	     26.78270580	   -104.84977686	      0.35570564	    -62.39515275	    -19.61697879	      6.00604125	     -0.00872900	   -196.01004507	      1.19035716	     24.36021955	     -0.12238279
      0.56500000	    -28.32449811	    -34.17105612	     38.38738880	     -0.55376691	    -51.23164761	    103.54547123	     12.64743604	    -91.02940222	     13.99150223	    -14.76458585	     13.78162800	     -7.05616584	     40.65601963	    -27.84116374	     15.66042875	    -95.44684974	      0.98084302	    -58.11055336	    -18.91468959	      6.79664647	     -0.12325621	   -192.85472140	      1.12390980	     23.75572175	     -0.16447037
      0.57000000	    -16.26301584	    -46.23399210	     29.40327411	     14.44918600	    -50.60402474	     79.99227174	     21.21652063	    -86.45689305	     12.29994192	    -14.44043884	     13.56143977	     -6.90950576	     37.50025580	    -29.13095009	      5.14490677	    -86.72459750	      1.29437034	    -54.35217530	    -18.11242222	      6.68634817	     -0.24540643	   -188.06280967	      1.17408257	     22.91223000	     -0.29462012
      0.57500000	     -4.74732323	    -51.32157695	     21.28898443	     23.80372219	    -40.45549899	     38.80998321	     26.29445148	    -81.41634945	     11.18537837	    -11.69787662	     10.18751743	     -5.77755509	     35.55974394	    -30.25668298	     -2.86702053	    -77.67455313	      1.22609211	    -51.07057327	    -17.11687028	      5.50689327	     -0.32531363	   -181.69088787	      1.30128493	     21.86070109	     -0.47432389
      0.58000000	      2.47135897	    -48.23493926	     13.73734264	     29.04457550	    -19.35628105	    -14.00136612	     27.60987284	    -75.11032774	     10.35436771	     -8.00719024	      4.67660193	     -3.80243926	     34.27554210	    -30.39568743	     -8.37516979	    -68.42556254	      0.89151567	    -47.84595996	    -15.91752933	      3.47396801	     -0.33099836	   -173.80959045	      1.43866818	     20.66840003	     -0.65328195
      0.58500000	      3.92658615	    -39.07904028	      6.28497240	     30.66030473	     10.46633568	    -65.19705913	     25.88403508	    -67.14434817	      9.42936063	     -4.90490169	     -1.08455817	     -1.52515888	     33.42485327	    -29.24459983	    -12.36084684	    -59.03711673	      0.53565455	    -44.15974824	    -14.53819457	      1.19131658	     -0.27010631	   -164.50285592	      1.55427915	     19.40949526	     -0.79825162
      0.59000000	      0.49721990	    -28.27746984	     -0.70667938	     28.92343872	     41.78743420	    -99.58694027	     22.13887668	    -58.26098505	      8.26829624	     -3.30532047	     -5.32859065	      0.33883105	     32.81509806	    -27.06559109	    -15.92809854	    -49.32449757	      0.42842298	    -39.84394708	    -12.99129380	     -0.61068369	     -0.18056149	   -153.93149581	      1.66189900	     18.15199369	     -0.89870851
      0.59500000	     -5.01958324	    -20.06799250	     -6.28001738	     26.30889044	     65.24096351	   -109.12939321	     17.89168525	    -49.97693747	      6.97491913	     -3.32967808	     -7.34573980	      1.28322298	     32.12004606	    -24.42312173	    -19.72691422	    -39.49033415	      0.69585825	    -35.18861512	    -11.29844725	     -1.46699787	     -0.10611050	   -142.31856683	      1.78981905	     16.94313013	     -0.95939866
      0.60000000	     -9.39587791	    -16.45808297	     -9.62330364	     27.49910880	     75.22243039	    -97.88377900	     15.12797600	    -43.38651911	      5.67175641	     -4.52735501	     -7.61482391	      1.23902279	     30.74587073	    -22.11269999	    -23.71074053	    -30.41238535	      1.25391589	    -30.60555984	     -9.55250382	     -1.37535902	     -0.07552332	   -129.77724959	      1.95086592	     15.76789609	     -0.99252289
      0.60500000	    -10.94502898	    -16.16107957	    -10.78745225	     34.64498493	     72.08683154	    -78.40807603	     14.91552673	    -37.99968006	      4.32706873	     -6.34704806	     -7.16796514	      0.58530800	     28.25321670	    -20.76704468	    -27.19114750	    -22.86606291	      1.94454353	    -26.10923743	     -7.88514080	     -0.75037434	     -0.09374984	   -116.37660466	      2.13468423	     14.58733670	     -1.01962960
      0.61000000	    -11.11783084	    -16.46559645	    -10.50953171	     42.06918435	     59.70163726	    -61.78494589	     15.44877893	    -32.41806309	      3.00614118	     -8.53234196	     -6.41439707	     -0.28127742	     25.07558677	    -20.26106060	    -29.16699973	    -16.31842616	      2.68557890	    -21.51179822	     -6.32661682	      0.03683462	     -0.15028370	   -102.49937522	      2.31022537	     13.37729581	     -1.05376869
      0.61500000	    -11.96089805	    -15.73220797	     -9.62527284	     41.08670468	     43.21595914	    -52.63815859	     14.17063993	    -25.66380252	      1.91796060	    -11.08291057	     -4.91499120	     -1.17990725	     22.32271833	    -19.81119037	    -28.93408390	     -9.68224864	      3.47337640	    -16.80906736	     -4.80912830	      0.87630165	     -0.22760151	    -88.61981832	      2.44025782	     12.09940092	     -1.09074257
      0.62000000	    -11.85180495	    -13.51695485	     -8.79914975	     32.09439864	     26.98131742	    -51.92998237	     12.18590493	    -17.51043487	      1.00845648	    -13.88730017	     -2.45456845	     -1.93563250	     20.50042513	    -18.61218402	    -26.60550650	     -3.33463446	      4.29327428	    -12.03396208	     -3.39969005	      1.64732942	     -0.30624438	    -74.76803404	      2.50638873	     10.70567000	     -1.12890489
      0.62500000	     -8.67521554	    -10.56115548	     -8.52769467	     24.44167876	      9.77653560	    -57.85335274	     12.04832224	     -8.90925901	      0.11018123	    -16.56944501	      0.67922339	     -2.50014040	     18.66855055	    -16.16461545	    -23.22895686	      1.69337963	      5.05647320	     -7.45721581	     -2.31713587	      2.28801048	     -0.37753550	    -61.27722449	      2.51405732	      9.18992358	     -1.16235545
      0.63000000	     -2.62440876	     -8.23670109	     -9.44951916	     27.88460606	    -13.92075364	    -65.55904510	     15.08495312	     -1.10103609	     -0.76300555	    -18.63275115	      4.18123215	     -3.03929820	     15.14161884	    -12.40058842	    -20.56240771	      4.81215924	      5.64177811	     -3.39805195	     -1.61936426	      2.91162859	     -0.44615332	    -49.07678453	      2.48431604	      7.68388333	     -1.17336246
      0.63500000	      5.68049025	     -7.25949291	    -12.23190331	     46.49549171	    -46.31649537	    -70.07746815	     22.16257999	      5.33483772	     -1.50100715	    -19.67466681	      7.33675675	     -3.44230748	      8.93633443	     -7.92478739	    -20.40004380	      5.31819719	      6.04504091	      0.14960318	     -1.15919912	      3.34480947	     -0.50920167	    -38.62803787	      2.45505694	      6.40955486	     -1.17085508
      0.64000000	     14.03346027	     -8.44802406	    -16.74570514	     74.45651796	    -82.51231878	    -67.07498944	     31.56399040	      9.59652453	     -1.90366218	    -19.38807933	      9.53341653	     -3.55086825	      0.64638725	     -3.60725356	    -23.32526859	      3.47016956	      6.43844188	      3.00960092	     -0.79092831	      3.38887147	     -0.55215949	    -29.94786283	      2.47318009	      5.45622341	     -1.17558303
      0.64500000	     18.93456481	    -11.74735439	    -21.54429342	     99.24873821	   -112.14540474	    -54.04824276	     39.12945438	     10.78273685	     -1.79898970	    -17.80522783	     10.58548762	     -3.33147444	     -7.86207586	      0.48771009	    -27.79504716	      1.02780012	      7.12158420	      4.75692159	     -0.45104253	      3.02072388	     -0.55075282	    -23.18328342	      2.57678290	      4.69157529	     -1.20078549
      0.65000000	     18.47001309	    -14.18872327	    -24.61331590	    109.81701240	   -124.30526106	    -33.85366420	     41.85268634	      9.12724819	     -1.21343148	    -15.59165704	      9.72327995	     -2.49494289	    -14.75851020	      5.20841074	    -31.01993045	     -0.16201075	      8.37820785	      5.32664910	     -0.10643366	      1.87520298	     -0.46724759	    -18.18970556	      2.78275807	      3.89850745	     -1.27815380
      0.65500000	     13.28895818	    -13.52508525	    -25.03572996	    101.19899266	   -115.27084453	    -12.31539081	     39.90640264	      6.28926987	     -0.35568985	    -13.89122346	      7.41445340	     -1.26692544	    -19.41316579	     11.07737087	    -31.06549267	      0.35846333	     10.42577316	      5.31090382	      0.28416630	      0.20641826	     -0.27398680	    -14.02877895	      3.05365096	      3.05490421	     -1.37874308
      0.66000000	      6.70487011	     -8.43949991	    -23.32343940	     76.09236785	    -91.08629375	      2.06044292	     37.13865493	      4.30684764	      0.36781255	    -14.27589350	      4.02171909	      0.24390335	    -22.38072830	     17.42778027	    -27.76081308	      0.91080948	     13.48930630	      5.68554359	      0.61064783	     -1.85615296	      0.05402396	     -9.20537222	      3.32360219	      2.38341904	     -1.47927053
      0.66500000	      0.88364138	     -0.70108233	    -20.01477643	     41.51654785	    -59.76668495	      3.66337275	     36.82946591	      3.58183205	      0.82260284	    -18.11391135	      0.62199843	      1.76992951	    -24.47704411	     22.83559349	    -21.91877067	      0.09944425	     17.72019774	      6.34316992	      0.70200690	     -3.89154657	      0.52202747	     -3.20242021	      3.51272108	      1.52195032	     -1.54221789
      0.67000000	     -9.76892410	      7.22622127	    -16.55294714	     -3.47950891	    -31.63830316	     -7.97069752	     34.50873069	      3.74178827	      1.35373829	    -25.84159401	     -1.44493711	      3.02339171	    -25.90395520	     25.83121969	    -14.56750035	      0.75152226	     22.98945188	      6.31367224	      0.71431771	     -5.35402814	      1.10328962	      1.16157568	      3.55260363	      0.29129793	     -1.53116394
      0.67500000	    -26.27963764	     15.77912627	    -14.43739952	    -59.83365376	    -20.64264550	    -29.46437829	     28.73905208	      5.66805618	      1.96476219	    -36.73447915	     -2.11712459	      3.98858811	    -26.29614549	     25.24273747	     -6.98614386	      3.48961788	     28.79009459	      6.54666230	      1.05882592	     -6.21362444	      1.73829496	      1.78723630	      3.41833668	      0.40586987	     -1.45803569
      0.68000000	    -38.27479809	     19.20487870	    -10.36661587	   -100.98161551	     -9.06521579	    -51.76037340	     27.40539865	      5.48193438	      2.39593306	    -49.02515385	     -1.59580185	      4.60357684	    -25.65312439	     20.77281637	     -0.85866537	      4.21600483	     34.41815229	      5.64553889	      1.17712522	     -6.44350562	      2.34184528	      2.66071506	      3.13652545	      0.33970374	     -1.34115448
      0.68500000	    -43.91673155	     18.61137164	     -5.74914830	   -118.94207762	     -2.76854128	    -72.69804381	     30.94662174	      2.83469061	      2.53121729	    -60.78468425	     -1.37604460	      5.01407388	    -24.79271425	     13.63262084	      2.18304882	      2.77183855	     39.21614020	      3.65894845	      1.05151138	     -6.60334971	      2.84719629	      3.45388429	      2.77833414	      0.11897455	     -1.24239255
      0.69000000	    -43.56264850	     16.46427955	     -2.74772556	   -112.94847809	     -5.57989079	    -90.39664110	     38.30459983	     -1.23155337	      2.25405198	    -70.23747569	     -2.05962812	      5.22873434	    -24.67378496	      6.20069812	      1.49698720	     -0.24454807	     42.73961751	      1.18341472	      0.72394189	     -6.93133844	      3.21420157	      3.88911333	      2.38068920	     -0.16688986	     -1.18650075
      0.69500000	    -39.21627720	     14.73684063	     -2.41406596	    -88.54746568	    -15.03032017	   -100.03067311	     47.44248687	     -5.28063090	      1.54170301	    -76.32419532	     -2.95297424	      5.21563318	    -25.57622553	      0.77243254	     -2.08322031	     -3.92240712	     44.90486080	     -1.06385491	      0.26996705	     -7.22472763	      3.43709204	      3.84940378	      1.90848302	     -0.42240345	     -1.15574428
      0.70000000	    -33.32473315	     14.46842568	     -4.13283091	    -54.62562700	    -23.91192707	    -96.91330146	     56.07004740	     -8.31957857	      0.49740399	    -79.02152506	     -3.27007957	      5.06609344	    -26.79278509	     -1.47565730	     -6.77528947	     -7.40851771	     45.93979376	     -2.60974170	     -0.22523049	     -7.32605993	      3.54781910	      3.39381168	      1.29839146	     -0.59153849	     -1.13701624
      0.70500000	    -27.07564120	     14.38530630	     -6.53745554	    -20.39889179	    -25.30921866	    -78.00102054	     62.46844439	    -10.04470972	     -0.71928162	    -78.79832419	     -1.60594975	      4.83886965	    -26.93623271	     -0.74523143	    -10.84593077	    -10.14974456	     46.25986317	     -3.29481817	     -0.68950139	     -6.72560175	      3.59035645	      2.69626735	      0.51592122	     -0.66163223	     -1.08685589
      0.71000000	    -20.43725331	     12.37418827	     -8.14432883	      7.34742505	    -16.21674200	    -43.99799390	     65.86992241	    -10.69520732	     -1.96279799	    -76.18664865	      2.62808438	      4.53786166	    -24.94941739	      1.49594222	    -13.24934491	    -11.93515869	     46.22198339	     -3.18202385	     -1.07294270	     -5.11869780	      3.59219736	      1.95682256	     -0.40423287	     -0.64451871	     -0.96993024
      0.71500000	    -13.49705079	      6.88980652	     -7.70802456	     25.74394600	      2.15827422	      0.01970077	     66.35273414	    -10.77648016	     -3.10219290	    -71.73264445	      8.45075326	      4.06398906	    -21.07429495	      2.97237046	    -13.68809732	    -12.80566920	     45.99313742	     -2.48007866	     -1.34506333	     -2.79558533	      3.55176936	      1.33644182	     -1.36492306	     -0.56484160	     -0.79290846
      0.72000000	     -7.44135409	     -2.06321174	     -4.48516676	     34.84551577	     26.13108995	     46.43027172	     64.71697594	    -10.88293011	     -3.98259273	    -66.45341200	     13.66052423	      3.30901496	    -16.85723594	      1.66540509	    -12.47005199	    -12.99797619	     45.62707134	     -1.53885506	     -1.49447800	     -0.65716942	      3.46622155	      0.93499067	     -2.24151170	     -0.46274256	     -0.61558183
      0.72500000	     -4.14009008	    -13.20601203	      1.38117599	     34.60883133	     51.00759136	     88.93104644	     62.31438412	    -11.44378274	     -4.45346447	    -62.09719632	     16.44539536	      2.31746390	    -14.08066937	     -3.13507855	    -10.36293638	    -12.89570490	     45.23485227	     -0.74800091	     -1.53464060	      0.40021957	      3.36707910	      0.79599097	     -2.92558201	     -0.38835976	     -0.50434330
      0.73000000	     -4.56435212	    -24.74305566	      8.85761297	     23.09980856	     70.91365001	    124.25204571	     60.44417853	    -12.57240429	     -4.41973416	    -60.50904271	     16.59333038	      1.34074800	    -13.32055247	    -10.43836520	     -8.23636073	    -12.86867093	     44.98213931	     -0.42151065	     -1.50122650	      0.14895798	      3.31541916	      0.91976857	     -3.35200619	     -0.39085506	     -0.47103383
      0.73500000	     -7.68802198	    -34.35799502	     16.21177618	     -1.24897295	     78.56086294	    148.76781233	     59.72504057	    -13.96252206	     -3.89191629	    -62.70291108	     15.05786694	      0.73769478	    -13.31081941	    -18.00521188	     -6.70118764	    -13.10249872	     44.94984119	     -0.69946418	     -1.44344587	     -0.95785639	      3.36643341	      1.26891069	     -3.50239931	     -0.50521634	     -0.46937821
      0.74000000	    -11.06492533	    -39.40667333	     21.22749921	    -36.41217238	     67.26121215	    155.31774046	     60.00769585	    -14.94567494	     -3.01899332	    -68.56103918	     12.90526948	      0.81120627	    -11.67487511	    -23.37858492	     -6.10683546	    -13.56727235	     45.08977054	     -1.49601093	     -1.41329187	     -2.23060424	      3.54144857	      1.76666353	     -3.39720549	     -0.73817582	     -0.44064744
      0.74500000	    -12.46015494	    -37.67219579	     22.08087617	    -76.57326716	     35.19981673	    137.63518991	     60.72868235	    -14.86310923	     -2.06171748	    -76.99651167	     10.72261353	      1.63815141	     -6.58705695	    -24.60168969	     -6.59622423	    -14.10175919	     45.26906651	     -2.53057272	     -1.44702775	     -3.17566342	      3.81549852	      2.31154515	     -3.08937192	     -1.05810094	     -0.35804834
      0.75000000	    -11.13425649	    -28.07913865	     18.41795821	   -114.21763659	    -10.86743637	     97.66216392	     61.32546263	    -13.33660569	     -1.33245773	    -86.10920709	      8.44730742	      2.97082277	      1.76777265	    -20.64434227	     -8.00444540	    -14.52583635	     45.27418418	     -3.37261163	     -1.54248909	     -3.72818873	      4.11825746	      2.80692168	     -2.66256154	     -1.38949812	     -0.24294725
      0.75500000	     -7.78363955	    -11.62150089	     11.58950869	   -142.03225078	    -57.17805560	     45.75615151	     61.42907158	    -10.33328538	     -1.09696132	    -93.48242109	      5.55837162	      4.32092938	     11.17976866	    -12.11229358	     -9.77182256	    -14.71409869	     44.81653523	     -3.56479161	     -1.64818067	     -4.17210962	      4.35809633	      3.17815834	     -2.22730142	     -1.62508066	     -0.14300653
      0.76000000	     -3.46807789	      8.22854621	      4.24444456	   -153.65930769	    -90.27246865	     -5.09056438	     60.78189670	     -6.45443893	     -1.37255307	    -96.76622863	      1.55476606	      5.15942294	     18.74477469	     -1.36357436	    -10.96390231	    -14.59712558	     43.57482931	     -2.96599506	     -1.68114217	     -4.84686170	      4.44229761	      3.37913510	     -1.90007410	     -1.67841760	     -0.10094791
      0.76500000	      1.39664776	     26.67334865	     -0.80305957	   -144.58535327	   -102.98131243	    -44.02075670	     59.28874139	     -2.86246716	     -1.89293104	    -94.34005350	     -3.23886310	      5.12340939	     22.36358117	      8.67743781	    -10.59767448	    -14.17360097	     41.33074633	     -1.88665296	     -1.58391912	     -5.75000323	      4.29681552	      3.40907748	     -1.77378612	     -1.54142527	     -0.12621132
      0.77000000	      7.17981309	     39.23564122	     -1.88596832	   -114.14370882	    -94.01308554	    -64.83595869	     57.24135898	     -0.84127579	     -2.23756134	    -85.79402801	     -7.50258904	      4.11868015	     21.57372699	     15.81576284	     -8.31468914	    -13.58866937	     38.02472925	     -0.94878296	     -1.36963427	     -6.47234401	      3.87568743	      3.32550533	     -1.89450245	     -1.30148477	     -0.19842440
      0.77500000	     14.23591305	     42.87171971	      0.32882323	    -67.09942016	    -64.66512413	    -68.15501072	     55.28558299	     -0.80590219	     -2.17697111	    -72.08271535	     -9.50369294	      2.32119245	     17.46798913	     18.95180302	     -4.95143215	    -13.10928500	     33.75405263	     -0.55400696	     -1.10766862	     -6.43053491	      3.18621460	      3.21421325	     -2.25567819	     -1.07117350	     -0.27357655
      0.78000000	     22.11297575	     36.42768174	      3.30194685	    -13.74852167	    -17.97831670	    -60.17142529	     53.74659768	     -2.14627255	     -1.74244484	    -55.16812974	     -7.97045758	      0.09130832	     12.08413383	     18.02602397	     -2.32958624	    -12.86547156	     28.74467090	     -0.69525214	     -0.86017440	     -5.16410993	      2.30656410	      3.13294016	     -2.78945136	     -0.91808779	     -0.28967993
      0.78500000	     29.97924455	     21.25149655	      4.47851817	     31.74248644	     40.26799098	    -47.66427749	     52.19343427	     -3.82301470	     -1.08615575	    -37.15819220	     -2.65254526	     -2.15941645	      7.65900433	     14.03668048	     -2.13913077	    -12.71674105	     23.29323547	     -1.12995912	     -0.64849206	     -2.50768256	      1.36661049	      3.08569146	     -3.34588117	     -0.84907626	     -0.18690979
      0.79000000	     37.17361505	      1.02600101	      2.95319430	     55.44898525	    104.04016927	    -33.28845945	     49.79545411	     -5.18215195	     -0.25601960	    -19.42603916	      5.69889545	     -4.09094888	      5.66345223	      8.75757152	     -4.91738544	    -12.45496917	     17.68580126	     -1.72754453	     -0.46430414	      1.38340438	      0.49656653	      3.04442108	     -3.69281496	     -0.84349240	      0.05626521
      0.79500000	     42.71670248	    -19.47489984	     -0.27385464	     50.00965374	    173.67005883	    -15.54843907	     46.04865688	     -6.25779536	      0.88676396	     -2.45802380	     15.69979654	     -5.46914982	      6.02041227	      3.97042729	     -9.82955163	    -12.01832010	     12.24763857	     -2.61235491	     -0.29376596	      6.08803491	     -0.20292290	      2.98673867	     -3.58539119	     -0.88694253	      0.40140413
      0.80000000	     45.28676924	    -35.46981863	     -3.21229054	     19.73033540	    258.10276983	      6.78204925	     41.32632025	     -7.28184107	      2.41316412	     13.48417797	     25.50992683	     -6.11684200	      7.37696579	      0.68358284	    -14.99849276	    -11.46693044	      7.54625744	     -3.87756773	     -0.13781302	     10.93152681	     -0.64291407	      2.91850481	     -2.87800777	     -0.97174364	      0.76240858
      0.80500000	     44.65468609	    -43.06569046	     -4.33255099	    -20.98451980	    366.49293163	     31.22747552	     36.82853674	     -8.05730881	      4.03827811	     27.66370259	     33.04897695	     -5.90265376	      8.41582530	     -1.13160599	    -18.48391265	    -10.86278847	      4.43328236	     -5.26046196	     -0.01572655	     15.03391771	     -0.74039292	      2.86256459	     -1.57687272	     -1.07926489	      1.03403819
      0.81000000	     42.23648153	    -40.10886888	     -4.12815310	    -56.48590805	    497.31049638	     51.76596213	     33.97944411	     -7.52966195	      4.98355538	     38.53296656	     36.75848791	     -4.80428663	      8.96623506	     -2.09459859	    -19.60379690	    -10.24146848	      3.74139318	     -5.99408306	      0.04622202	     17.53619682	     -0.46511282	      2.82029788	      0.19875682	     -1.15497906	      1.11211460
      0.81500000	     38.44752699	    -26.98110800	     -4.66073887	    -79.05800455	    637.39686210	     62.20064200	     33.62606280	     -4.58507647	      4.43550914	     43.43714590	     36.14512281	     -2.92472867	      9.63922166	     -2.65331886	    -19.12246682	     -9.65698139	      5.94190640	     -5.29992345	      0.04011621	     17.75511184	      0.12210819	      2.75537969	      2.27147451	     -1.12703158	      0.89917754
      0.82000000	     29.53178574	     -6.61021433	     -7.29023078	    -91.44485486	    769.47012856	     60.45515583	     35.69849225	      0.80846948	      2.07860660	     38.64895039	     31.37224333	     -0.39085102	     10.36711940	     -2.92832366	    -17.96455564	     -9.19639019	     11.06935890	     -2.91629469	     -0.00942996	     15.11459419	      0.89718067	      2.62147496	      4.41563583	     -0.94263879	      0.31931721
      0.82500000	      8.51523096	     15.69078052	    -10.59759276	   -103.30844753	    878.73294263	     51.97829946	     39.19629984	      6.77716270	     -1.36697857	     20.78556923	     22.63202769	      2.76578287	      9.92860829	     -3.16442104	    -16.12348886	     -8.91128844	     18.69365408	      0.41839352	     -0.04499648	      9.22704610	      1.72727421	      2.41085711	      6.34510627	     -0.62580481	     -0.63089359
      0.83000000	    -28.75494954	     34.08807699	    -11.59335278	   -124.78480161	    955.90896999	     45.92901095	     42.78461801	     10.67531621	     -4.46919135	    -10.37105394	     10.46184302	      6.53121152	      7.44426495	     -3.42558168	    -12.92170529	     -8.78017271	     27.62054444	      3.34105512	     -0.00955426	      0.48599702	      2.48046795	      2.18411857	      7.73228473	     -0.28244243	     -1.80920332
      0.83500000	    -78.13730706	     44.55595344	     -8.91269926	   -158.93433922	    998.79591581	     46.05167759	     45.49149325	     11.05443577	     -5.99098894	    -49.63281949	     -2.99683915	     10.50151794	      3.76454103	     -2.58171491	     -8.04382122	     -8.70440594	     35.64315206	      4.73730802	      0.11582868	     -9.18407810	      2.99826605	      2.04350208	      8.27796118	     -0.04331107	     -2.89418862
      0.84000000	   -128.54225110	     46.75866862	     -4.89161223	   -196.75992165	   1012.49777576	     44.29056031	     46.84851182	      8.74306171	     -5.78000961	    -87.49566884	    -14.63871310	     13.67280064	      0.66939052	      1.42987160	     -2.27829456	     -8.51468487	     40.05896526	      4.54124516	      0.30109028	    -17.01633868	      3.12524759	      2.04609312	      7.83102439	      0.03465689	     -3.51509086
      0.84500000	   -169.08608173	     41.73533559	     -4.02209480	   -221.70017667	   1009.34062977	     29.37224426	     46.30702248	      5.74868389	     -4.61598742	   -114.64683812	    -20.80421434	     14.62948874	     -0.65940866	      9.94427702	      2.74916830	     -7.99859798	     39.17996733	      3.53202847	      0.49266610	    -20.34172039	      2.80061010	      2.14347365	      6.48812024	     -0.00149655	     -3.41025102
      0.85000000	   -194.90648305	     31.53287671	     -9.35639509	   -223.27978081	   1006.54365250	     -0.93736504	     42.97653295	      3.55964138	     -3.39526790	   -126.75423756	    -19.46601915	     12.42014511	      0.50908129	     22.59049503	      5.71311654	     -6.98966019	     33.53390838	      2.54944145	      0.64322945	    -18.08891441	      2.12659022	      2.22049524	      4.60661326	     -0.06081254	     -2.59105426
      0.85500000	   -206.35886002	     20.64727033	    -20.19288786	   -206.60896166	   1019.81692460	    -37.82767453	     36.39595056	      2.47982084	     -2.55604573	   -125.41326193	    -12.42490917	      7.52199573	      5.58924622	     37.45447667	      6.40879238	     -5.53465857	     25.52691107	      1.96283469	      0.72350110	    -11.70794649	      1.32431297	      2.19317757	      2.68573563	     -0.08723850	     -1.38059290
      0.86000000	   -204.31534038	     13.52977327	    -32.59772383	   -186.92298693	   1057.50448400	    -68.52052100	     27.48242496	      1.87631323	     -2.02823123	   -114.90729190	     -4.03710709	      1.69473990	     16.55807784	     51.28192421	      5.32986259	     -3.96347221	     17.80701845	      1.63449411	      0.72368596	     -4.17122620	      0.60227397	      2.06749977	      1.16865007	     -0.09005936	     -0.23230084
      0.86500000	   -188.51004688	     10.61873195	    -41.97484417	   -176.34368972	   1118.82937183	    -84.10415456	     18.41178133	      0.79331021	     -1.54928927	    -99.03602650	      1.77366438	     -3.07179783	     34.16282873	     59.95307065	      2.73779863	     -2.67703236	     11.91876358	      1.25145181	      0.65279369	      1.74018788	      0.06518271	      1.91082183	      0.29110380	     -0.11222073	      0.50080381
      0.87000000	   -159.83405860	      7.45106944	    -45.16907564	   -176.73542915	   1192.25595652	    -80.66029584	     11.42189794	     -1.43371964	     -0.93990293	    -80.40414964	      4.07953255	     -5.70413503	     56.01854598	     59.95708350	     -1.32071768	     -1.87753021	      8.16038662	      0.62285244	      0.53578716	      4.83694970	     -0.28442948	      1.78025205	      0.03883712	     -0.18193417	      0.71137682
      0.87500000	   -122.90950893	     -0.93887032	    -41.50278053	   -183.42844965	   1255.98951584	    -57.78573811	      7.68226040	     -4.54666661	     -0.33095007	    -61.21059690	      4.66010422	     -6.29784848	     76.60839607	     50.33457304	     -6.33334408	     -1.52912882	      6.19551444	     -0.09922955	      0.40511391	      5.56714958	     -0.47618310	      1.68663751	      0.21658681	     -0.28049379	      0.52255872
      0.88000000	    -86.37475556	    -14.91489553	    -33.30573209	   -192.80444786	   1289.46773783	    -18.66489581	      6.93777661	     -7.30082067	     -0.14645850	    -43.77371673	      5.72365871	     -5.53406739	     89.82639802	     33.90686205	    -11.42377247	     -1.44909470	      5.62641451	     -0.44975290	      0.29104771	      5.06092571	     -0.50940006	      1.62111527	      0.57453105	     -0.35611281	      0.16482496
      0.88500000	    -59.91530670	    -29.46065785	    -24.82124289	   -204.48727965	   1289.78298238	     28.96623703	      8.00416072	     -8.38600947	     -0.71484636	    -30.04200068	      7.96295644	     -4.01871250	     92.24559193	     16.35197486	    -15.80902130	     -1.41362313	      6.13358202	     -0.04771851	      0.20824914	      4.15656175	     -0.36321034	      1.59399409	      0.91821190	     -0.37734367	     -0.16585054
      0.89000000	    -49.43565770	    -38.22022253	    -18.89849240	   -216.95931309	   1275.66778432	     74.09091753	      9.56672498	     -7.51807953	     -1.88120492	    -20.67380644	     10.68316756	     -2.20059691	     84.66346887	      3.07935495	    -18.29206104	     -1.24569789	      7.34133043	      1.00402564	      0.14714662	      3.25442838	     -0.06064157	      1.62960466	      1.15305497	     -0.36687787	     -0.37627084
      0.89500000	    -54.43107269	    -37.66507615	    -14.82148372	   -223.16477305	   1274.78630631	    106.00979086	     10.59970274	     -5.53972790	     -3.07801171	    -14.88940240	     12.84545523	     -0.52925129	     71.30648143	     -3.43089114	    -16.85896837	     -0.80557344	      8.73963132	      2.18520352	      0.08793600	      2.55981003	      0.29889428	      1.72846337	      1.26920381	     -0.37548218	     -0.46728010
      0.90000000	    -69.55769194	    -28.31887130	    -10.18836212	   -212.55448344	   1305.93025511	    118.73285524	     10.46649443	     -3.63966988	     -3.78014601	    -11.40103635	     13.75928038	      0.56934288	     57.63544669	     -3.55848940	    -10.19040922	      0.03628240	      9.81001303	      3.00295208	      0.02484081	      2.19811827	      0.57921781	      1.84412254	      1.29844024	     -0.42767936	     -0.48691062
      0.90500000	    -88.05872377	    -13.36044092	     -4.45629906	   -180.31619101	   1367.56452806	    113.77884239	      8.91681028	     -2.61141710	     -3.85534888	     -9.42547993	     13.18801528	      0.89290251	     48.08420422	      1.28173829	      0.27138012	      1.33459599	     10.27082393	      3.32154291	     -0.02467662	      2.16416646	      0.68815190	      1.89460990	      1.27652672	     -0.49454209	     -0.48290471
      0.91000000	   -104.00806241	      3.54832070	      0.24339111	   -136.71233523	   1437.28471471	     98.89847286	      5.95950595	     -2.52531171	     -3.54780262	     -8.87452862	     11.22338108	      0.58620291	     44.86219341	      9.66487395	     10.59021424	      2.96815093	     10.22069138	      3.34125857	     -0.03180176	      2.30087468	      0.63394974	      1.80545814	      1.22878563	     -0.51440186	     -0.47554116
      0.91500000	   -113.07433649	     19.51421582	      1.19225155	   -104.91825989	   1482.95759561	     82.85958727	      1.97250818	     -2.81585769	     -3.27117322	     -9.83972004	      8.28673605	     -0.01241410	     47.81016684	     19.86158562	     16.71703048	      4.53967586	      9.98488408	      3.38526507	      0.01477410	      2.43605942	      0.50103178	      1.56956730	      1.17175501	     -0.44244231	     -0.45816971
      0.92000000	   -113.14081222	     32.53204433	     -2.98973090	   -104.04458632	   1482.61090279	     70.43986379	     -1.93201365	     -2.87434316	     -3.35011417	    -11.92133881	      4.98613461	     -0.61922892	     54.70458783	     29.74485786	     16.42994923	      5.42522312	      9.78170404	      3.64367736	      0.08644933	      2.48726618	      0.37199085	      1.28285400	      1.11963824	     -0.29523948	     -0.42105050
      0.92500000	   -104.80000821	     41.05052975	    -11.61395877	   -131.17218635	   1440.48551369	     61.67499589	     -4.15484002	     -2.61381172	     -3.80934214	    -13.82033776	      1.72519597	     -1.05215371	     62.11619716	     37.09032910	      9.95398741	      5.18136171	      9.56430981	      4.03916312	      0.13073163	      2.37153354	      0.28347123	      1.10628387	      1.09229811	     -0.15293469	     -0.37463983
      0.93000000	    -90.96042097	     43.98384775	    -21.93909063	   -160.34424346	   1382.65457085	     54.81574021	     -3.62764369	     -2.16966959	     -4.48234427	    -13.57922611	     -1.30983643	     -1.17138420	     66.59336070	     39.80176533	     -0.21399294	      3.94433971	      9.16863947	      4.42535130	      0.11252955	      1.95745426	      0.24106444	      1.16105207	      1.11320827	     -0.10055181	     -0.34612830
      0.93500000	    -75.84583014	     41.67774722	    -30.43172495	   -160.84424107	   1335.01074601	     49.64270597	     -0.63574142	     -1.31423019	     -5.27796686	     -9.57663391	     -3.76001507	     -0.90305469	     65.56212535	     36.78591623	    -10.37400014	      2.30769130	      8.55052134	      4.84064702	      0.03838904	      1.20352123	      0.24847720	      1.43692615	      1.18650202	     -0.15675863	     -0.35359400
      0.94000000	    -63.45870248	     36.15005327	    -34.72331212	   -119.67203316	   1306.52782565	     47.99571949	      3.18625599	      0.18260208	     -6.10141747	     -1.50025396	     -5.12707662	     -0.27623364	     58.35732912	     28.90625639	    -17.32768709	      0.95202658	      7.82223514	      5.35810967	     -0.04950099	      0.23255001	      0.31464304	      1.79312507	      1.27419722	     -0.26829162	     -0.38842942
      0.94500000	    -55.63836245	     29.62614274	    -34.46611857	    -49.37056990	   1290.66411306	     50.63060134	      5.65957391	      1.77658983	     -6.58570915	      9.67023498	     -5.38995593	      0.59841047	     47.02168253	     18.45482647	    -19.52232308	      0.44822010	      7.03768537	      5.76684825	     -0.09805345	     -0.80540016	      0.43354457	      2.05648691	      1.30729398	     -0.37213499	     -0.42531101
      0.95000000	    -51.45174966	     23.37217268	    -30.89665738	     24.00115942	   1276.46573219	     54.46006779	      5.36763130	      2.42659392	     -6.22496662	     22.29994507	     -5.26117302	      1.54843863	     35.24596576	      7.91637332	    -17.23191133	      1.06579774	      6.03727643	      5.64658001	     -0.07221104	     -1.85953556	      0.56240987	      2.13429942	      1.23135605	     -0.44601498	     -0.44654262
      0.95500000	    -48.96036178	     17.94788345	    -26.04827151	     78.99380873	   1256.51328597	     55.23084173	      2.58093305	      1.65477705	     -4.88868250	     34.26465438	     -5.41335062	      2.32176362	     25.89561256	     -0.45435367	    -12.21153379	      2.54993055	      4.65538042	      4.81193666	      0.02801189	     -2.85132301	      0.63517861	      2.04387287	      1.04836227	     -0.49526262	     -0.45041514
      0.96000000	    -47.32070078	     13.56028701	    -21.93222892	    108.04557218	   1228.15747830	     52.67238538	     -1.14756810	     -0.17212291	     -3.03729315	     43.12372752	     -5.62075654	      2.60883489	     19.65216413	     -4.74253555	     -6.91797872	      4.25342873	      3.02234428	      3.53874816	      0.16945343	     -3.49069566	      0.60352703	      1.86181921	      0.81730882	     -0.52110328	     -0.43830386
      0.96500000	    -46.83091632	     10.06718091	    -20.04544701	    116.75067839	   1191.80847010	     49.94244615	     -4.31283124	     -2.44640773	     -1.36383223	     47.41337031	     -5.14284944	      2.18534036	     15.56903418	     -4.02914454	     -3.56963145	      5.60388850	      1.45308406	      2.32038528	      0.30201632	     -3.43630371	      0.45620142	      1.67180987	      0.62257591	     -0.52354519	     -0.41135090
      0.97000000	    -47.76047095	      7.29512768	    -21.33089288	    117.24050178	   1148.62572887	     47.75464155	     -6.35863279	     -4.69852143	     -0.33080839	     47.88988703	     -3.81643506	      1.08219454	     12.02162117	      0.98249203	     -3.47622932	      6.40688864	      0.07562039	      1.51494897	      0.38183674	     -2.66640885	      0.20849284	      1.53797572	      0.53697086	     -0.51557782	     -0.38229908
      0.97500000	    -49.32799224	      5.90453750	    -25.79415518	    118.81335577	   1098.03410838	     42.15977711	     -7.50998883	     -6.51811239	     -0.02806134	     46.98944530	     -2.49308259	     -0.36152982	      7.66005903	      8.33729380	     -6.34627754	      6.76145472	     -1.26432673	      1.21866299	      0.38791368	     -1.61378885	     -0.10108144	      1.49349128	      0.58914289	     -0.51835220	     -0.37389942
      0.98000000	    -48.94162179	      7.78651780	    -31.59036283	    122.31644765	   1037.82211179	     29.32105975	     -8.09265419	     -7.46756384	     -0.32537761	     47.13928864	     -2.44708380	     -1.63900399	      2.83115185	     15.85014939	     -9.69223603	      6.82346664	     -2.78067018	      1.36318221	      0.32102606	     -0.92121837	     -0.40995983	      1.54958524	      0.75712924	     -0.55053756	     -0.40275542
      0.98500000	    -43.29743131	     14.31242935	    -34.98315819	    122.76377954	    967.46554367	     10.88134201	     -8.22900441	     -7.19504224	     -1.04837424	     49.33437047	     -4.19236639	     -2.38671898	     -0.18835348	     21.56155587	     -9.72308799	      6.69968000	     -4.50859350	      1.84264774	      0.19409694	     -0.95931949	     -0.65505621	      1.70753576	      0.99560611	     -0.62365042	     -0.46618388
      0.99000000	    -31.79681222	     24.05734072	    -32.49583357	    116.71637168	    890.07086140	     -6.51098862	     -8.05896523	     -5.54670692	     -2.07496813	     52.55273075	     -6.78326203	     -2.60552346	      0.60988204	     23.87026245	     -4.09125193	      6.50672026	     -6.19085689	      2.60798439	      0.02806246	     -1.50506766	     -0.80141537	      1.94883314	      1.25951844	     -0.73228455	     -0.53876724
      0.99500000	    -18.28709172	     32.94870902	    -23.56836290	    106.87399737	    810.09863759	    -15.34585660	     -8.02301676	     -2.95258859	     -3.12321204	     54.38967089	     -8.44394762	     -2.54729435	      4.82764150	     22.26685577	      6.00264824	      6.43587994	     -7.31726931	      3.46186492	     -0.14430243	     -1.93547659	     -0.84054132	      2.22825840	      1.50409128	     -0.86393092	     -0.58238024
      1.00000000	     -8.24565774	     37.57225521	    -10.96610220	     98.37094210	    730.50981463	    -12.01204508	     -8.76355016	     -0.21559900	     -3.88354614	     52.67143714	     -7.98931350	     -2.40525532	     10.36960125	     17.78150864	     16.89502657	      6.67465348	     -7.34267047	      4.15210084	     -0.28791870	     -1.77073454	     -0.76939028	      2.48533399	      1.68776245	     -0.99617905	     -0.57005151
      1.00500000	     -4.63676908	     37.19793790	      1.38561494	     91.75676838	    653.20715096	      1.33976286	    -10.70153551	      1.81019663	     -4.19796630	     46.80428957	     -5.57087704	     -2.18404891	     15.55863835	     12.22677925	     25.37182100	      7.27170854	     -5.99539417	      4.49762506	     -0.38185917	     -0.99453216	     -0.59215960	      2.67141687	      1.79980481	     -1.10230041	     -0.50964709
      1.01000000	     -6.79253896	     32.99166513	     10.50329427	     83.55511836	    579.82591706	     18.52098888	    -13.59623182	      2.55559991	     -4.14585207	     37.99086152	     -2.16004128	     -1.82827627	     19.44791357	      7.14961533	     30.10437238	      8.09774574	     -3.49717132	      4.47563988	     -0.42920716	      0.08116246	     -0.34573321	      2.76865194	      1.88708164	     -1.16165764	     -0.44812768
      1.01500000	    -12.22886552	     26.08995480	     15.26576287	     72.20747907	    510.51886521	     33.43422353	    -16.71045166	      1.67998345	     -3.76937032	     28.47812128	      1.29553777	     -1.32701613	     20.90765889	      3.25481452	     31.24927847	      8.96879786	     -0.52288049	      3.99204889	     -0.44815854	      1.08278450	     -0.09749231	      2.79177023	      2.03466564	     -1.18701105	     -0.44811116
      1.02000000	    -18.12952151	     18.09467312	     16.34570681	     59.97715371	    443.88108641	     41.12856891	    -19.27268534	     -0.11602952	     -3.28762840	     20.46123099	      4.15938035	     -0.67966186	     19.17798740	      0.21940774	     29.94405869	      9.77616857	      2.12383420	      3.20226358	     -0.46379224	      1.71863123	      0.09644190	      2.76966121	      2.30371602	     -1.19686108	     -0.54987944
      1.02500000	    -21.72315227	     11.14237848	     15.60561324	     51.20261350	    377.96231740	     38.76052194	    -20.84881285	     -1.28647902	     -3.01714470	     15.38354340	      6.17887430	      0.08882681	     14.95506959	     -2.82824610	     27.82470779	     10.55802981	      3.86021461	      2.50237911	     -0.48973340	      1.90721291	      0.21735429	      2.73185412	      2.67624348	     -1.19728445	     -0.74179013
      1.03000000	    -20.87428733	      6.20295658	     14.89401461	     51.26634317	    310.92140670	     28.91602105	    -21.42851333	     -1.20875755	     -2.84741173	     14.04235148	      7.57460908	      0.83254365	      9.63416622	     -6.19281519	     25.98824802	     11.46085978	      4.40516865	      1.87678026	     -0.50870396	      1.86627798	      0.26632562	      2.71097950	      3.04514266	     -1.21115562	     -0.95805204
      1.03500000	    -15.16162218	      4.08908425	     14.74448608	     64.10991535	    243.19613170	     18.08285074	    -21.47308877	      0.20115994	     -2.66770834	     16.96345904	      8.72273882	      1.30555564	      3.96974303	     -8.96683219	     24.40095933	     12.73398401	      3.66885756	      1.33217180	     -0.48489404	      1.96280153	      0.24311269	      2.72236601	      3.25490294	     -1.23829085	     -1.10791580
      1.04000000	     -5.96375932	      5.16359900	     14.62110522	     88.06743526	    178.46513731	     12.76037224	    -21.86141842	      2.38388530	     -2.37138027	     24.23018224	      9.74336018	      1.32522099	     -1.81965041	     -9.66988747	     22.59536472	     14.65155519	      1.72525240	      0.83369858	     -0.37856490	      2.44885509	      0.15359339	      2.75852269	      3.17220282	     -1.26407302	     -1.11740594
      1.04500000	      4.41608976	      7.48157407	     13.98124257	    114.41158283	    119.98910231	     16.04015867	    -23.75372091	      3.66094433	     -1.66158457	     35.03781578	     10.58595072	      0.90746661	     -7.32322602	     -7.62505346	     20.55060281	     17.41902027	     -1.15855450	     -0.07173109	     -0.15259643	      3.33822607	      0.02291948	      2.79562186	      2.75532971	     -1.29648985	     -0.96215457
      1.05000000	     13.69606350	      7.90062878	     12.71031673	    131.49458254	     67.91265346	     25.55000790	    -28.00982629	      2.89648860	     -0.49484367	     47.64791820	     11.25793733	      0.27919703	    -11.90734717	     -3.77078969	     18.63140860	     21.02056633	     -4.55041849	     -1.63293923	      0.20869437	      4.41155505	     -0.10737235	      2.79424244	      2.08790231	     -1.33052920	     -0.68066980
      1.05500000	     19.30252877	      3.18643374	     11.00367548	    129.93463927	     21.49909965	     37.86505598	    -35.05394282	     -0.46531622	      1.09837476	     59.65249193	     11.77305890	     -0.22951425	    -15.25329842	     -0.00398437	     16.98237867	     25.19948779	     -7.82901733	     -4.04707588	      0.70093794	      5.29716664	     -0.18975782	      2.72347329	      1.35122531	     -1.37478284	     -0.35951457
      1.06000000	     18.46369908	     -7.25763439	      9.01418018	    105.63838375	    -18.72529786	     51.36404441	    -44.72223520	     -5.89882477	      2.94767949	     68.41924246	     11.91345833	     -0.33975109	    -17.67782940	      2.27201408	     15.35559647	     29.53594265	    -10.20062765	     -7.21902143	      1.29504963	      5.58534917	     -0.18507617	      2.56397697	      0.75948140	     -1.43693970	     -0.10156638
      1.06500000	      9.62579254	    -19.86247161	      7.05234212	     60.89453638	    -51.60320309	     65.36723532	    -56.07620246	    -11.28758334	      4.68478167	     71.91087129	     11.20372787	      0.06598357	    -19.78473849	      2.82109394	     13.67729960	     33.59093441	    -11.00133254	    -10.41871207	      1.93528787	      4.95597625	     -0.08406641	      2.29946040	      0.50197611	     -1.48955836	      0.00298076
      1.07000000	     -6.30463620	    -29.62645513	      5.96786728	      4.17275599	    -76.39535991	     80.13893231	    -67.78783091	    -14.50755472	      6.10746535	     69.67796174	      9.30054552	      0.89963806	    -21.86288885	      2.26117140	     12.49057667	     37.06571700	    -10.12094731	    -12.91894443	      2.55998210	      3.34353960	      0.07601118	      1.93773945	      0.69345812	     -1.51327195	     -0.09880477
      1.07500000	    -25.42919545	    -31.97062029	      6.55967367	    -50.97471549	    -92.47050921	     95.06055640	    -78.25608354	    -13.80087228	      7.12373547	     63.33124926	      6.34488703	      1.88853832	    -23.65006551	      1.71174816	     12.42369665	     39.85000116	     -8.16101433	    -14.03435313	      3.11077219	      1.03551700	      0.21819232	      1.50948146	      1.32708540	     -1.48756303	     -0.40138323
      1.08000000	    -41.68778013	    -24.43830563	      8.50507594	    -90.08349507	    -98.44662447	    106.67769492	    -85.58029666	     -8.35614581	      7.67426811	     55.85562303	      2.86168138	      2.67644338	    -24.44432160	      2.44548546	     13.36660990	     41.90787687	     -6.13252099	    -13.25296658	      3.53402242	     -1.41614541	      0.26288461	      1.03682412	      2.25800841	     -1.38212468	     -0.83306945
      1.08500000	    -49.06744772	     -8.57957075	     10.45369992	   -104.75171250	    -93.33556716	    108.36448714	    -87.83076216	      0.79689932	      7.73135637	     49.99806511	     -0.52016845	      2.98004785	    -23.49658405	      4.96951281	     14.62331542	     43.10324811	     -4.85200072	    -10.62062019	      3.78321750	     -3.40819496	      0.17620368	      0.52030820	      3.24283121	     -1.18271549	     -1.27473524
      1.09000000	    -44.27565361	      9.95127377	     11.33362459	    -96.92564722	    -79.75379399	     93.04925054	    -83.86185482	     10.94602522	      7.30315891	     47.04435555	     -3.27323320	      2.71497547	    -20.72846003	      8.11306312	     15.79912730	     43.21675669	     -4.56502676	     -6.85024389	      3.83252306	     -4.52145431	     -0.01202929	     -0.03620675	      4.02904010	     -0.91539881	     -1.60737146
      1.09500000	    -28.26332592	     24.04101788	     10.93087871	    -76.67047268	    -64.68355498	     57.52236518	    -74.31892531	     18.99700781	      6.46453911	     46.94415819	     -5.22934528	      2.00646821	    -17.08093387	      9.34768241	     17.00407596	     42.19319394	     -5.11251059	     -3.04970404	      3.70072367	     -4.70528299	     -0.23886790	     -0.61090048	      4.45299991	     -0.64212111	     -1.76522160
      1.10000000	     -5.54687609	     28.84565166	      9.14904820	    -55.89094766	    -55.42103329	      5.06670149	    -61.90844054	     22.84523605	      5.37429882	     49.12202428	     -6.67875401	      1.08292014	    -13.81976180	      6.58120607	     18.13832992	     40.36548259	     -6.27488748	     -0.30662702	      3.46379063	     -4.26476534	     -0.45403485	     -1.17816037	      4.48758252	     -0.43307833	     -1.75606151
      1.10500000	     17.86790411	     24.43890557	      5.58690098	    -41.99538428	    -54.07316939	    -54.82079653	    -50.24211340	     22.20892527	      4.21539296	     52.83030168	     -7.97709412	      0.13021710	    -11.61813646	      0.23362643	     18.47026413	     38.38905638	     -7.85540560	      0.80482146	      3.23296698	     -3.58729194	     -0.63927732	     -1.71349183	      4.21553158	     -0.31960834	     -1.63388361
      1.11000000	     35.90261702	     15.41290243	      0.18036123	    -35.01834849	    -55.53836045	   -108.79592589	    -42.27529002	     18.23114293	      3.15114500	     56.94492670	     -9.17613562	     -0.76366514	    -10.58174480	     -6.41720507	     17.21149079	     36.92118923	     -9.57324284	      0.33887878	      3.11055323	     -2.90238725	     -0.79380550	     -2.17855189	      3.76068807	     -0.27927117	     -1.45551886
      1.11500000	     43.40052920	      7.79755250	     -5.83134297	    -30.37467301	    -50.92292558	   -143.24129815	    -39.58019529	     12.61599790	      2.34334965	     59.93450405	    -10.01207419	     -1.56773034	    -10.56513798	     -9.34481910	     14.48906763	     36.34842657	    -11.06042871	     -1.23477027	      3.15433684	     -2.26218713	     -0.91509108	     -2.52187129	      3.22954104	     -0.26377448	     -1.25690519
      1.12000000	     37.99570564	      5.32485679	     -9.96812980	    -25.18043236	    -34.15745524	   -148.66450571	    -42.41072049	      7.12037605	      1.98341310	     60.42507465	    -10.04864024	     -2.26887482	    -10.85687088	     -6.71023967	     11.51610067	     36.70546556	    -12.01433297	     -3.24210588	      3.36826164	     -1.63553767	     -0.99967411	     -2.70003141	      2.69543082	     -0.22931214	     -1.05822029
      1.12500000	     21.53994318	      7.19960100	    -10.14628439	    -22.50071625	     -7.24353982	   -125.40314501	    -49.95644375	      3.08897884	      2.24653889	     57.98848289	     -8.93764029	     -2.87855729	    -10.24045699	     -0.35335373	      9.66661698	     37.71787409	    -12.33319109	     -5.04801097	      3.71485558	     -0.97403619	     -1.05343237	     -2.69623580	      2.21324777	     -0.15193376	     -0.87738074
      1.13000000	     -0.78899736	      9.39160074	     -6.42350264	    -29.52971346	     19.98914352	    -86.50339208	    -60.62866368	      0.97350832	      3.17040621	     53.40939712	     -7.05424251	     -3.34455532	     -7.96491952	      5.35451010	      9.62918680	     38.94699476	    -12.13377151	     -6.33553514	      4.13398428	     -0.38710479	     -1.08554680	     -2.53905235	      1.83096730	     -0.03718611	     -0.74141081
      1.13500000	    -23.10125828	      8.01845907	     -0.80340571	    -50.58532758	     36.52473644	    -50.61324447	    -72.45362318	      0.23490090	      4.57241081	     48.22481594	     -5.52859219	     -3.51542733	     -4.39551733	      6.47521687	     11.31807597	     39.97072425	    -11.65578981	     -7.20685024	      4.55175578	     -0.15237962	     -1.09943979	     -2.31231894	      1.58447425	      0.07516163	     -0.67860770
      1.14000000	    -41.08975563	      1.92466139	      4.03605925	    -80.87819336	     38.05452942	    -29.87717233	    -83.30860837	     -0.19794342	      6.07001934	     44.01152145	     -5.45587858	     -3.25306312	     -0.81935371	      2.11335841	     13.85025977	     40.43961727	    -11.14577558	     -7.97012164	      4.87291136	     -0.50311060	     -1.09592152	     -2.12687057	      1.48738704	      0.12380988	     -0.70153684
      1.14500000	    -52.48273567	     -6.67069723	      5.57280652	   -107.62710523	     29.15716012	    -24.60560023	    -90.87847318	     -1.11224757	      7.15983035	     41.86932224	     -7.02661643	     -2.60822660	      1.19628320	     -4.89153289	     15.39805212	     40.02602773	    -10.80799923	     -8.76300266	      4.97310045	     -1.36414540	     -1.07688888	     -2.07582033	      1.51961444	      0.05595265	     -0.78721738
      1.15000000	    -56.12625421	    -13.15557323	      2.05715487	   -118.00402340	     19.22253147	    -28.21162240	    -92.87303702	     -2.31470230	      7.32652460	     42.11165542	     -9.52211719	     -1.80877811	      0.73553602	     -9.70003177	     13.91048853	     38.45103438	    -10.79842605	     -9.31890495	      4.72142015	     -2.37912185	     -1.03644973	     -2.20815572	      1.62903147	     -0.14155206	     -0.87905881
      1.15500000	    -51.52179634	    -12.97131784	     -6.36128060	   -106.87390619	     17.02858012	    -35.46768285	    -87.91779773	     -2.66052952	      6.21227215	     44.15421024	    -12.05253063	     -1.04550615	     -1.66676968	     -8.77506609	      8.92771662	     35.63028144	    -11.14925832	     -9.09376248	      4.04217331	     -3.22796665	     -0.95886022	     -2.50657286	      1.76812689	     -0.42885726	     -0.93146391
      1.16000000	    -39.18546542	     -4.61522600	    -16.70463460	    -78.62779100	     26.77769303	    -44.72507656	    -76.42833306	     -0.89172070	      3.79975520	     46.89174975	    -13.82490590	     -0.43643079	     -4.20795749	     -2.28285424	      2.58060824	     31.78113084	    -11.72352926	     -7.64523256	      2.97750380	     -3.71239891	     -0.83797371	     -2.88007569	      1.92373398	     -0.72534519	     -0.94010382
      1.16500000	    -20.89618240	      9.30642191	    -24.33286844	    -43.02037330	     46.30271993	    -54.14751162	    -60.39261694	      3.47352501	      0.45803482	     49.34287060	    -14.17450971	     -0.06017271	     -5.16434049	      6.18415768	     -1.85616659	     27.35025008	    -12.33642732	     -4.88741305	      1.69476727	     -3.73695661	     -0.68271367	     -3.20317557	      2.08832249	     -0.93361976	     -0.92197668
      1.17000000	      0.41127416	     23.69821708	    -25.64012737	     -9.62459925	     69.93894120	    -59.36247397	    -42.20032938	      9.91332995	     -3.19938293	     50.91618320	    -12.85278516	      0.12630492	     -4.23129133	     12.01569197	     -2.36686177	     22.82883854	    -12.88475822	     -1.03088440	      0.42863042	     -3.39897204	     -0.50316445	     -3.35759239	      2.22737630	     -0.96159923	     -0.88747827
      1.17500000	     21.04604670	     33.76693876	    -19.75938890	     14.24485689	     96.60114286	    -55.39503490	    -23.66847442	     17.20793396	     -6.50758588	     51.24495969	    -10.15048673	      0.30947351	     -2.42971438	     12.55618210	      1.05451121	     18.61383098	    -13.27242558	      3.57822088	     -0.59699510	     -2.98080703	     -0.31126829	     -3.22876548	      2.31166912	     -0.75033676	     -0.85069808
      1.18000000	     37.79027806	     37.43721635	     -8.59377082	     22.65066911	    135.73845706	    -40.12169720	     -5.71924562	     23.82310127	     -8.87889627	     50.13891975	     -6.70022041	      0.71748082	     -0.82481539	      8.93764656	      7.28527252	     14.90507951	    -13.28561584	      8.48337217	     -1.22267515	     -2.79375581	     -0.12860898	     -2.70980075	      2.35798735	     -0.30277624	     -0.84799046
      1.18500000	     49.32276488	     35.77471191	      4.17656727	     11.82364609	    203.18683406	    -16.58194229	     11.53795163	     28.42134846	     -9.89743203	     47.82859540	     -2.97072358	      1.34752930	      0.18400625	      5.23598404	     14.71846651	     11.64163217	    -12.71017175	     13.11301958	     -1.37671937	     -2.86275527	      0.02075478	     -1.76382608	      2.39818246	      0.31260260	     -0.89968776
      1.19000000	     56.00592348	     31.27161047	     14.70823398	    -16.76277738	    310.11839283	      6.98081367	     28.06252892	     30.53706963	     -9.40971373	     45.07689738	      0.95125809	      1.84540230	      0.50139299	      5.20992663	     21.47278862	      8.70848831	    -11.62105252	     16.89157248	     -1.07752320	     -2.85079816	      0.12331577	     -0.48573600	      2.43115719	      0.98020960	     -0.97007183
      1.19500000	     57.80275693	     25.14242419	     21.00004387	    -56.39528747	    456.25659439	     20.94067004	     42.37121306	     30.56285861	     -7.54473330	     42.80567978	      5.25806907	      1.67631881	      0.26021690	      9.16523387	     26.07526089	      6.41157226	    -10.41890493	     19.22938546	     -0.41256205	     -2.28230573	      0.17605680	      0.92257672	      2.43675809	      1.54880695	     -0.99277498
      1.20000000	     52.26227249	     15.88048219	     23.51143850	   -100.56757746	    632.45897128	     20.09564271	     50.54944705	     28.69404237	     -4.59513841	     41.51738290	     10.13665268	      0.43285098	      0.31232447	     13.68495134	     27.92153160	      5.67682272	     -9.53045395	     19.28210463	      0.49243009	     -0.82688868	      0.18169636	      2.26005045	      2.41815745	      1.83530664	     -0.92726351
      1.20500000	     34.76486817	      1.02911694	     23.20266163	   -148.26833605	    825.80293968	      6.02839291	     47.28164057	     24.11359132	     -0.82288713	     41.05674370	     15.06479587	     -1.71757309	      2.01390246	     14.46065930	     26.71646746	      7.58093920	     -9.14816511	     15.96186140	      1.48540562	      1.30268851	      0.15594309	      3.42997176	      2.40990077	      1.65548599	     -0.79644258
      1.21000000	      2.07935118	    -19.66329642	     19.87513237	   -202.66429316	   1018.66423211	    -15.23893244	     28.84259502	     15.94865611	      3.56027060	     41.04472147	     18.79501138	     -4.05722957	      6.20386490	      9.34443347	     21.92689368	     12.55629741	     -9.26825536	      8.78202408	      2.38730553	      3.41073632	      0.12647448	      4.44170160	      2.45201303	      0.92555710	     -0.66275329
      1.21500000	    -43.24388009	    -41.96885563	     12.60185139	   -264.86458018	   1186.08127590	    -38.26996955	     -3.67129694	      5.23810398	      8.09525243	     41.16681593	     19.67555317	     -5.53652068	     12.67163905	     -0.91779979	     13.40357764	     19.84759180	     -9.78135776	     -0.98642691	      3.01234883	      4.53068588	      0.12537613	      5.30886688	      2.56457863	     -0.21144480	     -0.59565363
      1.22000000	    -92.31678661	    -57.90769428	      2.01872766	   -328.91717435	   1302.42798948	    -60.40277023	    -43.24512853	     -4.27333766	     11.74856222	     40.92174672	     16.72924148	     -5.38108572	     20.37656353	    -13.60959446	      2.63257808	     27.57945766	    -10.34561210	    -10.12916814	      3.22129135	      4.03256446	      0.17173128	      5.95202435	      2.72591897	     -1.36986984	     -0.63218266
      1.22500000	   -134.27613808	    -59.76001793	     -8.72416688	   -381.17080640	   1354.19979831	    -80.09121450	    -79.13597747	     -8.05973273	     13.14402601	     39.28765809	     10.52726514	     -3.57733093	     27.61971746	    -25.19561107	     -7.23408124	     33.43648518	    -10.21375774	    -15.03336758	      2.98197588	      2.09562519	      0.26033551	      6.20700272	      2.86316909	     -2.10520315	     -0.75717274
      1.23000000	   -160.32341848	    -46.07874565	    -15.71094735	   -403.38866868	   1341.71169084	    -92.94434356	   -100.76511066	     -4.69949033	     11.55764026	     35.06902007	      3.14493981	     -0.92207251	     32.21376316	    -32.41743926	    -13.21583992	     35.46162041	     -8.40143949	    -14.19092186	      2.39171247	     -0.30208061	      0.36350948	      5.95156571	      2.86378143	     -2.20277598	     -0.90442957
      1.23500000	   -163.97941080	    -24.11279546	    -16.83118170	   -378.58692107	   1267.59098101	    -90.00129527	   -100.68656965	      1.86687137	      7.84494188	     27.57109888	     -2.76733764	      1.36833486	     32.25499896	    -32.72892903	    -14.30374855	     32.53604869	     -4.11139987	     -9.48875346	      1.63626565	     -1.84322367	      0.44582043	      5.24935798	      2.60517300	     -1.82166433	     -0.97771281
      1.24000000	   -140.58831399	     -4.72813817	    -12.90275601	   -298.18777073	   1131.18419409	    -61.23189524	    -75.91074536	      4.66490941	      4.10928469	     16.78195241	     -5.14177150	      2.23759076	     27.38702930	    -23.92134242	    -11.56810077	     24.53996192	      2.93533776	     -4.82616605	      0.89884783	     -1.47415656	      0.48318553	      4.35164091	      1.99840610	     -1.34651610	     -0.89036050
      1.24500000	    -90.19924974	      4.22422253	     -6.59659220	   -169.15589484	    937.97426255	     -0.69244084	    -29.15123671	     -1.92462400	      2.41330873	      3.16725888	     -3.23550126	      1.17156618	     19.47543249	     -4.86831861	     -7.07195118	     12.43761190	     12.37696858	     -3.63014890	      0.28501970	      1.21614793	      0.46994642	      3.53876607	      1.03896645	     -1.12469047	     -0.60470947
      1.25000000	    -21.91926160	      0.52686328	     -0.09568645	    -17.18480720	    710.45819976	     87.44401085	     30.25433713	    -18.75253561	      3.57015628	    -12.41038260	      2.02426016	     -1.66881848	     11.64480084	     21.66505163	     -2.61608519	     -1.70942624	     23.28062345	     -7.03162117	     -0.19393041	      5.87300791	      0.41298524	      2.95104957	     -0.16139671	     -1.28557708	     -0.15523093
