# Supplementary material for: Biomechanics of running: A special reference to the comparisons of wearing boots and running shoes
Source: PLoS One. 2022 Jun 24;17(6):e0270496. doi: 10.1371/journal.pone.0270496 (PMC9231798; doi:10.1371/journal.pone.0270496)
Supplement: S1 File — The file contains experimental markers and force data (TRC and MOT), OpenSim model (OSIM), setup (XML), and output (STO) files for 17 participants, 2 conditions (boot\shoe), and 4 trials which are stored in separate folders. (ZIP) [file pone.0270496.s001.zip › DataSet/s01/boot/T1/results/s01_boot_T1_inverse_kinematics.mot]

Coordinates
version=1
nRows=251
nColumns=26
inDegrees=yes

Units are S.I. units (second, meters, Newtons, ...)
If the header above contains a line with 'inDegrees', this indicates whether rotational values are in degrees (yes) or radians (no).

endheader
time	pelvis_tilt	pelvis_list	pelvis_rotation	pelvis_tx	pelvis_ty	pelvis_tz	hip_flexion_r	hip_adduction_r	hip_rotation_r	knee_angle_r	knee_add_r	knee_rot_r	ankle_angle_r	subtalar_angle_r	hip_flexion_l	hip_adduction_l	hip_rotation_l	knee_angle_l	knee_add_l	knee_rot_l	ankle_angle_l	subtalar_angle_l	lumbar_extension	lumbar_bending	lumbar_rotation
      0.00000000	      3.71059431	      5.02523245	      5.27883338	     -0.15671907	      1.03178142	      0.60372521	    -19.94708681	     -0.68160001	     -4.48552523	     46.69941144	      0.00000000	      0.00000000	    -19.85538939	     -8.30400595	     17.19336016	      7.97690687	     -6.38570779	      9.33526647	      0.00000000	      0.00000000	     -3.44710309	      9.85240108	    -19.91663595	     -4.46907839	      3.54066892
      0.00500000	      4.06726351	      4.79610261	      5.47789303	     -0.14098636	      1.03086669	      0.60335760	    -19.37568936	     -0.46084668	     -4.66501988	     49.04637511	      0.00000000	      0.00000000	    -20.04453154	     -8.17918096	     16.63455094	      7.81558926	     -6.41232869	      9.00433930	      0.00000000	      0.00000000	     -3.33081257	      9.90528208	    -20.38599878	     -4.22552393	      3.42234199
      0.01000000	      4.36772728	      4.93136697	      5.36703955	     -0.12523691	      1.02962023	      0.60323246	    -18.68891652	     -0.84362716	     -4.87652114	     51.78362637	      0.00000000	      0.00000000	    -19.37315377	     -8.47029278	     15.97500784	      7.94493820	     -6.29583528	      8.55839849	      0.00000000	      0.00000000	     -3.24244681	     10.43202359	    -20.63373305	     -4.38843756	      3.16389556
      0.01500000	      4.77180626	      4.85447515	      5.56483189	     -0.10955507	      1.02842947	      0.60269879	    -18.24235424	     -0.80609561	     -5.09575136	     53.99868609	      0.00000000	      0.00000000	    -19.52131112	     -8.39031762	     15.44623724	      7.90053168	     -6.29231087	      8.71744566	      0.00000000	      0.00000000	     -3.22651711	     10.37447723	    -21.04028535	     -4.28379649	      3.06856065
      0.02000000	      4.95883966	      5.33887948	      5.50383533	     -0.09401587	      1.02661726	      0.60286436	    -17.30857697	     -1.59034519	     -5.38111911	     56.93293922	      0.00000000	      0.00000000	    -18.88876305	     -9.01845583	     15.02364937	      8.42048523	     -6.11301641	      8.94900105	      0.00000000	      0.00000000	     -3.26147763	      9.98240998	    -21.30740773	     -4.91208742	      2.59407573
      0.02500000	      5.27703832	      5.82049474	      5.34867051	     -0.07854568	      1.02483989	      0.60282819	    -16.59310693	     -2.31602055	     -5.47411117	     59.52084320	      0.00000000	      0.00000000	    -18.66204007	     -9.65175321	     14.43267786	      8.90645740	     -6.03545110	      9.14389149	      0.00000000	      0.00000000	     -3.64588075	      8.98596272	    -21.68199244	     -5.51302047	      2.33403337
      0.03000000	      5.63005007	      6.15823179	      5.33072485	     -0.06305787	      1.02296565	      0.60269031	    -15.93544275	     -2.90126967	     -5.76531203	     62.04535060	      0.00000000	      0.00000000	    -18.54028714	    -10.57735834	     13.84388453	      9.31249438	     -5.66890674	      9.47847056	      0.00000000	      0.00000000	     -4.86009656	      6.91819225	    -22.14513464	     -5.90390323	      2.05563682
      0.03500000	      6.03216044	      6.54766300	      5.45069515	     -0.04745471	      1.02081164	      0.60256353	    -15.36650247	     -3.49837152	     -6.21916720	     64.55198150	      0.00000000	      0.00000000	    -17.66184690	    -11.53350893	     13.31269333	      9.71595491	     -5.69673912	     10.43581315	      0.00000000	      0.00000000	     -5.59407098	      6.03525582	    -22.66304794	     -6.30403496	      1.66571136
      0.04000000	      6.06658674	      6.82648170	      6.02664002	     -0.03320937	      1.01799245	      0.60141968	    -14.25521544	     -4.01050629	     -6.96824175	     67.15014360	      0.00000000	      0.00000000	    -17.32923497	    -12.64558552	     13.35916260	     10.23587337	     -4.69383498	     11.72211641	      0.00000000	      0.00000000	     -6.73830456	      2.98147572	    -22.89903397	     -6.49046484	      0.54766772
      0.04500000	      6.46160941	      7.37280228	      6.07795486	     -0.01775601	      1.01559692	      0.60088423	    -13.66693823	     -4.92763017	     -7.37466371	     69.47381044	      0.00000000	      0.00000000	    -16.91970345	    -13.36903723	     12.93131244	     10.85068872	     -4.67953616	     13.14732641	      0.00000000	      0.00000000	     -8.31889187	      0.10619763	    -23.50778167	     -7.03968714	      0.34146263
      0.05000000	      6.67529003	      7.67501977	      6.34458310	     -0.00308198	      1.01253671	      0.60078092	    -12.71409826	     -5.41583191	     -7.74252267	     71.97749644	      0.00000000	      0.00000000	    -16.67226993	    -14.40031054	     12.94328358	     11.13225548	     -4.45447238	     15.12887214	      0.00000000	      0.00000000	     -9.26264891	     -2.46895568	    -23.86833248	     -7.37399381	     -0.26779692
      0.05500000	      7.07097979	      8.17376927	      6.18712994	      0.01221404	      1.00964306	      0.60043217	    -11.99291147	     -6.29056380	     -7.79269879	     74.32335332	      0.00000000	      0.00000000	    -16.26658022	    -15.85836965	     12.58290744	     11.60887820	     -4.64000864	     16.87782695	      0.00000000	      0.00000000	     -9.95388835	     -4.54557726	    -24.21821146	     -7.91072266	     -0.46068953
      0.06000000	      7.13700780	      8.62860319	      6.60800804	      0.02678393	      1.00620565	      0.59949063	    -10.87326647	     -7.04835727	     -8.26459926	     76.77133463	      0.00000000	      0.00000000	    -15.81336219	    -16.89823249	     12.72013682	     12.19274720	     -4.31395261	     18.99340250	      0.00000000	      0.00000000	     -9.86306836	     -7.10795051	    -24.55021467	     -8.29221232	     -1.48931833
      0.06500000	      7.43834578	      8.97497259	      6.63058626	      0.04121356	      1.00306827	      0.59912164	     -9.90460708	     -7.73806839	     -8.26160187	     79.05097636	      0.00000000	      0.00000000	    -15.04336003	    -17.78855697	     12.67727363	     12.56061398	     -4.15728029	     21.31892842	      0.00000000	      0.00000000	     -8.95774003	     -8.92640913	    -25.10019550	     -8.61154362	     -1.88249667
      0.07000000	      7.46823834	      9.51777604	      6.94638026	      0.05568273	      0.99945587	      0.59871004	     -8.64054318	     -8.67412824	     -8.54847987	     81.44555368	      0.00000000	      0.00000000	    -14.52506934	    -18.65732716	     12.99017306	     13.19067923	     -4.16773425	     23.84397947	      0.00000000	      0.00000000	     -7.90774398	     -9.91593372	    -25.46424070	     -9.16851147	     -2.74681976
      0.07500000	      7.65766800	      9.96282162	      6.71646999	      0.06986212	      0.99599750	      0.59883557	     -7.30630820	     -9.45796157	     -8.13154388	     83.77683057	      0.00000000	      0.00000000	    -14.16403583	    -19.74277522	     13.27181608	     13.58201142	     -4.58261728	     26.54580965	      0.00000000	      0.00000000	     -6.63594642	    -10.67341383	    -25.91488054	     -9.70009101	     -3.10794676
      0.08000000	      7.74769765	     10.12409573	      7.32734294	      0.08410057	      0.99258302	      0.59733893	     -6.15005936	     -9.90043058	     -8.54996483	     85.77254322	      0.00000000	      0.00000000	    -13.61029839	    -20.68092534	     13.64514972	     13.88687787	     -4.09726716	     29.45197674	      0.00000000	      0.00000000	     -5.19317048	    -11.67172662	    -26.28262180	     -9.58519679	     -3.88081665
      0.08500000	      8.02005935	     10.36691942	      7.36763913	      0.09778317	      0.98928704	      0.59722711	     -4.86631587	    -10.39364690	     -8.25541269	     87.90335037	      0.00000000	      0.00000000	    -12.99153012	    -21.45032351	     13.71936309	     14.09782681	     -4.16094363	     31.95293716	      0.00000000	      0.00000000	     -3.80824905	    -13.10894982	    -26.91700566	     -9.77522790	     -4.39985805
      0.09000000	      8.30884848	     10.66331043	      7.41768053	      0.11210098	      0.98608232	      0.59675973	     -3.74179918	    -10.98232475	     -7.97396192	     89.76758455	      0.00000000	      0.00000000	    -12.46227030	    -21.86346942	     13.58384557	     14.43113430	     -4.15798921	     34.20369421	      0.00000000	      0.00000000	     -2.50334392	    -14.60950773	    -27.50461528	    -10.00412069	     -4.97193574
      0.09500000	      8.64074073	     10.91293378	      7.47276186	      0.12656229	      0.98324174	      0.59674609	     -2.57858274	    -11.42659812	     -7.72274309	     91.50855734	      0.00000000	      0.00000000	    -11.92796748	    -22.42575459	     13.23091478	     14.67992640	     -3.95093033	     36.19027067	      0.00000000	      0.00000000	     -1.33655927	    -15.60146927	    -28.13998317	    -10.19186128	     -5.32380370
      0.10000000	      8.74988294	     10.98089123	      7.61799998	      0.14017526	      0.98011492	      0.59681836	     -1.00684445	    -11.68366970	     -7.39544861	     93.34684899	      0.00000000	      0.00000000	    -11.39604069	    -22.74894657	     13.14758913	     14.80064794	     -3.54255256	     38.17305649	      0.00000000	      0.00000000	      0.03127160	    -16.51601172	    -28.58253538	    -10.21955602	     -5.94807308
      0.10500000	      9.03381089	     10.99223259	      7.51335333	      0.15474906	      0.97756759	      0.59664833	      0.31196434	    -11.90889335	     -6.89119010	     94.79867707	      0.00000000	      0.00000000	    -10.84459822	    -23.00186512	     12.40567750	     14.87619202	     -3.17602596	     39.40101430	      0.00000000	      0.00000000	      1.48964315	    -17.39558750	    -29.05870154	    -10.21102816	     -6.30291340
      0.11000000	      8.99853604	     10.77055443	      7.35691102	      0.16906657	      0.97524177	      0.59668362	      2.10357459	    -11.74293584	     -6.17478632	     96.08704510	      0.00000000	      0.00000000	    -10.39525204	    -23.36975850	     11.91279191	     14.63968934	     -3.05894831	     40.34582236	      0.00000000	      0.00000000	      2.88098672	    -18.04298999	    -29.14822776	    -10.02104528	     -6.65156612
      0.11500000	      8.95692417	     10.43764641	      7.46777123	      0.18340398	      0.97279997	      0.59627015	      3.79185941	    -11.48828168	     -5.83355500	     97.25261990	      0.00000000	      0.00000000	     -9.69780164	    -23.85021493	     11.42612785	     14.33764047	     -2.66151001	     41.42967757	      0.00000000	      0.00000000	      4.40566508	    -18.48945177	    -29.23047956	     -9.62316971	     -7.02034665
      0.12000000	      8.95252480	     10.09585138	      7.21927564	      0.19831433	      0.97111171	      0.59646849	      5.56122131	    -11.29519888	     -5.16358974	     98.24546049	      0.00000000	      0.00000000	     -9.30291917	    -23.81562938	     10.60883458	     13.85388680	     -2.71442887	     41.93511800	      0.00000000	      0.00000000	      5.97771030	    -18.50044432	    -29.23582794	     -9.30373429	     -7.29133552
      0.12500000	      9.06016748	      9.88351284	      6.92698428	      0.21316723	      0.96993839	      0.59687868	      7.21597444	    -11.15948931	     -4.51576865	     99.12917878	      0.00000000	      0.00000000	     -8.85644940	    -23.83958584	      9.52471094	     13.50250087	     -2.71218009	     42.14774472	      0.00000000	      0.00000000	      7.39455245	    -18.27782728	    -29.38382667	     -9.21948503	     -7.36006998
      0.13000000	      9.07346356	      9.55227425	      6.58087285	      0.22785148	      0.96877654	      0.59750369	      8.94515606	    -10.79346449	     -3.73654124	     99.77076592	      0.00000000	      0.00000000	     -8.33476374	    -23.99175229	      8.60236823	     13.03286111	     -2.71802547	     42.42237944	      0.00000000	      0.00000000	      8.77562008	    -18.08262907	    -29.43128238	     -8.96447964	     -7.50800538
      0.13500000	      9.04312333	      9.14596839	      6.46750673	      0.24254867	      0.96783141	      0.59724211	     10.62697657	    -10.41094959	     -3.18282107	    100.30667161	      0.00000000	      0.00000000	     -7.53542327	    -23.42755518	      7.71944084	     12.52461372	     -2.46938333	     42.81720644	      0.00000000	      0.00000000	     10.64925918	    -16.62821072	    -29.43692848	     -8.53485104	     -7.71986521
      0.14000000	      9.14099299	      8.91631252	      6.10963789	      0.25718930	      0.96772688	      0.59764415	     12.16500416	    -10.16793550	     -2.54220661	    100.61062496	      0.00000000	      0.00000000	     -7.36240374	    -23.47931617	      6.44389794	     12.26468118	     -2.21147484	     42.51966722	      0.00000000	      0.00000000	     11.21872447	    -16.81447990	    -29.55361035	     -8.39438418	     -7.97040177
      0.14500000	      8.94188198	      8.49475107	      5.63151381	      0.27174852	      0.96703467	      0.59887224	     14.20572344	     -9.51144072	     -1.73783442	    100.91850232	      0.00000000	      0.00000000	     -6.76711233	    -23.21832575	      5.69728941	     11.60216340	     -2.58841431	     42.63739151	      0.00000000	      0.00000000	     12.67354178	    -15.97898104	    -29.36268534	     -8.20655953	     -8.08227824
      0.15000000	      8.95872638	      8.25418062	      5.42161934	      0.28621495	      0.96743634	      0.59884454	     15.74286878	     -9.29098211	     -1.29711828	    100.81175325	      0.00000000	      0.00000000	     -6.59775560	    -23.28213849	      4.56743104	     11.32857084	     -2.34162945	     42.38566063	      0.00000000	      0.00000000	     12.93274663	    -16.04402515	    -29.44040115	     -7.89798438	     -8.32086005
      0.15500000	      8.90420113	      7.81206160	      5.25909630	      0.30112989	      0.96798431	      0.59914104	     17.26741065	     -8.72163361	     -0.98596450	    100.56268357	      0.00000000	      0.00000000	     -6.21753897	    -23.20386129	      3.56154278	     10.75378282	     -2.42562411	     42.30197211	      0.00000000	      0.00000000	     13.58389133	    -15.88897477	    -29.35631159	     -7.43497650	     -8.80541785
      0.16000000	      8.84008526	      7.44750181	      5.17385961	      0.31635350	      0.96890055	      0.59923128	     18.67570852	     -8.26957968	     -0.72154367	    100.08135452	      0.00000000	      0.00000000	     -6.03632681	    -23.18648628	      2.33039670	     10.36496211	     -2.02884308	     41.73515657	      0.00000000	      0.00000000	     13.72058427	    -15.83558785	    -29.21670792	     -7.03802614	     -9.04376336
      0.16500000	      8.76989951	      6.57258935	      5.37810901	      0.33146722	      0.97016593	      0.59932790	     19.87584676	     -7.29158215	     -1.01112933	     99.32091094	      0.00000000	      0.00000000	     -5.79658466	    -22.84881305	      1.14731812	      9.33525343	     -1.66474201	     41.28870159	      0.00000000	      0.00000000	     14.22437841	    -15.73912192	    -29.10749670	     -5.96938641	     -9.72441231
      0.17000000	      8.66408640	      6.16414358	      5.34329386	      0.34701902	      0.97189848	      0.59910682	     21.16781878	     -6.94604043	     -1.03368621	     98.50160735	      0.00000000	      0.00000000	     -5.66382213	    -22.78156118	     -0.23300285	      8.90348640	     -1.38691931	     40.29284730	      0.00000000	      0.00000000	     14.18396867	    -15.63678671	    -28.83437022	     -5.45661481	     -9.95025460
      0.17500000	      8.93665792	      5.33563717	      5.55396207	      0.36223252	      0.97438966	      0.59886316	     21.83849872	     -6.02149692	     -1.43295052	     97.28482911	      0.00000000	      0.00000000	     -4.93297454	    -22.55594859	     -1.90391343	      7.87887156	     -1.00812390	     39.45382939	      0.00000000	      0.00000000	     13.98867116	    -15.33726787	    -29.06384997	     -4.30453031	    -10.54191140
      0.18000000	      8.69118214	      4.95485118	      5.39119791	      0.37732839	      0.97643331	      0.59902940	     23.17459135	     -5.60961685	     -1.20818620	     96.23251976	      0.00000000	      0.00000000	     -4.89063981	    -22.57581126	     -3.16377090	      7.49615008	     -0.76578714	     38.28664110	      0.00000000	      0.00000000	     13.86711785	    -15.28466620	    -28.73210161	     -3.87391480	    -10.74081185
      0.18500000	      8.74467399	      4.23575721	      5.64301510	      0.39285367	      0.97940849	      0.59835821	     23.91507776	     -4.99193359	     -1.68490753	     94.73148656	      0.00000000	      0.00000000	     -4.68456430	    -22.49026570	     -4.67659680	      6.61606512	     -0.32322649	     37.16385374	      0.00000000	      0.00000000	     13.23130830	    -15.06845464	    -28.67032142	     -2.81818957	    -11.41164140
      0.19000000	      8.72109804	      3.60221867	      5.51782660	      0.40828131	      0.98249484	      0.59863581	     24.83738364	     -4.23024391	     -1.70641708	     93.19228775	      0.00000000	      0.00000000	     -4.03692414	    -22.66500865	     -6.11549877	      5.86817943	     -0.32901729	     35.94495045	      0.00000000	      0.00000000	     12.48685959	    -15.04856052	    -28.53570346	     -2.06509056	    -11.79662012
      0.19500000	      8.73630580	      3.12063175	      5.32257636	      0.42351512	      0.98578496	      0.59882468	     25.61392210	     -3.63215783	     -1.62777091	     91.54959868	      0.00000000	      0.00000000	     -3.76461304	    -22.78070303	     -7.61658149	      5.27053296	     -0.35489803	     34.62382791	      0.00000000	      0.00000000	     11.42545254	    -14.75724401	    -28.51320996	     -1.45722254	    -12.08488712
      0.20000000	      8.70353582	      2.54841627	      5.22363868	      0.43930094	      0.98934647	      0.59910240	     26.25734950	     -2.91117462	     -1.68705152	     89.68751757	      0.00000000	      0.00000000	     -3.84496107	    -22.88650633	     -9.03950177	      4.55278011	     -0.40514211	     33.33753399	      0.00000000	      0.00000000	     10.07474219	    -14.49013910	    -28.34132873	     -0.77584647	    -12.34101097
      0.20500000	      8.57320940	      1.95018177	      5.10087645	      0.45560674	      0.99312340	      0.59880975	     26.91317563	     -2.37063965	     -1.91612000	     87.69864128	      0.00000000	      0.00000000	     -3.78310550	    -22.89808380	    -10.42775492	      3.83758778	     -0.58376869	     31.91893533	      0.00000000	      0.00000000	      8.49280090	    -14.34973326	    -27.99605884	      0.03369746	    -12.66429124
      0.21000000	      8.46954292	      1.32670281	      5.01168904	      0.47175603	      0.99713211	      0.59931679	     27.38929530	     -1.63975544	     -2.01955663	     85.49862682	      0.00000000	      0.00000000	     -3.81314121	    -22.75849067	    -11.68731628	      3.03289479	     -0.76032397	     30.73462044	      0.00000000	      0.00000000	      6.63445351	    -13.99685296	    -27.74883425	      0.72528539	    -13.03656574
      0.21500000	      8.55778486	      0.75185977	      5.01535955	      0.48749562	      1.00136851	      0.59955142	     27.60930346	     -1.04780352	     -2.33991059	     83.19900120	      0.00000000	      0.00000000	     -3.88282966	    -23.00040441	    -13.24071866	      2.29984804	     -0.81056621	     29.24298130	      0.00000000	      0.00000000	      4.59402287	    -14.17482241	    -27.75372997	      1.53756499	    -13.57181069
      0.22000000	      8.24632669	      0.17996118	      4.82482571	      0.50414166	      1.00535667	      0.60000670	     28.18816722	     -0.44185649	     -2.44044704	     80.83267843	      0.00000000	      0.00000000	     -3.83801911	    -22.82329628	    -14.31352613	      1.59920050	     -1.25032463	     27.88876626	      0.00000000	      0.00000000	      2.48995361	    -13.59971919	    -27.21748959	      2.15922194	    -13.74574641
      0.22500000	      8.29032246	     -0.49998916	      4.80309055	      0.52037749	      1.00975088	      0.60025950	     28.22570110	      0.23386139	     -2.80968490	     78.22354858	      0.00000000	      0.00000000	     -3.69829313	    -22.65211886	    -15.71329324	      0.67158295	     -1.64020529	     26.55790810	      0.00000000	      0.00000000	      0.20567257	    -12.96105916	    -27.08515354	      3.05868801	    -14.09718062
      0.23000000	      7.95726234	     -1.09015295	      4.61693434	      0.53695519	      1.01390282	      0.60082111	     28.61573678	      0.86870609	     -2.97055087	     75.52246324	      0.00000000	      0.00000000	     -3.79221027	    -22.54818436	    -16.69998949	     -0.08193015	     -2.30455319	     25.17409828	      0.00000000	      0.00000000	     -2.09463540	    -12.12660432	    -26.53263510	      3.70798703	    -14.37393806
      0.23500000	      7.74233650	     -1.84887818	      4.53224934	      0.55364771	      1.01817065	      0.60117032	     28.70521312	      1.62942629	     -3.31917819	     72.63556907	      0.00000000	      0.00000000	     -3.80810989	    -22.39673452	    -17.83103679	     -1.02823592	     -2.97374571	     23.70494706	      0.00000000	      0.00000000	     -4.69760173	    -11.37627174	    -26.10427231	      4.62129532	    -14.64088049
      0.24000000	      7.51879276	     -2.48556630	      4.38291486	      0.57041316	      1.02233432	      0.60174713	     28.66960939	      2.37066515	     -3.54550531	     69.61084981	      0.00000000	      0.00000000	     -3.51002795	    -22.57884926	    -18.91888720	     -1.85858950	     -3.71579653	     22.30632976	      0.00000000	      0.00000000	     -7.33516908	    -10.34445172	    -25.64093666	      5.37484309	    -14.76142574
      0.24500000	      7.41648906	     -3.23016106	      4.18025329	      0.58721604	      1.02648495	      0.60239643	     28.50631105	      3.05824345	     -4.15951185	     66.47158139	      0.00000000	      0.00000000	     -3.62813577	    -22.64758851	    -20.13991247	     -2.79151170	     -4.81839776	     20.89015825	      0.00000000	      0.00000000	    -10.00431002	     -9.35604022	    -25.35841341	      6.26302708	    -14.86706377
      0.25000000	      7.17918618	     -3.83740241	      4.21276038	      0.60434586	      1.03055284	      0.60301620	     28.26016088	      3.67548348	     -4.62667160	     63.16463276	      0.00000000	      0.00000000	     -3.43870732	    -22.65536058	    -20.98775628	     -3.68119152	     -5.77685986	     19.90097722	      0.00000000	      0.00000000	    -12.29912733	     -8.31474599	    -24.83638490	      6.99333123	    -15.21758689
      0.25500000	      6.85730031	     -4.46576551	      3.90834710	      0.62139393	      1.03419632	      0.60391655	     28.10185672	      4.40661841	     -4.89139233	     59.82898967	      0.00000000	      0.00000000	     -3.30149975	    -22.41547295	    -21.85368383	     -4.44561725	     -7.02427712	     18.85793282	      0.00000000	      0.00000000	    -14.52038784	     -7.27747384	    -24.22651487	      7.69553217	    -15.28105139
      0.26000000	      6.59822113	     -4.86272017	      3.70902112	      0.63857438	      1.03802860	      0.60460078	     27.79176913	      4.75001024	     -5.36593845	     56.48030297	      0.00000000	      0.00000000	     -3.07485736	    -21.93127611	    -22.66096400	     -5.01426424	     -8.13896925	     17.96184720	      0.00000000	      0.00000000	    -16.76855847	     -5.81921444	    -23.71666805	      8.17082086	    -15.37846693
      0.26500000	      6.26088626	     -5.44195923	      3.57235740	      0.65574681	      1.04135760	      0.60514088	     27.40381337	      5.35709232	     -5.83924305	     52.81599841	      0.00000000	      0.00000000	     -3.14593292	    -21.51912585	    -23.26877057	     -5.72125815	     -9.43864249	     17.34530844	      0.00000000	      0.00000000	    -18.53560493	     -5.30005793	    -23.05647966	      8.89023846	    -15.49260208
      0.27000000	      5.89308826	     -5.86599001	      3.49285284	      0.67291829	      1.04435231	      0.60575632	     27.04307786	      5.72702768	     -6.40033426	     49.26466022	      0.00000000	      0.00000000	     -2.86083729	    -20.86560802	    -23.84213165	     -6.28252464	    -10.19698530	     16.73184879	      0.00000000	      0.00000000	    -20.22081893	     -4.55673194	    -22.35190046	      9.43170759	    -15.66586489
      0.27500000	      5.58798141	     -6.13396242	      3.28238114	      0.69007477	      1.04724531	      0.60647815	     26.49319202	      6.08266949	     -6.78577003	     45.58290986	      0.00000000	      0.00000000	     -2.91036613	    -19.83315715	    -24.38233428	     -6.63551757	    -11.04733075	     16.34927420	      0.00000000	      0.00000000	    -21.81508653	     -3.79561521	    -21.74353581	      9.77382551	    -15.74405007
      0.28000000	      5.34102705	     -6.29770630	      3.18669234	      0.70716924	      1.05002130	      0.60705475	     25.87359384	      6.20688372	     -7.37144561	     41.99699798	      0.00000000	      0.00000000	     -2.69137753	    -18.64116613	    -24.76582294	     -6.92000215	    -11.90381035	     16.38596664	      0.00000000	      0.00000000	    -23.02752091	     -3.50506628	    -21.25615084	     10.02160808	    -15.97439198
      0.28500000	      5.10136194	     -6.34287184	      3.00352995	      0.72422619	      1.05241069	      0.60765122	     25.25049636	      6.28656244	     -7.79782739	     38.53233805	      0.00000000	      0.00000000	     -2.63318347	    -17.03114912	    -25.17027733	     -7.02722068	    -12.31116645	     16.38069055	      0.00000000	      0.00000000	    -24.12159502	     -3.52988245	    -20.75836599	     10.15341241	    -16.08023848
      0.29000000	      4.86081553	     -6.31906478	      3.01316411	      0.74100190	      1.05426042	      0.60829636	     24.60605777	      6.29747696	     -8.34055592	     35.07380468	      0.00000000	      0.00000000	     -2.28757092	    -15.21369935	    -25.39383397	     -7.11787739	    -12.31412471	     16.56921409	      0.00000000	      0.00000000	    -25.42580311	     -3.91532882	    -20.25093639	     10.19854990	    -16.31702715
      0.29500000	      4.62757697	     -5.99850751	      2.78522237	      0.75786673	      1.05607481	      0.60877530	     24.05163475	      5.94299356	     -8.69501182	     32.07792625	      0.00000000	      0.00000000	     -1.74990163	    -12.41234462	    -25.56427956	     -6.75062564	    -12.39355344	     16.83287353	      0.00000000	      0.00000000	    -27.52666706	     -5.19876729	    -19.83371188	      9.90833938	    -16.49420605
      0.30000000	      4.41511268	     -5.71548849	      2.87732108	      0.77463070	      1.05754289	      0.60942193	     23.42212306	      5.60973911	     -9.50878934	     28.99338204	      0.00000000	      0.00000000	     -1.30562004	     -9.81606216	    -25.55856534	     -6.59775412	    -12.07960871	     17.45771813	      0.00000000	      0.00000000	    -29.24134567	     -6.20432940	    -19.33799899	      9.65571380	    -16.91589615
      0.30500000	      4.12739611	     -5.14953033	      2.74024078	      0.79127565	      1.05857805	      0.61013512	     22.97844872	      5.08516766	     -9.67060503	     26.32705540	      0.00000000	      0.00000000	     -0.90133025	     -7.07528631	    -25.46304225	     -6.03674974	    -11.23901290	     18.27739972	      0.00000000	      0.00000000	    -30.38155382	     -7.24105116	    -18.82563760	      9.02717985	    -17.22447547
      0.31000000	      4.02140853	     -4.82163168	      2.80551834	      0.80778158	      1.05958257	      0.61078559	     22.22413033	      4.87418467	     -9.97464053	     23.39999877	      0.00000000	      0.00000000	     -0.41320080	     -5.07349019	    -25.47151468	     -5.77603326	    -10.16665980	     19.21029577	      0.00000000	      0.00000000	    -31.29340663	     -8.19991324	    -18.53362462	      8.71218650	    -17.65179085
      0.31500000	      3.86946503	     -4.37947838	      2.77617658	      0.82406270	      1.06029639	      0.61128903	     21.72685558	      4.40798434	    -10.41917940	     21.09301202	      0.00000000	      0.00000000	      0.06382954	     -2.05667269	    -25.21057789	     -5.38525074	     -9.20072797	     20.62361449	      0.00000000	      0.00000000	    -31.66851443	     -9.18107112	    -18.21494014	      8.29484780	    -17.83136987
      0.32000000	      3.81484501	     -3.87950834	      2.76500416	      0.84037842	      1.06074833	      0.61173795	     21.03951931	      3.96808540	    -10.50149035	     18.78055057	      0.00000000	      0.00000000	      0.57140279	      0.48436956	    -25.10901166	     -4.85819546	     -7.61290081	     21.97456497	      0.00000000	      0.00000000	    -31.86038723	     -9.90671804	    -18.01582036	      7.79370001	    -18.11552141
      0.32500000	      3.68084713	     -3.45671982	      2.74698933	      0.85663536	      1.06100028	      0.61270565	     20.39078869	      3.74657993	    -10.24513229	     16.35768306	      0.00000000	      0.00000000	      0.67738960	      2.16221081	    -24.75188500	     -4.48083094	     -6.31232585	     23.70623540	      0.00000000	      0.00000000	    -31.43776939	    -10.48932744	    -17.73603050	      7.31867199	    -18.37947133
      0.33000000	      3.88532963	     -3.22425485	      2.75511879	      0.87264045	      1.06127297	      0.61323724	     19.57087760	      3.55602972	    -10.66525941	     14.52660466	      0.00000000	      0.00000000	      0.94005956	      4.58438488	    -24.64206094	     -4.26371036	     -5.25704065	     25.68685278	      0.00000000	      0.00000000	    -30.89347399	    -11.38789768	    -17.92108299	      7.15956909	    -18.45585735
      0.33500000	      4.00030405	     -2.86374196	      2.76826582	      0.88847443	      1.06133940	      0.61388210	     18.76213239	      3.34894085	    -10.06071763	     12.62537575	      0.00000000	      0.00000000	      0.94878543	      5.65434380	    -24.47373476	     -3.87430390	     -3.84901975	     27.52507048	      0.00000000	      0.00000000	    -30.44999971	    -11.96258487	    -18.01854966	      6.79373377	    -18.52503269
      0.34000000	      4.00669279	     -2.51232261	      2.73814755	      0.90448752	      1.06082090	      0.61458651	     18.19994693	      3.12340260	     -9.90740606	     11.12838550	      0.00000000	      0.00000000	      0.87313430	      6.86729413	    -24.03515962	     -3.47370308	     -2.72806483	     29.71139838	      0.00000000	      0.00000000	    -29.78129188	    -12.82956746	    -17.95068666	      6.42992156	    -18.64661497
      0.34500000	      4.06446335	     -2.21968058	      2.67481363	      0.92038127	      1.06021141	      0.61525744	     17.67609041	      2.90996910	     -9.73021371	      9.93458055	      0.00000000	      0.00000000	      0.93344153	      8.12513823	    -23.63595912	     -3.09671474	     -1.79149207	     31.98880559	      0.00000000	      0.00000000	    -28.86712243	    -13.79224716	    -17.94107363	      6.15092194	    -18.65599259
      0.35000000	      4.32954689	     -1.96094316	      2.58411280	      0.93621184	      1.05967183	      0.61603162	     17.05462349	      2.74451672	     -9.78002567	      9.19669918	      0.00000000	      0.00000000	      1.25892300	      9.07935658	    -23.34958662	     -2.83462528	     -1.17526400	     34.34260016	      0.00000000	      0.00000000	    -28.37083143	    -14.42735395	    -18.22717780	      5.91034458	    -18.71269162
      0.35500000	      4.53425541	     -1.71553626	      2.43865890	      0.95185039	      1.05870619	      0.61664281	     16.54900033	      2.58162844	     -9.49540633	      8.62314341	      0.00000000	      0.00000000	      1.53353961	      9.77053886	    -23.00402953	     -2.50170550	     -0.56462927	     36.73543038	      0.00000000	      0.00000000	    -27.60764942	    -15.20101891	    -18.44265033	      5.67668861	    -18.63678225
      0.36000000	      4.76490724	     -1.53021908	      2.34977319	      0.96750812	      1.05753344	      0.61738642	     16.20309908	      2.47150620	     -9.69817421	      8.62007002	      0.00000000	      0.00000000	      1.91658937	     10.17973193	    -22.61245820	     -2.25707405	     -0.05141968	     39.23970674	      0.00000000	      0.00000000	    -27.05706134	    -15.92373974	    -18.70998505	      5.52131721	    -18.59269263
      0.36500000	      4.96464440	     -1.29610739	      2.07386902	      0.98313989	      1.05616294	      0.61797502	     15.87298260	      2.32065455	     -9.57164883	      8.66004755	      0.00000000	      0.00000000	      2.33821778	     10.43857741	    -22.16468443	     -1.90238968	      0.28629447	     41.76584637	      0.00000000	      0.00000000	    -26.52212393	    -16.39744823	    -18.93499983	      5.29417994	    -18.35732768
      0.37000000	      5.20379226	     -1.23884735	      1.94580911	      0.99860110	      1.05445148	      0.61854182	     15.56136463	      2.33000404	     -9.39909175	      8.93907235	      0.00000000	      0.00000000	      2.90065769	     10.37690288	    -21.67594351	     -1.80716403	      0.57395173	     44.43837010	      0.00000000	      0.00000000	    -25.86723483	    -17.18044180	    -19.21005018	      5.27797241	    -18.06567238
      0.37500000	      5.53826874	     -1.22630744	      1.58733325	      1.01399071	      1.05270545	      0.61910661	     15.23684850	      2.43164895	     -9.19831401	      9.50080874	      0.00000000	      0.00000000	      3.32315050	     10.23708295	    -21.36287012	     -1.63884550	      0.59241039	     46.91359965	      0.00000000	      0.00000000	    -25.44045267	    -17.80288930	    -19.64970935	      5.31907017	    -17.70080074
      0.38000000	      5.82423999	     -1.32309172	      1.35033913	      1.02940532	      1.05075006	      0.61967831	     15.07187303	      2.55383001	     -9.32759358	     10.44361649	      0.00000000	      0.00000000	      3.75748366	     10.10786214	    -20.83715814	     -1.74592155	      0.41341813	     49.66028766	      0.00000000	      0.00000000	    -25.12289258	    -18.40930370	    -20.00425297	      5.48788277	    -17.29153571
      0.38500000	      6.15644756	     -1.39681492	      1.32215653	      1.04489306	      1.04853459	      0.62023692	     14.63183239	      2.70059060	     -8.90213827	     11.09455565	      0.00000000	      0.00000000	      4.21125121	      9.59620005	    -20.38106186	     -1.86494690	      0.54615309	     52.22280502	      0.00000000	      0.00000000	    -24.85945608	    -19.07016832	    -20.37890469	      5.63768730	    -17.00180828
      0.39000000	      6.38388277	     -1.68367414	      1.00258851	      1.05998905	      1.04581489	      0.62059315	     14.48880535	      3.06706842	     -8.45948658	     12.07075694	      0.00000000	      0.00000000	      4.44675467	      9.10904055	    -19.76241907	     -2.11065945	      0.27437213	     54.95371321	      0.00000000	      0.00000000	    -24.64922655	    -19.73905754	    -20.72164078	      6.02441565	    -16.45563479
      0.39500000	      6.64697188	     -1.86853967	      0.69940537	      1.07481754	      1.04283451	      0.62112294	     14.30211245	      3.34822742	     -8.11559281	     13.08457196	      0.00000000	      0.00000000	      4.56381246	      8.40197892	    -19.09888835	     -2.27650649	      0.00690968	     57.80397169	      0.00000000	      0.00000000	    -24.27761108	    -20.58492399	    -21.13466909	      6.21036004	    -15.80547344
      0.40000000	      7.00780178	     -2.18629251	      0.57175079	      1.09012982	      1.04005167	      0.62173500	     13.92773364	      3.72730931	     -7.75507696	     14.20772603	      0.00000000	      0.00000000	      4.72176784	      8.01525514	    -18.62998785	     -2.67180656	     -0.05998398	     60.35315327	      0.00000000	      0.00000000	    -24.32261547	    -20.99038898	    -21.55315659	      6.64211160	    -15.40919670
      0.40500000	      7.04116686	     -2.61876051	      0.24859281	      1.10479597	      1.03650906	      0.62209251	     13.94705997	      4.28240750	     -7.25460715	     15.30562980	      0.00000000	      0.00000000	      4.01206451	      6.71574063	    -17.60500251	     -3.15547550	     -0.48852198	     63.27659907	      0.00000000	      0.00000000	    -24.01419405	    -21.82915350	    -21.74437028	      7.12613801	    -14.41629246
      0.41000000	      7.21976146	     -3.14892371	     -0.04504553	      1.11985901	      1.03291117	      0.62268420	     13.88603050	      4.88489234	     -7.06390564	     16.80403853	      0.00000000	      0.00000000	      3.48566848	      5.97257128	    -16.82631728	     -3.87666605	     -1.02661670	     66.09101205	      0.00000000	      0.00000000	    -23.71900940	    -22.55914325	    -22.06308874	      7.73161399	    -13.83822647
      0.41500000	      7.34301154	     -3.58211292	     -0.18968578	      1.13451092	      1.02913724	      0.62289517	     13.81862959	      5.34104529	     -7.13992319	     18.02051821	      0.00000000	      0.00000000	      2.25187237	      4.96936630	    -15.89903907	     -4.37046235	     -1.13683100	     68.89966821	      0.00000000	      0.00000000	    -23.29369199	    -23.21754756	    -22.37423751	      8.28122614	    -13.09989436
      0.42000000	      7.43273973	     -4.10925734	     -0.44281650	      1.14940067	      1.02506150	      0.62335132	     13.78259669	      6.04782846	     -6.83279287	     19.36090985	      0.00000000	      0.00000000	      0.64903849	      2.44110467	    -14.92918751	     -4.99494622	     -1.34224894	     71.72433035	      0.00000000	      0.00000000	    -22.92234309	    -23.82543954	    -22.59731558	      8.90199727	    -12.36829583
      0.42500000	      7.71251837	     -4.35361996	     -0.58985204	      1.16404423	      1.02102083	      0.62356943	     13.66632127	      6.22923260	     -7.29700909	     20.99754916	      0.00000000	      0.00000000	     -0.24324821	      1.85910827	    -14.13376546	     -5.28908948	     -1.30015226	     74.41199570	      0.00000000	      0.00000000	    -22.48404732	    -24.41254775	    -23.08332105	      9.21224940	    -11.77128206
      0.43000000	      7.64823347	     -4.84253214	     -0.76631916	      1.17761261	      1.01627571	      0.62391379	     14.05435085	      6.74754739	     -7.41822915	     22.75574305	      0.00000000	      0.00000000	     -1.35960767	      0.31290355	    -12.74778985	     -5.93662413	     -1.33018920	     77.37371883	      0.00000000	      0.00000000	    -21.87704207	    -24.97431261	    -23.30916597	      9.81064275	    -10.76633930
      0.43500000	      7.69076135	     -5.15229041	     -0.84647278	      1.19148499	      1.01136139	      0.62439431	     14.31631010	      7.08401703	     -7.55632840	     24.67798207	      0.00000000	      0.00000000	     -1.61320857	     -0.99068997	    -11.45604385	     -6.30661588	     -1.08841856	     80.18062854	      0.00000000	      0.00000000	    -21.49162414	    -25.34665379	    -23.61355328	     10.15030312	    -10.11683263
      0.44000000	      7.74518656	     -5.46869218	     -1.28352622	      1.20597656	      1.00658547	      0.62511896	     14.58745211	      7.43336669	     -7.57865001	     26.83879055	      0.00000000	      0.00000000	     -1.23297761	     -2.00894785	    -10.36283197	     -6.66148965	     -1.34071281	     82.81340285	      0.00000000	      0.00000000	    -20.82696908	    -25.83120256	    -23.90171736	     10.46276857	     -9.17169301
      0.44500000	      7.68238654	     -5.78127814	     -1.45664548	      1.21976644	      1.00161683	      0.62566882	     15.15945667	      7.69908089	     -7.91145398	     29.25016554	      0.00000000	      0.00000000	     -1.07759433	     -2.75493928	     -8.90388644	     -6.98587103	     -1.06142379	     85.50807009	      0.00000000	      0.00000000	    -20.29978110	    -26.33358457	    -24.15820392	     10.81091540	     -8.53483444
      0.45000000	      7.28525629	     -6.13793579	     -1.41098098	      1.23320293	      0.99629409	      0.62621322	     16.21048347	      8.00578555	     -8.07537304	     31.84755063	      0.00000000	      0.00000000	     -1.08774814	     -3.59457909	     -6.89615986	     -7.41116841	     -0.48387140	     88.39198988	      0.00000000	      0.00000000	    -19.40548775	    -26.73128432	    -23.97905374	     11.26027003	     -7.74925074
      0.45500000	      7.51228439	     -6.46693230	     -1.59123208	      1.24678294	      0.99225987	      0.62651029	     16.58215806	      8.35017659	     -7.70021398	     34.58693564	      0.00000000	      0.00000000	     -0.60549601	     -4.43506180	     -5.73080953	     -7.67978846	     -0.20291659	     90.74321621	      0.00000000	      0.00000000	    -18.92130983	    -26.88900225	    -24.58763175	     11.64443787	     -6.96173425
      0.46000000	      7.74849588	     -6.80794221	     -1.58551586	      1.26022967	      0.98839880	      0.62666819	     16.79089390	      8.78368023	     -7.34565442	     37.08546015	      0.00000000	      0.00000000	      0.10751395	     -5.37551750	     -4.43005199	     -7.94097306	      0.23736704	     93.02006089	      0.00000000	      0.00000000	    -18.61096336	    -26.86185843	    -25.18382720	     12.03072816	     -6.19733907
      0.46500000	      7.82305433	     -7.02027945	     -1.83942201	      1.27421263	      0.98460805	      0.62657273	     17.12697529	      9.05730348	     -6.92028540	     39.68203689	      0.00000000	      0.00000000	      1.37010387	     -6.33292777	     -3.07748232	     -7.96168685	      0.53131009	     95.12546585	      0.00000000	      0.00000000	    -18.01610587	    -27.25614232	    -25.57906693	     12.30298708	     -5.32273227
      0.47000000	      7.99069354	     -7.15562689	     -1.91924894	      1.28791024	      0.98117953	      0.62672169	     17.21337584	      9.24895779	     -6.55480398	     41.96356604	      0.00000000	      0.00000000	      2.34056024	     -6.96163975	     -1.70668431	     -7.95018610	      1.01325617	     97.09934556	      0.00000000	      0.00000000	    -17.53184745	    -27.43832773	    -26.07764920	     12.47099589	     -4.61581433
      0.47500000	      8.25448965	     -7.33499505	     -2.11731068	      1.30171305	      0.97825720	      0.62647897	     16.84650358	      9.53041126	     -6.08366378	     43.68955582	      0.00000000	      0.00000000	      3.32296121	     -7.51859634	     -0.45889585	     -7.90203869	      1.24906184	     98.87112326	      0.00000000	      0.00000000	    -17.16294799	    -27.50134960	    -26.72193550	     12.70067604	     -4.02941824
      0.48000000	      8.41635126	     -7.36168170	     -2.01779629	      1.31538402	      0.97519169	      0.62635847	     16.37192624	      9.62058558	     -5.95541686	     45.01579309	      0.00000000	      0.00000000	      4.61090076	     -8.15438039	      1.10065925	     -7.84060769	      1.83399646	    100.72485792	      0.00000000	      0.00000000	    -16.66010628	    -27.53001336	    -27.14325638	     12.77162995	     -3.46206678
      0.48500000	      8.64667481	     -7.52309043	     -1.96644395	      1.32954469	      0.97253112	      0.62600464	     15.63374240	      9.77170994	     -5.91775517	     46.09310592	      0.00000000	      0.00000000	      5.85013628	     -8.39919058	      2.41933219	     -7.72192768	      2.48180314	    102.25648437	      0.00000000	      0.00000000	    -15.96966447	    -27.90821616	    -27.62318796	     13.03510577	     -2.98923424
      0.49000000	      8.68465254	     -7.55989842	     -1.96050207	      1.34374280	      0.97020423	      0.62562059	     14.97229264	      9.75690340	     -5.82533158	     46.94739757	      0.00000000	      0.00000000	      7.23383528	     -8.31921432	      4.00821480	     -7.50038111	      2.92871152	    103.60125956	      0.00000000	      0.00000000	    -15.86095885	    -27.78698729	    -27.87386002	     13.17331151	     -2.46383960
      0.49500000	      8.61889992	     -7.42936844	     -1.64492754	      1.35804761	      0.96776828	      0.62541416	     14.30016118	      9.52715546	     -5.85860254	     47.60349507	      0.00000000	      0.00000000	      9.01553220	     -7.18220290	      5.81309051	     -7.07531001	      3.74808617	    104.91078125	      0.00000000	      0.00000000	    -15.08345435	    -27.72982464	    -27.84277347	     13.14696620	     -2.35462928
      0.50000000	      8.84680793	     -7.26229727	     -1.47558374	      1.37234482	      0.96599267	      0.62544701	     13.20289261	      9.28960597	     -5.97760699	     48.07770820	      0.00000000	      0.00000000	     10.19423866	     -7.29944053	      7.22549406	     -6.76110066	      4.18677772	    105.87433981	      0.00000000	      0.00000000	    -14.64727825	    -27.84853460	    -28.20787202	     13.01704935	     -2.10242429
      0.50500000	      8.68958312	     -6.89764691	     -1.64360808	      1.38624258	      0.96383902	      0.62554224	     12.63404147	      8.86834213	     -5.71121533	     48.82244145	      0.00000000	      0.00000000	     11.79255372	     -6.54968331	      9.15439489	     -6.37271587	      4.26813353	    106.90993631	      0.00000000	      0.00000000	    -13.95272238	    -27.44192866	    -28.14115000	     12.58139278	     -1.69181470
      0.51000000	      8.67512014	     -6.57311011	     -1.52690534	      1.40025035	      0.96237050	      0.62587505	     11.63627875	      8.54113667	     -5.71684816	     48.93488573	      0.00000000	      0.00000000	     12.99242095	     -6.64552921	     10.91529144	     -5.82521078	      4.65708799	    107.55854638	      0.00000000	      0.00000000	    -13.44976571	    -27.59410081	    -28.21813274	     12.24038477	     -1.46806341
      0.51500000	      8.41469011	     -6.18468905	     -1.59130002	      1.41512877	      0.96102669	      0.62571297	     10.91528694	      7.96217050	     -5.66147087	     49.28197138	      0.00000000	      0.00000000	     14.50254482	     -5.23151522	     12.75831937	     -5.14045037	      4.88552663	    107.94473178	      0.00000000	      0.00000000	    -12.77534511	    -27.29796095	    -27.88416847	     11.85263869	     -1.22168366
      0.52000000	      8.61541439	     -5.90400394	     -1.10752867	      1.42998585	      0.96051665	      0.62578823	      9.43904755	      7.59904532	     -6.18994712	     48.98997265	      0.00000000	      0.00000000	     15.50332505	     -5.31633267	     14.24871743	     -4.67386268	      5.49880546	    108.34313567	      0.00000000	      0.00000000	    -12.13149091	    -27.43695990	    -27.99323547	     11.61420544	     -1.17234078
      0.52500000	      8.58600180	     -5.44083274	     -1.25910587	      1.44433139	      0.96020452	      0.62599302	      8.33999570	      7.07719677	     -5.82352597	     48.93353222	      0.00000000	      0.00000000	     16.68740108	     -4.27853886	     15.81257057	     -4.08475711	      5.55000593	    108.44919352	      0.00000000	      0.00000000	    -11.21182228	    -26.67991733	    -28.00042023	     11.04389181	     -0.96921572
      0.53000000	      8.31602416	     -5.05662011	     -1.38791809	      1.45899314	      0.95997083	      0.62640269	      7.43441660	      6.67842581	     -5.70565917	     48.67122968	      0.00000000	      0.00000000	     17.38984546	     -4.29646058	     17.66058656	     -3.54478413	      5.46502007	    108.42095085	      0.00000000	      0.00000000	    -10.65792665	    -26.60586001	    -27.69068300	     10.59299382	     -0.67405084
      0.53500000	      8.21691906	     -4.47174560	     -1.47996037	      1.47390232	      0.96023522	      0.62698220	      6.27477230	      6.03170314	     -5.60505880	     48.31907152	      0.00000000	      0.00000000	     18.03189749	     -3.95055631	     19.17902518	     -2.88151821	      5.32265464	    108.00349425	      0.00000000	      0.00000000	    -10.26750970	    -26.10505073	    -27.48327152	      9.78132304	     -0.37626726
      0.54000000	      8.05411522	     -3.99290422	     -1.62617484	      1.48877999	      0.96093529	      0.62757792	      5.11860186	      5.50583698	     -5.35445096	     47.78907418	      0.00000000	      0.00000000	     18.51391944	     -3.30452352	     20.71968801	     -2.40689642	      5.15454504	    107.60331748	      0.00000000	      0.00000000	     -9.31040833	    -26.42933595	    -27.18825795	      9.19300854	     -0.10549401
      0.54500000	      8.03012494	     -3.36544418	     -1.82902752	      1.50378931	      0.96201919	      0.62867045	      3.80862691	      4.89751725	     -5.01467700	     47.18156119	      0.00000000	      0.00000000	     18.77836953	     -3.06073226	     22.07271450	     -1.86019988	      4.76200101	    106.95745173	      0.00000000	      0.00000000	     -8.94134405	    -25.82988683	    -27.04543845	      8.30432483	      0.13985479
      0.55000000	      7.85155537	     -2.65878107	     -2.19782098	      1.51900066	      0.96366429	      0.62944222	      2.59007464	      4.12862167	     -4.66926101	     46.39170793	      0.00000000	      0.00000000	     18.81406285	     -2.78140497	     23.44420945	     -1.27250012	      4.14888418	    105.97112464	      0.00000000	      0.00000000	     -8.56041774	    -25.51369566	    -26.72596898	      7.35456364	      0.67361646
      0.55500000	      7.71788229	     -2.34856426	     -2.21579943	      1.53430840	      0.96533950	      0.62996744	      1.21246544	      3.81255176	     -4.59283985	     45.34244958	      0.00000000	      0.00000000	     18.71464262	     -2.69663081	     24.81408106	     -1.08638612	      3.91250343	    105.04588759	      0.00000000	      0.00000000	     -8.28074541	    -25.51846595	    -26.34770174	      6.93572649	      0.94352771
      0.56000000	      7.72312213	     -1.46149967	     -2.74229181	      1.54947323	      0.96777703	      0.63137510	     -0.17165339	      2.85446658	     -4.10163865	     44.45628100	      0.00000000	      0.00000000	     18.33671817	     -2.39310996	     25.73703740	     -0.46992442	      2.93375683	    103.59022756	      0.00000000	      0.00000000	     -7.29758342	    -25.40257576	    -26.24720022	      5.61384576	      1.82574393
      0.56500000	      7.47825103	     -0.78604259	     -2.95371811	      1.56483906	      0.97010904	      0.63237290	     -1.30605592	      2.08521025	     -3.97720708	     43.50795386	      0.00000000	      0.00000000	     18.00548272	     -2.06751906	     26.94989874	      0.04594559	      2.38589076	    102.13356429	      0.00000000	      0.00000000	     -6.87330842	    -25.04496321	    -25.78625780	      4.70310363	      2.47058278
      0.57000000	      7.34619126	     -0.02000994	     -3.27430071	      1.58062324	      0.97279839	      0.63338930	     -2.59502313	      1.22212264	     -3.70617596	     42.49391230	      0.00000000	      0.00000000	     17.21345741	     -1.74852360	     27.90893835	      0.53141151	      1.61942856	    100.46984930	      0.00000000	      0.00000000	     -6.68693626	    -24.48709818	    -25.41041139	      3.62378633	      2.97122788
      0.57500000	      7.15481386	      0.60061047	     -3.52522067	      1.59649383	      0.97582553	      0.63426623	     -3.83070032	      0.49176230	     -3.68072588	     41.39099500	      0.00000000	      0.00000000	     16.22872933	     -1.46785097	     28.74351753	      0.98264153	      0.95103420	     98.56226299	      0.00000000	      0.00000000	     -6.15758092	    -24.39462242	    -24.92186019	      2.78617878	      3.67730542
      0.58000000	      6.95906607	      1.22592475	     -3.70769447	      1.61234485	      0.97916379	      0.63535831	     -4.96395182	     -0.22957704	     -3.67214418	     40.40200202	      0.00000000	      0.00000000	     14.86028872	     -1.20504140	     29.51960554	      1.43053997	      0.37326556	     96.48981517	      0.00000000	      0.00000000	     -6.01799880	    -24.44747779	    -24.47273721	      1.87948489	      4.25424450
      0.58500000	      7.04177350	      1.84254731	     -3.83442120	      1.62828987	      0.98292790	      0.63639225	     -6.41908317	     -0.95738812	     -3.72434072	     39.27341115	      0.00000000	      0.00000000	     13.56190129	     -1.09179495	     29.90617157	      1.87526126	     -0.24957840	     94.31617511	      0.00000000	      0.00000000	     -5.47657641	    -24.53583363	    -24.30891913	      0.96411242	      4.81363662
      0.59000000	      7.00562799	      2.37536970	     -3.92276046	      1.64447607	      0.98679922	      0.63714121	     -7.77465669	     -1.62291544	     -3.99174245	     38.07871681	      0.00000000	      0.00000000	     11.84368711	     -0.87817666	     30.28657199	      2.26827937	     -0.85093795	     91.96350183	      0.00000000	      0.00000000	     -5.28523708	    -24.59901011	    -23.99046438	      0.23014134	      5.30170564
      0.59500000	      7.03513108	      2.88794405	     -3.99289486	      1.66089117	      0.99108127	      0.63787639	     -9.18028122	     -2.24565666	     -4.10077320	     36.86213213	      0.00000000	      0.00000000	      9.89827415	     -0.83351120	     30.47891794	      2.60224260	     -1.38063461	     89.40560790	      0.00000000	      0.00000000	     -5.17396419	    -24.69177753	    -23.73073685	     -0.52486808	      5.88277317
      0.60000000	      6.97102864	      3.47605698	     -4.13340355	      1.67726045	      0.99540417	      0.63841627	    -10.40631818	     -2.96297935	     -4.21633754	     35.65507352	      0.00000000	      0.00000000	      7.53348488	     -0.84635044	     30.67240266	      2.99660114	     -2.04536263	     86.65008844	      0.00000000	      0.00000000	     -5.17353895	    -24.65827895	    -23.38989712	     -1.35890438	      6.35903947
      0.60500000	      6.98261332	      4.09701192	     -4.19526459	      1.69393011	      0.99999236	      0.63892077	    -11.74931662	     -3.70355029	     -4.42307908	     34.38073049	      0.00000000	      0.00000000	      5.20100454	     -0.80839064	     30.66265479	      3.49601121	     -2.66060545	     83.74872789	      0.00000000	      0.00000000	     -5.12932252	    -24.72991954	    -23.05354331	     -2.17740018	      6.81858419
      0.61000000	      6.92048842	      4.45762361	     -4.06551091	      1.71058646	      1.00432933	      0.63949891	    -13.08080102	     -3.99651672	     -4.65298595	     32.95980069	      0.00000000	      0.00000000	      2.84442121	     -1.52567256	     30.66795591	      3.82442428	     -2.92314422	     80.82521509	      0.00000000	      0.00000000	     -5.26234359	    -24.88288436	    -22.67934670	     -2.72579708	      7.20668366
      0.61500000	      6.77945724	      4.99526080	     -4.00079868	      1.72730192	      1.00901360	      0.63961090	    -14.11245131	     -4.66856241	     -5.10919447	     31.86627570	      0.00000000	      0.00000000	      0.09766830	     -1.24199484	     30.61628979	      4.36127558	     -3.32009479	     77.58803032	      0.00000000	      0.00000000	     -5.23282513	    -24.83381000	    -22.17197023	     -3.37430914	      7.38589022
      0.62000000	      6.99414899	      5.60144286	     -4.00613689	      1.74444130	      1.01388240	      0.64012502	    -15.62597225	     -5.40482322	     -5.84631281	     30.50059201	      0.00000000	      0.00000000	     -2.71955237	     -1.38388007	     30.04713752	      4.79091314	     -3.99679656	     74.24387360	      0.00000000	      0.00000000	     -5.36942232	    -24.83058550	    -22.06412230	     -4.26645984	      7.75560615
      0.62500000	      6.76444495	      6.11007639	     -3.81804950	      1.76171103	      1.01814221	      0.64014809	    -16.62669233	     -5.95244097	     -6.23445201	     29.29260009	      0.00000000	      0.00000000	     -5.31265509	     -1.15810117	     29.88607780	      5.29999571	     -4.40690030	     70.79286886	      0.00000000	      0.00000000	     -5.30345341	    -24.75159970	    -21.44669701	     -4.83714496	      7.75615049
      0.63000000	      6.65202824	      6.60352813	     -3.66741194	      1.77884560	      1.02247916	      0.64053269	    -17.68116294	     -6.47291252	     -7.00779891	     28.21759911	      0.00000000	      0.00000000	     -8.03783204	     -0.92998225	     29.46961442	      5.71222000	     -4.89913584	     67.12628808	      0.00000000	      0.00000000	     -5.44243117	    -24.56771132	    -20.96152628	     -5.53368728	      7.95010280
      0.63500000	      6.59642961	      7.20239754	     -3.52259609	      1.79606115	      1.02676885	      0.64065445	    -18.83353817	     -7.04027547	     -7.56099321	     27.04630128	      0.00000000	      0.00000000	    -10.59226684	     -1.07214794	     28.92181540	      6.31674291	     -5.46338525	     63.38603216	      0.00000000	      0.00000000	     -5.55010400	    -24.25653857	    -20.54782517	     -6.30626387	      7.90771857
      0.64000000	      6.47094787	      7.70128738	     -3.30959600	      1.81359743	      1.03083434	      0.64079167	    -19.82583697	     -7.56664880	     -8.35283888	     26.10704376	      0.00000000	      0.00000000	    -12.96563433	     -0.71589856	     28.33872747	      6.83450363	     -5.93334670	     59.48697449	      0.00000000	      0.00000000	     -5.68394502	    -24.02500526	    -20.00897368	     -6.96979655	      7.90583736
      0.64500000	      6.39225948	      8.17283813	     -3.00164313	      1.83099467	      1.03479633	      0.64045798	    -20.80545907	     -8.03549432	     -9.31474837	     25.37729433	      0.00000000	      0.00000000	    -14.99751254	     -0.44872701	     27.59529962	      7.46134298	     -6.29079728	     55.47267664	      0.00000000	      0.00000000	     -5.87295040	    -23.72141976	    -19.54650842	     -7.51600053	      8.06604834
      0.65000000	      6.21167205	      8.56938518	     -2.71163164	      1.84849353	      1.03831044	      0.64025047	    -21.61487588	     -8.33933075	     -9.95106177	     24.69140909	      0.00000000	      0.00000000	    -17.17417986	     -0.17515019	     26.89632734	      7.94163189	     -6.77718245	     51.32512773	      0.00000000	      0.00000000	     -6.22031000	    -23.18531790	    -18.99871592	     -8.02478173	      7.94760918
      0.65500000	      6.18419380	      8.97806995	     -2.50738485	      1.86581744	      1.04158322	      0.64027139	    -22.45879851	     -8.66228128	    -10.70098292	     24.31160019	      0.00000000	      0.00000000	    -18.68352248	     -0.59732248	     25.95078402	      8.45326387	     -7.29964999	     47.08089889	      0.00000000	      0.00000000	     -6.53574393	    -22.37280017	    -18.65173362	     -8.57724739	      7.83979731
      0.66000000	      6.17637734	      9.15300708	     -2.24981201	      1.88369814	      1.04475173	      0.64015388	    -23.38910661	     -8.72849680	    -11.18288209	     23.83065294	      0.00000000	      0.00000000	    -20.17901779	     -0.61094411	     24.89122081	      8.75920143	     -7.78053553	     42.85165135	      0.00000000	      0.00000000	     -6.72700179	    -21.46198393	    -18.25339600	     -8.85775164	      7.71571234
      0.66500000	      5.87805625	      9.27231557	     -1.89893912	      1.90108600	      1.04723348	      0.63984696	    -23.80590772	     -8.68679299	    -11.69077015	     23.66169697	      0.00000000	      0.00000000	    -21.43602794	     -1.17979632	     24.15234946	      9.08036532	     -8.08196842	     38.56766920	      0.00000000	      0.00000000	     -7.09565057	    -20.16011010	    -17.64842965	     -9.01166573	      7.66614302
      0.67000000	      5.69796299	      9.22540929	     -1.56378316	      1.91851277	      1.04953333	      0.63948926	    -24.31981586	     -8.49313320	    -12.09373378	     23.42288141	      0.00000000	      0.00000000	    -23.44180561	     -1.73410201	     23.28357524	      9.19935468	     -8.52743246	     34.40040958	      0.00000000	      0.00000000	     -7.42984348	    -18.52938204	    -17.10554457	     -8.99408319	      7.48422681
      0.67500000	      5.48956521	      9.07919332	     -1.16696523	      1.93597022	      1.05155497	      0.63975785	    -24.77258452	     -8.07204928	    -12.31163978	     23.24789731	      0.00000000	      0.00000000	    -25.48892436	     -2.59090725	     22.38762944	      9.14940407	     -9.00249395	     30.27160101	      0.00000000	      0.00000000	     -7.71307280	    -16.17364075	    -16.60684291	     -8.95280155	      7.39829654
      0.68000000	      5.29495940	      8.60581201	     -0.85635055	      1.95346359	      1.05301887	      0.63922950	    -24.99497746	     -7.41782579	    -12.28157556	     23.58183617	      0.00000000	      0.00000000	    -27.22408474	     -3.69649264	     21.60278178	      8.84794442	     -9.44220233	     26.61228791	      0.00000000	      0.00000000	     -7.13146428	    -13.43912542	    -16.07822804	     -8.40910028	      7.28078139
      0.68500000	      5.18838880	      8.03008159	     -0.61554917	      1.97002435	      1.05432149	      0.63898756	    -25.19610015	     -6.63506466	    -11.71454643	     23.94287496	      0.00000000	      0.00000000	    -28.48362549	     -4.40031286	     20.84287509	      8.38789562	     -9.89186670	     23.10172539	      0.00000000	      0.00000000	     -6.51422795	    -10.01294413	    -15.77840539	     -7.79559792	      7.31651861
      0.69000000	      4.83171760	      7.42214116	     -0.22285132	      1.98709267	      1.05499199	      0.63881211	    -25.02978314	     -5.80947191	    -11.35238219	     24.71839178	      0.00000000	      0.00000000	    -28.91348629	     -4.76824237	     20.44758270	      7.90869268	    -10.35091682	     19.96219641	      0.00000000	      0.00000000	     -6.27485485	     -6.71940574	    -15.08551740	     -7.13118554	      7.32525671
      0.69500000	      4.60686113	      6.85226157	     -0.03488278	      2.00375682	      1.05570839	      0.63867548	    -24.89970400	     -5.06404568	    -10.47854601	     25.65693674	      0.00000000	      0.00000000	    -28.67804738	     -5.07136855	     19.85570900	      7.49959650	    -10.71216241	     16.79763842	      0.00000000	      0.00000000	     -5.97780662	     -3.48589823	    -14.65607450	     -6.55215476	      7.38722314
      0.70000000	      4.59142589	      6.22036024	      0.11980332	      2.02034224	      1.05619302	      0.63826648	    -24.90710004	     -4.31106706	     -9.61617799	     26.79303201	      0.00000000	      0.00000000	    -28.07600658	     -5.25375918	     19.10324100	      7.02974119	    -10.97250661	     13.86985754	      0.00000000	      0.00000000	     -5.17155498	      0.17688292	    -14.39848510	     -5.86562027	      7.57030763
      0.70500000	      4.45363234	      5.64954617	      0.35739704	      2.03691361	      1.05637855	      0.63806171	    -24.66552510	     -3.59773546	     -9.02996020	     28.14627767	      0.00000000	      0.00000000	    -27.24161845	     -5.14970292	     18.58271859	      6.58874269	    -11.18339593	     11.34971722	      0.00000000	      0.00000000	     -4.45279606	      3.51085723	    -14.05649101	     -5.23180203	      7.51248727
      0.71000000	      4.44101544	      5.13713809	      0.42190395	      2.05323043	      1.05631788	      0.63771519	    -24.46311978	     -3.02926950	     -8.16275755	     29.65660085	      0.00000000	      0.00000000	    -26.41164075	     -5.18353611	     17.95100701	      6.20938634	    -11.59608940	      8.94713535	      0.00000000	      0.00000000	     -3.64527464	      7.03383879	    -13.89481688	     -4.70818749	      7.67050458
      0.71500000	      4.43922858	      4.60961935	      0.53957973	      2.06949883	      1.05604808	      0.63743566	    -24.19845522	     -2.45825982	     -7.53718545	     31.31809116	      0.00000000	      0.00000000	    -25.43117404	     -5.04476476	     17.46508705	      5.76117271	    -12.25920923	      6.98945979	      0.00000000	      0.00000000	     -2.79291008	     10.54016693	    -13.73411623	     -4.15174765	      7.68652838
      0.72000000	      4.55961944	      4.27063168	      0.52071741	      2.08589471	      1.05577141	      0.63717468	    -23.99555044	     -2.13595318	     -6.90679080	     33.08315300	      0.00000000	      0.00000000	    -24.52935252	     -5.06061613	     16.77754446	      5.56498563	    -12.36086492	      5.07970462	      0.00000000	      0.00000000	     -2.24756553	     12.93010054	    -13.75601763	     -3.76972437	      7.87550385
      0.72500000	      4.68200043	      3.96700695	      0.44480144	      2.10193026	      1.05535429	      0.63698484	    -23.65993197	     -1.90958487	     -6.32527666	     34.97026207	      0.00000000	      0.00000000	    -24.16347904	     -5.05571348	     16.07114878	      5.43300382	    -11.97358161	      3.20927523	      0.00000000	      0.00000000	     -1.63033543	     14.16228520	    -13.79833576	     -3.50866226	      7.84966761
      0.73000000	      4.82070528	      3.58035199	      0.65352247	      2.11795102	      1.05449529	      0.63668435	    -23.38901494	     -1.51396443	     -6.23494551	     36.91040135	      0.00000000	      0.00000000	    -23.15425325	     -4.88138763	     15.65657117	      5.13853207	    -12.13831724	      2.16306480	      0.00000000	      0.00000000	     -1.01680024	     16.56641782	    -13.84923711	     -3.04156017	      7.84573250
      0.73500000	      4.95722671	      3.42910102	      0.53399205	      2.13411077	      1.05361411	      0.63657285	    -23.01736508	     -1.48460904	     -5.87593531	     38.86928527	      0.00000000	      0.00000000	    -22.91736356	     -4.97993627	     15.16688772	      5.08089296	    -12.10552785	      1.04671506	      0.00000000	      0.00000000	     -0.63986528	     17.35975579	    -13.91246492	     -2.93567885	      7.88129384
      0.74000000	      5.14008734	      3.30740161	      0.58078764	      2.15011248	      1.05246283	      0.63613866	    -22.67068575	     -1.52013025	     -5.95702011	     40.93696069	      0.00000000	      0.00000000	    -22.60894370	     -4.99517007	     14.72910456	      5.08005768	    -11.95865368	      0.38262802	      0.00000000	      0.00000000	     -0.13174577	     18.25725028	    -14.01589917	     -2.82799757	      7.80814354
      0.74500000	      5.38423498	      3.15881986	      0.62916790	      2.16606552	      1.05125233	      0.63614495	    -22.34859168	     -1.53019161	     -6.09587979	     42.99835330	      0.00000000	      0.00000000	    -22.49373995	     -5.14233900	     14.33333140	      5.01903105	    -12.10639260	      0.00089081	      0.00000000	      0.00000000	      0.21418603	     18.87630235	    -14.22778513	     -2.71055401	      7.72580436
      0.75000000	      5.74538440	      3.12198721	      0.64144222	      2.18145553	      1.05019804	      0.63644432	    -22.03513592	     -1.60624039	     -6.13696151	     45.15368728	      0.00000000	      0.00000000	    -22.36638450	     -5.33769532	     13.92159872	      5.01306496	    -12.22615734	      0.02619081	      0.00000000	      0.00000000	      0.53465641	     19.04271683	    -14.68968009	     -2.76775460	      7.62182695
      0.75500000	      6.12169884	      3.07589347	      0.64338748	      2.19705270	      1.04886020	      0.63681118	    -21.73147898	     -1.72315998	     -6.28660377	     47.28555063	      0.00000000	      0.00000000	    -22.34483694	     -5.64433057	     13.46145760	      4.97162857	    -12.15612399	      0.09972924	      0.00000000	      0.00000000	      0.82116823	     19.07935141	    -15.07271288	     -2.84476334	      7.47441714
      0.76000000	      6.51749227	      2.96565710	      0.71313168	      2.21244106	      1.04721183	      0.63702663	    -21.42659945	     -1.71556430	     -6.34866133	     49.35920880	      0.00000000	      0.00000000	    -22.47774751	     -5.73274106	     13.02540719	      4.84570861	    -12.00500658	      0.41639224	      0.00000000	      0.00000000	      0.88088332	     19.04720324	    -15.57014069	     -2.84869005	      7.43740869
      0.76500000	      6.95795312	      3.34411272	      0.65638708	      2.22796695	      1.04530005	      0.63727243	    -21.11408419	     -2.36670014	     -6.67544007	     51.82641338	      0.00000000	      0.00000000	    -21.87180577	     -6.83118693	     12.46316806	      5.29688775	    -11.77014867	      0.77461522	      0.00000000	      0.00000000	      1.65262790	     18.28621414	    -16.03620921	     -3.36567789	      7.17400273
      0.77000000	      7.33095845	      3.55155827	      0.69598105	      2.24314639	      1.04314005	      0.63735891	    -20.67839698	     -2.84333190	     -7.20754848	     54.05270229	      0.00000000	      0.00000000	    -22.06375628	     -8.50281156	     12.03630164	      5.57746104	    -11.06981488	      1.26596612	      0.00000000	      0.00000000	      1.40884417	     16.64956997	    -16.47471867	     -3.69046223	      6.96024892
      0.77500000	      7.71250200	      3.71293226	      0.68576566	      2.25845592	      1.04070529	      0.63738779	    -20.21890259	     -3.18737768	     -7.24350266	     56.37893997	      0.00000000	      0.00000000	    -21.61701652	     -9.23664905	     11.54765670	      5.76057328	    -10.43791833	      1.85268340	      0.00000000	      0.00000000	      2.12062040	     15.94866708	    -16.91340278	     -3.94315540	      6.74638542
      0.78000000	      8.02270832	      3.94027643	      0.86335478	      2.27356715	      1.03792961	      0.63714428	    -19.67000134	     -3.63283355	     -7.79498504	     58.71163151	      0.00000000	      0.00000000	    -21.70066604	    -10.72147399	     11.20034412	      6.09718086	     -9.35851152	      2.57260542	      0.00000000	      0.00000000	      1.81915384	     13.79645912	    -17.27728227	     -4.22439290	      6.09522977
      0.78500000	      8.53195236	      4.19021376	      1.07502726	      2.28873535	      1.03498007	      0.63676387	    -19.39763295	     -4.09943792	     -8.22460897	     61.00036322	      0.00000000	      0.00000000	    -21.02955606	    -11.50659343	     10.72065885	      6.36253111	     -8.54050811	      3.70707244	      0.00000000	      0.00000000	      2.32316313	     13.29842766	    -17.86799813	     -4.49990978	      5.91197220
      0.79000000	      9.17337879	      4.59943806	      1.05551866	      2.30371971	      1.03220248	      0.63669749	    -19.18951440	     -4.81792104	     -8.58031569	     63.20781080	      0.00000000	      0.00000000	    -21.04401848	    -12.86743371	      9.99911445	      6.86642037	     -7.83175642	      4.54385710	      0.00000000	      0.00000000	      2.12455889	     10.90744086	    -18.62704625	     -4.97427116	      5.34125148
      0.79500000	      9.33513656	      4.88698756	      1.22426598	      2.31853048	      1.02843366	      0.63648064	    -18.38192045	     -5.33705490	     -8.83703427	     65.65319766	      0.00000000	      0.00000000	    -20.38466864	    -13.83437730	     10.10315868	      7.19289950	     -7.61759674	      6.12077586	      0.00000000	      0.00000000	      1.84347653	      9.84321451	    -18.88556962	     -5.29312531	      5.02924021
      0.80000000	      9.87360040	      5.40900508	      1.19500159	      2.33382921	      1.02545909	      0.63599441	    -18.01403809	     -6.27697296	     -9.16950426	     67.88812339	      0.00000000	      0.00000000	    -20.16324991	    -15.04035830	      9.46058558	      7.85794564	     -6.72903334	      7.05652364	      0.00000000	      0.00000000	      0.10246271	      7.13660456	    -19.51451019	     -5.87802556	      4.67090780
      0.80500000	     10.36023169	      5.58182012	      1.33406871	      2.34870125	      1.02175484	      0.63585026	    -17.55869520	     -6.67989232	     -9.39170597	     70.13763966	      0.00000000	      0.00000000	    -19.40735244	    -16.04290715	      9.31561545	      7.97793411	     -7.03573143	      8.98552891	      0.00000000	      0.00000000	     -0.67465472	      6.58345731	    -20.11114512	     -6.03754380	      4.23983993
      0.81000000	     10.70349172	      5.99881907	      1.28045126	      2.36355118	      1.01768578	      0.63569489	    -16.86739903	     -7.38674742	     -9.38572954	     72.42254504	      0.00000000	      0.00000000	    -19.18671887	    -17.29858733	      9.17521555	      8.51520576	     -7.02781863	     10.40632199	      0.00000000	      0.00000000	     -2.42488050	      4.51009020	    -20.51550643	     -6.56068211	      3.82320540
      0.81500000	     10.93146169	      6.26244233	      1.18072232	      2.37814857	      1.01349432	      0.63545522	    -15.92246376	     -7.99097222	     -9.25227249	     74.76115346	      0.00000000	      0.00000000	    -18.45498741	    -18.11329914	      9.31582671	      8.82992591	     -7.57492893	     12.14019279	      0.00000000	      0.00000000	     -3.83735972	      3.19092351	    -20.82744784	     -6.84693172	      3.34795186
      0.82000000	     10.93928194	      6.63495361	      1.37210782	      2.39249317	      1.00898452	      0.63490150	    -14.76250092	     -8.64610761	     -9.31501879	     77.08216980	      0.00000000	      0.00000000	    -17.93159761	    -18.98161963	      9.78021483	      9.36499561	     -7.72666295	     13.99977164	      0.00000000	      0.00000000	     -5.80472519	      1.04526522	    -20.96727031	     -7.22566986	      2.93760793
      0.82500000	     11.14551728	      7.04772549	      1.41503282	      2.40663926	      1.00474027	      0.63501474	    -13.76934190	     -9.30511044	     -9.13295662	     79.35029301	      0.00000000	      0.00000000	    -17.23792638	    -19.62086586	     10.25625501	      9.75886117	     -8.22177555	     16.47415893	      0.00000000	      0.00000000	     -6.76447722	      0.00689610	    -21.38999645	     -7.73352589	      2.21631730
      0.83000000	     10.91464202	      7.42996208	      1.79847903	      2.42044817	      0.99990247	      0.63458292	    -12.25410618	     -9.87800592	     -9.17155650	     81.65965717	      0.00000000	      0.00000000	    -16.46752092	    -20.74608316	     11.54315030	     10.20419084	     -8.17710834	     19.69019303	      0.00000000	      0.00000000	     -7.51945726	     -2.01936493	    -21.30874184	     -8.10429832	      1.51295416
      0.83500000	     10.89425666	      7.90748176	      1.94869711	      2.43414083	      0.99546434	      0.63413762	    -10.87597012	    -10.56994179	     -8.96272731	     83.92701217	      0.00000000	      0.00000000	    -15.66310638	    -21.60025671	     12.50340992	     10.74272925	     -8.21574012	     22.71588419	      0.00000000	      0.00000000	     -8.12683314	     -3.75714825	    -21.48612684	     -8.58000556	      0.69931097
      0.84000000	     11.14511452	      8.47884775	      2.06996292	      2.44802853	      0.99140772	      0.63368111	     -9.85208927	    -11.38998039	     -8.78359793	     85.97321263	      0.00000000	      0.00000000	    -15.31025853	    -22.09853522	     13.27121256	     11.43510686	     -7.92328734	     26.06122351	      0.00000000	      0.00000000	     -8.68715485	     -6.76408123	    -21.99112284	     -9.15094626	     -0.02349003
      0.84500000	     11.59570386	      9.15518630	      2.00737945	      2.46191713	      0.98799781	      0.63385556	     -8.99945755	    -12.32426071	     -8.46301006	     87.79925566	      0.00000000	      0.00000000	    -14.96181861	    -22.42116862	     13.60742367	     12.18986064	     -7.53279018	     29.20475419	      0.00000000	      0.00000000	     -7.46169912	     -8.52607592	    -22.72410843	     -9.92849097	     -0.76851483
      0.85000000	     11.87297799	      9.69849581	      2.13921913	      2.47574145	      0.98454062	      0.63400342	     -7.92074510	    -12.98650783	     -8.15814401	     89.62254349	      0.00000000	      0.00000000	    -14.42398584	    -22.85667693	     14.05103636	     12.93893600	     -6.74876590	     32.35042135	      0.00000000	      0.00000000	     -6.02083506	    -10.78377755	    -23.22488923	    -10.54368474	     -1.56964488
      0.85500000	     12.18267171	     10.15865256	      2.54560253	      2.48922247	      0.98123811	      0.63374135	     -6.95779217	    -13.48093229	     -8.02124900	     91.23283414	      0.00000000	      0.00000000	    -14.00349903	    -23.08379983	     14.22441035	     13.69249792	     -5.72743093	     35.15677667	      0.00000000	      0.00000000	     -4.73956362	    -12.56944422	    -23.91482408	    -10.91654239	     -2.58523799
      0.86000000	     12.48249192	     10.40387495	      2.89572854	      2.50275276	      0.97824442	      0.63356190	     -5.85676022	    -13.69285160	     -7.76122800	     92.73329136	      0.00000000	      0.00000000	    -13.55254534	    -23.20293458	     14.19817442	     14.23585694	     -4.65216626	     37.63287543	      0.00000000	      0.00000000	     -3.51432711	    -13.99333516	    -24.58112408	    -11.08308775	     -3.47740377
      0.86500000	     12.67494842	     10.34252420	      3.22679335	      2.51648971	      0.97558297	      0.63312542	     -4.61674138	    -13.61991227	     -7.42537755	     94.10968680	      0.00000000	      0.00000000	    -13.13429694	    -23.11208013	     13.97696390	     14.46760654	     -3.66765893	     39.65936964	      0.00000000	      0.00000000	     -2.11743291	    -15.24371743	    -25.00351740	    -10.85839427	     -4.31100529
      0.87000000	     13.14017899	     10.39427510	      3.41853190	      2.53033389	      0.97320490	      0.63286603	     -3.66649469	    -13.63645206	     -6.99694148	     95.27287240	      0.00000000	      0.00000000	    -12.78752505	    -22.95665286	     13.29038563	     14.74200631	     -2.94390717	     41.39041769	      0.00000000	      0.00000000	     -0.68061749	    -16.14098550	    -25.73293244	    -10.74879590	     -4.94775546
      0.87500000	     13.65352216	     10.45405412	      3.37771428	      2.54411693	      0.97109487	      0.63290113	     -2.69864256	    -13.68966273	     -6.43514814	     96.31749223	      0.00000000	      0.00000000	    -12.55482396	    -22.70834581	     12.37471248	     14.93812178	     -2.43802444	     42.74758707	      0.00000000	      0.00000000	      0.83953964	    -16.78201473	    -26.46795160	    -10.72223145	     -5.28671301
      0.88000000	     13.77634217	     10.11509153	      3.28844685	      2.55806160	      0.96886489	      0.63286742	     -1.18862440	    -13.19460506	     -5.49240189	     97.34697420	      0.00000000	      0.00000000	    -11.42833530	    -21.83729799	     11.76320808	     14.63891365	     -1.98971048	     43.91510970	      0.00000000	      0.00000000	      2.85539006	    -16.34220551	    -26.64466707	    -10.29288427	     -5.56728881
      0.88500000	     13.81839827	      9.89097697	      3.11598609	      2.57212935	      0.96698422	      0.63286211	      0.43393475	    -12.88884579	     -4.65120310	     98.21241645	      0.00000000	      0.00000000	    -11.15325265	    -21.97150512	     11.09674899	     14.49287392	     -1.80698357	     44.73723309	      0.00000000	      0.00000000	      4.28427562	    -16.87693864	    -26.71736938	    -10.04476824	     -5.81519711
      0.89000000	     14.05114246	      9.69827955	      2.86520415	      2.58624382	      0.96573446	      0.63285321	      1.82773293	    -12.65144746	     -3.80956834	     98.81290506	      0.00000000	      0.00000000	    -10.93656284	    -21.73632302	     10.09607886	     14.35467225	     -1.79857080	     45.31539109	      0.00000000	      0.00000000	      5.60804289	    -17.27755662	    -26.94332040	     -9.79716425	     -5.91196012
      0.89500000	     14.30951135	      9.24550686	      2.89740734	      2.60071675	      0.96465900	      0.63270256	      2.93010489	    -11.96312442	     -3.22210652	     99.21833967	      0.00000000	      0.00000000	    -10.28939497	    -21.40105468	      8.96335486	     13.96979294	     -1.43543756	     45.91724411	      0.00000000	      0.00000000	      7.11428531	    -17.53764671	    -27.14909418	     -9.24258661	     -6.05958470
      0.90000000	     14.52328892	      8.74513441	      2.79928692	      2.61513998	      0.96399977	      0.63291029	      4.17782061	    -11.28688004	     -2.69639021	     99.45972082	      0.00000000	      0.00000000	     -9.96750852	    -21.30789325	      7.74037257	     13.48029915	     -1.21631610	     46.12486163	      0.00000000	      0.00000000	      8.46186458	    -17.87165185	    -27.27416478	     -8.67648784	     -6.25206212
      0.90500000	     14.93402448	      8.29618870	      2.53235112	      2.62932158	      0.96359396	      0.63327751	      5.27881898	    -10.66608136	     -2.05393558	     99.60792672	      0.00000000	      0.00000000	     -9.81982324	    -21.09203775	      6.26858708	     13.01349305	     -1.11120687	     46.21234803	      0.00000000	      0.00000000	      9.70005605	    -18.08086259	    -27.66245812	     -8.16937889	     -6.59267657
      0.91000000	     15.05169573	      7.67978520	      2.60737556	      2.64315202	      0.96321073	      0.63358300	      6.54390982	     -9.73655040	     -1.62301317	     99.64682650	      0.00000000	      0.00000000	     -9.11413090	    -20.77690915	      5.26336677	     12.41128936	     -0.48244353	     46.66731717	      0.00000000	      0.00000000	     11.11429068	    -17.54525056	    -27.75187275	     -7.45475150	     -6.84439233
      0.91500000	     15.23918848	      7.38510629	      2.43106289	      2.65694199	      0.96300520	      0.63406213	      7.85896326	     -9.27542929	     -1.10661766	     99.62965171	      0.00000000	      0.00000000	     -8.87826127	    -20.85761558	      4.02385415	     12.16791624	     -0.22859483	     46.61054184	      0.00000000	      0.00000000	     11.85294526	    -17.91730904	    -27.89746121	     -7.21187968	     -7.02365722
      0.92000000	     15.21296751	      7.00673960	      2.12165956	      2.67093499	      0.96302619	      0.63449593	      9.44228625	     -8.69246238	     -0.47310987	     99.38702034	      0.00000000	      0.00000000	     -8.40806734	    -21.01838202	      2.98139183	     11.84276620	     -0.25586785	     46.48384080	      0.00000000	      0.00000000	     12.70935882	    -18.38068636	    -27.84291996	     -6.83717122	     -7.11726288
      0.92500000	     15.11993162	      6.61491494	      2.08224284	      2.68574499	      0.96399032	      0.63467910	     10.76368782	     -8.20069377	     -0.16192701	     98.96457282	      0.00000000	      0.00000000	     -8.01056458	    -21.26215167	      1.79925879	     11.51955777	      0.21455323	     46.04357930	      0.00000000	      0.00000000	     13.03956224	    -18.53985627	    -27.55524511	     -6.42270784	     -7.25427766
      0.93000000	     15.12884971	      5.87247356	      2.46392696	      2.70046191	      0.96490524	      0.63456216	     11.75759687	     -7.19768399	     -0.44282291	     98.27211922	      0.00000000	      0.00000000	     -7.42280139	    -21.49597005	      0.63408702	     10.75311136	      0.85776555	     45.99331721	      0.00000000	      0.00000000	     14.00221753	    -18.85400055	    -27.43484386	     -5.46860882	     -7.62496580
      0.93500000	     15.02194533	      5.54991181	      2.42422367	      2.71503802	      0.96605183	      0.63482788	     13.02970061	     -6.79798289	     -0.22556970	     97.49158023	      0.00000000	      0.00000000	     -7.31390328	    -21.54214096	     -0.54803948	     10.43629408	      1.18179856	     45.42799406	      0.00000000	      0.00000000	     14.06248166	    -18.84441248	    -27.18490664	     -5.09515988	     -7.75486605
      0.94000000	     15.06042302	      4.97331297	      2.45253850	      2.72933317	      0.96748451	      0.63505718	     14.04598850	     -5.99306102	     -0.13266458	     96.54571776	      0.00000000	      0.00000000	     -7.16030611	    -21.51221157	     -1.90212586	      9.85283163	      1.57832624	     44.88192059	      0.00000000	      0.00000000	     14.53922908	    -19.09964613	    -27.06854675	     -4.34677848	     -8.15401513
      0.94500000	     14.89105598	      4.66595407	      2.45088055	      2.74361726	      0.96907657	      0.63514635	     15.27573343	     -5.79201628	     -0.18969910	     95.58507396	      0.00000000	      0.00000000	     -6.91400540	    -21.60436165	     -3.08482137	      9.51283176	      1.75682117	     44.06957997	      0.00000000	      0.00000000	     14.46090112	    -19.04526274	    -26.71227544	     -3.96995650	     -8.30337049
      0.95000000	     14.87274423	      3.94781649	      2.63517943	      2.75821748	      0.97131744	      0.63513676	     16.08439239	     -4.91629825	     -0.42105211	     94.22923577	      0.00000000	      0.00000000	     -6.25420263	    -22.08685971	     -4.39144247	      8.64425940	      1.94748674	     43.41185490	      0.00000000	      0.00000000	     14.33812280	    -18.95922768	    -26.52159486	     -3.03323788	     -8.81519174
      0.95500000	     15.26075593	      3.32563515	      3.11512840	      2.77300628	      0.97464833	      0.63488193	     16.26510342	     -4.22438172	     -1.05422823	     92.41936090	      0.00000000	      0.00000000	     -6.13269318	    -22.22664685	     -6.33359172	      7.82286046	      2.59567396	     42.30207808	      0.00000000	      0.00000000	     14.65529328	    -18.93314129	    -26.73500330	     -2.07768996	     -9.51629141
      0.96000000	     15.33144992	      2.93461738	      3.02418283	      2.78760278	      0.97742600	      0.63554311	     16.96001625	     -3.79316668	     -1.19898506	     90.84647035	      0.00000000	      0.00000000	     -5.92994955	    -22.58599236	     -7.86902563	      7.27145491	      2.57698845	     41.22073764	      0.00000000	      0.00000000	     14.07115776	    -18.34532038	    -26.63704041	     -1.61469130	     -9.82457128
      0.96500000	     15.08312428	      2.39620229	      3.21142490	      2.80285444	      0.98001347	      0.63588084	     17.80527058	     -3.15608539	     -1.45778974	     89.11947143	      0.00000000	      0.00000000	     -5.37848860	    -22.96737296	     -8.81466793	      6.53920293	      2.81460346	     40.60698215	      0.00000000	      0.00000000	     13.58476752	    -18.10474707	    -26.06344625	     -0.94914861	    -10.28287423
      0.97000000	     15.05300752	      1.96526159	      3.23352282	      2.81774391	      0.98340645	      0.63641125	     18.35899116	     -2.68603464	     -1.74369575	     87.16495887	      0.00000000	      0.00000000	     -5.09603939	    -23.12306924	    -10.05929135	      5.90639383	      2.69215685	     39.70802492	      0.00000000	      0.00000000	     12.64716233	    -18.02349191	    -25.84588036	     -0.42931623	    -10.81591171
      0.97500000	     15.04265835	      1.56170445	      3.25303685	      2.83239489	      0.98660083	      0.63692116	     18.87004197	     -2.17448862	     -1.81217498	     85.16791682	      0.00000000	      0.00000000	     -5.00211821	    -23.17145707	    -11.26672555	      5.32533294	      2.88582092	     38.89582196	      0.00000000	      0.00000000	     11.13436574	    -17.61586352	    -25.67233973	      0.04424113	    -11.23783055
      0.98000000	     14.82474441	      1.10961841	      3.18937461	      2.84756466	      0.99014709	      0.63774013	     19.52306204	     -1.60836211	     -1.94626193	     82.99554529	      0.00000000	      0.00000000	     -4.70393718	    -23.31282855	    -12.19874302	      4.65292086	      2.72976638	     38.14699839	      0.00000000	      0.00000000	      9.79018198	    -17.25401524	    -25.13914903	      0.56878982	    -11.50092318
      0.98500000	     14.94230992	      0.63512998	      3.24816157	      2.86259300	      0.99404277	      0.63852088	     19.61160562	     -1.03949056	     -2.28438586	     80.57406407	      0.00000000	      0.00000000	     -4.60288006	    -23.48554552	    -13.51482670	      3.91548896	      2.65258763	     37.27332165	      0.00000000	      0.00000000	      8.11241851	    -16.88417666	    -25.04031012	      1.10412239	    -11.84705546
      0.99000000	     14.73554158	      0.11718634	      3.20625997	      2.87779063	      0.99807960	      0.63937266	     20.01616940	     -0.43295383	     -2.49438977	     78.03293941	      0.00000000	      0.00000000	     -4.53821326	    -23.47328341	    -14.52089371	      3.14428224	      2.32791922	     36.23945414	      0.00000000	      0.00000000	      6.36205903	    -16.48092885	    -24.56167145	      1.66314742	    -12.24157031
      0.99500000	     14.90510987	     -0.47749959	      3.14831779	      2.89335474	      1.00240024	      0.64007599	     19.84101905	      0.24315842	     -2.72335295	     75.31890214	      0.00000000	      0.00000000	     -4.52171442	    -23.43272224	    -15.92053580	      2.24176020	      1.69261877	     35.22996365	      0.00000000	      0.00000000	      4.38968769	    -16.11663373	    -24.52681223	      2.41762144	    -12.88281521
      1.00000000	     14.74870138	     -0.99648068	      3.10483874	      2.90854614	      1.00632246	      0.64086553	     20.02495053	      0.81259659	     -3.01734017	     72.53240683	      0.00000000	      0.00000000	     -4.47542624	    -23.31998784	    -16.78416926	      1.46926937	      1.25301883	     34.44297018	      0.00000000	      0.00000000	      2.00441161	    -15.39696010	    -24.11512242	      3.00505996	    -13.20715044
      1.00500000	     14.45073129	     -1.41510315	      2.98212003	      2.92352237	      1.01038590	      0.64162124	     20.29424962	      1.26652963	     -3.25022998	     69.59820327	      0.00000000	      0.00000000	     -4.53697306	    -23.25360271	    -17.36870677	      0.75185480	      0.49158898	     33.82272938	      0.00000000	      0.00000000	     -0.10695489	    -14.74904653	    -23.55312032	      3.49116302	    -13.49397257
      1.01000000	     14.51784073	     -2.14320758	      2.94875614	      2.93904860	      1.01471553	      0.64227871	     20.00318663	      1.95614043	     -3.83142902	     66.47385351	      0.00000000	      0.00000000	     -4.57122053	    -23.00086967	    -18.45146173	     -0.33834783	     -0.56045626	     33.00755876	      0.00000000	      0.00000000	     -2.24924403	    -14.20427751	    -23.37210857	      4.37692300	    -13.79714131
      1.01500000	     14.36930800	     -2.61053366	      2.91515869	      2.95431624	      1.01885366	      0.64308816	     19.87830205	      2.52946216	     -4.15203087	     63.24221451	      0.00000000	      0.00000000	     -4.70649742	    -23.07995645	    -19.27209748	     -1.06793892	     -1.25280342	     32.15706880	      0.00000000	      0.00000000	     -4.53942390	    -13.59613267	    -23.03026136	      4.93140948	    -14.14496691
      1.02000000	     14.24937960	     -3.11348454	      2.81535557	      2.96986449	      1.02296744	      0.64399443	     19.60530585	      3.08867902	     -4.60864820	     59.88892620	      0.00000000	      0.00000000	     -4.66483285	    -22.99605721	    -20.05384049	     -1.93008797	     -2.32766430	     31.47954190	      0.00000000	      0.00000000	     -6.86289878	    -12.69253624	    -22.60242801	      5.51633963	    -14.35103230
      1.02500000	     13.81232779	     -3.46756435	      2.72140772	      2.98572954	      1.02654182	      0.64474887	     19.63885361	      3.44990599	     -4.97077975	     56.55119771	      0.00000000	      0.00000000	     -4.61183836	    -22.57864952	    -20.53864513	     -2.47945255	     -2.95592016	     30.79220220	      0.00000000	      0.00000000	     -8.91131186	    -11.76573052	    -21.79115924	      5.90357477	    -14.49674631
      1.03000000	     13.90053208	     -4.01415218	      2.69892296	      3.00126976	      1.03052979	      0.64552683	     18.95701942	      4.01641167	     -5.62092701	     52.92636916	      0.00000000	      0.00000000	     -4.49396973	    -22.05473203	    -21.52910781	     -3.34964629	     -4.07903551	     30.11329227	      0.00000000	      0.00000000	    -11.14405166	    -11.12901613	    -21.64766235	      6.61858767	    -14.85346035
      1.03500000	     13.57972964	     -4.22345527	      2.45962618	      3.01714219	      1.03423522	      0.64672667	     18.68458123	      4.26348604	     -6.04057355	     49.37717687	      0.00000000	      0.00000000	     -4.39521943	    -21.37697501	    -22.07584472	     -3.77486020	     -5.08310841	     29.46473416	      0.00000000	      0.00000000	    -13.39614892	    -10.17431365	    -21.00557741	      6.78916580	    -14.98048342
      1.04000000	     13.26441617	     -4.57138863	      2.34340416	      3.03280540	      1.03751661	      0.64746416	     18.30710160	      4.59799452	     -6.72850172	     45.63676621	      0.00000000	      0.00000000	     -4.31240891	    -20.43884025	    -22.56988953	     -4.29220323	     -5.80471077	     29.01920256	      0.00000000	      0.00000000	    -15.14214092	     -9.68067707	    -20.37818191	      7.25027142	    -15.09657825
      1.04500000	     13.24986427	     -4.80672271	      2.13073725	      3.04856086	      1.04093804	      0.64832673	     17.59465120	      4.79629419	     -7.51441723	     41.98773820	      0.00000000	      0.00000000	     -4.25670957	    -19.09748521	    -23.42763691	     -4.64408007	     -6.62546833	     28.51881553	      0.00000000	      0.00000000	    -16.75174751	     -9.30273146	    -20.10968995	      7.51888942	    -15.15038610
      1.05000000	     13.02162022	     -4.87439440	      2.02704103	      3.06449265	      1.04382046	      0.64906386	     17.01388904	      4.86642661	     -8.36637930	     38.28192521	      0.00000000	      0.00000000	     -4.05732834	    -17.49424123	    -24.01511531	     -4.74253421	     -6.84444285	     27.97180079	      0.00000000	      0.00000000	    -18.04586274	     -9.36136346	    -19.54593778	      7.59638865	    -15.28205131
      1.05500000	     12.72157886	     -4.92419916	      1.87478466	      3.08049259	      1.04656709	      0.65001408	     16.49086720	      4.94536916	     -9.11602042	     34.57187784	      0.00000000	      0.00000000	     -3.87395923	    -15.92734139	    -24.38392526	     -4.86789831	     -7.22042279	     27.80594066	      0.00000000	      0.00000000	    -19.44006890	     -9.41222629	    -18.93253428	      7.67942147	    -15.46568274
      1.06000000	     12.80654898	     -4.79810426	      1.69465163	      3.09617054	      1.04918971	      0.65087287	     15.57921034	      4.85200514	    -10.11506365	     31.04220300	      0.00000000	      0.00000000	     -3.38127887	    -13.49457035	    -25.10675900	     -4.78689278	     -7.62082002	     27.73101561	      0.00000000	      0.00000000	    -20.80640212	     -9.58505056	    -18.78350638	      7.55103636	    -15.63580088
      1.06500000	     12.34429239	     -4.63951607	      1.56529513	      3.11236646	      1.05109801	      0.65171328	     15.24959552	      4.68819475	    -11.19995463	     27.59965088	      0.00000000	      0.00000000	     -3.41468089	    -10.85987898	    -25.20627438	     -4.63388822	     -7.58771599	     27.57904960	      0.00000000	      0.00000000	    -22.10591874	     -9.88023552	    -17.96401461	      7.41004088	    -15.76021655
      1.07000000	     12.32188974	     -4.31501603	      1.37211539	      3.12791113	      1.05296456	      0.65254946	     14.52712822	      4.40551071	    -12.09669007	     24.46504005	      0.00000000	      0.00000000	     -2.44321841	     -7.94666437	    -25.54052648	     -4.29676628	     -7.66328013	     27.89405728	      0.00000000	      0.00000000	    -23.71899579	    -10.55019157	    -17.71421560	      7.05038434	    -15.86155462
      1.07500000	     11.98494516	     -4.02140839	      1.31796173	      3.14397523	      1.05430328	      0.65334447	     14.14361976	      4.11054355	    -13.28707196	     21.49542546	      0.00000000	      0.00000000	     -1.58786982	     -4.62396536	    -25.53443133	     -3.97717005	     -7.18910963	     28.02351851	      0.00000000	      0.00000000	    -25.52026073	    -11.44605808	    -17.05487895	      6.76144310	    -16.05805202
      1.08000000	     11.65566755	     -3.71098977	      1.08305513	      3.15963204	      1.05527652	      0.65423141	     13.85308359	      3.81987709	    -14.37131101	     18.76760930	      0.00000000	      0.00000000	     -1.29710699	     -1.07916308	    -25.34151857	     -3.64048974	     -7.16722052	     28.58847535	      0.00000000	      0.00000000	    -27.53237888	    -12.19980103	    -16.48165203	      6.45274758	    -16.22741924
      1.08500000	     11.41255300	     -3.44524079	      0.94480551	      3.17497719	      1.05610897	      0.65500380	     13.51663124	      3.58384873	    -15.52809573	     16.24393426	      0.00000000	      0.00000000	     -0.75830398	      2.44693024	    -25.14624489	     -3.33580439	     -6.63856616	     29.35454952	      0.00000000	      0.00000000	    -28.95371029	    -12.84505172	    -15.98280144	      6.16923965	    -16.28068146
      1.09000000	     11.33386880	     -3.23660078	      0.91604990	      3.19024954	      1.05659125	      0.65581927	     13.05407438	      3.41369142	    -16.72083469	     13.97839858	      0.00000000	      0.00000000	     -0.07393495	      6.20461524	    -25.05910076	     -3.09444081	     -5.91826171	     30.26035317	      0.00000000	      0.00000000	    -30.09292295	    -13.77600331	    -15.78790420	      5.97323839	    -16.35303440
      1.09500000	     10.96758518	     -2.91590199	      0.73309159	      3.20530718	      1.05661205	      0.65712507	     12.87843581	      3.27215900	    -17.14939037	     11.66561856	      0.00000000	      0.00000000	      0.30713705	      9.02946931	    -24.50562009	     -2.76387324	     -5.34517879	     31.50426523	      0.00000000	      0.00000000	    -30.54289600	    -14.30920906	    -15.20664508	      5.56547613	    -16.34887342
      1.10000000	     10.94305072	     -2.67668864	      0.56730349	      3.22033303	      1.05660817	      0.65835220	     12.40933153	      3.23809874	    -17.54488665	      9.64482851	      0.00000000	      0.00000000	      0.74518413	     11.49688280	    -24.31486085	     -2.50514791	     -4.89520241	     32.75739748	      0.00000000	      0.00000000	    -30.81450305	    -15.15599785	    -15.12788997	      5.26510163	    -16.33812541
      1.10500000	     10.65771123	     -2.59076155	      0.51892697	      3.23551751	      1.05618842	      0.65957733	     12.19446148	      3.36280856	    -17.76992537	      7.71221672	      0.00000000	      0.00000000	      1.01750100	     13.72032667	    -23.73736484	     -2.44626653	     -4.27881814	     34.29323492	      0.00000000	      0.00000000	    -30.42000190	    -15.83760701	    -14.57708933	      5.21428239	    -16.35898564
      1.11000000	     10.57515329	     -2.32531002	      0.31493665	      3.25023270	      1.05556824	      0.66063492	     12.05527108	      3.18067132	    -18.27774532	      6.48814983	      0.00000000	      0.00000000	      1.66650432	     16.38424878	    -23.29574044	     -2.14440788	     -3.87276051	     35.99355406	      0.00000000	      0.00000000	    -29.81194653	    -16.50351785	    -14.49042626	      4.91685641	    -16.31802401
      1.11500000	     10.55807952	     -2.20711195	      0.18075163	      3.26502083	      1.05495156	      0.66172661	     11.76503761	      3.25499920	    -18.15028786	      5.20616741	      0.00000000	      0.00000000	      1.93406301	     17.43187271	    -22.95649629	     -1.99825592	     -3.29297950	     37.53335289	      0.00000000	      0.00000000	    -29.32522222	    -16.88726128	    -14.38026755	      4.81248016	    -16.05629588
      1.12000000	     10.55947199	     -2.04763806	      0.08940523	      3.27953505	      1.05390173	      0.66306771	     11.60699573	      3.22942855	    -18.26087267	      4.32945109	      0.00000000	      0.00000000	      2.11372011	     18.66741021	    -22.47174251	     -1.88442802	     -2.89981543	     39.45576308	      0.00000000	      0.00000000	    -28.28599632	    -17.71887605	    -14.31689920	      4.59262646	    -15.90933253
      1.12500000	     10.66516931	     -1.94860124	     -0.16608412	      3.29381515	      1.05278897	      0.66408282	     11.44414923	      3.23726335	    -18.07238337	      3.78361844	      0.00000000	      0.00000000	      2.72076461	     19.67109321	    -22.05345425	     -1.71521302	     -2.61933766	     41.37205914	      0.00000000	      0.00000000	    -27.50292017	    -18.31447831	    -14.44567584	      4.46119945	    -15.65860224
      1.13000000	     11.00523845	     -1.74307984	     -0.42371535	      3.30740961	      1.05159042	      0.66475947	     11.25630179	      3.02484648	    -18.01033992	      3.80353253	      0.00000000	      0.00000000	      3.07608232	     20.60916875	    -21.77942157	     -1.45579290	     -2.52432348	     43.42672976	      0.00000000	      0.00000000	    -26.55529796	    -19.08118887	    -14.92173313	      4.25204766	    -15.28878440
      1.13500000	     11.32212879	     -1.61375121	     -0.55945504	      3.32166240	      1.05036834	      0.66561998	     10.97901982	      2.89596561	    -18.01827693	      3.83154902	      0.00000000	      0.00000000	      3.20484417	     21.23893167	    -21.54192249	     -1.35759427	     -2.21990961	     45.25968167	      0.00000000	      0.00000000	    -25.99301022	    -19.49830994	    -15.26437748	      4.10575108	    -15.04656354
      1.14000000	     11.52546100	     -1.59866660	     -0.74133368	      3.33568967	      1.04877056	      0.66643514	     10.87331721	      2.87017849	    -17.72299335	      4.05097952	      0.00000000	      0.00000000	      3.70177173	     21.69499093	    -21.09392180	     -1.37175908	     -2.28113172	     47.35168650	      0.00000000	      0.00000000	    -25.07550407	    -20.33654892	    -15.55019890	      4.10680336	    -14.74864967
      1.14500000	     11.78106912	     -1.51542297	     -0.90750592	      3.34964776	      1.04694086	      0.66717730	     10.81503384	      2.72863399	    -17.44301562	      4.64369610	      0.00000000	      0.00000000	      4.18807910	     21.86582593	    -20.68826494	     -1.32607561	     -2.31146679	     49.35129635	      0.00000000	      0.00000000	    -24.44688104	    -21.21433293	    -15.87239390	      4.07172655	    -14.41211714
      1.15000000	     12.18151354	     -1.46986516	     -1.09095639	      3.36343907	      1.04522204	      0.66796725	     10.55383220	      2.62081429	    -17.06996090	      5.22673787	      0.00000000	      0.00000000	      4.14221763	     21.95275809	    -20.44860839	     -1.31979462	     -2.26596682	     51.15559606	      0.00000000	      0.00000000	    -24.46170379	    -21.39263528	    -16.39838081	      4.06334559	    -14.34090302
      1.15500000	     12.51711992	     -1.50153386	     -1.23233566	      3.37720672	      1.04304737	      0.66852238	     10.32608608	      2.61511456	    -16.28943788	      5.89609517	      0.00000000	      0.00000000	      4.69297849	     21.76308550	    -20.09878474	     -1.43326555	     -2.41901311	     53.24170721	      0.00000000	      0.00000000	    -23.43403066	    -22.58553453	    -16.82689689	      4.10507681	    -13.66099653
      1.16000000	     12.80583018	     -1.59242480	     -1.46811099	      3.39095152	      1.04067836	      0.66939010	     10.14500181	      2.64603391	    -15.21637299	      6.65708423	      0.00000000	      0.00000000	      5.19074233	     21.37264715	    -19.66804645	     -1.64681915	     -2.77835165	     55.26604333	      0.00000000	      0.00000000	    -22.87996654	    -23.54566616	    -17.22203615	      4.18041817	    -13.24727769
      1.16500000	     13.15037106	     -1.72909260	     -1.70969831	      3.40447878	      1.03804273	      0.67049048	      9.88071678	      2.86436567	    -13.70402917	      7.34614531	      0.00000000	      0.00000000	      4.69588401	     19.80970129	    -19.24483120	     -1.93886680	     -3.14355083	     57.31133828	      0.00000000	      0.00000000	    -22.69770217	    -24.61744145	    -17.71967675	      4.27374932	    -12.52801640
      1.17000000	     13.65596650	     -1.71199362	     -1.75124407	      3.41809274	      1.03538841	      0.67112290	      9.47609606	      2.70451812	    -13.12778104	      8.26840430	      0.00000000	      0.00000000	      4.53937691	     19.84735591	    -18.95808235	     -2.15036019	     -3.21616111	     59.23080047	      0.00000000	      0.00000000	    -22.67390804	    -24.79256812	    -18.36893379	      4.26086134	    -12.51660999
      1.17500000	     13.88908376	     -2.31719963	     -2.01204292	      3.43155493	      1.03230848	      0.67216253	      9.38529476	      3.43958435	    -11.86884157	      9.28130797	      0.00000000	      0.00000000	      3.83439476	     17.47204498	    -18.40811652	     -3.05528456	     -3.96333899	     61.37022264	      0.00000000	      0.00000000	    -21.75283609	    -25.90124930	    -18.78476431	      4.90384767	    -11.76180307
      1.18000000	     14.13359750	     -2.62106526	     -2.06725706	      3.44502414	      1.02906467	      0.67273387	      9.29348261	      3.72160166	    -11.17255184	     10.42993080	      0.00000000	      0.00000000	      2.95917423	     15.69541892	    -17.75450757	     -3.64610428	     -4.14699629	     63.60622783	      0.00000000	      0.00000000	    -21.22624932	    -26.87140899	    -19.17157559	      5.29688183	    -11.29442572
      1.18500000	     14.39194789	     -2.89124114	     -2.27298850	      3.45817358	      1.02560382	      0.67321744	      9.30420530	      3.89849755	    -10.81543314	     11.72472650	      0.00000000	      0.00000000	      1.58770656	     14.76782153	    -17.09462137	     -4.16209915	     -4.52463594	     65.71998832	      0.00000000	      0.00000000	    -20.79471233	    -27.32909582	    -19.63409018	      5.63911964	    -10.81186868
      1.19000000	     14.57181106	     -3.18223781	     -2.29883484	      3.47148035	      1.02176618	      0.67375035	      9.42999815	      4.22921671	    -10.64982672	     13.07965792	      0.00000000	      0.00000000	     -0.44152385	     12.14522825	    -16.29087182	     -4.80776783	     -4.72845626	     67.76054958	      0.00000000	      0.00000000	    -20.74584550	    -27.72057266	    -20.00385368	      6.01301752	    -10.51520114
      1.19500000	     14.85976631	     -3.51266953	     -2.11212013	      3.48472858	      1.01776606	      0.67402950	      9.47849311	      4.47609361	    -11.18871637	     14.69929374	      0.00000000	      0.00000000	     -1.95331756	     10.68732552	    -15.51100294	     -5.46763094	     -4.52000273	     69.98473793	      0.00000000	      0.00000000	    -20.05001187	    -28.45890797	    -20.44922330	      6.44214682	    -10.09619089
      1.20000000	     14.79809828	     -3.76526825	     -2.05057330	      3.49780833	      1.01336239	      0.67447476	     10.08420936	      4.68637683	    -11.92725595	     16.56184154	      0.00000000	      0.00000000	     -3.91404690	      9.12595232	    -14.28419818	     -6.09282925	     -4.43593318	     72.19759380	      0.00000000	      0.00000000	    -19.35374296	    -28.97883152	    -20.53467161	      6.77934814	     -9.74679379
      1.20500000	     14.79829324	     -4.13536318	     -1.81589948	      3.51048234	      1.00897092	      0.67485998	     10.68762286	      4.97143401	    -12.62520125	     18.60124969	      0.00000000	      0.00000000	     -4.80738332	      7.25392549	    -12.98581632	     -6.78228710	     -4.07692068	     74.50190378	      0.00000000	      0.00000000	    -18.97689761	    -29.51091811	    -20.72247102	      7.30500401	     -9.44390332
      1.21000000	     14.73676306	     -4.57920782	     -1.92963616	      3.52284168	      1.00454267	      0.67488794	     11.57476585	      5.17850760	    -13.39624082	     21.14237492	      0.00000000	      0.00000000	     -5.91666094	      6.22771538	    -11.64983882	     -7.37121412	     -3.88257281	     76.74080844	      0.00000000	      0.00000000	    -18.26397735	    -30.05063431	    -20.96494816	      7.92497662	     -8.75704156
      1.21500000	     14.92149721	     -5.06236438	     -1.81546771	      3.53506131	      1.00016806	      0.67556103	     12.24572306	      5.54454371	    -13.90575212	     23.79021300	      0.00000000	      0.00000000	     -7.00794649	      4.75904626	    -10.51874148	     -8.21747310	     -3.61097398	     78.78487567	      0.00000000	      0.00000000	    -17.90875368	    -29.95320129	    -21.42618703	      8.48784785	     -8.33451300
      1.22000000	     14.99021181	     -5.55821683	     -1.75252004	      3.54697163	      0.99612191	      0.67530794	     13.11062129	      5.77604484	    -14.18899297	     26.53725003	      0.00000000	      0.00000000	     -7.92345329	      3.88502150	     -9.19448614	     -8.81395476	     -3.14105691	     80.91983467	      0.00000000	      0.00000000	    -17.31715094	    -30.41894570	    -21.82635500	      9.18659206	     -7.49031795
      1.22500000	     14.96143973	     -6.06075243	     -1.75946787	      3.55890290	      0.99235660	      0.67547144	     14.11012107	      6.15929411	    -13.93403047	     29.29032301	      0.00000000	      0.00000000	     -9.36253271	      2.11565755	     -7.77997710	     -9.40875830	     -2.79204899	     82.78766999	      0.00000000	      0.00000000	    -16.89015787	    -30.87941761	    -22.11342427	      9.84880871	     -6.71616371
      1.23000000	     15.09565064	     -6.54153527	     -1.99148510	      3.57076499	      0.98935218	      0.67607366	     14.79064129	      6.71893934	    -13.18608574	     31.83949561	      0.00000000	      0.00000000	     -9.99749504	     -0.27499407	     -6.64024320	     -9.97622663	     -2.57741120	     84.36505199	      0.00000000	      0.00000000	    -16.55015917	    -30.87074443	    -22.64068833	     10.36322122	     -5.86745436
      1.23500000	     15.71749209	     -7.13814385	     -1.98651517	      3.58239245	      0.98669460	      0.67612819	     14.84382833	      7.29740308	    -12.78435818	     34.46957641	      0.00000000	      0.00000000	     -9.34356425	     -1.19796460	     -5.97489164	    -10.65021649	     -2.18387929	     85.94095813	      0.00000000	      0.00000000	    -15.92784796	    -31.24440682	    -23.71871711	     11.06368452	     -5.06407511
      1.24000000	     15.98655937	     -7.38449771	     -2.16278948	      3.59390064	      0.98433301	      0.67611019	     15.17111926	      7.55513559	    -12.17240679	     37.00803706	      0.00000000	      0.00000000	     -8.34712249	     -2.19412361	     -4.91538039	    -10.81645895	     -1.84249907	     87.17373663	      0.00000000	      0.00000000	    -15.82116418	    -31.14001808	    -24.42182906	     11.32058624	     -4.20713008
      1.24500000	     16.46136294	     -7.69389087	     -2.32403386	      3.60578291	      0.98248350	      0.67631125	     15.00182510	      7.84304983	    -11.80835996	     39.19685772	      0.00000000	      0.00000000	     -7.38698040	     -2.89704746	     -4.19248828	    -11.01086284	     -1.47854478	     88.33063562	      0.00000000	      0.00000000	    -15.05811415	    -31.53045370	    -25.20284542	     11.73353741	     -3.55237829
      1.25000000	     16.88291687	     -7.92999398	     -2.40220901	      3.61697587	      0.98096240	      0.67651882	     14.69331797	      8.12852775	    -11.39250596	     40.92888305	      0.00000000	      0.00000000	     -6.27553941	     -3.69972896	     -3.24418721	    -11.27479052	     -1.08866051	     89.40361781	      0.00000000	      0.00000000	    -14.56832750	    -31.55639748	    -26.07945223	     11.89778152	     -2.74809509
