# Supplementary material for: Biomechanics of running: A special reference to the comparisons of wearing boots and running shoes
Source: PLoS One. 2022 Jun 24;17(6):e0270496. doi: 10.1371/journal.pone.0270496 (PMC9231798; doi:10.1371/journal.pone.0270496)
Supplement: S1 File — The file contains experimental markers and force data (TRC and MOT), OpenSim model (OSIM), setup (XML), and output (STO) files for 17 participants, 2 conditions (boot\shoe), and 4 trials which are stored in separate folders. (ZIP) [file pone.0270496.s001.zip › DataSet/s01/boot/T1/results/s01_boot_T1_Kinematics_q.sto]

Coordinates
version=1
nRows=251
nColumns=26
inDegrees=yes

Units are S.I. units (second, meters, Newtons, ...)
If the header above contains a line with 'inDegrees', this indicates whether rotational values are in degrees (yes) or radians (no).

endheader
time	pelvis_tilt	pelvis_list	pelvis_rotation	pelvis_tx	pelvis_ty	pelvis_tz	hip_flexion_r	hip_adduction_r	hip_rotation_r	knee_angle_r	knee_add_r	knee_rot_r	ankle_angle_r	subtalar_angle_r	hip_flexion_l	hip_adduction_l	hip_rotation_l	knee_angle_l	knee_add_l	knee_rot_l	ankle_angle_l	subtalar_angle_l	lumbar_extension	lumbar_bending	lumbar_rotation
      0.00000000	      3.71059431	      5.02523245	      5.27883338	     -0.15671907	      1.03178142	      0.60372521	    -19.94708681	     -0.68160001	     -4.48552523	     46.69941144	      0.00000000	      0.00000000	    -19.85538939	     -8.30400595	     17.19336016	      7.97690687	     -6.38570779	      9.33526647	      0.00000000	      0.00000000	     -3.44710309	      9.85240108	    -19.91663595	     -4.46907839	      3.54066892
      0.00500000	      4.04373949	      4.99677565	      5.32635737	     -0.14096501	      1.03070420	      0.60348984	    -19.33193505	     -0.76663900	     -4.65187832	     49.20634232	      0.00000000	      0.00000000	    -19.70832906	     -8.32405361	     16.60636525	      7.97372610	     -6.37885451	      9.02638514	      0.00000000	      0.00000000	     -3.21923902	     10.21564210	    -20.27296819	     -4.46079469	      3.38081059
      0.01000000	      4.37321239	      5.02173367	      5.36509556	     -0.12524052	      1.02954258	      0.60327293	    -18.70439980	     -0.92048281	     -4.83156021	     51.72983659	      0.00000000	      0.00000000	    -19.53174674	     -8.42344899	     16.02497347	      8.02557896	     -6.34727335	      8.78829498	      0.00000000	      0.00000000	     -3.08229200	     10.42069218	    -20.63136802	     -4.51357552	      3.19777899
      0.01500000	      4.69654002	      5.13750427	      5.39355101	     -0.10957369	      1.02822539	      0.60308034	    -18.05565487	     -1.19137157	     -5.03895266	     54.27867522	      0.00000000	      0.00000000	    -19.30454980	     -8.66662992	     15.45563973	      8.17238232	     -6.26937807	      8.68471047	      0.00000000	      0.00000000	     -3.12223493	     10.32073506	    -20.99563952	     -4.66848199	      2.97145476
      0.02000000	      5.01288299	      5.35626421	      5.42096944	     -0.09398938	      1.02670260	      0.60289834	    -17.38229152	     -1.59544564	     -5.28907687	     56.84970217	      0.00000000	      0.00000000	    -19.01820039	     -9.09186647	     14.90681018	      8.42968313	     -6.13001971	      8.76890001	      0.00000000	      0.00000000	     -3.41011470	      9.79603120	    -21.37091828	     -4.93524861	      2.68712418
      0.02500000	      5.32231780	      5.66613430	      5.46477932	     -0.07850738	      1.02494584	      0.60269647	    -16.68515574	     -2.11866057	     -5.59439461	     59.42928573	      0.00000000	      0.00000000	    -18.67613934	     -9.70674724	     14.39006414	      8.78863253	     -5.92402550	      9.08417042	      0.00000000	      0.00000000	     -3.98607251	      8.77194956	    -21.76110226	     -5.29447699	      2.33689064
      0.03000000	      5.62454557	      6.04109606	      5.54250345	     -0.06314028	      1.02294390	      0.60244054	    -15.96574278	     -2.72977930	     -5.95883872	     61.99937917	      0.00000000	      0.00000000	    -18.29062483	    -10.49194759	     13.91988660	      9.22412384	     -5.65937186	      9.66441276	      0.00000000	      0.00000000	     -4.84229985	      7.23329602	    -22.16609640	     -5.71139148	      1.92060918
      0.03500000	      5.91818151	      6.45352490	      5.66229863	     -0.04789137	      1.02069738	      0.60210888	    -15.22275848	     -3.39637270	     -6.37201129	     64.54442352	      0.00000000	      0.00000000	    -17.87825613	    -11.41166656	     13.51119458	      9.70598545	     -5.35824422	     10.53185264	      0.00000000	      0.00000000	     -5.91264343	      5.23109343	    -22.58106195	     -6.15269549	      1.44632629
      0.04000000	      6.20079488	      6.88283633	      5.81854066	     -0.03275545	      1.01821495	      0.60170159	    -14.45059780	     -4.09542918	     -6.80844085	     67.05556382	      0.00000000	      0.00000000	    -17.45403835	    -12.42592312	     13.17645153	     10.20791419	     -5.05353861	     11.69418284	      0.00000000	      0.00000000	     -7.07424520	      2.88040799	    -22.99823834	     -6.59721589	      0.92829920
      0.04500000	      6.46885597	      7.31777829	      5.99582501	     -0.01772507	      1.01551076	      0.60123667	    -13.63927171	     -4.81560177	     -7.23420463	     69.53117579	      0.00000000	      0.00000000	    -17.02530424	    -13.49910814	     12.92521079	     10.71209795	     -4.77994833	     13.14520295	      0.00000000	      0.00000000	     -8.16350634	      0.34580960	    -23.41018916	     -7.03685500	      0.38129271
      0.05000000	      6.71775667	      7.75407060	      6.17795848	     -0.00279975	      1.01260303	      0.60073747	    -12.77554808	     -5.55351070	     -7.61734488	     71.97439078	      0.00000000	      0.00000000	    -16.58942506	    -14.60191461	     12.76575671	     11.20984214	     -4.56333557	     14.86955444	      0.00000000	      0.00000000	     -9.00634172	     -2.18802280	    -23.81311873	     -7.47104586	     -0.18544428
      0.05500000	      6.94326972	      8.19030684	      6.35499171	      0.01200961	      1.00951460	      0.60022267	    -11.84624870	     -6.30781626	     -7.93553535	     74.38889700	      0.00000000	      0.00000000	    -16.13765942	    -15.70895292	     12.70521887	     11.69880724	     -4.41467098	     16.84783238	      0.00000000	      0.00000000	     -9.45710098	     -4.55409261	    -24.20919455	     -7.90005497	     -0.76914527
      0.06000000	      7.14459277	      8.62426041	      6.52453501	      0.02668530	      1.00627492	      0.59970386	    -10.84337861	     -7.07381393	     -8.17762518	     76.77472585	      0.00000000	      0.00000000	    -15.66237404	    -16.79697360	     12.74556877	     12.17830415	     -4.33063417	     19.05733741	      0.00000000	      0.00000000	     -9.43345383	     -6.63687573	    -24.60679816	     -8.32047837	     -1.36912760
      0.06500000	      7.32700167	      9.05071721	      6.68892524	      0.04121288	      1.00292158	      0.59918774	     -9.76846354	     -7.84037660	     -8.34080983	     79.12556964	      0.00000000	      0.00000000	    -15.16211282	    -17.84515062	     12.87684776	     12.64534527	     -4.29699466	     21.46669927	      0.00000000	      0.00000000	     -8.93341743	     -8.39312713	    -25.01850225	     -8.72369068	     -1.98203665
      0.07000000	      7.50184420	      9.46116211	      6.85140416	      0.05559040	      0.99949982	      0.59867964	     -8.63305768	     -8.59011440	     -8.42665495	     81.42844697	      0.00000000	      0.00000000	    -14.64137240	    -18.83488784	     13.07183600	     13.09339875	     -4.29116951	     24.02755738	      0.00000000	      0.00000000	     -8.02785391	     -9.85420431	    -25.45770304	     -9.09706817	     -2.60057562
      0.07500000	      7.68306849	      9.84494698	      7.01272998	      0.06983299	      0.99605962	      0.59818867	     -7.45407872	     -9.30230796	     -8.43744357	     83.66571550	      0.00000000	      0.00000000	    -14.10693830	    -19.74844069	     13.28633425	     13.51350287	     -4.28507035	     26.66943296	      0.00000000	      0.00000000	     -6.83274715	    -11.10585028	    -25.93445543	     -9.42752497	     -3.21507343
      0.08000000	      7.88134302	     10.19062115	      7.16890629	      0.08397258	      0.99265100	      0.59773195	     -6.24547179	     -9.95646647	     -8.37351500	     85.81832645	      0.00000000	      0.00000000	    -13.56493935	    -20.56930751	     13.46657968	     13.89565538	     -4.25032801	     29.30262758	      0.00000000	      0.00000000	     -5.47335452	    -12.24948488	    -26.45047606	     -9.70518206	     -3.81545259
      0.08500000	      8.09838962	     10.48578441	      7.31135814	      0.09805347	      0.98931975	      0.59733208	     -5.01036189	    -10.53372763	     -8.23281581	     87.86841519	      0.00000000	      0.00000000	    -13.02022321	    -21.28602632	     13.56123886	     14.22841934	     -4.16457384	     31.82944837	      0.00000000	      0.00000000	     -4.05287775	    -13.36132364	    -26.99456124	     -9.92373250	     -4.39244744
      0.09000000	      8.32466059	     10.71577137	      7.42953749	      0.11212500	      0.98610583	      0.59700758	     -3.73825235	    -11.01588135	     -8.01272795	     89.80010524	      0.00000000	      0.00000000	    -12.47652043	    -21.89642800	     13.53229394	     14.49693522	     -4.01646397	     34.15914092	      0.00000000	      0.00000000	     -2.63403411	    -14.46807741	    -27.54139350	    -10.07720835	     -4.93807768
      0.09500000	      8.54209372	     10.86392112	      7.51356571	      0.12623479	      0.98304520	      0.59676453	     -2.40918181	    -11.38515276	     -7.71223923	     91.59911510	      0.00000000	      0.00000000	    -11.93611077	    -22.40799492	     13.35979087	     14.68211536	     -3.80898763	     36.22050088	      0.00000000	      0.00000000	     -1.23663709	    -15.54620874	    -28.05603126	    -10.15748484	     -5.44533224
      0.10000000	      8.73084863	     10.91542238	      7.55515834	      0.14042398	      0.98017317	      0.59659739	     -1.00272614	    -11.62730635	     -7.33302058	     93.25264881	      0.00000000	      0.00000000	    -11.39941083	    -22.83318729	     13.03978629	     14.76360185	     -3.56012763	     37.96921931	      0.00000000	      0.00000000	      0.15112985	    -16.53744427	    -28.50328003	    -10.15636148	     -5.90732177
      0.10500000	      8.87671078	     10.86334328	      7.54738216	      0.15472297	      0.97752629	      0.59649802	      0.49292505	    -11.73689297	     -6.87949101	     94.75050445	      0.00000000	      0.00000000	    -10.86520789	    -23.18235770	     12.57876399	     14.72615971	     -3.29874800	     39.39017280	      0.00000000	      0.00000000	      1.55452254	    -17.36914584	    -28.85822883	    -10.07129356	     -6.31704203
      0.11000000	      8.97569138	     10.71321812	      7.48427899	      0.16914579	      0.97514103	      0.59646552	      2.07612994	    -11.72093352	     -6.35798362	     96.08669177	      0.00000000	      0.00000000	    -10.33161619	    -23.45840348	     11.98825594	     14.56641607	     -3.05602220	     40.49509233	      0.00000000	      0.00000000	      2.99474099	    -17.97345626	    -29.11334987	     -9.91056220	     -6.66867104
      0.11500000	      9.03379843	     10.48311234	      7.36112259	      0.18368561	      0.97304938	      0.59650916	      3.73282915	    -11.59788436	     -5.77552273	     97.25977544	      0.00000000	      0.00000000	     -9.79742229	    -23.65671143	     11.28206930	     14.29617009	     -2.85614914	     41.31623797	      0.00000000	      0.00000000	      4.47683992	    -18.30409687	    -29.27887468	     -9.69387813	     -6.96010370
      0.12000000	      9.06236551	     10.19864452	      7.17611360	      0.19831501	      0.97127329	      0.59664235	      5.44207045	    -11.39180604	     -5.13999127	     98.27117425	      0.00000000	      0.00000000	     -9.26358314	    -23.77089612	     10.47669256	     13.94012664	     -2.71041667	     41.89817186	      0.00000000	      0.00000000	      5.98435150	    -18.34965121	    -29.37639542	     -9.44714288	     -7.19568179
      0.12500000	      9.07196592	      9.88539449	      6.93309695	      0.21299384	      0.96982168	      0.59687269	      7.18238749	    -11.12510788	     -4.46269654	     99.12234288	      0.00000000	      0.00000000	     -8.73496127	    -23.80060690	      9.59252750	     13.52890642	     -2.61661389	     42.28935276	      0.00000000	      0.00000000	      7.48009776	    -18.14033401	    -29.42934900	     -9.19388730	     -7.38772520
      0.13000000	      9.06861750	      9.56222192	      6.64353889	      0.22768384	      0.96869316	      0.59719517	      8.93523544	    -10.81368904	     -3.76188621	     99.81211932	      0.00000000	      0.00000000	     -8.22174581	    -23.75637744	      8.65236319	     13.09046038	     -2.56293145	     42.53385807	      0.00000000	      0.00000000	      8.91216675	    -17.74497985	    -29.45534658	     -8.94769386	     -7.55556189
      0.13500000	      9.05376964	      9.23746095	      6.32693009	      0.24236423	      0.96788363	      0.59759006	     10.68400417	    -10.46553007	     -3.06506806	    100.33494894	      0.00000000	      0.00000000	     -7.73857783	    -23.65876758	      7.67643355	     12.64310005	     -2.53261936	     42.66438180	      0.00000000	      0.00000000	     10.22415433	    -17.25661846	    -29.46318744	     -8.70793079	     -7.72220765
      0.14000000	      9.02687781	      8.90803882	      6.00996396	      0.25704097	      0.96739420	      0.59802267	     12.41020500	    -10.08156905	     -2.40892919	    100.68046344	      0.00000000	      0.00000000	     -7.30011712	    -23.53207674	      6.67666273	     12.19206010	     -2.50575081	     42.69838676	      0.00000000	      0.00000000	     11.36775693	    -16.76918601	    -29.45421898	     -8.45878569	     -7.91038840
      0.14500000	      8.98837526	      8.56127569	      5.72379117	      0.27174496	      0.96723524	      0.59844547	     14.09052255	     -9.65778365	     -1.83577601	    100.83499623	      0.00000000	      0.00000000	     -6.91496435	    -23.39594888	      5.65301392	     11.73017169	     -2.45889152	     42.63754980	      0.00000000	      0.00000000	     12.31334343	    -16.35379373	    -29.42595205	     -8.17201685	     -8.13910813
      0.15000000	      8.94131583	      8.17938311	      5.49804636	      0.28651952	      0.96742512	      0.59880685	     15.69811812	     -9.18817343	     -1.38569134	    100.78508677	      0.00000000	      0.00000000	     -6.58139066	    -23.26009593	      4.59385850	     11.24214912	     -2.36714989	     42.46978903	      0.00000000	      0.00000000	     13.05377441	    -16.04452468	    -29.37582227	     -7.81426379	     -8.42065341
      0.15500000	      8.89118121	      7.74602339	      5.35277626	      0.30140206	      0.96798482	      0.59906477	     17.20818152	     -8.66856999	     -1.08606497	    100.52170121	      0.00000000	      0.00000000	     -6.28682180	    -23.12552336	      3.48080676	     10.71129566	     -2.21070243	     42.17419967	      0.00000000	      0.00000000	     13.59980603	    -15.83826988	    -29.30389822	     -7.35748777	     -8.75824735
      0.16000000	      8.84444353	      7.25293083	      5.29201068	      0.31640895	      0.96893140	      0.59919791	     18.60419846	     -8.10038757	     -0.94280557	    100.04316374	      0.00000000	      0.00000000	     -6.01117441	    -22.99105041	      2.29621646	     10.12673873	     -1.98260772	     41.72877543	      0.00000000	      0.00000000	     13.96934808	    -15.70612340	    -29.21402499	     -6.78861997	     -9.14560236
      0.16500000	      8.80658993	      6.70361102	      5.30229011	      0.33153153	      0.97027293	      0.59920984	     19.88138588	     -7.49209648	     -0.93752858	     99.35556075	      0.00000000	      0.00000000	     -5.73318679	    -22.86034234	      1.03033049	      9.48826570	     -1.69300024	     41.11869432	      0.00000000	      0.00000000	     14.17574468	    -15.60986328	    -29.11295615	     -6.11433024	     -9.56910715
      0.17000000	      8.78019989	      6.11205530	      5.35684712	      0.34674476	      0.97200560	      0.59912665	     21.04605256	     -6.85688921	     -1.03258212	     98.47073658	      0.00000000	      0.00000000	     -5.43790438	    -22.74461457	     -0.31458278	      8.80621382	     -1.36746923	     40.34203871	      0.00000000	      0.00000000	     14.22028817	    -15.51650176	    -29.00763728	     -5.35883261	    -10.01176912
      0.17500000	      8.76409144	      5.49739598	      5.42347387	      0.36202309	      0.97411408	      0.59898993	     22.11133899	     -6.20800381	     -1.18218541	     97.40291333	      0.00000000	      0.00000000	     -5.12236357	    -22.65947274	     -1.72461396	      8.09681494	     -1.04098395	     39.41100043	      0.00000000	      0.00000000	     14.09081690	    -15.40628890	    -28.90224919	     -4.55598588	    -10.45708544
      0.18000000	      8.75420063	      4.87778865	      5.47285598	      0.37735484	      0.97657503	      0.59884692	     23.09103339	     -5.55496308	     -1.34492233	     96.16534101	      0.00000000	      0.00000000	     -4.79704892	    -22.61812424	     -3.17868405	      7.37621550	     -0.75005074	     38.34880835	      0.00000000	      0.00000000	     13.76505613	    -15.27338285	    -28.79687978	     -3.73964899	    -10.89150533
      0.18500000	      8.74525630	      4.26627658	      5.48491896	      0.39274833	      0.97936130	      0.59873993	     23.99436440	     -4.90279910	     -1.49290329	     94.76816803	      0.00000000	      0.00000000	     -4.48326391	    -22.62473583	     -4.65425109	      6.65622340	     -0.52503813	     37.18432455	      0.00000000	      0.00000000	     13.21679557	    -15.12163539	    -28.68791493	     -2.93607057	    -11.30570446
      0.19000000	      8.73183640	      3.66917275	      5.45219459	      0.40822839	      0.98244453	      0.59869794	     24.82408980	     -4.25374350	     -1.61569794	     93.21784871	      0.00000000	      0.00000000	     -4.20762168	    -22.67113038	     -6.13122735	      5.94252113	     -0.38428916	     35.94653671	      0.00000000	      0.00000000	     12.42308219	    -14.95888466	    -28.56902678	     -2.15977389	    -11.69576528
      0.19500000	      8.70877822	      3.08624072	      5.37962575	      0.42382609	      0.98579576	      0.59873315	     25.57784429	     -3.60909564	     -1.71904353	     91.51766726	      0.00000000	      0.00000000	     -3.99392844	    -22.73842612	     -7.59348590	      5.23458768	     -0.33226494	     34.66032031	      0.00000000	      0.00000000	     11.37024185	    -14.79154509	    -28.43251465	     -1.41289745	    -12.06405174
      0.20000000	      8.67159046	      2.51221059	      5.28049783	      0.43956627	      0.98938503	      0.59884428	     26.25116488	     -2.96956086	     -1.81887455	     89.66894048	      0.00000000	      0.00000000	     -3.85439190	    -22.80298608	     -9.02903690	      4.52690091	     -0.36313509	     33.34382838	      0.00000000	      0.00000000	     10.05698559	    -14.61940701	    -28.27120227	     -0.68785482	    -12.41788747
      0.20500000	      8.61670988	      1.93918006	      5.16994788	      0.45545899	      0.99318005	      0.59902393	     26.84056797	     -2.33436471	     -1.93306057	     87.67240844	      0.00000000	      0.00000000	     -3.78497208	    -22.84390583	    -10.42959454	      3.81115967	     -0.46832675	     32.00746102	      0.00000000	      0.00000000	      8.49406009	    -14.43087957	    -28.07987623	      0.02774527	    -12.76524859
      0.21000000	      8.54120568	      1.35883375	      5.05918484	      0.47150012	      0.99714517	      0.59926403	     27.34533077	     -1.70039125	     -2.07500760	     85.52902752	      0.00000000	      0.00000000	     -3.76773645	    -22.84886327	    -11.78968669	      3.07852482	     -0.64422963	     30.65458143	      0.00000000	      0.00000000	      6.70102439	    -14.20091491	    -27.85509295	      0.74641243	    -13.10977123
      0.21500000	      8.44246060	      0.76375874	      4.95288645	      0.48767886	      1.00124205	      0.59955810	     27.76708353	     -1.06215423	     -2.25169303	     83.23978584	      0.00000000	      0.00000000	     -3.77804185	    -22.81692407	    -13.10579172	      2.32106966	     -0.89638455	     29.28410515	      0.00000000	      0.00000000	      4.70178598	    -13.89455246	    -27.59420893	      1.47810818	    -13.44851753
      0.22000000	      8.31866606	      0.14831207	      4.84997748	      0.50398525	      1.00543173	      0.59990229	     28.10755663	     -0.41294738	     -2.46534871	     80.80517030	      0.00000000	      0.00000000	     -3.79215138	    -22.75853012	    -14.37611735	      1.53286234	     -1.23866207	     27.89442756	      0.00000000	      0.00000000	      2.52136104	    -13.47626887	    -27.29545628	      2.22922956	    -13.77366302
      0.22500000	      8.16984709	     -0.49024789	      4.74622147	      0.52041342	      1.00967650	      0.60029653	     28.36630665	      0.25280660	     -2.71629500	     78.22524493	      0.00000000	      0.00000000	     -3.79208918	    -22.69237081	    -15.60064788	      0.71138388	     -1.68883789	     26.48780095	      0.00000000	      0.00000000	      0.18613396	    -12.92064957	    -26.95899463	      3.00203634	    -14.07620323
      0.23000000	      7.99818202	     -1.15046395	      4.63680087	      0.53696149	      1.01394037	      0.60074436	     28.54034070	      0.93671052	     -3.00477258	     75.50051914	      0.00000000	      0.00000000	     -3.76707511	    -22.63829782	    -16.78022751	     -0.14092556	     -2.26336331	     25.07438674	      0.00000000	      0.00000000	     -2.27197639	    -12.21843519	    -26.58714326	      3.79405050	    -14.34916958
      0.23500000	      7.80678460	     -1.82593041	      4.51792271	      0.55362957	      1.01818812	      0.60125060	     28.62608919	      1.63440911	     -3.33082160	     72.63294428	      0.00000000	      0.00000000	     -3.71307837	    -22.60764632	    -17.91413619	     -1.01571508	     -2.97298721	     23.67472890	      0.00000000	      0.00000000	     -4.80996681	    -11.37618703	    -26.18273175	      4.59777588	    -14.58935601
      0.24000000	      7.59746754	     -2.50567704	      4.38739948	      0.57041693	      1.02238399	      0.60181726	     28.62238190	      2.33558318	     -3.69270448	     69.62640061	      0.00000000	      0.00000000	     -3.63200462	    -22.59527022	    -18.99738233	     -1.89880242	     -3.81917515	     22.31891517	      0.00000000	      0.00000000	     -7.37123215	    -10.41278485	    -25.74649678	      5.40130950	    -14.79750180
      0.24500000	      7.36935531	     -3.17568278	      4.24465242	      0.58731887	      1.02649090	      0.60243955	     28.53204828	      3.02586780	     -4.08571560	     66.48663284	      0.00000000	      0.00000000	     -3.53056894	    -22.57749143	    -20.02005863	     -2.77142189	     -4.79112056	     21.04197676	      0.00000000	      0.00000000	     -9.88931995	     -9.35665266	    -25.27593077	      6.19008863	    -14.97704802
      0.25000000	      7.11995644	     -3.82083316	      4.09074662	      0.60432407	      1.03047117	      0.60310423	     28.36068927	      3.68942447	     -4.50317069	     63.22116345	      0.00000000	      0.00000000	     -3.41853745	    -22.51644259	    -20.96986630	     -3.61250296	     -5.86407542	     19.87759527	      0.00000000	      0.00000000	    -12.29738314	     -8.24530156	    -24.76733966	      6.94918595	    -15.13244208
      0.25500000	      6.84811118	     -4.42623530	      3.92865130	      0.62141350	      1.03428855	      0.60379175	     28.11375217	      4.31069224	     -4.93907931	     59.84005042	      0.00000000	      0.00000000	     -3.30623602	    -22.36692735	    -21.83612485	     -4.40115221	     -6.99997247	     18.85329490	      0.00000000	      0.00000000	    -14.53972061	     -7.12642283	    -24.22005514	      7.66471813	    -15.26850762
      0.26000000	      6.55656228	     -4.97707775	      3.76307037	      0.63856150	      1.03791046	      0.60448162	     27.79459207	      4.87458819	     -5.38998634	     56.35816155	      0.00000000	      0.00000000	     -3.20104125	    -22.08089725	    -22.61253106	     -5.11794885	     -8.15055779	     17.98868523	      0.00000000	      0.00000000	    -16.58213646	     -6.05829804	    -23.63983237	      8.32312277	    -15.39107000
      0.26500000	      6.25246520	     -5.45738163	      3.59932470	      0.65573826	      1.04130956	      0.60515823	     27.40515814	      5.36541901	     -5.85468704	     52.79846364	      0.00000000	      0.00000000	     -3.10334851	    -21.60809057	    -23.29741535	     -5.74451294	     -9.26226858	     17.29593607	      0.00000000	      0.00000000	    -18.41950387	     -5.10786388	    -23.03932792	      8.90882148	    -15.50759861
      0.27000000	      5.94566347	     -5.84927580	      3.44210337	      0.67291298	      1.04446384	      0.60581375	     26.94880883	      5.76581462	     -6.33299116	     49.19433209	      0.00000000	      0.00000000	     -3.00384475	    -20.89590568	    -23.89192133	     -6.26269131	    -10.28106584	     16.78100016	      0.00000000	      0.00000000	    -20.07870655	     -4.34669702	    -22.43536983	      9.40268008	    -15.62715285
      0.27500000	      5.64563826	     -6.13423887	      3.29519217	      0.69005675	      1.04735504	      0.60644733	     26.43343126	      6.05735167	     -6.82477875	     45.58879890	      0.00000000	      0.00000000	     -2.88380415	    -19.89272978	    -24.39734308	     -6.65518353	    -11.15530188	     16.44498729	      0.00000000	      0.00000000	    -21.61409761	     -3.84465238	    -21.84412586	      9.78324566	    -15.75994166
      0.28000000	      5.35874589	     -6.29612919	      3.16195633	      0.70714480	      1.04996713	      0.60706269	     25.87275769	      6.22343632	     -7.32907228	     42.03021633	      0.00000000	      0.00000000	     -2.71898748	    -18.55635136	    -24.81317709	     -6.90792518	    -11.83674025	     16.28621593	      0.00000000	      0.00000000	    -23.09322020	     -3.65887024	    -21.27659266	     10.03040424	    -15.91663067
      0.28500000	      5.08736519	     -6.32482704	      3.04561117	      0.72415799	      1.05228722	      0.60766585	     25.28450041	      6.25364479	     -7.84246428	     38.56548399	      0.00000000	      0.00000000	     -2.48660539	    -16.86591345	    -25.13704912	     -7.01333992	    -12.28189223	     16.30362852	      0.00000000	      0.00000000	    -24.57328906	     -3.81824907	    -20.73709104	     10.12992297	    -16.10698137
      0.29000000	      4.83140066	     -6.21955941	      2.94893758	      0.74108277	      1.05430878	      0.60826340	     24.68574837	      6.14824208	     -8.35699824	     35.23291343	      0.00000000	      0.00000000	     -2.17334654	    -14.83349671	    -25.36658738	     -6.97350951	    -12.45492196	     16.50062440	      0.00000000	      0.00000000	    -26.07450668	     -4.30950405	    -20.22557103	     10.07785951	    -16.33749504
      0.29500000	      4.59108376	     -5.99106294	      2.87370826	      0.75790963	      1.05603435	      0.60886090	     24.08783070	      5.92126694	     -8.85837979	     32.05714498	      0.00000000	      0.00000000	     -1.78118958	    -12.50959041	    -25.50220845	     -6.80209036	    -12.33166946	     16.88674252	      0.00000000	      0.00000000	    -27.56283297	     -5.07372709	    -19.74208018	      9.88386614	    -16.60847327
      0.30000000	      4.36939597	     -5.66140422	      2.82012227	      0.77463114	      1.05747584	      0.60946175	     23.49317862	      5.60020253	     -9.32591498	     29.04811587	      0.00000000	      0.00000000	     -1.32846527	     -9.97780027	    -25.54919136	     -6.52353367	    -11.90450429	     17.47569441	      0.00000000	      0.00000000	    -28.95432568	     -6.01840249	    -19.29075011	      9.57172691	    -16.91191819
      0.30500000	      4.17283203	     -5.26074667	      2.78652364	      0.79124125	      1.05865235	      0.61006722	     22.89562977	      5.22135063	     -9.73503826	     26.20447452	      0.00000000	      0.00000000	     -0.84645609	     -7.34033384	    -25.51777862	     -6.16914111	    -11.18724010	     18.28091303	      0.00000000	      0.00000000	    -30.14127597	     -7.04117746	    -18.88118776	      9.17586311	    -17.23199494
      0.31000000	      4.01020793	     -4.82188755	      2.76961177	      0.80773612	      1.05958636	      0.61067812	     22.28396977	      4.82257996	    -10.06157003	     23.51982885	      0.00000000	      0.00000000	     -0.37368306	     -4.70208644	    -25.42131872	     -5.77129042	    -10.21739585	     19.31095795	      0.00000000	      0.00000000	    -31.02683522	     -8.05500072	    -18.52668649	      8.73457080	    -17.54852671
      0.31500000	      3.89027216	     -4.37462619	      2.76501378	      0.82411546	      1.06029918	      0.61129683	     21.64725460	      4.43644711	    -10.28631725	     20.98963895	      0.00000000	      0.00000000	      0.05092893	     -2.15954797	    -25.27354673	     -5.35805840	     -9.05347472	     20.56642467	      0.00000000	      0.00000000	    -31.55237721	     -9.00504291	    -18.24046531	      8.28273829	    -17.84200511
      0.32000000	      3.81924141	     -3.94166864	      2.76777637	      0.84038296	      1.06080683	      0.61192728	     20.98021173	      4.08545322	    -10.39961170	     18.61742486	      0.00000000	      0.00000000	      0.39608750	      0.20646080	    -25.08604894	     -4.94967491	     -7.76770075	     22.03900239	      0.00000000	      0.00000000	    -31.70945607	     -9.87337291	    -18.03178125	      7.84663724	    -18.09776979
      0.32500000	      3.79904635	     -3.53655793	      2.77238232	      0.85654598	      1.06111744	      0.61257299	     20.28718641	      3.77976702	    -10.40505641	     16.41908875	      0.00000000	      0.00000000	      0.64636764	      2.33728614	    -24.86645716	     -4.55699406	     -6.43636651	     23.71260604	      0.00000000	      0.00000000	    -31.53626649	    -10.67210901	    -17.90317738	      7.44154778	    -18.30797505
      0.33000000	      3.82697971	     -3.16380581	      2.77237843	      0.87261488	      1.06123106	      0.61323527	     19.58300580	      3.51791812	    -10.32084487	     14.42355149	      0.00000000	      0.00000000	      0.80773205	      4.20089177	    -24.61798963	     -4.18214554	     -5.13049837	     25.56602513	      0.00000000	      0.00000000	    -31.10290959	    -11.42899018	    -17.84992366	      7.07214354	    -18.47123277
      0.33500000	      3.89734268	     -2.82146705	      2.76023330	      0.88860141	      1.06114247	      0.61391299	     18.88977468	      3.29079891	    -10.17755593	     12.66883486	      0.00000000	      0.00000000	      0.90751107	      5.79080670	    -24.34096906	     -3.82168757	     -3.90922971	     27.57611402	      0.00000000	      0.00000000	    -30.49215905	    -12.17155956	    -17.86256465	      6.73572499	    -18.59022819
      0.34000000	      4.00432463	     -2.50528213	      2.72795644	      0.90451582	      1.06084583	      0.61460256	     18.23084620	      3.08753395	    -10.01194724	     11.19468689	      0.00000000	      0.00000000	      0.98802196	      7.11848917	    -24.03565541	     -3.47115523	     -2.81614091	     29.72022215	      0.00000000	      0.00000000	    -29.78274356	    -12.91594986	    -17.93147454	      6.42726403	    -18.66805048
      0.34500000	      4.14391088	     -2.21243520	      2.66835691	      0.92036437	      1.06033753	      0.61529768	     17.62514827	      2.90060975	     -9.85754055	     10.03394443	      0.00000000	      0.00000000	      1.09554689	      8.20194504	    -23.70418699	     -3.12873844	     -1.87751600	     31.97723051	      0.00000000	      0.00000000	    -29.03905089	    -13.66356632	    -18.05007005	      6.14386839	    -18.70486985
      0.35000000	      4.31367768	     -1.94369136	      2.57636546	      0.93614906	      1.05961594	      0.61598951	     17.08414706	      2.72861827	     -9.73557875	      9.20522303	      0.00000000	      0.00000000	      1.26876256	      9.05664714	    -23.35024522	     -2.79706434	     -1.10291742	     34.32783417	      0.00000000	      0.00000000	    -28.30720316	    -14.40525421	    -18.21471095	      5.88714362	    -18.69659920
      0.35500000	      4.51170498	     -1.70402604	      2.44997157	      0.95186918	      1.05867986	      0.61666810	     16.61113670	      2.57661662	     -9.65037777	      8.70919404	      0.00000000	      0.00000000	      1.53110203	      9.69337774	    -22.97753037	     -2.48378377	     -0.48906746	     36.75480204	      0.00000000	      0.00000000	    -27.61610007	    -15.12918098	    -18.42290221	      5.66369252	    -18.63598344
      0.36000000	      4.73604824	     -1.50217124	      2.29066567	      0.96752300	      1.05752780	      0.61732457	     16.20174921	      2.45484260	     -9.59012216	      8.52920697	      0.00000000	      0.00000000	      1.88863573	     10.12181064	    -22.58868255	     -2.20154406	     -0.02574426	     39.24321847	      0.00000000	      0.00000000	    -26.98192621	    -15.82772834	    -18.67213316	      5.48434439	    -18.51531514
      0.36500000	      4.98452280	     -1.34918972	      2.10332086	      0.98310829	      1.05615752	      0.61795322	     15.84568338	      2.37642863	     -9.53166295	      8.63523351	      0.00000000	      0.00000000	      2.33155955	     10.35497928	    -22.18465767	     -1.96693090	      0.29934403	     41.78067958	      0.00000000	      0.00000000	    -26.41374654	    -16.50062442	    -18.95944071	      5.36221651	    -18.32926867
      0.37000000	      5.25392556	     -1.25631470	      1.89525164	      0.99862228	      1.05456497	      0.61855245	     15.52984020	      2.35473776	     -9.44706700	      8.98904649	      0.00000000	      0.00000000	      2.83646291	     10.41079333	    -21.76379841	     -1.79801325	      0.49848581	     44.35768523	      0.00000000	      0.00000000	    -25.91736087	    -17.15419120	    -19.28062236	      5.30987255	    -18.07625058
      0.37500000	      5.53886645	     -1.23286388	      1.67428420	      1.01406145	      1.05274310	      0.61912424	     15.24197324	      2.40121893	     -9.30995909	      9.54892792	      0.00000000	      0.00000000	      3.36763784	     10.30960950	    -21.32088628	     -1.71119739	      0.58392761	     46.96809404	      0.00000000	      0.00000000	    -25.49579860	    -17.79838772	    -19.62915541	      5.33665628	    -17.75750489
      0.38000000	      5.83127777	     -1.28511603	      1.44638193	      1.02942173	      1.05068240	      0.61967241	     14.97351035	      2.52441372	     -9.10142657	     10.27382884	      0.00000000	      0.00000000	      3.87705403	     10.06930592	    -20.84732395	     -1.71876634	      0.56800452	     49.60900906	      0.00000000	      0.00000000	    -25.14722569	    -18.44359868	    -19.99596003	      5.44749437	    -17.37485284
      0.38500000	      6.12124281	     -1.41619442	      1.21428273	      1.04470009	      1.04837388	      0.62020056	     14.72071570	      2.72969553	     -8.81603925	     11.12741624	      0.00000000	      0.00000000	      4.30424429	      9.70030938	    -20.33281266	     -1.82797169	      0.46283883	     52.27974094	      0.00000000	      0.00000000	    -24.86275036	    -19.09805949	    -20.37053277	      5.64340646	    -16.92914267
      0.39000000	      6.39872283	     -1.62615337	      0.97833369	      1.05989656	      1.04581262	      0.62071018	     14.48410763	      3.01873277	     -8.46634236	     12.08109986	      0.00000000	      0.00000000	      4.57894642	      9.20243340	    -19.76754998	     -2.04123500	      0.28077717	     54.98026639	      0.00000000	      0.00000000	    -24.62598798	    -19.76616170	    -20.74278944	      5.92263673	    -16.42084808
      0.39500000	      6.65533085	     -1.91145921	      0.73876949	      1.07501433	      1.04299855	      0.62119923	     14.26689167	      3.38818231	     -8.08277931	     13.11492481	      0.00000000	      0.00000000	      4.62953521	      8.56491878	    -19.14380714	     -2.35594915	      0.03640791	     57.70997130	      0.00000000	      0.00000000	    -24.41445674	    -20.44794449	    -21.10484350	      6.28091606	    -15.85219662
      0.40000000	      6.88564153	     -2.26370255	      0.49746405	      1.09005572	      1.03993355	      0.62166247	     14.07358826	      3.82791042	     -7.70827535	     14.21704716	      0.00000000	      0.00000000	      4.39840845	      7.77130708	    -18.45656085	     -2.76287298	     -0.25070550	     60.46705753	      0.00000000	      0.00000000	    -24.20234472	    -21.13947200	    -21.45242313	      6.71008933	    -15.22897525
      0.40500000	      7.08761910	     -2.66840119	      0.25816949	      1.10501599	      1.03661748	      0.62209467	     13.90979454	      4.31980575	     -7.38924639	     15.38358413	      0.00000000	      0.00000000	      3.86172203	      6.80942669	    -17.70310051	     -3.24428256	     -0.55443290	     63.24839351	      0.00000000	      0.00000000	    -23.96453272	    -21.83321713	    -21.78536620	      7.19599143	    -14.56061177
      0.41000000	      7.26148452	     -3.10555551	      0.02544402	      1.11987910	      1.03304566	      0.62249592	     13.78373711	      4.83883583	     -7.16532639	     16.61989151	      0.00000000	      0.00000000	      3.04651661	      5.68356698	    -16.88115045	     -3.77458783	     -0.84370130	     66.04972564	      0.00000000	      0.00000000	    -23.68096128	    -22.51854979	    -22.10627998	      7.71785693	    -13.85818825
      0.41500000	      7.40710858	     -3.55293565	     -0.19711375	      1.13461840	      1.02920913	      0.62287612	     13.70919820	      5.35722328	     -7.06036017	     17.94269205	      0.00000000	      0.00000000	      2.03642970	      4.42354036	    -15.98590396	     -4.32475389	     -1.08795358	     68.86633710	      0.00000000	      0.00000000	    -23.33933088	    -23.18328471	    -22.41752275	      8.25096321	    -13.13143205
      0.42000000	      7.52171214	     -3.99102782	     -0.40823456	      1.14920347	      1.02509957	      0.62325526	     13.70721835	      5.85057208	     -7.07703081	     19.38065309	      0.00000000	      0.00000000	      0.95987559	      3.08470628	    -15.00830211	     -4.86862573	     -1.26364282	     71.69342049	      0.00000000	      0.00000000	    -22.93511519	    -23.81605178	    -22.71839695	      8.77188607	    -12.38680805
      0.42500000	      7.60014279	     -4.40714659	     -0.60890785	      1.16361089	      1.02071975	      0.62365803	     13.80341995	      6.30330745	     -7.19608250	     20.97084212	      0.00000000	      0.00000000	     -0.03833566	      1.73608225	    -13.93702323	     -5.38757179	     -1.35754698	     74.52500101	      0.00000000	      0.00000000	    -22.46999346	    -24.40799763	    -23.00486260	      9.26383543	    -11.62792909
      0.43000000	      7.63834586	     -4.79677389	     -0.80082637	      1.17783318	      1.01609705	      0.62410375	     14.02045611	      6.71106436	     -7.37990973	     22.75081618	      0.00000000	      0.00000000	     -0.83208858	      0.44152555	    -12.76399934	     -5.87137336	     -1.36545383	     77.35150764	      0.00000000	      0.00000000	    -21.95040576	    -24.95294567	    -23.27274287	      9.71956973	    -10.85728947
      0.43500000	      7.63829492	     -5.16198600	     -0.98438134	      1.19187969	      1.01129356	      0.62459545	     14.36822971	      7.07948287	     -7.57933964	     24.74817029	      0.00000000	      0.00000000	     -1.34115638	     -0.75649077	    -11.49051261	     -6.31600671	     -1.28841688	     80.15751433	      0.00000000	      0.00000000	    -21.38703415	    -25.44633472	    -23.52314804	     10.14095582	    -10.07736700
      0.44000000	      7.61164755	     -5.50810363	     -1.15790007	      1.20577114	      1.00640658	      0.62511383	     14.83517528	      7.42063414	     -7.74158544	     26.96960217	      0.00000000	      0.00000000	     -1.53925306	     -1.84471414	    -10.13099262	     -6.72005413	     -1.13020100	     82.92088257	      0.00000000	      0.00000000	    -20.79497477	    -25.88398394	    -23.76710692	     10.53562882	     -9.29039063
      0.44500000	      7.57989912	     -5.83985916	     -1.31918200	      1.21953554	      1.00155747	      0.62562000	     15.38343092	      7.74840990	     -7.81859467	     29.39176643	      0.00000000	      0.00000000	     -1.44190270	     -2.83699504	     -8.71313051	     -7.08106316	     -0.89780966	     85.61359319	      0.00000000	      0.00000000	    -20.19333508	    -26.26221609	    -24.02616084	     10.91193329	     -8.49798415
      0.45000000	      7.56969286	     -6.15835638	     -1.46786225	      1.23320886	      0.99687066	      0.62606611	     15.95116156	      8.07365552	     -7.77670626	     31.95696557	      0.00000000	      0.00000000	     -1.08475746	     -3.76237712	     -7.27279884	     -7.39320642	     -0.60292349	     88.20482559	      0.00000000	      0.00000000	    -19.60249608	    -26.58015616	    -24.32687681	     11.27426370	     -7.70227575
      0.45500000	      7.60416651	     -6.46003892	     -1.60551097	      1.24683488	      0.99244906	      0.62640898	     16.46353316	      8.40016155	     -7.60630080	     34.57635135	      0.00000000	      0.00000000	     -0.50664883	     -4.64730813	     -5.84343155	     -7.64765611	     -0.26025136	     90.66658533	      0.00000000	      0.00000000	    -19.03892742	    -26.84249406	    -24.69049383	     11.62122680	     -6.90853307
      0.46000000	      7.69475380	     -6.73797678	     -1.73257254	      1.26045974	      0.98835548	      0.62662069	     16.84830981	      8.72299606	     -7.32630140	     37.14117905	      0.00000000	      0.00000000	      0.25684967	     -5.49968453	     -4.44454515	     -7.83555401	      0.11758404	     92.97963079	      0.00000000	      0.00000000	    -18.51047006	    -27.05941455	    -25.12319879	     11.94727900	     -6.12756767
      0.46500000	      7.83812644	     -6.98429922	     -1.84478891	      1.27412406	      0.98460845	      0.62669304	     17.04933158	      9.02963069	     -6.97945979	     39.54018179	      0.00000000	      0.00000000	      1.17422644	     -6.30144394	     -3.07624903	     -7.95133984	      0.52463198	     95.13596361	      0.00000000	      0.00000000	    -18.01539312	    -27.24275902	    -25.61262746	     12.24591355	     -5.37580607
      0.47000000	      8.01862864	     -7.19183944	     -1.93249381	      1.28785779	      0.98119118	      0.62663666	     17.03475139	      9.30257100	     -6.61984955	     41.67942813	      0.00000000	      0.00000000	      2.21939256	     -7.01152825	     -1.72169910	     -7.99386511	      0.96193014	     97.13648802	      0.00000000	      0.00000000	    -17.54514364	    -27.40133249	    -26.13106442	     12.51151915	     -4.67236887
      0.47500000	      8.21337114	     -7.35386699	     -1.98389070	      1.30167933	      0.97806670	      0.62647758	     16.80027621	      9.52185803	     -6.29778417	     43.49950976	      0.00000000	      0.00000000	      3.37364103	     -7.57666097	     -0.35427614	     -7.96464347	      1.43307843	     98.98575127	      0.00000000	      0.00000000	    -17.08806616	    -27.53843418	    -26.64220760	     12.73840584	     -4.03453602
      0.48000000	      8.39789576	     -7.46260503	     -1.99048007	      1.31559596	      0.97519322	      0.62625330	     16.36696681	      9.66722124	     -6.04753977	     44.98403426	      0.00000000	      0.00000000	      4.62456876	     -7.94631686	      1.05418981	     -7.86499065	      1.93751160	    100.68687647	      0.00000000	      0.00000000	    -16.63206705	    -27.65180598	    -27.10912781	     12.91802143	     -3.47384688
      0.48500000	      8.55152404	     -7.50849113	     -1.95138268	      1.32960417	      0.97253624	      0.62600776	     15.77304218	      9.72075325	     -5.88179317	     46.15580337	      0.00000000	      0.00000000	      5.96098188	     -8.08862669	      2.52627285	     -7.69447232	      2.46549260	    102.23891359	      0.00000000	      0.00000000	    -16.16571904	    -27.73512483	    -27.50197980	     13.03719958	     -2.99409207
      0.49000000	      8.66124949	     -7.48177128	     -1.87427786	      1.34369206	      0.97007628	      0.62578392	     15.06196420	      9.67042457	     -5.79397721	     47.06258549	      0.00000000	      0.00000000	      7.36682814	     -8.00221496	      4.07400562	     -7.45157834	      2.99813604	    103.63681749	      0.00000000	      0.00000000	    -15.67838951	    -27.78077322	    -27.80340447	     13.07999872	     -2.59110842
      0.49500000	      8.72296246	     -7.37614355	     -1.77271954	      1.35784607	      0.96781262	      0.62561487	     14.27129496	      9.51336452	     -5.76614732	     47.75871606	      0.00000000	      0.00000000	      8.81792251	     -7.71739130	      5.69679720	     -7.13561368	      3.51267062	    104.87272610	      0.00000000	      0.00000000	    -15.16074252	    -27.78281679	    -28.00969698	     13.03311524	     -2.25426943
      0.50000000	      8.74004859	     -7.19217806	     -1.66128833	      1.37205986	      0.96576366	      0.62551731	     13.42584945	      9.25710692	     -5.77777466	     48.28931462	      0.00000000	      0.00000000	     10.28279415	     -7.28499603	      7.38229324	     -6.74841655	      3.98971504	    105.93744089	      0.00000000	      0.00000000	    -14.60612172	    -27.73841140	    -28.12786075	     12.89164539	     -1.96978243
      0.50500000	      8.72069811	     -6.93798842	     -1.55155700	      1.38633915	      0.96396337	      0.62549233	     12.53627739	      8.91780572	     -5.81114388	     48.68193986	      0.00000000	      0.00000000	     11.72583461	     -6.76049561	      9.10946837	     -6.29557319	      4.41747648	    106.82197103	      0.00000000	      0.00000000	    -14.01195427	    -27.64731184	    -28.17094573	     12.66096495	     -1.72448616
      0.51000000	      8.67489251	     -6.62639721	     -1.45194269	      1.40069768	      0.96245362	      0.62553407	     11.60273156	      8.51604087	     -5.85121280	     48.94709309	      0.00000000	      0.00000000	     13.11017215	     -6.19334184	     10.85322073	     -5.78721217	      4.78937281	    107.51908709	      0.00000000	      0.00000000	    -13.38071303	    -27.51084758	    -28.15389808	     12.35295042	     -1.50751717
      0.51500000	      8.61121725	     -6.27013195	     -1.37114538	      1.41514753	      0.96127397	      0.62564134	     10.62176284	      8.07177042	     -5.88184542	     49.08470247	      0.00000000	      0.00000000	     14.39974434	     -5.62382378	     12.58976471	     -5.23767214	      5.09715188	    108.02418076	      0.00000000	      0.00000000	    -12.72070962	    -27.33207217	    -28.09014783	     11.97893111	     -1.30894531
      0.52000000	      8.53451773	     -5.87777794	     -1.32087226	      1.42969289	      0.96045373	      0.62582458	      9.59226729	      7.60000574	     -5.88374707	     49.09120893	      0.00000000	      0.00000000	     15.56154597	     -5.08254484	     14.30076608	     -4.66350223	      5.32609258	    108.33479599	      0.00000000	      0.00000000	    -12.04618104	    -27.11756466	    -27.98889653	     11.54418271	     -1.11752611
      0.52500000	      8.44620099	     -5.45247626	     -1.31432012	      1.44433208	      0.96001021	      0.62610360	      8.51656715	      7.10850170	     -5.83755006	     48.96340404	      0.00000000	      0.00000000	     16.56831963	     -4.58914608	     15.97377561	     -4.08082615	      5.45669273	    108.44942328	      0.00000000	      0.00000000	    -11.37522260	    -26.87876283	    -27.85448382	     11.04719385	     -0.91999908
      0.53000000	      8.34687380	     -4.99332001	     -1.36184688	      1.45906316	      0.95995246	      0.62649896	      7.39747165	      6.59803747	     -5.72965028	     48.69912864	      0.00000000	      0.00000000	     17.40073815	     -4.15164831	     17.59945272	     -3.50350488	      5.47079413	    108.36671104	      0.00000000	      0.00000000	    -10.72531333	    -26.62974480	    -27.68847439	     10.48296355	     -0.70192833
      0.53500000	      8.23835632	     -4.49785461	     -1.46791694	      1.47388673	      0.96028505	      0.62702319	      6.23622129	      6.06455904	     -5.55615292	     48.29749172	      0.00000000	      0.00000000	     18.04788963	     -3.76851785	     19.16894970	     -2.94212297	      5.35692208	    108.08521821	      0.00000000	      0.00000000	    -10.10862438	    -26.38175393	    -27.49227918	      9.84712719	     -0.44852354
      0.54000000	      8.12314212	     -3.96408823	     -1.63092924	      1.48880541	      0.96100815	      0.62767637	      5.03415650	      5.50162786	     -5.32349957	     47.76050718	      0.00000000	      0.00000000	     18.50569574	     -3.43246258	     20.67354084	     -2.40303586	      5.11232438	    107.60315894	      0.00000000	      0.00000000	     -9.52952561	    -26.13894221	    -27.26776241	      9.13840667	     -0.14504643
      0.54500000	      8.00261019	     -3.39142140	     -1.84449277	      1.50382286	      0.96211511	      0.62844735	      3.79607827	      4.90222162	     -5.04696125	     47.09571347	      0.00000000	      0.00000000	     18.77399393	     -3.13288863	     22.10536204	     -1.88749220	      4.74281311	    106.91830483	      0.00000000	      0.00000000	     -8.98468905	    -25.89888541	    -27.01611833	      8.35902392	      0.22182160
      0.55000000	      7.87625690	     -2.78094375	     -2.09867568	      1.51894397	      0.96359132	      0.62931834	      2.53182873	      4.26022531	     -4.74791672	     46.31791065	      0.00000000	      0.00000000	     18.85328590	     -2.85629048	     23.45746527	     -1.39167865	      4.26190499	    106.02863330	      0.00000000	      0.00000000	     -8.46575802	    -25.65658937	    -26.73709493	      7.51427238	      0.66069671
      0.55500000	      7.74270203	     -2.13615115	     -2.38080190	      1.53417584	      0.96541654	      0.63026905	      1.25456786	      3.57260226	     -4.45068314	     45.44816458	      0.00000000	      0.00000000	     18.74174337	     -2.58745594	     24.72292982	     -0.90856134	      3.68970106	    104.93361500	      0.00000000	      0.00000000	     -7.96476135	    -25.40904674	    -26.42971789	      6.61290506	      1.17148850
      0.56000000	      7.60192183	     -1.46453567	     -2.67591669	      1.54952822	      0.96757016	      0.63127743	     -0.02360791	      2.84235345	     -4.17971951	     44.50967369	      0.00000000	      0.00000000	     18.43308833	     -2.31362910	     25.89355889	     -0.43148356	      3.05137854	    103.63536579	      0.00000000	      0.00000000	     -7.47968540	    -25.15973746	    -26.09438439	      5.66878570	      1.74336836
      0.56500000	      7.45764852	     -0.77859969	     -2.96767149	      1.56501149	      0.97003681	      0.63231893	     -1.29648120	      2.08033958	     -3.95699335	     43.52241665	      0.00000000	      0.00000000	     17.91633375	     -2.02986588	     26.95863322	      0.04231177	      2.37463077	    102.13889958	      0.00000000	      0.00000000	     -7.01581958	    -24.92219508	    -25.73558219	      4.70164412	      2.35682428
      0.57000000	      7.31835936	     -0.09426535	     -3.24034377	      1.58063304	      0.97280908	      0.63336706	     -2.56603974	      1.30365501	     -3.79892636	     42.49939656	      0.00000000	      0.00000000	     17.17784343	     -1.74212582	     27.90474912	      0.51068132	      1.68574803	    100.45128991	      0.00000000	      0.00000000	     -6.58265642	    -24.71878541	    -25.36351166	      3.73446487	      2.98914845
      0.57500000	      7.19548136	      0.57307537	     -3.48148035	      1.59639530	      0.97588527	      0.63439486	     -3.84063928	      0.53095204	     -3.71359840	     41.44574394	      0.00000000	      0.00000000	     16.20455645	     -1.46646863	     28.71795774	      0.96852315	      1.00564304	     98.58025649	      0.00000000	      0.00000000	     -6.19070064	    -24.57260728	    -24.99246060	      2.78842122	      3.62006649
      0.58000000	      7.09913686	      1.21246722	     -3.68380971	      1.61229712	      0.97926286	      0.63537595	     -5.12985327	     -0.22237832	     -3.69984472	     40.36019609	      0.00000000	      0.00000000	     14.98640129	     -1.22518019	     29.38783502	      1.41093813	      0.34777360	     96.53279904	      0.00000000	      0.00000000	     -5.85070038	    -24.49701791	    -24.63574395	      1.87862149	      4.23471888
      0.58500000	      7.03374125	      1.81930226	     -3.84539913	      1.62833666	      0.98293146	      0.63628602	     -6.43874659	     -0.94680560	     -3.74936819	     39.23809179	      0.00000000	      0.00000000	     13.51742188	     -1.04145235	     29.91122962	      1.83588605	     -0.28125797	     94.31429392	      0.00000000	      0.00000000	     -5.57337087	    -24.49003786	    -24.30004943	      1.01253286	      4.82360666
      0.59000000	      6.99618293	      2.39494214	     -3.96791268	      1.64451302	      0.98686841	      0.63710589	     -7.76468508	     -1.63876337	     -3.85171236	     38.07492442	      0.00000000	      0.00000000	     11.79704726	     -0.93362313	     30.29329909	      2.24551241	     -0.87929768	     91.92848162	      0.00000000	      0.00000000	     -5.36710418	    -24.53635888	    -23.98288482	      0.19074600	      5.38042469
      0.59500000	      6.97752042	      2.94481712	     -4.05389610	      1.66082617	      0.99103824	      0.63782504	     -9.09818887	     -2.29930997	     -4.00043259	     36.86929163	      0.00000000	      0.00000000	      9.83235419	     -0.90936922	     30.54518931	      2.64580964	     -1.44625050	     89.37834613	      0.00000000	      0.00000000	     -5.23411517	    -24.61380779	    -23.67444046	     -0.59096269	      5.89916872
      0.60000000	      6.96663842	      3.47620578	     -4.10474350	      1.67727678	      0.99539531	      0.63844266	    -10.42648087	     -2.93266331	     -4.19748417	     35.62461657	      0.00000000	      0.00000000	      7.64013318	     -0.96070060	     30.67991723	      3.04484419	     -1.98331359	     86.66702321	      0.00000000	      0.00000000	     -5.16788656	    -24.69952863	    -23.36199926	     -1.33943748	      6.37227034
      0.60500000	      6.95349454	      3.99682480	     -4.12048678	      1.69386613	      0.99988800	      0.63896576	    -11.73700960	     -3.54537180	     -4.45312233	     34.34980087	      0.00000000	      0.00000000	      5.24757808	     -1.06195666	     30.70881802	      3.45065400	     -2.49407596	     83.79787219	      0.00000000	      0.00000000	     -5.15415792	    -24.77340742	    -23.03403214	     -2.06292013	      6.79090527
      0.61000000	      6.93068058	      4.51428447	     -4.10087470	      1.71059523	      1.00446247	      0.63940536	    -13.01939479	     -4.14546787	     -4.78120876	     33.05904131	      0.00000000	      0.00000000	      2.69246786	     -1.17362860	     30.63997668	      3.87005334	     -2.98571919	     80.77391088	      0.00000000	      0.00000000	     -5.17523473	    -24.81925145	    -22.68233741	     -2.77063763	      7.14709244
      0.61500000	      6.89347965	      5.03534131	     -4.04616911	      1.72746271	      1.00906515	      0.63977227	    -14.26588111	     -4.74029861	     -5.19287827	     31.77103052	      0.00000000	      0.00000000	      0.02397559	     -1.25254651	     30.47851488	      4.30859443	     -3.46782999	     77.59743467	      0.00000000	      0.00000000	     -5.21572124	    -24.82537535	    -22.30229610	     -3.47173006	      7.43611108
      0.62000000	      6.83954572	      5.56445965	     -3.95704606	      1.74446229	      1.01364476	      0.64007349	    -15.47108400	     -5.33354790	     -5.69237941	     30.50802617	      0.00000000	      0.00000000	     -2.69724046	     -1.26437303	     30.22731804	      4.77100404	     -3.94878611	     74.27004902	      0.00000000	      0.00000000	     -5.26748085	    -24.78507812	    -21.89254039	     -4.17302313	      7.65789616
      0.62500000	      6.76913679	      6.10244364	     -3.83435215	      1.76158229	      1.01815483	      0.64031001	    -16.63173930	     -5.92355001	     -6.27665152	     29.29487728	      0.00000000	      0.00000000	     -5.40227294	     -1.19256742	     29.88689108	      5.26116900	     -4.43261357	     70.79280016	      0.00000000	      0.00000000	     -5.33202770	    -24.69605434	    -21.45518367	     -4.87688223	      7.81692368
      0.63000000	      6.68534412	      6.64564826	     -3.67925367	      1.77880796	      1.02255499	      0.64047724	    -17.74629525	     -6.50334190	     -6.93682182	     28.15738279	      0.00000000	      0.00000000	     -8.02138300	     -1.04157423	     29.45498151	      5.78087920	     -4.91853339	     67.16649736	      0.00000000	      0.00000000	     -5.41952250	    -24.55763197	    -20.99607197	     -5.58000538	      7.92071606
      0.63500000	      6.59304731	      7.18545235	     -3.49353009	      1.79612479	      1.02680916	      0.64056880	    -18.81364486	     -7.06089883	     -7.65885628	     27.11950963	      0.00000000	      0.00000000	    -10.49456215	     -0.83631757	     28.92778591	      6.32725278	     -5.40275116	     63.39280342	      0.00000000	      0.00000000	     -5.54481807	    -24.36546892	    -20.52366116	     -6.27290769	      7.97742848
      0.64000000	      6.49666257	      7.70788041	     -3.27971537	      1.81351991	      1.03088213	      0.64058251	    -19.83126985	     -7.57881093	     -8.42274891	     26.19980291	      0.00000000	      0.00000000	    -12.78331380	     -0.62024940	     28.30309205	      6.88992924	     -5.88097382	     59.47653671	      0.00000000	      0.00000000	     -5.72175759	    -24.10468978	    -20.04647234	     -6.93997941	      7.99350176
      0.64500000	      6.39792881	      8.19363890	     -3.04083452	      1.83098124	      1.03473744	      0.64052475	    -20.79376686	     -8.03419535	     -9.20188517	     25.40834334	      0.00000000	      0.00000000	    -14.88040902	     -0.45096594	     27.58404159	      7.44955337	     -6.35030156	     55.42910881	      0.00000000	      0.00000000	     -5.95697077	    -23.74398544	    -19.57031814	     -7.56004279	      7.97280534
      0.65000000	      6.29464508	      8.61872109	     -2.77955181	      1.84849516	      1.03833781	      0.64040996	    -21.69201267	     -8.39961948	     -9.96402490	     24.74631039	      0.00000000	      0.00000000	    -16.81318980	     -0.39092801	     26.78214986	      7.97835914	     -6.80969427	     51.27230745	      0.00000000	      0.00000000	     -6.24451211	    -23.23327483	    -19.09637312	     -8.10699359	      7.91807023
      0.65500000	      6.18087609	      8.95584563	     -2.49736496	      1.86604308	      1.04164725	      0.64025569	    -22.51297387	     -8.64523794	    -10.67327320	     24.20941356	      0.00000000	      0.00000000	    -18.63617509	     -0.49403773	     25.91844731	      8.44272127	     -7.25953507	     47.04104839	      0.00000000	      0.00000000	     -6.56285344	    -22.50592156	    -18.62102746	     -8.55085258	      7.83361806
      0.66000000	      6.04905151	      9.17717328	     -2.19506658	      1.88359825	      1.04463374	      0.64007757	    -23.24084293	     -8.74225498	    -11.29139739	     23.79434233	      0.00000000	      0.00000000	    -20.41055062	     -0.79233879	     25.02166180	      8.80719283	     -7.70146201	     42.78371930	      0.00000000	      0.00000000	     -6.87524974	    -21.48545912	    -18.13820431	     -8.86041402	      7.72734918
      0.66500000	      5.89335620	      9.25834030	     -1.87465873	      1.90112520	      1.04727226	      0.63988683	    -23.85977099	     -8.66766667	    -11.77844591	     23.50555351	      0.00000000	      0.00000000	    -22.17336087	     -1.28646466	     24.12358709	      9.03970776	     -8.13837429	     38.55925302	      0.00000000	      0.00000000	     -7.13398857	    -20.09697479	    -17.64327059	     -9.00790505	      7.61099914
      0.67000000	      5.71245475	      9.18327257	     -1.54130782	      1.91858296	      1.04954767	      0.63968964	    -24.35696804	     -8.40968092	    -12.09476493	     23.35913288	      0.00000000	      0.00000000	    -23.90801461	     -1.94156668	     23.25361753	      9.11762925	     -8.57348337	     34.43078822	      0.00000000	      0.00000000	     -7.28906386	    -18.28240384	    -17.13612741	     -8.97474848	      7.49900663
      0.67500000	      5.51015021	      8.94885135	     -1.20381608	      1.93593099	      1.05145674	      0.63948741	    -24.72495791	     -7.97254070	    -12.20646930	     23.38137388	      0.00000000	      0.00000000	    -25.53307475	     -2.69067899	     22.43429824	      9.03355602	     -9.00842246	     30.45688768	      0.00000000	      0.00000000	     -7.30028383	    -16.01604753	    -16.62190784	     -8.75712143	      7.40636851
      0.68000000	      5.29463036	      8.56786934	     -0.87344816	      1.95313653	      1.05300898	      0.63927842	    -24.96323937	     -7.37886927	    -12.09376647	     23.60222513	      0.00000000	      0.00000000	    -26.91990999	     -3.44739299	     21.67802728	      8.79866928	     -9.44189707	     26.68294355	      0.00000000	      0.00000000	     -7.14773763	    -13.31439725	    -16.11010177	     -8.36961368	      7.34571839
      0.68500000	      5.07765311	      8.06836946	     -0.56211021	      1.97018097	      1.05422594	      0.63906002	    -25.07958744	     -6.66779813	    -11.75845512	     24.04672726	      0.00000000	      0.00000000	    -27.93389597	     -4.12613582	     20.98495016	      8.44143556	     -9.86988611	     23.13643245	      0.00000000	      0.00000000	     -6.83390938	    -10.23595481	    -15.61375734	     -7.84467751	      7.32446492
      0.69000000	      4.87369194	      7.48878139	     -0.28075626	      1.98706199	      1.05513777	      0.63882949	    -25.08978332	     -5.88879824	    -11.22656077	     24.72842544	      0.00000000	      0.00000000	    -28.48060282	     -4.66296887	     20.34358306	      8.00152776	    -10.28686444	     19.82826236	      0.00000000	      0.00000000	     -6.37670231	     -6.87211939	    -15.14887934	     -7.22687007	      7.34322864
      0.69500000	      4.69800643	      6.87071860	     -0.03812962	      2.00379051	      1.05577749	      0.63858414	    -25.01458476	     -5.09339885	    -10.54477034	     25.64687586	      0.00000000	      0.00000000	    -28.53683769	     -5.02824203	     19.73541704	      7.52154322	    -10.68664431	     16.75887860	      0.00000000	      0.00000000	     -5.80076438	     -3.33537682	    -14.73268501	     -6.56412751	      7.39626673
      0.70000000	      4.56361497	      6.25238125	      0.16022052	      2.02038499	      1.05617516	      0.63832200	    -24.87493400	     -4.32781530	     -9.77227438	     26.78892462	      0.00000000	      0.00000000	    -28.15569813	     -5.22715370	     19.14184870	      7.04000362	    -11.06158415	     13.92520505	      0.00000000	      0.00000000	     -5.13404790	      0.24931997	    -14.38032770	     -5.89990682	      7.47357257
      0.70500000	      4.47876457	      5.66435104	      0.31251403	      2.03686638	      1.05635466	      0.63804292	    -24.68806819	     -3.62830162	     -8.97117529	     28.13213363	      0.00000000	      0.00000000	    -27.44795293	     -5.29056946	     18.54986789	      6.58745862	    -11.40034069	     11.32544094	      0.00000000	      0.00000000	     -4.40859606	      3.75015635	    -14.10172574	     -5.26843306	      7.56354312
      0.71000000	      4.44619705	      5.12788117	      0.42096902	      2.05325442	      1.05633353	      0.63774937	    -24.46612752	     -3.01927895	     -8.19870471	     29.64872226	      0.00000000	      0.00000000	    -26.55124795	     -5.26135553	     17.95462421	      6.18520828	    -11.68694531	      8.96173245	      0.00000000	      0.00000000	     -3.66028023	      7.03645148	    -13.90019275	     -4.69306324	      7.65494368
      0.71500000	      4.46404482	      4.65503058	      0.49172372	      2.06956493	      1.05612434	      0.63744704	    -24.21676107	     -2.51350872	     -7.50262213	     31.30911211	      0.00000000	      0.00000000	    -25.59981780	     -5.18145551	     17.35953350	      5.84527827	    -11.90510194	      6.84205900	      0.00000000	      0.00000000	     -2.92510646	      9.99327335	    -13.77312873	     -4.18698293	      7.73774349
      0.72000000	      4.52774931	      4.25005337	      0.53398576	      2.08580773	      1.05573653	      0.63714594	    -23.94469962	     -2.11376895	     -6.91870927	     33.08480656	      0.00000000	      0.00000000	    -24.70281244	     -5.08375018	     16.77463611	      5.57098434	    -12.04764235	      4.98119505	      0.00000000	      0.00000000	     -2.23387166	     12.53957227	    -13.71439193	     -3.75553233	      7.80353272
      0.72500000	      4.63261070	      3.91167077	      0.55803096	      2.10198529	      1.05517915	      0.63686224	    -23.65366204	     -1.81569578	     -6.46889583	     34.95062466	      0.00000000	      0.00000000	    -23.93387850	     -4.99049545	     16.21287482	      5.35844245	    -12.12426331	      3.39885799	      0.00000000	      0.00000000	     -1.60813019	     14.63943967	    -13.71785764	     -3.39947232	      7.84619379
      0.73000000	      4.77619424	      3.63570173	      0.57272865	      2.11809205	      1.05446351	      0.63661932	    -23.34787650	     -1.61104419	     -6.16011129	     36.88634205	      0.00000000	      0.00000000	    -23.33037186	     -4.91730413	     15.68474835	      5.19928549	    -12.15973116	      2.11408069	      0.00000000	      0.00000000	     -1.05883113	     16.29847797	    -13.78090462	     -3.11818051	      7.86247493
      0.73500000	      4.95930726	      3.41736308	      0.58396204	      2.13411494	      1.05360317	      0.63644590	    -23.03239260	     -1.49040226	     -5.98512678	     38.87763352	      0.00000000	      0.00000000	    -22.89802544	     -4.87978443	     15.19375241	      5.08394986	    -12.18226281	      1.13784617	      0.00000000	      0.00000000	     -0.58686292	     17.54837935	    -13.90579099	     -2.91165702	      7.85174613
      0.74000000	      5.18471410	      3.25304411	      0.59455149	      2.15003664	      1.05260918	      0.63636909	    -22.71190956	     -1.44534904	     -5.92619925	     40.91611966	      0.00000000	      0.00000000	    -22.61761246	     -4.89992334	     14.73505775	      5.00488407	    -12.20874526	      0.46730008	      0.00000000	      0.00000000	     -0.18421417	     18.42878708	    -14.09752608	     -2.78106864	      7.81484125
      0.74500000	      5.45417022	      3.14170403	      0.60526330	      2.16584183	      1.05148261	      0.63640319	    -22.38879182	     -1.47065252	     -5.96108399	     42.99850224	      0.00000000	      0.00000000	    -22.45279665	     -5.00989245	     14.29768221	      4.95946546	    -12.23376059	      0.08359125	      0.00000000	      0.00000000	      0.16471644	     18.97252605	    -14.35907876	     -2.72837582	      7.75234188
      0.75000000	      5.76563858	      3.08543201	      0.61642818	      2.18152342	      1.05020902	      0.63653957	    -22.06165069	     -1.56584062	     -6.06974909	     45.12493404	      0.00000000	      0.00000000	    -22.35907428	     -5.25097918	     13.86858067	      4.95172234	    -12.22680397	     -0.04579158	      0.00000000	      0.00000000	      0.48115018	     19.19734115	    -14.68696993	     -2.75524201	      7.66270578
      0.75500000	      6.11258734	      3.08830091	      0.62971388	      2.19708486	      1.04875990	      0.63674420	    -21.72575351	     -1.73436662	     -6.23902296	     47.29666533	      0.00000000	      0.00000000	    -22.29271662	     -5.66576108	     13.43668212	      4.99122076	    -12.13930309	      0.03967619	      0.00000000	      0.00000000	      0.78809872	     19.10649352	    -15.07038653	     -2.86107234	      7.54098093
      0.76000000	      6.48593929	      3.15350442	      0.64922264	      2.21253738	      1.04710130	      0.63696548	    -21.37553172	     -1.97988569	     -6.46282046	     49.51310873	      0.00000000	      0.00000000	    -22.21817008	     -6.28408667	     12.99526960	      5.08865721	    -11.91940784	      0.30244888	      0.00000000	      0.00000000	      1.10385352	     18.69817539	    -15.49454535	     -3.04068428	      7.37919632
      0.76500000	      6.87757178	      3.28040457	      0.68107053	      2.22789567	      1.04520515	      0.63714865	    -21.00814479	     -2.30199646	     -6.73835925	     51.76930815	      0.00000000	      0.00000000	    -22.11213032	     -7.10848477	     12.54199961	      5.25043573	    -11.52971523	      0.71433968	      0.00000000	      0.00000000	      1.43376775	     17.97934897	    -15.94619818	     -3.28318507	      7.16895361
      0.77000000	      7.28332534	      3.46380368	      0.73113857	      2.24317500	      1.04305751	      0.63725026	    -20.62599894	     -2.69505901	     -7.06136935	     54.05545489	      0.00000000	      0.00000000	    -21.96297851	     -8.10872561	     12.07723069	      5.47595492	    -10.96246869	      1.25950541	      0.00000000	      0.00000000	      1.76271132	     16.97589155	    -16.41802082	     -3.57375167	      6.90537436
      0.77500000	      7.70356886	      3.69581362	      0.80169408	      2.25839029	      1.04066045	      0.63724794	    -20.23597768	     -3.15084380	     -7.42280570	     56.35900680	      0.00000000	      0.00000000	    -21.76679555	     -9.23107289	     11.60253419	      5.75891665	    -10.24737473	      1.93226304	      0.00000000	      0.00000000	      2.05030619	     15.73284431	    -16.90932370	     -3.89781615	      6.59051208
      0.78000000	      8.14051034	      3.96794876	      0.88880787	      2.27355548	      1.03802741	      0.63714280	    -19.84466999	     -3.66151372	     -7.80734174	     58.66808131	      0.00000000	      0.00000000	    -21.52314368	    -10.41648821	     11.12130784	      6.09008413	     -9.44899912	      2.73160281	      0.00000000	      0.00000000	      2.23088396	     14.30648881	    -17.42243151	     -4.24444243	      6.23423054
      0.78500000	      8.59348105	      4.27135880	      0.98268437	      2.28868183	      1.03517423	      0.63695448	    -19.45172639	     -4.21955297	     -8.19349876	     60.97431488	      0.00000000	      0.00000000	    -21.23245323	    -11.61625079	     10.64181981	      6.45860328	     -8.65417847	      3.65607751	      0.00000000	      0.00000000	      2.22098917	     12.75540713	    -17.95666052	     -4.60634166	      5.85152802
      0.79000000	      9.05493815	      4.59593825	      1.07125545	      2.30377418	      1.03210971	      0.63671124	    -19.04517904	     -4.81542457	     -8.55596314	     63.27420546	      0.00000000	      0.00000000	    -20.89467027	    -12.79840669	     10.18105011	      6.85198746	     -7.95379812	      4.70252384	      0.00000000	      0.00000000	      1.93651526	     11.13508148	    -18.50351723	     -4.97751321	      5.45728375
      0.79500000	      9.50910572	      4.93054933	      1.14508458	      2.31882571	      1.02883041	      0.63644012	    -18.60087259	     -5.43635444	     -8.86971849	     65.56894040	      0.00000000	      0.00000000	    -20.50861387	    -13.94606587	      9.76752046	      7.25680369	     -7.42493676	      5.86973829	      0.00000000	      0.00000000	      1.31677899	      9.49424236	    -19.04561585	     -5.35160645	      5.06092066
      0.80000000	      9.93323174	      5.26549567	      1.20113304	      2.33381387	      1.02532218	      0.63616059	    -18.08539195	     -6.06842751	     -9.11449390	     67.86325279	      0.00000000	      0.00000000	    -20.07204572	    -15.05197757	      9.44212914	      7.66132838	     -7.11706209	      7.16546993	      0.00000000	      0.00000000	      0.34662728	      7.86871533	    -19.55915081	     -5.72297140	      4.66319655
      0.80500000	     10.30138714	      5.59629376	      1.24412246	      2.34870151	      1.02156945	      0.63588218	    -17.46205613	     -6.70121004	     -9.27844339	     70.16341738	      0.00000000	      0.00000000	    -19.58247881	    -16.11339323	      9.25525713	      8.05934268	     -7.04286705	      8.61336358	      0.00000000	      0.00000000	     -0.93273684	      6.27303161	    -20.01907871	     -6.08975132	      4.25598068
      0.81000000	     10.59134676	      5.92649745	      1.28516851	      2.36344525	      1.01756987	      0.63560584	    -16.70048525	     -7.33195170	     -9.36015899	     72.47400381	      0.00000000	      0.00000000	    -19.03894340	    -17.12925830	      9.25788253	      8.45287796	     -7.17470689	     10.25574104	      0.00000000	      0.00000000	     -2.42639333	      4.69555885	    -20.40669312	     -6.45669325	      3.82454020
      0.81500000	     10.79318718	      6.26773589	      1.33779438	      2.37800799	      1.01334803	      0.63532856	    -15.78771337	     -7.96671706	     -9.36771374	     74.79385233	      0.00000000	      0.00000000	    -18.44501450	    -18.09932267	      9.48724819	      8.85249667	     -7.44877757	     12.14795277	      0.00000000	      0.00000000	     -3.99809744	      3.10139483	    -20.71778468	     -6.83566403	      3.35125051
      0.82000000	     10.91565781	      6.63662535	      1.41263503	      2.39237036	      1.00896190	      0.63504917	    -14.73573343	     -8.61786439	     -9.31463367	     77.11287566	      0.00000000	      0.00000000	    -17.81223118	    -19.02278334	      9.95149855	      9.27540670	     -7.77685509	     14.34210841	      0.00000000	      0.00000000	     -5.48916594	      1.44178980	    -20.96771276	     -7.24318054	      2.81981774
      0.82500000	     10.98670562	      7.04937985	      1.51378972	      2.40653647	      1.00449989	      0.63477213	    -13.58138150	     -9.29862056	     -9.21505040	     79.41111756	      0.00000000	      0.00000000	    -17.16152251	    -19.89476599	     10.61933342	      9.74197898	     -8.06207033	     16.86418128	      0.00000000	      0.00000000	     -6.74143212	     -0.33196696	    -21.19062784	     -7.69526796	      2.21903030
      0.83000000	     11.04703883	      7.51534483	      1.63955198	      2.42053164	      1.00006896	      0.63450819	    -12.37785149	    -10.01564075	     -9.08072070	     81.66061452	      0.00000000	      0.00000000	    -16.52033542	    -20.70260934	     11.42014899	     10.27041692	     -8.21461714	     19.69494004	      0.00000000	      0.00000000	     -7.61993093	     -2.25048960	    -21.43234088	     -8.20055594	      1.54469387
      0.83500000	     11.13825179	      8.03094734	      1.78722411	      2.43439307	      0.99577585	      0.63427086	    -11.17982321	    -10.76119578	     -8.92051876	     83.82991679	      0.00000000	      0.00000000	    -15.91526137	    -21.42608155	     12.25699785	     10.86969071	     -8.16484655	     22.76454726	      0.00000000	      0.00000000	     -8.03149964	     -4.30780342	    -21.73804095	     -8.75312321	      0.79927071
      0.84000000	     11.28991717	      8.57616005	      1.95800888	      2.44815823	      0.99170671	      0.63406894	    -10.02708209	    -11.50839138	     -8.74068673	     85.89010789	      0.00000000	      0.00000000	    -15.36328858	    -22.04240806	     13.02822783	     11.53275921	     -7.87301425	     25.96256774	      0.00000000	      0.00000000	     -7.93862272	     -6.45184186	    -22.13856034	     -9.32767808	     -0.00918870
      0.84500000	     11.51189164	      9.11584189	      2.15691052	      2.46185771	      0.98791340	      0.63389907	     -8.93390738	    -12.21336518	     -8.54357660	     87.81989922	      0.00000000	      0.00000000	    -14.86680732	    -22.53204477	     13.64802843	     12.23342802	     -7.33581297	     29.15750540	      0.00000000	      0.00000000	     -7.36611587	     -8.59126098	    -22.64129316	     -9.88068649	     -0.86639671
      0.85000000	     11.79542417	      9.60683678	      2.38614585	      2.47551612	      0.98441303	      0.63374534	     -7.88902515	    -12.82545227	     -8.32438158	     89.60758353	      0.00000000	      0.00000000	    -14.41505632	    -22.88138848	     14.05777828	     12.92915934	     -6.58883444	     32.21849531	      0.00000000	      0.00000000	     -6.39335782	    -10.61596961	    -23.22984048	    -10.35958868	     -1.74903612
      0.85500000	     12.12062664	     10.00862832	      2.63655451	      2.48915831	      0.98119840	      0.63358837	     -6.86420405	    -13.30117125	     -8.06821891	     91.24967575	      0.00000000	      0.00000000	    -13.98979458	    -23.08323828	     14.22765196	     13.56942369	     -5.70239165	     35.03411585	      0.00000000	      0.00000000	     -5.12930761	    -12.42185315	    -23.87073074	    -10.71748743	     -2.62267793
      0.86000000	     12.46457826	     10.29295084	      2.88421189	      2.50281403	      0.97825160	      0.63341732	     -5.82543042	    -13.61499931	     -7.75120034	     92.74776036	      0.00000000	      0.00000000	    -13.57128322	    -23.13795057	     14.15309811	     14.10658110	     -4.76864054	     37.52537569	      0.00000000	      0.00000000	     -3.68102891	    -13.93160353	    -24.52242464	    -10.92632700	     -3.44439878
      0.86500000	     12.80636810	     10.44807433	      3.09588209	      2.51651668	      0.97555498	      0.63323583	     -4.74204732	    -13.76190547	     -7.34715031	     94.10504400	      0.00000000	      0.00000000	    -13.14295198	    -23.05599668	     13.84977681	     14.50509925	     -3.88167863	     39.65118940	      0.00000000	      0.00000000	     -2.13197013	    -15.10799348	    -25.14328386	    -10.98187256	     -4.17139272
      0.87000000	     13.12948635	     10.47666210	      3.24055642	      2.53029764	      0.97309840	      0.63305913	     -3.59311983	    -13.75193143	     -6.83796556	     95.32337040	      0.00000000	      0.00000000	    -12.69526044	    -22.86000348	     13.34706615	     14.74611295	     -3.11655169	     41.40625170	      0.00000000	      0.00000000	     -0.53731240	    -15.95854614	    -25.69808807	    -10.89890781	     -4.77253009
      0.87500000	     13.42402683	     10.39004586	      3.30058775	      2.54417949	      0.97088354	      0.63290648	     -2.37241972	    -13.60171788	     -6.22308362	     96.40116475	      0.00000000	      0.00000000	    -12.22870114	    -22.58374095	     12.67917404	     14.82731160	     -2.51428467	     42.81327460	      0.00000000	      0.00000000	      1.06838720	    -16.53105984	    -26.16419325	    -10.70108852	     -5.23742302
      0.88000000	     13.68922525	     10.20296567	      3.27677386	      2.55817017	      0.96892389	      0.63279573	     -1.09139558	    -13.32811422	     -5.52319370	     97.33309115	      0.00000000	      0.00000000	    -11.75368172	    -22.26658754	     11.87577461	     14.75997949	     -2.07732882	     43.91285405	      0.00000000	      0.00000000	      2.66099435	    -16.89927359	    -26.53675116	    -10.41195343	     -5.57867082
      0.88500000	     13.93333559	      9.93068930	      3.18560568	      2.57225914	      0.96723874	      0.63274258	      0.22390084	    -12.94570808	     -4.77543062	     98.11219945	      0.00000000	      0.00000000	    -11.28520081	    -21.94507210	     10.95742367	     14.56472040	     -1.77556959	     44.75382446	      0.00000000	      0.00000000	      4.22066852	    -17.14104833	    -26.82911753	    -10.05078084	     -5.82655229
      0.89000000	     14.16823523	      9.58839622	      3.05112577	      2.58641767	      0.96584311	      0.63276173	      1.54391191	    -12.46777614	     -4.02187847	     98.73387104	      0.00000000	      0.00000000	    -10.83485807	    -21.64658999	      9.93900703	     14.26730086	     -1.55986840	     45.38541408	      0.00000000	      0.00000000	      5.72961293	    -17.31813616	    -27.06544252	     -9.63323552	     -6.01884768
      0.89500000	     14.40097138	      9.19206792	      2.89628023	      2.60060596	      0.96473990	      0.63286543	      2.84928196	    -11.90945071	     -3.29762195	     99.19891627	      0.00000000	      0.00000000	    -10.40587142	    -21.38916013	      8.83774632	     13.89602413	     -1.37817583	     45.85131846	      0.00000000	      0.00000000	      7.17008480	    -17.46804833	    -27.26825320	     -9.17451835	     -6.18976541
      0.90000000	     14.62767731	      8.75920858	      2.73815076	      2.61478750	      0.96391985	      0.63305790	      4.13810111	    -11.29047943	     -2.62477657	     99.51324932	      0.00000000	      0.00000000	     -9.99358865	    -21.18533159	      7.67839702	     13.48009126	     -1.18854362	     46.18544869	      0.00000000	      0.00000000	      8.52187229	    -17.60990142	    -27.44777679	     -8.69143007	     -6.36171739
      0.90500000	     14.83362067	      8.30739530	      2.58823189	      2.62894573	      0.96336930	      0.63332896	      5.42229483	    -10.63454624	     -2.01445662	     99.68405946	      0.00000000	      0.00000000	     -9.58981715	    -21.04526584	      6.49105106	     13.04663386	     -0.96529447	     46.40917758	      0.00000000	      0.00000000	      9.76188768	    -17.75605912	    -27.59824407	     -8.20043971	     -6.54284576
      0.91000000	     14.99925193	      7.85054332	      2.45557788	      2.64309337	      0.96308052	      0.63365200	      6.71624817	     -9.96475530	     -1.47346208	     99.71496878	      0.00000000	      0.00000000	     -9.18833768	    -20.97601457	      5.30288312	     12.61558915	     -0.69824617	     46.53068282	      0.00000000	      0.00000000	     10.86774735	    -17.91889912	    -27.70236721	     -7.71222636	     -6.73104375
      0.91500000	     15.10898992	      7.39524569	      2.34970445	      2.65726605	      0.96305780	      0.63398881	      8.02476206	     -9.29810371	     -1.01039237	     99.60322469	      0.00000000	      0.00000000	     -8.78888409	    -20.97776026	      4.12927814	     12.19479474	     -0.38768456	     46.54750169	      0.00000000	      0.00000000	     11.82384864	    -18.10791827	    -27.74133353	     -7.22660413	     -6.92182305
      0.92000000	     15.15836146	      6.94012538	      2.28087089	      2.67150237	      0.96331595	      0.63429978	      9.33686864	     -8.64281008	     -0.63722415	     99.34035999	      0.00000000	      0.00000000	     -8.39753956	    -21.04099228	      2.96945639	     11.77895654	     -0.03940483	     46.45150934	      0.00000000	      0.00000000	     12.62584284	    -18.32200222	    -27.70519918	     -6.73229351	     -7.11526696
      0.92500000	     15.15633851	      6.47898916	      2.25723731	      2.68582304	      0.96387422	      0.63455500	     10.62788155	     -8.00023299	     -0.36595637	     98.91530151	      0.00000000	      0.00000000	     -8.02350403	    -21.14881067	      1.80815661	     11.35375017	      0.33687173	     46.23338826	      0.00000000	      0.00000000	     13.28006656	    -18.54578235	    -27.59867345	     -6.21259773	     -7.31862815
      0.93000000	     15.12238530	      6.00535043	      2.28158147	      2.70022387	      0.96475144	      0.63474128	     11.86666495	     -7.36904243	     -0.20404450	     98.31754206	      0.00000000	      0.00000000	     -7.67367569	    -21.28444709	      0.62183300	     10.90227308	      0.72712125	     45.88530584	      0.00000000	      0.00000000	     13.79842809	    -18.75336005	    -27.43998791	     -5.65308964	     -7.54463093
      0.93500000	     15.08009931	      5.51528048	      2.35103575	      2.71468630	      0.96596466	      0.63486289	     13.02309882	     -6.74780972	     -0.15272575	     97.53882520	      0.00000000	      0.00000000	     -7.34769976	    -21.43917415	     -0.61303306	     10.41004655	      1.11473290	     45.40354416	      0.00000000	      0.00000000	     14.19210569	    -18.91574789	    -27.25422808	     -5.04648127	     -7.80770126
      0.94000000	     15.05004861	      5.00829965	      2.45927214	      2.72919504	      0.96752698	      0.63493882	     14.07377214	     -6.13526960	     -0.20754658	     96.57390894	      0.00000000	      0.00000000	     -7.03711381	    -21.61468919	     -1.91151799	      9.86788468	      1.48465685	     44.79223558	      0.00000000	      0.00000000	     14.46616833	    -19.00781920	    -27.06467154	     -4.39407283	     -8.11973823
      0.94500000	     15.04369369	      4.48796435	      2.59744128	      2.74374896	      0.96944106	      0.63500012	     15.00706017	     -5.53056384	     -0.35735774	     95.42200927	      0.00000000	      0.00000000	     -6.72995627	    -21.81797825	     -3.27336786	      9.27429057	      1.82621442	     44.06653584	      0.00000000	      0.00000000	     14.61497516	    -19.01337694	    -26.88525725	     -3.70627585	     -8.48590225
      0.95000000	     15.05987128	      3.96232438	      2.75288559	      2.75835933	      0.97169117	      0.63508701	     15.82717941	     -4.93454045	     -0.58170842	     94.08893575	      0.00000000	      0.00000000	     -6.41739534	    -22.05252629	     -4.67964324	      8.63719510	      2.13219627	     43.25282582	      0.00000000	      0.00000000	     14.61875658	    -18.92821561	    -26.71630359	     -3.00257731	     -8.90146587
      0.95500000	     15.08586700	      3.44246886	      2.90881266	      2.77304034	      0.97424200	      0.63524240	     16.55317115	     -4.35015010	     -0.85112586	     92.58731611	      0.00000000	      0.00000000	     -6.09770424	    -22.31212354	     -6.09589124	      7.97236049	      2.39608811	     42.38475276	      0.00000000	      0.00000000	     14.44406029	    -18.76059272	    -26.54565113	     -2.30821348	     -9.35193649
      0.96000000	     15.10410064	      2.93849829	      3.04745359	      2.78780059	      0.97704938	      0.63550192	     17.20992215	     -3.78024164	     -1.13319104	     90.93267884	      0.00000000	      0.00000000	     -5.77671759	    -22.58052298	     -7.48334851	      7.29738724	      2.61053951	     41.49541714	      0.00000000	      0.00000000	     14.05064679	    -18.52816409	    -26.35607254	     -1.64647040	     -9.81750217
      0.96500000	     15.10123370	      2.45506162	      3.15499613	      2.80264052	      0.98007661	      0.63588558	     17.81543932	     -3.22432622	     -1.40168220	     89.13720449	      0.00000000	      0.00000000	     -5.46645403	    -22.83597786	     -8.81347745	      6.62434203	      2.76732267	     40.60850165	      0.00000000	      0.00000000	     13.40325869	    -18.25148011	    -26.13513061	     -1.03027394	    -10.27959512
      0.97000000	     15.07366899	      1.98919555	      3.22478455	      2.81755568	      0.98330411	      0.63639502	     18.37299876	     -2.67718778	     -1.64337048	     87.20552968	      0.00000000	      0.00000000	     -5.18236937	    -23.05771256	    -10.07654226	      5.95522898	      2.85668610	     39.73330048	      0.00000000	      0.00000000	     12.48253674	    -17.94671359	    -25.88082165	     -0.45802529	    -10.72610477
      0.97500000	     15.02656032	      1.53138248	      3.25737670	      2.83254152	      0.98672670	      0.63701586	     18.87240947	     -2.13032039	     -1.85937090	     85.13492250	      0.00000000	      0.00000000	     -4.93941009	    -23.23107187	    -11.27928519	      5.28217596	      2.86566414	     38.86671670	      0.00000000	      0.00000000	     11.28970436	    -17.62144309	    -25.60026986	      0.08468672	    -11.15355642
      0.98000000	     14.96864145	      1.06906476	      3.25832318	      2.84759479	      0.99034254	      0.63772213	     19.29765705	     -1.57514577	     -2.06146484	     82.91881039	      0.00000000	      0.00000000	     -4.74851086	    -23.34935498	    -12.43509990	      4.59161467	      2.77749213	     38.00060839	      0.00000000	      0.00000000	      9.84371153	    -17.27457014	    -25.30434425	      0.61914988	    -11.56592548
      0.98500000	     14.90673991	      0.59105244	      3.23521467	      2.86271102	      0.99414144	      0.63848212	     19.63563854	     -1.00623056	     -2.26599238	     80.55123102	      0.00000000	      0.00000000	     -4.61477514	    -23.41307899	    -13.55352296	      3.87022376	      2.57394966	     37.13007724	      0.00000000	      0.00000000	      8.17409972	    -16.89836782	    -25.00200569	      1.16613215	    -11.97015346
      0.99000000	     14.84255172	      0.09100238	      3.19541882	      2.87788249	      0.99809836	      0.63926547	     19.88159903	     -0.42294167	     -2.48850758	     78.02993038	      0.00000000	      0.00000000	     -4.53701388	    -23.42863836	    -14.63444177	      3.10990779	      2.24002281	     36.25827925	      0.00000000	      0.00000000	      6.31463565	    -16.48101948	    -24.69655420	      1.73973690	    -12.37023181
      0.99500000	     14.77265719	     -0.43126256	      3.14507950	      2.89310018	      1.00217488	      0.64004983	     20.03912344	      0.17101453	     -2.74085808	     75.35700045	      0.00000000	      0.00000000	     -4.50812483	    -23.40663505	    -15.66939602	      2.31005549	      1.76852053	     35.39525601	      0.00000000	      0.00000000	      4.30021935	    -16.00949549	    -24.38493205	      2.34440813	    -12.76363102
      1.00000000	     14.69103605	     -0.97047827	      3.08881549	      2.90835955	      1.00632576	      0.64082488	     20.11587921	      0.76936084	     -3.03011506	     72.53766206	      0.00000000	      0.00000000	     -4.51612814	    -23.35856532	    -16.64814144	      1.47728828	      1.16261223	     34.55226326	      0.00000000	      0.00000000	      2.16581274	    -15.47240964	    -24.05988748	      2.97533557	    -13.14242651
      1.00500000	     14.59189109	     -1.51750126	      3.02931279	      2.92366529	      1.01050554	      0.64159236	     20.11895985	      1.36466390	     -3.35843548	     69.57867994	      0.00000000	      0.00000000	     -4.54568244	    -23.29136114	    -17.56509033	      0.62422921	      0.43585784	     33.73653400	      0.00000000	      0.00000000	     -0.05447626	    -14.86205461	    -23.71301207	      3.62081021	    -13.49742838
      1.01000000	     14.47108550	     -2.06077040	      2.96671048	      2.93903022	      1.01467188	      0.64236241	     20.05284573	      1.94842223	     -3.72410135	     66.48734045	      0.00000000	      0.00000000	     -4.58018665	    -23.20124425	    -18.42134748	     -0.23175337	     -0.38981465	     32.95033342	      0.00000000	      0.00000000	     -2.32762669	    -14.17613835	    -23.33685624	      4.26496477	    -13.82163357
      1.01500000	     14.32671031	     -2.58777588	      2.89840066	      2.95446875	      1.01878698	      0.64314789	     19.91938444	      2.51062876	     -4.12422472	     63.27096190	      0.00000000	      0.00000000	     -4.60470267	    -23.06969631	    -19.22315539	     -1.07020670	     -1.28745226	     32.19358521	      0.00000000	      0.00000000	     -4.61970210	    -13.42101244	    -22.92659921	      4.89058590	    -14.11129880
      1.02000000	     14.15991543	     -3.08653606	      2.81982432	      2.96998950	      1.02281891	      0.64395885	     19.71779012	      3.04005570	     -4.55819131	     59.93680081	      0.00000000	      0.00000000	     -4.60907802	    -22.86407061	    -19.97995670	     -1.86973831	     -2.22801048	     31.46682035	      0.00000000	      0.00000000	     -6.89243688	    -12.61631248	    -22.48216823	      5.48172092	    -14.36547391
      1.02500000	     13.97537738	     -3.54620417	      2.72614718	      2.98559193	      1.02674177	      0.64479896	     19.44488365	      3.52511252	     -5.02982139	     56.49278971	      0.00000000	      0.00000000	     -4.58948792	    -22.54267221	    -20.70276604	     -2.60953480	     -3.18097634	     30.77275580	      0.00000000	      0.00000000	     -9.10155591	    -11.79774619	    -22.00937155	      6.02481995	    -14.58518718
      1.03000000	     13.78029862	     -3.95638840	      2.61418498	      3.00126819	      1.03053315	      0.64566454	     19.09682590	      3.95436614	     -5.54720047	     52.94951756	      0.00000000	      0.00000000	     -4.54676973	    -22.06086882	    -21.40178964	     -3.26970340	     -4.11316507	     30.11688495	      0.00000000	      0.00000000	    -11.19973661	    -11.01489667	    -21.51829928	      6.50793619	    -14.77300356
      1.03500000	     13.58241775	     -4.30605190	      2.48383431	      3.01700803	      1.03417029	      0.64654590	     18.67191626	      4.31659738	     -6.12081730	     49.32298543	      0.00000000	      0.00000000	     -4.48180225	    -21.37477932	    -22.08346788	     -3.83142896	     -4.98874612	     29.50764039	      0.00000000	      0.00000000	    -13.14563079	    -10.32401077	    -21.01995872	      6.91926507	    -14.93344296
      1.04000000	     13.38796436	     -4.58310759	      2.33826592	      3.03280280	      1.03762739	      0.64743098	     18.17338099	      4.60091020	     -6.76118192	     45.63707758	      0.00000000	      0.00000000	     -4.39030174	    -20.44204599	    -22.74771086	     -4.27798938	     -5.77274909	     28.95635735	      0.00000000	      0.00000000	    -14.91749380	     -9.77808335	    -20.52313795	      7.24646670	    -15.07374698
      1.04500000	     13.19984113	     -4.77532819	      2.18267144	      3.04864575	      1.04087517	      0.64830938	     17.61172302	      4.79730202	     -7.47696472	     41.92489016	      0.00000000	      0.00000000	     -4.26003457	    -19.22130176	    -23.38579614	     -4.59660445	     -6.43656881	     28.47719625	      0.00000000	      0.00000000	    -16.52551115	     -9.41754181	    -20.03229169	      7.47745255	    -15.20344641
      1.05000000	     13.01661467	     -4.87268707	      2.02239332	      3.06452887	      1.04388154	      0.64917440	     17.00575510	      4.89795824	     -8.27428417	     38.22833576	      0.00000000	      0.00000000	     -4.07219192	    -17.67242521	    -23.98007232	     -4.78051097	     -6.96156396	     28.08671834	      0.00000000	      0.00000000	    -18.01499156	     -9.26499190	    -19.54689451	      7.60274376	    -15.33207361
      1.05500000	     12.83301712	     -4.87048823	      1.86163694	      3.08043890	      1.04661361	      0.65002254	     16.38113598	      4.89938950	     -9.15646522	     34.59543365	      0.00000000	      0.00000000	     -3.80655634	    -15.76007988	    -24.50643448	     -4.83067684	     -7.33837523	     27.80281510	      0.00000000	      0.00000000	    -19.45627674	     -9.32537400	    -19.06259641	      7.61863973	    -15.46633370
      1.06000000	     12.64183328	     -4.77203935	      1.70322054	      3.09635474	      1.04904076	      0.65085293	     15.76632524	      4.80512288	    -10.12264190	     31.07503017	      0.00000000	      0.00000000	     -3.44866077	    -13.46214152	    -24.93890636	     -4.75682444	     -7.56344037	     27.64375983	      0.00000000	      0.00000000	    -20.92336597	     -9.58915358	    -18.57375308	      7.52979066	    -15.60855023
      1.06500000	     12.43657501	     -4.58971987	      1.54893381	      3.11224731	      1.05113864	      0.65166858	     15.18699960	      4.62802267	    -11.16458236	     27.70986438	      0.00000000	      0.00000000	     -2.99680198	    -10.78125048	    -25.25495840	     -4.57754050	     -7.63632869	     27.62822243	      0.00000000	      0.00000000	    -22.46747755	    -10.03481208	    -18.07660007	      7.35002115	    -15.75682304
      1.07000000	     12.21409954	     -4.34376935	      1.39993420	      3.12808193	      1.05289265	      0.65247877	     14.66072437	      4.39082660	    -12.26269376	     24.53023303	      0.00000000	      0.00000000	     -2.46611145	     -7.75509788	    -25.44026720	     -4.31892588	     -7.55975589	     27.77553877	      0.00000000	      0.00000000	    -24.09364309	    -10.62977525	    -17.57205429	      7.10079912	    -15.90597950
      1.07500000	     11.97608138	     -4.05883347	      1.25697694	      3.14382343	      1.05429919	      0.65330069	     14.19395188	      4.12384088	    -13.38288537	     21.55086234	      0.00000000	      0.00000000	     -1.88626810	     -4.46146849	    -25.49149146	     -4.01129511	     -7.34124133	     28.10476069	      0.00000000	      0.00000000	    -25.74915230	    -11.33251646	    -17.06678797	      6.80747872	    -16.04855402
      1.08000000	     11.72865050	     -3.75932557	      1.12041731	      3.15944307	      1.05536452	      0.65415808	     13.78269561	      3.85998623	    -14.47664061	     18.77260409	      0.00000000	      0.00000000	     -1.29261344	     -1.01528624	    -25.41606966	     -3.68448493	     -6.99491107	     28.63196898	      0.00000000	      0.00000000	    -27.33064006	    -12.09812700	    -16.57185051	      6.49459835	    -16.17592670
      1.08500000	     11.48052954	     -3.46536419	      0.98986439	      3.17492448	      1.05610218	      0.65507616	     13.41670925	      3.62862159	    -15.48685871	     16.18881954	      0.00000000	      0.00000000	     -0.71601144	      2.44397780	    -25.22934289	     -3.36337899	     -6.54281237	     29.36680102	      0.00000000	      0.00000000	    -28.70954511	    -12.88574029	    -16.09958841	      6.18220737	    -16.27972362
      1.09000000	     11.24117674	     -3.19065773	      0.86370105	      3.19026486	      1.05653056	      0.65607346	     13.08507519	      3.45000847	    -16.35978349	     13.79451802	      0.00000000	      0.00000000	     -0.17700730	      5.77329499	    -24.95081886	     -3.06513030	     -6.01465297	     30.30995533	      0.00000000	      0.00000000	    -29.76658967	    -13.66414601	    -15.66115180	      5.88444311	    -16.35280575
      1.09500000	     11.02044503	     -2.94239363	      0.73901667	      3.20546934	      1.05667155	      0.65715368	     12.78023407	      3.33189639	    -17.05884895	     11.59482728	      0.00000000	      0.00000000	      0.31521115	      8.84957609	    -24.60159707	     -2.79843191	     -5.44460419	     31.45288082	      0.00000000	      0.00000000	    -30.42186591	    -14.41380271	    -15.26669974	      5.60984478	    -16.38921707
      1.10000000	     10.82954327	     -2.72218196	      0.61203243	      3.22054165	      1.05654976	      0.65830217	     12.49889230	      3.26904560	    -17.57330694	      9.60893544	      0.00000000	      0.00000000	      0.76104946	     11.58682179	    -24.20327942	     -2.56427627	     -4.86613070	     32.77949472	      0.00000000	      0.00000000	    -30.65086569	    -15.12603429	    -14.92781409	      5.36195550	    -16.38352077
      1.10500000	     10.68168050	     -2.52737239	      0.47865488	      3.23547698	      1.05619143	      0.65948924	     12.24041080	      3.24582876	    -17.91726244	      7.86751322	      0.00000000	      0.00000000	      1.16717455	     13.94143282	    -23.77722812	     -2.35778557	     -4.30794496	     34.26890733	      0.00000000	      0.00000000	    -30.48415002	    -15.80105245	    -14.65938689	      5.13979245	    -16.33073762
      1.11000000	     10.59106854	     -2.35277053	      0.33513599	      3.25026172	      1.05562278	      0.66067747	     12.00448715	      3.24103417	    -18.12139625	      6.40520666	      0.00000000	      0.00000000	      1.54304890	     15.90831644	    -23.34321349	     -2.17103475	     -3.79272242	     35.89805638	      0.00000000	      0.00000000	    -29.99422839	    -16.44577892	    -14.47865022	      4.93914457	    -16.22765804
      1.11500000	     10.57016153	     -2.19264967	      0.17900363	      3.26488039	      1.05486795	      0.66182924	     11.78979489	      3.23309635	    -18.22274277	      5.25188195	      0.00000000	      0.00000000	      1.89903156	     17.51352431	    -22.91745584	     -1.99632547	     -3.33745662	     37.64334508	      0.00000000	      0.00000000	    -29.27622124	    -17.07123051	    -14.40119421	      4.75509605	    -16.07481686
      1.12000000	     10.62616490	     -2.04258340	      0.01006479	      3.27932571	      1.05394675	      0.66291296	     11.59389122	      3.20446580	    -18.25511786	      4.42514652	      0.00000000	      0.00000000	      2.24594656	     18.80424077	    -22.51079455	     -1.82902214	     -2.95376680	     39.48091375	      0.00000000	      0.00000000	    -28.42894485	    -17.68936689	    -14.43574499	      4.58469401	    -15.87738746
      1.12500000	     10.75839664	     -1.90081080	     -0.16909844	      3.29360612	      1.05287236	      0.66390902	     11.41356576	      3.14495197	    -18.23999732	      3.92497137	      0.00000000	      0.00000000	      2.59467602	     19.83449617	    -22.12767710	     -1.66943184	     -2.64794739	     41.38646616	      0.00000000	      0.00000000	    -27.54030892	    -18.31088035	    -14.58014280	      4.42845458	    -15.64390256
      1.13000000	     10.95802920	     -1.76895582	     -0.35388863	      3.30774566	      1.05164940	      0.66481434	     11.24484469	      3.05376837	    -18.17869452	      3.73158175	      0.00000000	      0.00000000	      2.95512658	     20.64968465	    -21.76641531	     -1.52333196	     -2.42185655	     43.33629227	      0.00000000	      0.00000000	    -26.67796990	    -18.94529647	    -14.82087873	      4.29017367	    -15.38311345
      1.13500000	     11.21093607	     -1.65187570	     -0.53979269	      3.32177543	      1.05027374	      0.66564259	     11.08231988	      2.93951834	    -18.04893394	      3.80796303	      0.00000000	      0.00000000	      3.33406642	     21.27585677	    -21.42112975	     -1.40096369	     -2.27517526	     45.30979612	      0.00000000	      0.00000000	    -25.88524517	    -19.60227615	    -15.13732308	      4.17538098	    -15.10022261
      1.14000000	     11.50236808	     -1.55690250	     -0.72455040	      3.33572228	      1.04873495	      0.66641947	     10.91822187	      2.81824103	    -17.80888432	      4.10623593	      0.00000000	      0.00000000	      3.73074762	     21.71629014	    -21.08481726	     -1.31541971	     -2.20800728	     47.29215846	      0.00000000	      0.00000000	    -25.18182810	    -20.29182593	    -15.50862376	      4.08964901	    -14.79432860
      1.14500000	     11.82057003	     -1.49314922	     -0.90883112	      3.34960220	      1.04701989	      0.66717559	     10.74267531	      2.71068761	    -17.40926446	      4.57545620	      0.00000000	      0.00000000	      4.13076690	     21.95386521	    -20.75153039	     -1.28173553	     -2.22236029	     49.27580770	      0.00000000	      0.00000000	    -24.56799266	    -21.02254849	    -15.91898706	      4.03816602	    -14.45895227
      1.15000000	     12.15752716	     -1.47093326	     -1.09504789	      3.36342081	      1.04511567	      0.66793907	     10.54622443	      2.63943027	    -16.81129205	      5.16912569	      0.00000000	      0.00000000	      4.50062633	     21.95734283	    -20.41630253	     -1.31649368	     -2.32153014	     51.26014474	      0.00000000	      0.00000000	    -24.03108421	    -21.79821505	    -16.35882605	      4.02679743	    -14.08618655
      1.15500000	     12.50749845	     -1.50062984	     -1.28505438	      3.37717785	      1.04301112	      0.66872835	     10.32378833	      2.62544016	    -16.00582496	      5.85158221	      0.00000000	      0.00000000	      4.78588264	     21.69077421	    -20.07358113	     -1.43648839	     -2.50697296	     53.24954481	      0.00000000	      0.00000000	    -23.55275762	    -22.61366817	    -16.82267241	      4.06330359	    -13.67255887
      1.16000000	     12.86480948	     -1.59057389	     -1.47781170	      3.39087164	      1.04069685	      0.66954610	     10.07819248	      2.68411397	    -15.02684797	      6.60211179	      0.00000000	      0.00000000	      4.91588756	     21.12494602	    -19.71542864	     -1.65571307	     -2.77365542	     55.25066208	      0.00000000	      0.00000000	    -23.11383864	    -23.45324436	    -17.30580585	      4.15703385	    -13.22284897
      1.16500000	     13.22181476	     -1.74433294	     -1.66798312	      3.40450168	      1.03816345	      0.67037693	      9.82210159	      2.82150711	    -13.95286777	      7.41577121	      0.00000000	      0.00000000	      4.81614868	     20.24817192	    -19.32986314	     -1.98131029	     -3.10616397	     57.27048265	      0.00000000	      0.00000000	    -22.69555701	    -24.29462713	    -17.80094448	      4.31627675	    -12.74941676
      1.17000000	     13.56790376	     -1.95813569	     -1.84581925	      3.41806870	      1.03539866	      0.67119142	      9.57783272	      3.03170526	    -12.89506875	      8.30128933	      0.00000000	      0.00000000	      4.42469495	     19.07392356	    -18.89983962	     -2.40992212	     -3.47710983	     59.31534379	      0.00000000	      0.00000000	    -22.28060308	    -25.11558382	    -18.29638465	      4.54394543	    -12.26853093
      1.17500000	     13.89024287	     -2.22011496	     -1.99814751	      3.43157237	      1.03238595	      0.67195557	      9.37508846	      3.29676995	    -11.97701311	      9.27785904	      0.00000000	      0.00000000	      3.70724007	     17.64397278	    -18.40383255	     -2.92666151	     -3.84831051	     61.39027824	      0.00000000	      0.00000000	    -21.85619332	    -25.89824091	    -18.77672584	      4.83434541	    -11.79678098
      1.18000000	     14.17564680	     -2.51340382	     -2.11055032	      3.44500757	      1.02910674	      0.67264132	      9.24777607	      3.59105558	    -11.31136489	     10.37270421	      0.00000000	      0.00000000	      2.66813816	     16.02492592	    -17.81805627	     -3.50876989	     -4.17552216	     63.49881133	      0.00000000	      0.00000000	    -21.41555514	    -26.63020329	    -19.22563661	      5.17455434	    -11.34798167
      1.18500000	     14.41238513	     -2.82272492	     -2.17110362	      3.45836039	      1.02554660	      0.67323375	      9.23112319	      3.88929756	    -10.97693705	     11.61962034	      0.00000000	      0.00000000	      1.35435853	     14.29726893	    -17.11952292	     -4.13292487	     -4.41676768	     65.64343273	      0.00000000	      0.00000000	    -20.95525864	    -27.30517387	    -19.62916813	      5.55080573	    -10.92912162
      1.19000000	     14.59194562	     -3.14071206	     -2.17507376	      3.47160526	      1.02170459	      0.67373248	      9.35844960	      4.17442312	    -10.99971251	     13.05666218	      0.00000000	      0.00000000	     -0.15147343	     12.54057034	    -16.28992390	     -4.78175171	     -4.54181632	     67.82536567	      0.00000000	      0.00000000	    -20.47245196	    -27.92262736	    -19.97916057	      5.95565627	    -10.53608843
      1.19500000	     14.71159850	     -3.47018782	     -2.12835376	      3.48470607	      1.01760363	      0.67414792	      9.65574605	      4.44143874	    -11.34319366	     14.72074563	      0.00000000	      0.00000000	     -1.74962808	     10.81916986	    -15.32082912	     -5.44599116	     -4.53890345	     70.04188477	      0.00000000	      0.00000000	    -19.96640161	    -28.48468992	    -20.27689951	      6.39107236	    -10.15206338
      1.20000000	     14.77737338	     -3.82156611	     -2.04720525	      3.49762331	      1.01329841	      0.67449531	     10.13382115	      4.69697431	    -11.91274156	     16.63861628	      0.00000000	      0.00000000	     -3.34625870	      9.17087410	    -14.21905916	     -6.12237680	     -4.41572557	     72.28182397	      0.00000000	      0.00000000	    -19.44210761	    -28.99232145	    -20.53581730	      6.86585038	     -9.75034301
      1.20500000	     14.80541577	     -4.20692571	     -1.95400436	      3.51032542	      1.00887784	      0.67479007	     10.78072814	      4.95573040	    -12.57467171	     18.81618717	      0.00000000	      0.00000000	     -4.86835376	      7.60223363	    -13.00912927	     -6.80912258	     -4.19453458	     74.52215092	      0.00000000	      0.00000000	    -18.91084683	    -29.44459657	    -20.78093409	      7.38899100	     -9.30098421
      1.21000000	     14.82018855	     -4.63330320	     -1.87136367	      3.52279878	      1.00446037	      0.67504550	     11.55804381	      5.23506705	    -13.18560344	     21.23014189	      0.00000000	      0.00000000	     -6.26158095	      6.09406082	    -11.73056149	     -7.50093788	     -3.90415368	     76.72797793	      0.00000000	      0.00000000	    -18.38651703	    -29.84122937	    -21.04436293	      7.96225524	     -8.77910316
      1.21500000	     14.85036772	     -5.09787408	     -1.81749656	      3.53505085	      1.00018223	      0.67527261	     12.40256212	      5.54895996	    -13.62414424	     23.82589245	      0.00000000	      0.00000000	     -7.47345984	      4.61760706	    -10.43120834	     -8.18548989	     -3.57258990	     78.85628213	      0.00000000	      0.00000000	    -17.88050952	    -30.18489267	    -21.35913373	      8.57519413	     -8.17197140
      1.22000000	     14.92441043	     -5.58670179	     -1.80378709	      3.54710575	      0.99617980	      0.67548040	     13.23317821	      5.90264343	    -13.81648690	     26.52385999	      0.00000000	      0.00000000	     -8.43614622	      3.15691138	     -9.15939714	     -8.84293364	     -3.22217684	     80.86227845	      0.00000000	      0.00000000	    -17.39773332	    -30.48064669	    -21.75401087	      9.20454947	     -7.48246278
      1.22500000	     15.06629478	     -6.07721759	     -1.83390694	      3.55899559	      0.99256872	      0.67567520	     13.96304142	      6.28946613	    -13.74841820	     29.23264929	      0.00000000	      0.00000000	     -9.06564811	      1.72652891	     -7.95611639	     -9.44883882	     -2.86716459	     82.70726929	      0.00000000	      0.00000000	    -16.93500599	    -30.73374830	    -22.24948274	      9.81819720	     -6.72767708
      1.23000000	     15.29089263	     -6.54368399	     -1.90425032	      3.57075242	      0.98942371	      0.67585988	     14.51662213	      6.69187237	    -13.45904487	     31.86560709	      0.00000000	      0.00000000	     -9.28396069	      0.37124568	     -6.84752300	     -9.97967636	     -2.51348049	     84.36660857	      0.00000000	      0.00000000	    -16.48223920	    -30.94891701	    -22.85392360	     10.38262278	     -5.93314291
      1.23500000	     15.60022696	     -6.96452277	     -2.00608330	      3.58240431	      0.98676366	      0.67603493	     14.84789680	      7.08768105	    -13.01816232	     34.35760218	      0.00000000	      0.00000000	     -9.05337070	     -0.85627545	     -5.84008985	    -10.41983061	     -2.16085967	     85.83597324	      0.00000000	      0.00000000	    -16.02623750	    -31.13143370	    -23.56122057	     10.87209402	     -5.12469282
      1.24000000	     15.98324567	     -7.32959527	     -2.12885411	      3.59397575	      0.98454477	      0.67620125	     14.95325834	      7.45968964	    -12.49729520	     36.67985123	      0.00000000	      0.00000000	     -8.40193754	     -1.92688040	     -4.92147009	    -10.76837081	     -1.80659636	     87.13445590	      0.00000000	      0.00000000	    -15.55610346	    -31.28804612	    -24.35251574	     11.27702963	     -4.32107051
      1.24500000	     16.41934996	     -7.64455653	     -2.26316281	      3.60549071	      0.98266239	      0.67636146	     14.87481591	      7.80341554	    -11.94750838	     38.84958667	      0.00000000	      0.00000000	     -7.42642105	     -2.85530963	     -4.06651313	    -11.04240940	     -1.44894934	     88.30379067	      0.00000000	      0.00000000	    -15.06824893	    -31.42678020	    -25.20150762	     11.60867752	     -3.52988835
      1.25000000	     16.88291687	     -7.92999398	     -2.40220901	      3.61697587	      0.98096240	      0.67651882	     14.69331797	      8.12852775	    -11.39250596	     40.92888305	      0.00000000	      0.00000000	     -6.27553941	     -3.69972896	     -3.24418721	    -11.27479052	     -1.08866051	     89.40361781	      0.00000000	      0.00000000	    -14.56832750	    -31.55639748	    -26.07945223	     11.89778152	     -2.74809509
