# Supplementary material for: Biomechanics of running: A special reference to the comparisons of wearing boots and running shoes
Source: PLoS One. 2022 Jun 24;17(6):e0270496. doi: 10.1371/journal.pone.0270496 (PMC9231798; doi:10.1371/journal.pone.0270496)
Supplement: S1 File — The file contains experimental markers and force data (TRC and MOT), OpenSim model (OSIM), setup (XML), and output (STO) files for 17 participants, 2 conditions (boot\shoe), and 4 trials which are stored in separate folders. (ZIP) [file pone.0270496.s001.zip › DataSet/s01/boot/T1/results/s01_boot_T1_Kinematics_u.sto]

Speeds
version=1
nRows=251
nColumns=26
inDegrees=yes

Units are S.I. units (second, meters, Newtons, ...)
If the header above contains a line with 'inDegrees', this indicates whether rotational values are in degrees (yes) or radians (no).

endheader
time	pelvis_tilt	pelvis_list	pelvis_rotation	pelvis_tx	pelvis_ty	pelvis_tz	hip_flexion_r	hip_adduction_r	hip_rotation_r	knee_angle_r	knee_add_r	knee_rot_r	ankle_angle_r	subtalar_angle_r	hip_flexion_l	hip_adduction_l	hip_rotation_l	knee_angle_l	knee_add_l	knee_rot_l	ankle_angle_l	subtalar_angle_l	lumbar_extension	lumbar_bending	lumbar_rotation
      0.00000000	     66.76056596	     -7.58914204	      9.85216087	      3.15180814	     -0.21253529	     -0.04778221	    122.59154281	    -14.56311554	    -32.83534122	    500.77665856	      0.00000000	      0.00000000	     28.36416038	     -1.25998017	   -117.58057474	     -2.58027729	      0.52561062	    -64.18949057	      0.00000000	      0.00000000	     48.62806423	     77.98841838	    -71.21289804	      3.83879540	    -31.17777295
      0.00500000	     66.37064908	     -1.95551036	      8.83792437	      3.14882619	     -0.22121513	     -0.04570686	    123.89472909	    -21.82013031	    -34.14587651	    502.57594732	      0.00000000	      0.00000000	     31.47515925	     -9.45579809	   -117.03325906	      3.19635270	      3.05037177	    -56.97723329	      0.00000000	      0.00000000	     39.47380213	     62.00044856	    -71.38162814	     -2.63274032	    -33.54861684
      0.01000000	     65.33430713	     13.21818977	      6.59469131	      3.14002602	     -0.24583242	     -0.04083543	    127.42077307	    -41.36652297	    -38.20678373	    507.12958945	      0.00000000	      0.00000000	     39.87451034	    -32.48959650	   -115.31208774	     18.90832003	     10.31245866	    -36.12352626	      0.00000000	      0.00000000	     12.40681987	     15.07182667	    -72.10649674	    -19.88910109	    -40.34271509
      0.01500000	     63.97149301	     33.49115347	      5.10428267	      3.12587209	     -0.28271072	     -0.03666457	    132.18673494	    -67.51925359	    -45.26130129	    512.29527500	      0.00000000	      0.00000000	     51.28527729	    -66.07461246	   -112.14464236	     40.33078644	     21.36270168	     -3.53912420	      0.00000000	      0.00000000	    -30.80863401	    -59.11046969	    -73.78318107	    -42.38965420	    -50.68175221
      0.02000000	     62.57346864	     53.57983366	      6.47337328	      3.10718583	     -0.32733363	     -0.03719901	    137.11644159	    -93.59374113	    -55.22535392	    515.63837042	      0.00000000	      0.00000000	     63.12844477	   -104.25953255	   -107.00136006	     62.26406284	     34.56463256	     38.65438251	      0.00000000	      0.00000000	    -85.74325028	   -153.30870748	    -76.46891387	    -63.61907249	    -63.31648580
      0.02500000	     61.19299754	     69.45487086	     11.67054265	      3.08518403	     -0.37572361	     -0.04474982	    141.67533210	   -114.59211431	    -67.05554943	    515.56816710	      0.00000000	      0.00000000	     73.27300314	   -141.01083456	    -99.20473343	     80.43799572	     47.57229632	     88.59273097	      0.00000000	      0.00000000	   -144.41720961	   -256.85281930	    -79.60435516	    -78.85074531	    -76.78461484
      0.03000000	     59.65096607	     79.57886370	     19.70820329	      3.06154732	     -0.42502118	     -0.05838023	    146.12868014	   -128.73747245	    -78.37979787	    511.93620059	      0.00000000	      0.00000000	     80.35928260	   -171.83143544	    -88.35714099	     92.72212316	     57.53900512	    144.25775876	      0.00000000	      0.00000000	   -195.86405811	   -356.90282171	    -82.22501631	    -86.76769416	    -89.45467185
      0.03500000	     57.72260078	     84.70029841	     28.00667680	      3.03821179	     -0.47329024	     -0.07426445	    151.25193292	   -137.12735916	    -86.01570619	    505.78514549	      0.00000000	      0.00000000	     84.06487273	   -194.69292435	    -74.70286400	     99.13089718	     61.78357940	    202.97281909	      0.00000000	      0.00000000	   -228.12549042	   -440.09719462	    -83.49090170	    -89.04743285	    -99.76197078
      0.04000000	     55.20621541	     86.65891198	     33.94180411	      3.01644196	     -0.51920471	     -0.08800062	    157.94810841	   -142.13161354	    -87.38607075	    498.62573155	      0.00000000	      0.00000000	     85.36831445	   -209.81784877	    -58.88409166	    101.04491806	     58.90218325	    261.73427614	      0.00000000	      0.00000000	   -230.95833287	   -494.58921606	    -83.12026921	    -88.51279205	   -106.93242967
      0.04500000	     51.85996281	     87.19002418	     36.40636521	      2.99574302	     -0.56186539	     -0.09715442	    167.03442500	   -145.84595003	    -81.82649673	    491.73848584	      0.00000000	      0.00000000	     86.22772329	   -218.49096742	    -41.33825961	    100.34863869	     49.65017808	    318.14165920	      0.00000000	      0.00000000	   -198.80560729	   -512.95958962	    -81.52500792	    -87.34815407	   -111.55847549
      0.05000000	     47.54784768	     87.29293365	     36.11248891	      2.97400330	     -0.60047349	     -0.10189647	    178.91318209	   -149.29202646	    -70.68183526	    485.68543873	      0.00000000	      0.00000000	     88.44316598	   -221.79214090	    -22.19141744	     98.68859233	     36.63444284	    370.94831059	      0.00000000	      0.00000000	   -133.34848431	   -494.88955221	    -79.71803133	    -86.35223687	   -115.06263163
      0.05500000	     42.62030386	     87.13471771	     34.63284846	      2.94911397	     -0.63392278	     -0.10364634	    193.08945504	   -152.28408466	    -56.23436532	    480.12745315	      0.00000000	      0.00000000	     92.53655612	   -220.24479985	     -1.93271571	     96.88892791	     22.95606439	    419.62619928	      0.00000000	      0.00000000	    -44.14992192	   -447.61585254	    -78.99924397	    -85.14287690	   -118.41342507
      0.06000000	     38.08434488	     86.27380583	     33.27563776	      2.92064784	     -0.66069296	     -0.10366632	    208.01028734	   -153.74338029	    -40.52190273	    473.99501035	      0.00000000	      0.00000000	     97.62398280	   -214.26923491	     17.76110539	     94.81409718	     11.14022651	    463.16184813	      0.00000000	      0.00000000	     53.64705880	   -384.04468888	    -80.47287048	    -82.73493189	   -121.47104952
      0.06500000	     35.26965375	     84.02044557	     32.59987323	      2.89030386	     -0.67912476	     -0.10262290	    221.55424267	   -152.29100980	    -24.81639608	    465.90247940	      0.00000000	      0.00000000	    102.31531805	   -204.38881290	     33.84326082	     91.77957116	      3.07588669	    498.99102982	      0.00000000	      0.00000000	    143.90526806	   -319.56987984	    -84.66882755	    -78.11627854	   -123.44232086
      0.07000000	     35.15345577	     79.79685190	     32.42567908	      2.86120939	     -0.68789689	     -0.10032999	    232.01378725	   -146.89953492	     -9.60765835	    454.64821188	      0.00000000	      0.00000000	    105.74390764	   -190.91469738	     42.65251321	     87.13700015	      0.20914338	    522.99352755	      0.00000000	      0.00000000	    214.32693644	   -267.85863065	    -91.36390624	    -70.78363578	   -123.64380188
      0.07500000	     37.71275599	     73.33591988	     31.97109522	      2.83690551	     -0.68650053	     -0.09547921	    239.08385411	   -137.28987671	      5.27915336	    439.61484285	      0.00000000	      0.00000000	    107.82481000	   -173.94155304	     41.31106292	     80.57255433	      3.19893947	    530.72632382	      0.00000000	      0.00000000	    259.43145790	   -236.32919657	    -99.41156579	    -61.06807406	   -121.81557509
      0.08000000	     41.66337249	     64.52684873	     30.20300994	      2.82043524	     -0.67541449	     -0.08641876	    244.24417618	   -123.75043537	     20.36839092	    420.83184520	      0.00000000	      0.00000000	    108.81460821	   -154.00582169	     29.03635288	     71.91581478	     11.46004305	    519.24126138	      0.00000000	      0.00000000	    280.82233237	   -223.75033082	   -106.62883445	    -49.79858753	   -118.02553500
      0.08500000	     44.82713199	     53.05020828	     26.41608142	      2.81358751	     -0.65576203	     -0.07287800	    250.16487180	   -106.54963398	     36.00673744	    398.67673014	      0.00000000	      0.00000000	    108.94586056	   -132.60758470	      7.54393694	     60.69896080	     23.23111421	    488.41826567	      0.00000000	      0.00000000	    285.27104915	   -221.87238616	   -110.14585093	    -37.43373413	   -112.50744311
      0.09000000	     45.05458328	     38.37539461	     20.52401855	      2.81662737	     -0.62862089	     -0.05672461	    259.37741550	    -85.70809744	     52.06531488	    373.52429147	      0.00000000	      0.00000000	    108.45738144	   -111.81989477	    -19.77779980	     46.06102359	     35.91728838	    441.06148227	      0.00000000	      0.00000000	    281.64778814	   -219.98517792	   -107.38874767	    -23.67798395	   -105.51461471
      0.09500000	     41.23054979	     20.36831004	     12.81256043	      2.82867272	     -0.59446083	     -0.04071498	    272.96452769	    -61.50601386	     68.07474089	    345.64898758	      0.00000000	      0.00000000	    107.69339918	    -93.24830105	    -49.33402592	     27.30913690	     46.46007266	    381.99807261	      0.00000000	      0.00000000	    277.77031053	   -209.25387598	    -97.25529732	     -8.13736314	    -97.15903257
      0.10000000	     33.78105063	     -0.01608790	      3.59488628	      2.84803800	     -0.55312935	     -0.02644952	    290.02843995	    -35.15945239	     83.46261505	    315.41769913	      0.00000000	      0.00000000	    107.03042077	    -77.19384324	    -78.43248591	      4.75279272	     52.09058069	    316.99294760	      0.00000000	      0.00000000	    278.23925366	   -184.75542710	    -80.78811300	      8.69123438	    -87.39867516
      0.10500000	     24.43172454	    -20.63166044	     -6.90410048	      2.87204074	     -0.50439146	     -0.01333978	    308.17304144	     -8.91251200	     97.73267547	    283.52321853	      0.00000000	      0.00000000	    106.71830076	    -62.57164231	   -105.58217928	    -19.85450068	     51.38870991	    251.80211674	      0.00000000	      0.00000000	    283.86525640	   -145.60681579	    -60.93907749	     25.06281653	    -76.28630565
      0.11000000	     15.37828483	    -38.79804558	    -18.50050292	      2.89686040	     -0.44862455	      0.00067216	    324.61958323	     14.65933682	    110.63581958	    250.91029648	      0.00000000	      0.00000000	    106.76364594	    -47.67123457	   -130.16362710	    -43.64153243	     44.87405518	    191.26966297	      0.00000000	      0.00000000	    292.40813615	    -94.52848299	    -41.47407445	     38.55361034	    -64.28526794
      0.11500000	      8.26511965	    -52.36263703	    -30.83251955	      2.91812726	     -0.38729158	      0.01727002	    337.33795719	     33.73148685	    122.09547864	    218.38068971	      0.00000000	      0.00000000	    106.88788420	    -31.40974370	   -151.76824689	    -63.60799832	     34.69730956	    138.70165906	      0.00000000	      0.00000000	    299.87909917	    -37.32268051	    -25.49056543	     47.22508276	    -52.42644975
      0.12000000	      3.52766194	    -60.54843959	    -43.05002024	      2.93224170	     -0.32285489	      0.03628309	    345.63068601	     47.93623543	    131.75338154	    186.23647611	      0.00000000	      0.00000000	    106.49185301	    -14.23481168	   -169.69766323	    -77.75812531	     23.68479004	     95.71543326	      0.00000000	      0.00000000	    301.86598870	     18.08493154	    -14.32621151	     50.65805651	    -42.21871062
      0.12500000	      0.51219540	    -64.11050586	    -53.77511675	      2.93795985	     -0.25786361	      0.05568950	    349.88226563	     58.20938899	    138.56441410	    154.19836179	      0.00000000	      0.00000000	    104.61550408	      1.99639356	   -183.19026208	    -85.77401471	     14.24825655	     62.25110394	      0.00000000	      0.00000000	    294.66725700	     63.29839743	     -7.45178828	     50.17776444	    -35.25528304
      0.13000000	     -1.81319465	    -64.87796994	    -61.39611906	      2.93731418	     -0.19371190	      0.07264491	    350.71824785	     66.09566724	    140.84308848	    121.52887805	      0.00000000	      0.00000000	    100.16650080	     14.98724064	   -192.18013943	    -88.98225027	      7.78842981	     36.65349958	      0.00000000	      0.00000000	    276.23546263	     91.65938351	     -3.23465579	     48.31720436	    -32.66065568
      0.13500000	     -4.15505426	    -65.13466637	    -64.34975169	      2.93504719	     -0.13007700	      0.08415248	    348.18514338	     73.14369331	    136.65026098	     87.25248534	      0.00000000	      0.00000000	     92.58936397	     23.21526318	   -197.78101164	    -89.78997042	      4.99606058	     16.13914402	      0.00000000	      0.00000000	    246.91104850	    100.46821745	      0.06673811	     48.12329444	    -34.76624020
      0.14000000	     -6.59300266	    -67.07211562	    -61.37781750	      2.93672281	     -0.06534411	      0.08727627	    341.51372812	     80.58465653	    124.36805366	     50.48529261	      0.00000000	      0.00000000	     82.49296671	     26.78642458	   -202.12932873	    -90.87995172	      6.53775222	     -2.48751431	      0.00000000	      0.00000000	    209.52863156	     92.08447615	      3.61678881	     52.50130981	    -41.14950426
      0.14500000	     -8.70507297	    -72.24907595	    -52.07399757	      2.94638520	      0.00239228	      0.08007315	    329.69761442	     89.14255008	    103.51940451	     10.86371959	      0.00000000	      0.00000000	     71.62415985	     27.34591707	   -207.73506902	    -94.40820506	     13.05982013	    -22.26624197	      0.00000000	      0.00000000	    168.48465317	     72.93763199	      7.78463669	     63.35558644	    -50.75674161
      0.15000000	     -9.93075575	    -81.07651068	    -37.53218310	      2.96474149	      0.07428330	      0.06303808	    312.49043704	     98.85451470	     75.56952736	    -31.13915000	      0.00000000	      0.00000000	     62.23602244	     26.98658078	   -216.56707738	   -101.38328666	     24.32699052	    -45.56209132	      0.00000000	      0.00000000	    128.08526997	     50.91555459	     12.26913496	     80.71490615	    -61.97085748
      0.15500000	     -9.90059847	    -92.55671968	    -20.43625694	      2.98883303	      0.15018074	      0.03940515	    290.97251560	    108.94589515	     44.07353246	    -74.27212888	      0.00000000	      0.00000000	     56.28300812	     26.90840137	   -229.26693768	   -111.33848890	     38.49863526	    -73.43683014	      0.00000000	      0.00000000	     90.96689014	     32.60910595	     16.36951775	    102.44837639	    -72.84923545
      0.16000000	     -8.60448666	   -104.55856697	     -4.33381392	      3.01360232	      0.22873060	      0.01398029	    267.27725783	    118.03591455	     13.86075140	   -116.93267183	      0.00000000	      0.00000000	     54.71146001	     26.76851840	   -244.90917880	   -122.49076260	     52.39493719	   -105.24719677	      0.00000000	      0.00000000	     57.32065229	     21.57478003	     19.34454667	    124.86836063	    -81.62472897
      0.16500000	     -6.44748775	   -114.68289568	      7.52503348	      3.03453672	      0.30775441	     -0.00831462	    243.82303951	    124.82293169	    -10.45468607	   -157.70161152	      0.00000000	      0.00000000	     57.00277708	     25.12873514	   -261.36823866	   -132.53610953	     62.57302243	   -138.85299284	      0.00000000	      0.00000000	     25.28451922	     18.05590378	     20.84021067	    144.01144359	    -87.19695673
      0.17000000	     -4.15156625	   -121.27950097	     13.19492781	      3.04984981	      0.38479041	     -0.02354278	    222.50414324	    128.80488313	    -25.99601139	   -195.74204929	      0.00000000	      0.00000000	     61.21349498	     20.61720788	   -276.11659938	   -139.72165463	     66.44663850	   -171.39133548	      0.00000000	      0.00000000	     -7.88471273	     19.94763199	     21.14359373	    157.02441517	    -89.30971472
      0.17500000	     -2.43399321	   -123.96513131	     12.45713952	      3.06107115	      0.45780798	     -0.02953184	    204.08898995	    130.42964174	    -32.43339483	   -230.93832325	      0.00000000	      0.00000000	     64.64342717	     12.97529051	   -287.17210480	   -143.48524333	     62.90433171	   -200.23028857	      0.00000000	      0.00000000	    -44.66774204	     24.31593833	     21.01103848	    162.95963570	    -88.36183385
      0.18000000	     -1.70140917	   -123.43828559	      6.61506577	      3.07192092	      0.52565695	     -0.02623325	    188.10255555	    130.62615365	    -31.71891396	   -263.75072433	      0.00000000	      0.00000000	     64.75434003	      3.41322720	   -293.69129878	   -144.35572163	     52.43556812	   -223.66534201	      0.00000000	      0.00000000	    -86.53560333	     28.69802918	     21.26052452	    162.68674962	    -85.09136543
      0.18500000	     -2.05779750	   -120.95689009	     -2.03863871	      3.08633950	      0.58790525	     -0.01558356	    173.31617753	    130.17245767	    -27.13007219	   -294.90528459	      0.00000000	      0.00000000	     59.84478700	     -5.77950483	   -295.86184415	   -143.45160906	     36.95071137	   -241.14768183	      0.00000000	      0.00000000	   -133.55486611	     31.72203890	     22.54035415	    158.25818864	    -80.45328535
      0.19000000	     -3.48384131	   -117.89766837	    -10.87199151	      3.10676508	      0.64442042	     -0.00081720	    158.48416872	    129.40721551	    -22.20017906	   -325.11717256	      0.00000000	      0.00000000	     49.58570144	    -12.12732917	   -294.39088831	   -142.05060393	     19.21308367	   -253.12969960	      0.00000000	      0.00000000	   -184.39689122	     33.14723406	     25.27866222	    152.19848955	    -75.65348131
      0.19500000	     -5.89042908	   -115.45958807	    -17.68893894	      3.13317679	      0.69507883	      0.01482787	    142.85785872	    128.42456240	    -19.69963788	   -354.91670963	      0.00000000	      0.00000000	     35.46711015	    -13.97600805	   -290.11422390	   -141.31499518	      1.81857217	   -260.74819023	      0.00000000	      0.00000000	   -236.78072926	     33.77831039	     29.57126015	    146.82314020	    -71.92116767
      0.20000000	     -9.10206854	   -114.42382713	    -21.43682581	      3.16322650	      0.73955907	      0.02936021	    126.34770064	    127.41189910	    -20.85141733	   -384.55229698	      0.00000000	      0.00000000	     20.49179339	    -11.13088485	   -283.83324455	   -142.04453510	    -13.85292426	   -265.50410197	      0.00000000	      0.00000000	   -288.15189542	     35.45425770	     35.12618585	    143.62379863	    -69.89805300
      0.20500000	    -12.94607493	   -115.06952156	    -22.40082548	      3.19369460	      0.77725745	      0.04222374	    109.39091519	    126.77017600	    -25.27566469	   -414.02756832	      0.00000000	      0.00000000	      7.90067817	     -4.81745118	   -276.21083588	   -144.55101738	    -28.08847760	   -268.93972658	      0.00000000	      0.00000000	   -336.34997389	     40.80301553	     41.51426069	    143.04164990	    -69.17580043
      0.21000000	    -17.34470440	   -117.31843456	    -21.75213322	      3.22237043	      0.80750449	      0.05359715	     92.57728385	    127.00581869	    -31.72847094	   -443.28937839	      0.00000000	      0.00000000	     -0.15772237	      2.86571137	   -267.70915280	   -148.77016513	    -42.46108103	   -272.26195870	      0.00000000	      0.00000000	   -380.05510805	     52.38227021	     48.48752792	    144.75976229	    -68.52825438
      0.21500000	    -22.21792399	   -120.90355168	    -20.81286382	      3.24878332	      0.82994193	      0.06389774	     76.19036626	    128.52074831	    -39.00938526	   -472.39122531	      0.00000000	      0.00000000	     -3.15663719	      9.55243292	   -258.67203364	   -154.41456988	    -58.87993483	   -275.99692469	      0.00000000	      0.00000000	   -418.80685721	     71.38659882	     55.92992018	    148.13345322	    -66.69537558
      0.22000000	    -27.30067766	   -125.37133183	    -20.50105423	      3.27357651	      0.84467059	      0.07377755	     59.98559807	    131.35826926	    -46.45691963	   -501.45625841	      0.00000000	      0.00000000	     -1.88439381	     13.15792302	   -249.46030949	   -160.95800984	    -78.64200980	   -279.81318606	      0.00000000	      0.00000000	   -452.49903927	     96.79520370	     63.56729189	    152.39270297	    -63.05156572
      0.22500000	    -32.14999018	   -130.00695004	    -21.16724893	      3.29763707	      0.85204160	      0.08404415	     43.40726681	    135.00410618	    -53.93027109	   -530.50065266	      0.00000000	      0.00000000	      2.26603489	     12.60896941	   -240.38885668	   -167.55541173	   -101.99099557	   -282.50823360	      0.00000000	      0.00000000	   -480.54918809	    125.75753529	     70.93400051	    156.64871103	    -57.72659965
      0.23000000	    -36.40355041	   -133.86468006	    -22.72909551	      3.32160343	      0.85233647	      0.09526344	     26.07587185	    138.41229396	    -61.46852228	   -559.32624325	      0.00000000	      0.00000000	      7.87148377	      8.61301647	   -231.42965339	   -173.08979369	   -128.18913102	   -282.17030843	      0.00000000	      0.00000000	   -501.27209670	    154.89532347	     77.70195730	    159.90525005	    -51.35234226
      0.23500000	    -40.08914811	   -135.95076900	    -24.89469328	      3.34561417	      0.84557604	      0.10731392	      8.17809495	    140.31591769	    -68.89850189	   -587.57382869	      0.00000000	      0.00000000	     13.66018640	      3.81191155	   -221.97047471	   -176.34911439	   -155.71978343	   -276.67322571	      0.00000000	      0.00000000	   -512.02430442	    181.36458423	     84.03290467	    161.18200526	    -44.75156129
      0.24000000	    -43.67084764	   -135.47331214	    -27.33379060	      3.36918390	      0.83153395	      0.11919563	     -9.56181687	    139.66535455	    -75.69423600	   -614.85133637	      0.00000000	      0.00000000	     18.53949814	      1.94487222	   -210.98810097	   -176.25226561	   -182.40142630	   -264.46140651	      0.00000000	      0.00000000	   -510.23269378	    203.04776397	     90.55225541	    159.73744923	    -38.62829644
      0.24500000	    -47.66853309	   -132.02021178	    -29.73090148	      3.39121902	      0.80996592	      0.12927179	    -26.37329578	    135.91431298	    -81.27654843	   -640.80703365	      0.00000000	      0.00000000	     21.70128796	      6.45511504	   -197.65717089	   -172.08392194	   -205.54982941	   -245.17423441	      0.00000000	      0.00000000	   -494.73370951	    218.15988436	     97.81343044	    155.27100871	    -33.34067081
      0.25000000	    -52.13926513	   -125.54411407	    -31.73241178	      3.41022181	      0.78092622	      0.13592999	    -41.98123791	    128.98909952	    -85.49874489	   -665.05323005	      0.00000000	      0.00000000	     22.75527574	     19.48685711	   -181.90004554	   -163.64723606	   -222.35237334	   -219.65578560	      0.00000000	      0.00000000	   -466.59981737	    224.79346266	    105.65785016	    147.90777107	    -28.97460383
      0.25500000	    -56.50910347	   -116.12831296	    -32.94455746	      3.42468778	      0.74493429	      0.13837239	    -56.68448750	    119.01965741	    -88.75158538	   -686.90867028	      0.00000000	      0.00000000	     21.90467590	     41.92076808	   -164.39279309	   -151.16751336	   -230.38068093	   -189.41330412	      0.00000000	      0.00000000	   -429.16920550	    220.80826948	    113.06574491	    137.86250268	    -25.64320406
      0.26000000	    -59.86567585	   -103.67949657	    -33.10538171	      3.43350567	      0.70291829	      0.13704454	    -70.92508813	    106.02033862	    -91.57610614	   -705.09042225	      0.00000000	      0.00000000	     20.14988423	     74.16335465	   -146.12079623	   -134.94253748	   -228.05046981	   -156.02931631	      0.00000000	      0.00000000	   -387.61455441	    204.19678787	    118.59182876	    124.98662476	    -23.63131820
      0.26500000	    -61.43391140	    -87.84198391	    -32.23593686	      3.43616202	      0.65599474	      0.13334398	    -84.74819389	     89.73125552	    -94.30058314	   -717.67398601	      0.00000000	      0.00000000	     19.23838515	    116.72291960	   -127.88087912	   -115.07598218	   -214.82298995	   -120.87613056	      0.00000000	      0.00000000	   -348.24223391	    173.57181559	    121.03146445	    108.65050197	    -23.28367310
      0.27000000	    -60.96044645	    -68.28733329	    -30.52877837	      3.43275640	      0.60511429	      0.12884556	    -97.53395626	     69.80263802	    -97.01964325	   -722.52902545	      0.00000000	      0.00000000	     21.20053360	    169.90052915	   -109.97189032	    -91.61003278	   -190.97267346	    -85.06740309	      0.00000000	      0.00000000	   -317.29814428	    128.53034473	    119.99597210	     88.16450396	    -24.88029212
      0.27500000	    -58.83462425	    -45.14725500	    -28.12457056	      3.42391833	      0.55082754	      0.12471865	   -108.15286849	     46.24388235	    -99.66815612	   -718.04873310	      0.00000000	      0.00000000	     27.64796452	    232.81883824	    -92.18029532	    -64.90675996	   -157.11021905	    -49.40565377	      0.00000000	      0.00000000	   -299.19112111	     70.32715389	    116.12952651	     63.37569717	    -28.59504153
      0.28000000	    -55.84876990	    -19.26010038	    -25.06139014	      3.41066443	      0.49356600	      0.12163046	   -115.50936721	     19.82664069	   -101.94321467	   -703.79578135	      0.00000000	      0.00000000	     39.06720794	    302.46985101	    -74.06729683	    -35.92619184	   -114.00511850	    -14.15278946	      0.00000000	      0.00000000	   -294.46187124	      2.97012992	    110.74856636	     34.99822087	    -34.41397341
      0.28500000	    -52.71708285	      7.81472373	    -21.38192717	      3.39416771	      0.43424229	      0.11985809	   -119.20521368	     -7.74601726	   -103.15521685	   -680.80187854	      0.00000000	      0.00000000	     54.35046633	    373.32425714	    -55.39215263	     -6.30169482	    -62.84772337	     21.22444944	      0.00000000	      0.00000000	   -298.30501986	    -66.29371364	    105.07028144	      4.66574638	    -41.95367700
      0.29000000	    -49.66986298	     33.93440591	    -17.22638274	      3.37543417	      0.37446542	      0.11935058	   -119.90664239	    -33.94676524	   -102.18283301	   -651.40124865	      0.00000000	      0.00000000	     70.89036240	    437.94112739	    -36.42928189	     21.77643557	     -5.54261146	     57.89935025	      0.00000000	      0.00000000	   -301.03331350	   -128.20236350	     99.55070381	    -25.17212474	    -50.27002719
      0.29500000	    -46.36024814	     56.71736413	    -12.85760118	      3.35506312	      0.31616893	      0.11976422	   -119.18055526	    -55.91066137	    -97.67088240	   -618.58738099	      0.00000000	      0.00000000	     85.34839189	    488.78059248	    -17.99480622	     45.96216220	     55.11628580	     97.02135057	      0.00000000	      0.00000000	   -291.40288821	   -174.31685246	     93.71295170	    -51.62036422	    -57.85350785
      0.30000000	    -42.09388337	     74.12107856	     -8.63277581	      3.33333704	      0.26107663	      0.12061235	   -118.89845824	    -71.27877905	    -88.50904744	   -585.09161686	      0.00000000	      0.00000000	     94.67883957	    520.47107206	     -1.14676102	     64.39639506	    115.29856731	    139.02337828	      0.00000000	      0.00000000	   -261.47835212	   -200.05181426	     86.49203840	    -72.06357223	    -62.98397374
      0.30500000	    -36.22911711	     85.02883269	     -4.91889295	      3.31057368	      0.21029163	      0.12159263	   -120.51364008	    -78.97577444	    -74.31904065	   -552.60154312	      0.00000000	      0.00000000	     96.81847606	    530.98349769	     13.25719747	     76.26256489	    170.34685325	    183.36001272	      0.00000000	      0.00000000	   -209.97795117	   -206.09813774	     76.87601619	    -84.97941113	    -64.35588797
      0.31000000	    -28.52032626	     89.50777350	     -1.99353519	      3.28736442	      0.16403793	      0.12284752	   -124.53391629	    -79.43161196	    -55.63849360	   -521.42922814	      0.00000000	      0.00000000	     90.96602518	    521.07771801	     24.86029472	     81.93013286	    215.61521610	    228.68088031	      0.00000000	      0.00000000	   -142.25220937	   -197.58851214	     64.47031409	    -90.35699797	    -61.59181277
      0.31500000	    -19.24058523	     88.63300061	     -0.01080087	      3.26449565	      0.12163318	      0.12477645	   -130.34203739	    -74.26355228	    -33.92435776	   -490.54510541	      0.00000000	      0.00000000	     77.80628369	    493.22069753	     33.85595292	     82.68322881	    247.51210704	    273.22467599	      0.00000000	      0.00000000	    -67.69736568	   -181.85567824	     49.69992222	    -89.49262811	    -55.30443749
      0.32000000	     -9.10562255	     84.09863631	      0.93360835	      3.24274919	      0.08169838	      0.12752856	   -136.33397216	    -65.79684611	    -11.50863898	   -457.81322813	      0.00000000	      0.00000000	     59.72276040	    451.21028087	     40.88667046	     80.31002495	    264.22156472	    315.26091755	      0.00000000	      0.00000000	      3.53967479	   -165.93215442	     33.68622007	    -84.43939405	    -46.74123793
      0.32500000	      0.93152591	     77.80430514	      0.69452255	      3.22280859	      0.04253748	      0.13079686	   -140.37055032	    -56.54089829	      8.71723648	   -420.54330552	      0.00000000	      0.00000000	     40.58766573	    400.05485532	     46.84809012	     76.70246441	    265.92244749	    353.46201374	      0.00000000	      0.00000000	     63.33089487	   -154.54329102	     17.92196003	    -77.45186906	    -37.30282803
      0.33000000	     10.04061043	     71.37660155	     -0.94929430	      3.20515595	      0.00271706	      0.13407807	   -140.54256185	    -48.52360541	     23.92737866	   -376.37836599	      0.00000000	      0.00000000	     24.89128965	    345.19864337	     52.53921260	     73.36852082	    254.44263556	    387.12550642	      0.00000000	      0.00000000	    107.19470367	   -149.16656309	      3.71235603	    -70.41836920	    -28.10305296
      0.33500000	     17.90366015	     65.71417407	     -4.17970987	      3.18980745	     -0.03835700	      0.13689221	   -135.95098524	    -42.70467032	     32.12918305	   -324.15306661	      0.00000000	      0.00000000	     16.47011367	    291.19120903	     58.26789419	     70.97638226	    232.60593958	    416.15216148	      0.00000000	      0.00000000	    134.44742863	   -148.40979373	     -8.43569594	    -64.33250103	    -19.61026039
      0.34000000	     24.75705470	     60.86051993	     -8.97541637	      3.17616526	     -0.08041769	      0.13872651	   -126.97985663	    -38.86075103	     32.96393019	   -264.38573585	      0.00000000	      0.00000000	     17.31856072	    240.51557299	     63.78421861	     69.30211376	    203.75428285	    440.78672044	      0.00000000	      0.00000000	    147.16034795	   -149.37686482	    -18.91056514	    -59.15575693	    -11.52900530
      0.34500000	     31.00137861	     56.25453199	    -15.03650586	      3.16331561	     -0.12295086	      0.13902091	   -114.91567574	    -35.95653860	     28.07479592	   -199.27788975	      0.00000000	      0.00000000	     27.00706239	    193.38863820	     68.67409092	     67.57854547	    171.39071050	    461.37209838	      0.00000000	      0.00000000	    148.78340251	   -149.33524897	    -28.41405588	    -54.15021068	     -3.05835523
      0.35000000	     36.84274761	     51.07566569	    -21.82855807	      3.15052898	     -0.16572292	      0.13737093	   -101.37649424	    -32.66687437	     20.56974481	   -132.19102012	      0.00000000	      0.00000000	     43.06587201	    148.83627808	     72.77585680	     64.83639485	    138.57979563	    478.29413040	      0.00000000	      0.00000000	    143.00879034	   -146.92095590	    -37.36280804	    -48.31710161	      6.61838996
      0.35500000	     42.30332761	     44.49458964	    -28.67911210	      3.13746053	     -0.20875563	      0.13376064	    -87.97868791	    -27.78463033	     13.92175843	    -66.79005506	      0.00000000	      0.00000000	     62.06548733	    106.16127673	     76.22071690	     60.05108660	    107.31830297	    491.99543732	      0.00000000	      0.00000000	    132.91341393	   -142.38540342	    -45.83050469	    -40.69586127	     17.89528109
      0.36000000	     47.36389278	     35.87085499	    -34.87784546	      3.12399225	     -0.25214013	      0.12863547	    -76.13077799	    -20.47777913	     10.97533296	     -6.22416742	      0.00000000	      0.00000000	     80.61271680	     65.64078631	     79.28324682	     52.28329233	     78.42698390	    502.95631781	      0.00000000	      0.00000000	    120.46787438	   -137.02809457	    -53.76580049	    -30.59599691	     30.55461004
      0.36500000	     51.92385288	     24.93971076	    -39.80958583	      3.11003330	     -0.29610349	      0.12277212	    -66.74523985	    -10.43472386	     13.36064783	     47.34497294	      0.00000000	      0.00000000	     95.77183794	     28.23271964	     82.37788062	     40.94825905	     52.01669742	    511.70945389	      0.00000000	      0.00000000	    106.61182946	   -132.35223674	    -61.02164971	    -17.82655764	     43.91358267
      0.37000000	     55.65965957	     11.89594396	    -43.14836945	      3.09544694	     -0.34115246	      0.11699188	    -60.01009319	      2.14301066	     21.37569832	     92.77636699	      0.00000000	      0.00000000	    104.99996303	     -5.21050113	     86.14009981	     26.06314402	     28.04735828	    518.88821112	      0.00000000	      0.00000000	     91.83273823	   -129.41754002	    -67.23474861	     -2.79541364	     57.24324455
      0.37500000	     58.04467157	     -2.72471144	    -45.03431926	      3.08007772	     -0.38792114	      0.11185956	    -55.42639192	     16.73429839	     34.11898404	    129.79369847	      0.00000000	      0.00000000	    105.87116315	    -34.64952680	     91.31766039	      8.25099259	      6.54255195	    525.18249590	      0.00000000	      0.00000000	     76.84477523	   -128.61578601	    -71.87146548	     13.67068198	     70.18812537
      0.38000000	     58.58294034	    -18.27946189	    -46.03863121	      3.06392690	     -0.43667303	      0.10753553	    -52.08088103	     32.72425547	     49.49237493	    158.94448069	      0.00000000	      0.00000000	     95.87285904	    -61.11324455	     98.45867733	    -11.51858259	    -12.50849658	    531.16621915	      0.00000000	      0.00000000	     62.87953777	   -129.74909638	    -74.49359715	     30.69382481	     82.84690306
      0.38500000	     57.06230925	    -34.15529960	    -46.79856654	      3.04741627	     -0.48690392	      0.10377944	    -49.01369011	     49.44862177	     64.24449652	    181.53508084	      0.00000000	      0.00000000	     72.63393367	    -86.49056229	    107.67791573	    -32.24411127	    -29.15363482	    537.13020800	      0.00000000	      0.00000000	     51.46182032	   -132.18318673	    -74.99342610	     47.61105368	     95.42976687
      0.39000000	     53.64564258	    -49.71524378	    -47.57956751	      3.03129304	     -0.53759029	      0.09999870	    -45.51766049	     66.06131328	     74.60004514	    199.27621186	      0.00000000	      0.00000000	     34.80682874	   -113.03421229	    118.68677652	    -52.98036639	    -43.19491039	    543.06121055	      0.00000000	      0.00000000	     44.00157451	   -135.05694604	    -73.64137120	     63.94380500	    107.82061479
      0.39500000	     48.81474849	    -64.13190277	    -48.18416821	      3.01591568	     -0.58796086	      0.09543580	    -41.21680031	     81.38578753	     77.36318827	    213.86009390	      0.00000000	      0.00000000	    -16.56136604	   -142.55539321	    130.97695938	    -72.60535400	    -53.90729711	    548.76123462	      0.00000000	      0.00000000	     41.48512939	   -137.52374243	    -71.03545275	     79.10473225	    119.44758564
      0.40000000	     43.24530637	    -76.28160845	    -48.20911630	      3.00049789	     -0.63803538	      0.08966734	    -35.92314120	     93.89891955	     70.85552041	    226.85493457	      0.00000000	      0.00000000	    -76.74668691	   -175.33867543	    144.00566133	    -89.57235480	    -60.06241414	    553.96843172	      0.00000000	      0.00000000	     44.21302943	   -138.83565816	    -67.99543678	     92.09557105	    129.51953644
      0.40500000	     37.56295392	    -84.91954049	    -47.35020265	      2.98307412	     -0.68854698	      0.08319833	    -29.33154141	    102.01011665	     55.40331985	    239.92976016	      0.00000000	      0.00000000	   -137.04947544	   -209.30430335	    157.44287122	   -102.12244999	    -60.37274044	    558.42152266	      0.00000000	      0.00000000	     51.59017324	   -138.30276084	    -65.28002648	    101.56385818	    137.44492405
      0.41000000	     31.98813899	    -89.18304090	    -45.61471739	      2.96125620	     -0.74049564	      0.07763088	    -20.63996488	    104.65390077	     33.35153107	    255.14682425	      0.00000000	      0.00000000	   -186.20518312	   -240.04847837	    171.48984870	   -109.00828677	    -54.29137757	    561.95191924	      0.00000000	      0.00000000	     62.24752975	   -135.41505080	    -63.17494885	    106.33906418	    143.19299743
      0.41500000	     26.16836752	    -89.10359760	    -43.36633019	      2.93341113	     -0.79442879	      0.07513361	     -8.46566578	    101.86821985	      8.54311006	    274.94073252	      0.00000000	      0.00000000	   -213.44850097	   -262.07401490	    186.91741032	   -110.16950780	    -42.61274285	    564.53603056	      0.00000000	      0.00000000	     74.54913520	   -130.09373122	    -61.30051707	    106.10324503	    147.29610760
      0.42000000	     19.48856685	    -85.70597628	    -41.12076248	      2.89980154	     -0.84935126	      0.07738048	      8.55488367	     94.94386132	    -14.55702815	    301.50699525	      0.00000000	      0.00000000	   -212.21998382	   -271.08951183	    204.52120142	   -106.75585367	    -27.22814527	    566.10740230	      0.00000000	      0.00000000	     87.07595654	   -122.71774036	    -58.90304724	    101.69605967	    150.44024323
      0.42500000	     11.73034599	    -80.59698875	    -39.21271293	      2.86291472	     -0.90170166	      0.08441188	     30.71546638	     86.00976988	    -31.78602217	    335.85642822	      0.00000000	      0.00000000	   -182.76297786	   -266.17445474	    224.28147117	   -100.49054579	    -10.20793773	    566.21410887	      0.00000000	      0.00000000	     98.75645115	   -113.85879433	    -55.52400369	     94.84415796	    153.03235656
      0.43000000	      3.60331015	    -75.33500580	    -37.57120849	      2.82633627	     -0.94531186	      0.09399821	     56.45939706	     77.29374302	    -40.07863251	    377.09059791	      0.00000000	      0.00000000	   -132.03619705	   -250.20606842	    244.89832972	    -92.90850056	      7.00010214	    563.87707212	      0.00000000	      0.00000000	    108.72383440	   -103.97347644	    -51.64776760	     87.52347549	    155.13921999
      0.43500000	     -3.23650445	    -70.94064468	    -35.78901535	      2.79297635	     -0.97280310	      0.10202855	     82.28268988	     70.49163581	    -37.90714548	    422.10666066	      0.00000000	      0.00000000	    -70.76205028	   -228.56527952	    264.01669835	    -84.91041540	     23.69238977	    557.78522350	      0.00000000	      0.00000000	    116.12154554	    -93.24315326	    -48.87857291	     81.30354005	    156.75312911
      0.44000000	     -6.69017704	    -67.67510543	    -33.53489525	      2.76452960	     -0.97786973	      0.10399066	    103.22733751	     66.44875657	    -25.35685255	    465.70402038	      0.00000000	      0.00000000	     -9.07616810	   -207.22754925	    278.85236366	    -76.63567678	     39.36844809	    546.61847878	      0.00000000	      0.00000000	    120.05651582	    -81.68527468	    -49.44166674	     76.86103182	    157.98692851
      0.44500000	     -5.08932211	    -65.06760170	    -30.96468954	      2.74242493	     -0.95754026	      0.09683157	    113.97451864	     65.03747188	     -4.28896395	    501.22809435	      0.00000000	      0.00000000	     46.76792221	   -190.71727501	    287.05832178	    -67.57247989	     53.19354635	    529.41826719	      0.00000000	      0.00000000	    119.90071746	    -69.56675020	    -55.10362266	     73.81384731	    158.91468806
      0.45000000	      1.80881644	    -62.20770931	    -28.57188626	      2.72838281	     -0.91368451	      0.08013568	    110.56641090	     65.19306828	     21.38292148	    521.85120617	      0.00000000	      0.00000000	     94.77854604	   -180.37456579	    287.91657761	    -56.97915576	     64.25056234	    506.11906084	      0.00000000	      0.00000000	    115.86768516	    -57.76503966	    -65.92716315	     71.06510263	    159.20250548
      0.45500000	     12.37188850	    -58.22490734	    -26.51660634	      2.72359376	     -0.85285073	      0.05606908	     91.92787441	     65.24026500	     46.13161164	    522.21835465	      0.00000000	      0.00000000	    135.28094232	   -173.88666417	    283.16050349	    -44.49260985	     72.37982488	    477.93429514	      0.00000000	      0.00000000	    109.29548023	    -47.52464757	    -79.73745860	     67.52282150	    157.93486604
      0.46000000	     23.74172194	    -52.68162400	    -24.16911345	      2.72772381	     -0.78399787	      0.02834688	     60.08425537	     63.46596624	     64.39796779	    499.93481334	      0.00000000	      0.00000000	    169.06306478	   -166.45000902	    276.40119036	    -30.47706575	     78.55481374	    447.02649421	      0.00000000	      0.00000000	    102.15642312	    -39.65612371	    -92.91921640	     62.67399229	    153.89309063
      0.46500000	     33.06738807	    -45.60982198	    -20.38309152	      2.73900199	     -0.71542665	      0.00096083	     19.25162915	     58.59635177	     72.48289161	    456.47413923	      0.00000000	      0.00000000	    197.00846424	   -152.84697054	    271.50483954	    -15.80603673	     84.31516269	    415.55625125	      0.00000000	      0.00000000	     96.17296126	    -33.98308405	   -101.90467409	     56.59669569	    146.15754962
      0.47000000	     38.35142108	    -37.18815999	    -14.28541075	      2.75510204	     -0.65276821	     -0.02263311	    -25.22031456	     49.90803068	     69.64085350	    397.21329029	      0.00000000	      0.00000000	    220.43737167	   -129.35959281	    271.23089857	     -1.26570863	     90.74903133	    384.82336822	      0.00000000	      0.00000000	     92.32439979	    -29.55565927	   -104.23300657	     49.46699198	    134.62757878
      0.47500000	     38.71178844	    -27.36717789	     -5.97422330	      2.77375763	     -0.59845678	     -0.03973458	    -67.83901819	     37.12245812	     58.02334948	    330.28696003	      0.00000000	      0.00000000	    240.86778484	    -94.95369287	    276.70167111	     12.90476785	     97.71033058	    354.99493778	      0.00000000	      0.00000000	     90.91315158	    -25.20500668	    -98.96629519	     41.01017635	    120.11451905
      0.48000000	     34.39491047	    -15.80385928	      3.37091664	      2.79276939	     -0.55210934	     -0.04848902	   -104.16806569	     20.41351670	     41.66126443	    264.33434450	      0.00000000	      0.00000000	    259.15286390	    -51.80225757	    287.45404456	     26.97387826	    103.73840019	    325.42252477	      0.00000000	      0.00000000	     91.86678954	    -19.92310935	    -86.78758805	     30.39116111	    104.03422735
      0.48500000	     26.61875688	     -2.21179108	     12.00234552	      2.81009424	     -0.51134477	     -0.04826295	   -131.91377970	      0.58614765	     24.88538560	    206.03091950	      0.00000000	      0.00000000	    274.88908465	     -5.07005012	    301.78733457	     41.29110070	    106.80498826	    295.21918917	      0.00000000	      0.00000000	     95.02809870	    -13.13917778	    -69.77066489	     16.72858148	     88.01105794
      0.49000000	     17.14014395	     13.12287846	     18.36988901	      2.82457688	     -0.47266564	     -0.04014284	   -151.24212446	    -20.81813553	     10.87100454	    158.54851905	      0.00000000	      0.00000000	    286.63908351	     38.58199476	    317.28265902	     55.89545187	    105.46589706	    263.67544472	      0.00000000	      0.00000000	    100.22036637	     -4.91752742	    -50.68723776	     -0.07440649	     73.54828135
      0.49500000	      7.66750524	     29.11191817	     21.75169514	      2.83679448	     -0.43217261	     -0.02692382	   -164.19387096	    -41.74833725	      0.96471294	    121.43648671	      0.00000000	      0.00000000	    292.73724763	     73.59255840	    331.41138084	     70.43289370	     99.68529739	    230.37632401	      0.00000000	      0.00000000	    107.06528361	      4.19230921	    -32.08032186	    -18.84992944	     61.66171073
      0.50000000	     -0.55026097	     44.19338379	     22.43452525	      2.84892807	     -0.38625384	     -0.01209491	   -173.64233941	    -60.20126151	     -5.02661056	     91.71809148	      0.00000000	      0.00000000	    292.01472409	     97.48017095	    342.07080251	     84.26295923	     90.74852448	    195.20422828	      0.00000000	      0.00000000	    114.87155443	     13.57352718	    -15.63381650	    -37.54467931	     52.57808473
      0.50500000	     -6.84607246	     57.03727224	     21.19201920	      2.86328601	     -0.33242888	      0.00186475	   -182.20700514	    -74.81552272	     -7.83596988	     65.65686389	      0.00000000	      0.00000000	    283.96640141	    110.66524746	    347.94331681	     96.53624100	     80.16426597	    158.36340756	      0.00000000	      0.00000000	    122.71591367	     22.82194234	     -2.10939194	    -54.30488584	     45.89633199
      0.51000000	    -11.18064974	     67.16017977	     18.37541890	      2.88055288	     -0.27012266	      0.01476323	   -191.34906375	    -85.20997285	     -7.66322506	     40.37594295	      0.00000000	      0.00000000	    268.55920657	    114.85378849	    348.74903659	    106.32276547	     68.33827631	    120.33139605	      0.00000000	      0.00000000	    129.50494105	     31.66931437	      8.47059177	    -68.50278772	     41.21301810
      0.51500000	    -14.12897456	     75.05551401	     13.54703297	      2.89951523	     -0.20075388	      0.02850414	   -201.07830677	    -91.98969225	     -3.93443748	     14.53665474	      0.00000000	      0.00000000	    246.15985294	    111.92759259	    345.25621555	    112.93170484	     54.27535364	     81.62916156	      0.00000000	      0.00000000	    134.01535819	     39.62841046	     16.71990773	    -80.92729719	     38.58836479
      0.52000000	    -16.51500075	     81.78714997	      6.10478233	      2.91854896	     -0.12678263	      0.04548538	   -210.62897701	    -96.45907714	      3.84231604	    -12.04138337	      0.00000000	      0.00000000	    217.64415539	    103.92539758	    338.74118827	    116.19280354	     36.62662407	     42.56923199	      0.00000000	      0.00000000	    135.17640659	     45.78596483	     23.64455302	    -93.03566738	     38.42543234
      0.52500000	    -18.79960370	     88.37309353	     -3.84027065	      2.93705333	     -0.05033891	      0.06683763	   -219.54860238	   -100.12479670	     15.10364613	    -39.15202900	      0.00000000	      0.00000000	    184.41919096	     93.17431278	    330.16143590	    116.41290495	     14.98890928	      3.23688519	      0.00000000	      0.00000000	    132.60691938	     49.24395736	     30.07906960	   -105.94188068	     41.06962275
      0.53000000	    -20.86764574	     95.37822979	    -15.31847025	      2.95540221	      0.02739199	      0.09173880	   -228.05557949	   -104.20480544	     28.18700191	    -66.59371347	      0.00000000	      0.00000000	    148.19030154	     81.89098046	    319.81461449	    114.15955657	     -9.73643052	    -36.36879504	      0.00000000	      0.00000000	    126.94293099	     49.97164914	     36.27930542	   -119.90396006	     46.65191419
      0.53500000	    -22.44864405	    102.87714608	    -27.05105127	      2.97411721	      0.10565956	      0.11795083	   -236.41346613	   -109.40691151	     40.99187413	    -94.00384723	      0.00000000	      0.00000000	    110.54474482	     71.61312568	    307.68953517	    110.17785069	    -35.90264664	    -76.28701117	      0.00000000	      0.00000000	    119.58757282	     49.08930161	     42.13129119	   -134.47380215	     55.20506181
      0.54000000	    -23.58821429	    110.64966648	    -37.93658875	      2.99347675	      0.18336367	      0.14293385	   -244.25843289	   -116.00387843	     51.55100375	   -120.54565706	      0.00000000	      0.00000000	     72.58335090	     63.16106189	    293.88466327	    105.41496404	    -61.73975985	   -116.61324112	      0.00000000	      0.00000000	    112.17100572	     48.13193379	     47.63241289	   -148.93782169	     66.64146720
      0.54500000	    -24.64513574	    118.38261876	    -47.15507213	      3.01366351	      0.25892578	      0.16484781	   -250.63862289	   -123.96939759	     58.34040527	   -144.87557845	      0.00000000	      0.00000000	     34.76289488	     57.12104334	    278.61562313	    100.93558479	    -85.61043019	   -157.40063575	      0.00000000	      0.00000000	    106.06168587	     48.07223589	     53.03626947	   -162.63955913	     80.40803326
      0.55000000	    -25.95014281	    125.69818327	    -54.09450069	      3.03501343	      0.33086374	      0.18287096	   -254.60664753	   -132.94148807	     60.45774320	   -165.52831880	      0.00000000	      0.00000000	     -3.09930611	     54.04056060	    261.99940750	     97.63743168	   -106.07823568	   -198.48994329	      0.00000000	      0.00000000	    101.79853484	     48.96130043	     58.61282809	   -174.97630513	     95.14725721
      0.55500000	    -27.48154839	    131.97413096	    -58.25517725	      3.05806844	      0.39851593	      0.19668316	   -255.87651947	   -142.01559353	     57.61223718	   -181.57701991	      0.00000000	      0.00000000	    -41.72566383	     53.93873516	    243.91793007	     95.84494530	   -121.95599956	   -239.44784540	      0.00000000	      0.00000000	     98.67195539	     49.95460069	     64.33478216	   -185.11305944	    108.80134168
      0.56000000	    -28.71042895	    136.24983231	    -59.23867734	      3.08324386	      0.46240953	      0.20584880	   -255.17767132	   -149.71621421	     50.03032131	   -193.14017600	      0.00000000	      0.00000000	    -82.11017789	     55.76804738	    223.97792390	     95.08163143	   -132.43592786	   -279.68151188	      0.00000000	      0.00000000	     95.16822287	     49.31594153	     69.65601609	   -191.86760303	    119.27956469
      0.56500000	    -28.71019688	    137.57888288	    -56.92941447	      3.11031599	      0.52401190	      0.20986220	   -254.04463112	   -154.50181841	     38.50229543	   -201.32674197	      0.00000000	      0.00000000	   -125.05841784	     57.53518970	    201.59771530	     94.35724808	   -137.37222867	   -318.66407850	      0.00000000	      0.00000000	     90.04931865	     44.92534799	     73.51971383	   -194.20354307	    125.32528587
      0.57000000	    -26.60889730	    135.62755550	    -51.71741950	      3.13837991	      0.58486583	      0.20848672	   -254.07615475	   -155.53271661	     24.45148179	   -207.71567040	      0.00000000	      0.00000000	   -170.78147914	     57.01151671	    176.36860664	     92.80893258	   -137.47639472	   -356.11776965	      0.00000000	      0.00000000	     82.86498962	     35.62848392	     74.81348216	   -191.94713605	    126.91869184
      0.57500000	    -22.18839157	    130.93716332	    -44.49419264	      3.16647499	      0.64555038	      0.20175002	   -256.10382893	   -153.02678302	      9.72563953	   -213.79791283	      0.00000000	      0.00000000	   -218.87157000	     52.49021415	    148.55331360	     90.15530063	   -134.11957562	   -392.05894736	      0.00000000	      0.00000000	     73.55998775	     22.37726941	     73.14174320	   -185.96193217	    124.95398759
      0.58000000	    -16.19552400	    124.66772756	    -36.37946645	      3.19418504	      0.70515355	      0.18986603	   -259.76230272	   -147.98804501	     -3.93012068	   -220.58923941	      0.00000000	      0.00000000	   -268.59253768	     43.23283514	    119.28866316	     86.73805045	   -128.81731188	   -426.74467492	      0.00000000	      0.00000000	     62.07494625	      7.93358506	     69.31264191	   -177.71221036	    120.59825767
      0.58500000	    -10.07323069	    118.11869946	    -28.32190329	      3.22160276	      0.76153364	      0.17350712	   -263.70340587	   -141.66923541	    -15.50830648	   -228.41293004	      0.00000000	      0.00000000	   -319.02681114	     29.62733553	     90.24990530	     83.31380506	   -122.73249457	   -460.53623856	      0.00000000	      0.00000000	     48.56223852	     -4.60664438	     65.05583787	   -168.71102116	    114.75746263
      0.59000000	     -5.26191855	    112.32645259	    -20.77597386	      3.24893932	      0.81205514	      0.15408814	   -266.34225117	   -135.15461785	    -25.19805882	   -236.90625454	      0.00000000	      0.00000000	   -368.89505458	     13.23050670	     62.96469590	     80.74311217	   -116.48302798	   -493.69290258	      0.00000000	      0.00000000	     33.86058850	    -13.16061606	     62.15357994	   -160.15265474	    107.77660498
      0.59500000	     -2.58512014	    107.87094765	    -13.66420042	      3.27634275	      0.85433946	      0.13355085	   -266.62075120	   -129.20697900	    -34.35541700	   -245.23480959	      0.00000000	      0.00000000	   -416.42401182	     -3.27123472	     38.23795151	     79.65254659	   -110.33326145	   -526.25682251	      0.00000000	      0.00000000	     19.55585813	    -17.04619931	     61.66263227	   -152.76303127	     99.46741375
      0.60000000	     -2.10747521	    104.94266129	     -6.67101774	      3.30394781	      0.88675428	      0.11374391	   -264.27139576	   -124.35427899	    -44.82463606	   -252.33786046	      0.00000000	      0.00000000	   -459.55740775	    -16.39396629	     16.03620002	     80.23329159	   -104.60570150	   -558.15781598	      0.00000000	      0.00000000	      7.42653267	    -16.56900527	     63.70519949	   -146.90175466	     89.47110421
      0.60500000	     -3.39647039	    103.56071497	      0.38513960	      3.33183266	      0.90851962	      0.09588014	   -259.59304533	   -121.00437085	    -57.91633207	   -257.11212393	      0.00000000	      0.00000000	   -496.20899942	    -22.75490079	     -4.20826569	     82.31740764	    -99.94243325	   -589.40062431	      0.00000000	      0.00000000	     -1.32488727	    -12.44107625	     67.75502455	   -142.80202185	     77.70793303
      0.61000000	     -5.88451437	    103.65388997	      7.44991563	      3.35977258	      0.91947828	      0.08033197	   -253.10390369	   -119.29066267	    -73.70432916	   -258.56538740	      0.00000000	      0.00000000	   -524.19826743	    -20.42912404	    -23.16103725	     85.62542813	    -97.04871055	   -620.10784820	      0.00000000	      0.00000000	     -6.57503990	     -5.50467813	     73.07480729	   -140.59818283	     64.60471363
      0.61500000	     -9.07524426	    104.92258113	     14.40860961	      3.38701284	      0.91987382	      0.06667143	   -245.31188231	   -118.77033884	    -91.10512737	   -255.89427873	      0.00000000	      0.00000000	   -541.16630151	     -9.96227604	    -41.32656758	     89.94810190	    -96.08685643	   -650.42949046	      0.00000000	      0.00000000	     -9.33985563	      3.27720559	     78.98849193	   -140.07403391	     51.00108090
      0.62000000	    -12.49157576	    106.75378665	     21.21319935	      3.41242135	      0.91041463	      0.05384925	   -236.66112787	   -118.47228227	   -108.58631083	   -248.47400833	      0.00000000	      0.00000000	   -544.99768511	      5.79186524	    -59.13259471	     95.14935380	    -96.43069154	   -680.49054688	      0.00000000	      0.00000000	    -11.41812956	     12.90958944	     84.84536344	   -140.52562921	     37.86733755
      0.62500000	    -15.56536930	    108.32000823	     27.82660136	      3.43507196	      0.89227489	      0.04059392	   -227.55370055	   -117.29520644	   -124.82428512	   -235.91614153	      0.00000000	      0.00000000	   -534.65456592	     22.77878893	    -77.11711926	    100.98558867	    -97.06740318	   -710.38538458	      0.00000000	      0.00000000	    -14.75327229	     22.70419035	     89.89866969	   -140.90967461	     26.00299806
      0.63000000	    -17.78056605	    108.67599376	     34.15404582	      3.45470833	      0.86659855	      0.02606149	   -218.23879911	   -114.22254700	   -138.77999868	   -218.27004946	      0.00000000	      0.00000000	   -510.94809507	     36.78195395	    -95.78500462	    106.81280644	    -97.16493732	   -740.08799295	      0.00000000	      0.00000000	    -20.75940299	     32.78500881	     93.45474163	   -140.02331850	     15.79454158
      0.63500000	    -18.98311495	    106.77968150	     40.05030322	      3.47159984	      0.83390460	      0.01047262	   -208.62203953	   -108.22065929	   -149.37013399	   -196.24953756	      0.00000000	      0.00000000	   -477.00514308	     43.85986500	   -115.18025306	    111.39679291	    -96.37213305	   -769.24087256	      0.00000000	      0.00000000	    -29.84164271	     44.55465514	     95.21578272	   -136.61495914	      7.10862910
      0.64000000	    -19.50842557	    101.54652728	     45.37155795	      3.48605290	      0.79406763	     -0.00477370	   -198.25042478	    -98.17833776	   -155.29598170	   -171.29477404	      0.00000000	      0.00000000	   -438.24108772	     40.61622334	   -134.60316952	    113.02650298	    -94.81907442	   -796.89888647	      0.00000000	      0.00000000	    -41.17400603	     60.79241220	     95.45907183	   -129.50579751	     -0.55575217
      0.64500000	    -20.05871620	     91.95221461	     50.08833476	      3.49803604	      0.74680540	     -0.01782731	   -186.44548101	    -83.05397623	   -155.27594922	   -145.26171472	      0.00000000	      0.00000000	   -401.53131874	     24.96725498	   -152.63777553	    109.88877295	    -92.87980862	   -821.35601966	      0.00000000	      0.00000000	    -52.72368725	     85.16636257	     94.96234832	   -117.64687143	     -7.64237275
      0.65000000	    -21.45983900	     77.16226189	     54.37616295	      3.50692380	      0.69213385	     -0.02748614	   -172.41499454	    -62.10933154	   -148.37896708	   -119.71763208	      0.00000000	      0.00000000	   -373.46757596	     -2.79529656	   -167.41192342	    100.49907103	    -90.89052630	   -840.20229356	      0.00000000	      0.00000000	    -61.57413427	    121.36125563	     94.74414566	   -100.12561510	    -14.11481081
      0.65500000	    -24.31280062	     56.74577580	     58.47956720	      3.51135547	      0.63056385	     -0.03369481	   -155.43250390	    -35.16204747	   -134.04534390	    -95.17603931	      0.00000000	      0.00000000	   -357.87550653	    -39.54905273	   -177.09463551	     84.04681018	    -89.09935631	   -850.67876851	      0.00000000	      0.00000000	    -64.52388159	    172.16694423	     95.61144031	    -76.36154282	    -19.40312026
      0.66000000	    -28.62098841	     30.95665932	     62.38062162	      3.50951935	      0.56318687	     -0.03717695	   -135.17553269	     -2.85920918	   -111.86738776	    -70.71828295	      0.00000000	      0.00000000	   -353.21890848	    -79.80717967	   -180.54023535	     60.65226038	    -87.77118568	   -850.26687475	      0.00000000	      0.00000000	    -58.81526030	    238.56822737	     97.68368306	    -46.51735901	    -22.70926905
      0.66500000	    -33.70324424	      0.95793790	     65.61191950	      3.49987562	      0.49170975	     -0.03891322	   -111.96227312	     33.10479259	    -81.61174662	    -44.25635080	      0.00000000	      0.00000000	   -351.39676783	   -116.67190537	   -177.69523772	     31.57841923	    -87.10824194	   -837.38424423	      0.00000000	      0.00000000	    -42.97000801	    318.81652921	    100.29471203	    -11.84048102	    -23.34232888
      0.67000000	    -38.52698588	    -31.10015306	     67.43037963	      3.48185007	      0.41834482	     -0.03992159	    -86.66219205	     69.95708597	    -43.75618103	    -13.41157931	      0.00000000	      0.00000000	   -339.68794376	   -143.09384162	   -169.53036423	     -0.66919391	    -86.99502067	   -812.01856352	      0.00000000	      0.00000000	    -17.68055865	    407.90413295	    102.38726585	     25.24430231	    -20.94454020
      0.67500000	    -42.11922489	    -62.24023274	     67.18417351	      3.45624645	      0.34560057	     -0.04103669	    -60.51178896	    104.13880309	     -0.23811719	     23.33743066	      0.00000000	      0.00000000	   -305.89915453	   -153.59876711	   -157.77592565	    -32.58325570	    -86.93636153	   -776.01118644	      0.00000000	      0.00000000	     13.86419541	    498.08752758	    102.98150410	     61.31927303	    -15.67920928
      0.68000000	    -43.69484655	    -89.20035041	     64.56087902	      3.42534198	      0.27602626	     -0.04264842	    -35.05985555	    132.00340499	     45.26878260	     65.86091791	      0.00000000	      0.00000000	   -244.18098539	   -146.15930059	   -144.72854314	    -60.40060820	    -86.31449253	   -732.65592896	      0.00000000	      0.00000000	     47.04274237	    580.58793178	    101.30511362	     92.58138806	     -8.32824419
      0.68500000	    -42.60730326	   -109.29262612	     59.60506765	      3.39236855	      0.21178255	     -0.04480273	    -12.01612636	    150.74644301	     87.97524378	    112.39940366	      0.00000000	      0.00000000	   -158.15579278	   -123.16199909	   -132.90149850	    -81.14053205	    -84.69332024	   -685.60796706	      0.00000000	      0.00000000	     77.85781977	    647.69888525	     96.69376570	    115.87611705	     -0.15408410
      0.69000000	    -38.45719251	   -121.13247149	     52.64160256	      3.36042541	      0.15407134	     -0.04750207	      7.22794599	    159.11022794	    123.19722170	    160.25975556	      0.00000000	      0.00000000	    -59.73883012	    -90.58291647	   -124.28799367	    -93.37826265	    -81.89427719	   -637.67032154	      0.00000000	      0.00000000	    104.19323606	    694.05728167	     88.67133075	    129.62152225	      7.46047679
      0.69500000	    -31.37372576	   -124.80538782	     44.22224174	      3.33161308	      0.10283083	     -0.05070605	     22.13940482	    157.49365911	    147.51186459	    206.66952767	      0.00000000	      0.00000000	     35.40543604	    -55.73347967	   -119.61863898	    -97.31900268	    -77.77209064	   -590.20141775	      0.00000000	      0.00000000	    125.25684705	    716.45984970	     77.28954899	    134.01133966	     13.41146062
      0.70000000	    -22.10583360	   -121.50491581	     35.05784315	      3.30688884	      0.05703271	     -0.05415776	     33.14227767	    147.52558978	    159.38960313	    249.38842504	      0.00000000	      0.00000000	    113.24768483	    -24.90855278	   -118.25009869	    -94.27522106	    -71.83170196	   -543.33577142	      0.00000000	      0.00000000	    140.36209342	    713.00152728	     63.31826174	    130.53116584	     17.11724783
      0.70500000	    -11.74634878	   -112.99952315	     25.93340732	      3.28633515	      0.01534610	     -0.05739360	     41.20207843	    131.46672107	    159.12792242	    286.95724373	      0.00000000	      0.00000000	    165.15675165	     -1.93209441	   -118.70370190	    -86.03311288	    -63.12484770	   -496.50465374	      0.00000000	      0.00000000	    148.60918110	    682.92676019	     48.01466000	    121.28246044	     18.49428193
      0.71000000	     -1.34938584	   -101.19122964	     17.65565742	      3.26941563	     -0.02338431	     -0.05983970	     47.32467800	    111.72262851	    148.26106611	    318.68269246	      0.00000000	      0.00000000	    188.97723361	     12.19131169	   -119.27495172	    -74.46767638	    -50.93762912	   -448.71741485	      0.00000000	      0.00000000	    149.49714685	    627.69263890	     32.69323866	    108.43403390	     17.73073369
      0.71500000	      8.32763944	    -87.81504017	     10.96022892	      3.25511902	     -0.05998821	     -0.06076734	     52.27097213	     90.50274035	    128.97285892	    344.51597362	      0.00000000	      0.00000000	    187.92275584	     18.66816148	   -118.41421223	    -61.39853278	    -36.05455962	   -398.65420724	      0.00000000	      0.00000000	    143.53152258	    552.29093689	     18.34963611	     93.83152599	     15.10630551
      0.72000000	     16.98861521	    -74.22776037	      6.29637512	      3.24208613	     -0.09484486	     -0.05913786	     56.43527953	     69.55027036	    103.85651419	    364.91690788	      0.00000000	      0.00000000	    168.42466262	     19.68726464	   -115.09383771	    -48.45810685	    -21.29085624	   -345.01393130	      0.00000000	      0.00000000	    132.24006965	    465.04649267	      5.36219301	     78.73480758	     11.00298746
      0.72500000	     24.87092466	    -61.27241191	      3.62298638	      3.22875251	     -0.12773058	     -0.05355865	     59.84005354	     49.96286128	     75.84015352	    380.73288321	      0.00000000	      0.00000000	    137.92154497	     17.11801609	   -109.24381023	    -36.84897248	    -10.22663384	   -287.25964144	      0.00000000	      0.00000000	    117.69425598	    375.14516030	     -6.65551468	     63.71679251	      5.95387227
      0.73000000	     32.59402429	    -49.28028338	      2.45201453	      3.21350447	     -0.15805492	     -0.04262815	     62.30153910	     32.21801017	     47.92706478	    393.07640465	      0.00000000	      0.00000000	    103.31227362	     11.66065727	   -101.88582398	    -27.14316965	     -4.95439613	   -226.26489243	      0.00000000	      0.00000000	    101.99985150	    289.59000560	    -18.64609534	     48.80120345	      0.54172069
      0.73500000	     40.75441495	    -38.18048787	      2.13175189	      3.19505216	     -0.18568705	     -0.02579428	     63.72789361	     16.32718152	     22.67908707	    403.16388639	      0.00000000	      0.00000000	     70.29315066	      2.62832907	    -94.68185671	    -19.25299459	     -4.66006344	   -164.31644997	      0.00000000	      0.00000000	     87.05855806	    211.74256256	    -31.49337593	     33.76796768	     -4.79957758
      0.74000000	     49.47735840	    -27.58433351	      2.12402011	      3.17309466	     -0.21185066	     -0.00441638	     64.38096155	      1.87510501	      1.65750409	    412.12607632	      0.00000000	      0.00000000	     43.11387221	    -11.75855993	    -89.17685467	    -12.46768772	     -5.76273991	   -104.53797790	      0.00000000	      0.00000000	     74.52677280	    141.54390853	    -45.31641801	     18.39865503	     -9.93636077
      0.74500000	     58.23988495	    -16.87835125	      2.16527371	      3.14873456	     -0.23926370	      0.01777920	     64.91360715	    -11.98305915	    -14.92648230	    420.83984220	      0.00000000	      0.00000000	     24.32653859	    -33.63135454	    -86.22260492	     -5.56225580	     -3.20191160	    -50.05285338	      0.00000000	      0.00000000	     65.76490761	     76.54138579	    -59.19208855	      2.61624916	    -15.10976411
      0.75000000	     66.12251023	     -5.48417334	      2.35208454	      3.12402953	     -0.27115492	      0.03561105	     66.10956656	    -26.22116586	    -28.09997882	    429.78486300	      0.00000000	      0.00000000	     14.64569510	    -64.27234125	    -85.79544136	      2.79994979	      7.65596725	     -3.04813619	      0.00000000	      0.00000000	     61.59793404	     13.45959685	    -71.59129848	    -13.35160389	    -20.91062785
      0.75500000	     72.34150102	      6.74972459	      3.10012120	      3.10093638	     -0.30966628	      0.04446783	     68.44805991	    -41.32789566	    -39.42149613	    438.89771340	      0.00000000	      0.00000000	     13.09720334	   -102.69057170	    -87.18756098	     13.37670421	     29.13490466	     35.95713094	      0.00000000	      0.00000000	     61.82023485	    -49.91027521	    -81.26219086	    -28.81281642	    -28.05418470
      0.76000000	     76.71730285	     19.31323669	      4.91506951	      3.08057061	     -0.35473833	      0.04216722	     71.74519425	    -56.87101076	    -50.02241217	    447.51650718	      0.00000000	      0.00000000	     17.49563091	   -144.74642425	    -89.44881675	     25.82140158	     60.12344618	     68.20200865	      0.00000000	      0.00000000	     64.68639931	   -113.22320086	    -87.94356225	    -42.66282604	    -36.95393219
      0.76500000	     79.79456942	     31.26551223	      8.03256762	      3.06325713	     -0.40419133	      0.02961834	     75.12741467	    -71.77381581	    -60.06151284	    454.62824025	      0.00000000	      0.00000000	     25.29191878	   -183.97023060	    -91.84096548	     38.86356389	     96.04013444	     96.03458284	      0.00000000	      0.00000000	     66.79166410	   -173.44424991	    -92.47058957	    -53.82710988	    -47.31835105
      0.77000000	     82.52881654	     41.82266367	     12.08030772	      3.04897463	     -0.45477941	      0.01027313	     77.48428210	    -85.16442755	    -68.84575007	    459.39990775	      0.00000000	      0.00000000	     34.48427328	   -214.26612915	    -94.01599518	     51.12287595	    129.85942756	    121.86286853	      0.00000000	      0.00000000	     63.44173126	   -226.40574040	    -96.24867942	    -61.90080597	    -58.04856971
      0.77500000	     85.65979643	     50.69835391	     16.01011886	      3.03760988	     -0.50356537	     -0.01114774	     78.27977817	    -96.88924988	    -75.21815806	    461.61471453	      0.00000000	      0.00000000	     43.99536963	   -232.64895758	    -95.76069851	     61.74981995	    153.98134212	    147.22577701	      0.00000000	      0.00000000	     49.38399696	   -268.90430609	   -100.37246780	    -67.36121613	    -67.55803665
      0.78000000	     89.10911776	     57.86527222	     18.49552108	      3.02885461	     -0.54908669	     -0.03021603	     78.23793630	   -107.13844054	    -77.87239218	    461.73184996	      0.00000000	      0.00000000	     53.44689309	   -239.87291270	    -96.46825754	     70.35692884	    162.40966795	    172.46680867	      0.00000000	      0.00000000	     20.00699267	   -299.66868067	   -104.86554120	    -71.05637868	    -74.43545292
      0.78500000	     91.83187477	     63.16187515	     18.63485186	      3.02186615	     -0.59187442	     -0.04413429	     79.33745127	   -115.76479793	    -75.73168415	    460.64587986	      0.00000000	      0.00000000	     62.82879100	   -238.97556099	    -94.77057190	     76.63307185	    152.42734562	    197.20430495	      0.00000000	      0.00000000	    -26.85443698	   -318.90583246	   -108.54607054	    -73.51001481	    -78.13045602
      0.79000000	     92.22070169	     66.28976732	     16.46586629	      3.01486221	     -0.63405107	     -0.05223964	     84.09684890	   -122.15052028	    -68.40485795	    459.35384949	      0.00000000	      0.00000000	     72.32404800	   -233.34423036	    -88.59028306	     80.26344359	    125.10982718	    221.30879873	      0.00000000	      0.00000000	    -89.03802344	   -327.57964887	   -109.60812610	    -74.74291841	    -79.24199483
      0.79500000	     88.67605732	     67.21740328	     12.95988729	      3.00499583	     -0.67817251	     -0.05555220	     94.75857880	   -125.74021392	    -56.40900357	    458.70410863	      0.00000000	      0.00000000	     82.17573224	   -225.49605074	    -75.45052027	     81.25807148	     84.75487520	    245.80985957	      0.00000000	      0.00000000	   -159.39861399	   -327.52947193	   -106.42079577	    -74.69415761	    -79.27758127
      0.80000000	     80.08648426	     66.60109023	      9.62135738	      2.98899879	     -0.72569369	     -0.05594799	    112.68927504	   -126.72546634	    -41.09856953	    459.24103551	      0.00000000	      0.00000000	     92.53991792	   -216.78615651	    -52.99685106	     80.33441309	     37.95814804	    273.25912190	      0.00000000	      0.00000000	   -227.27662431	   -322.17770534	    -98.13225073	    -73.77932445	    -80.09145529
      0.80500000	     66.40348257	     65.83637014	      7.95882130	      2.96456813	     -0.77552671	     -0.05540166	    137.69832255	   -126.29193642	    -24.43719996	    460.99166672	      0.00000000	      0.00000000	    103.32967265	   -207.74626019	    -20.00205034	     78.93851477	     -7.34473865	    307.32602440	      0.00000000	      0.00000000	   -281.26200837	   -316.49480305	    -85.18560995	    -73.08886117	    -83.29880073
      0.81000000	     49.22606644	     66.64361408	      8.92992577	      2.93165072	     -0.82350571	     -0.05525576	    167.38993738	   -126.21591379	     -8.53313593	    463.21578461	      0.00000000	      0.00000000	    113.97829531	   -198.59451236	     22.34840594	     78.83446787	    -43.22281534	    351.52624296	      0.00000000	      0.00000000	   -311.59545048	   -315.69078007	    -69.70125177	    -74.09192266	    -89.87939476
      0.81500000	     31.79948157	     70.42429031	     12.48900059	      2.89277733	     -0.86328875	     -0.05570649	    197.31879230	   -128.12062427	      5.04234953	    464.39073679	      0.00000000	      0.00000000	    123.21489503	   -189.41744349	     69.70708608	     81.59787701	    -63.40956309	    407.17857826	      0.00000000	      0.00000000	   -311.71735513	   -323.64527102	    -55.24988521	    -78.06460428	    -99.99305670
      0.82000000	     18.14255449	     77.69427672	     17.58140696	      2.85231546	     -0.88817535	     -0.05590544	    222.21601404	   -132.80472509	     15.70835871	    462.54715752	      0.00000000	      0.00000000	    129.19151372	   -179.81989079	    114.95108848	     88.26274891	    -64.53870269	    471.41959852	      0.00000000	      0.00000000	   -279.35944312	   -341.88219402	    -45.88395933	    -85.49995924	   -112.96070770
      0.82500000	     11.67553459	     87.74037082	     22.80499489	      2.81500753	     -0.89299708	     -0.05453952	    237.69947881	   -139.74763982	     23.73254710	    455.80187072	      0.00000000	      0.00000000	    130.15066387	   -168.55121664	    149.78393240	     98.99769611	    -46.50988580	    536.78732954	      0.00000000	      0.00000000	   -216.98667963	   -368.70907400	    -44.85193579	    -95.64787221	   -127.49182746
      0.83000000	     13.89138163	     98.53986442	     27.39023481	      2.78434297	     -0.87574518	     -0.05055882	    241.83049946	   -146.82142100	     29.70591851	    442.92696989	      0.00000000	      0.00000000	    125.40511735	   -153.89185146	    167.23207605	    112.70128395	    -12.15505567	    593.15067431	      0.00000000	      0.00000000	   -131.26077056	   -398.53783084	    -53.38943732	   -106.28833387	   -142.15534950
      0.83500000	     23.60776788	    107.02983436	     31.71781367	      2.76150304	     -0.83857579	     -0.04405142	    236.01588102	   -150.49769418	     34.16304431	    423.81153784	      0.00000000	      0.00000000	    116.03965624	   -134.71582324	    164.04517015	    126.78550378	     33.41020096	    630.94137663	      0.00000000	      0.00000000	    -32.08835662	   -422.62742975	    -69.95150001	   -113.89347103	   -155.74729410
      0.84000000	     37.38144087	    109.85889954	     36.78779851	      2.74557708	     -0.78735313	     -0.03682508	    224.60595673	   -146.88196001	     37.67896118	    399.54875303	      0.00000000	      0.00000000	    104.67638561	   -111.15521155	    141.54879861	    137.55910880	     83.44290164	    643.80867164	      0.00000000	      0.00000000	     68.38921376	   -431.86810968	    -90.50251542	   -114.44513494	   -167.17139189
      0.84500000	     51.08778387	    104.53687771	     42.88029551	      2.73500966	     -0.72944072	     -0.03168799	    213.07256148	   -133.36753424	     41.31310667	    371.98318555	      0.00000000	      0.00000000	     94.29651366	    -84.24680699	    104.41552426	    141.26082622	    130.23891497	    629.74001132	      0.00000000	      0.00000000	    157.87702683	   -420.14270172	   -110.01823953	   -104.95274929	   -174.94427807
      0.85000000	     61.63300954	     90.47575087	     48.52216787	      2.72916373	     -0.67099531	     -0.03049582	    205.86143573	   -109.97879215	     46.86341154	    342.98577748	      0.00000000	      0.00000000	     87.03265026	    -55.24713815	     58.50423047	    135.30849640	    166.16495118	    590.89759382	      0.00000000	      0.00000000	    227.47805756	   -386.19915236	   -124.25302636	    -84.99660356	   -176.95606747
      0.85500000	     67.66764292	     69.28362717	     50.82367694	      2.72871108	     -0.61549065	     -0.03267376	    205.23145945	    -79.44982182	     56.42164735	    313.91576194	      0.00000000	      0.00000000	     83.74490409	    -25.49474478	      9.31011618	    119.17654786	    185.27024492	    532.69918373	      0.00000000	      0.00000000	    274.49658315	   -333.53269576	   -130.69178741	    -57.21008576	   -171.03919016
      0.86000000	     69.20992058	     44.06348694	     47.08875112	      2.73471052	     -0.56383999	     -0.03561333	    211.31973970	    -45.93509999	     71.29560573	    285.43508718	      0.00000000	      0.00000000	     84.22461075	      3.26910797	    -38.58911397	     94.48698638	    185.01915466	    462.44350860	      0.00000000	      0.00000000	    302.02151076	   -269.11088816	   -128.57712892	    -26.20360031	   -156.18028437
      0.86500000	     66.94895732	     18.09655675	     36.50509859	      2.74741769	     -0.51516161	     -0.03644530	    222.74795226	    -13.19374189	     90.96235361	    257.54712592	      0.00000000	      0.00000000	     87.43742617	     28.75591529	    -81.72960893	     64.29321343	    167.21156773	    387.73306022	      0.00000000	      0.00000000	    315.79447760	   -201.70997244	   -118.57208201	      3.45442581	   -133.54668914
      0.87000000	     61.95741619	     -6.26523885	     20.75843444	      2.76573811	     -0.46741534	     -0.03357436	    237.04361922	     16.60661853	    112.74457082	    229.73274621	      0.00000000	      0.00000000	     91.62435184	     48.49660649	   -118.17946455	     32.04582582	    137.45667103	    315.08445062	      0.00000000	      0.00000000	    320.95493553	   -140.15267899	   -102.57462610	     28.91091134	   -106.55413546
      0.87500000	     55.83151797	    -27.88066798	      3.29145284	      2.78728096	     -0.41805766	     -0.02688994	    250.84659274	     42.90951450	    132.50157239	    201.19971006	      0.00000000	      0.00000000	     94.63312019	     60.66406212	   -147.97036584	      0.82471499	    103.39027871	    249.11071402	      0.00000000	      0.00000000	    320.54027337	    -91.38923626	    -83.70195611	     49.41870254	    -79.84253011
      0.88000000	     50.54250027	    -46.44068343	    -12.23712207	      2.80864146	     -0.36512260	     -0.01689176	    260.65408562	     66.04924588	    146.17419542	    171.32425403	      0.00000000	      0.00000000	     94.84376530	     64.95577743	   -172.71810977	    -27.05572340	     72.44381764	    192.37495837	      0.00000000	      0.00000000	    315.84570533	    -58.56654217	    -65.79302239	     65.59613903	    -57.70219351
      0.88500000	     47.52949194	    -61.96781602	    -23.39708097	      2.82596662	     -0.30840811	     -0.00387491	    264.42721381	     86.48276909	    151.48417661	    140.15299764	      0.00000000	      0.00000000	     92.14394503	     62.73798908	   -194.15783095	    -50.18055974	     49.95508127	    145.67377611	      0.00000000	      0.00000000	    307.43692257	    -40.22999693	    -52.00450675	     78.36345353	    -42.74871619
      0.89000000	     46.68784540	    -74.42059842	    -29.61344034	      2.83606896	     -0.24974760	      0.01196327	    262.90515982	    104.19701562	    148.74613733	    108.54370068	      0.00000000	      0.00000000	     87.88917128	     56.07076515	   -212.65498979	    -67.84018191	     38.10609645	    108.43254916	      0.00000000	      0.00000000	    295.56000728	    -31.83034741	    -43.31509919	     88.15691556	    -35.33892296
      0.89500000	     46.27735194	    -83.52254680	    -31.75792999	      2.83796819	     -0.19187370	      0.02968255	    259.19352368	    118.47288546	    140.22810823	     77.68595880	      0.00000000	      0.00000000	     83.87636746	     46.49487130	   -227.01578106	    -79.68794271	     35.98959389	     79.06901720	      0.00000000	      0.00000000	    279.95768140	    -28.72603693	    -38.16300018	     94.76321302	    -33.78411651
      0.90000000	     43.89174133	    -89.02126583	    -31.12308558	      2.83405728	     -0.13663991	      0.04697545	    256.77403529	    128.30924417	    128.56519978	     48.30501415	      0.00000000	      0.00000000	     81.32978584	     34.69498402	   -235.68975240	    -85.76214270	     40.71505942	     55.29874972	      0.00000000	      0.00000000	    259.97486521	    -28.40148798	    -33.43760039	     97.90240298	    -35.25305535
      0.90500000	     37.80192891	    -91.22602194	    -28.55368356	      2.82968266	     -0.08385923	      0.06054430	    257.42713140	    133.27295035	    115.35890783	     20.15004321	      0.00000000	      0.00000000	     80.40082760	     21.08119599	   -238.30994077	    -86.93736760	     48.90462870	     34.45657554	      0.00000000	      0.00000000	    235.26223887	    -30.48722111	    -26.13656695	     98.11786277	    -37.09871210
      0.91000000	     27.90546817	    -91.29218939	    -24.19228623	      2.83063545	     -0.03150263	      0.06735945	    260.33642462	    134.06662672	    100.75793343	     -7.88097409	      0.00000000	      0.00000000	     80.20098390	      6.60081948	   -236.42908176	    -85.21482711	     57.88607579	     14.04452553	      0.00000000	      0.00000000	    206.54418322	    -34.99764256	    -14.84784330	     97.17200432	    -38.00546556
      0.91500000	     15.83260259	    -90.88500296	    -17.80387396	      2.83980302	      0.02293180	      0.06600341	    262.69457890	    132.32809695	     84.05702206	    -37.11089419	      0.00000000	      0.00000000	     79.36606739	     -6.97455241	   -233.04571001	    -83.29506163	     66.14115806	     -7.60367158	      0.00000000	      0.00000000	    175.75369730	    -40.58691661	     -0.38652095	     97.47453123	    -38.30061801
      0.92000000	      4.22619334	    -91.38688631	     -9.44381275	      2.85544013	      0.08098901	      0.05736341	    261.29734624	    129.76086221	     64.79189076	    -68.41571123	      0.00000000	      0.00000000	     76.84568744	    -17.72663595	   -231.41380743	    -83.54199700	     72.85131596	    -31.11114969	      0.00000000	      0.00000000	    145.27480174	    -44.51882126	     14.67855257	    100.83543346	    -39.32603080
      0.92500000	     -4.36370959	    -93.29333791	      0.08340381	      2.87264465	      0.14294649	      0.04428550	    254.04398230	    127.32333047	     43.46175166	   -101.96308391	      0.00000000	      0.00000000	     72.51957790	    -24.81147444	   -233.91976998	    -87.12088448	     77.18631933	    -56.40615332	      0.00000000	      0.00000000	    116.83392489	    -44.10242887	     27.29942345	    107.54014117	    -42.45610268
      0.93000000	     -8.40612176	    -96.29458675	      9.54834446	      2.88700220	      0.20851508	      0.03037993	    240.44780430	    125.19939862	     21.26674203	   -137.41719124	      0.00000000	      0.00000000	     67.41946354	    -29.14281743	   -241.42250727	    -93.96050874	     78.34295478	    -82.96455054	      0.00000000	      0.00000000	     90.90066873	    -37.93882098	     35.30793077	    116.50860449	    -48.43993505
      0.93500000	     -7.80181265	    -99.75117449	     18.01855269	      2.89741991	      0.27723351	      0.01890555	    221.32859481	    123.33579043	     -0.59398941	   -174.24887759	      0.00000000	      0.00000000	     63.27081972	    -32.82433045	   -253.05036705	   -103.24427649	     76.18898673	   -109.61455049	      0.00000000	      0.00000000	     66.75462222	    -26.16201028	     38.19407920	    126.09279248	    -57.19932255
      0.94000000	     -3.82344353	   -102.92563571	     24.98787905	      2.90604818	      0.34781497	      0.01250744	    198.53679369	    121.71483195	    -20.97487556	   -211.75274296	      0.00000000	      0.00000000	     61.38784015	    -37.64814776	   -266.34822032	   -113.67832963	     71.42912252	   -134.40491304	      0.00000000	      0.00000000	     42.69560909	    -10.11604019	     37.14829175	    134.52570163	    -67.79955192
      0.94500000	      1.24028942	   -104.93595494	     29.86090552	      2.91593339	      0.41730067	      0.01337522	    174.91972710	    120.14198283	    -38.26917796	   -248.81609503	      0.00000000	      0.00000000	     61.78300630	    -43.80618628	   -277.75151891	   -123.49062740	     64.96523202	   -154.98244829	      0.00000000	      0.00000000	     16.16874164	      8.03537528	     34.60950704	    139.93356571	    -78.50904559
      0.95000000	      4.78276169	   -104.93539111	     31.74515175	      2.92871722	      0.48152424	      0.02284927	    153.79531488	    118.16042159	    -50.46639578	   -283.97809340	      0.00000000	      0.00000000	     63.29878920	    -49.80621759	   -283.57017162	   -130.79999449	     57.21551874	   -169.35248919	      0.00000000	      0.00000000	    -15.79509307	     25.74392254	     33.40425691	    140.67635180	    -87.21694085
      0.95500000	      4.99480744	   -102.65337553	     30.01436638	      2.94398244	      0.53727213	      0.04052409	    137.47959845	    115.48786226	    -56.18569759	   -316.12811373	      0.00000000	      0.00000000	     64.37861346	    -53.47424122	   -281.58182264	   -134.51971936	     48.09448349	   -176.74040863	      0.00000000	      0.00000000	    -55.46786191	     40.69341564	     35.46868843	    136.26146853	    -92.28657085
      0.96000000	      1.83382680	    -98.77228994	     24.97024416	      2.96011959	      0.58442267	      0.06395958	    125.84982364	    112.48673281	    -55.74190728	   -345.30540776	      0.00000000	      0.00000000	     63.60655981	    -53.13711727	   -272.41793697	   -135.05131246	     37.41361729	   -178.18569999	      0.00000000	      0.00000000	   -103.11259425	     51.56597563	     40.79787046	    127.99026013	    -93.30265280
      0.96500000	     -3.09525228	    -94.70522407	     17.82546792	      2.97568361	      0.62582948	      0.08954826	    116.45969924	    110.05886300	    -51.20955235	   -372.73128187	      0.00000000	      0.00000000	     59.96916885	    -48.33373187	   -259.31967749	   -134.10113804	     24.98192705	   -176.27864771	      0.00000000	      0.00000000	   -156.50434903	     58.55382173	     47.63886743	    118.54858158	    -91.12362557
      0.97000000	     -7.73912478	    -91.97105830	     10.11677743	      2.99022359	      0.66503957	      0.11373583	    106.19561760	    109.09183488	    -45.51673366	   -400.04294725	      0.00000000	      0.00000000	     53.15393664	    -39.86616395	   -246.16811466	   -133.82172574	     10.33448293	   -173.93232602	      0.00000000	      0.00000000	   -211.73200202	     63.10163658	     53.82691782	    110.85264270	    -87.36808453
      0.97500000	    -10.79357298	    -91.58857981	      3.11583866	      3.00401692	      0.70397690	      0.13371494	     93.00323581	    109.95276224	    -41.29859875	   -428.43521760	      0.00000000	      0.00000000	     43.65972097	    -29.25824295	   -235.41356238	   -135.87328960	     -7.31036129	   -173.00279105	      0.00000000	      0.00000000	   -264.74204822	     67.05103352	     58.01170002	    106.96799605	    -83.76097867
      0.98000000	    -12.13505581	    -93.72389647	     -2.47629119	      3.01714948	      0.74204385	      0.14770937	     76.63951622	    112.30406504	    -40.10252457	   -458.21942398	      0.00000000	      0.00000000	     32.52862820	    -18.07680386	   -227.25104138	   -140.81298608	    -28.58292484	   -173.62157647	      0.00000000	      0.00000000	   -312.64757925	     71.96390619	     60.04659830	    107.53118365	    -81.44036369
      0.98500000	    -12.56946197	    -97.69678587	     -6.51865019	      3.02907979	      0.77667299	      0.15525184	     58.39530648	    115.28109986	    -42.23604508	   -488.88912418	      0.00000000	      0.00000000	     21.00655874	     -7.63038921	   -220.10910955	   -148.02056249	    -53.35124398	   -174.48098912	      0.00000000	      0.00000000	   -354.06247061	     78.92066264	     60.77645893	    111.74200667	    -80.39751511
      0.99000000	    -13.22966948	   -102.32585873	     -9.19446675	      3.03918485	      0.80479032	      0.15732898	     40.12519685	    117.90388652	    -47.16778741	   -519.55630362	      0.00000000	      0.00000000	     10.33832659	      1.04259257	   -211.95087944	   -156.12423219	    -80.46773609	   -173.88116363	      0.00000000	      0.00000000	   -388.55776003	     88.46328909	     61.51466653	    117.84564756	    -79.54449667
      0.99500000	    -14.93949563	   -106.39876424	    -10.78599345	      3.04771980	      0.82428511	      0.15607086	     23.15783263	    119.46388661	    -54.00887351	   -549.43578961	      0.00000000	      0.00000000	      1.62161566	      7.35641153	   -201.66480718	   -163.59118835	   -108.02723956	   -170.93279055	      0.00000000	      0.00000000	   -416.03979805	    100.53240270	     63.38744100	    123.85351235	    -77.53459067
      1.00000000	    -17.90644859	   -108.97813966	    -11.62758093	      3.05618875	      0.83454171	      0.15402200	      7.78703083	    119.62722170	    -61.76289522	   -578.07082314	      0.00000000	      0.00000000	     -4.30485161	     11.61822405	   -189.64122116	   -169.09125268	   -133.87714815	   -166.02081448	      0.00000000	      0.00000000	   -436.58368507	    114.56311365	     66.91715437	    128.11809741	    -73.66479701
      1.00500000	    -21.89023519	   -109.44095559	    -12.16776702	      3.06655930	      0.83595602	      0.15332878	     -6.40713821	    118.21309742	    -69.49844153	   -605.27770664	      0.00000000	      0.00000000	     -6.95347719	     15.37420529	   -177.18299199	   -171.54812091	   -156.08149492	   -160.20659746	      0.00000000	      0.00000000	   -450.43841058	    129.66584121	     72.08584619	    129.53355666	    -68.09981214
      1.01000000	    -26.49901520	   -107.44403032	    -12.96285086	      3.07992173	      0.82931413	      0.15513903	    -19.97652001	    114.95549175	    -76.65869075	   -631.01348889	      0.00000000	      0.00000000	     -6.33868859	     21.29179739	   -165.53454544	   -170.15504793	   -173.27779585	   -154.28693816	      0.00000000	      0.00000000	   -457.70412574	    144.50679203	     78.54541472	    127.54474409	    -61.45976188
      1.01500000	    -31.21530432	   -102.95637883	    -14.51905151	      3.09578804	      0.81565943	      0.15939960	    -33.43377298	    109.54922298	    -83.36230141	   -655.29813039	      0.00000000	      0.00000000	     -3.12300527	     32.43495750	   -155.50763411	   -164.50766058	   -184.80723035	   -148.39933966	      0.00000000	      0.00000000	   -457.85777050	    156.90053758	     85.56515336	    122.16770087	    -54.37764801
      1.02000000	    -35.34287626	    -96.18910020	    -17.07942906	      3.11248634	      0.79625813	      0.16510835	    -47.31623341	    101.83347867	    -90.35282898	   -678.10880829	      0.00000000	      0.00000000	      1.49469587	     51.22790882	   -147.58833800	   -154.61090799	   -190.40516943	   -142.21769289	      0.00000000	      0.00000000	   -449.75133390	    163.78163944	     92.00737374	    113.83835639	    -47.32858190
      1.02500000	    -38.22490244	    -87.33611932	    -20.50282537	      3.12820630	      0.77215286	      0.17080958	    -61.98450863	     91.80837325	    -98.57563352	   -699.15257568	      0.00000000	      0.00000000	      6.29650449	     78.83152988	   -141.88608125	   -140.64480764	   -189.67663174	   -135.22552731	      0.00000000	      0.00000000	   -432.28835314	    161.96660476	     96.76224145	    103.00879575	    -40.64061123
      1.03000000	    -39.54195291	    -76.37131863	    -24.28636997	      3.14194063	      0.74365142	      0.17508605	    -77.30449462	     79.51892475	   -108.73410822	   -717.63161752	      0.00000000	      0.00000000	     10.74221952	    115.35393745	   -137.94719910	   -122.79193595	   -181.99179119	   -126.84138850	      0.00000000	      0.00000000	   -405.55662699	    149.26344334	     99.28916473	     89.84674256	    -34.63286018
      1.03500000	    -39.39629966	    -63.08828123	    -27.74346194	      3.15370594	      0.71034407	      0.17704178	    -92.56017799	     65.00861371	   -121.06969554	   -732.18978008	      0.00000000	      0.00000000	     15.37719037	    160.49097512	   -134.72890755	   -101.33432407	   -167.05386442	   -116.47855441	      0.00000000	      0.00000000	   -372.02993075	    125.29111720	     99.74683395	     74.27102025	    -29.78518805
      1.04000000	    -38.28433645	    -47.31824994	    -30.30376761	      3.16398979	      0.67151968	      0.17663612	   -106.50821441	     48.37888623	   -135.36715311	   -741.06920704	      0.00000000	      0.00000000	     21.63569108	    213.98059824	   -130.67936983	    -76.85656926	   -145.58018405	   -103.56164513	      0.00000000	      0.00000000	   -337.04154740	     91.71369763	     98.83045425	     56.19837872	    -26.66271221
      1.04500000	    -37.01461748	    -29.22452009	    -31.75139071	      3.17293701	      0.62651435	      0.17450446	   -117.52296660	     29.91010017	   -151.14946889	   -742.39991659	      0.00000000	      0.00000000	     31.11655515	    275.66491351	   -123.95748952	    -50.35812401	   -119.32964186	    -87.54658986	      0.00000000	      0.00000000	   -307.71078716	     51.75156742	     97.52982096	     35.86849009	    -25.54552135
      1.05000000	    -36.45819366	     -9.55292782	    -32.21920040	      3.17987867	      0.57492862	      0.17138905	   -123.99481311	     10.22659590	   -167.89339811	   -734.60312776	      0.00000000	      0.00000000	     44.71940354	    345.09277414	   -112.93335045	    -23.23330871	    -90.37067809	    -68.04425306	      0.00000000	      0.00000000	   -290.50112211	      9.11706562	     96.78285628	     14.11542969	    -26.13426926
      1.05500000	    -37.23066777	     10.32615645	    -31.99099409	      3.18343125	      0.51686444	      0.16783247	   -124.88455444	     -9.54516107	   -184.96147842	   -716.90500018	      0.00000000	      0.00000000	     62.04181958	    420.62431813	    -96.72730798	      2.84359815	    -60.24516750	    -44.90854466	      0.00000000	      0.00000000	   -288.57223737	    -32.94317256	     97.13561008	     -7.60512099	    -27.64594155
      1.06000000	    -39.46859650	     28.63675253	    -31.31729497	      3.18192901	      0.45316925	      0.16441573	   -120.16477440	    -27.73518473	   -201.24898743	   -689.80901419	      0.00000000	      0.00000000	     81.18922998	    498.49951730	    -75.49369164	     26.07374780	    -29.76545587	    -18.09320705	      0.00000000	      0.00000000	   -300.05390273	    -71.85042187	     98.53747553	    -27.46860836	    -29.17361975
      1.06500000	    -42.74481050	     43.60425460	    -30.35956585	      3.17392498	      0.38549260	      0.16214572	   -110.96915615	    -42.33917379	   -214.88584868	   -655.23599590	      0.00000000	      0.00000000	     99.04298974	    572.61874230	    -50.43976726	     44.75848623	      0.52616287	     12.52562546	      0.00000000	      0.00000000	   -317.80147533	   -105.32198816	    100.29722362	    -43.71031295	    -29.96006162
      1.07000000	    -46.18822784	     53.93784202	    -29.21526021	      3.15872591	      0.31599531	      0.16250855	    -99.32810845	    -51.51163180	   -223.22388627	   -616.13141649	      0.00000000	      0.00000000	    112.21043118	    635.24081765	    -23.57316098	     57.66017375	     29.85836272	     47.04552481	      0.00000000	      0.00000000	   -330.88432938	   -131.25926591	    101.29372542	    -55.11638590	    -29.45006474
      1.07500000	    -48.80752507	     59.20829428	    -27.95455710	      3.13689402	      0.24683807	      0.16706737	    -87.52896450	    -54.16356674	   -223.21658900	   -575.61084429	      0.00000000	      0.00000000	    118.51107172	    678.33775602	      2.82475779	     64.38169521	     57.08154108	     85.19201614	      0.00000000	      0.00000000	   -327.78309592	   -148.31285017	    100.43275307	    -61.38075687	    -27.28722368
      1.08000000	    -49.86673423	     59.91719703	    -26.68025867	      3.11040873	      0.17975444	      0.17675681	    -77.33574117	    -50.38036146	   -212.33994395	   -535.94619168	      0.00000000	      0.00000000	    117.90286188	    695.41275399	     26.81868320	     65.50349639	     80.71604754	    126.02165425	      0.00000000	      0.00000000	   -300.40315259	   -156.54942878	     97.12077547	    -63.09871505	    -23.37891345
      1.08500000	    -49.06543335	     57.21077380	    -25.59454678	      3.08208365	      0.11592688	      0.19112361	    -69.43709098	    -41.47830802	   -189.90449672	   -497.76467073	      0.00000000	      0.00000000	    112.05127735	    683.44115034	     47.21307397	     62.36516917	     99.12199456	    167.93529757	      0.00000000	      0.00000000	   -247.07687787	   -157.44954865	     91.41342550	    -61.38859763	    -17.90234955
      1.09000000	    -46.35162765	     52.43582521	    -24.96960116	      3.05427406	      0.05615692	      0.20793412	    -63.47104019	    -29.70688859	   -158.01470081	   -459.79954701	      0.00000000	      0.00000000	    103.25032298	    644.12165075	     63.49049065	     56.64734022	    110.98313249	    209.03498303	      0.00000000	      0.00000000	   -173.02295028	   -153.26509612	     83.63255342	    -57.43478546	    -11.13501391
      1.09500000	    -41.57038977	     46.82034575	    -25.03191175	      3.02766886	      0.00106417	      0.22365168	    -58.56868497	    -17.72172347	   -121.25827152	   -419.42746919	      0.00000000	      0.00000000	     93.66244023	    583.50866878	     75.47628000	     50.00490275	    115.90634105	    247.58942101	      0.00000000	      0.00000000	    -88.27402523	   -146.31563174	     73.77000629	    -52.28712732	     -3.24907991
      1.10000000	    -34.34675166	     41.35841575	    -25.90024399	      3.00109687	     -0.04889885	      0.23472827	    -53.98048212	     -7.95673276	    -85.02661047	   -373.87931468	      0.00000000	      0.00000000	     84.90805192	    509.95390831	     83.13417690	     43.82968506	    114.52269358	    282.35052438	      0.00000000	      0.00000000	     -4.39226205	   -138.59099712	     61.28465351	    -46.90531118	      5.69838724
      1.10500000	    -24.31476544	     36.74565915	    -27.57895688	      2.97255564	     -0.09355265	      0.23882599	    -49.41752388	     -2.05533916	    -53.61369555	   -321.50405382	      0.00000000	      0.00000000	     77.86359007	    431.74523343	     86.62026913	     39.04233292	    107.99813669	    312.63995662	      0.00000000	      0.00000000	     68.59297532	   -131.65534614	     45.49735819	    -42.10953923	     15.52968339
      1.11000000	    -11.50229442	     33.29220213	    -29.91465906	      2.94078696	     -0.13309675	      0.23519451	    -44.99651832	     -0.59575255	    -29.30545498	   -262.39806153	      0.00000000	      0.00000000	     72.83163893	    355.90773187	     86.43838237	     35.92425161	     97.52554793	    338.23274380	      0.00000000	      0.00000000	    124.13975847	   -126.61407176	     26.25883308	    -38.32320339	     25.68799885
      1.11500000	      3.38936007	     30.90828180	    -32.54689392	      2.90640998	     -0.16816814	      0.22444026	    -40.96340795	     -3.17556956	    -12.39110137	   -198.32631483	      0.00000000	      0.00000000	     69.92342042	    287.79799621	     83.49986303	     34.12044180	     84.19273062	    359.08926494	      0.00000000	      0.00000000	    159.72041595	   -123.97378624	      4.41791305	    -35.39991794	     35.27146547
      1.12000000	     18.99072689	     29.17956670	    -34.94024421	      2.87199994	     -0.19986386	      0.20837548	    -37.50528515	     -8.62385154	     -1.30294711	   -132.36058981	      0.00000000	      0.00000000	     69.20871898	    230.34561184	     79.01685488	     32.79272619	     69.07587860	    375.12514576	      0.00000000	      0.00000000	    176.22866830	   -123.63598809	    -18.16876991	    -32.74290950	     43.40471398
      1.12500000	     33.59752873	     27.47469851	    -36.56392282	      2.84099782	     -0.22973589	      0.18994538	    -34.75500806	    -15.20782520	      7.29392702	    -68.37747207	      0.00000000	      0.00000000	     70.61942223	    183.30668453	     74.29303645	     30.84685132	     53.19828301	    386.29596888	      0.00000000	      0.00000000	    176.95695556	   -125.28083124	    -39.12477868	    -29.62044081	     49.68391530
      1.13000000	     45.76698084	     25.10229404	    -37.19337949	      2.81589691	     -0.25959645	      0.17265628	    -32.90960192	    -20.97137076	     17.98281843	    -10.23525908	      0.00000000	      0.00000000	     73.80119449	    143.64708819	     70.41936148	     27.24528296	     37.25828777	    392.93826992	      0.00000000	      0.00000000	    166.53810292	   -128.80661865	    -56.45589634	    -25.50096336	     54.44856702
      1.13500000	     54.89084438	     21.48298660	    -37.09049921	      2.79692999	     -0.29102835	      0.15952349	    -32.35925879	    -24.18452995	     35.35748777	     39.16488787	      0.00000000	      0.00000000	     77.77202322	    106.92186044	     67.93659738	     21.26272771	     21.41615834	    395.96419239	      0.00000000	      0.00000000	    149.91000957	   -134.32497422	    -69.40753867	    -20.22874853	     58.73911700
      1.14000000	     61.28831405	     16.20117998	    -36.83938469	      2.78233892	     -0.32493634	      0.15227335	    -33.61818170	    -23.62550694	     62.36739616	     78.42088488	      0.00000000	      0.00000000	     80.43992266	     68.65972589	     66.78565144	     12.45350675	      5.38246105	    396.72915284	      0.00000000	      0.00000000	    131.46974530	   -141.79324679	    -78.58339450	    -13.89557492	     63.84937123
      1.14500000	     65.73122599	      8.95265049	    -36.96163846	      2.76979761	     -0.36152095	      0.15113756	    -36.93014355	    -18.63211170	     98.84114661	    107.69523134	      0.00000000	      0.00000000	     78.45925953	     25.29729522	     66.68848726	      0.46343221	    -11.24444623	    396.71784741	      0.00000000	      0.00000000	    114.51266798	   -150.63716722	    -85.25064379	     -6.50725057	     70.58678451
      1.15000000	     68.86794426	     -0.41937827	    -37.59524092	      2.75762352	     -0.40054026	      0.15489108	    -41.83190235	     -9.15795617	    140.70186925	    128.56936039	      0.00000000	      0.00000000	     67.65513663	    -25.14451970	     67.58178927	    -14.93705006	    -28.48919227	    397.17291939	      0.00000000	      0.00000000	    100.87984207	   -159.46545085	    -90.51443767	      2.21903429	     78.64981335
      1.15500000	     70.93870410	    -11.74651046	    -38.37763084	      2.74512788	     -0.44158640	      0.16091960	    -47.05504003	      4.08812810	    180.35759505	    143.72024150	      0.00000000	      0.00000000	     44.04867868	    -82.49434927	     69.76562486	    -33.54152274	    -45.53402164	    398.81545714	      0.00000000	      0.00000000	     91.09106289	   -166.17904286	    -94.87859346	     12.70415869	     86.63851666
      1.16000000	     71.73480687	    -24.35948623	    -38.54753111	      2.73237012	     -0.48442316	      0.16565355	    -50.76067811	     19.59268865	    208.57326761	    156.33499146	      0.00000000	      0.00000000	      5.41205731	   -144.25206194	     73.89054377	    -54.39985209	    -60.63041656	    401.86690456	      0.00000000	      0.00000000	     85.10357899	   -168.88073385	    -98.13918760	     25.08020623	     92.81874979
      1.16500000	     70.71070457	    -37.02253936	    -37.19278450	      2.71967807	     -0.52933913	      0.16566197	    -50.92342321	     35.16907120	    217.24152573	    169.43173360	      0.00000000	      0.00000000	    -47.42502081	   -206.02047066	     80.90575361	    -75.73218426	    -71.45673211	    406.27494584	      0.00000000	      0.00000000	     82.79953630	   -166.91693891	    -99.52330791	     38.72740886	     95.99981700
      1.17000000	     67.28987530	    -48.09270018	    -33.49573315	      2.70713195	     -0.57713682	      0.15896360	    -45.78241974	     48.29779455	    201.68049129	    185.42355213	      0.00000000	      0.00000000	   -110.33706104	   -262.27625507	     91.82933795	    -95.20368554	    -75.63345236	    411.83841259	      0.00000000	      0.00000000	     83.61556100	   -160.86897029	    -98.12899041	     52.14616433	     95.79275322
      1.17500000	     61.20032050	    -56.11214642	    -26.94230413	      2.69417832	     -0.62858664	      0.14573637	    -34.17587595	     56.84333857	    161.70795136	    206.11541589	      0.00000000	      0.00000000	   -176.51591841	   -307.44442873	    107.37651185	   -110.70589000	    -71.34270111	    418.25035328	      0.00000000	      0.00000000	     86.36180328	   -151.77797730	    -93.45189358	     63.55879699	     92.43276190
      1.18000000	     52.56517040	    -60.67055296	    -17.60427954	      2.67945080	     -0.68360957	      0.12806105	    -15.56551902	     60.00026940	    101.85761396	    232.95535389	      0.00000000	      0.00000000	   -237.53709018	   -337.43926792	    127.71255848	   -121.33598307	    -58.10864251	    425.24519469	      0.00000000	      0.00000000	     89.99495825	   -140.79608120	    -85.63654095	     72.03873532	     86.83757390
      1.18500000	     41.83772929	    -62.80449459	     -6.44609656	      2.66082340	     -0.74051574	      0.10891220	     10.03275026	     58.71461465	     31.01227562	    267.09717998	      0.00000000	      0.00000000	   -285.15444375	   -350.92295258	    152.32895063	   -127.74004206	    -37.35761106	    432.65347964	      0.00000000	      0.00000000	     94.22580091	   -129.18669594	    -75.49119097	     78.20268535	     80.83711468
      1.19000000	     29.88409838	    -64.49413728	      4.66100671	      2.63589608	     -0.79555128	      0.09095052	     41.79216491	     55.17158306	    -38.89205510	    308.98139907	      0.00000000	      0.00000000	   -313.76931556	   -349.57187098	    179.81171800	   -131.49042587	    -12.26620534	    440.04585691	      0.00000000	      0.00000000	     98.93736676	   -117.88129179	    -64.53792349	     83.81277939	     76.94668765
      1.19500000	     18.17235462	    -67.66451413	     13.46912147	      2.60306914	     -0.84301826	      0.07574799	     77.51438877	     51.86811315	    -95.27934074	    357.58138881	      0.00000000	      0.00000000	   -322.30834370	   -337.70979289	    207.60862268	   -134.11248648	     13.15658221	    446.20251905	      0.00000000	      0.00000000	    103.31834223	   -106.97809731	    -55.00665208	     90.67088939	     77.57686010
      1.20000000	      8.68243822	    -73.31343398	     18.22286399	      2.56273675	     -0.87609216	      0.06373009	    113.33063767	     50.85485851	   -127.98100961	    409.79453754	      0.00000000	      0.00000000	   -313.91861635	   -321.40831846	    232.27232548	   -136.39994472	     35.34380884	    449.00538353	      0.00000000	      0.00000000	    106.00899984	    -96.03272273	    -49.41109139	     99.56720245	     84.13879220
      1.20500000	      3.36517561	    -81.08203445	     18.28780484	      2.51764374	     -0.88814903	      0.05461561	    144.14520948	     53.24712445	   -131.90133208	    460.46471022	      0.00000000	      0.00000000	   -293.17357759	   -306.74352934	    250.35784675	   -138.13489047	     52.14608429	    445.94928798	      0.00000000	      0.00000000	    106.01344348	    -84.85807467	    -49.72862465	    109.76539080	     96.45931211
      1.21000000	      3.51479817	    -89.37896105	     14.15398829	      2.47196552	     -0.87423678	      0.04792107	    164.65136682	     58.97202659	   -108.33531653	    503.27565154	      0.00000000	      0.00000000	   -262.43634070	   -297.56459176	    259.44743288	   -138.18187081	     63.05687828	    434.92557561	      0.00000000	      0.00000000	    103.32498068	    -73.88705641	    -56.76107903	    119.19399624	    112.72953214
      1.21500000	      9.51881330	    -95.97606536	      7.01059224	      2.42969774	     -0.83240026	      0.04322713	    170.41232651	     66.77125776	    -64.57756672	    532.32572272	      0.00000000	      0.00000000	   -220.06095727	   -293.61717729	    258.65730838	   -134.96699704	     68.81642165	    414.87643291	      0.00000000	      0.00000000	     98.90878175	    -63.75673960	    -70.11823630	    125.19255502	    130.02261693
      1.22000000	     20.91368382	    -98.78397729	     -1.64828268	      2.39336194	     -0.76464596	      0.04010423	    158.88001404	     74.47819008	    -11.90737722	    543.75773053	      0.00000000	      0.00000000	   -162.13333490	   -290.17862759	    248.67444738	   -127.17739547	     70.87259328	    386.20447074	      0.00000000	      0.00000000	     94.31179734	    -54.72263853	    -88.52918688	    125.45282509	    145.19026736
      1.22500000	     36.35040362	    -96.53902103	    -10.27196257	      2.36365434	     -0.67724482	      0.03790918	    130.48263990	     79.64376685	     37.74960079	    536.81270762	      0.00000000	      0.00000000	    -86.93868683	   -280.39826526	    231.74728802	   -114.37624282	     70.94219428	    350.94853240	      0.00000000	      0.00000000	     91.12861906	    -46.66990061	   -109.94891034	    118.85714038	    155.84407322
      1.23000000	     53.55714488	    -89.30217444	    -17.56215446	      2.34001175	     -0.58010818	      0.03596674	     89.36993371	     80.54385660	     75.56832848	    514.14850366	      0.00000000	      0.00000000	      0.96472192	   -259.84117876	    211.47751869	    -97.41355419	     70.55417176	    312.63246794	      0.00000000	      0.00000000	     90.43705964	    -39.57009815	   -131.61757764	    106.02574790	    161.08231292
      1.23500000	     69.79428342	    -78.67931105	    -22.80877058	      2.32155089	     -0.48537690	      0.03407617	     43.00869344	     77.17741748	     98.32147747	    481.65425374	      0.00000000	      0.00000000	     90.34264485	   -230.12182273	    191.93042434	    -78.60422967	     70.59664966	    275.75229830	      0.00000000	      0.00000000	     92.34528107	    -33.66289029	   -150.65196182	     89.42628628	    161.65875511
      1.24000000	     82.70998066	    -67.54117874	    -25.98112571	      2.30781079	     -0.40570439	      0.03254465	      0.56364564	     71.47186187	    108.30019668	    447.82017027	      0.00000000	      0.00000000	    166.94156167	   -198.61661537	    176.38121229	    -61.39087993	     71.17181310	    245.04802594	      0.00000000	      0.00000000	     95.83562197	    -29.25172529	   -164.97115470	     72.92705420	    159.53841848
      1.24500000	     90.86723612	    -59.15099562	    -27.51763194	      2.29905910	     -0.35245595	      0.03165387	    -29.19295110	     66.36013695	    110.85776217	    422.19979965	      0.00000000	      0.00000000	    218.21931250	   -174.75810775	    166.65011346	    -49.34436667	     71.85984914	    224.70159527	      0.00000000	      0.00000000	     99.10757465	    -26.53497416	   -173.66084343	     60.78389418	    157.05177899
      1.25000000	     93.63885315	    -56.03958069	    -27.95082857	      2.29601155	     -0.33371967	      0.03138238	    -39.89293025	     64.33711533	    111.03671072	    412.63577717	      0.00000000	      0.00000000	    236.19911698	   -165.90043898	    163.37145337	    -45.02686434	     72.16049308	    217.58011545	      0.00000000	      0.00000000	    100.43508077	    -25.61706316	   -176.55241029	     56.31768510	    156.00070652
