# Supplementary material for: Biomechanics of running: A special reference to the comparisons of wearing boots and running shoes
Source: PLoS One. 2022 Jun 24;17(6):e0270496. doi: 10.1371/journal.pone.0270496 (PMC9231798; doi:10.1371/journal.pone.0270496)
Supplement: S1 File — The file contains experimental markers and force data (TRC and MOT), OpenSim model (OSIM), setup (XML), and output (STO) files for 17 participants, 2 conditions (boot\shoe), and 4 trials which are stored in separate folders. (ZIP) [file pone.0270496.s001.zip › DataSet/s01/boot/T1/results/s01_boot_T1_TD.txt]

velocity	3.01896
Rstance	0.265
Rswing	0.505
Rflight	0.125
Rstep	0.39
Rstride	0.77
Lstance	0.265	0.27
Lswing	0.515
Lflight	0.125	0.11
Lstep	0.39	0.38
Lstride	0.78
RstepWidth	7.18548
RflightLength	107.91555
RstepLength	126.08175
RstrideLength	242.34728
RstrideHeight	26.0065
LstepWidth	10.21625	12.17166
LflightLength	101.21673	98.70594
LstepLength	116.06059	116.26553
LstrideLength	244.95641
LstrideHeight	31.07675
