# Supplementary material for: Biomechanics of running: A special reference to the comparisons of wearing boots and running shoes
Source: PLoS One. 2022 Jun 24;17(6):e0270496. doi: 10.1371/journal.pone.0270496 (PMC9231798; doi:10.1371/journal.pone.0270496)
Supplement: S1 File — The file contains experimental markers and force data (TRC and MOT), OpenSim model (OSIM), setup (XML), and output (STO) files for 17 participants, 2 conditions (boot\shoe), and 4 trials which are stored in separate folders. (ZIP) [file pone.0270496.s001.zip › DataSet/s01/boot/T1/s01_boot_T1_setupExtLoads.xml]

<?xml version="1.0" encoding="UTF-8" ?>
<OpenSimDocument Version="40000">
	<ExternalLoads name="ExtLoad">
		<objects>
			<ExternalForce name="FP1">
				<!--Name of the body the force is applied to.-->
				<applied_to_body>calcn_r</applied_to_body>
				<!--Name of the body the force is expressed in (default is ground).-->
				<force_expressed_in_body>ground</force_expressed_in_body>
				<!--Name of the body the point is expressed in (default is ground).-->
				<point_expressed_in_body>ground</point_expressed_in_body>
				<!--Identifier (string) to locate the force to be applied in the data source.-->
				<force_identifier>ground_force_1_v</force_identifier>
				<!--Identifier (string) to locate the point to be applied in the data source.-->
				<point_identifier>ground_force_1_p</point_identifier>
				<!--Identifier (string) to locate the torque to be applied in the data source.-->
				<torque_identifier>ground_torque_1_</torque_identifier>
				<!--Name of the data source (Storage) that will supply the force data.-->
				<data_source_name>s1_boot_run_120003</data_source_name>
			</ExternalForce>
		</objects>
		<groups />
		<!--Storage file (.sto) containing (3) components of force and/or torque and point of application.Note: this file overrides the data source specified by the individual external forces if specified.-->
		<datafile>E:\MMMMM\s01\boot\T1\exp\s01_boot_T1_forces.mot</datafile>
	</ExternalLoads>
</OpenSimDocument>
