# Supplementary material for: Biomechanics of running: A special reference to the comparisons of wearing boots and running shoes
Source: PLoS One. 2022 Jun 24;17(6):e0270496. doi: 10.1371/journal.pone.0270496 (PMC9231798; doi:10.1371/journal.pone.0270496)
Supplement: S1 File — The file contains experimental markers and force data (TRC and MOT), OpenSim model (OSIM), setup (XML), and output (STO) files for 17 participants, 2 conditions (boot\shoe), and 4 trials which are stored in separate folders. (ZIP) [file pone.0270496.s001.zip › DataSet/s01/boot/T2/exp/s01_boot_T2_markers.trc]

PathFileType	4	(X/Y/Z)	s1_boot_run_120004;yzx;r1
DataRate	CameraRate	NumFrames	NumMarkers	Units	OrigDataRate	OrigDataStartFrame	OrigNumFrames
200	200	267	43	mm	200	0	267
Frame#	Time	RASI			LASI			RPSI			LPSI			RTH1			RTH2			RTH3			RTH4			RLFC			RTB1			RTB2			RTB3			RTB4			RLMAL			RCAL			RTOE
		X1	Y1	Z1	X2	Y2	Z2	X3	Y3	Z3	X4	Y4	Z4	X5	Y5	Z5	X6	Y6	Z6	X7	Y7	Z7	X8	Y8	Z8	X9	Y9	Z9	X10	Y10	Z10	X11	Y11	Z11	X12	Y12	Z12	X13	Y13	Z13	X14	Y14	Z14	X15	Y15	Z15	X16	Y16	Z16
0	0.000000	-287.078827	1021.151245	662.582581	-287.853088	1044.054199	430.420105	-444.167053	1083.347534	598.209961	-450.435791	1084.460083	501.592499	-393.030304	767.467834	692.661499	-339.939484	747.849731	661.756042	-377.388153	654.378784	653.036743	-419.552063	665.165405	676.760620	-482.552246	545.396179	653.089355	-600.097900	489.088379	675.274170	-574.956238	448.439453	649.902771	-652.824829	388.115631	635.763306	-684.565552	433.578583	664.936340	-856.751831	318.118988	631.307922	-916.826111	355.516571	576.902649	-821.527161	155.621429	541.516113
1	0.005000	-271.247864	1020.620117	662.511230	-272.061188	1043.034302	430.409485	-428.865967	1082.617065	597.959229	-434.752289	1083.205322	501.554169	-375.988403	766.666809	692.745728	-322.025940	746.557007	659.906616	-358.773865	653.091736	652.520020	-399.849640	663.336670	676.431641	-463.441010	543.030212	652.560791	-584.535950	490.674652	674.204224	-559.288391	449.790070	649.674927	-637.676208	390.398804	635.797241	-668.902954	437.079712	664.314819	-841.085938	324.319550	631.617859	-901.841980	362.920258	578.015381	-810.218872	161.373001	540.857483
2	0.010000	-255.300323	1020.351990	662.447327	-256.230530	1041.615601	430.266876	-414.225372	1081.473389	597.703186	-419.330780	1081.844360	501.250092	-358.215179	766.215759	692.047974	-303.640350	746.128113	660.850098	-340.049744	651.537170	652.085083	-379.817902	660.627136	676.592529	-443.914032	541.035522	652.677368	-565.529907	490.591888	674.183655	-541.904907	448.656799	650.288513	-622.013550	392.363098	635.859985	-652.742188	440.123840	663.735718	-826.206543	330.654327	631.941956	-888.659668	372.281738	578.393799	-800.087830	169.087769	539.544006
3	0.015000	-240.415863	1018.889893	662.495483	-240.944214	1040.392090	429.895020	-399.109650	1079.834961	597.675720	-404.118774	1080.098755	500.722687	-340.241119	764.298218	691.986633	-285.452240	745.696777	660.805237	-321.275238	649.737671	651.742981	-362.162140	659.787598	675.556213	-424.566223	538.939758	652.977844	-545.112549	489.596161	674.524475	-523.430664	447.205597	649.427246	-605.849121	394.007568	635.940125	-634.013733	441.082031	664.539246	-812.203613	338.127991	632.181824	-871.689697	379.681030	579.453552	-789.086731	175.995026	538.943970
4	0.020000	-224.294281	1018.504211	662.420593	-225.760132	1038.679077	429.122192	-383.876129	1077.754761	597.735962	-389.155060	1078.194458	500.602570	-322.336456	762.019531	691.788452	-267.028534	743.591248	661.221924	-302.509827	647.715698	651.504883	-342.891907	657.203308	676.154785	-404.496277	536.498230	653.270996	-525.316772	488.443542	674.538818	-505.562073	445.130554	650.313416	-589.195496	395.331238	636.026245	-617.737366	444.048706	664.140747	-796.888062	344.961304	632.331360	-856.330444	389.251770	579.987366	-777.821289	182.071182	538.380676
5	0.025000	-209.079514	1016.560486	662.713379	-211.054794	1036.411987	429.082672	-368.757324	1075.440552	597.240417	-373.723907	1075.991211	503.029236	-304.803284	760.329163	692.098694	-249.933075	742.712769	662.817932	-283.812866	645.493896	651.381897	-322.857666	654.187439	676.730042	-384.970520	531.973389	654.383057	-505.189453	487.620728	674.940857	-486.448456	444.087341	649.503235	-572.065063	396.333160	636.107056	-597.306580	444.645050	665.001831	-780.701721	350.874054	632.203552	-838.994324	396.916138	579.450500	-766.002808	187.982178	537.654541
6	0.030000	-193.955032	1015.675903	662.615540	-195.947144	1035.273315	428.866425	-353.971191	1072.870728	597.109741	-359.060944	1073.589355	503.142426	-287.156281	757.519287	692.473450	-231.675140	740.318481	663.935059	-265.243866	643.094849	651.385132	-304.743652	651.555847	677.260559	-363.347198	528.620667	654.679688	-484.744171	486.290070	675.614258	-467.896332	441.724548	651.127686	-554.470215	397.012360	636.171143	-580.207581	447.170990	664.420227	-763.631348	357.335907	632.129150	-819.962585	404.170563	579.887695	-753.351746	194.352325	537.576233
7	0.035000	-178.566086	1013.968445	662.742554	-180.789154	1033.004639	428.946930	-339.102783	1069.967651	597.371582	-344.931274	1071.551758	500.889771	-269.691986	754.803345	693.071716	-213.889145	738.693604	665.138855	-246.862213	640.541077	651.525696	-286.818298	649.130432	677.741394	-342.634247	525.753723	655.222839	-464.916809	484.776276	676.336182	-448.610809	440.359802	650.852112	-536.423462	397.367859	636.207153	-559.859863	447.107025	665.304749	-746.207825	363.414734	632.086121	-801.977783	412.556854	579.468689	-740.174988	200.396439	537.694458
8	0.040000	-164.026352	1011.728882	662.310852	-166.709396	1031.409302	428.857727	-324.364594	1066.734497	597.460205	-329.721130	1068.129150	501.124420	-252.598297	752.361267	693.221680	-195.989685	736.071838	666.168457	-227.858978	637.116028	653.421021	-269.015472	645.852234	678.097900	-322.969299	522.215149	656.603943	-444.576630	482.970337	676.884766	-428.624634	438.561981	650.517151	-517.937134	397.398712	636.203674	-538.312317	446.863739	665.883972	-728.363098	370.284454	631.680542	-782.867432	420.138733	578.934875	-726.071716	206.570023	537.933228
9	0.045000	-148.553421	1009.151489	661.417725	-151.828629	1028.792725	428.469543	-309.569733	1063.164673	597.205261	-315.813629	1065.159790	501.445953	-236.538605	748.566711	692.813477	-178.299133	734.057373	666.789978	-210.015015	632.705261	652.567505	-251.050095	642.062073	678.462646	-301.401642	517.419617	657.318665	-423.916626	480.977112	677.100037	-409.168823	436.234131	650.951111	-499.023682	397.103912	636.149353	-519.299133	447.508484	665.952637	-710.279480	376.063965	631.591309	-763.297302	427.060638	577.541443	-710.830627	212.143890	538.520203
10	0.050000	-133.644608	1006.370361	661.085999	-137.516953	1026.394897	427.667847	-294.623352	1059.432251	597.343506	-301.612152	1061.871948	501.645050	-220.533844	744.212891	692.313599	-160.540283	730.369629	667.246948	-189.162003	630.508179	655.406921	-232.637192	638.100647	678.968018	-279.654755	513.590332	658.774292	-400.997803	477.208862	678.306152	-388.528748	431.819733	652.123779	-479.695557	396.482574	636.032837	-498.881104	448.436310	666.270996	-691.414917	381.825745	631.190918	-742.650940	433.686523	576.568787	-695.729370	216.806396	540.187256
11	0.055000	-118.545311	1003.084473	660.920776	-123.148903	1024.423828	427.328491	-280.505737	1055.403442	597.539978	-287.105042	1057.880005	501.969391	-203.604919	740.092896	692.188354	-142.478790	727.031555	667.550293	-168.717575	628.680664	657.604919	-213.491776	634.308716	679.746399	-259.089386	507.979431	659.833130	-380.375580	474.278320	679.115234	-368.081757	428.818268	652.903992	-459.965210	395.533661	635.842651	-477.448822	448.004669	666.224915	-672.055176	387.569031	631.007324	-721.613037	439.920746	575.351868	-678.872375	222.178543	541.198303
12	0.060000	-103.966316	999.850586	660.313904	-109.405365	1021.322632	426.835052	-265.831787	1051.163208	597.300659	-273.717407	1054.207642	502.059937	-184.772705	736.999878	692.904236	-124.542511	724.406494	668.352905	-150.379105	623.412842	656.431641	-193.328827	631.027100	680.930298	-236.938126	504.284851	660.974182	-359.606140	472.198822	679.748535	-347.511414	426.777710	653.131165	-439.845001	394.256226	635.567505	-456.270660	447.405975	666.806946	-651.725769	392.727417	630.886353	-699.617798	445.429626	572.776123	-661.266418	227.000381	542.739441
13	0.065000	-89.167999	996.566528	660.038025	-95.783653	1018.883606	426.421875	-251.542816	1046.201050	599.115784	-259.520386	1049.938721	502.394714	-166.852310	731.669189	693.007629	-106.642303	721.177734	668.620056	-129.828827	619.737793	657.873901	-173.641724	624.869446	680.960876	-215.598618	499.249969	661.256592	-337.255219	469.836334	680.168335	-326.539215	423.905334	653.334595	-419.904755	393.304535	635.734375	-434.841339	446.750702	667.024536	-630.443848	397.983032	630.186279	-677.936584	450.778320	570.681213	-642.734070	230.408295	544.573181
14	0.070000	-74.322235	992.260559	659.206177	-82.487381	1016.522583	425.248901	-237.701813	1041.782837	598.259216	-246.247650	1045.732056	502.522552	-147.866150	727.009216	693.643250	-87.970993	717.886536	668.251587	-108.582451	617.599976	659.890015	-154.521469	620.202454	680.802673	-194.402878	493.529846	661.297913	-312.016907	465.578064	681.466492	-304.336517	419.249084	654.164856	-398.693024	392.371094	635.948608	-413.069214	446.246460	667.627930	-610.484558	403.038055	629.870605	-655.218811	456.059601	569.136841	-624.026245	234.099609	546.533020
15	0.075000	-59.595791	987.008789	660.031128	-68.063469	1013.357117	423.826721	-223.479568	1037.088379	599.334961	-232.423660	1041.431152	503.329193	-128.461761	722.830505	694.522827	-69.987450	714.081787	668.239014	-86.848984	612.928589	660.920349	-133.443787	615.507385	681.694519	-172.682907	487.779541	661.715576	-289.787537	462.757385	682.353149	-281.346649	417.448914	655.595703	-377.900085	391.545013	636.717163	-390.423218	445.630493	667.448303	-589.302979	408.480133	629.291931	-632.313721	460.824280	569.206848	-604.866699	238.169510	548.058105
16	0.080000	-45.177059	984.259216	657.391296	-54.851509	1009.618835	423.416321	-210.221588	1032.286621	598.833984	-219.107849	1037.037964	503.581146	-109.286720	718.943909	695.357910	-50.896030	709.829529	668.307312	-66.213135	609.383301	661.185669	-113.388565	609.988281	681.400513	-149.770676	482.654175	663.126953	-268.516541	460.548492	683.000793	-257.510590	416.438660	658.605225	-356.507721	390.507782	636.791382	-367.336792	444.892456	667.496521	-564.692078	411.062531	630.050415	-608.137756	464.938782	569.176575	-584.663025	241.360794	550.386780
17	0.085000	-30.975710	979.690247	656.653137	-42.455334	1006.993408	422.610168	-196.448822	1027.190063	600.150940	-206.430481	1032.935181	503.886780	-90.988548	715.160095	695.860229	-32.767101	706.578674	667.343567	-47.931351	604.097046	659.108215	-93.214661	604.816711	681.080383	-126.076515	478.604187	664.913086	-246.153320	458.125671	683.581848	-235.043747	413.123016	658.479065	-334.543701	389.420013	636.807251	-345.658203	444.343445	668.227722	-542.956665	415.832886	629.486206	-584.208191	468.044556	568.528076	-564.064392	244.149628	552.240356
18	0.090000	-16.309845	975.568787	655.151001	-28.627512	1002.709229	421.395355	-183.163559	1021.636292	599.878113	-193.273041	1028.417358	504.345642	-72.101738	709.580078	694.871460	-14.131628	702.569641	666.888184	-26.898718	600.058899	659.296204	-71.780952	601.164429	681.893738	-102.075783	474.674774	666.345215	-222.011276	455.012146	684.034790	-212.210144	410.034119	658.457886	-311.992950	388.479523	636.912720	-321.746429	443.661041	668.331970	-518.123535	418.041168	629.789856	-560.241455	470.924469	567.311890	-542.405945	246.853821	554.237976
19	0.095000	-2.455469	971.674011	655.206360	-15.536609	999.004639	420.543152	-170.017502	1016.268677	600.502197	-180.213501	1024.003906	504.465515	-53.454704	705.121826	695.197510	4.794060	699.664368	667.179016	-4.068861	598.404968	661.207336	-50.007935	596.887390	682.568237	-78.243881	469.911133	666.694702	-197.850311	452.804871	683.900513	-187.851135	407.886902	659.501465	-288.840485	387.884186	637.255737	-298.041718	442.707428	668.793518	-495.070038	422.313446	629.628784	-536.199341	474.605988	567.026001	-520.240479	248.715332	556.700928
20	0.100000	11.819751	967.097168	654.751831	-2.597580	995.210571	420.341614	-157.221573	1011.781555	600.025940	-167.729752	1019.979065	504.734161	-34.760727	700.505310	695.161621	23.552185	696.161560	666.743835	16.823700	593.871155	661.176758	-28.311007	592.470337	683.190186	-54.654652	465.947662	666.705872	-172.826523	450.320740	684.635559	-164.350739	405.195190	658.985718	-265.199921	386.225311	636.963867	-273.408905	441.475616	669.120850	-469.752319	423.508026	629.890808	-511.316467	476.154541	567.023315	-498.163177	251.094910	558.208191
21	0.105000	25.598387	963.383484	655.041077	10.845993	992.488098	419.711212	-144.554657	1006.429688	599.555054	-154.781372	1015.335693	505.058472	-15.593932	695.799927	694.613281	42.052845	693.159790	665.729736	37.088238	590.721375	659.644714	-6.489686	589.001648	683.971497	-30.369663	462.244080	666.610962	-148.611374	447.818878	683.671997	-139.330017	403.500580	659.600342	-241.349869	385.226532	636.683228	-248.515686	439.412781	669.471558	-444.840759	425.033936	630.473145	-486.218689	477.734070	568.148499	-474.158417	252.305115	560.293945
22	0.110000	40.311382	959.291565	654.426147	24.108711	988.818481	418.081238	-131.574875	1001.514404	599.358765	-141.643173	1010.695618	505.411774	3.195475	692.155457	694.523926	60.760532	690.484497	664.437256	59.401073	589.058838	660.121887	14.250813	584.788818	683.044800	-5.542221	459.757324	666.484436	-122.559616	444.460297	684.325256	-114.810188	400.795593	659.196716	-216.884827	383.580811	636.614075	-223.743347	438.990387	670.237549	-419.914276	426.908569	631.241821	-460.851074	478.886841	568.837585	-450.455597	253.460510	561.823608
23	0.115000	52.741707	954.326233	654.310364	36.530022	985.052856	417.137421	-118.453606	996.268982	599.969788	-128.411606	1006.041931	505.396942	22.482897	688.786133	694.330933	79.863197	688.595337	663.752319	80.488579	586.232666	659.475220	35.604469	581.032349	682.922913	19.459799	455.830200	666.791077	-97.509827	443.071045	684.565979	-88.816078	399.560974	660.519409	-192.409836	382.798889	636.489685	-198.492981	438.741547	670.796143	-394.718994	427.994598	632.136658	-434.799683	479.118805	569.963745	-425.640228	254.551453	563.331238
24	0.120000	65.171066	949.809387	654.177856	49.936996	981.926575	416.707123	-105.623909	991.415894	600.240234	-115.302689	1001.105652	506.219574	41.874580	685.233643	694.933472	98.883194	686.698181	663.594055	101.698982	584.794800	658.782043	58.476501	579.575623	683.977112	44.756142	453.286530	666.743835	-72.044373	441.253326	684.420654	-64.413971	396.695404	659.481506	-168.059677	383.105377	638.191956	-173.244720	438.076843	671.793823	-370.742798	427.270966	632.003357	-409.959015	479.627319	570.790894	-400.871887	255.157898	564.348450
25	0.125000	77.676102	945.794312	654.038879	64.217598	979.496277	416.259735	-92.785309	987.199524	600.150757	-102.204651	996.535522	507.022247	61.417313	683.115173	694.823914	117.702980	685.723572	663.250183	123.425240	583.940857	657.900085	81.392212	578.584961	684.666382	70.021370	450.630768	666.150696	-46.516323	438.975342	683.924988	-40.741241	393.491394	657.271790	-142.872131	381.873840	637.725769	-147.514679	437.123413	671.776978	-346.532501	425.695282	631.949768	-384.998596	479.615479	572.585205	-375.435272	254.614594	565.319641
26	0.130000	90.333458	942.334167	653.903809	77.498871	976.106384	415.410034	-79.168877	983.232422	599.413635	-88.627136	992.309509	507.196960	81.562126	681.288391	694.770630	137.194016	685.447205	662.776489	145.032303	583.360291	657.543762	103.273140	576.386780	684.063843	94.034370	448.752289	665.051575	-21.085613	437.625824	684.080811	-16.045605	391.311554	656.213562	-117.520859	381.116547	638.182922	-121.653938	435.506622	671.441101	-321.828583	424.417328	632.273499	-360.460114	478.774872	574.110046	-349.218597	254.153809	565.974243
27	0.135000	103.219788	939.482178	653.782776	91.016312	973.243530	414.995819	-65.620659	979.614319	599.869690	-75.106712	988.698792	507.174957	101.182930	680.057251	694.646301	156.625122	684.877075	662.004517	166.580353	583.447693	657.207092	125.218506	575.735962	684.363892	120.081413	447.219513	665.240417	5.269761	436.334503	683.882813	9.449554	390.018188	656.010986	-91.759331	380.570953	639.036316	-95.776466	434.213562	671.612732	-295.488770	424.089569	633.782288	-335.250275	478.473358	575.713440	-322.684845	253.065491	566.267395
28	0.140000	116.411728	937.291565	653.686218	104.735313	970.223572	414.802948	-52.385639	977.042786	599.672607	-61.812443	985.925171	507.069489	120.288315	679.186401	695.196960	175.613251	685.032166	661.134705	188.478012	584.176880	657.020142	147.238312	575.218933	684.722900	145.881241	446.766052	664.699524	30.806252	435.486450	683.919006	35.520851	389.473633	656.368225	-65.825981	379.837128	638.990173	-69.996254	434.231323	673.118286	-269.190491	422.714722	634.946716	-310.414337	476.567993	577.625793	-296.007446	251.378983	566.554688
29	0.145000	129.985931	935.815430	653.624390	118.980118	967.827515	415.066284	-38.746273	974.853210	598.568176	-47.958408	983.732239	505.913361	139.577347	678.384827	695.867676	194.465088	686.371704	660.712463	209.764389	585.524292	657.442505	169.555847	575.599426	685.151733	170.823441	445.600403	662.924500	57.614014	435.501587	684.221863	61.944893	389.540131	656.989441	-40.070755	379.118866	639.572571	-44.071346	432.599548	672.175781	-243.708633	420.331268	635.499329	-285.595276	474.441772	579.399231	-268.471649	249.818542	567.322693
30	0.150000	144.019028	935.106995	653.607544	132.675125	964.893555	415.446899	-25.309479	972.935059	597.403137	-34.307327	981.241699	505.115143	159.067215	677.739929	695.619568	212.835510	687.093811	661.167664	231.209976	586.679993	657.273254	190.770569	576.411011	685.886230	196.431931	446.963165	664.088745	83.014290	435.218872	683.582275	88.498299	390.080017	657.578857	-14.060814	378.511292	640.249512	-18.118586	431.861664	672.579102	-218.009872	417.515564	636.143860	-260.728424	471.526825	581.075867	-240.584183	247.127945	567.813843
31	0.155000	158.587692	935.219482	653.646057	146.640533	962.758545	415.355682	-12.028121	971.272827	596.736084	-20.905014	980.231140	504.216827	177.941284	678.718933	696.414063	231.223267	688.812317	661.242676	252.104492	588.628906	657.730408	212.352173	577.470764	686.598938	222.113556	448.495392	664.128174	109.464043	435.653595	683.544067	114.957672	390.955597	657.840576	12.138029	378.022980	640.974182	7.868078	431.565216	672.979370	-192.490570	414.548553	636.984802	-235.990295	468.137512	582.696289	-212.302475	244.724777	568.069885
32	0.160000	172.750656	934.615234	653.901489	160.452164	960.721863	415.575439	1.141002	969.627197	596.247986	-7.078081	978.683533	503.354889	196.204056	679.555176	697.243347	249.283188	690.620239	661.400146	272.417511	591.502197	657.908630	233.535980	578.576294	686.834351	247.137436	451.288696	664.071838	135.302551	437.218506	684.763855	143.436264	392.915863	659.564331	38.459969	377.662659	641.699646	33.809429	431.618073	673.443970	-166.757858	410.973450	637.966675	-211.549179	464.223633	584.052429	-183.662354	241.145508	568.772217
33	0.165000	186.593201	933.678162	654.256653	174.168091	958.559937	415.897125	14.785497	968.336731	595.404724	6.552018	976.921875	503.091736	214.487045	680.332031	697.526367	266.996429	692.980164	661.494141	292.853180	594.443970	658.510864	254.625473	581.427551	687.479370	272.502777	454.031494	663.346130	161.358902	438.354309	683.629395	169.380280	395.345673	660.482239	64.839195	377.438934	642.378845	59.626255	431.928253	674.040283	-140.626724	408.091278	639.881226	-187.355499	460.204529	585.655457	-155.118240	237.260376	568.991455
34	0.170000	200.200562	932.792114	654.594299	188.224472	957.340393	416.072266	28.227171	967.597900	595.059265	19.958649	976.991089	502.817261	232.782059	682.850037	698.165710	285.277618	696.407288	662.559631	313.619385	598.450684	659.454285	275.557678	583.681702	687.548828	297.272430	457.331207	663.671326	187.150375	440.039734	684.447266	195.098969	396.835297	659.735596	91.209892	377.360504	642.964966	85.239342	432.403687	674.835571	-114.041794	404.866119	642.262451	-162.730942	455.083679	587.197998	-125.639549	233.679062	569.233276
35	0.175000	213.657990	932.340942	654.797241	202.369003	956.045959	416.041931	41.618637	967.216370	595.129639	33.568417	975.765381	503.060028	250.762253	684.320679	698.777405	302.702393	699.990540	662.486023	333.605713	603.524475	659.832092	296.079193	588.202209	688.409241	321.493134	462.333374	663.848022	211.495026	442.627258	684.117981	220.566895	398.809479	659.566284	117.506271	377.436035	643.411072	110.569473	432.952332	675.897278	-87.429146	401.680206	644.471741	-139.401199	449.200439	588.219177	-95.683723	229.019592	569.940857
36	0.180000	227.318863	931.843201	655.207275	216.283997	954.538513	416.617279	56.189690	967.715271	593.045471	47.938766	975.771484	503.115967	268.968872	688.116211	699.625549	320.242188	704.417664	663.019714	353.968781	609.231995	659.806213	316.593994	590.455750	687.762451	345.604797	466.623962	663.234924	236.476730	444.608002	683.949463	246.681854	401.634613	659.923096	143.662506	377.674103	643.670105	135.534622	433.183777	676.678894	-61.563038	396.944733	645.375610	-115.240395	443.117615	588.925232	-65.314072	224.562820	570.561035
37	0.185000	240.823929	932.725281	655.610352	230.265930	953.678650	416.961761	69.452110	967.504639	594.060608	61.892685	975.693176	503.113525	286.786377	690.554199	699.262939	337.312561	709.657898	664.027649	374.433716	615.220032	660.383423	337.047119	595.495728	688.057861	369.759521	472.961182	663.286377	261.291412	448.573273	684.414978	272.276398	404.760071	660.393921	169.612808	378.083466	643.695251	160.105438	433.573669	677.281433	-36.005753	392.236298	645.611084	-91.538391	436.419098	589.613953	-34.941826	219.254242	570.812195
38	0.190000	254.542267	933.981079	654.827087	244.281540	952.669800	417.071564	83.337364	967.882324	595.073303	75.745483	976.399231	503.111664	304.145447	693.609741	699.594055	354.654816	714.441223	663.232361	393.677917	621.103149	659.902771	357.568451	600.942322	688.676758	392.900146	478.939209	663.912415	284.956940	450.024384	684.958069	297.395905	408.165741	660.930481	195.291336	378.672699	643.439514	184.693024	434.073944	678.147827	-10.764728	386.521362	645.803711	-67.710289	429.908691	590.284302	-3.748583	214.218369	571.420959
39	0.195000	268.656555	935.105835	655.464172	258.271759	952.398682	417.215210	97.082436	969.112732	594.794128	89.881134	977.019287	503.061646	322.633209	698.389160	700.848694	371.549469	719.252930	663.498352	413.245941	627.169556	659.381348	377.747894	606.391846	688.490479	415.718811	485.416534	664.248535	308.835785	454.623779	685.296326	322.085663	411.831451	661.484558	221.019608	379.363312	643.369202	208.576279	434.219849	677.879639	14.070587	381.281006	646.319519	-43.808735	422.089752	590.753967	28.045097	209.220474	572.061829
40	0.200000	282.548737	936.993530	655.813965	272.853058	952.395447	416.776367	111.054947	970.502747	594.916199	104.522224	977.808533	502.696655	340.210358	703.150940	700.346619	388.523926	725.634583	664.401489	432.635834	633.479492	659.450684	398.102722	612.196106	688.691162	438.570679	492.337280	664.254456	330.493256	457.761353	685.377197	346.391052	415.737030	662.007996	246.693069	380.901886	644.582031	232.340363	434.264465	677.923828	39.544262	375.669586	647.271240	-19.888885	413.426880	590.683289	59.464718	203.627197	572.761536
41	0.205000	296.849884	939.462463	655.406128	287.064423	952.683655	416.265472	125.163597	972.098816	595.060547	118.658394	979.284546	502.592896	357.741638	708.085388	701.251465	405.448975	731.351746	662.922913	451.534485	639.958862	659.202942	417.667877	618.602234	689.287537	460.957245	499.794098	664.520996	354.502991	461.880890	685.867493	370.357422	419.862366	662.452393	271.715912	380.710785	643.471741	256.028503	434.837463	677.824768	64.323288	368.609467	647.179443	4.368179	404.968170	590.729187	91.483055	198.085861	573.882874
42	0.210000	310.849731	942.017212	655.359680	301.419830	953.546875	416.255341	139.363785	974.466370	594.749023	132.839310	980.646179	502.515289	375.433167	714.177979	702.588440	421.565033	738.806396	664.101746	469.798584	648.313416	659.026672	436.853973	625.960938	690.154541	481.863739	507.092621	664.430969	376.167267	465.133850	685.811218	394.030121	424.187286	662.769653	296.917969	380.900818	644.344177	279.224823	435.013214	677.516968	90.332939	362.349365	646.968201	28.253414	395.294525	591.149780	123.159698	193.226486	574.926636
43	0.215000	325.202484	945.420776	655.074951	316.191925	954.028625	416.186859	153.927460	977.012512	594.611572	147.459473	982.683533	502.222687	393.082001	719.438843	702.373901	438.156464	744.746704	663.583862	487.808655	655.408203	659.000366	455.266663	633.580688	691.117981	503.196991	514.776062	665.222656	397.963959	468.889679	686.211792	417.454468	428.691620	662.911438	321.641724	381.525818	644.311951	301.597870	434.698456	676.921448	115.424873	355.664093	647.133179	52.633926	385.496216	590.917969	156.400604	188.104172	575.851257
44	0.220000	339.794006	948.592102	654.813477	330.735168	955.204224	416.587494	168.389023	979.812927	594.862000	162.340561	985.101257	502.016907	409.685181	725.423401	703.989502	454.654388	751.445618	663.081360	505.935455	664.078308	659.315002	474.499115	640.220459	690.464783	523.232788	522.336792	664.898743	419.635132	472.664459	686.150696	439.622742	432.753784	661.880066	346.060333	382.330048	643.986084	324.282562	434.268677	676.908875	141.334702	348.769135	648.142334	77.327309	375.835205	591.442322	190.586929	182.853058	576.727600
45	0.225000	354.216522	952.306335	654.587830	345.975250	957.506653	416.310852	182.900177	983.365417	595.077942	177.147339	987.569946	502.070862	427.263947	731.342285	704.273743	469.807739	758.257385	664.650879	523.445923	670.722046	658.039246	493.023010	647.715149	691.312439	543.585510	530.554993	665.366882	440.190277	476.216949	687.110657	462.352875	436.636902	662.070923	370.347076	383.057831	643.977783	348.965515	433.204041	677.923096	167.592087	340.824280	647.561035	102.648872	365.989441	590.446472	225.099808	177.607346	577.626587
46	0.230000	369.176788	956.918884	654.832336	360.880890	959.522461	416.750153	197.564255	986.754089	595.065002	190.476440	990.691589	500.916077	443.578949	738.215576	704.750122	486.290497	765.347595	663.789734	540.701050	678.873901	657.732605	511.153717	655.154480	691.232422	562.744080	538.260681	666.593262	460.035156	478.565399	685.834900	483.969299	440.640228	661.809265	394.675171	383.453400	644.898254	369.855621	433.533752	677.883118	194.103607	333.073334	648.239563	128.083771	355.606323	590.306824	259.320374	172.501205	578.619080
47	0.235000	383.668671	961.306396	655.274353	376.286011	962.107971	416.322174	212.689377	990.537964	595.571167	206.724792	994.450195	501.742065	460.670654	744.789978	705.459656	501.942322	772.468872	663.803528	558.079041	686.963989	657.320496	528.672913	662.938354	691.723328	581.034851	545.810425	666.602478	481.054047	483.339478	688.098083	505.736603	444.724030	662.046387	419.448181	384.162659	644.536987	391.700470	433.404633	678.494629	219.757462	326.166809	648.316895	152.718994	345.173828	590.276306	292.629791	167.668808	579.776001
48	0.240000	398.788116	965.906921	655.424377	391.535767	964.450317	416.788666	227.769470	994.515076	595.714539	221.945313	998.100342	502.110748	477.267487	751.314819	705.326538	517.512146	779.266235	664.467834	574.294312	695.030945	657.993774	545.630554	669.993713	690.625305	599.085022	553.187012	667.424927	501.099701	486.325104	690.139221	527.499695	449.099152	662.959595	444.308655	385.550812	645.980469	414.534943	433.867676	679.524963	246.558411	318.386475	647.623230	179.982483	333.439697	589.270020	326.681335	163.352905	580.724243
49	0.245000	413.506805	970.752869	656.095215	407.245422	967.340515	416.862854	242.875320	998.907959	595.897095	237.691254	1001.441528	502.225983	492.663971	757.923706	708.103760	532.908997	786.570496	663.836914	590.703735	702.897400	657.251526	562.506165	677.392151	690.441895	616.528625	561.280151	668.432373	520.662842	489.795776	690.083252	549.103577	453.976563	664.725891	468.861145	385.436798	645.896606	435.569641	432.169159	679.104919	274.014862	310.608734	648.255920	206.099945	321.939026	588.729492	361.144836	158.873795	581.625549
50	0.250000	428.771912	975.469055	656.516846	422.852295	970.590271	417.291321	258.160614	1003.624390	595.673340	253.866623	1005.247803	502.229736	509.788422	764.056641	707.984680	548.311096	794.041809	665.177612	606.953735	709.227356	656.215698	579.280640	685.180664	689.851440	633.514465	568.603943	669.126648	539.397522	492.468658	690.691223	570.393250	459.567169	667.522461	493.251007	386.517761	646.648743	457.937805	431.608459	680.064087	301.518799	301.689148	647.857056	233.849762	311.718658	588.734619	395.745636	154.705002	582.644287
51	0.255000	443.551147	981.489502	656.857544	438.867859	973.806274	417.742584	273.665924	1008.424561	595.771729	269.684296	1009.483154	502.473450	525.307495	771.410156	708.854553	563.799377	799.358276	663.964233	622.630615	717.291992	656.947388	595.287537	691.978394	691.168884	649.757690	575.314636	670.189880	558.563354	495.556763	691.750122	591.027161	464.444580	669.863037	516.870300	387.222046	647.621033	479.127350	429.911865	680.541443	328.668823	294.285095	648.403076	261.178894	300.902130	588.744812	429.820007	151.116028	583.725647
52	0.260000	458.918671	986.217957	657.064514	454.823730	977.674194	418.473175	289.014496	1013.203918	595.786987	286.033875	1014.145081	502.129852	540.531433	778.201416	708.982361	578.368469	806.775085	664.691528	637.956177	723.871948	656.403015	611.413818	698.332458	690.570679	665.240051	582.312683	670.628418	577.506531	497.564178	694.087952	610.959412	468.640442	671.593140	540.097107	387.779297	649.071777	501.095428	429.665680	682.182922	356.489288	286.407135	648.216980	289.184967	289.241180	588.010376	464.939331	148.397583	584.604248
53	0.265000	473.822327	991.662231	658.307495	471.236328	981.604492	419.195740	304.428009	1018.184998	595.968445	302.287476	1018.467285	502.373627	556.315735	783.856934	709.551392	593.862244	813.704163	664.365967	653.439758	729.872131	655.670044	626.819214	704.955872	690.397278	680.613403	588.477600	671.416138	595.104736	500.357971	694.988892	630.144104	472.186432	672.558411	563.409912	388.431732	650.011536	521.870789	428.023621	682.118896	384.468506	278.152008	647.930420	317.424896	277.548187	588.143127	499.824341	144.896591	585.352417
54	0.270000	489.486938	997.578613	659.081482	487.833374	984.975098	420.319031	320.289948	1023.874878	596.187500	318.884766	1023.558289	502.320129	572.173157	789.440063	710.455261	608.589539	819.267151	664.284180	668.314819	735.988586	656.973267	641.946655	711.452087	691.380371	695.116211	594.162415	672.431702	611.527039	501.778412	693.872437	648.535339	475.114136	672.604248	586.473389	389.716675	651.831360	542.649597	426.529144	682.106445	413.387329	269.206329	648.707642	346.508636	266.151276	587.663513	534.522522	142.656067	585.948120
55	0.275000	504.414032	1003.108826	660.120300	504.276978	988.977356	421.690582	336.321838	1028.742432	596.045349	335.569794	1028.388184	502.123230	586.574585	796.221313	710.639771	623.806274	824.394287	665.048157	682.748047	741.052307	655.541382	656.464661	716.431335	690.416809	709.035583	599.424866	673.634033	629.623230	503.886200	697.432922	666.194092	477.072418	672.160034	609.132568	390.138702	653.292419	563.503601	424.877777	683.076721	441.862823	261.268341	648.931641	375.036194	255.801239	587.046204	569.891174	140.884933	587.086182
56	0.280000	520.058533	1008.272949	660.685181	521.051880	992.625183	423.041260	352.010437	1033.889282	595.843750	352.119171	1033.329468	502.383026	600.737000	800.953186	709.607361	638.266785	830.183105	665.788330	697.119385	746.257019	656.377747	670.784241	721.849854	691.913391	722.675415	604.531982	674.991394	646.451782	504.873596	698.107483	684.695740	480.288239	674.804565	631.343933	390.248474	654.433289	583.403809	421.496918	682.974121	470.323669	253.456055	649.187256	404.914856	243.592911	585.915100	604.397949	138.810287	587.673706
57	0.285000	535.599426	1014.193848	661.506836	537.767273	996.245850	424.620178	367.715942	1039.394897	595.676880	369.220856	1038.395386	502.195251	615.160889	805.953979	710.887817	652.849365	834.102966	666.033875	711.233337	750.604797	657.268188	684.890625	726.519226	692.483093	736.129211	608.569641	676.452576	661.577820	504.639709	697.157898	702.152588	482.132080	676.289368	653.697632	389.629639	656.624390	603.789917	420.890717	683.722778	499.447906	245.206848	651.063171	434.215515	232.310165	585.753174	639.146240	137.682953	588.248352
58	0.290000	551.312073	1019.400818	661.853333	554.738403	999.958252	425.863831	384.065460	1044.173462	595.512878	385.897858	1042.910767	502.682312	629.477112	809.571167	711.095032	667.372620	838.958984	667.817505	725.050049	754.314880	657.870483	698.298462	729.664001	692.283203	749.074707	612.013916	677.719543	677.405212	504.705933	698.531128	719.169067	484.511322	677.947510	674.960632	389.787811	657.412598	623.662903	417.197876	684.474792	526.790894	238.020264	651.588501	464.201508	221.852844	584.936829	673.344727	137.735367	588.509399
59	0.295000	566.719788	1024.465088	663.456970	571.431396	1003.761597	427.481506	400.055847	1049.058594	595.202454	403.341797	1047.794189	502.654083	643.479065	814.031860	712.596863	681.913818	841.679199	667.360779	738.651550	757.056458	658.842041	711.700134	732.820862	694.066711	761.667297	615.061462	678.929626	692.924805	504.037567	699.267456	735.738342	486.063354	678.878784	696.316528	389.420471	658.655090	643.405884	414.930145	684.545654	554.920593	231.687820	652.076904	494.177307	210.702271	585.047058	707.514221	137.303238	589.718018
60	0.300000	582.389954	1029.917480	664.034912	588.286316	1006.990784	428.744141	417.826538	1054.600830	596.642700	420.014221	1052.945068	502.611420	656.211609	817.239075	713.572998	696.241821	844.630432	669.804321	752.074402	759.012024	660.371216	724.443909	735.226501	695.329529	773.604004	616.678894	679.978271	708.673035	503.142181	701.026733	752.366577	487.423462	680.789612	717.482483	388.475067	660.195923	662.954041	411.053101	686.188049	583.412659	223.467926	650.582397	524.287720	200.694031	585.114868	741.761108	138.530884	590.074158
61	0.305000	597.931274	1034.488647	665.047363	604.986511	1010.148254	430.079315	434.673431	1059.505371	596.467896	437.809296	1057.221680	502.364471	671.143555	818.623779	713.210754	710.782532	846.944824	671.940308	765.168945	760.397217	662.046448	736.528259	736.610474	696.118225	785.113342	617.304810	681.481140	723.761597	501.481567	701.425537	768.496582	487.339447	681.468994	737.326904	386.719513	660.587341	683.227356	409.675140	689.233582	612.807678	215.585617	649.910461	554.397644	190.327591	585.049683	774.601929	139.222931	589.680237
62	0.310000	613.997375	1038.553711	665.296997	621.335815	1013.717407	431.135925	451.166504	1064.007813	596.697937	454.700500	1061.395630	502.247040	683.585144	820.838501	714.718323	725.474243	848.179565	672.806580	778.271179	761.022888	663.998291	748.560364	737.012634	696.852234	795.912415	618.158813	682.661926	739.205627	500.178680	703.281006	784.948730	487.887665	683.919800	758.191162	385.910217	661.942627	702.417419	405.170044	689.533875	641.298584	208.313049	650.015137	584.637146	180.734924	585.263733	807.222290	140.849869	589.924011
63	0.315000	629.938416	1042.443970	665.789185	638.177185	1016.675781	432.124390	468.316895	1068.733887	596.568115	471.807068	1065.726563	501.772614	696.216370	821.233337	717.401733	739.851685	848.973877	675.742310	791.190186	760.847656	666.313232	760.551758	737.395386	698.871826	806.959961	617.797974	684.186035	753.994873	497.537048	703.959656	800.759338	487.592926	685.182129	778.152710	385.289520	662.940430	721.523376	401.247742	690.388184	670.346069	201.593597	650.418823	614.611389	171.512878	586.094299	838.472229	142.686600	589.819153
64	0.320000	645.658203	1045.426270	666.392029	654.854187	1019.389343	433.019623	484.796234	1072.846802	596.828918	488.669952	1069.554810	501.668091	709.898010	822.168091	717.570496	754.233826	849.359131	678.366211	803.647095	759.914063	669.037598	771.256165	736.520264	699.259033	817.130737	617.442383	685.333862	768.913940	495.175537	705.238342	816.262756	487.434082	686.917236	798.307617	383.442505	664.221619	739.948059	396.743195	690.028687	698.644714	195.535446	650.734863	644.229919	163.243073	586.807678	869.675781	144.758606	590.062500
65	0.325000	661.926575	1048.405273	666.615784	670.883728	1022.160278	433.748749	501.621643	1077.004395	596.949707	505.174316	1073.108765	502.354736	722.549255	822.855469	717.428162	768.546875	848.985901	681.356018	815.945679	758.774719	671.465027	781.712219	735.143127	699.981262	827.944702	615.931274	686.359070	783.540161	492.153137	706.130005	831.070679	486.651489	687.512634	817.335754	381.980438	665.382813	759.675903	394.240662	691.913025	728.361267	189.973480	650.655762	673.600342	155.294220	587.583801	899.733582	147.636215	589.056641
66	0.330000	677.584412	1050.477173	666.719421	687.417053	1024.615234	434.296204	517.862610	1080.806152	596.929993	521.764160	1076.592285	502.148254	733.605408	821.760132	717.762207	782.594177	847.803345	682.621460	827.760803	756.619812	673.855896	792.395325	733.535645	700.422424	838.244141	614.230408	687.264526	798.347473	489.658661	707.608154	845.310120	485.166687	687.579712	836.482178	381.159943	665.971863	778.662109	389.920532	693.776062	755.499329	184.796844	651.705933	702.789429	147.525070	588.490906	928.732971	150.761246	588.561768
67	0.335000	693.899170	1052.112915	667.136169	703.615540	1027.102539	434.820282	534.968079	1083.796021	597.719727	538.267090	1079.617432	502.321991	745.681946	821.759216	718.604309	796.395081	846.412476	684.708740	839.400024	753.810669	675.602661	802.867798	731.765381	702.249451	848.194824	612.128601	687.921448	812.910767	486.351440	707.205505	859.870483	484.335754	688.382935	855.305786	380.048615	666.835327	796.890930	385.794403	694.317871	783.101746	180.881897	652.864563	730.829102	140.938995	590.066040	957.218506	154.436157	588.358521
68	0.340000	709.624146	1053.685059	667.536621	719.315857	1029.500732	435.170502	551.118713	1086.361938	598.210327	554.581848	1082.615112	502.626984	757.993347	820.700500	719.563904	809.755981	843.729553	686.931091	850.838867	750.915283	678.596985	813.254639	729.923828	703.449524	858.580383	609.270142	688.678406	827.640259	483.530853	709.080505	873.955933	482.654541	688.357605	873.440247	378.091064	667.622620	814.907776	381.681183	693.611633	809.719666	177.212631	653.722717	759.085510	134.821793	591.044617	983.995117	157.719238	587.069214
69	0.345000	725.995850	1054.242310	668.039246	735.547119	1031.142090	435.758240	566.969727	1089.200073	598.279602	571.496887	1085.721436	501.806824	770.783020	819.606384	719.442200	823.028625	841.802673	689.531433	862.191528	747.627563	679.978943	823.554749	726.717773	704.505737	869.375000	606.162598	689.251404	841.787354	480.112762	709.525208	888.321716	481.996277	689.447815	891.169800	376.756744	667.462891	832.659790	378.618927	694.538940	835.899414	173.222397	654.766235	786.200623	128.869583	592.488342	1009.907776	161.162247	586.120361
70	0.350000	741.779663	1055.504395	668.631531	751.441833	1032.871216	436.217102	583.747131	1090.703735	599.287048	586.924133	1087.719971	502.998047	783.594482	817.020386	720.423828	836.055603	838.629944	691.395020	873.317444	743.215637	681.354675	834.358215	723.640503	705.925598	879.222473	602.785767	689.443359	855.520386	477.103424	708.902405	901.695984	480.278320	688.933044	908.167358	375.005066	666.946533	850.191772	376.198517	696.610474	860.932556	170.389557	655.552063	812.393494	124.329239	593.523193	1034.718872	166.103897	586.317749
71	0.355000	758.042786	1055.676025	669.049500	766.967651	1034.691895	436.613251	599.393188	1092.671509	599.385254	602.608276	1089.453735	503.815247	795.904114	815.197754	722.119629	849.224731	834.911743	691.490723	884.594849	739.400574	682.883545	845.102966	720.670044	707.362549	889.337952	599.447937	689.549988	869.591064	475.685638	710.943726	915.255859	479.634125	689.570068	924.644348	374.337708	668.589600	866.595886	372.959381	696.349976	884.844177	167.628784	656.800964	837.894958	119.987152	595.060181	1058.625366	170.100632	584.780334
72	0.360000	773.755798	1056.056885	669.731445	782.872986	1035.713135	436.868195	615.549316	1093.452271	600.515442	618.157593	1091.206909	504.632416	808.136536	812.674927	723.535339	862.098450	831.296021	691.937378	895.646973	735.067932	683.588196	855.868286	717.341797	709.717773	899.730286	596.121521	689.468933	882.286865	472.755249	710.237549	928.576538	479.108856	690.056885	940.644775	374.217255	669.123718	882.986023	371.520416	697.638550	907.765076	165.871445	657.849304	862.073669	115.794846	595.712769	1080.663330	173.853027	584.254395
73	0.365000	789.700317	1056.183105	670.457642	798.428162	1036.727661	437.653656	630.867065	1094.595825	600.700867	633.894836	1092.505493	505.098145	821.002563	810.376038	724.734375	875.065186	828.014648	693.224976	906.939148	730.954041	684.567505	867.517944	713.735901	710.330872	910.482056	592.746399	689.517029	895.317932	470.873566	710.180603	941.225220	477.751770	690.998169	956.466675	372.778107	669.838074	898.532654	369.700134	698.712708	930.435974	164.225037	659.296753	885.354675	113.061592	598.147156	1101.623535	177.979843	583.940125
74	0.370000	805.219727	1056.197144	670.963806	814.044739	1037.347900	438.109497	646.897888	1094.361328	601.624573	649.285645	1093.807495	504.869202	834.901611	807.693848	725.841919	888.106873	824.621155	693.519836	918.305176	726.460510	684.867859	878.995789	709.838318	710.591858	920.770935	589.917053	689.272827	908.234558	469.107483	711.085876	954.028870	476.653961	690.483276	971.759644	372.983826	671.486633	913.687683	367.373657	698.740723	951.166992	162.701416	660.148376	907.575623	110.499237	599.550232	1122.110962	181.612015	583.707703
75	0.375000	820.871643	1055.520752	671.656372	829.455811	1037.816528	438.658173	662.246521	1094.588501	602.292969	664.700195	1094.459839	505.297150	848.279724	804.544250	726.824280	901.172485	820.333069	693.142761	929.699036	722.515564	684.766968	890.747070	706.818665	712.359680	931.291443	586.911926	688.986877	920.950562	466.894653	710.778809	966.595886	475.291840	690.606384	986.581360	371.872833	671.193787	928.603149	365.922150	699.306702	970.945862	161.504745	661.357788	928.486084	108.038963	600.980164	1141.095947	184.330582	583.253479
76	0.380000	836.032471	1055.228149	672.697510	844.928162	1037.788086	439.464386	677.684021	1094.255737	603.087585	679.750977	1094.591553	505.640289	860.856628	800.928528	728.667114	913.981812	817.103882	693.920288	941.547424	718.556396	685.034302	903.097290	703.577698	713.229980	942.717224	584.664917	688.972900	933.757568	465.422882	710.458984	979.913269	475.006836	692.120422	1001.438416	371.301392	672.364014	943.507202	364.065826	699.043396	990.147339	161.161850	662.213501	948.069702	106.751930	602.105164	1158.754761	186.482834	581.973572
77	0.385000	851.232056	1054.594238	673.190369	860.524414	1038.108521	440.086426	692.584412	1093.451416	603.657166	695.579895	1094.519653	506.306854	874.304749	799.238953	729.628052	926.966431	813.326172	692.668457	953.645081	714.997620	685.208130	915.485107	700.214966	714.118164	953.934387	582.955200	688.789490	947.085876	463.722229	711.325317	992.409058	472.698242	690.080872	1016.180359	370.649475	672.479065	958.346497	362.759918	700.315063	1008.270447	160.546127	662.550354	966.184875	105.049026	603.282898	1175.936890	187.991882	581.502380
78	0.390000	866.100830	1053.093018	674.156128	875.682068	1037.893311	440.861847	707.354126	1092.611206	604.081970	709.989380	1093.234863	507.007141	888.946350	796.738647	729.641235	939.887024	810.563782	692.864319	965.747192	711.746948	685.343689	928.028748	698.003296	716.715454	965.548157	581.427002	688.610596	960.814514	462.704834	711.031311	1005.694153	472.871307	691.123718	1030.641357	369.977478	672.672302	973.136780	360.921478	699.718933	1025.305298	159.608551	662.737854	983.634644	103.154060	603.923157	1192.122070	188.452484	581.334045
79	0.395000	881.130432	1051.975464	674.895142	891.243713	1037.216797	441.383423	722.709351	1091.468994	604.707458	725.341125	1092.387329	507.591644	901.964722	794.796204	731.816711	953.175232	807.791992	693.127869	978.192932	708.808533	685.693665	940.993896	695.684875	717.266785	977.341248	579.179443	688.606873	974.006714	460.094849	711.091125	1018.829407	471.081696	689.766113	1045.190674	369.057983	672.167236	987.729736	359.943420	700.482422	1040.839111	158.358612	662.759460	999.680237	101.543106	603.925537	1207.517456	188.926865	581.375305
80	0.400000	894.997925	1049.966064	675.221863	906.447083	1036.601440	442.235962	737.171326	1089.817505	604.830139	740.565796	1090.849243	508.226135	915.771851	792.842224	731.608459	966.653198	805.472351	692.852844	991.321533	706.186279	686.510864	954.150757	692.888611	717.840759	990.119446	577.894470	688.300659	988.257568	459.321533	711.592285	1032.746704	469.503204	690.228210	1058.912354	367.480835	671.237183	1002.386169	358.155365	700.256165	1055.550781	156.661270	662.243164	1014.946777	100.102859	604.267395	1221.920044	188.493500	580.899658
81	0.405000	909.880005	1048.244385	675.645386	921.677429	1035.219849	443.105988	751.731323	1088.078491	605.428284	755.431702	1089.007935	508.313385	929.642273	790.840881	732.240784	980.255371	803.851013	693.777527	1004.599792	703.957947	686.826111	967.988831	691.897827	720.569275	1003.061279	576.687805	688.282532	1001.770142	457.583557	711.462341	1046.121826	468.453766	689.497803	1072.962769	366.026001	670.532410	1016.070251	356.423767	700.452576	1069.712158	154.762848	661.740906	1028.576172	98.218170	602.727478	1235.534790	188.021683	580.880249
82	0.410000	923.963257	1046.430664	676.607849	936.928711	1034.337280	443.503601	766.314880	1086.194824	605.560181	770.266357	1086.797729	508.850769	943.450378	790.500183	734.299011	994.460754	802.017700	693.987976	1018.321472	702.446777	687.137634	981.244629	689.863464	719.773926	1017.074890	575.459229	688.271301	1015.954773	455.708496	711.905640	1060.067871	465.660645	689.819824	1086.336670	364.106110	670.739258	1030.212036	354.602936	700.408752	1082.364136	152.176407	660.868103	1041.210205	96.172607	601.556702	1248.380615	186.160553	581.016235
83	0.415000	938.580750	1044.919922	677.230896	952.005859	1032.682495	444.340149	780.757874	1084.173706	605.629517	784.774414	1084.687500	508.803314	959.124817	789.143372	734.914307	1008.863464	801.177795	695.714233	1032.780273	701.976196	687.943481	995.751465	688.588867	719.618164	1031.632690	574.284241	688.060425	1029.519409	453.489471	711.968628	1073.438477	464.407257	689.291809	1099.515747	361.738098	669.991211	1042.949829	352.353027	700.225159	1094.177368	149.709641	660.320984	1053.498291	94.176895	601.095825	1260.322754	184.043289	580.872437
84	0.420000	952.585022	1043.327515	677.905029	967.262085	1030.832153	444.945892	795.175842	1081.697754	605.794800	799.382324	1081.315552	509.451141	973.153564	787.683472	735.918274	1023.613708	800.233887	696.049805	1047.613770	700.797485	687.411987	1010.769714	687.273193	719.308655	1046.503540	573.029785	687.792053	1043.114868	451.640106	712.654358	1087.279785	461.275452	689.612061	1111.947754	359.331238	670.058533	1056.026245	350.419250	700.659546	1104.609863	146.836044	659.756958	1064.014893	91.840378	599.683228	1271.232178	181.517365	580.672424
85	0.425000	966.631165	1041.577881	678.606689	982.504395	1028.415039	445.730927	808.754272	1079.701782	605.126038	814.047058	1078.162231	509.190948	988.336914	786.341614	736.291565	1039.004883	800.108337	697.651733	1062.759033	699.733521	686.515259	1025.792969	685.755615	717.979553	1062.245117	572.187805	687.660400	1056.299561	449.112579	711.899170	1100.786255	458.873627	690.647705	1124.190918	355.868073	669.172058	1068.178589	347.752625	699.890808	1115.033203	143.949539	659.278015	1073.926758	89.260971	599.147705	1281.189453	178.416260	580.675964
86	0.430000	980.379944	1039.904297	679.345398	997.619385	1025.573486	446.632538	823.039063	1076.824341	604.884705	828.880188	1075.306519	508.972443	1003.539734	784.986511	736.228333	1054.351074	799.020081	698.709717	1078.152954	699.607300	686.225403	1041.155396	685.157410	717.696838	1077.709473	570.950500	687.494812	1069.411377	446.082611	712.546692	1114.164429	455.666046	689.575317	1136.277710	353.254211	669.475159	1079.552979	345.325378	699.468811	1123.998169	141.208252	658.782776	1082.743530	87.063278	598.437378	1289.962402	174.477844	579.826538
87	0.435000	993.822937	1038.004028	680.265076	1012.471008	1022.463806	447.559296	837.107727	1073.830444	604.571838	843.564148	1071.601318	508.820892	1018.656433	783.627563	737.149658	1069.558838	797.924988	698.695862	1093.385498	699.375183	686.779907	1057.123779	684.901978	717.999939	1093.231079	569.137146	687.508179	1082.230469	443.455292	711.323975	1127.532471	453.349213	691.307007	1147.739990	349.752228	669.679932	1090.991943	343.031006	699.974854	1132.412720	137.863129	658.396729	1090.035767	84.022232	597.821777	1298.342285	170.399414	579.255615
88	0.440000	1007.376770	1035.859497	680.916199	1027.376587	1018.981445	448.369843	850.958313	1070.377686	604.182861	858.301697	1067.823853	508.775513	1034.579834	781.976929	737.167847	1085.405396	797.142517	699.333801	1109.544922	698.545227	686.261414	1072.171875	682.628967	716.067688	1108.906494	567.152283	687.992249	1095.296875	440.800201	711.719543	1140.320801	449.052460	690.052490	1159.051392	346.277191	670.209473	1101.971802	339.705750	699.251099	1140.408203	134.574829	657.751038	1096.831177	81.118042	597.965149	1305.818970	165.588043	578.262634
89	0.445000	1021.035583	1033.328247	681.827209	1042.270508	1015.434143	449.263824	861.588135	1067.987793	601.912842	873.424011	1064.002075	508.247223	1049.311035	779.675415	736.097961	1100.250977	795.997559	699.522949	1124.999634	697.230957	686.140320	1088.369263	681.534424	715.662415	1123.741699	564.752686	688.607788	1108.280884	438.507233	712.488403	1153.312866	444.845245	690.304626	1169.871094	341.727661	669.950500	1112.776978	336.876038	699.036072	1146.996826	130.631638	657.690308	1102.704712	77.991493	597.113342	1313.039185	159.692825	577.217712
90	0.450000	1034.341064	1030.682739	682.749268	1056.782959	1011.595215	450.149597	875.746643	1064.519287	601.275024	887.659302	1059.930054	508.334167	1064.388062	778.626831	735.967468	1115.987915	794.484741	699.446167	1141.235840	696.041809	686.233887	1103.992920	680.394836	715.719299	1138.006104	561.719666	689.007874	1120.498657	434.704773	711.170105	1166.372437	441.363434	691.516235	1180.591187	337.114105	669.395935	1123.173462	333.792419	698.748047	1153.802734	127.297729	657.339233	1108.032715	75.343811	596.790161	1319.615967	153.457565	576.477356
91	0.455000	1047.995117	1027.378296	683.659729	1071.435913	1007.046082	451.158966	890.410645	1060.106445	601.066284	901.770325	1055.727539	507.866455	1078.993408	776.584473	735.540222	1131.389282	792.893005	699.919617	1157.488525	695.102600	686.927551	1119.513916	677.642395	713.421936	1152.205933	558.887512	689.402405	1133.694458	432.792816	713.049133	1179.180054	437.413818	691.337158	1191.546021	333.333008	670.004456	1133.751587	331.006317	699.125916	1159.458252	124.296219	656.981750	1112.263062	74.792953	596.796326	1325.115356	147.325668	576.123535
92	0.460000	1061.511963	1024.378174	684.561646	1085.815308	1002.574036	452.040833	904.087708	1055.952759	600.670959	915.900269	1051.252197	507.132019	1093.473145	774.004761	733.841797	1146.955200	791.176392	701.039673	1173.812378	693.349731	686.669800	1135.402466	676.539734	713.424561	1166.032715	555.910156	689.862061	1146.311890	429.380890	713.023560	1191.965698	433.620941	691.846924	1201.914185	328.985535	669.974121	1144.317871	328.000519	699.928040	1164.057007	123.371819	657.646851	1115.408447	75.705116	595.843018	1330.252686	140.539368	575.226013
93	0.465000	1075.097534	1021.147766	685.481079	1100.105713	997.830627	453.006592	918.983643	1052.015991	600.185608	930.277527	1046.567383	507.246002	1107.507202	771.031311	732.194702	1160.879639	789.244873	700.287598	1190.138306	691.851196	687.276001	1150.924438	674.457947	713.361511	1180.219849	552.577759	690.249573	1158.380981	426.412445	713.225952	1204.369995	429.613312	691.977112	1212.090698	325.327148	669.795471	1154.667358	325.074280	699.942444	1168.158691	122.974548	657.295776	1118.561523	76.783279	595.426208	1334.510986	133.354523	574.258423
94	0.470000	1088.935303	1017.364746	686.322205	1114.366455	992.807739	453.802094	933.336487	1046.913940	600.144836	944.126648	1041.831909	507.604858	1121.233276	766.603027	732.183044	1176.399902	786.674866	702.419373	1205.675049	689.054138	688.477478	1166.278564	670.787781	711.916199	1194.345581	548.660461	690.634277	1170.765625	422.826385	713.447510	1217.071899	425.720856	692.195190	1222.614380	321.668213	669.769470	1165.198608	322.197021	700.092285	1173.605469	121.336456	655.775635	1122.473389	76.947533	594.039368	1339.847778	125.403793	573.208862
95	0.475000	1102.743286	1012.981201	686.882141	1128.622070	987.910034	454.213287	946.998840	1042.063354	599.916138	958.654907	1036.838623	506.679962	1135.727173	762.970215	731.670227	1190.162964	782.372070	702.635681	1220.589966	685.767639	689.073975	1180.794800	667.261597	713.212891	1208.329834	544.895691	691.081116	1183.750854	419.673218	713.587158	1229.894653	421.863708	691.640747	1233.028809	318.039703	669.493835	1176.103394	319.396698	699.833130	1177.852905	118.957573	654.444214	1125.709106	77.793228	592.723816	1344.598633	116.881660	570.695740
96	0.480000	1116.457275	1009.393494	687.639404	1142.875244	982.834412	455.039185	960.416626	1036.961670	599.726196	972.716370	1031.838745	505.865082	1147.688843	759.138733	732.973389	1202.844727	779.004333	704.038818	1234.102661	682.302551	690.806335	1194.643555	662.617065	714.347290	1222.940796	540.563904	691.796692	1196.947144	415.924652	712.607056	1243.567139	418.270081	691.991882	1243.510864	313.465851	667.464905	1186.504639	316.028442	698.091797	1182.429077	118.860336	653.565613	1129.449097	78.470291	591.188293	1349.078125	109.179970	569.297668
97	0.485000	1129.876709	1004.812317	687.921082	1156.803467	977.295715	454.934784	974.066406	1032.310669	599.579407	985.874634	1026.690308	506.238525	1161.483521	753.790161	735.382813	1215.654419	772.884338	704.116760	1247.091919	676.454285	691.503357	1207.881470	657.423096	716.411865	1237.787109	536.158325	692.402222	1210.984253	413.727936	712.835449	1257.076294	413.956329	690.834534	1254.191650	309.141449	665.800781	1197.431152	313.721649	697.466431	1187.784790	117.611168	651.861938	1132.522461	79.976768	590.111755	1353.979980	101.244392	567.590210
98	0.490000	1143.599976	999.812744	688.164246	1170.825073	971.812805	455.282288	987.109253	1027.478760	599.628662	999.206360	1021.682129	505.502808	1175.180298	748.936340	737.973206	1228.032593	767.768066	704.842773	1259.797119	671.044922	693.824158	1221.086548	652.423523	719.165100	1252.674438	532.176636	692.930054	1225.145508	411.317169	712.992981	1270.732544	409.453186	689.446838	1265.538818	306.106873	665.563538	1209.106445	310.656616	696.414185	1192.568726	116.491737	650.199646	1136.255127	81.501854	588.921265	1358.107178	93.468193	566.266357
99	0.495000	1156.717407	994.955444	688.190247	1184.558838	966.613892	455.672699	999.700012	1022.354492	599.761169	1012.108337	1015.718079	506.304626	1188.988159	743.319092	739.545898	1242.008789	761.586853	707.203979	1272.667236	664.842896	695.818970	1234.018066	647.255920	722.954102	1268.216064	528.060425	693.112732	1239.126953	407.631653	711.348206	1284.788574	405.625336	688.270630	1276.507080	302.314545	663.909790	1220.211792	307.255768	694.210571	1197.111938	116.721558	649.083008	1138.836304	83.180725	588.191406	1361.587524	86.649559	564.449646
100	0.500000	1169.681885	989.915588	688.145447	1198.444702	961.129578	456.070496	1012.410706	1016.739746	600.330872	1024.135742	1009.692444	507.658051	1203.547974	739.743164	741.951355	1257.391968	758.092041	709.210266	1286.723145	659.622070	698.499146	1247.874878	642.837280	725.063538	1284.144531	524.557739	692.727356	1253.163086	403.517242	710.975769	1298.298096	401.520599	688.237488	1287.264160	298.962860	662.183777	1232.135742	305.764862	694.709900	1200.974121	115.871078	648.593323	1141.791382	84.948189	587.936035	1364.272949	80.736923	563.064331
101	0.505000	1182.365845	984.888428	688.510803	1212.145386	956.061768	456.579926	1024.594604	1012.284424	600.490601	1037.665283	1004.574036	506.620605	1218.675049	735.622742	742.132690	1272.360352	753.903137	710.741577	1302.112183	656.368408	698.486694	1262.456055	638.795776	725.404297	1300.372803	521.748535	692.323242	1266.795654	400.406921	710.062866	1311.852905	398.038208	686.589355	1297.219727	295.147217	659.726624	1243.356445	303.283356	693.855347	1204.769165	115.796524	648.315430	1144.560303	86.754585	588.159424	1366.691162	76.277435	562.532043
102	0.510000	1195.178223	980.142822	688.945374	1225.680908	950.913025	456.505402	1037.042725	1007.545288	600.508301	1050.522827	999.007019	507.420197	1232.992920	733.258911	742.839844	1289.895752	754.310303	714.450989	1317.767822	655.097473	697.900452	1278.328003	637.409973	724.114136	1317.438965	518.969543	691.330139	1280.516724	399.760895	711.261597	1324.485352	395.461761	686.092651	1306.876587	292.516174	658.699890	1253.791260	302.092255	693.671143	1208.195313	115.330521	648.037903	1146.382568	87.875053	587.989868	1368.970337	71.895317	562.632202
103	0.515000	1208.045166	975.725403	689.844299	1239.108521	945.983032	456.827942	1049.618164	1002.175781	600.535706	1062.422119	993.341187	507.302429	1246.370605	730.799255	741.119568	1303.862061	752.872986	714.370178	1333.527588	654.677063	697.334412	1292.888916	635.451233	721.381042	1333.250366	515.633789	689.264771	1292.852661	397.265228	709.800598	1336.965820	392.934845	685.288147	1315.899658	290.246796	658.431824	1263.647461	301.592285	694.137146	1210.096558	114.922081	648.274658	1148.207397	88.860252	588.053040	1370.149414	67.600098	561.926941
104	0.520000	1220.990479	971.863708	690.535156	1252.436646	941.631714	457.085510	1062.731812	997.495239	599.972900	1075.302368	988.377563	508.244446	1260.554199	728.823730	739.700562	1316.815430	751.607239	712.828674	1348.443481	654.176575	697.081299	1308.573486	635.487488	721.497070	1349.130859	513.086487	688.867432	1305.390869	396.471710	710.894714	1348.182007	389.770966	684.879211	1324.411987	288.203217	658.519165	1272.608643	300.982605	694.838501	1211.894775	114.416901	647.786133	1149.339966	89.929214	588.356750	1370.678833	65.873688	560.705139
105	0.525000	1234.301514	968.761902	691.152405	1265.788696	937.081177	456.965607	1075.585815	993.120178	598.917603	1087.386353	983.334778	508.758453	1274.536743	727.683289	740.377686	1329.056274	750.420898	710.172913	1361.968262	652.380493	697.139160	1322.833984	633.275696	722.601379	1363.130493	510.775421	688.860168	1316.753662	395.380981	710.967957	1359.749756	387.337219	684.916443	1332.142578	286.433380	659.736328	1281.006470	299.979584	695.593628	1213.313110	113.438042	647.149963	1150.175903	90.494522	588.060913	1371.462280	65.096443	560.553772
106	0.530000	1247.690186	966.257507	691.741333	1278.861572	933.050232	457.015350	1089.340698	989.107239	597.897461	1101.467163	979.335083	507.040863	1288.039429	725.248718	741.036438	1341.480469	747.442139	709.968567	1374.892212	650.044739	696.087280	1337.155029	630.276550	723.092285	1375.543457	508.641602	689.383118	1327.833862	394.088654	711.704529	1369.729736	383.740967	684.413208	1338.674805	282.732880	658.243713	1288.647217	300.293152	696.668396	1214.107544	112.452118	646.344604	1150.970459	91.435898	588.233765	1372.143188	63.505466	560.239807
107	0.535000	1261.260498	963.668884	691.903259	1291.973877	929.576904	456.395569	1102.636230	985.893005	596.834534	1114.489014	975.954285	507.792633	1300.949219	722.319763	742.682068	1352.978271	743.188843	708.938721	1387.302368	647.298706	696.976501	1348.847290	627.321716	723.599121	1387.680908	506.125458	689.636292	1337.493652	391.027100	711.173767	1378.858521	379.013733	682.946106	1344.947998	280.080414	657.436584	1295.369385	296.731140	694.696411	1215.253052	112.297882	645.608154	1151.565308	91.600792	587.810669	1372.357178	62.363831	560.351807
108	0.540000	1274.647583	961.451111	691.780579	1305.410034	926.327759	456.419830	1116.542603	982.400452	596.429810	1127.741455	972.602478	506.511200	1313.910156	718.064758	743.471802	1365.491089	739.371033	709.688721	1399.244263	643.588196	696.090088	1362.184814	623.814148	724.071167	1398.680908	503.536987	689.652771	1346.075073	387.165680	710.440674	1386.548340	374.770020	682.375671	1350.778320	276.354370	656.722900	1301.591675	293.707855	693.180725	1216.327393	111.806084	644.893066	1152.322998	92.237183	587.466797	1372.846069	61.823311	560.328918
109	0.545000	1288.025635	958.887329	691.093628	1319.043091	923.670532	456.104950	1129.786255	979.526367	596.481140	1142.016479	970.528564	506.825623	1326.529907	713.724060	743.896301	1377.573486	734.676208	709.475342	1411.042847	638.715698	695.825867	1374.682007	620.077942	724.379822	1409.549561	499.987000	689.493164	1353.771240	381.625336	709.083618	1393.988892	368.742249	681.576538	1356.138550	272.958008	655.810730	1307.487305	291.982269	693.604187	1217.422607	111.144569	644.065979	1153.066284	92.784721	587.195557	1373.247437	61.429180	559.819824
110	0.550000	1302.125244	956.009521	690.263733	1332.092529	921.263306	456.033081	1143.386230	976.638306	596.223450	1155.031250	967.798889	507.138855	1338.726440	709.859619	743.972168	1390.057129	729.528259	709.076721	1422.096924	634.037415	696.546997	1385.605225	614.606567	724.005066	1419.242310	495.210754	689.460022	1361.988403	377.940033	710.694946	1401.271606	363.406555	681.744934	1360.816528	268.214844	654.784424	1313.055664	289.156555	693.932739	1217.976440	110.936867	643.561401	1153.953979	93.479553	586.697449	1373.422974	60.858284	559.458069
111	0.555000	1315.062378	952.466370	689.984253	1343.600586	918.911072	455.043335	1157.345215	974.458801	596.952454	1168.349365	964.880615	508.392700	1351.185669	706.420349	744.044678	1403.001587	726.025879	710.360657	1433.734131	629.401367	696.810608	1396.512207	610.136963	723.844299	1428.127563	488.694580	689.791199	1368.616333	373.789429	710.638000	1407.419434	357.828827	681.019653	1364.971680	263.929504	654.344727	1317.640137	285.122223	692.202393	1218.487671	110.758133	643.286072	1155.027832	94.053452	586.653198	1373.604980	60.629982	559.502563
112	0.560000	1329.714600	950.254456	690.456665	1356.924683	917.040955	454.925110	1171.031006	972.449829	597.470642	1182.443359	963.672302	506.835785	1362.685303	702.026855	743.445374	1415.138794	720.774414	709.663513	1444.662964	623.154724	697.424072	1406.821533	605.449402	723.315796	1436.064941	481.814148	690.260193	1375.167847	370.431427	710.927979	1413.267578	352.941284	680.869263	1369.806396	260.464508	654.364746	1322.437988	283.925354	693.291077	1219.172241	110.481514	643.047791	1155.837402	93.714981	585.451599	1373.815674	60.430153	559.402832
113	0.565000	1343.992554	947.590698	690.804871	1370.765991	915.990295	454.944733	1184.230225	971.189636	597.977600	1195.864868	961.977234	508.482391	1374.174194	699.159180	743.031189	1427.800171	715.878479	710.272705	1454.443237	618.292908	697.980774	1416.312012	601.346008	723.812439	1443.258545	474.922058	690.397766	1380.218140	365.863190	710.255920	1418.830444	348.609985	681.112976	1372.516602	256.994171	653.994995	1326.279053	280.029510	691.875977	1220.021362	110.685104	642.992859	1156.072144	95.102837	586.447693	1373.903198	60.167957	559.392090
114	0.570000	1358.253174	945.488953	691.023315	1384.297974	915.548096	455.066406	1199.085327	969.316467	599.025818	1209.160034	961.019348	508.604279	1384.982544	695.277527	742.183777	1439.426636	711.727783	710.840088	1465.427246	613.622986	699.833313	1425.331299	596.990356	724.464722	1450.538330	469.059631	690.502686	1385.907104	362.826721	710.648376	1424.122070	344.700867	681.569824	1375.872070	254.027100	654.233582	1329.751099	276.753296	691.177734	1220.699097	110.630569	643.110901	1156.596069	95.610390	586.697815	1374.030151	59.964149	559.366455
115	0.575000	1371.041138	942.996704	691.482788	1398.244263	915.086121	455.021973	1213.104980	968.062927	599.397949	1223.325562	959.745728	509.009033	1395.591064	692.136353	742.926819	1450.754517	707.156067	712.085388	1474.609375	608.303467	699.844238	1434.055420	592.155334	724.374146	1457.685791	462.501770	690.512024	1391.012085	358.560608	709.146179	1429.156738	341.079987	682.058960	1378.792969	250.800583	654.280884	1333.549072	275.872498	691.854675	1221.501587	110.825356	643.178101	1157.200684	96.391182	586.820862	1374.167480	59.802433	559.420959
116	0.580000	1383.745239	940.753357	692.042358	1412.118530	915.230957	454.783722	1226.442871	968.809692	599.098450	1237.845337	959.672791	509.395660	1405.022095	688.788818	743.151184	1461.734985	702.624390	712.267090	1483.057007	603.140076	699.917480	1442.394897	589.060242	725.703979	1464.259399	457.509583	690.327454	1396.014771	355.511658	709.309998	1433.948364	337.613312	682.399475	1382.569946	247.803314	654.204895	1336.772339	274.682281	691.532043	1222.225708	110.736633	643.279907	1156.462402	97.402527	588.090088	1374.290283	59.626045	559.442810
117	0.585000	1397.754150	939.398499	692.561340	1426.576050	915.870117	455.304993	1240.879761	968.009216	599.546448	1251.416382	959.194946	509.636017	1415.924805	685.514709	742.977417	1472.243652	699.350037	713.131714	1491.989014	598.904968	700.697327	1450.723877	584.988647	725.552185	1470.604858	453.659119	690.039917	1400.844971	353.936798	710.117371	1438.511353	334.166870	682.410522	1384.946899	245.305344	653.621582	1339.745361	272.357025	691.562561	1222.746826	110.900269	643.291565	1157.501099	97.911995	587.883423	1374.621216	59.385288	560.558472
118	0.590000	1414.457031	939.571533	692.898804	1441.169922	916.736145	455.276855	1255.566406	968.069824	599.973145	1265.735596	959.896729	511.240448	1425.709595	682.754395	742.634094	1482.264771	695.514648	713.231140	1500.705078	594.923462	701.096741	1458.632935	581.886047	725.627014	1476.867432	450.361481	689.638733	1405.080566	351.315216	709.982666	1442.859619	330.606628	681.911194	1387.578979	243.376831	653.192261	1342.699463	270.955505	690.557861	1223.226196	111.017799	643.068420	1157.269409	99.300949	587.385864	1374.612305	59.281723	559.544067
119	0.595000	1429.134521	938.899414	693.750732	1455.950684	917.727783	455.984436	1270.108398	968.132446	600.178589	1280.202515	961.085815	510.459900	1435.619141	680.411072	742.216919	1492.568604	691.906982	713.538696	1508.850708	591.643188	701.178345	1466.389648	579.014221	725.531311	1482.708618	447.753601	689.680176	1409.051758	348.690704	709.441040	1446.691406	327.815308	682.332886	1390.161255	241.129242	652.625244	1345.590454	269.651978	689.975037	1223.864258	111.233490	642.893188	1157.737671	100.689980	586.957825	1374.882080	59.034504	559.525208
120	0.600000	1443.847534	938.448425	694.461365	1470.588867	920.364563	456.531128	1284.412842	968.985168	600.372070	1295.351074	961.551147	510.598938	1445.301270	678.347290	741.673767	1502.847168	689.238647	713.668335	1516.644287	588.839111	701.082764	1474.214233	576.699280	725.037109	1488.051880	445.991058	689.633911	1412.500366	347.185730	709.502502	1449.996216	326.073792	682.043884	1392.682007	239.831131	652.364929	1348.323975	268.657318	689.603577	1224.618408	111.680565	642.746155	1157.598389	100.919991	585.586914	1374.589722	58.392410	559.513062
121	0.605000	1457.498413	938.066345	695.598633	1485.640503	922.046326	457.430481	1299.387695	969.826599	600.845276	1310.250244	963.911255	510.907562	1454.907593	677.566101	741.910522	1512.810303	686.424377	712.943726	1524.315674	586.308533	700.940552	1482.523926	576.166321	725.969543	1492.910889	444.420166	689.369019	1415.909790	346.439209	709.175110	1453.040649	324.122406	681.553284	1394.996826	238.187790	651.573975	1350.805664	268.182343	689.232849	1225.279053	111.915459	641.465210	1159.173828	103.009270	586.454773	1375.356079	58.968319	559.769348
122	0.610000	1472.589722	937.674011	696.678711	1501.661987	924.574280	457.453888	1314.198608	971.728577	601.710022	1325.331787	965.447388	510.727051	1464.638550	676.699585	741.241455	1523.145996	685.488586	714.088135	1531.913208	584.082336	700.751831	1489.673096	573.712402	724.943542	1497.278320	442.939819	689.315247	1419.211914	346.218353	708.813110	1455.725220	322.570770	681.321655	1397.262817	237.395706	651.437195	1352.941162	268.437958	688.652222	1226.338745	112.938431	641.166809	1159.511597	103.971527	585.848145	1375.668945	58.978172	559.862488
123	0.615000	1487.653809	937.428284	696.357483	1517.409668	927.381287	458.854980	1330.233154	972.749939	602.143921	1340.589600	967.811035	511.686035	1474.178467	675.961060	740.663757	1532.172607	682.375366	712.633118	1539.485107	582.191467	700.516907	1497.543579	572.779358	724.058105	1501.799438	441.637115	688.724304	1422.454224	346.515076	708.428772	1458.506714	321.754486	681.037903	1398.369873	237.721786	651.621887	1355.411499	269.184235	689.294250	1227.498901	115.253021	641.279785	1160.589722	106.395325	586.330994	1376.333496	58.732204	559.773071
124	0.620000	1503.035034	939.132263	697.944946	1531.874512	931.147522	459.878479	1345.352295	974.827576	602.745483	1355.647461	970.608704	511.305817	1483.884033	676.695435	740.661987	1542.488403	680.588745	712.721252	1547.079712	580.666992	700.235840	1503.988525	571.838684	722.944214	1506.214355	440.778992	689.058105	1425.684814	347.321350	708.034485	1461.413330	321.651245	680.728149	1400.612549	238.142487	651.797363	1357.552246	269.144409	687.799561	1228.074707	116.897133	641.208496	1161.691895	109.371857	586.638489	1376.433472	59.049610	560.048462
125	0.625000	1517.649780	938.181824	696.824280	1547.971069	935.149963	460.639679	1361.431519	977.205505	603.602966	1371.123779	973.360901	512.516541	1493.280151	675.687744	739.017944	1552.585571	679.645935	713.155273	1554.745117	579.539856	699.908875	1511.908081	572.887695	723.264587	1509.842285	440.042450	688.191833	1428.951416	348.629059	707.642456	1464.473511	322.238678	680.418457	1402.949585	239.794159	652.325989	1360.206543	270.980927	687.463440	1229.457397	119.530121	642.093445	1162.374390	111.733948	585.566956	1376.987061	59.356930	560.208801
126	0.630000	1532.940796	940.380493	697.690063	1564.678223	938.820801	461.569550	1375.851807	978.962463	605.145325	1386.518555	976.485413	513.099609	1503.148926	676.864197	738.232666	1562.738037	679.353699	712.707825	1562.529907	578.840942	699.536255	1518.434814	571.051453	720.537537	1513.916504	440.187683	687.499390	1432.301880	350.430145	707.265198	1467.715576	323.494446	680.134888	1405.705444	241.441376	652.263123	1362.890991	272.882751	687.901306	1231.259888	121.716499	641.558472	1164.156860	116.242905	587.108643	1377.391113	59.447166	560.277161
127	0.635000	1548.529297	940.872742	697.094238	1580.733398	943.181152	462.350555	1393.285400	983.158569	604.535400	1402.429932	980.482178	513.251831	1513.260254	679.561462	738.223267	1572.559814	677.902039	711.567017	1570.482056	578.601379	699.118103	1525.989868	573.158569	720.412964	1517.213867	441.087860	687.235168	1435.784058	352.716553	706.914917	1471.167969	325.396210	679.903625	1408.816528	243.318436	651.855225	1365.806641	274.677979	686.737549	1233.539795	125.329132	641.509399	1166.082520	120.301071	586.468079	1378.201416	60.211342	560.821167
128	0.640000	1564.915283	943.645935	701.629272	1596.443604	947.625793	463.107056	1409.166870	986.821289	605.017212	1418.285156	984.580261	513.367188	1523.240479	680.002991	735.755310	1582.667480	678.964478	710.785828	1578.650024	578.851990	698.654602	1534.051636	575.622864	720.642822	1523.129028	443.916077	687.128174	1439.445557	355.480194	706.603943	1474.858887	327.921600	679.750671	1412.218872	245.659622	651.348877	1369.068237	278.547333	686.922852	1235.787842	128.762970	641.813538	1168.338013	124.385094	586.167114	1378.736450	60.607456	560.969360
129	0.645000	1580.869751	945.427246	702.195129	1612.433960	952.585266	463.813416	1425.187622	990.497192	605.712280	1433.307495	988.891235	514.712097	1533.541626	683.140198	734.985840	1594.041138	679.991699	711.001099	1587.081909	579.623840	698.145996	1541.537964	577.822144	719.303223	1527.273193	446.383057	686.743042	1443.334473	358.712982	706.344727	1478.816772	331.048309	679.702148	1415.848755	248.699234	650.990601	1372.844238	282.053467	687.306274	1239.149170	133.711258	643.692200	1171.093018	129.697037	586.905029	1378.642578	60.743690	560.550903
130	0.650000	1597.783936	946.059570	701.953186	1628.921509	957.600769	464.281433	1442.022705	993.537964	606.669250	1448.926147	993.343933	515.578979	1544.498169	685.926331	734.226501	1604.760864	681.954712	710.463684	1595.826172	580.947876	697.592407	1550.081299	579.981140	718.074036	1533.517212	450.037811	686.474365	1447.498535	362.406891	706.149475	1483.070068	334.753937	679.784180	1419.429932	252.315292	650.743713	1376.781982	285.860626	687.453796	1241.533936	138.017609	642.950928	1174.246948	135.941772	587.557434	1378.885864	60.888107	560.178650
131	0.655000	1613.693115	951.172729	703.506775	1644.954224	962.880737	464.822815	1458.886719	997.385681	607.312622	1464.756592	998.000549	516.535400	1555.968384	689.389404	733.176147	1615.437988	684.775208	709.388977	1604.931152	582.855042	696.994080	1559.010010	583.201599	716.928833	1539.303467	453.330353	686.304382	1451.985474	366.553833	706.030640	1487.646973	339.016174	680.022827	1423.435913	256.643829	651.063232	1380.956665	290.324921	687.533264	1246.010498	143.256500	643.936035	1178.298096	141.716415	587.762634	1379.758667	61.425514	560.654907
132	0.660000	1630.392700	954.710999	703.863464	1660.801880	968.088013	465.122772	1475.570923	1001.584656	608.361694	1481.801514	1002.812439	516.573669	1567.742065	693.507141	733.323608	1627.517822	686.490845	708.795898	1614.233398	585.964722	696.361023	1568.436035	587.284180	716.245911	1545.392334	458.350372	686.281311	1456.843140	371.145691	706.000488	1492.575806	343.812653	680.444214	1428.340332	261.820862	652.404053	1385.443481	295.802460	687.712585	1250.391724	149.280151	644.912964	1182.006958	148.543671	588.162231	1380.427612	61.710766	560.690613
133	0.665000	1647.243896	957.852478	703.929382	1677.148560	973.552246	464.946533	1492.607300	1006.240601	609.610168	1498.365601	1007.586609	516.898193	1579.640015	697.471497	732.006897	1638.911987	688.085632	707.161987	1623.877319	589.386169	695.852356	1578.306763	591.419800	716.632690	1552.448120	462.560852	686.393738	1462.119507	376.174469	706.071350	1497.885132	349.121063	681.074463	1433.143921	268.179840	654.392578	1390.317505	302.649292	688.159485	1255.616089	154.883209	645.618530	1187.394897	156.331284	588.703003	1381.471558	61.948498	560.852295
134	0.670000	1664.787354	961.005005	703.645020	1693.049683	978.791321	465.792969	1509.664185	1010.530945	610.371338	1515.037598	1012.347290	517.263367	1592.399170	701.454102	731.715759	1651.332397	691.978577	706.884277	1633.940308	591.671082	695.324768	1588.447021	595.114380	715.699036	1559.266846	467.094147	687.257141	1467.862183	381.632019	706.255615	1503.603149	354.919037	681.939636	1438.206787	274.384430	655.689453	1396.115234	308.337280	689.270020	1261.172852	161.687866	646.641541	1193.106079	164.116470	589.396118	1383.145752	62.168976	561.115295
135	0.675000	1681.960327	965.070923	703.677490	1708.728882	984.806091	465.330048	1526.956177	1015.108154	611.122314	1532.021362	1017.471191	517.627136	1605.346924	706.518250	732.583740	1664.049683	694.666748	706.277039	1644.661011	596.516052	695.282959	1599.067017	598.860413	714.963013	1566.226563	472.357025	686.648132	1474.119141	387.510345	706.565613	1509.928711	361.654175	682.286377	1443.785034	280.032227	656.064880	1402.056519	315.254272	689.729736	1267.664673	167.891891	647.593628	1199.253174	171.457397	590.227295	1385.193115	62.347385	561.620117
136	0.680000	1699.301270	968.528076	703.244202	1725.177002	990.401672	465.080597	1544.393921	1019.634216	611.586914	1548.673340	1022.470459	518.772095	1618.056763	710.654236	731.607788	1676.684692	698.216492	705.799927	1655.714478	599.556641	694.272278	1610.238159	603.838684	715.174011	1574.338135	477.977142	687.473633	1480.938110	393.801331	707.013611	1516.831665	366.907227	682.849976	1450.149048	286.187683	656.804504	1408.595337	321.974609	690.439758	1274.357178	174.932602	647.813965	1205.635376	179.462814	589.965088	1387.860718	62.575615	562.799988
137	0.685000	1717.542114	972.086548	702.808655	1741.359741	995.853333	465.145782	1561.988159	1024.163452	612.476807	1565.751221	1027.537720	519.574707	1631.372437	715.269348	731.307373	1689.540771	700.992432	705.254211	1666.274536	604.364441	694.490662	1621.056274	607.690430	714.213013	1582.342041	483.838013	688.201050	1487.737061	401.596405	707.692993	1523.607178	373.381592	683.861389	1457.039551	292.372864	657.627380	1415.424683	328.937805	690.822571	1282.302856	181.306137	648.019348	1212.327271	186.837112	590.615906	1390.310791	63.692780	563.803894
138	0.690000	1734.878174	975.698730	702.394104	1757.395996	1001.291992	465.302094	1579.516846	1028.784912	613.720337	1582.479736	1032.682983	520.618896	1645.159302	719.647766	730.872742	1702.977905	705.045227	705.340088	1678.010010	607.437561	693.654663	1633.168701	613.935425	714.792542	1591.154663	489.885223	688.140442	1495.488159	406.812500	707.182678	1531.099976	380.199829	684.507080	1464.505981	299.224152	659.201416	1423.009399	336.131866	691.620483	1289.538818	188.119858	647.939026	1219.161743	194.429306	591.743164	1393.238159	64.088585	564.587158
139	0.695000	1753.320801	979.694214	701.660461	1773.640747	1006.760315	465.431305	1597.322632	1033.355103	615.022705	1599.601196	1037.337891	521.334229	1659.177368	724.549194	730.862122	1716.668945	708.834167	705.046692	1689.587891	612.566528	694.602295	1644.734619	620.275513	715.818054	1600.580444	495.232239	688.026672	1503.303101	415.011505	708.139099	1538.613403	385.910370	684.046021	1472.395386	305.635315	660.491943	1430.753662	343.964020	691.884216	1296.580200	193.570908	648.040222	1225.575439	201.451004	591.793823	1396.057739	65.015129	564.647583
140	0.700000	1770.936157	983.446960	701.310242	1790.341919	1011.957764	465.242828	1615.217773	1037.995850	616.397278	1616.804321	1042.356079	522.651855	1673.503540	729.698486	730.799988	1730.698242	712.115967	705.039368	1702.095337	615.981201	694.413696	1657.341309	624.101501	715.436890	1610.186890	501.502899	688.104065	1511.601929	420.280365	707.138367	1547.271851	392.899628	685.875000	1480.775513	312.310547	662.328918	1438.877808	350.955963	692.305420	1302.857422	199.317291	648.548828	1232.568970	207.983582	592.321777	1398.867920	67.458954	564.027161
141	0.705000	1789.229492	987.048157	700.540894	1806.191406	1017.066406	464.864166	1632.760498	1042.283569	617.138550	1633.687500	1046.731445	522.881958	1688.276733	734.853455	730.922546	1744.784302	715.555359	703.683716	1713.890137	619.687561	693.009033	1669.734863	630.150452	715.526672	1620.269287	506.749237	687.848877	1520.763550	429.009125	709.017578	1556.252930	399.345184	686.078491	1489.763794	318.398346	663.629517	1447.343018	356.627686	692.706848	1309.557617	204.162064	648.697449	1239.874634	216.302887	592.400269	1402.116943	69.933235	564.352905
142	0.710000	1807.029053	991.210815	700.702454	1821.978882	1021.446045	464.640320	1650.895508	1046.345459	618.419434	1650.894043	1051.343384	524.228638	1702.959351	739.310425	730.217957	1759.465576	719.751465	704.088684	1727.135864	624.627869	694.775330	1682.561279	634.901550	715.183777	1631.134033	512.681458	688.177856	1529.613770	433.917999	708.034729	1565.829224	405.643555	687.083069	1498.846069	325.016235	664.464600	1456.338379	363.633728	692.481201	1317.557007	209.944458	649.230103	1248.089355	225.311813	592.619751	1405.941895	72.309532	564.256287
143	0.715000	1825.300781	994.716248	700.196411	1837.995117	1026.005371	464.786438	1668.189331	1050.521484	619.603210	1668.339233	1055.473389	525.864929	1717.712280	743.205933	729.086548	1774.406860	723.575623	704.689514	1740.547485	629.268433	694.883728	1695.963257	639.599731	715.570618	1642.676880	518.037659	688.800598	1539.419922	440.812073	707.927307	1575.294800	411.750153	687.108032	1508.870361	331.083008	665.735718	1466.223267	370.079224	692.835266	1325.753906	217.217194	650.073181	1258.030151	234.395706	593.099426	1410.350098	75.475716	564.525696
144	0.720000	1843.176636	997.970215	700.459595	1854.370850	1029.925659	465.119049	1685.935913	1054.006714	620.756409	1685.625244	1059.420532	527.066162	1732.876587	747.665283	729.269897	1789.289307	727.261047	704.624207	1753.900024	632.331787	694.180542	1709.589233	643.322876	714.763794	1654.026733	522.883118	688.537964	1550.288452	447.552032	708.815918	1586.180664	416.550140	687.166931	1519.467651	336.804413	666.230957	1476.827637	375.715576	693.303284	1335.135010	224.141922	650.845581	1268.465332	244.181839	592.660461	1415.996948	79.350304	564.537109
145	0.725000	1861.126831	1001.222473	699.975159	1871.544922	1033.212036	465.549530	1703.961670	1057.221313	621.949402	1702.722046	1063.571777	528.361084	1748.764526	751.787598	730.370605	1804.001831	729.725525	703.340454	1767.556030	636.270447	693.940796	1723.512939	647.670471	714.154785	1665.878906	528.410095	688.817505	1561.473389	452.784393	709.051575	1597.149292	423.820282	687.816650	1530.569092	342.523163	667.451782	1488.366821	383.257904	695.215698	1344.413940	232.243958	651.532776	1279.876465	254.397766	592.332092	1421.891235	83.710403	565.247986
146	0.730000	1878.824341	1003.883850	700.025452	1887.628784	1036.234741	466.209564	1721.398926	1060.122070	622.926575	1720.241699	1066.969116	528.851929	1763.906372	755.521423	729.936279	1819.610474	733.456299	704.326294	1781.823975	640.746643	694.698181	1737.723145	652.000122	714.420959	1678.070068	533.116821	689.335449	1573.561890	459.659851	709.940002	1608.417114	427.625885	686.212891	1541.609497	348.814484	668.432251	1499.860352	388.944946	695.552490	1355.071533	239.397415	652.581787	1292.035522	265.125153	592.345886	1427.836060	88.212837	565.630554
147	0.735000	1896.865967	1006.716797	699.696228	1904.061157	1039.449463	466.493469	1738.922119	1063.492798	624.466858	1737.606934	1069.963013	530.726563	1780.530151	759.688599	731.355774	1835.263306	736.026306	704.168762	1796.259277	642.617859	693.476624	1752.469849	655.547058	714.808777	1691.021973	537.948914	690.081482	1586.054443	464.270721	708.649597	1621.395386	434.241547	688.603027	1553.683350	354.027039	668.734924	1511.701416	395.179138	695.874756	1365.802002	247.055176	653.449768	1304.993530	275.108063	592.144958	1433.970581	91.959305	566.378113
148	0.740000	1914.145142	1008.914551	699.792114	1920.651733	1041.698120	466.534637	1756.759521	1066.295776	625.352783	1754.469116	1072.829956	531.902466	1796.387939	761.988220	730.610413	1850.736450	738.525024	703.570862	1810.982422	645.872742	693.735962	1768.212036	659.444153	715.761475	1705.043945	542.104797	690.747498	1599.418213	469.302094	709.507446	1634.713135	440.329803	690.198059	1565.884644	359.294434	669.449951	1524.649780	400.105194	696.267761	1377.262817	252.451920	654.289917	1319.695190	286.218964	592.429260	1439.338135	95.499146	567.213928
149	0.745000	1932.019531	1011.141785	699.687439	1937.247803	1043.857910	466.577179	1774.343750	1068.378052	625.971130	1771.477783	1074.373901	531.691101	1812.933838	763.950989	729.827209	1867.433594	741.089417	704.077576	1826.203003	647.382019	692.270935	1783.794678	661.417969	715.204468	1719.357788	546.616394	691.416931	1613.348389	474.327423	710.357361	1647.953247	442.635925	689.681824	1579.156982	362.858643	670.154541	1538.179932	406.107300	697.789612	1388.823853	259.429138	655.367615	1333.287964	296.151459	593.400208	1444.066406	101.006561	566.527527
150	0.750000	1948.662231	1012.964966	699.750427	1953.921143	1045.373047	466.842255	1791.321167	1070.779663	627.424683	1788.708374	1076.657104	533.188599	1829.999390	766.151489	730.008667	1883.830444	742.607971	702.699219	1842.854248	650.483276	692.968750	1800.192017	663.573059	714.934692	1734.685669	547.375122	691.566284	1627.750977	478.414001	710.691101	1661.810669	446.390381	689.950867	1592.573242	366.630951	671.164429	1551.817627	410.495819	698.470154	1400.431396	266.514526	656.596252	1348.290405	305.864838	591.754333	1449.484253	107.031723	565.378784
151	0.755000	1966.196777	1014.703796	699.825745	1970.406250	1046.795654	467.142609	1808.848511	1072.761841	628.293091	1805.605347	1077.988525	533.540161	1846.998291	767.817322	730.510925	1900.419312	743.981262	702.355774	1858.776123	651.714783	692.514465	1816.687744	665.731873	715.728088	1750.373901	550.418091	692.259399	1642.397583	480.876099	709.527405	1676.414185	448.619659	689.993530	1605.833740	370.272034	672.002075	1565.457031	413.287903	697.253601	1411.880981	274.127380	657.476563	1360.703979	315.153656	593.595459	1456.840210	114.072693	564.271545
152	0.760000	1982.626099	1015.981445	699.782104	1987.489136	1047.783569	467.293213	1825.038086	1074.791992	629.537415	1822.074951	1079.522827	534.782471	1864.085938	768.862793	730.804504	1917.855225	745.944153	703.373474	1876.005493	652.670715	692.961731	1834.297485	667.330872	716.825134	1767.078247	552.213928	693.082031	1657.776489	483.431305	711.092834	1691.782837	451.825012	692.133972	1619.210938	373.538666	671.568665	1579.844604	416.967560	698.663940	1423.208740	281.305573	658.010193	1371.974976	325.086731	596.602112	1464.454956	121.464554	563.156189
153	0.765000	1999.253052	1017.418030	699.736633	2004.290649	1048.267944	467.295319	1841.990112	1077.123657	632.305481	1839.210815	1079.698364	534.310364	1881.811646	769.561707	731.181396	1935.503662	746.122192	701.895447	1893.888550	653.080566	692.984070	1852.171509	667.959106	717.755371	1784.399658	552.100830	693.684570	1674.513550	484.673645	712.135986	1707.142700	451.973206	691.596863	1632.745605	376.823029	671.973206	1594.486572	422.057617	699.879822	1434.873657	288.282440	658.691345	1383.324463	333.538879	597.755066	1473.044922	129.222977	561.703918
154	0.770000	2015.915039	1018.360901	699.423279	2020.623535	1048.323242	467.098846	1858.348511	1077.114258	631.580994	1855.372192	1081.046753	534.601318	1899.578369	770.307434	731.626343	1952.944702	747.377014	703.157837	1911.863037	654.286377	693.431458	1870.326660	668.182373	718.280762	1802.951660	551.243286	693.913879	1690.973511	486.894135	713.318176	1722.291260	452.258148	691.623108	1646.222778	380.458649	671.676941	1609.539063	425.591278	700.384277	1446.678345	295.875671	658.978455	1394.640259	342.731995	600.234558	1482.445679	137.618698	560.572693
155	0.775000	2032.158813	1019.147583	699.449524	2037.844727	1048.427734	467.204224	1874.861084	1079.018677	631.840820	1872.016113	1081.167236	534.413696	1917.194458	770.336853	732.130554	1970.761475	747.382813	703.049255	1930.423950	654.345886	694.522400	1888.755981	667.919250	719.076843	1821.386719	550.453979	694.753235	1708.388794	490.436859	715.669861	1738.433960	454.799744	693.259399	1660.304077	383.927826	671.988586	1625.103027	429.440826	701.064148	1459.436157	303.759918	659.719055	1406.357910	350.926117	602.511047	1492.261719	145.355118	559.157410
156	0.780000	2048.607178	1019.704651	699.514771	2054.164063	1047.923340	467.158295	1891.329590	1079.711060	632.511902	1888.725830	1081.213623	534.276428	1935.272583	770.288574	732.414185	1988.859253	747.287109	703.009644	1949.358276	654.216797	694.949768	1907.385986	667.205017	718.911865	1840.601196	549.730713	695.400818	1725.067993	490.711945	715.643005	1754.959961	455.845612	693.679077	1674.678467	386.453949	671.657166	1640.704468	433.235291	701.519775	1472.189575	310.726105	659.822937	1418.778198	359.067352	604.549744	1502.516235	153.682800	558.004639
157	0.785000	2065.072021	1020.137085	699.502380	2070.455811	1046.966553	467.091156	1907.316772	1079.252441	632.338745	1904.874878	1081.170898	534.343811	1952.916504	770.005554	732.629395	2007.036743	747.463989	704.811340	1968.280884	653.564758	696.589050	1925.995483	666.701294	719.519592	1859.999634	547.679077	695.842285	1742.709229	491.240936	715.978699	1771.390259	456.235657	693.792053	1689.375244	389.709747	671.398499	1656.653687	436.259003	701.272339	1485.182495	318.229370	660.295837	1432.486084	367.790771	606.739990	1512.948120	161.581650	557.209900
158	0.790000	2081.148193	1020.161316	700.057983	2087.203857	1046.107056	466.904388	1923.312378	1079.320190	633.122070	1921.350586	1080.613892	534.079163	1970.610107	769.192078	732.762024	2025.451294	746.841858	705.000183	1987.185913	651.831299	696.325073	1944.593140	666.147278	720.397949	1878.906250	545.946289	696.694641	1760.853882	491.519440	716.429810	1788.530518	457.249603	694.506653	1704.763916	391.267487	671.179932	1673.531982	439.122345	702.036072	1499.475952	325.206360	660.899414	1446.779175	375.849518	607.335632	1523.396240	169.321426	556.335632
159	0.795000	2097.246338	1020.071289	700.585815	2103.453857	1044.562012	467.029144	1940.416260	1078.146240	631.301758	1937.320435	1079.353271	533.797485	1988.795776	768.579468	732.985107	2043.443970	746.086670	706.188599	2005.986816	651.862915	697.837219	1963.275391	663.928833	719.391296	1898.228516	544.551392	697.828125	1778.971313	492.403717	717.219788	1805.997559	455.517334	694.031006	1720.328857	392.344940	670.739136	1689.971680	442.241882	702.188416	1514.294312	332.321075	661.507507	1462.154297	384.497009	608.387939	1534.130371	176.671646	555.816040
160	0.800000	2113.904053	1019.648254	700.883667	2119.464844	1042.869751	466.987152	1956.029053	1077.043579	631.317200	1953.430542	1078.555420	533.683411	2006.132690	767.504639	733.569702	2061.168457	745.605103	707.662048	2024.835815	651.276489	700.408691	1981.665039	662.761902	721.677551	1917.229980	542.154663	699.138733	1797.451782	494.075073	718.612122	1823.142700	454.730255	694.364075	1736.332275	395.257446	671.594055	1707.565308	445.319458	703.746521	1529.278564	338.846252	661.842529	1478.295166	392.187317	609.118286	1543.784302	183.127884	555.760437
161	0.805000	2130.069336	1019.163940	701.325073	2134.713623	1040.891113	467.071198	1971.784790	1075.197510	631.190552	1969.229126	1077.200317	534.071045	2023.062134	766.286560	734.137817	2079.208496	745.009460	708.866394	2043.580811	649.254822	700.514221	1999.863770	662.415283	723.127625	1936.453491	540.591248	700.882568	1816.006836	492.868011	717.513000	1841.081299	454.427582	696.403564	1752.858521	396.095551	672.198669	1725.142090	447.599091	703.037048	1544.593506	345.194489	662.190674	1495.455566	400.554535	610.232483	1555.227905	189.818619	555.853455
162	0.810000	2145.845947	1018.374329	701.891296	2150.559326	1039.152588	467.026398	1987.594482	1073.364624	631.468018	1985.156128	1074.825562	532.543945	2040.424316	764.878357	734.705688	2096.760742	743.877075	710.293335	2062.011719	647.829529	702.137634	2018.207520	660.211304	723.036804	1956.129883	538.367981	702.058655	1834.776001	493.667084	719.548462	1859.239868	454.195831	697.888916	1769.568359	399.207794	675.192566	1742.475708	450.099762	704.514709	1560.465698	352.002319	662.839905	1512.767090	408.138275	609.311890	1567.121704	195.720978	556.857117
163	0.815000	2162.245361	1017.397949	702.035461	2166.030029	1037.267090	467.090759	2002.996338	1071.347412	631.236572	2000.076172	1073.981812	534.242981	2057.473633	763.250488	735.545715	2114.102051	742.377319	711.775085	2080.328613	646.815186	704.712463	2036.255981	658.254700	725.342407	1976.072388	535.779175	703.669861	1853.590942	492.741882	720.214661	1877.661865	454.014832	700.469727	1786.767944	400.053131	676.123047	1760.773804	452.154297	705.740173	1576.483887	358.575348	662.932983	1531.003174	415.950684	609.410767	1579.512573	201.774231	557.910339
164	0.820000	2178.206055	1016.145264	701.870361	2181.610107	1035.680542	467.152740	2017.348511	1068.893311	632.725830	2015.709717	1071.441162	533.997864	2074.956055	762.254028	737.736938	2131.830322	741.868042	714.070251	2098.521729	645.100464	706.862244	2054.386963	656.964539	727.357178	1995.819946	532.994446	705.520996	1872.668945	492.901215	721.401855	1895.942993	452.608093	701.783875	1804.052856	400.655975	677.739624	1779.123657	454.070496	706.053650	1592.780640	364.520813	663.211975	1549.666138	423.090118	608.731873	1592.455444	206.802933	559.612732
165	0.825000	2194.193604	1014.010803	701.628418	2196.420898	1033.863770	466.985168	2032.805054	1066.843872	632.945801	2031.017456	1068.633789	533.893066	2091.663330	759.572815	737.154663	2149.404053	739.712219	714.103821	2116.958008	642.878906	707.537964	2072.544922	654.369263	728.031372	2015.959229	530.391479	706.771301	1892.056519	491.744965	722.509827	1914.554810	451.991058	704.079163	1821.794678	401.911194	679.808838	1797.950806	454.869293	706.649658	1609.331177	371.098114	663.273010	1568.514160	429.999268	607.273499	1605.900269	211.922729	561.700684
166	0.830000	2210.246582	1012.078796	701.591797	2210.971924	1031.849243	466.703064	2048.300049	1063.463745	633.588074	2045.522095	1066.236816	535.295898	2109.090332	757.172363	737.949829	2166.982666	737.559753	715.581299	2135.415527	640.805237	710.412231	2090.925537	651.582214	729.356262	2035.665405	527.310120	709.556824	1911.429321	490.888336	723.814697	1933.541870	449.218353	704.926880	1839.573364	402.202454	681.624390	1816.912598	455.846985	707.984802	1626.823242	378.238525	663.831543	1587.916748	435.832886	605.782532	1620.409302	216.804306	564.023499
167	0.835000	2226.054932	1009.808289	701.258789	2225.699707	1030.052612	466.383392	2063.790283	1060.581543	633.245178	2060.554688	1062.655884	534.732971	2126.378662	754.651489	738.800598	2184.321777	735.894043	717.607605	2154.268799	638.473206	712.144653	2109.250732	648.771179	731.760681	2056.376221	523.847839	711.265625	1931.620728	489.481232	724.399475	1952.692139	447.597473	706.363098	1858.160156	402.096771	682.759460	1836.153564	457.117584	709.662476	1644.142456	383.722992	663.452393	1607.533203	441.568939	604.609802	1635.454102	221.101089	566.789368
168	0.840000	2241.931152	1007.440430	701.007446	2240.352783	1028.058105	466.298401	2078.996826	1056.937866	633.597778	2075.515381	1059.405273	536.080261	2143.876465	751.604797	740.296997	2202.157227	732.641846	716.619568	2173.413330	635.317566	712.900330	2128.236572	645.115417	731.310852	2076.586426	520.270081	713.477356	1951.932251	488.319275	726.633057	1971.890137	445.667603	708.745239	1876.761597	402.162140	684.325745	1855.576294	458.008392	710.607361	1661.780396	389.238678	663.823242	1627.572876	447.447601	602.774841	1651.095459	225.152206	569.950989
169	0.845000	2257.805908	1004.145508	700.059143	2254.655273	1025.836182	465.705933	2094.344238	1052.894775	633.543335	2090.167480	1055.385864	536.460327	2162.164307	747.640686	740.076294	2220.283203	730.350220	718.240967	2192.937988	632.207092	715.097412	2147.111572	641.483398	733.160217	2096.959717	516.152161	714.608765	1972.329224	486.425751	727.450073	1991.706665	443.597595	710.437866	1895.673828	401.710205	685.844055	1875.694214	457.946442	711.001892	1681.711670	394.079590	663.579712	1648.192261	452.875275	601.759033	1666.754761	228.970016	573.425293
170	0.850000	2273.683838	1001.410828	699.574097	2269.022217	1022.847595	465.338654	2109.421875	1049.206909	633.670227	2104.590332	1051.867798	537.720032	2180.184570	744.506104	741.201782	2238.641846	726.414551	717.334167	2212.568604	628.638550	715.385376	2166.942627	637.403564	733.769104	2117.586426	512.410034	716.807068	1992.873657	484.710571	729.583435	2011.205688	440.779266	711.700317	1914.511963	401.498657	686.796448	1896.055054	457.846619	711.502258	1699.927856	399.503021	663.243896	1668.743896	457.000214	600.329712	1683.332153	232.586960	576.911926
171	0.855000	2288.822754	998.051392	699.339844	2284.387207	1021.122498	464.117767	2124.812988	1044.692139	634.362366	2119.155518	1047.819092	538.471313	2198.550781	739.811768	740.858765	2257.239502	723.701111	719.491394	2232.212646	623.872192	715.092407	2186.939697	633.637329	736.469482	2138.637695	507.921051	718.694885	2013.992798	482.530792	730.943909	2031.194946	438.796295	714.342041	1934.386353	400.861877	687.824890	1916.672363	457.305817	711.924744	1720.677002	405.339386	663.872681	1689.503906	461.031250	598.897400	1701.147095	236.392776	580.774353
172	0.860000	2304.040039	994.439331	698.382324	2298.932861	1018.294250	463.243317	2140.170166	1040.618286	634.569519	2133.957764	1043.193726	539.398193	2217.010254	735.985291	742.271790	2275.891846	719.879395	718.552063	2252.292969	620.730652	717.388306	2206.807373	628.375671	735.649658	2159.476807	503.445648	720.784180	2035.310669	479.907684	732.119080	2051.945801	435.427124	714.933044	1953.598022	399.369141	688.495850	1937.122437	457.425049	713.107666	1740.560059	410.068390	663.843323	1711.077271	464.392792	597.852783	1718.641846	239.411850	584.174622
173	0.865000	2319.488281	990.641296	697.823669	2313.502441	1014.695679	462.565765	2154.823242	1036.078857	634.774719	2148.835693	1038.216064	539.643616	2235.780273	731.098572	742.322632	2294.557617	716.541260	720.208923	2272.613281	616.966675	717.865967	2226.808838	624.390564	737.583801	2180.849365	498.013489	722.197754	2056.342285	476.516418	733.053589	2072.159912	432.532196	717.357971	1973.947876	398.631195	689.184387	1958.434204	456.413269	713.847656	1761.730591	413.466370	663.860168	1732.344604	467.345306	596.685852	1736.853882	242.345032	588.066772
174	0.870000	2334.576172	986.638367	697.597351	2328.186523	1010.962402	461.916382	2169.988037	1031.173950	634.909973	2163.598145	1032.941650	539.935242	2254.514648	726.820740	743.908569	2313.431152	712.612244	719.936096	2292.616943	612.323364	717.300842	2247.256836	619.934509	738.639160	2202.229004	493.061310	723.880310	2078.618408	474.792694	734.483215	2093.083740	428.966309	717.761963	1993.716309	397.065765	690.337708	1980.040161	455.519653	714.079651	1781.913208	417.494141	664.232239	1754.271729	469.781921	595.891785	1755.384155	244.572906	592.311707
175	0.875000	2349.420166	982.246521	697.320496	2343.056885	1007.017151	461.162933	2185.095703	1026.036255	635.334900	2178.057373	1028.206787	540.447510	2273.471924	721.081116	743.726563	2332.302490	708.568542	719.922607	2312.637695	608.308655	718.877441	2267.417969	614.304321	738.701233	2223.844238	487.752197	725.745117	2100.442139	471.074585	734.762329	2114.391357	425.784790	719.578552	2014.629028	395.715363	691.372009	2001.647827	454.458679	715.139160	1803.357056	420.345428	664.911987	1776.032593	472.181335	596.005371	1775.122681	247.097672	596.001343
176	0.880000	2364.437500	977.954956	696.941772	2357.483154	1002.631836	460.978271	2199.354980	1020.929382	635.410706	2192.218506	1023.476318	540.940674	2292.103271	717.073669	745.727539	2350.797852	704.796143	721.158081	2333.174805	604.324646	720.451721	2287.835205	610.287170	741.314758	2245.702148	481.995697	726.627625	2122.802002	466.859619	735.541321	2135.496582	422.032288	721.184204	2035.456665	394.394684	693.402954	2023.815308	453.774323	716.925415	1826.018677	423.105774	665.213257	1798.346069	474.542419	595.860596	1794.916504	248.788483	599.271240
177	0.885000	2379.512695	973.007935	697.354004	2372.275879	998.949341	460.904663	2213.839600	1015.930481	636.365051	2206.317871	1018.654053	541.155945	2310.763428	711.769409	745.854492	2369.345703	699.828979	720.032776	2353.125732	599.117859	719.716492	2308.039063	604.542114	741.837097	2267.909912	476.686066	727.740540	2145.538818	464.565308	737.834534	2157.575195	417.808533	722.022888	2056.653564	391.967377	693.981812	2046.054688	451.919586	717.736267	1848.497803	425.508331	665.215759	1820.560181	475.486694	595.781189	1815.994873	249.539566	601.305847
178	0.890000	2394.574219	968.579834	697.255432	2386.947021	994.867554	461.181580	2227.939941	1010.320984	635.799438	2220.109863	1013.379395	540.868652	2329.150391	706.660278	747.104858	2387.551514	696.293274	721.701050	2373.123779	594.184204	718.871582	2328.123535	598.659607	741.527222	2290.424316	471.072266	728.897217	2168.349121	460.804108	738.615295	2179.946289	413.995361	722.807495	2078.490723	389.429413	694.556213	2068.503906	449.601868	718.118164	1871.786987	427.735168	667.044312	1843.268799	476.160248	595.857483	1837.165894	251.514191	608.211731
179	0.895000	2409.574951	964.018860	696.974670	2399.874512	989.092285	461.231720	2242.047119	1004.513306	636.194763	2233.771484	1009.001831	541.161621	2347.671387	700.900818	746.718201	2405.825439	691.810608	721.859558	2393.223633	590.150574	720.912537	2348.598389	593.627380	743.102722	2312.602051	465.700012	729.357361	2191.395264	456.612488	739.498352	2202.088135	409.922974	723.187073	2100.577881	387.806610	695.511169	2091.681885	447.572571	719.042725	1894.277588	428.060272	668.213379	1866.480103	477.355927	596.846619	1858.420166	252.622345	611.657776
180	0.900000	2424.468262	958.673340	696.840210	2413.732666	984.393188	461.235535	2255.869141	999.270691	637.222534	2247.173828	1005.487732	541.517273	2365.814941	695.888794	748.214417	2424.148926	686.831909	721.050415	2413.439941	585.932861	722.083557	2368.539063	588.441284	744.360291	2335.032715	460.420074	729.824524	2215.350830	453.518494	740.954285	2224.954834	406.130005	723.969971	2123.117920	386.043640	696.640869	2114.699951	444.607941	719.684631	1916.766968	429.624878	669.674683	1889.501099	477.513641	598.373535	1880.874756	252.444946	615.116272
181	0.905000	2439.327393	953.243835	697.020508	2428.756836	981.485596	461.684753	2269.432861	992.980835	637.235352	2260.314209	1000.501404	540.982971	2384.319580	689.930359	746.978088	2442.503418	681.808228	719.815674	2433.264160	580.634155	721.394043	2388.583740	582.572327	743.746582	2357.845703	455.495758	730.145020	2239.189941	449.451538	741.581970	2248.096436	402.537048	724.115723	2145.856689	382.705444	696.790649	2138.411621	442.372498	720.653564	1941.519287	429.827179	671.783630	1912.351318	477.687836	600.580444	1903.137695	253.141571	618.089661
182	0.910000	2454.108398	948.000916	697.176575	2442.145508	978.144470	461.735596	2282.983398	987.383606	636.981201	2273.246582	996.718506	542.052307	2402.270264	685.313416	748.475891	2460.870605	677.190491	718.697571	2453.435303	575.994751	720.378113	2409.359619	577.161804	743.946777	2380.375977	450.270691	729.976318	2263.034180	445.777924	741.999390	2271.781250	399.170227	725.038208	2169.359131	380.461884	697.062988	2162.263672	439.313263	721.923706	1965.007446	429.145050	673.197815	1935.967529	477.148346	602.868774	1926.602295	252.640289	620.672302
183	0.915000	2468.673828	942.975159	697.276367	2452.451172	974.782715	460.786194	2296.251709	981.780029	637.196716	2286.230713	991.685913	543.164978	2420.841553	679.427917	747.044006	2479.232178	673.429688	718.238159	2474.262451	572.435852	720.482483	2430.102295	571.901245	743.823242	2403.597168	445.859680	729.136414	2287.140625	442.255798	743.176819	2295.393066	395.255371	724.806213	2193.188477	378.096100	697.123596	2186.361572	436.890778	722.946411	1989.839111	428.216187	675.635498	1959.679932	476.662506	605.104248	1950.046143	251.975739	623.714600
184	0.920000	2483.053955	937.937134	697.122437	2466.512451	971.539673	460.369049	2310.479004	977.398071	636.594421	2299.418457	987.127930	544.835815	2439.554688	674.549927	746.856934	2497.569336	670.976807	718.979492	2495.027588	568.948303	720.026550	2451.001465	567.356812	743.126099	2427.742188	441.173950	727.922363	2312.056396	438.025269	742.028198	2320.243896	391.820648	724.279724	2217.075684	376.015442	697.731323	2211.191406	433.899353	723.162231	2014.450684	427.183960	678.036743	1983.454102	475.543030	607.837769	1973.384644	250.808044	625.388977
185	0.925000	2497.183350	933.866821	696.938477	2479.262451	969.496277	459.694885	2323.929443	972.427002	637.625916	2312.777344	981.341980	544.899353	2458.646973	671.111389	748.126648	2516.467285	668.066528	718.588440	2516.326904	566.007141	719.029480	2472.620117	564.122742	743.323914	2451.708740	437.187103	727.877869	2337.052979	434.885498	743.422546	2344.346191	388.851410	724.234009	2240.869141	373.457733	698.141602	2236.373779	431.211426	724.043335	2038.762329	424.516388	679.955811	2006.695557	474.107666	611.901489	1997.982910	249.189606	627.304993
186	0.930000	2511.350830	929.541199	696.859863	2492.312500	967.273743	458.905212	2337.549072	967.422058	638.760925	2326.741455	978.049805	547.839233	2478.254639	667.642578	747.732971	2535.704590	666.100464	717.508911	2538.201416	563.682434	716.743408	2494.501465	561.553406	743.354248	2477.045654	433.679260	727.250793	2361.873047	431.312958	742.932800	2369.242432	385.112701	723.773071	2265.404541	370.261932	698.373474	2260.814697	428.601288	725.652039	2063.734619	422.274872	682.252991	2030.585449	472.179993	614.660095	2022.861572	247.112671	628.714111
187	0.935000	2525.115234	925.547913	696.823975	2505.775391	964.846497	458.437927	2351.156982	962.924866	639.857971	2340.560303	973.493469	548.999207	2497.936523	665.244324	747.265747	2555.103271	664.807556	716.231384	2560.233154	563.028442	717.427063	2516.557373	558.328308	740.907776	2502.566162	430.596466	726.270752	2386.981934	428.479126	743.271240	2393.943848	382.277252	723.687134	2290.291748	368.003113	698.617615	2285.547363	425.469482	725.782532	2088.941406	419.844635	684.796936	2054.564941	470.228363	618.163147	2048.112305	245.013351	630.287415
188	0.940000	2538.825439	922.359131	696.639709	2519.249512	961.843384	457.914703	2364.863770	958.568909	640.957825	2354.375488	968.380005	549.287048	2517.953125	662.804565	746.495361	2575.144043	663.767273	714.659119	2581.363281	561.988586	715.862427	2538.881104	556.918274	741.167969	2527.497314	428.427368	726.330994	2412.960693	425.792847	743.341003	2419.569824	379.121948	722.805908	2314.889404	365.748047	699.690613	2311.131592	422.598114	726.215820	2113.792480	416.845001	687.434570	2077.937256	467.242249	622.180420	2073.647461	242.129074	631.087769
189	0.945000	2552.830322	920.447083	696.115845	2533.026367	959.299866	457.591034	2378.566650	954.590820	641.546631	2368.169189	964.406738	549.755554	2538.550049	661.499146	746.517944	2595.291992	662.885498	712.981140	2603.553467	561.316833	714.229065	2561.091797	555.876953	740.932434	2552.659180	425.856171	724.903687	2437.782471	423.376221	744.369568	2443.831543	376.800110	722.690308	2339.913330	363.522858	700.085388	2336.375977	420.836182	729.068787	2138.567139	412.850952	689.578369	2101.678467	464.110291	625.809021	2100.094238	238.542969	631.808350
190	0.950000	2567.294189	918.851563	695.792725	2547.299316	956.778564	457.740906	2392.200195	951.464783	641.830444	2381.376221	960.186340	548.321350	2558.873779	658.725952	744.759827	2615.270264	662.506226	712.165283	2625.187988	560.953735	712.835571	2583.412598	554.482605	739.322876	2578.194092	424.310822	723.584290	2463.368408	420.357117	743.095276	2469.574463	374.082214	721.701538	2365.147949	360.308563	699.912659	2361.505859	417.400726	727.597778	2163.931396	409.227264	692.450684	2125.384033	460.466736	629.182800	2126.069336	234.887238	632.665710
191	0.955000	2581.922607	917.496704	695.668335	2561.093750	954.267456	457.653137	2406.038818	948.897705	640.946228	2394.790527	957.516602	548.154724	2579.158203	657.743835	744.430542	2634.955078	662.591431	711.771545	2646.571777	560.972412	711.487549	2605.543213	554.109253	740.055603	2603.616455	423.772003	722.841736	2488.622070	417.644531	742.791016	2494.945557	372.509125	720.983154	2390.455566	358.022766	700.683716	2386.538330	415.575592	729.888733	2188.407715	404.187988	694.614624	2148.902344	456.042999	632.131287	2153.273193	230.793777	634.183960
192	0.960000	2596.421387	916.306763	695.740356	2575.152832	951.476685	457.772705	2419.615479	946.818604	640.068665	2409.004150	955.254883	546.853760	2599.308594	657.085083	744.754211	2654.223145	663.102844	711.359863	2668.009033	561.445740	709.990601	2628.406494	553.182739	738.655701	2628.809814	423.687012	721.965454	2513.383545	416.516296	742.967957	2520.090576	370.752533	721.704895	2416.031494	355.947937	701.144836	2412.387695	412.959412	729.704468	2213.644043	400.548615	697.154053	2172.047119	451.301971	635.642334	2181.060547	226.538956	634.865601
193	0.965000	2610.495850	915.205933	696.006653	2589.606689	949.200806	458.279755	2433.055176	944.983398	639.261536	2423.214844	954.042542	546.223206	2618.945557	656.287537	744.225464	2672.950684	664.002319	710.490295	2689.804688	562.446838	708.150513	2649.975830	554.089966	738.926147	2653.211182	423.251526	719.514404	2539.078613	415.601898	742.218323	2545.893555	370.423981	721.269104	2441.717529	354.185669	701.256042	2437.183838	410.670013	731.187988	2238.422852	395.295166	698.980286	2195.434326	445.917664	638.585022	2208.574463	221.038834	636.527710
194	0.970000	2623.851807	914.118347	696.465027	2603.468750	946.969666	458.882660	2446.562988	943.444336	638.720642	2436.570313	952.463623	546.157654	2638.319092	656.679016	744.298218	2691.013916	665.251709	708.722656	2710.198486	564.714661	708.044922	2671.703613	554.557129	737.447327	2678.306885	426.136932	719.552002	2564.464600	414.569061	741.485596	2571.893799	369.636230	720.228943	2467.347168	352.473022	702.458801	2462.440674	407.957367	730.141418	2263.700928	390.804535	701.509827	2218.758057	440.357697	640.637146	2237.377441	215.658707	637.765686
195	0.975000	2636.194824	912.968262	697.113281	2618.403320	944.371399	459.569305	2460.069092	941.785034	638.238708	2450.035400	951.111572	545.666138	2657.566895	656.971619	744.205322	2709.463379	666.511108	707.671631	2730.812988	567.487671	707.981506	2693.276123	556.090149	737.866394	2702.615479	427.170471	718.786682	2589.577148	413.870209	741.135620	2597.319092	369.397278	719.223877	2493.236572	350.913605	701.759766	2487.649658	407.345734	732.947937	2288.771484	384.671143	702.287903	2242.169922	433.671631	642.403809	2266.052979	210.013947	639.954285
196	0.980000	2649.317627	912.606689	697.688293	2632.997314	943.221436	460.068451	2473.552734	940.436890	637.785095	2464.736572	951.002869	546.055481	2676.503662	658.616577	744.257019	2727.985596	670.262756	708.208923	2751.512695	570.698303	707.796753	2714.100342	557.879089	736.897583	2726.355713	429.433441	717.363159	2614.013916	414.538696	741.728516	2622.913330	369.874939	717.910583	2518.808594	349.738129	701.971008	2512.876221	405.528992	732.627441	2313.406982	378.222595	703.177002	2265.284424	426.632874	644.781616	2295.306396	203.878952	641.291870
197	0.985000	2662.192383	912.370422	698.312073	2647.320313	942.599792	460.458252	2487.064697	939.727539	637.752686	2478.276123	949.584290	546.071411	2695.046631	660.102844	743.956787	2745.984131	672.524475	706.922180	2772.161621	574.278870	707.327393	2735.438232	560.923157	736.364319	2750.544922	433.116516	717.457642	2638.731445	415.416656	741.168884	2649.260986	371.430420	718.102966	2544.453857	347.882690	702.504150	2537.327881	404.473053	733.229431	2338.596191	373.540192	705.236145	2288.338135	419.583282	646.561218	2325.096680	197.530396	642.452759
198	0.990000	2675.104248	912.463806	698.992737	2661.925537	941.856506	461.185333	2500.698730	939.371399	638.149780	2491.681396	948.995850	546.217590	2713.722900	662.617004	744.153503	2763.570801	676.159241	706.309631	2792.624512	578.161682	706.409973	2755.585205	564.214539	736.333191	2774.661377	436.051849	714.711731	2663.252930	416.432587	739.841675	2674.258301	372.993408	717.856140	2570.307373	346.788177	702.330139	2562.163086	402.821320	733.277771	2363.039795	367.119781	706.828003	2311.235840	411.824646	648.137207	2355.345215	191.270203	643.683228
199	0.995000	2689.319824	913.860107	699.555054	2676.261230	941.281921	461.879242	2514.463623	939.280518	638.578247	2506.189941	948.867554	546.350403	2731.597900	664.901123	743.915100	2781.005615	679.761169	705.782776	2812.765137	582.279175	704.881165	2776.494629	567.358643	734.911377	2797.873047	441.467896	715.583435	2687.764404	418.286499	739.226563	2698.755127	373.727997	717.095276	2596.217041	345.846069	701.864014	2586.767090	401.555206	732.913879	2388.086914	360.304443	707.307495	2334.464355	403.402527	649.165222	2386.216553	184.209442	646.490845
200	1.000000	2703.198242	915.412537	700.085327	2690.236328	940.816772	462.286774	2528.563965	939.782288	638.125793	2521.163818	949.075500	546.504089	2749.134033	667.709961	743.286316	2798.078613	684.082947	705.638245	2832.448242	586.563660	702.577515	2796.124268	571.206848	734.186279	2821.902588	445.252380	712.723572	2711.234863	419.515015	739.989929	2722.686523	375.725525	716.071838	2621.814941	344.839844	701.744080	2610.464355	400.823547	733.761230	2413.628418	353.687012	708.019531	2357.778564	394.276489	650.142029	2417.600586	177.287048	648.033813
201	1.005000	2717.293701	917.134399	700.600098	2704.385010	940.557983	462.883209	2541.482178	940.403076	638.788696	2535.965088	949.495911	546.713074	2766.788818	671.478699	743.331726	2815.531006	688.428284	705.925232	2851.751953	591.940308	702.297668	2815.948975	575.891968	733.365906	2844.267578	452.109558	713.802185	2733.907471	421.648071	739.127441	2748.204346	378.943756	717.333191	2646.820313	344.181244	702.205383	2635.075928	399.634277	733.245605	2438.252686	347.425201	709.776184	2381.375488	385.194366	650.956055	2448.989502	168.967041	649.085632
202	1.010000	2729.623047	918.027283	701.102661	2719.421143	940.505859	463.939392	2554.749756	941.198120	639.608154	2549.956299	950.004578	547.011658	2784.417236	675.040894	743.537598	2832.684082	694.023193	705.963684	2870.008301	598.553345	702.713562	2835.351807	580.910950	733.144592	2867.580811	456.473999	710.216797	2757.844971	423.588074	738.550293	2771.952148	381.912354	716.022400	2672.366699	344.011230	702.570068	2657.966553	398.056549	733.485168	2463.596680	339.617493	709.741821	2404.967529	374.843414	651.625977	2481.731201	163.369461	651.392822
203	1.015000	2743.134033	919.878845	701.591064	2733.569824	940.696716	463.906738	2567.681885	941.665344	639.545349	2563.538818	951.014465	547.341858	2801.530029	678.950989	743.727783	2848.870850	699.083496	705.450378	2888.279297	605.100037	702.564453	2854.257568	585.752563	732.974670	2888.968506	463.780396	710.743408	2779.931641	426.240723	737.797791	2795.822021	384.368347	715.260254	2698.163574	343.966370	702.678772	2682.015869	397.894073	733.315125	2489.248779	331.963593	710.178955	2428.835449	364.509125	652.208679	2512.763672	155.899643	652.135864
204	1.020000	2756.987793	922.471497	702.040710	2748.201172	941.277161	464.250488	2583.181152	944.726868	640.366089	2577.114014	952.938599	547.645813	2818.431641	683.180969	743.848511	2865.634277	704.146912	705.223328	2906.615723	611.185730	701.530579	2873.208496	591.872925	732.503235	2910.778076	469.710236	709.889465	2802.372314	429.588318	738.181030	2820.334961	388.329651	715.533813	2723.877441	344.020721	702.770325	2705.633301	397.031830	733.478333	2514.104492	324.132782	711.195862	2452.978027	354.570679	652.315247	2546.348389	149.271851	653.824097
205	1.025000	2771.485352	925.269470	702.500549	2763.202881	942.699097	464.667999	2597.496582	946.631287	640.530396	2591.665283	955.219421	548.149109	2835.209961	688.048828	744.480774	2882.213135	709.538879	704.546814	2924.700684	617.680603	701.136475	2892.155762	596.984680	731.507690	2931.635498	476.149841	708.662903	2824.181885	433.362671	737.351624	2844.270264	392.309113	715.774170	2748.744629	344.118835	702.144958	2728.286377	396.274384	733.217224	2540.431641	316.107025	711.480835	2477.833008	342.657684	652.131958	2580.281006	143.319321	655.632019
206	1.030000	2785.314697	928.663330	702.563171	2777.411621	943.519348	465.043060	2612.419922	949.559265	641.138977	2606.250977	956.548767	548.674438	2851.913330	692.948303	745.219421	2898.532227	715.939087	705.422119	2942.799072	623.989990	700.471985	2910.218018	603.585205	732.398193	2951.530029	484.011353	709.809448	2845.006592	434.413025	737.257874	2867.656494	396.292908	715.993042	2772.974121	343.710938	701.701538	2751.988525	396.600677	733.440979	2565.644287	307.951447	712.463318	2502.541504	331.706116	652.995117	2614.554199	137.136292	656.278076
207	1.035000	2799.335205	932.549133	703.048401	2792.037842	945.630005	464.791992	2626.192627	952.205688	641.780762	2621.063232	958.968628	548.873413	2868.663086	698.213074	745.788696	2914.694092	721.637207	705.320190	2960.388672	631.087952	700.618286	2927.702148	609.847290	733.138062	2971.538574	490.350220	709.293640	2867.243164	437.559387	736.801331	2890.522461	400.267273	716.202332	2797.707031	343.774231	702.827393	2773.917969	394.774231	733.310913	2592.654053	299.490936	712.489014	2527.612305	320.463593	653.984924	2648.450195	130.639938	657.317078
208	1.040000	2813.734619	936.681519	703.729431	2806.368652	947.399292	465.178589	2640.474609	955.464539	641.873901	2635.819336	961.156799	549.398682	2885.351563	703.497864	746.107849	2930.796387	728.196472	706.376343	2978.111328	637.604065	700.108215	2945.536133	616.256775	732.698914	2991.128662	496.785278	708.045837	2886.933838	440.041809	736.709290	2912.896729	404.218353	716.413818	2822.840088	344.187134	703.985413	2796.987061	393.422974	732.392334	2619.357666	291.184570	712.805542	2553.445313	309.017853	654.047302	2682.673096	124.991852	658.194824
209	1.045000	2828.153320	940.744202	704.235718	2821.275146	950.166199	465.981567	2655.253906	958.459656	642.838013	2650.826416	964.317444	549.668457	2901.940186	709.209412	746.532715	2946.340332	734.391174	706.707703	2995.127930	644.571411	700.201111	2964.293213	621.733276	730.174500	3009.697754	503.529816	707.935120	2908.384033	444.010376	737.181519	2934.808594	408.132385	716.639343	2848.125244	344.313599	704.205200	2819.401611	392.842377	733.360718	2645.502441	282.747894	713.642151	2579.332275	297.152985	654.549072	2717.325684	119.369255	658.524719
210	1.050000	2842.245117	945.123108	705.068359	2836.398926	952.483948	466.780365	2669.244873	962.252014	643.154358	2665.460938	967.539001	550.074097	2918.532959	714.821411	746.900513	2961.490967	741.554260	708.305603	3011.909668	651.410156	700.135254	2981.750732	627.433960	729.676758	3028.362793	510.652771	708.326599	2927.941895	446.437866	737.004333	2956.286133	411.995575	716.890747	2872.187988	343.688721	702.895020	2842.069824	392.007904	732.702942	2672.848389	274.159973	713.734131	2606.179443	285.865448	654.985046	2752.083984	114.414268	658.162598
211	1.055000	2856.360107	950.183716	705.947571	2851.274170	954.734924	467.501709	2684.645508	965.981262	643.830688	2679.965088	971.365295	550.127869	2934.924316	720.554565	747.602539	2976.890625	747.862427	709.138000	3027.210449	659.433655	701.097168	2997.882813	635.404541	731.327515	3046.474365	517.488098	708.890320	2947.169189	449.058441	736.989868	2977.358887	415.794098	717.179810	2897.095459	344.128967	703.770569	2864.314941	391.197601	733.642944	2702.131348	265.261780	713.452209	2633.438721	273.913605	655.928711	2786.964355	109.475342	658.126831
212	1.060000	2871.069580	954.805542	706.942505	2866.526855	958.121216	468.112640	2698.867432	970.024353	644.423340	2694.894531	974.021545	550.471375	2951.030762	726.740295	748.641724	2993.409424	753.169434	707.365051	3043.058838	666.712524	701.823120	3014.685547	641.704285	731.429443	3063.300049	524.546326	709.256165	2965.921387	451.976349	737.171387	2998.054932	419.514160	717.518372	2922.625488	342.272339	703.508545	2886.192139	390.057770	734.303223	2730.061035	256.680267	713.661560	2661.005127	261.875122	656.013489	2822.341797	104.945747	658.490479
213	1.065000	2885.380615	959.401245	707.574951	2882.115723	961.248901	468.836884	2713.825928	974.750061	644.861755	2710.424072	978.695007	550.567383	2966.669189	732.625916	749.614136	3008.801025	759.642456	707.711060	3059.010986	673.567139	702.130188	3031.323486	648.425415	732.273254	3080.194336	531.113281	709.787415	2986.017578	455.469849	738.647034	3018.403320	423.141937	717.918274	2946.176025	341.981720	704.104858	2907.905762	388.667999	734.617798	2757.552490	248.154358	714.283203	2689.605469	250.144348	655.900024	2859.435303	101.589134	658.149475
214	1.070000	2899.991943	964.609314	708.381592	2896.936768	964.018860	469.411163	2728.400391	979.387878	645.494873	2725.534912	982.929932	551.052917	2982.254150	738.516479	750.392334	3023.972412	765.809204	708.037537	3074.623047	680.318176	701.835449	3047.161377	654.598450	731.991516	3096.240723	537.564209	709.891602	3004.476074	456.794952	738.602173	3038.433105	426.663666	718.391296	2969.528320	343.993805	704.259705	2929.658936	387.107971	734.520996	2785.273926	240.057404	714.938965	2718.357178	238.471634	655.675781	2895.294922	98.151077	657.504456
215	1.075000	2914.483887	970.020447	709.217163	2912.587891	967.777710	470.477081	2744.211670	984.280151	646.341431	2741.480957	986.737793	551.400574	2997.985352	744.563416	751.265503	3039.105469	771.925598	708.586853	3090.186523	686.715088	701.620300	3062.959229	660.716125	732.223755	3111.885742	543.749146	711.070007	3023.167725	459.206390	739.880615	3058.172607	430.065491	718.949280	2993.388916	344.801697	704.727966	2951.655273	385.457306	733.946960	2814.271729	232.066483	714.677490	2747.490967	226.162140	654.948181	2931.043701	95.218788	657.635010
216	1.080000	2928.866211	975.257202	709.714294	2928.253662	971.144470	471.431732	2758.901367	989.266113	646.749512	2754.877197	993.186829	552.190796	3013.287842	750.658997	751.727966	3053.837402	778.100342	709.218689	3105.601807	692.728333	701.515930	3078.323486	667.152161	732.565063	3126.222412	550.140991	712.613586	3040.822998	461.070160	740.923584	3077.650635	433.333679	719.604065	3016.914063	345.793732	705.679810	2972.664795	384.268829	735.452942	2843.717285	223.576843	713.346680	2776.984131	215.334641	655.098572	2967.283691	92.964279	656.981689
217	1.085000	2943.673584	980.655701	710.650085	2943.501953	974.848694	472.345734	2773.778564	994.247925	647.435059	2769.657227	997.782959	552.347595	3028.620850	756.346008	752.573364	3068.484131	783.715759	709.673035	3120.769287	698.328369	701.553650	3093.137451	673.219788	733.057739	3140.821045	556.183411	713.982422	3057.762451	462.878845	741.927612	3096.402100	436.880157	721.025330	3039.851807	346.776794	707.173462	2994.135742	383.900146	738.407104	2874.163818	213.579346	713.208313	2807.429199	203.428619	654.035400	3003.291992	91.090210	656.451965
218	1.090000	2957.967041	985.864258	711.409058	2959.436035	978.426086	473.424194	2789.043457	998.992981	647.795715	2784.860840	1001.333557	552.548157	3043.224365	762.058960	753.357910	3083.636230	789.498169	710.160400	3135.589111	703.485657	701.764526	3107.259033	678.718506	733.565979	3154.659668	561.524475	715.583618	3074.562988	464.327820	742.964539	3114.737061	440.134583	722.390015	3062.936523	347.173584	707.958313	3015.234619	381.692383	738.070435	2903.633789	206.225723	712.958801	2838.427979	192.570694	653.090210	3039.711426	90.225052	656.303345
219	1.095000	2972.838623	991.440796	712.366455	2975.076172	982.360535	474.406464	2803.903564	1004.015381	647.987549	2800.276611	1006.403931	552.763367	3057.440186	767.411072	754.501831	3097.530029	794.427307	711.095398	3149.962158	708.170715	702.179871	3121.452148	683.916687	734.096191	3168.293701	566.413879	717.290466	3091.802002	465.112549	744.106201	3132.793945	443.213348	724.126160	3085.861084	348.226044	709.239075	3035.698975	379.293274	738.652466	2934.314941	197.867966	712.352722	2869.233154	181.445770	652.462341	3076.120605	89.814072	655.912659
220	1.100000	2987.360352	996.596313	713.238037	2990.737061	985.976990	475.691711	2819.020264	1009.757751	648.267334	2816.101074	1011.269470	553.249878	3071.539795	772.321716	755.559448	3111.798340	799.833435	712.079102	3164.854004	712.822388	702.288574	3135.311279	688.589417	735.154602	3181.390625	570.827698	718.948425	3107.837891	465.711792	745.526978	3150.253662	445.869354	725.364685	3108.183350	348.795685	709.916504	3056.864502	378.393433	740.815979	2964.577881	190.343124	711.319702	2901.036865	171.352631	650.957947	3112.311768	90.117294	655.470032
221	1.105000	3002.284424	1001.735291	714.186218	3006.745361	990.086975	477.065765	2834.675781	1015.551453	648.850830	2832.340576	1016.069397	553.612549	3085.250000	776.927185	756.699219	3125.998291	804.397278	713.406372	3177.889893	717.600708	703.831543	3149.022705	692.776123	735.498962	3193.623291	574.268677	721.122681	3123.782471	465.711792	747.056152	3168.836914	447.932190	726.653625	3130.014648	349.118256	711.181396	3077.680176	376.040192	741.023743	2994.833252	183.213058	710.367493	2933.381104	160.774643	649.389282	3148.505127	91.669945	655.352783
222	1.110000	3016.884521	1006.515930	715.028442	3023.563721	994.390442	478.417755	2849.622070	1020.306030	649.124084	2847.875000	1020.283447	553.952881	3098.809570	781.054565	757.654053	3139.810791	808.471497	715.306702	3191.538574	720.973877	705.043640	3161.555420	696.551941	737.290771	3205.800049	577.889648	723.155334	3140.022949	465.482971	748.499146	3185.080566	450.375244	729.192688	3152.468994	349.709656	712.165588	3098.378662	371.959290	739.416992	3025.550537	176.608231	709.645752	2965.984619	151.454056	648.261902	3184.307617	93.890938	655.149658
223	1.115000	3031.995605	1011.528442	715.843262	3038.401855	997.625793	479.568298	2867.427002	1025.865967	650.394165	2864.210205	1025.317505	554.328247	3111.981445	784.989807	758.837402	3154.243896	812.436096	717.208252	3204.588379	724.784424	706.333069	3173.507080	700.209534	738.796204	3217.416016	580.383606	725.142151	3155.437012	465.843872	751.771851	3201.048340	452.032257	731.649170	3173.390381	350.124969	713.288574	3118.508545	370.414398	741.710632	3056.602051	170.686615	708.843567	2998.294189	142.729736	647.331909	3219.767822	96.860786	654.735046
224	1.120000	3046.646484	1015.934204	716.643433	3054.288574	1001.339050	480.833496	2882.324707	1030.263062	650.931641	2882.234131	1029.978882	554.763428	3124.595947	788.122864	760.546814	3167.572266	815.166382	719.294312	3216.000488	726.168030	708.813782	3185.592285	702.400391	740.606628	3228.584473	582.618042	727.830017	3171.727539	464.118439	752.067749	3217.201172	453.679932	733.260071	3195.379883	350.496765	714.434814	3139.374268	367.321136	742.207458	3087.243408	165.400696	708.195557	3030.953857	134.217422	646.563843	3254.582520	100.779015	654.542542
225	1.125000	3061.696289	1020.324585	717.693542	3070.369873	1005.078430	481.784729	2897.364502	1034.488037	650.406982	2899.886230	1034.359619	555.092224	3137.407471	790.745178	762.033875	3181.263428	817.381287	722.285217	3228.329346	727.753723	711.419861	3196.878906	703.356995	741.919861	3239.150879	583.628357	729.720764	3187.061523	462.799103	754.997864	3233.381104	454.726288	734.141357	3216.304199	350.544281	715.560608	3160.135498	364.186066	742.487793	3117.733643	160.003296	707.724121	3063.567627	126.828506	645.615967	3288.702637	105.584465	654.562622
226	1.130000	3076.216553	1024.326660	718.369141	3086.286865	1008.756958	482.934143	2912.594727	1039.023560	650.584961	2915.105957	1038.551758	555.148438	3149.224121	792.448242	763.123230	3194.821777	818.726196	724.938049	3240.408691	728.517883	714.160950	3207.734131	704.713318	743.390686	3249.165039	584.398010	732.048950	3203.148193	461.624207	755.542480	3249.234619	455.673798	737.241943	3237.554932	351.056854	716.590149	3179.958496	362.173370	743.385193	3148.508789	155.152710	707.438660	3096.252441	119.971176	644.039673	3322.580566	110.111427	654.019775
227	1.135000	3091.581543	1028.250366	719.084412	3102.119629	1011.870422	483.944702	2927.983887	1042.961670	650.571045	2931.517578	1041.317139	555.388062	3160.751465	794.315613	765.207153	3208.154541	819.699585	728.605713	3252.000244	728.454407	716.737610	3218.344727	705.107117	745.419739	3259.891357	585.329041	734.622009	3218.330078	459.885986	757.375671	3264.988770	456.067474	737.781372	3258.031982	351.121552	717.611633	3199.931396	359.548615	744.612976	3179.659668	152.234650	707.392212	3128.742188	113.578644	643.601074	3354.995117	116.071838	652.967529
228	1.140000	3106.556152	1031.589844	719.700989	3118.069824	1015.122498	485.304840	2943.852295	1046.611084	651.111694	2947.429199	1045.388916	555.533997	3172.384277	793.898499	765.753723	3221.359863	820.359192	731.902222	3262.833740	728.686951	722.062988	3227.559326	705.182983	748.178284	3269.908447	585.088806	736.460144	3234.216797	457.434235	758.144165	3280.963867	456.676178	739.650391	3278.472412	351.652008	718.454773	3219.806396	357.701111	745.387939	3209.798340	149.165512	707.905884	3160.621582	108.862106	643.241882	3387.237793	122.118187	652.087402
229	1.145000	3121.873291	1034.632568	720.491272	3133.672852	1017.935547	485.960144	2959.105225	1050.557861	651.881958	2963.288818	1048.055908	555.385437	3183.638428	795.052246	767.024292	3233.033203	820.174622	735.622803	3274.698486	727.185059	724.996826	3238.367676	703.973267	749.586853	3279.961182	584.294617	738.190186	3248.790283	457.187317	760.640259	3295.744873	456.986877	741.249512	3298.262695	352.103790	719.759216	3239.678467	355.039825	746.147400	3239.747559	146.579742	707.650513	3193.173828	104.181404	642.806824	3418.129883	128.437393	652.315857
230	1.150000	3136.971436	1037.249146	721.009644	3149.524902	1020.510193	486.734589	2975.671143	1053.363892	652.033081	2980.627930	1052.169312	556.397949	3194.826416	795.396545	769.018616	3245.903076	818.653442	738.630127	3285.262939	725.709778	729.341797	3247.525391	703.669312	753.985474	3290.614990	582.745911	739.860596	3264.180664	454.852692	761.086487	3310.975830	457.231506	741.944580	3317.815430	352.312836	721.059753	3259.054443	353.371490	747.038025	3269.186035	144.573410	707.865967	3224.020752	100.899155	642.685425	3447.617188	135.652512	650.649597
231	1.155000	3152.241943	1039.514404	721.621704	3164.812500	1022.804565	487.599548	2991.284912	1056.059814	652.499268	2994.991455	1054.157104	556.136292	3206.189941	795.300293	770.336243	3258.294189	817.777405	741.333374	3296.381836	723.256104	732.378784	3257.820068	702.455017	756.195984	3300.931885	581.576477	741.314636	3278.529053	453.380005	762.075562	3325.228027	458.240540	744.971191	3337.022461	353.153809	722.484497	3277.685547	351.629364	747.834717	3297.104248	143.814453	709.126160	3254.611572	97.202194	643.475342	3476.215576	143.157562	651.391113
232	1.160000	3167.703125	1041.058838	722.295349	3180.208740	1024.764526	488.464172	3006.747070	1058.813965	653.068848	3010.852051	1056.638794	556.630249	3217.509766	794.798767	772.661072	3271.347656	815.588379	743.070557	3307.320557	721.414001	736.187134	3267.623047	701.014954	759.725098	3311.360352	579.829285	742.469666	3292.476807	452.461853	763.633240	3340.278809	457.632843	745.124390	3355.341309	353.969666	724.724548	3295.960693	350.017212	748.594788	3324.154297	143.290329	709.841431	3284.177979	94.535194	643.863464	3503.800781	150.419220	651.004883
233	1.165000	3183.080078	1042.140625	722.997253	3195.676270	1026.642822	489.383698	3022.406006	1059.977417	653.231140	3026.282471	1058.978149	556.480103	3229.071289	793.799866	775.070190	3283.265869	814.283081	747.087524	3318.152588	718.559570	739.105103	3278.424072	699.100830	761.905457	3321.660156	577.846497	743.147156	3307.086426	450.266998	762.956177	3353.810303	458.381195	747.101013	3372.987549	354.457092	725.966064	3313.411621	349.088837	750.120056	3351.426025	142.307755	711.055908	3313.198730	92.787712	645.009705	3529.563965	158.521057	650.819519
234	1.170000	3198.746582	1043.061279	723.677673	3210.783691	1028.011719	490.187042	3037.576416	1062.102539	654.226624	3042.017334	1060.790894	557.110962	3241.368164	792.688660	776.651855	3295.192383	813.622742	750.422974	3329.555908	715.415649	741.379211	3288.619385	697.301270	765.098206	3332.426514	575.679626	743.761658	3320.224609	449.479675	764.432190	3366.992188	459.247589	749.203491	3390.130859	355.628510	728.114990	3330.355713	347.181702	749.730469	3376.868408	143.207840	713.084412	3340.613037	91.363655	646.388245	3554.640137	165.527740	650.795776
235	1.175000	3214.015381	1043.786377	724.402161	3225.915771	1029.097656	491.077240	3053.076660	1062.957642	654.506104	3057.306641	1062.714722	557.475708	3254.175781	790.876831	778.270325	3307.802979	810.706787	752.513367	3340.324951	712.825623	744.057312	3299.825439	694.822266	767.288208	3342.949707	573.484375	744.158936	3333.179688	448.803314	765.489746	3381.113770	458.552155	748.944946	3406.790039	356.305298	729.828918	3346.774170	346.952301	751.032654	3401.626465	143.940002	713.917603	3367.127686	90.744171	648.163574	3577.718262	172.731842	650.859253
236	1.180000	3229.386475	1044.187378	725.486633	3240.745605	1029.875610	491.927399	3068.198730	1063.467041	654.822876	3072.181396	1064.641724	558.335815	3267.202881	788.663208	779.163330	3320.143799	808.533264	754.342896	3351.790771	709.911316	746.067261	3311.105713	692.782104	769.250183	3353.584717	571.298706	744.366455	3347.554443	446.213013	763.791931	3394.288818	458.882324	750.285889	3423.345459	356.871216	731.074036	3363.103027	346.455231	752.006409	3425.795410	143.824829	714.846313	3392.280273	90.871521	649.417542	3600.623047	179.452225	651.042542
237	1.185000	3244.292236	1043.629761	726.389893	3255.600098	1030.523193	492.916534	3083.390381	1064.594360	656.744690	3087.448730	1064.921143	559.125366	3280.049561	787.010254	781.987366	3332.604736	805.823547	755.530518	3362.965576	706.894836	747.320251	3322.995117	690.166260	771.304626	3364.514648	569.170959	744.534485	3360.962646	445.414856	764.634216	3407.719971	458.960999	751.167297	3439.939697	358.413300	732.342468	3380.195801	346.033539	753.382874	3448.865723	145.909332	716.725708	3416.595703	90.052338	651.431458	3622.133789	185.664642	652.089417
238	1.190000	3259.600098	1043.299561	727.464722	3270.330811	1030.634033	493.858368	3098.250488	1064.510498	657.555542	3102.203857	1065.880981	560.022949	3292.641602	785.613342	784.088989	3345.664063	802.926453	756.364990	3375.159668	703.661316	748.129578	3334.553955	688.236450	773.089722	3376.057617	567.430603	745.049194	3375.530273	444.194702	764.431885	3421.943604	458.875763	750.794861	3456.463623	359.067047	732.906921	3396.711182	345.390289	753.218506	3470.585938	146.924850	717.748047	3439.197998	90.716682	653.140625	3642.758545	190.499847	651.438965
239	1.195000	3274.614990	1042.457275	728.446716	3284.941895	1030.829956	494.803192	3113.221680	1064.345825	658.251221	3116.624268	1066.381226	560.930359	3305.830078	782.887939	786.187622	3358.425049	800.512512	757.394104	3386.963623	701.006226	748.866028	3347.385254	684.951477	774.047974	3387.731445	565.883057	745.519958	3389.954834	443.698181	764.904175	3436.302246	459.343445	751.094299	3473.054443	359.773529	732.783936	3414.305664	344.658600	754.132141	3491.255859	148.978607	719.088257	3461.169922	90.830132	655.088928	3662.238770	194.890091	651.933838
240	1.200000	3289.334961	1041.441406	729.466064	3299.379883	1030.646118	495.677338	3127.533203	1063.982056	659.493286	3130.804688	1065.841675	561.827209	3319.616699	780.570007	786.580444	3371.296631	797.556458	758.532166	3399.588135	698.233582	749.187012	3360.069824	682.789978	775.210938	3399.335938	564.396545	745.583069	3405.830566	443.228485	766.070251	3450.830566	459.910461	752.082092	3488.976318	361.442688	733.061279	3431.142822	344.826843	754.518372	3511.324463	150.117554	719.958618	3482.048584	90.842957	655.865601	3680.699463	198.968887	652.610718
241	1.205000	3304.209229	1039.893799	730.358582	3313.880615	1030.136597	496.524750	3142.315186	1062.708984	659.775757	3145.079834	1065.431152	562.791687	3333.572754	777.361877	787.230408	3384.654053	795.593079	759.447449	3413.163818	695.243042	748.976501	3372.928955	680.514099	776.117615	3412.055908	563.278320	745.759583	3421.027344	442.926605	766.632324	3466.205078	459.909088	750.804016	3505.934814	361.629669	733.153625	3448.292969	344.513885	755.322083	3530.407227	150.186813	720.411987	3501.609619	91.101822	657.128418	3699.054199	201.879059	652.663269
242	1.210000	3318.811523	1038.215454	731.210144	3328.085938	1029.701782	497.221527	3156.654053	1061.515015	660.771484	3159.037598	1064.531982	563.611938	3345.920898	776.611389	790.097961	3397.632080	794.163879	761.790466	3426.359863	693.402344	750.317383	3386.313477	678.133545	776.812439	3424.912598	562.509521	746.010010	3436.661133	442.882324	768.223999	3481.590332	459.689514	749.765137	3521.744629	361.454895	732.277466	3464.990967	344.372589	756.077209	3548.305664	149.368820	720.096008	3519.698730	90.831772	657.463989	3715.682129	204.741028	653.302917
243	1.215000	3332.852051	1036.619751	731.962036	3342.437256	1029.346313	497.698517	3170.631348	1060.223022	661.599121	3173.192139	1063.845337	564.908447	3360.544922	774.433105	790.916504	3412.561768	791.665833	761.883545	3440.481445	691.073792	750.208008	3400.511475	675.920166	776.622559	3439.054443	562.226440	746.625061	3452.473389	442.170898	768.973572	3497.037842	459.297028	750.175293	3537.468506	362.600616	733.141052	3481.867188	343.821808	757.002014	3565.079834	150.450638	721.290161	3537.377197	90.060165	657.676819	3732.038818	206.216339	653.275024
244	1.220000	3347.389404	1034.670898	732.755066	3356.247559	1028.455688	498.229004	3184.701416	1058.146484	662.431763	3187.174561	1061.977173	565.762329	3374.333496	773.803955	792.641357	3427.016846	790.842834	763.013550	3454.684814	690.223694	751.246582	3414.907715	674.327637	776.838928	3454.004639	561.833130	746.893738	3468.091064	441.542633	769.859863	3511.308594	459.433350	751.004822	3553.345215	360.720428	732.105042	3497.177490	343.231384	757.994263	3582.562256	147.135788	719.595703	3553.248047	89.409134	657.973633	3747.487305	206.709534	653.913757
245	1.225000	3361.374023	1032.695190	733.429321	3370.482666	1027.458374	498.902954	3198.347656	1056.398315	663.182190	3201.130615	1059.938354	566.150391	3389.533936	772.237061	792.387329	3442.062256	789.357666	763.518860	3469.638916	689.387268	750.972656	3429.489502	674.062439	777.521973	3469.571289	561.671143	747.194641	3482.765625	440.824493	770.425598	3526.552002	457.457184	751.138977	3568.858887	360.105530	732.427246	3512.190674	342.874908	759.598572	3597.422363	147.048843	720.640930	3568.498779	88.387878	658.185364	3761.299805	206.655014	654.322754
246	1.230000	3375.207031	1030.826050	734.217468	3384.615723	1025.979858	499.671051	3212.206543	1053.775879	663.796204	3215.177490	1057.207886	567.203796	3404.885742	771.514282	792.857605	3456.851318	788.578796	764.478577	3484.934326	688.717102	750.564331	3444.815918	672.735596	776.422668	3486.033203	561.096985	747.394592	3497.672363	438.843414	770.584229	3541.786133	456.914764	752.009705	3582.412598	359.705841	734.467773	3527.078857	340.849976	759.107910	3610.962646	146.179260	722.224609	3582.313721	86.722786	658.962463	3775.345703	205.707718	654.592346
247	1.235000	3388.693848	1029.018311	735.284912	3398.770996	1024.515381	500.322357	3225.825684	1051.585693	664.244995	3229.212158	1054.842773	568.268372	3420.230713	770.236572	793.847046	3471.768555	788.584961	765.230225	3500.918945	688.717957	749.895325	3460.925781	672.666504	776.608276	3502.606689	560.206604	746.966614	3512.470215	437.190186	770.832703	3555.689453	455.563416	753.577576	3597.054443	356.648071	733.987610	3540.644287	339.408356	759.791260	3624.733398	144.080963	722.558960	3594.880371	84.454414	659.574707	3787.808350	203.726624	654.322510
248	1.240000	3402.363037	1026.921997	736.104187	3412.815918	1022.630859	501.127319	3239.615967	1048.669312	665.150269	3243.800293	1051.829102	569.186279	3435.438721	769.882568	794.537109	3486.247070	789.080688	766.198181	3516.238525	688.935669	750.338745	3476.732666	672.168823	776.290771	3519.724854	559.653870	747.072937	3525.946533	435.893646	771.911560	3570.551758	452.539795	753.678589	3610.342529	355.024719	735.322205	3554.017822	336.695251	760.272217	3637.232422	141.363373	722.924744	3607.090820	82.246559	660.668640	3799.869873	201.068863	653.688843
249	1.245000	3415.390137	1025.211426	737.219910	3426.773438	1020.350098	501.890320	3253.513916	1045.715332	665.552673	3258.216553	1048.652466	570.276245	3451.429443	768.839294	794.778992	3502.497803	787.036255	764.062378	3532.130371	688.791321	749.587524	3493.434326	671.224121	774.999023	3536.378418	558.355347	747.363037	3540.489502	433.296997	771.697449	3584.669189	449.782349	754.786621	3623.562012	351.964661	736.646484	3567.393799	335.160187	761.265991	3649.238281	138.506744	723.473450	3618.097900	79.355194	662.313965	3811.065186	197.448929	653.189209
250	1.250000	3428.809814	1023.474243	738.236511	3440.871826	1017.814514	502.767944	3267.260498	1043.211670	666.391602	3269.177246	1044.762207	569.662109	3466.910156	767.789734	794.327026	3516.778320	788.752502	765.117004	3548.370117	688.347412	749.175720	3510.210449	670.681885	775.279968	3553.041016	557.143066	748.032959	3554.120117	431.619141	772.792419	3599.554688	447.205780	755.239624	3637.179443	349.077942	737.247498	3580.064941	333.027069	762.341797	3660.217041	136.035217	724.998962	3628.265137	76.389748	664.126404	3822.105225	192.803253	652.230347
251	1.255000	3441.915527	1021.357117	739.383911	3454.592285	1015.111633	503.831055	3279.531006	1038.193726	665.985779	3282.601074	1041.434326	570.652466	3482.651855	766.369019	793.529785	3532.551270	786.864258	763.684937	3564.279053	688.290894	748.119324	3526.391846	670.264282	774.483643	3568.264648	555.313354	748.450500	3568.441406	429.111725	772.965332	3613.256104	445.107605	756.730957	3650.409180	344.922974	737.209045	3592.454834	330.073303	763.014282	3670.191406	132.396835	726.192261	3637.201172	72.769424	665.507324	3832.493408	187.165573	651.324036
252	1.260000	3455.235107	1018.832520	740.418213	3468.602051	1011.962646	504.761078	3292.566650	1034.489502	665.776611	3296.437012	1037.726440	570.257324	3498.013184	765.311096	793.585876	3547.721436	786.653503	763.229736	3580.996582	686.928467	747.910034	3543.032471	668.933960	774.221130	3583.509033	553.261230	749.035400	3582.681641	426.209442	773.785522	3628.262695	441.651337	757.095520	3663.464844	341.852264	738.572144	3605.063721	327.347870	763.708984	3680.977539	128.207977	726.118286	3646.531494	69.600174	666.090942	3842.595215	181.388367	651.026001
253	1.265000	3468.485596	1016.421631	741.448486	3482.290527	1008.474609	505.507446	3305.737061	1031.022583	665.414551	3310.160889	1034.230225	570.466492	3513.177979	764.133362	793.257874	3563.844727	784.187012	761.155334	3596.864746	686.890320	747.278992	3558.944092	668.522339	774.234436	3598.718262	551.535950	749.757385	3597.323242	424.261078	775.158997	3642.544189	438.770660	758.521057	3676.158203	337.557343	739.078125	3618.097412	323.986237	763.720093	3689.258057	125.349129	728.231628	3653.396973	67.689903	667.626953	3851.594971	175.924469	650.702759
254	1.270000	3481.632568	1013.877014	742.473694	3495.947510	1004.822327	506.408142	3319.545898	1027.061401	665.765503	3323.558105	1030.270630	570.256042	3528.359619	761.904663	793.011169	3579.240479	781.920593	760.344482	3612.951172	685.222168	747.094055	3575.077637	666.221191	773.739624	3613.874023	549.255737	750.463989	3611.535156	421.630188	776.142029	3657.005127	435.292328	758.859436	3688.497314	333.535828	739.765320	3631.373779	320.882080	764.575684	3696.244141	124.977760	730.231018	3658.324219	69.703201	667.773254	3860.496826	168.976166	650.280090
255	1.275000	3495.410400	1010.684143	743.394714	3509.674316	1001.326538	507.080963	3332.994141	1022.804688	665.875305	3337.707764	1024.208496	571.656189	3542.791748	759.575500	792.551392	3593.300537	781.160522	761.178162	3629.206055	683.337585	746.373596	3590.631836	664.582397	773.320313	3628.487549	546.775085	751.325012	3625.852051	418.373901	777.073364	3670.672363	432.196533	759.434814	3701.717529	329.828217	739.967285	3644.265137	317.921783	765.950928	3702.516846	126.182457	731.375488	3664.135254	71.738716	668.321350	3868.458496	161.060181	650.269653
256	1.280000	3508.864258	1007.102051	744.239258	3523.096680	996.949158	507.841766	3346.266357	1018.189453	665.629639	3350.821777	1019.858093	571.890747	3557.427734	756.179871	790.484314	3608.239502	778.307068	760.565247	3644.637451	681.583191	746.706848	3606.394531	661.704468	772.877563	3643.404541	543.497131	752.254700	3639.546875	416.348785	778.660339	3684.978271	427.667450	758.733398	3714.498047	326.239990	739.594360	3656.315430	315.485626	767.132629	3710.285400	124.312408	730.761719	3669.779541	72.796669	667.164551	3877.600342	151.445328	650.662476
257	1.285000	3522.716064	1003.830139	744.726685	3536.708740	992.735718	508.186523	3359.268311	1013.813965	665.586365	3364.439697	1015.762939	571.458069	3571.072754	752.576050	789.954956	3622.030518	776.558716	760.962341	3659.918945	679.628357	748.086365	3622.165283	658.928467	773.532410	3658.096680	540.154846	753.459351	3653.968018	413.316803	779.529175	3698.753906	424.694366	758.922607	3726.390137	323.057220	739.463013	3668.855713	312.586090	766.950256	3718.084229	121.523384	727.942871	3675.021240	73.693481	665.072083	3885.834717	140.373764	648.811707
258	1.290000	3536.163086	999.881287	745.040771	3549.678711	988.204346	508.729187	3372.140869	1009.343445	665.896301	3377.254150	1011.264404	571.527222	3585.295410	748.682739	790.482300	3636.092041	772.953491	761.161316	3674.118408	676.551147	750.134583	3636.673828	655.981934	775.919434	3673.383057	536.652954	754.619202	3667.821045	411.364380	780.002502	3713.547852	421.433075	759.707031	3738.486084	319.496735	738.787354	3681.097168	309.384247	766.102844	3723.798584	120.327087	727.307129	3680.237305	74.769325	663.294006	3894.634033	128.904770	647.989502
259	1.295000	3549.603760	995.956909	745.028687	3563.177734	983.572021	508.897095	3385.022705	1005.209717	666.613464	3390.231445	1005.883362	572.627075	3598.777344	745.529785	792.757263	3649.148682	769.593872	762.504639	3688.764160	672.889465	751.629761	3650.708984	653.050110	778.557495	3688.896973	533.078064	755.922424	3682.871094	408.618347	778.994263	3728.448242	418.347473	759.269897	3751.284180	315.692474	737.894836	3693.301514	307.254150	764.436279	3730.518799	118.993240	726.139404	3685.480713	76.950150	661.297791	3902.677490	117.787125	645.737061
260	1.300000	3562.524414	991.713989	745.307373	3576.638916	978.735962	509.161407	3397.207275	1001.323975	667.301147	3402.636719	1000.127747	573.176941	3612.707764	743.548035	796.147217	3662.225586	766.750549	764.384521	3702.060547	669.758545	755.012146	3665.250000	650.060303	780.648499	3704.940186	530.635498	757.276245	3698.056396	406.295135	778.305176	3743.831543	415.169739	758.761047	3764.337402	312.410614	736.142639	3705.697266	305.021393	763.216003	3737.691650	119.507652	724.386963	3689.885986	79.387154	660.057251	3909.275391	108.057167	643.994873
261	1.305000	3575.151123	987.564392	745.535706	3589.747070	973.977356	509.641632	3408.994873	996.874756	668.355530	3414.743896	995.714233	573.072144	3626.071045	742.071289	799.711792	3675.791260	764.659302	767.531250	3715.030762	668.373291	759.169128	3679.363037	648.335205	783.997803	3722.006348	529.048767	758.144653	3713.364990	404.669922	778.079163	3759.632568	413.015015	758.781677	3776.773193	310.015198	736.185120	3718.855713	303.681274	762.578552	3743.859863	119.466522	723.784546	3693.621826	81.312828	659.612366	3914.192383	99.629822	642.110413
262	1.310000	3587.199463	983.192810	745.061462	3602.556885	969.124512	509.732758	3420.467285	992.882141	670.372559	3426.687988	990.132141	573.438599	3640.815674	740.494385	802.256226	3690.781738	763.119995	769.937683	3730.574463	667.529602	761.617554	3694.373291	647.991333	787.056030	3739.885254	529.227356	758.535767	3728.990479	405.628357	779.313843	3775.493896	412.102448	759.045044	3790.107910	308.620178	735.136414	3731.665527	303.974426	762.811584	3749.481445	119.069267	722.829895	3696.789307	84.177513	658.849670	3918.748779	92.827286	640.064392
263	1.315000	3597.777588	978.897278	744.974060	3615.602295	964.348022	510.391815	3431.081055	987.734863	668.793823	3438.471680	983.709045	574.308167	3655.262207	740.576965	804.680176	3705.608154	764.062378	773.172363	3746.341553	670.249817	764.358337	3709.885986	648.907349	789.216431	3758.517578	530.891174	758.371887	3744.686279	407.238525	779.379333	3790.660889	412.636047	758.938416	3801.936768	308.466736	734.893677	3744.049561	306.475983	764.374695	3754.440918	119.146492	722.847534	3699.584229	85.950836	658.931641	3921.873047	85.454391	637.873596
264	1.320000	3609.036377	975.576111	745.573059	3627.986084	959.952454	511.036377	3442.240723	983.973450	668.341736	3449.647949	979.923828	574.068481	3669.538818	741.123901	805.827087	3720.949463	765.808228	774.713257	3763.845703	672.787292	764.481812	3726.426270	650.049438	788.893250	3777.307861	533.640991	758.271729	3760.697021	408.915253	780.555176	3805.844238	413.340607	758.301270	3814.412354	309.025482	734.615356	3757.228027	307.745880	764.734253	3759.258301	118.705231	722.302551	3702.743652	87.682556	659.725586	3925.467041	79.332283	635.983093
265	1.325000	3620.208252	973.387512	746.468445	3640.631836	956.012512	511.112213	3453.939941	980.477112	667.114014	3461.089111	975.601501	573.354065	3683.815918	741.213318	806.045898	3734.593750	767.933838	776.329102	3779.126221	674.897766	764.790100	3743.062988	651.420105	787.397583	3795.651367	536.158203	758.244934	3775.380615	410.991943	781.360352	3820.945068	413.888763	758.458557	3826.060791	309.858582	734.756592	3768.753174	310.121002	766.153687	3763.814941	118.040024	722.020569	3705.013428	89.223808	660.013062	3928.526611	73.549034	636.105835
266	1.330000	3631.140137	971.615967	747.597961	3652.601807	952.377686	511.620453	3464.841553	976.704834	664.961365	3473.070313	970.187744	573.428223	3697.489746	740.858704	804.801086	3748.303955	768.097839	775.002075	3794.381592	676.112549	765.036133	3760.451416	651.336792	785.142029	3812.897217	538.608521	758.400574	3789.609619	412.689972	781.980713	3834.984619	414.824158	758.860352	3837.166992	310.009247	735.197632	3780.738037	311.716980	766.718811	3766.164795	117.954475	721.937012	3707.208252	90.404076	659.739075	3930.741211	67.716125	634.200378
[truncated: 81 more columns]
