# Supplementary material for: Biomechanics of running: A special reference to the comparisons of wearing boots and running shoes
Source: PLoS One. 2022 Jun 24;17(6):e0270496. doi: 10.1371/journal.pone.0270496 (PMC9231798; doi:10.1371/journal.pone.0270496)
Supplement: S1 File — The file contains experimental markers and force data (TRC and MOT), OpenSim model (OSIM), setup (XML), and output (STO) files for 17 participants, 2 conditions (boot\shoe), and 4 trials which are stored in separate folders. (ZIP) [file pone.0270496.s001.zip › DataSet/s01/boot/T2/results/s01_boot_T2_inverse_dynamics.sto]

Inverse Dynamics Generalized Forces
version=1
nRows=267
nColumns=26
inDegrees=no
endheader
time	pelvis_tilt_moment	pelvis_list_moment	pelvis_rotation_moment	pelvis_tx_force	pelvis_ty_force	pelvis_tz_force	hip_flexion_r_moment	hip_adduction_r_moment	hip_rotation_r_moment	hip_flexion_l_moment	hip_adduction_l_moment	hip_rotation_l_moment	lumbar_extension_moment	lumbar_bending_moment	lumbar_rotation_moment	knee_angle_r_moment	knee_angle_l_moment	knee_add_r_moment	knee_rot_r_moment	knee_add_l_moment	knee_rot_l_moment	ankle_angle_r_moment	ankle_angle_l_moment	subtalar_angle_r_moment	subtalar_angle_l_moment
      0.00000000	    -53.93987043	    -16.02623264	     13.80963350	     15.40415502	    649.52644299	     30.80511361	    -18.36683254	    -17.52516469	      4.59284288	      8.43823040	      0.29506925	      0.03054217	     10.41140437	      2.19002334	      1.32572361	      9.80567888	     -1.37734761	     -7.93438207	      0.66875043	     -0.67423376	     -0.10714891	      1.12410004	      1.43592304	     -1.12418187	     -0.30958696
      0.00500000	    -52.10055686	    -46.04114446	     22.51617095	     33.65901485	    387.05384281	     23.23125803	     16.75199787	    -19.80246157	      2.55948537	    -20.35974392	      2.42986368	      0.07523253	    -22.80184876	    -29.20605828	      1.00016243	      0.88605930	     16.09153604	     -7.12188205	      0.02514934	     -0.22871629	      0.97956470	      1.43364989	     -0.36916657	     -0.97201755	     -0.26316171
      0.01000000	    -47.91907381	    -63.85066490	     25.34475360	     40.31105104	    174.35553128	     16.07362895	     45.08755299	    -19.13441976	      0.19895875	    -44.95397445	      3.77882913	      0.22653641	    -45.16950452	    -50.27641900	     -0.83695604	     -6.51106881	     30.69450384	     -5.48414791	     -0.58636575	      0.05554258	      1.99930341	      1.78564356	     -1.91090484	     -0.84389147	     -0.15929248
      0.01500000	    -43.38174917	    -64.47113836	     22.21256923	     24.56394895	     38.57528730	      8.54542380	     62.98202992	    -16.18968486	     -2.01344384	    -64.61379557	      3.99676692	      0.60972308	    -52.27551878	    -56.37497106	     -3.61065537	    -11.72297829	     41.28378491	     -3.57973101	     -1.10709537	      0.14817008	      2.87912356	      2.14534723	     -2.98132488	     -0.80227265	     -0.00361800
      0.02000000	    -40.55005945	    -50.36393255	     15.24426457	    -12.35969717	    -25.04716646	     -0.80532284	     70.83442631	    -12.21974339	     -3.68161140	    -80.06229026	      3.58132391	      1.27416355	    -46.28574664	    -49.30534068	     -6.35296207	    -14.73977690	     48.05731270	     -1.96874351	     -1.50275771	      0.19955156	      3.57111332	      2.47307111	     -3.61157270	     -0.86812013	      0.16353452
      0.02500000	    -39.89786659	    -27.26898303	      7.85163102	    -59.17887780	    -42.64025636	     -6.62445756	     71.90835127	     -8.27044067	     -4.68840847	    -92.49389062	      3.26916293	      2.10915544	    -32.87361048	    -33.89997698	     -8.20487062	    -16.04737223	     52.07695214	     -0.88992627	     -1.77961167	      0.29730151	      4.05266317	      2.76445112	     -4.00785765	     -1.02835324	      0.28116981
      0.03000000	    -40.24885606	     -2.06311553	      3.25294668	   -102.10446567	    -42.14387814	     -0.82976049	     70.15847042	     -4.79206943	     -5.17322779	   -102.66296503	      3.59533426	      2.85982516	    -17.79597731	    -15.92895853	     -8.63134598	    -16.31754031	     54.50612044	     -0.21948631	     -1.95678123	      0.36891545	      4.30976966	      3.03855624	     -4.38102903	     -1.23911111	      0.28882055
      0.03500000	    -40.42125959	     17.80834770	      2.90806025	   -130.46738571	    -39.43830132	     16.43782054	     68.38183653	     -1.79873503	     -5.33404082	   -110.23202193	      4.80239547	      3.24356494	     -5.73509274	     -1.10794310	     -7.41773203	    -16.11246053	     55.98527318	      0.31129070	     -2.02544570	      0.31627462	      4.32234325	      3.29117187	     -4.78994056	     -1.42780648	      0.15334075
      0.04000000	    -40.66819925	     25.82614910	      6.66595186	   -138.56285688	    -37.36706372	     35.69218801	     67.33361533	      0.29151281	     -5.09634097	   -113.81981011	      6.93927939	      3.07488398	     -0.22220683	      6.40042187	     -4.49105420	    -15.69470229	     56.46462389	      0.64317729	     -1.94008023	      0.22131321	      4.07706238	      3.48342385	     -5.09215923	     -1.53554517	     -0.10144168
      0.04500000	    -41.60280488	     19.15167376	     13.23784323	   -126.82863594	    -31.38277752	     46.56309428	     66.13683610	      0.55546660	     -4.11931942	   -111.78885321	     10.04885034	      2.33512127	     -2.33420459	      5.48544255	     -0.36203003	    -15.02327453	     55.46882735	      0.35347366	     -1.66473275	      0.46395916	      3.59678735	      3.57467070	     -5.01890220	     -1.55281688	     -0.38347660
      0.05000000	    -41.73264463	      0.16427531	     19.98337982	   -102.46486632	    -12.92233333	     44.44851612	     63.60966095	     -1.91598705	     -2.04696581	   -103.08912706	     14.04692830	      1.18737577	     -9.13742508	     -1.49590270	      2.93720298	    -13.97766061	     52.41749037	     -1.06470740	     -1.22261224	      1.53484521	      2.95326140	      3.55611500	     -4.32269718	     -1.52393521	     -0.56994089
      0.05500000	    -37.41462668	    -23.37809696	     23.46743045	    -76.86705240	     28.90436842	     30.30574938	     59.49126445	     -6.74597714	      0.96185767	    -87.65949527	     18.24531162	     -0.07120875	    -15.03570064	     -9.61693466	      2.90008118	    -12.62604411	     46.82782995	     -3.53611103	     -0.70928123	      3.57468394	      2.25452526	      3.45692626	     -2.92352372	     -1.49298580	     -0.57670966
      0.06000000	    -26.16357172	    -41.06224089	     22.03309807	    -59.42558111	    102.07223351	      8.47421982	     54.55224311	    -11.95348258	      4.05912451	    -66.40835391	     21.38201690	     -1.14220296	    -16.04891328	    -13.66277372	     -0.53580435	    -11.24672303	     38.61349298	     -6.19967612	     -0.25451850	      6.15865467	      1.61736216	      3.33423899	     -0.99612678	     -1.47027303	     -0.39768262
      0.06500000	     -9.14684570	    -45.24464869	     16.68384897	    -51.10878062	    203.85419529	    -16.00165618	     50.14745836	    -14.78149446	      6.00242743	    -41.09550883	     22.48940342	     -1.86449129	    -12.80691364	    -11.19730712	     -4.59170849	    -10.18104424	     28.45267017	     -7.76929140	      0.03125059	      8.58952961	      1.13004526	      3.24774852	      1.05655128	     -1.43502185	     -0.09378069
      0.07000000	      9.86391847	    -35.58308978	      9.30256012	    -44.19331250	    318.72642094	    -38.60707093	     47.67304403	    -13.57281210	      5.97190882	    -14.49243234	     21.52197856	     -2.22341095	     -8.91750323	     -3.80423210	     -6.89518944	     -9.65369630	     17.85673942	     -7.43768381	      0.11123990	     10.25593103	      0.82380069	      3.22433502	      2.78022180	     -1.36986317	      0.22921121
      0.07500000	     26.55185698	    -17.86293449	      0.83544828	    -29.75535605	    426.10148211	    -54.66604883	     47.80379869	     -8.76227646	      4.06916291	      9.39160930	     19.07049128	     -2.23832761	     -7.04137333	      5.04779868	     -7.85293811	     -9.60432861	      8.80274093	     -5.32995814	      0.04126724	     10.72092534	      0.67624117	      3.23840069	      3.90738828	     -1.26856457	      0.43491706
      0.08000000	     36.40246383	      0.47614030	     -7.97580260	     -7.26221646	    510.67906648	    -58.89099847	     49.79513703	     -2.65683235	      1.31832890	     25.73152496	     15.75203427	     -1.86185657	     -7.28610615	     12.77565533	     -9.24674156	     -9.72847290	      3.12905586	     -2.45973145	     -0.06516862	      9.70892060	      0.63977229	      3.23717729	      4.47171014	     -1.14371612	      0.38296026
      0.08500000	     35.12394875	     14.04882172	    -15.41892364	     12.26898866	    565.89407120	    -48.42164348	     51.78034665	      2.15121511	     -0.98884602	     30.20182839	     12.02671660	     -0.98765901	     -8.22286174	     18.23542553	    -11.53761761	     -9.73344321	      1.95762759	     -0.07410829	     -0.11087602	      7.22276750	      0.67127437	      3.18426049	      4.71299020	     -1.02049155	     -0.01085240
      0.09000000	     20.55199908	     20.70442868	    -19.11287400	     14.01217475	    591.79904949	    -24.28673422	     51.97329746	      4.13647019	     -1.97804152	     20.64327413	      8.44176353	      0.43261135	     -8.09826138	     21.22362470	    -13.24381691	     -9.49892245	      5.28748933	      0.99119076	     -0.06176884	      3.70435631	      0.74551793	      3.07995341	      4.85592620	     -0.92557899	     -0.70192468
      0.09500000	     -6.11926192	     21.44093457	    -18.01471681	     -8.79821082	    595.90783093	      9.87784719	     49.80479732	      3.54809694	     -1.74361930	     -1.73206817	      5.68566271	      2.25880377	     -5.59531078	     22.50890387	    -12.53967624	     -9.01520933	     11.80583184	      0.84936729	      0.05544986	     -0.06299106	      0.84258692	      2.94354206	      4.93343485	     -0.85336812	     -1.50072342
      0.10000000	    -41.39159697	     18.55112363	    -13.77235437	    -50.30929147	    596.97134469	     48.15126182	     45.79528839	      1.87515630	     -1.10135932	    -32.24952171	      4.35438440	      4.10103264	     -0.37859661	     23.46121489	     -9.13457225	     -8.27188362	     19.12076978	      0.31480239	      0.19448356	     -3.22547799	      0.92478611	      2.78675034	      4.79425113	     -0.76791723	     -2.14201376
      0.10500000	    -80.68386305	     13.63536726	    -10.00889809	    -95.73710746	    622.19853171	     80.25676550	     40.81724284	      0.77201402	     -0.88046141	    -64.11824253	      4.63626754	      5.37587147	      7.04337211	     25.00192441	     -4.65697899	     -7.31560719	     24.64046290	      0.19938628	      0.32262225	     -5.06864333	      0.94137154	      2.61066919	      4.27964846	     -0.63505822	     -2.39906179
      0.11000000	   -118.37217101	      7.44552050	     -9.67142837	   -127.96738814	    695.01259857	     93.17973650	     35.77966506	      0.70311327	     -1.21663771	    -90.63461356	      5.68482072	      5.59682815	     16.03952395	     27.24077339	     -1.39673115	     -6.35949639	     26.69810940	      0.60037533	      0.42910542	     -5.34870963	      0.86648753	      2.42686173	      3.39915201	     -0.46414693	     -2.19318807
      0.11500000	   -148.07903445	      1.36721104	    -13.32403286	   -135.10283907	    821.96415186	     77.94236464	     31.70757140	      0.77336035	     -1.71153596	   -107.01630408	      5.34025708	      4.79555496	     26.20040768	     29.84014330	     -0.84252841	     -5.66996925	     25.16604273	      1.07557134	      0.51162101	     -4.62072305	      0.72651694	      2.26252974	      2.35258996	     -0.29615342	     -1.63969904
      0.12000000	   -164.18411708	     -3.42987787	    -19.21225569	   -116.94829456	    988.42628547	     37.88789492	     29.31442312	     -0.35770784	     -1.92530594	   -111.16812411	      2.04906604	      3.44832214	     37.14345076	     32.03166185	     -3.02445424	     -5.28544602	     21.21771293	      1.17738745	      0.56718158	     -3.67820747	      0.57863951	      2.14031062	      1.40239526	     -0.17254902	     -0.95970378
      0.12500000	   -163.94210682	     -7.09309173	    -24.66729234	    -85.69898279	   1164.64362067	    -11.75320490	     28.45432291	     -3.23353070	     -1.70770466	   -103.88272258	     -3.52978405	      2.11189138	     48.38508543	     32.46526648	     -6.80191208	     -4.99842112	     16.60431012	      0.79713583	      0.58782494	     -2.95912434	      0.47518795	      2.06137494	      0.74287962	     -0.11548483	     -0.36611555
      0.13000000	   -148.48042711	    -10.44065263	    -27.70936593	    -58.35580098	   1316.74790681	    -52.14402273	     28.25210778	     -7.15180164	     -1.19621032	    -88.12966258	     -8.91965803	      1.12987276	     59.24199930	     29.97403718	    -10.80273649	     -4.64104678	     12.81282935	      0.12300635	      0.55932182	     -2.42159169	      0.44023312	      2.01255161	      0.45060167	     -0.12875840	      0.00749288
      0.13500000	   -122.51210523	    -12.70308945	    -27.82421361	    -46.26534080	   1417.89523047	    -68.52851302	     27.72904086	    -10.71522092	     -0.66668409	    -67.56714920	    -11.95161342	      0.62964301	     68.41184360	     25.06807228	    -14.11032169	     -4.21397895	     10.47452613	     -0.54022022	      0.47050791	     -1.93692652	      0.46350646	      1.97896387	      0.49760849	     -0.20224979	      0.11831340
      0.14000000	    -93.69449481	    -11.21621083	    -25.86821830	    -49.59086006	   1457.34575901	    -53.92108007	     26.22969263	    -12.59613757	     -0.45675356	    -45.55351801	    -11.96677664	      0.53625551	     73.70937947	     20.30034259	    -16.23352474	     -3.74165186	      9.37679100	     -0.83713838	      0.32935129	     -1.45562650	      0.50869614	      1.94459682	      0.77851446	     -0.30535030	      0.00969670
      0.14500000	    -70.83980482	     -3.97006171	    -23.14715180	    -59.92031695	   1443.93180581	    -11.36203824	     23.43561947	    -12.19426857	     -0.74843980	    -25.06788596	     -9.55480845	      0.62776201	     73.03310958	     18.59530579	    -16.65889309	     -3.17684639	      8.96281262	     -0.56014384	      0.17274377	     -0.94011797	      0.54218968	      1.89875627	      1.14801012	     -0.39683325	     -0.21164048
      0.15000000	    -59.99466631	      8.42605124	    -20.21007570	    -67.95636514	   1401.24000771	     46.59213380	     19.42064340	     -9.85174216	     -1.42555935	     -8.66743004	     -5.84272916	      0.70942019	     66.41987353	     21.27595528	    -14.51732470	     -2.44887449	      8.80908826	      0.20350401	      0.05371736	     -0.36885782	      0.56211899	      1.84971000	      1.46855198	     -0.44699465	     -0.42368738
      0.15500000	    -61.10163571	     23.08988680	    -16.51781947	    -70.11403803	   1356.82425733	    103.21485195	     14.79557905	     -6.54754497	     -2.16605087	      1.88758181	     -1.88740728	      0.72903787	     57.14552523	     27.51152124	     -9.02528174	     -1.51800499	      8.72671441	      1.14349800	      0.01018599	      0.21031025	      0.58730640	      1.81384792	      1.64056658	     -0.45258950	     -0.54168629
      0.16000000	    -68.59536582	     36.17952166	    -11.35959276	    -69.31842472	   1330.20287620	    143.70387847	     10.60383962	     -3.29529683	     -2.70270671	      6.00378435	      1.71062763	      0.69364393	     50.20565486	     34.88585384	     -0.47531015	     -0.43851749	      8.60830015	      1.96082313	      0.03913426	      0.73044614	      0.61264327	      1.78357024	      1.61424492	     -0.42871089	     -0.54743353
      0.16500000	    -75.79557752	     44.24860096	     -4.99663664	    -70.53421710	   1326.28397894	    159.19362653	      7.79329882	     -0.71777115	     -2.98639675	      4.34405681	      4.85449348	      0.50714235	     49.08488679	     40.63660612	      9.30612598	      0.62884258	      8.35784619	      2.53393242	      0.10288207	      1.23725747	      0.59003309	      1.72477478	      1.40767378	     -0.39023780	     -0.48031730
      0.17000000	    -79.46798287	     45.64997368	      0.89944910	    -76.44675614	   1339.51059968	    148.73222339	      6.57575143	      1.02741363	     -3.11993082	     -1.45410940	      7.69889128	     -0.03819394	     53.75594431	     43.20050528	     17.49711938	      1.55259496	      8.00244724	      2.90507288	      0.16152345	      1.92857934	      0.47034301	      1.61487894	      1.11176769	     -0.34507172	     -0.39593115
      0.17500000	    -80.68359957	     41.49583532	      3.84835120	    -86.65524685	   1363.31392976	    117.60164536	      6.24540685	      2.13610312	     -3.20012985	     -9.21715763	     10.17119883	     -1.03010917	     61.58020307	     42.86454822	     21.54932881	      2.33759143	      7.75625632	      3.16588006	      0.19697811	      2.94792735	      0.26572656	      1.47098628	      0.84887797	     -0.29909031	     -0.32711467
      0.18000000	    -82.23585991	     35.25235483	      2.00842571	    -98.42647121	   1394.29372776	     73.80492333	      5.70369856	      2.90967895	     -3.22733108	    -16.64105530	     11.66940593	     -2.21445542	     69.43712206	     41.09316720	     20.55920443	      3.02823802	      7.84879415	      3.34515988	      0.20990040	      4.11005146	      0.05659232	      1.33749998	      0.70796615	     -0.26202019	     -0.28026394
      0.18500000	    -85.82904187	     30.59037866	     -4.40854171	   -107.61701295	   1429.46122420	     27.43488173	      4.28527301	      3.41039925	     -3.10016885	    -21.73957863	     11.43679190	     -3.08952921	     74.93118130	     39.31126826	     15.70402433	      3.56411201	      8.29591968	      3.35306612	      0.20484866	      4.92572992	     -0.06886305	      1.26044773	      0.70952823	     -0.25143317	     -0.25754421
      0.19000000	    -90.87330650	     29.02414755	    -13.00401052	   -109.66386708	   1463.18804149	     -9.53357959	      2.16503633	      3.44218454	     -2.71744159	    -23.21946992	      9.29446100	     -3.26017598	     76.73906082	     37.90807305	      9.27034533	      3.80156850	      8.90057092	      3.06859662	      0.18382195	      4.96246097	     -0.07474996	      1.27477349	      0.81867774	     -0.28775536	     -0.26815184
      0.19500000	    -94.90646097	     29.51151556	    -20.65117146	    -99.66286378	   1488.83178306	    -27.73135022	      0.09847821	      2.93156870	     -2.13398823	    -20.58380767	      5.93494277	     -2.70392569	     74.81481670	     36.03848142	      3.20143661	      3.65376007	      9.41289095	      2.51899908	      0.14679985	      4.17684472	      0.01656520	      1.39329564	      0.97404249	     -0.37827443	     -0.31391936
      0.20000000	    -94.94475317	     29.91416829	    -25.42612729	    -72.90544268	   1502.20437303	    -25.21868674	     -1.09208866	      2.02832723	     -1.52835940	    -13.97777168	      2.45369832	     -1.70773889	     70.19179234	     32.54470349	     -1.76774672	      3.17951531	      9.58872983	      1.87500695	      0.09479830	      2.87385444	      0.15640288	      1.59336281	      1.11141250	     -0.50941533	     -0.37707036
      0.20500000	    -89.26039225	     28.68605756	    -27.63353838	    -27.77340317	   1501.73102499	     -6.74233647	     -0.93721960	      0.78460049	     -0.99538297	     -4.07722289	     -0.37744593	     -0.60936710	     64.02836103	     27.46524153	     -6.09623341	      2.59642435	      9.20164213	      1.26185329	      0.03829551	      1.40792398	      0.29812030	      1.81624285	      1.18908410	     -0.65388568	     -0.43311605
      0.21000000	    -79.00645637	     25.72521030	    -29.07883976	     31.36345740	   1486.52154962	     20.89722905	      0.38867494	     -0.97052124	     -0.49195656	      7.64079469	     -2.30919676	      0.36366612	     56.81497811	     22.60779988	    -10.48478835	      2.24456345	      8.19506813	      0.70183607	      0.00132644	      0.01928931	      0.40890468	      1.97986684	      1.19849487	     -0.77616406	     -0.46912103
      0.21500000	    -67.87543891	     22.10192409	    -31.05481493	     94.96711998	   1456.16481055	     51.86089764	      2.07044900	     -3.37427010	      0.03243224	     18.78383392	     -3.30286280	      1.09923509	     48.91328484	     20.19896445	    -14.64764943	      2.45415449	      6.81155109	      0.21094678	      0.00977821	     -1.12205658	      0.47339985	      2.00273394	      1.15386987	     -0.83732874	     -0.48678117
      0.22000000	    -59.26230235	     19.13767148	    -33.08593164	    152.57813463	   1411.87914325	     80.60545076	      3.11683575	     -6.19615034	      0.53563222	     27.02685177	     -3.35759719	      1.55828830	     41.47943601	     20.86488327	    -17.17868783	      3.34057385	      5.42839302	     -0.14321167	      0.07239877	     -1.88116918	      0.49185463	      1.84531281	      1.08261279	     -0.81144454	     -0.49426022
      0.22500000	    -53.91174019	     17.52529208	    -33.83767406	    196.18173752	   1356.75310245	    100.61068495	      2.89511400	     -8.77837943	      0.92794706	     31.55951958	     -2.60712067	      1.72818865	     36.02673506	     23.20086156	    -16.83923963	      4.69080485	      4.23238581	     -0.30148089	      0.17241294	     -2.19229700	      0.47080734	      1.55046112	      1.01293963	     -0.70829626	     -0.49421029
      0.23000000	    -50.56719675	     16.97710742	    -32.87319336	    220.26837937	   1295.07698120	    106.23939924	      1.17322073	    -10.29722937	      1.16389783	     33.21309602	     -1.29837253	      1.59616099	     33.36317583	     25.17685644	    -13.88384425	      6.09771163	      3.12753132	     -0.27439254	      0.27823036	     -2.07296681	      0.41315893	      1.23273444	      0.95915718	     -0.57497637	     -0.48003241
      0.23500000	    -48.02352086	     16.73889233	    -30.87256348	    222.09764526	   1231.46057714	     96.92154906	     -2.11816435	    -10.13290608	      1.24278809	     33.26993833	      0.30732213	      1.18019542	     33.45837650	     25.48693779	     -9.86623083	      7.21591937	      1.93305332	     -0.10244364	      0.36383528	     -1.62486349	      0.31728304	      1.00854875	      0.92732372	     -0.46423108	     -0.44819799
      0.24000000	    -45.83616748	     16.79833679	    -28.55841052	    204.55923050	   1168.42689112	     78.50818984	     -6.81150353	     -8.12528322	      1.10228983	     32.72826349	      1.76737481	      0.57387030	     35.66610447	     23.88423560	     -6.24433576	      7.84094375	      0.55831441	      0.24182501	      0.41649821	     -1.06621209	      0.18315770	      0.93452793	      0.92741995	     -0.39879220	     -0.40946236
      0.24500000	    -43.60394952	     18.49075949	    -26.24287973	    176.86646545	   1103.45568431	     59.14986157	    -12.26730126	     -4.57261132	      0.54398013	     32.39901397	      2.29543284	     -0.05967736	     38.73447123	     21.02276126	     -3.43027575	      7.86634468	     -0.95737839	      0.90477035	      0.42753983	     -0.72096911	      0.02057448	      1.00218340	      0.96406462	     -0.36612576	     -0.38249669
      0.25000000	    -40.46929557	     22.88672127	    -23.98639466	    149.76918510	   1030.32685212	     44.10539459	    -17.52793264	     -0.26257301	     -0.53141953	     32.75726181	      1.16410527	     -0.55140382	     41.35533901	     17.82430922	     -0.95960696	      7.37416493	     -2.41330739	      1.95212264	      0.38885050	     -0.86618281	     -0.14487411	      1.16596756	      1.02316485	     -0.35046308	     -0.37955419
      0.25500000	    -35.57377599	     28.90093942	    -21.65690113	    129.82168183	    944.64772076	     34.18207981	    -21.73103531	      3.66675089	     -1.95629957	     33.53388161	     -1.56767295	     -0.81769763	     42.90009021	     14.70474384	      1.79767538	      6.71603261	     -3.45881236	      3.24292571	      0.29718142	     -1.50990302	     -0.27780332	      1.37166932	      1.08460684	     -0.35426376	     -0.40011450
      0.26000000	    -28.88571798	     33.89232312	    -18.91385863	    117.95076402	    847.16738752	     28.59205691	    -24.48015969	      6.01644544	     -3.28616346	     33.90901230	     -4.92886996	     -0.88991323	     43.28725751	     11.72556915	      5.20678892	      6.34030634	     -3.76152505	      4.39839232	      0.16010147	     -2.36263455	     -0.35184266	      1.57820206	      1.15471643	     -0.39856647	     -0.44002502
      0.26500000	    -21.28858717	     36.20857978	    -15.33219728	    112.39767424	    743.06088308	     27.79195193	    -25.93799138	      6.17962647	     -4.10501106	     33.27995114	     -7.68214807	     -0.85714226	     42.52153789	      9.18685378	      9.37976967	      6.50134498	     -3.23960783	      5.05224755	     -0.00139380	     -3.06121218	     -0.36758945	      1.75775497	      1.28396908	     -0.49340046	     -0.50657421
      0.27000000	    -13.70124774	     35.90647841	    -10.68715039	    111.56359172	    640.71708607	     33.15661648	    -26.65854210	      4.46342924	     -4.24218364	     31.77563710	     -9.01089002	     -0.79171374	     41.01483352	      7.37288150	     14.07699840	      7.16330658	     -2.13605130	      5.05112397	     -0.15323075	     -3.39294334	     -0.34971370	      1.88446479	      1.54324391	     -0.61882224	     -0.61687069
      0.27500000	     -6.16580345	     33.53774939	     -5.26970706	    113.89698719	    549.60768632	     43.74689406	    -27.23374651	      1.81548310	     -3.76251714	     30.12283333	     -8.71985155	     -0.71634295	     40.02400443	      5.84388051	     18.59622967	      8.10485964	     -0.86267817	      4.45860438	     -0.25917253	     -3.30907693	     -0.32135316	      1.93710343	      1.96779557	     -0.73673169	     -0.77333644
      0.28000000	      2.02384462	     29.50501501	      0.20763877	    117.36048773	    475.23135334	     54.42404097	    -27.93871308	     -0.62631605	     -2.91413680	     29.29523662	     -6.89422864	     -0.65953323	     40.69984686	      3.67576121	     22.16341209	      9.06529245	      0.19603632	      3.51190685	     -0.29870558	     -2.72182956	     -0.29079594	      1.91068078	      2.51153874	     -0.81080512	     -0.93773569
      0.28500000	     11.30430967	     24.86483483	      4.79482963	    120.01302555	    414.67665824	     58.28299707	    -28.67881695	     -1.81497150	     -2.09678785	     30.21038857	     -3.68472937	     -0.67787517	     42.48329228	      0.74657702	     24.35825416	      9.90956771	      0.76057825	      2.61159571	     -0.27579004	     -1.45830976	     -0.26409556	      1.81698747	      3.05644388	     -0.81545183	     -1.04499314
      0.29000000	     21.05208566	     20.86790239	      7.60922963	    119.10574279	    357.69637042	     52.29318466	    -29.43388529	     -1.57173868	     -1.41077184	     33.27583268	      0.60439067	     -0.78266322	     43.17994012	     -1.76435331	     25.09585763	     10.77433884	      0.67834807	      1.87103123	     -0.20274170	      0.53939000	     -0.25393911	      1.68340193	      3.46936744	     -0.76826617	     -1.04944815
      0.29500000	     29.86110826	     18.54678726	      8.61888469	    110.62409374	    294.20554778	     38.64085061	    -30.34339256	      0.00791652	     -0.89622599	     38.05579925	      5.47660612	     -0.89076479	     40.79547846	     -2.79685382	     24.64601671	     11.95015162	     -0.04810701	      1.37427095	     -0.09222056	      3.05969838	     -0.27110017	      1.54759828	      3.65106108	     -0.70054264	     -0.95431228
      0.30000000	     35.85225660	     17.70312233	      9.35817686	     92.55748088	    221.95169093	     23.44296507	    -31.62797757	      2.84625325	     -0.60577471	     43.56444211	     10.43692329	     -0.88609683	     34.74349166	     -2.85930537	     23.80215574	     13.67551774	     -1.27559786	      1.25479482	      0.05199512	      5.71866613	     -0.31174379	      1.45086138	      3.54333790	     -0.63434433	     -0.79382398
      0.30500000	     37.06313525	     16.46572731	     11.95683316	     68.02328715	    146.05164215	     14.15880492	    -33.50423835	      6.20137101	     -0.32505491	     48.77863628	     15.05843678	     -0.67081297	     25.45039669	     -3.45854922	     23.50971378	     16.01885988	     -2.77442157	      1.30928865	      0.24001837	      8.11878715	     -0.34597885	      1.42832254	      3.12698922	     -0.59826250	     -0.59775940
      0.31000000	     32.48908503	     14.10568690	     16.99739163	     42.63859626	     73.07513857	     13.25046088	    -36.02568123	      9.81869504	     -0.10268324	     52.72062359	     18.67265843	     -0.13657590	     13.91462657	     -5.62006836	     24.03708428	     18.92113749	     -4.24324544	      1.60997782	      0.47291256	      9.84224907	     -0.31460737	      1.47758685	      2.44725017	     -0.57989044	     -0.38445574
      0.31500000	     22.91567896	     11.16006070	     22.76385741	     20.17609604	      8.36035505	     18.00370734	    -39.06933953	     13.49195550	     -0.03637635	     54.36218023	     20.30599130	      0.80875894	      1.87581187	     -9.21266151	     24.71244701	     22.21548594	     -5.25718229	      2.24360168	      0.73297132	     10.46679230	     -0.14961882	      1.56329446	      1.63403830	     -0.55641109	     -0.17268991
      0.32000000	     10.14854157	      8.11616272	     26.58227467	      1.36087361	    -43.53164941	     25.88271988	    -42.67933209	     16.22385069	      0.05963020	     52.90487250	     19.33002405	      2.10914692	     -8.61173248	    -12.91208821	     24.49578116	     25.71878017	     -5.28430426	      2.84311172	      1.00015176	      9.80072520	      0.18118222	      1.63706023	      0.87467844	     -0.53956587	      0.01660011
      0.32500000	     -4.01173507	      5.82447006	     26.73357176	    -15.16208744	    -79.46508820	     36.13792557	    -47.02553038	     17.40421597	      0.31731380	     48.38872449	     16.13731732	      3.48438413	    -16.26359011	    -14.73369330	     22.68303137	     29.27341457	     -3.94755310	      3.10756510	      1.26648900	      8.09432816	      0.63210888	      1.64679834	      0.35867482	     -0.53607934	      0.16080044
      0.33000000	    -18.14612603	      4.28853778	     23.18761940	    -31.52787160	    -99.05772501	     48.83527905	    -52.34517855	     16.64191049	      0.90398219	     42.14285183	     11.99869553	      4.53588714	    -21.09627878	    -13.19734318	     19.27789098	     32.73043438	     -1.43595599	      2.69595361	      1.54559316	      5.93935128	      1.07916718	      1.56340287	      0.22283248	     -0.55951779	      0.23257172
      0.33500000	    -30.78648110	      3.11722431	     17.11114512	    -47.79591426	   -104.93596389	     62.70066678	    -58.53697120	     13.90490337	      1.87610271	     36.58813175	      8.17559907	      4.95832832	    -24.16509403	     -8.00210598	     15.06219352	     35.86872240	      1.34458189	      1.40035343	      1.84950007	      3.90772481	      1.37419146	      1.39049243	      0.49946402	     -0.62267187	      0.20552887
      0.34000000	    -40.35477090	      2.87847295	     10.20504813	    -60.40385176	   -101.02100732	     74.32895277	    -64.88688067	     10.01238984	      3.02357894	     34.18478600	      5.27539647	      4.67253754	    -26.79448288	      0.09728519	     11.39781356	     38.42412560	      3.19076174	     -0.51928246	      2.16617625	      2.28905627	      1.41757242	      1.14671487	      1.09447223	     -0.71111689	      0.07058911
      0.34500000	    -46.01294413	      4.03980073	      4.19921783	    -64.75511273	    -90.04457995	     79.08143341	    -70.45425319	      6.15056496	      4.07367744	     35.98332802	      3.38876361	      3.81353736	    -29.62483024	      9.28803722	      9.61460652	     40.21115391	      3.33643636	     -2.57574205	      2.46654154	      1.10800631	      1.20175076	      0.84816615	      1.82833002	     -0.79914077	     -0.15305908
      0.35000000	    -48.11761329	      6.03322597	      0.43492831	    -59.57965833	    -73.34325904	     73.21098035	    -74.49195216	      3.66265340	      4.79867884	     40.99143350	      2.42771516	      2.62965180	    -32.31933162	     16.87880088	     10.18484261	     41.22280397	      1.84460640	     -4.17212244	      2.71770168	      0.25486797	      0.80188637	      0.50332357	      2.51015337	     -0.85713803	     -0.42216986
      0.35500000	    -47.23565088	      8.00022225	     -0.50353218	    -48.56842816	    -52.92353445	     57.33800895	    -76.39775262	      3.74474024	      5.04124820	     47.05261492	      2.11376045	      1.35495517	    -34.07527896	     20.46337719	     12.41691825	     41.57683525	     -0.63354737	     -4.68069031	      2.88960797	     -0.42459095	      0.32401292	      0.11661015	      2.99254519	     -0.84894262	     -0.68399384
      0.36000000	    -43.23202881	      9.40220123	      0.90792631	    -37.60250107	    -32.07713114	     36.92764735	    -75.64446741	      6.64067869	      4.77189626	     52.27497263	      2.00253720	      0.12132944	    -34.24386905	     19.19800474	     14.83499530	     41.39356980	     -3.35612597	     -3.77893186	      2.96213043	     -1.02898556	     -0.14867260	     -0.30411855	      3.20030450	     -0.74954325	     -0.89203187
      0.36500000	    -35.98992788	      9.57732800	      3.04632312	    -30.42934458	    -14.06107231	     18.22742306	    -72.06063522	     11.05841163	      4.11660476	     55.65265247	      1.74085158	     -1.02117178	    -32.78487069	     14.07195193	     15.77203376	     40.72943617	     -5.79404156	     -1.82768522	      2.93041499	     -1.54135551	     -0.57083699	     -0.73716652	      3.13997302	     -0.58107772	     -1.01894248
      0.37000000	    -26.68591441	      8.51668821	      3.90348651	    -26.41635321	     -0.80574108	      3.33468811	    -66.07832051	     15.29364524	      3.22584672	     56.90141130	      1.22320438	     -2.02746816	    -30.53599035	      7.42337066	     14.10576729	     39.67376822	     -7.66610728	      0.46369376	      2.80188498	     -1.86490602	     -0.91618079	     -1.15032098	      2.87972131	     -0.39981979	     -1.05793293
      0.37500000	    -17.65900054	      7.62999946	      2.04840496	    -20.93511880	      7.70493157	     -9.70638161	    -58.67871542	     18.11328199	      2.19782122	     56.32583886	      0.28897781	     -2.81599462	    -28.92940473	      2.17849191	      9.90194117	     38.42423777	     -8.88280320	      2.40289718	      2.59605970	     -1.99509281	     -1.16346149	     -1.51279204	      2.51499078	     -0.26671687	     -1.02496595
      0.38000000	    -10.83679818	      8.88787623	     -2.88450801	     -8.27387281	     13.76935934	    -23.09471561	    -51.07247156	     18.85042325	      1.08701639	     54.77775827	     -1.35375489	     -3.32940858	    -29.01907707	      0.78721857	      4.28138171	     37.24947077	     -9.49904018	      3.51388102	      2.35484984	     -2.04830247	     -1.30986883	     -1.80474864	      2.14408466	     -0.21171123	     -0.95565000
      0.38500000	     -6.89680580	     12.80204782	    -10.01252254	     13.03139499	     20.86042824	    -36.96186961	    -44.58195603	     17.24237995	      0.00998793	     53.18288984	     -3.71546366	     -3.59926558	    -30.60431203	      4.02280353	     -1.21433145	     36.40831690	     -9.66128272	      3.56500452	      2.15320336	     -2.10047397	     -1.37893550	     -2.01490575	      1.84465022	     -0.22201750	     -0.88614832
      0.39000000	     -5.52785953	     17.88026874	    -17.11047700	     36.61062571	     30.59592635	    -50.98560433	    -40.59987634	     13.90675516	     -0.78066560	     52.00175190	     -6.28419300	     -3.71330799	    -32.14049190	     10.36244735	     -4.95661698	     36.09711390	     -9.56868367	      2.72305734	      2.08138760	     -2.10761185	     -1.40318392	     -2.13347441	      1.65233682	     -0.24937663	     -0.83498772
      0.39500000	     -5.60614680	     21.95789166	    -21.54661852	     51.12386514	     40.67118633	    -66.81893386	    -40.24443601	     10.50298766	     -0.97461116	     51.27547863	     -8.55171293	     -3.70340815	    -31.36458716	     16.60236342	     -5.51437087	     36.38331769	     -9.43185395	      1.59359303	      2.20065997	     -2.09174080	     -1.40459933	     -2.14745130	      1.56966930	     -0.23054756	     -0.81438780
      0.40000000	     -5.74682240	     23.04459898	    -21.63508621	     47.12625269	     45.97581635	    -86.81816784	    -43.96340533	      8.66120173	     -0.38789954	     51.02530717	    -10.11445778	     -3.60381628	    -26.54276632	     19.50423145	     -2.25672455	     37.15459763	     -9.40768541	      0.80429608	      2.51017144	     -2.05630450	     -1.39957685	     -2.04287831	      1.58894809	     -0.12674371	     -0.82936268
      0.40500000	     -5.75771492	     20.24352130	    -17.55969821	     21.68053186	     41.78550582	   -110.13340206	    -51.41663033	      8.70300450	      0.90484483	     51.32088063	    -10.78990848	     -3.44548069	    -17.89800425	     17.70484967	      4.22063303	     38.14932448	     -9.55790164	      0.49007915	      2.94656801	     -1.99489308	     -1.39516225	     -1.82197659	      1.69632957	      0.04086580	     -0.87893809
      0.41000000	     -7.46437437	     14.63058555	    -11.17264329	    -20.64065393	     26.94813106	   -129.79977029	    -61.46374745	      9.52445383	      2.59311485	     52.09840345	    -10.49919219	     -3.21904666	     -8.15924378	     12.81726305	     12.10328927	     39.01899490	     -9.88846204	      0.24951059	      3.40822957	     -1.90141682	     -1.38056472	     -1.53045371	      1.85765974	      0.20017084	     -0.94954078
      0.41500000	    -13.26007624	      8.97329790	     -5.29800961	    -69.08369620	      4.94340524	   -136.55162259	    -72.17648208	      9.63346573	      4.27531052	     53.10003338	     -9.47274567	     -2.80121910	     -1.27810300	      8.25458789	     18.81143370	     39.38787528	    -10.39919188	     -0.41917662	      3.78872112	     -1.90867620	     -1.32841994	     -1.25982368	      2.02243967	      0.27935215	     -1.02598934
      0.42000000	    -22.90503870	      5.09191078	     -2.23929985	   -110.56496184	    -18.04001751	   -126.15886921	    -81.11721296	      8.20520883	      5.59360880	     54.08380478	     -8.11865754	     -2.09850473	      0.43066926	      6.20237784	     22.10289558	     38.94833253	    -11.05084333	     -1.67223680	      4.00276651	     -2.15177826	     -1.22259951	     -1.09887365	      2.15706006	      0.25196845	     -1.09735497
      0.42500000	    -32.07776096	      2.24802186	     -2.66071518	   -134.24970100	    -35.25708646	   -101.68626586	    -85.92914449	      5.32479982	      6.28322498	     54.99184918	     -6.80871847	     -1.17005614	     -1.80459148	      6.18830295	     21.13573458	     37.55166808	    -11.72695167	     -3.22755454	      3.99626931	     -2.62744073	     -1.07406989	     -1.07514413	      2.27105942	      0.14187994	     -1.15990192
      0.43000000	    -35.02636794	     -1.43795545	     -5.59585996	   -133.63550807	    -40.25546715	    -68.45976076	    -84.99603205	      1.62377696	      6.19008151	     55.82012180	     -5.63476470	     -0.17754875	     -4.45917384	      6.65781499	     16.65477710	     35.21665748	    -12.27903803	     -4.58381578	      3.74909665	     -3.19648187	     -0.90555409	     -1.14800968	      2.39797952	     -0.00190513	     -1.21156421
      0.43500000	    -28.54579089	     -6.64936717	     -9.00688241	   -106.78056949	    -29.13071533	    -30.44606032	    -77.96259429	     -2.07496773	      5.30789391	     56.49570108	     -4.59926733	      0.79729094	     -4.65666354	      6.60004835	     10.79509132	     32.06491188	    -12.62255373	     -5.30148860	      3.27626691	     -3.78951032	     -0.73482431	     -1.25052491	      2.56017406	     -0.13524715	     -1.25897012
      0.44000000	    -13.59102441	    -11.93462397	    -10.43476167	    -57.49609073	     -3.86053692	      7.33434954	    -65.92443768	     -4.76402171	      3.78187958	     57.03154536	     -3.74677915	      1.70124642	     -1.97812239	      5.65252519	      6.55885004	     28.24042569	    -12.79639524	     -5.12868510	      2.62045921	     -4.37522392	     -0.58307865	     -1.33327432	      2.75769745	     -0.23377549	     -1.31475629
      0.44500000	      5.80811845	    -14.04728277	     -8.60856196	      3.13156092	     27.63070017	     36.46745916	    -50.99552709	     -5.24979503	      1.81845282	     57.47119068	     -3.15144361	      2.38647411	      1.79576181	      4.06278999	      6.11686392	     23.84954228	    -12.87197812	     -3.95302801	      1.83710948	     -4.81769748	     -0.47228441	     -1.37589043	      2.97302074	     -0.28352108	     -1.38122566
      0.45000000	     25.09720812	    -10.14874126	     -4.53575196	     59.04193826	     55.07272547	     49.78437192	    -35.30217370	     -2.71145265	     -0.42117625	     57.61647153	     -2.66371598	      2.60326676	      4.26421531	      2.61362912	      9.06416690	     18.94337806	    -12.81077017	     -1.77002917	      0.98591472	     -4.83050049	     -0.40688375	     -1.36140909	      3.17857343	     -0.26599454	     -1.43665598
      0.45500000	     49.20654793	     -4.34204757	     -0.78075439	    109.73603454	      9.22004435	     55.21627233	    -16.87145806	     -6.30335569	     -1.21313385	     57.14563356	     -1.98406761	      2.23216751	      4.01911788	      1.90130865	     13.03221407	      6.10257141	    -12.51157046	     -3.12748649	      0.66478495	     -4.25102351	     -0.36867858	      1.23446009	      3.35524123	      0.07636127	     -1.45922070
      0.46000000	     53.12847079	      2.31158662	      3.18270449	    113.74000414	    -36.29399774	     54.80079508	    -13.78963539	     -9.31746902	     -1.36882589	     55.99833873	     -0.52239317	      1.24547930	      1.38506944	      1.77682465	     16.19775623	      1.56316711	    -11.97698097	     -5.27852261	      0.82562240	     -3.03268490	     -0.33984444	      1.81013459	      3.49967132	      0.14175558	     -1.43664807
      0.46500000	     47.36025341	      4.76258539	      8.53117605	     82.28823156	   -102.72972767	     62.44325063	    -19.07546877	    -16.56782032	      0.14135780	     54.39373718	      1.98777616	     -0.19217590	     -1.89396573	      1.45874722	     18.56011679	     -1.39980435	    -11.37211634	     -9.77660237	      1.57307928	     -1.38206467	     -0.31279948	      3.00771928	      3.61414228	      0.30295050	     -1.37688799
      0.47000000	     39.47742039	      5.74871701	     16.16205058	     30.65225828	   -193.16185882	     79.19762351	    -27.98641635	    -25.70590653	      3.18631319	     52.58337765	      4.95956707	     -1.70492034	     -3.80501438	     -0.02716867	     20.73151838	     -6.86609918	    -10.89201149	    -15.48037839	      2.57275329	      0.25497004	     -0.28587019	      5.95642104	      3.69302482	      0.48016333	     -1.30009131
      0.47500000	     27.47833535	     11.89039649	     25.08179170	    -31.30691456	   -286.38569581	     92.78511930	    -42.70039367	    -30.42777102	      6.82836692	     50.71434401	      6.88124256	     -2.67399582	     -3.08828440	     -3.22765470	     22.60885582	    -12.97446244	    -10.63118425	    -19.86321925	      3.48876922	      1.21437838	     -0.25145988	     10.04060317	      3.72345396	      0.30306651	     -1.23676760
      0.48000000	     16.88232144	     21.61261075	     32.25745158	    -85.44173849	   -349.00342790	     92.63415991	    -56.85442002	    -30.64748353	     10.63710858	     49.09171191	      6.83620559	     -2.82896285	      0.65406336	     -7.95674813	     23.72347507	    -21.60572526	    -10.62752744	    -22.93684049	      4.11592099	      1.24268748	     -0.20717025	     14.78526984	      3.69117742	     -0.04771012	     -1.18994749
      0.48500000	     11.94048999	     26.67268454	     34.69678373	   -116.65275723	   -339.79222532	     73.83293299	    -63.34507742	    -30.48197264	     14.46656745	     48.07599600	      5.22866484	     -2.38498740	      6.91123612	    -13.63349813	     23.64704933	    -33.58971032	    -10.86736894	    -26.08888978	      4.30282515	      0.61487939	     -0.15424322	     18.82452042	      3.58458768	      0.06551349	     -1.13485141
      0.49000000	      8.20544393	     21.57970145	     30.96099246	   -121.87328062	   -228.74758273	     34.92318218	    -62.10224758	    -31.40072096	     17.96526360	     47.77032329	      3.36441201	     -1.77670382	     13.89223915	    -19.44985138	     21.48966130	    -45.59105918	    -11.19898582	    -29.33157313	      4.19537542	     -0.14981836	     -0.09127099	     21.06859092	      3.39988756	      0.75061669	     -1.04432890
      0.49500000	      0.20790877	      8.07926127	     20.71605293	   -104.04200007	    -29.49043185	    -18.77403892	    -56.51511401	    -32.27647451	     20.48295358	     47.93939429	      2.31120171	     -1.24663715	     19.15793266	    -24.12858363	     16.13046633	    -55.14321939	    -11.32251844	    -31.50704614	      4.08679150	     -0.72558601	     -0.01665081	     21.96350869	      3.15687261	      1.76161645	     -0.92506769
      0.50000000	    -15.35738000	    -11.63089380	      5.47193118	    -70.37597857	    190.00375225	    -68.85566228	    -53.09144916	    -37.40441283	     22.72352400	     48.23365276	      2.31790652	     -0.85541931	     21.64071469	    -26.24877595	      7.61550346	    -62.83416750	    -10.95195178	    -34.77047328	      4.15016435	     -1.01462659	      0.05780221	     21.61413040	      2.90907506	      2.92302789	     -0.81707220
      0.50500000	    -33.60094414	    -41.50836589	    -11.17849709	    -26.18450763	    340.25129998	    -89.51972875	    -54.51858481	    -59.32552073	     28.05752715	     48.30670947	      2.88069903	     -0.63779532	     23.27782002	    -25.25386487	     -1.89095053	    -74.54192115	    -10.00909825	    -46.71644238	      4.16823714	     -1.02087687	      0.11150727	     18.96366841	      2.72157153	      3.69528845	     -0.76141066
      0.51000000	    -37.53691747	    -75.63567633	    -25.42822050	     30.45138849	    382.98955875	    -76.49459290	    -51.40194874	    -96.90266588	     36.74331359	     47.75844121	      3.33999502	     -0.75050192	     27.97066839	    -22.17757014	     -8.98171272	    -97.28642595	     -8.66854829	    -67.81178498	      3.33302649	     -0.68456484	      0.13554856	     12.93897872	      2.62012474	      4.18318886	     -0.75489936
      0.51500000	    -21.33531297	    -84.66012292	    -33.98954103	     88.21548369	    361.46262839	    -63.28322420	    -39.27244094	   -119.35282858	     41.04481193	     46.09637617	      3.32467042	     -1.37725951	     37.88361709	    -19.48661145	    -11.51004099	   -125.16813177	     -7.20650490	    -81.76634944	      1.57801277	      0.08708365	      0.14376401	      4.00404504	      2.56815204	      5.73287689	     -0.74592130
      0.52000000	     -7.81037285	    -53.76957717	    -33.58884024	    113.26316760	    319.44906944	    -72.46778618	    -34.80548045	   -107.03998553	     36.32751828	     42.96971070	      2.67688419	     -2.43961475	     50.85975280	    -19.92216696	    -10.28460437	   -142.69634468	     -5.83993218	    -77.80441982	      0.22899812	      1.18903582	      0.16139003	     -6.21921373	      2.50597628	      8.66012939	     -0.68486436
      0.52500000	    -14.44820961	    -13.49783778	    -23.88350422	     91.35979091	    239.15451592	    -74.48236647	    -49.22511650	    -86.06771848	     29.97767370	     38.57688261	      1.22068317	     -3.48778871	     62.46679003	    -24.84869843	     -7.76730992	   -147.77840352	     -4.73008203	    -69.31946834	     -0.77792714	      2.20194806	      0.20501328	    -17.93586622	      2.40989994	     11.51705052	     -0.57147721
      0.53000000	    -26.12549004	      3.09461410	     -9.35863334	     47.07033323	    104.84782184	    -37.56718419	    -66.61923215	    -86.32686420	     30.05604503	     33.73830636	     -1.08728873	     -4.02177619	     70.36976613	    -33.32829645	     -5.66262083	   -153.65304771	     -4.01287676	    -71.88249113	     -2.68314356	      2.66808975	      0.27185714	    -31.17040930	      2.30548297	     13.06889694	     -0.44502305
      0.53500000	    -26.92824491	      0.67152927	      3.85131100	      2.81814910	    -39.73145828	     23.43461232	    -72.72303574	   -101.07465325	     34.28417987	     29.41088136	     -4.04439359	     -3.74250826	     75.64477684	    -42.57704880	     -4.64729336	   -164.49431928	     -3.70741957	    -81.20706542	     -5.18966004	      2.32753631	      0.34426899	    -44.91635763	      2.23172150	     14.14580848	     -0.35453897
      0.54000000	    -18.35373168	     -2.73063226	     11.22878814	    -35.88512614	   -137.31367784	     76.70121097	    -69.61269100	   -111.46605280	     37.23451132	     26.15387405	     -7.11517178	     -2.73291769	     80.39804618	    -49.27683917	     -5.35122569	   -173.93990755	     -3.62416047	    -86.88373939	     -6.96132996	      1.30002360	      0.39476366	    -58.51755096	      2.19724787	     15.85090765	     -0.33004998
      0.54500000	     -3.95555523	     -6.61261732	     10.98250194	    -61.76458648	   -170.66641215	    113.73820401	    -60.11112657	   -117.34168772	     38.83439822	     23.93975909	     -9.36045605	     -1.52907950	     85.43710475	    -51.11577364	     -7.94586855	   -180.87149260	     -3.38718428	    -89.47885423	     -8.11423947	      0.15257596	      0.39568774	    -71.57257099	      2.16708299	     17.65977000	     -0.36457953
      0.55000000	     13.18248730	    -16.38643819	      5.28851069	    -68.91401132	   -154.68791250	    137.72811813	    -45.50438908	   -125.17110927	     40.92587778	     22.30932207	     -9.70553028	     -0.88739261	     89.98408843	    -48.18390370	    -11.20437660	   -187.99449764	     -2.62242124	    -93.35542557	     -9.52720063	     -0.33943176	      0.33716035	    -84.08405999	      2.08946885	     18.81213588	     -0.41769537
      0.55500000	     26.22139194	    -28.29322224	     -1.30065694	    -63.73421451	   -110.31838366	    143.55128581	    -30.71059482	   -132.30622724	     42.98384054	     20.64691937	     -7.75926074	     -1.14695800	     92.90458995	    -43.08833473	    -13.27090851	   -194.67024024	     -1.28004456	    -97.63260118	    -11.10874085	      0.16024907	      0.24219496	    -96.31265806	      1.94112324	     19.53606026	     -0.44941060
      0.56000000	     30.51012326	    -37.95365645	     -5.53006467	    -56.59032598	    -57.95275402	    127.70273152	    -20.09989539	   -135.26802026	     44.27233939	     18.44943031	     -4.19348355	     -1.90309003	     94.04600075	    -38.95312980	    -13.33138876	   -199.37288143	      0.22714892	   -100.62917632	    -12.46555844	      1.21212246	      0.15849014	   -108.36695666	      1.74744426	     20.14237154	     -0.44728877
      0.56500000	     28.21803738	    -44.96604144	     -6.82995648	    -49.40559087	    -14.16661468	     97.69437194	    -13.38275057	   -135.03560877	     44.88243046	     15.55264886	     -0.19428508	     -2.47699886	     94.20198538	    -37.13258752	    -11.84707992	   -202.61913334	      1.35076346	   -102.64078061	    -13.73349334	      2.08044558	      0.12197357	   -120.20515354	      1.56338549	     20.55087476	     -0.42449991
      0.57000000	     24.82558412	    -48.18681855	     -5.88595495	    -37.27160494	     12.67533940	     65.44354052	     -7.85068225	   -132.67254936	     44.48277189	     12.19502145	      3.03447800	     -2.51866883	     94.11115217	    -37.07098528	     -9.39010694	   -205.25459115	      1.86034046	   -103.58445042	    -15.18992189	      2.35890883	      0.12777734	   -131.67060737	      1.44162311	     20.70448134	     -0.40776027
      0.57500000	     23.15551488	    -45.58765715	     -3.05785864	    -19.49120163	     21.23973611	     38.50795583	     -2.46413331	   -128.41073310	     42.62908941	      8.86815470	      4.43171822	     -2.13774846	     93.87912861	    -37.63129042	     -5.95080388	   -206.49059931	      1.89467733	   -102.78122950	    -16.87708827	      2.10961147	      0.14797773	   -142.43116507	      1.40526499	     20.63655649	     -0.41407689
      0.58000000	     20.82659375	    -37.10529431	      1.93775587	     -4.40072508	     14.07913943	     18.49150053	      0.90781997	   -123.30237262	     39.68085368	      6.06185023	      3.66963551	     -1.80036145	     92.81847345	    -37.94191001	     -1.16701047	   -204.37591982	      1.70416646	   -100.23942418	    -18.62064520	      1.76527832	      0.17044759	   -152.16295088	      1.42541729	     20.37567031	     -0.41748020
      0.58500000	     16.16027729	    -26.08215839	      9.68355356	      1.34713163	     -5.32522268	      6.78824839	      2.43132836	   -119.47053164	     36.70457882	      4.00974366	      1.79019552	     -2.14816664	     89.77492154	    -37.63507547	      5.34697960	   -199.05450135	      1.46042794	    -97.17479294	    -20.21153427	      1.96852419	      0.20225942	   -160.74897597	      1.42406376	     19.96430721	     -0.35294833
      0.59000000	     12.89087355	    -18.25715263	     20.60238749	      1.85749117	    -32.91668924	      8.07884325	      6.60010230	   -118.91491822	     34.70275011	      2.54736172	      0.67901195	     -3.56086259	     84.38403547	    -36.91272814	     13.64116245	   -193.34562991	      1.21366388	    -95.28027616	    -21.58259541	      3.14918113	      0.24286765	   -168.21224681	      1.32250096	     19.40396464	     -0.17717166
      0.59500000	     13.53409788	    -16.48722505	     33.63017701	      2.55195200	    -63.18250597	     23.35692229	     14.71585482	   -120.73341824	     33.58460099	      1.20301964	      1.58152407	     -5.67498596	     77.91588444	    -36.11594265	     22.87589069	   -188.22537185	      0.95866543	    -94.54764145	    -22.69092866	      5.04064747	      0.27570566	   -174.57518617	      1.10648066	     18.75836485	      0.07179026
      0.60000000	     13.62507589	    -17.46370708	     45.25162160	     -1.24266608	    -92.33937382	     44.44311793	     20.20007068	   -121.14177953	     32.29812287	     -0.40166989	      4.12170287	     -7.41474411	     72.41422002	    -34.96319539	     31.18223779	   -181.03337721	      0.73711256	    -92.96880192	    -23.36889744	      6.68456961	      0.28392242	   -179.80537403	      0.85460650	     18.22145167	      0.27837587
      0.60500000	      9.06661837	    -17.02009674	     51.40710987	    -15.07948718	   -117.66058345	     62.05777741	     17.50735928	   -118.23439436	     30.30512928	     -2.08121352	      6.76057913	     -7.73363442	     69.10155498	    -32.55808983	     36.41490354	   -169.91282649	      0.64822715	    -89.46040653	    -23.59017597	      7.11076403	      0.26182865	   -183.73433506	      0.69649666	     17.78330555	      0.32477466
      0.61000000	      3.87708654	    -15.51987380	     50.59177772	    -29.56827500	   -130.90301951	     73.92259016	     11.15275748	   -113.55799727	     27.92006299	     -3.18229300	      8.18212773	     -6.47346234	     67.48703072	    -28.56563854	     37.20624446	   -156.81900272	      0.77553526	    -84.98002380	    -23.59952356	      6.13902588	      0.21654676	   -186.15103194	      0.71257825	     17.18277702	      0.18478148
      0.61500000	      3.16916844	    -14.97272509	     44.23363819	    -28.63647232	   -121.70092386	     79.99802651	      8.94108549	   -107.96327375	     25.19967233	     -3.27517419	      8.11661165	     -4.41511298	     65.68048363	    -24.26334732	     33.42153050	   -144.46102250	      1.11695724	    -80.16023645	    -23.55088025	      4.44029914	      0.16486744	   -186.99275564	      0.86262381	     16.38248246	     -0.05565033
      0.62000000	      4.79978219	    -15.58042956	     35.11710678	     -9.81364038	    -88.25940201	     77.38604908	     11.83083558	   -100.44597995	     21.89174942	     -2.50809950	      6.92165259	     -2.49715178	     61.76190704	    -21.91363700	     26.11264043	   -133.01530498	      1.52799358	    -74.52221317	    -23.34648229	      2.81872366	      0.12287249	   -186.29939251	      1.03094680	     15.57960786	     -0.27790691
      0.62500000	      4.58607215	    -16.58375805	     26.18354380	     14.72671257	    -41.19410732	     63.18356499	     16.16493896	    -90.85343176	     18.16025411	     -1.25494454	      4.90949206	     -1.19194093	     55.24239534	    -22.83478143	     17.26992871	   -121.32876478	      1.73112971	    -67.94010921	    -22.84821348	      1.64143999	      0.09561200	   -184.12971027	      1.14216384	     14.88052168	     -0.41913755
      0.63000000	      3.38797604	    -17.88847393	     19.46308049	     32.64943115	      2.39360369	     37.39077795	     20.22577105	    -80.95505921	     14.56771814	      0.19723541	      2.31372249	     -0.54681819	     47.27811498	    -26.20747429	      8.94637894	   -109.24064371	      1.51049722	    -61.24263163	    -22.07450524	      0.91643664	      0.07722818	   -180.52524418	      1.21675772	     14.23387615	     -0.48873366
      0.63500000	      4.09378212	    -20.36085638	     15.22437362	     40.57866834	     30.92428009	      2.49794238	     24.38193421	    -73.31171049	     11.74753008	      1.49393252	     -0.45810624	     -0.44777336	     39.58701362	    -29.66919992	      2.14251199	    -97.41301485	      0.99286883	    -55.64895207	    -21.11824958	      0.59150781	      0.06002955	   -175.48190037	      1.32061033	     13.52726357	     -0.52963043
      0.64000000	      6.61479403	    -24.02567694	     11.97667157	     42.75255324	     45.00793325	    -36.87198181	     28.57170218	    -69.02235865	      9.90197879	      2.07554972	     -2.88950554	     -0.65220593	     33.33434099	    -30.85859738	     -3.38551326	    -86.24056224	      0.65301484	    -51.64428672	    -20.00160300	      0.57497478	      0.04285706	   -169.00831354	      1.48752771	     12.71215519	     -0.58307365
      0.64500000	      8.68878079	    -27.38072402	      7.85241335	     44.66401443	     50.89039744	    -72.92516948	     31.97264088	    -66.78645062	      8.61535833	      1.49282212	     -4.41860125	     -0.94877752	     28.90294256	    -28.74045366	     -8.40945195	    -75.60912242	      0.89225496	    -48.56154926	    -18.71136489	      0.79113728	      0.02652985	   -161.15955828	      1.69701469	     11.82072437	     -0.66341585
      0.65000000	      8.88202867	    -28.88324006	      2.32401407	     47.64655634	     50.90638593	    -97.22502258	     33.57859593	    -64.57722668	      7.42710004	     -0.17764249	     -4.78257396	     -1.15939887	     26.37059029	    -24.08151676	    -13.45265317	    -65.17642253	      1.63580839	    -45.52264762	    -17.27395935	      1.08716480	      0.01039086	   -152.00123410	      1.91191297	     10.86401601	     -0.76650873
      0.65500000	      7.03034212	    -28.24169743	     -3.52072506	     48.51755187	     43.66963826	   -105.21023886	     32.41790301	    -61.12941385	      6.25116754	     -2.35216904	     -4.11230827	     -1.23020231	     25.57009129	    -18.92649987	    -18.42158252	    -54.65560452	      2.44092410	    -42.16035457	    -15.71648194	      1.32986048	     -0.00912794	   -141.70857457	      2.10949926	      9.83880181	     -0.87680493
      0.66000000	      3.64057680	    -25.87993663	     -8.24816503	     44.98524369	     30.41112910	    -98.17198204	     28.75851588	    -55.76557623	      5.13697304	     -4.45182159	     -2.92855637	     -1.15774300	     25.47517779	    -15.36704322	    -22.79792515	    -44.34219408	      2.98335609	    -38.35889893	    -14.04233247	      1.42161051	     -0.03527164	   -130.54303719	      2.28108979	      8.79646801	     -0.98063816
      0.66500000	     -0.75462305	    -22.45553805	    -11.37870310	     39.08219144	     16.79088804	    -81.43114535	     24.24857985	    -48.11511316	      4.01602242	     -6.29409318	     -1.80534082	     -0.98839400	     24.47017664	    -14.36164203	    -26.23294758	    -34.93376341	      3.32877545	    -33.90133150	    -12.27151479	      1.36787824	     -0.06703447	   -118.61311672	      2.41613499	      7.79867692	     -1.06615211
      0.67000000	     -7.47671067	    -19.03390744	    -13.55345711	     32.50936572	      8.48788025	    -61.72981626	     18.92373745	    -38.73279479	      2.92335744	     -8.07227302	     -1.12237817	     -0.77453028	     21.63986968	    -15.56156977	    -28.87118464	    -26.06021523	      3.76122398	    -28.72450968	    -10.42110195	      1.22900048	     -0.09758944	   -106.01512734	      2.49688107	      6.84864110	     -1.12328910
      0.67500000	    -18.57213853	    -17.05720664	    -15.71300393	     22.98844990	      6.27751471	    -45.60143237	     10.87519878	    -29.13574694	      2.14368348	    -10.11800782	     -0.98922615	     -0.58308620	     17.42844750	    -18.03356742	    -31.07968928	    -16.39118274	      4.48715959	    -23.26160519	     -8.46968192	      1.08159481	     -0.12242487	    -93.21699421	      2.50842144	      5.93669734	     -1.14570337
      0.68000000	    -30.19716072	    -16.44561654	    -18.37546527	     10.82564698	      7.11154991	    -38.52885816	      2.08253522	    -20.02390250	      1.68091307	    -12.68867401	     -1.56007050	     -0.31635477	     13.33921769	    -20.56160260	    -33.05512974	     -6.54095474	      5.52869996	    -17.84409041	     -6.46333686	      0.81017184	     -0.14239875	    -80.57048169	      2.45745630	      5.11835375	     -1.15063724
      0.68500000	    -34.70652165	    -16.11170712	    -21.22884127	      1.14720107	      8.24091899	    -39.74827173	     -2.23566424	    -11.51551296	      1.17071507	    -15.62123836	     -2.43749474	     -0.05343365	     10.85961881	    -21.41641896	    -34.61213083	      1.18120005	      6.74011419	    -12.57723213	     -4.66546961	      0.46565275	     -0.16621574	    -68.04591097	      2.37178266	      4.39779900	     -1.15214114
      0.69000000	    -30.50591476	    -15.31599993	    -23.31957340	     -2.23232775	      7.42715455	    -41.33000303	     -1.11496886	     -4.59735732	      0.47724944	    -18.15388666	     -2.81630344	      0.00774110	     10.04365336	    -19.08253893	    -35.13564746	      6.23881649	      7.87410373	     -7.92209573	     -3.34707532	      0.23293130	     -0.20486205	    -56.10011717	      2.29434928	      3.66905073	     -1.15722001
      0.69500000	    -19.53147828	    -13.61328029	    -23.35872469	      5.22731869	      2.13466553	    -35.74258992	      4.34551922	      0.11612796	     -0.33420117	    -19.26307466	     -2.38632171	     -0.12607371	      9.49565511	    -13.62289278	    -33.82051308	      8.91586374	      8.70197408	     -4.18974189	     -2.51117613	      0.08713535	     -0.26255604	    -45.42703885	      2.27191305	      2.92626891	     -1.18187924
      0.70000000	     -2.48347485	    -11.51483375	    -20.43865527	     28.19418665	    -10.30378289	    -21.20808062	     14.37070428	      2.99658460	     -1.22012046	    -18.24003658	     -0.89921889	     -0.56399747	      7.78541486	     -6.48125117	    -30.22388597	      8.71317259	      9.15646539	     -1.17860912	     -1.99726609	      0.17768230	     -0.33619091	    -36.27914502	      2.33101444	      2.32576351	     -1.21522224
      0.70500000	     17.19294175	     -8.69597800	    -15.23515530	     62.45574025	    -31.72233106	     -4.41780040	     26.84135157	      4.40524507	     -2.02716377	    -15.42327755	      0.83781862	     -1.02755421	      4.27405146	      0.88815432	    -24.79024782	      6.22665281	      9.45948921	      1.23381126	     -1.65322048	      0.26833686	     -0.39634390	    -28.86793755	      2.48276581	      1.97385359	     -1.26361958
      0.71000000	     32.62267893	     -4.67532745	     -9.95350441	     94.57459672	    -59.92366023	      4.27368542	     37.09558895	      4.71530524	     -2.50903719	    -12.24410895	      1.68421178	     -1.15172751	     -0.96365220	      7.29318345	    -18.89349229	      3.55053751	     10.07582465	      3.00196457	     -1.32287377	      0.00897177	     -0.39807628	    -23.29005039	      2.72127463	      1.84378725	     -1.33955461
      0.71500000	     38.72325895	     -0.86325744	     -6.82401798	    111.39034722	    -87.46188413	     -0.09468387	     42.16724445	      4.49549855	     -2.50010631	    -10.42141266	      1.70600721	     -0.99794711	     -7.21297397	     11.48685391	    -14.40498557	      2.24546434	     11.46028073	      4.15798181	     -0.89113050	     -0.46323760	     -0.31329563	    -18.93927601	      3.01324245	      1.82497457	     -1.42311568
      0.72000000	     35.69881909	      1.58861862	     -6.83895530	    107.56847646	   -106.01948362	    -15.04521462	     43.14214603	      4.29473207	     -1.99949088	    -11.36071608	      1.15854847	     -0.61443219	    -13.24730879	     12.74312565	    -12.99440588	      1.99536734	     13.87000536	      4.83314393	     -0.39023868	     -1.12616092	     -0.13597428	    -14.80953284	      3.30583191	      1.74816230	     -1.50884281
      0.72500000	     26.93273649	      1.49980976	     -9.78340521	     86.19485348	   -109.18061851	    -32.04052583	     42.89359129	      4.70807736	     -1.12181766	    -15.41837267	      1.60514077	     -0.41749601	    -17.86494261	     11.38076234	    -15.01602029	      1.67185972	     17.21182946	      5.33451987	      0.08496751	     -1.41242852	      0.10457745	    -10.13251915	      3.52313200	      1.48704646	     -1.54788844
      0.73000000	     15.27757742	      0.25137967	    -13.78414196	     54.77715403	    -92.47748051	    -44.66777111	     43.05210888	      6.04260166	     -0.06930890	    -22.09868595	      2.88785467	     -0.33871284	    -20.62301102	      8.40723507	    -18.68548134	      0.61892759	     21.07513465	      6.05177148	      0.46223855	     -1.52241266	      0.37982604	     -4.25149248	      3.61329883	      1.07117040	     -1.54592488
      0.73500000	     -0.38090448	      0.41548500	    -16.48961201	     13.52622107	    -67.72908223	    -49.50517916	     41.17481181	      7.21553015	      1.19398250	    -30.34844697	      3.80659076	     -0.17255302	    -22.04378265	      5.16845483	    -21.14684851	     -0.04163344	     24.96713006	      6.35691204	      0.80063655	     -1.97456259	      0.67737315	      0.71150825	      3.56026621	      0.64214099	     -1.53188860
      0.74000000	    -25.13277531	      5.46134902	    -18.07321278	    -38.32288677	    -44.25540377	    -48.84047808	     31.30895393	      8.46045543	      2.55172251	    -39.07957602	      2.95491387	      0.24703957	    -22.96680009	      3.14195116	    -20.75866531	      3.69956012	     28.50340573	      6.23169156	      1.32781049	     -3.25738550	      1.01024158	      1.37129734	      3.37316242	      0.77016348	     -1.53342809
      0.74500000	    -45.02747647	     11.68277443	    -14.90804771	    -75.12890106	    -11.35527799	    -45.98740785	     25.12326291	      6.41466831	      3.56429600	    -47.63951702	     -0.45865200	      0.97772151	    -23.86822054	      3.07674099	    -17.93459274	      5.73800159	     31.51620882	      4.96911894	      1.59236099	     -5.57282001	      1.40696225	      2.29941358	      3.06656362	      0.68157601	     -1.56340904
      0.75000000	    -57.11195019	     16.42297246	     -9.57800857	    -92.35602786	     20.66684492	    -50.39136732	     24.18120693	      1.56083740	      4.04333799	    -55.34038788	     -4.71720670	      1.78050452	    -24.80234537	      4.13595163	    -14.19154974	      5.47483665	     33.99441230	      2.66847456	      1.54922356	     -8.04870291	      1.86623630	      3.18752732	      2.64016681	      0.40529397	     -1.56336462
      0.75500000	    -60.08742785	     17.76419631	     -5.74476401	    -89.14897360	     43.41896366	    -67.53488067	     28.48450068	     -3.57151711	      3.76894599	    -61.21733309	     -7.59705600	      2.44868849	    -25.59559067	      4.56945494	    -11.11509935	      3.10104082	     35.91415765	      0.19671952	      1.20437565	     -9.67640416	      2.33904176	      3.75629854	      2.09948625	      0.04062259	     -1.47937041
      0.76000000	    -54.32278758	     15.66056416	     -5.83801189	    -68.79470662	     53.02443004	    -91.70434410	     36.59543932	     -6.38745365	      2.62984923	    -64.17573006	     -7.52982599	      2.85662341	    -25.99691543	      3.42180958	     -9.75252773	     -0.70652363	     37.19746118	     -1.44112714	      0.61167932	     -9.80360116	      2.74296541	      3.85004252	      1.46165024	     -0.29739904	     -1.29306326
      0.76500000	    -41.90234977	     11.97344902	     -9.57075744	    -38.56419959	     49.42708104	   -109.06741126	     46.09367420	     -5.97579877	      0.76998147	    -63.60658854	     -4.44031555	      2.97325560	    -25.92503433	      1.31726718	    -10.08246468	     -5.06665531	     37.80718752	     -1.77342213	     -0.11967297	     -8.46824595	      3.00618010	      3.46328534	      0.75454796	     -0.53028073	     -1.03919768
      0.77000000	    -26.32007004	      9.12898459	    -14.27572978	     -7.43545745	     35.87654464	   -107.84228657	     54.42762584	     -3.46401344	     -1.42652183	    -59.89709010	      0.32713061	      2.82203363	    -25.60329340	     -0.21503146	    -10.95215392	     -9.12793242	     37.85973016	     -1.06973074	     -0.84878888	     -6.33279148	      3.10431291	      2.72197491	      0.00768753	     -0.63945804	     -0.79235055
      0.77500000	    -11.64792163	      7.94654342	    -16.56010439	     16.42139659	     20.26898177	    -84.31100084	     59.69003763	     -1.31821978	     -3.44614460	    -54.38680403	      5.04330585	      2.45599455	    -25.20730263	     -0.01069972	    -10.85377531	    -12.27395917	     37.62118037	     -0.12355238	     -1.44493547	     -4.22083245	      3.07423253	      1.84271321	     -0.75342999	     -0.65719343	     -0.61707181
      0.78000000	     -1.65968732	      6.90615747	    -13.73169475	     26.54436359	     13.09495154	    -41.22105069	     61.02097197	     -1.93363265	     -4.80257869	    -49.10628867	      8.44244151	      1.99500233	    -24.56325172	      1.69038979	     -8.75576062	    -14.20397746	     37.43608506	      0.24755031	     -1.82222284	     -2.77245816	      3.00923805	      1.06899815	     -1.49622053	     -0.63680860	     -0.53175993
      0.78500000	      0.80249429	      3.29292095	     -4.87292994	     18.75290962	     20.46124128	     15.54193757	     58.72805231	     -6.11355542	     -5.23290899	    -46.36226690	     10.29573453	      1.65356843	    -23.55852902	      3.12844520	     -4.47462186	    -14.90357932	     37.68077920	     -0.29653857	     -1.96167029	     -2.20094931	      3.03076803	      0.59391386	     -2.16824173	     -0.62467886	     -0.49912181
      0.79000000	     -5.29138488	     -5.88682045	      7.72043018	     -6.91444418	     40.01563163	     78.24523560	     54.16584525	    -12.60644487	     -4.79804983	    -47.81689092	     12.50822482	      1.84216890	    -22.51704100	      2.11968408	      0.93624204	    -14.62878881	     38.82023052	     -1.52793326	     -1.91257713	     -1.71091586	      3.32192602	      0.50297140	     -2.72938870	     -0.65211113	     -0.36847460
      0.79500000	    -17.30543381	    -16.70971861	     20.66551239	    -43.21861006	     61.41450903	    129.83420544	     49.27053762	    -18.88763978	     -3.83885428	    -53.30826583	     12.84333411	      2.41791906	    -21.74753800	     -2.30982081	      5.43908699	    -13.85707564	     40.18238568	     -2.89515381	     -1.77058624	     -2.20815011	      3.66827809	      0.76125243	     -3.05306015	     -0.73426766	     -0.29302866
      0.80000000	    -30.64460129	    -27.33226390	     29.09511568	    -80.56148597	     73.92602334	    159.85118203	     45.70531252	    -22.63253798	     -2.79567384	    -61.23406951	     13.57683589	      3.60625007	    -20.98608736	     -8.83260333	      7.54212868	    -13.07717510	     41.79223319	     -3.88531555	     -1.63360007	     -2.37775753	      4.16462601	      1.24407663	     -3.17986701	     -0.87078492	     -0.11509815
      0.80500000	    -40.42624382	    -32.31999115	     31.18103755	   -111.21448577	     68.35633920	    161.52370014	     44.16891204	    -22.65894442	     -2.02257034	    -69.62838539	     14.09072052	      5.15912242	    -19.46210015	    -14.18288663	      7.15999131	    -12.54997780	     43.23738825	     -4.20291728	     -1.55759728	     -2.26015580	      4.69938906	      1.79385918	     -3.14754672	     -1.04008773	      0.11592376
      0.81000000	    -43.90514356	    -28.28473062	     27.03307582	   -132.32679209	     41.60827876	    136.35229340	     44.32073566	    -19.12413339	     -1.64972458	    -77.12380857	     13.85769033	      6.72236907	    -16.31956451	    -15.26106168	      4.76425454	    -12.23608810	     44.23590336	     -3.82620140	     -1.53591279	     -2.07291524	      5.15061059	      2.27871644	     -3.00389883	     -1.20320491	      0.31892750
      0.81500000	    -40.70896018	    -16.62674091	     18.27644958	   -142.89815890	     -0.33406555	     92.56907421	     45.23283085	    -13.41460389	     -1.52906750	    -82.55279923	     12.84768120	      7.92505101	    -11.22215256	    -11.48968671	      0.83121472	    -11.92068702	     44.50305040	     -3.04016251	     -1.51324759	     -1.98786621	      5.39400440	      2.62531394	     -2.78353831	     -1.32326779	      0.41546391
      0.82000000	    -32.02223858	     -2.48836277	      7.90977774	   -141.02726872	    -44.20641801	     42.72531576	     46.02342593	     -7.35377627	     -1.41297912	    -84.51396121	     11.46290227	      8.39428668	     -4.81043117	     -4.99789274	     -3.77105315	    -11.42069943	     43.71359100	     -2.21224178	     -1.43299338	     -2.03383185	      5.31593018	      2.81829246	     -2.51718715	     -1.37707803	      0.35792797
      0.82500000	    -19.56955183	      9.15970672	     -0.78906010	   -125.29123316	    -77.07579261	     -0.49311278	     46.34703653	     -2.30048445	     -1.17121617	    -82.01736805	     10.16663244	      7.85849664	      1.71017840	      1.45986331	     -7.81228382	    -10.75019854	     41.68648844	     -1.56808244	     -1.28302140	     -2.15422016	      4.86645014	      2.89113007	     -2.23528611	     -1.36741519	      0.15271520
      0.83000000	     -5.07079388	     16.42324697	     -5.39560257	    -96.57208689	    -92.36292265	    -29.17459364	     46.52123144	      1.06049565	     -0.83001341	    -75.24522668	      8.81857311	      6.28814341	      7.21449804	      6.35091057	    -10.08352783	    -10.14726574	     38.46298637	     -1.17031724	     -1.09431994	     -2.39481839	      4.11022084	      2.91177451	     -1.96377939	     -1.31769828	     -0.13244243
      0.83500000	      9.15779778	     20.02201000	     -4.85890970	    -58.00001562	    -89.26604702	    -42.07310135	     47.03268383	      2.40084660	     -0.44118762	    -65.41359760	      6.69323519	      3.93012863	     10.54509153	      9.55242471	     -9.70552138	     -9.91566275	     34.25017757	     -1.03662055	     -0.89781025	     -2.90867609	      3.20529927	      2.93751763	     -1.74522834	     -1.24645521	     -0.39551772
      0.84000000	     20.21378292	     21.02302089	     -0.09271662	    -15.43504615	    -70.71412479	    -42.66641201	     47.76099690	      1.74566109	     -0.01650225	    -54.13541053	      3.62878607	      1.21403983	     10.77179217	     11.54253773	     -6.74774074	    -10.14122975	     29.43481034	     -1.17340391	     -0.70472746	     -3.62620481	      2.31291371	      2.97053149	     -1.64633367	     -1.15942137	     -0.54938747
      0.84500000	     27.00142628	     20.44819618	      6.52760582	     22.37596599	    -42.67787944	    -36.90405599	     47.92458707	     -0.28588500	      0.39248575	    -42.60202784	     -0.31699303	     -1.55982421	      8.44335082	     12.44551354	     -2.58260847	    -10.56674186	     24.31700380	     -1.47786859	     -0.52376048	     -4.52682526	      1.43814709	      2.98113868	     -1.68341744	     -1.06202148	     -0.62350340
      0.85000000	     30.81960518	     15.87194023	     11.80252306	     45.86981449	     -8.44467763	    -25.27000082	     46.84249260	     -2.81368293	      0.72443696	    -31.31427536	     -1.78314028	     -3.93765803	      5.60312682	     11.94762540	      0.79437160	    -10.81717171	     19.52094658	     -1.80281294	     -0.36693696	     -4.17021691	      0.70937014	      2.96412390	     -1.84935330	     -0.97148376	     -0.50011639
      0.85500000	     33.73174778	      8.17679985	     14.62472021	     50.51929080	     34.89899217	     -8.09221206	     44.60935345	     -5.33377031	      1.04006650	    -19.97458339	     -0.22029894	     -5.83207541	      3.88000298	     10.29056946	      1.98677735	    -10.77228604	     14.93650905	     -2.16762291	     -0.24367952	     -2.39429109	      0.05395019	      2.94084869	     -2.02355736	     -0.91688492	     -0.25218081
      0.86000000	     36.60091040	     -0.23289879	     15.13800411	     37.92694626	     94.39653274	     14.25521609	     42.10511991	     -7.56213010	      1.38223236	     -8.14515101	      4.30770139	     -7.07134354	      3.36602835	      8.56821869	      0.99228693	    -10.69745204	     10.43813207	     -2.62796716	     -0.16520513	      0.75100592	     -0.50657935	      2.92133171	     -2.08996487	     -0.90897097	      0.07803080
      0.86500000	     39.85124655	     -5.72849954	     13.97514268	     13.70277108	    173.73410144	     35.67173541	     40.20092012	     -9.03417669	      1.65943052	      4.55734534	     10.11876778	     -7.53100656	      3.44105121	      7.57166786	     -1.17790276	    -10.93253513	      6.10838969	     -3.09629128	     -0.13597046	      4.60394889	     -0.89234217	      2.89092696	     -1.94899243	     -0.92464838	      0.43873101
      0.87000000	     43.73698807	     -5.82401291	     11.21530908	    -15.91421161	    270.62992438	     45.72795725	     39.01204460	     -9.03838184	      1.72038790	     18.01915645	     14.87428892	     -7.19097330	      3.86437311	      6.89879422	     -3.67224488	    -11.47048360	      2.48268260	     -3.35239238	     -0.14163499	      8.23038853	     -1.00886921	      2.82232832	     -1.52455171	     -0.92706041	      0.76802476
      0.87500000	     47.70763826	     -0.92421790	      6.45224809	    -46.68468290	    378.77464268	     37.99488028	     38.02919772	     -6.99697672	      1.44768922	     30.93012807	     17.51357963	     -6.11313388	      5.05814023	      5.53480023	     -6.30989502	    -11.90984428	      0.48408806	     -3.15725001	     -0.15298010	     11.05742863	     -0.80448675	      2.68772008	     -0.78030484	     -0.88554759	      1.00508838
      0.88000000	     50.29828468	      5.90602801	     -0.25403415	    -77.65850768	    489.94558904	     17.06101234	     36.80861009	     -2.93131832	      0.76230027	     40.65440224	     19.12589873	     -4.44574921	      7.78636477	      3.02698267	     -9.20411418	    -11.79097852	      1.01708148	     -2.34145745	     -0.13742129	     13.11290529	     -0.30301883	      2.47165129	      0.27058222	     -0.77443256	      1.10329236
      0.88500000	     49.48411160	     11.34027714	     -8.10680467	   -110.22288120	    594.90410317	     -3.98103362	     35.46711733	      2.58480540	     -0.42775645	     43.92663042	     21.56683198	     -2.42671658	     12.49903074	      0.01898852	    -12.42409213	    -10.95014005	      4.47260540	     -0.81389598	     -0.07364716	     14.50749718	      0.39511610	      2.18732762	      1.57186238	     -0.57520480	      1.01269643
      0.89000000	     42.55717596	     14.19820923	    -15.41636299	   -145.61754361	    684.31831710	    -12.47042092	     34.46935313	      8.28712381	     -1.94367967	     37.85761533	     24.88089941	     -0.25449746	     18.61130736	     -2.12842368	    -15.71890157	     -9.58143710	     10.48114388	      1.14581859	      0.04140610	     14.63139103	      1.14585897	      1.88842747	      3.01872109	     -0.31889600	      0.65146691
      0.89500000	     26.46006425	     16.02308443	    -19.60593162	   -181.79083257	    751.94045217	     -3.20539147	     34.39723707	     12.33312500	     -3.27573717	     21.06755474	     26.12920660	      2.11612666	     24.26538342	     -2.30280255	    -18.21514511	     -8.08902187	     17.96258753	      2.88085653	      0.18794459	     12.06664460	      1.81114543	      1.66165339	      4.45649508	     -0.09405912	     -0.06541537
      0.90000000	     -0.14437495	     19.54689209	    -18.36860283	   -210.70511726	    798.65732164	     20.57382557	     35.93340045	     13.13134661	     -3.92286084	     -5.04766678	     21.46548471	      4.95725949	     27.19012486	     -0.25106879	    -18.72851429	     -6.93872181	     25.33067030	      3.75651122	      0.33147429	      5.76168443	      2.28529450	      1.59170079	      5.71745337	      0.00842556	     -1.12186101
      0.90500000	    -34.65122767	     26.35380639	    -12.08276888	   -220.37866494	    831.14372585	     49.43152016	     39.45353395	     10.69882584	     -3.88535004	    -35.98884826	     10.15056824	      8.31214652	     26.26259238	      3.81980038	    -16.73065077	     -6.46199134	     30.95298011	      3.70914521	      0.44070321	     -3.37287433	      2.49715756	      1.70541908	      6.64309899	     -0.02747286	     -2.30261656
      0.91000000	    -71.36980381	     34.97119109	     -4.59988970	   -204.28378207	    855.08559621	     70.91896509	     44.07950515	      6.73033777	     -3.60543447	    -65.85327852	     -3.98412809	     11.50847219	     22.39234260	      9.74064245	    -13.04711858	     -6.58074738	     33.77169849	      3.22964929	      0.50803527	    -12.39840070	      2.42127850	      1.93692516	      7.05998945	     -0.13072323	     -3.23896293
      0.91500000	   -104.22080833	     39.70876443	     -1.00980038	   -169.18150336	    871.96525614	     74.18383934	     47.60033180	      3.20223392	     -3.44969203	    -89.74164833	    -14.05492006	     13.07453586	     18.23743145	     17.12565699	     -9.46421707	     -6.78628095	     33.61312340	      2.82949263	      0.55210348	    -17.54081778	      2.08287063	      2.15878315	      6.79522683	     -0.20690928	     -3.55398228
      0.92000000	   -128.90083175	     35.06287756	     -4.71502318	   -130.94629663	    883.15878445	     50.93379530	     47.82961420	      1.36791656	     -3.56493462	   -105.22331948	    -15.18234265	     11.66060913	     16.95433968	     25.06895591	     -7.50624593	     -6.50633251	     30.94935090	      2.80324686	      0.59054506	    -16.63049936	      1.55719245	      2.25539238	      5.81311402	     -0.19754970	     -3.09689884
      0.92500000	   -144.31036677	     21.06194659	    -15.77230360	   -103.43295675	    896.06644194	     -1.38030023	     43.84169304	      1.30897503	     -3.86843833	   -112.31424463	     -8.17278882	      7.30188620	     20.44687338	     32.48936818	     -7.46517403	     -5.51000537	     26.66593419	      3.12287142	      0.61807988	    -10.64697089	      0.96387559	      2.17979854	      4.32788195	     -0.10994556	     -2.06819007
      0.93000000	   -151.50804568	      2.74459825	    -30.96269271	    -92.70395686	    924.43970855	    -72.37095324	     36.32516540	      2.20835929	     -4.19486179	   -112.07384702	      2.42794261	      1.46036790	     28.84401693	     38.39162012	     -8.49761865	     -4.01511224	     21.84972762	      3.56547723	      0.60828551	     -2.53245882	      0.43087746	      1.96522542	      2.72947860	     -0.00045766	     -0.86972071
      0.93500000	   -151.08021905	    -12.97631582	    -45.35161291	   -100.03216152	    980.23634889	   -140.17690384	     27.19060015	      3.05758830	     -4.46969584	   -105.57788446	     11.26745048	     -3.71865207	     41.69120523	     41.65900367	     -9.71957860	     -2.46062470	     17.49257840	      3.94852863	      0.53585154	      4.44021854	      0.06223936	      1.70573990	      1.40479251	      0.06447211	      0.10178492
      0.94000000	   -142.08322696	    -21.25320876	    -54.62037882	   -125.23422564	   1062.82172326	   -181.47121563	     18.69954938	      3.01318694	     -4.64018373	    -93.74152687	     14.62938522	     -6.44846780	     58.37044130	     41.22693170	    -11.15677002	     -1.21837076	     14.16942571	      4.14200161	      0.40268628	      8.00329572	     -0.08953048	      1.51916358	      0.58623693	      0.03816179	      0.61067694
      0.94500000	   -124.09529516	    -22.19135236	    -56.51992397	   -165.41687580	   1156.36312706	   -181.34665480	     12.56636534	      1.44451782	     -4.52184812	    -77.69170027	     12.14089181	     -6.22677092	     76.67137451	     36.53538717	    -13.36806947	     -0.47620147	     11.94254800	      3.94996459	      0.24072590	      7.77660397	     -0.04546619	      1.49229612	      0.29857955	     -0.09378234	      0.64474662
      0.95000000	    -99.78621430	    -19.95367448	    -51.00149247	   -211.63932090	   1238.90636869	   -138.52165112	      9.46634162	     -1.72932193	     -3.93895928	    -58.96713525	      6.52708353	     -3.96118844	     91.86563278	     27.89293949	    -16.26798657	     -0.21067770	     10.47151718	      3.23461585	      0.08424945	      5.09343615	      0.10329801	      1.63211515	      0.40718344	     -0.31319050	      0.35750727
      0.95500000	    -75.54998489	    -18.66175923	    -40.05631100	   -248.48008511	   1295.89884987	    -64.36563069	      8.96345631	     -5.79566635	     -2.96299079	    -39.46646651	      1.51770163	     -1.20930360	     98.22111621	     17.26573324	    -18.76641044	     -0.15400506	      9.31472088	      2.13367906	     -0.04897710	      1.92698791	      0.24771920	      1.86754040	      0.71552692	     -0.57637803	     -0.04519472
      0.96000000	    -59.25180450	    -18.64786406	    -27.32410633	   -259.76040440	   1328.19257303	     22.31323059	      9.78839543	     -9.52068375	     -1.88785449	    -21.36016455	     -0.59336396	      0.84998112	     92.38221490	      8.54980639	    -19.53678103	      0.11472672	      8.28498799	      1.02504055	     -0.14533336	     -0.30456502	      0.33344848	      2.09994124	      1.04950980	     -0.82396225	     -0.39813120
      0.96500000	    -55.55115111	    -16.20881944	    -16.51908707	   -238.64334565	   1348.52738433	    101.54651591	     10.54561357	    -11.54642506	     -1.08662935	     -6.74203033	      0.22376749	      1.85607366	     76.25618969	      5.87366181	    -17.65795709	      0.87345982	      7.52400800	      0.34307081	     -0.18894634	     -1.18653723	      0.37683331	      2.25464553	      1.30066945	     -0.99635337	     -0.61534425
      0.97000000	    -62.75190321	     -7.07375243	     -9.44479465	   -194.02522237	   1368.95837638	    157.99661191	     10.44167509	    -10.87148348	     -0.91159865	      2.91073728	      2.69997054	      1.98705082	     56.62369491	     10.99182671	    -12.67905820	      2.03084218	      7.24058627	      0.42437712	     -0.17715975	     -0.96895273	      0.41450349	      2.30069911	      1.43324105	     -1.05393188	     -0.68375175
      0.97500000	    -74.91114450	      8.93481835	     -5.76809557	   -146.41215006	   1391.43958931	    184.78582412	      9.37408423	     -7.56968958	     -1.52225353	      6.91407127	      5.64175691	      1.52434679	     41.30515566	     21.95904378	     -5.03637981	      3.25086172	      7.46270916	      1.34122778	     -0.12505540	     -0.05270428	      0.45732682	      2.23507814	      1.46200633	     -0.98743600	     -0.63420364
      0.98000000	    -86.42283470	     26.56187391	     -4.47816888	   -116.72893826	   1410.17034868	    183.65346632	      7.61209915	     -3.02880834	     -2.77452265	      5.30180072	      8.47786352	      0.69469336	     35.24366751	     34.05928174	      3.42569279	      4.22817237	      8.01806110	      2.84368170	     -0.05288445	      1.22695891	      0.48778928	      2.05818305	      1.41366278	     -0.81089134	     -0.51523003
      0.98500000	    -93.95013766	     39.09102732	     -4.78591859	   -116.83722875	   1419.39433776	    162.34913022	      5.70818288	      0.83457440	     -4.33684840	     -0.93761411	     10.82843916	     -0.23874915	     39.19836308	     42.53178369	     10.24693093	      4.80174136	      8.65623054	      4.51891403	      0.02379044	      2.51593247	      0.48684966	      1.78642109	      1.30753093	     -0.55509716	     -0.37970951
      0.99000000	    -95.99698654	     43.39172298	     -5.93263453	   -144.55468934	   1418.05194244	    131.46738828	      4.45273372	      2.67453984	     -5.80568372	     -9.59318246	     12.07602141	     -0.94359154	     50.42996039	     45.29192198	     13.94045585	      4.96811083	      9.17266248	      5.94703215	      0.09753698	      3.40864641	      0.45949190	      1.48979533	      1.16783807	     -0.27741917	     -0.27115555
      0.99500000	    -92.87498353	     41.01680599	     -7.23407505	   -183.07101175	   1411.41165396	    100.78880543	      4.42275219	      2.24958348	     -6.74192614	    -17.73301995	     11.68241557	     -1.18415814	     64.24303353	     43.51215740	     14.49473271	      4.89428261	      9.47233759	      6.76115384	      0.16649468	      3.64172941	      0.43016676	      1.27781911	      1.02990465	     -0.05981989	     -0.20994075
      1.00000000	    -86.47497437	     35.52833176	     -8.58366744	   -208.33349990	   1408.98050259	     75.83942449	      5.52318933	      0.30541711	     -6.86574744	    -22.86965844	      9.81200532	     -1.00117641	     76.16418841	     39.85484957	     12.56236035	      4.80461099	      9.58042767	      6.79070771	      0.22731033	      3.29949832	      0.41651453	      1.22453422	      0.92247335	      0.03396694	     -0.19143661
      1.00500000	    -78.89095421	     29.51789641	    -10.56903874	   -203.55978710	   1415.96818040	     57.83559437	      7.05611319	     -1.91884961	     -6.29248947	    -23.83633472	      7.44678652	     -0.71277829	     83.55741901	     36.31807141	      8.56165476	      4.80943876	      9.61874825	      6.21353511	      0.27377454	      2.80039466	      0.41499224	      1.31899478	      0.85378515	      0.00204558	     -0.19342585
      1.01000000	    -71.61893558	     23.83534289	    -13.86694840	   -169.61779474	   1425.31521378	     46.42557225	      8.10597810	     -3.33011666	     -5.42827843	    -20.77196611	      5.75807757	     -0.71765552	     85.25992981	     33.40843615	      2.71745122	      4.91710705	      9.72805036	      5.43960594	      0.30254920	      2.63889465	      0.40803133	      1.48520935	      0.81655028	     -0.10527614	     -0.18891710
      1.01500000	    -66.25945804	     18.77120288	    -18.26328811	   -120.60851805	   1422.56587370	     40.92349018	      7.97732112	     -3.51266096	     -4.60739305	    -14.44517018	      5.21856939	     -1.18549026	     80.19036772	     30.56427055	     -3.95404418	      5.13490991	      9.93405705	      4.78769856	      0.31639440	      3.00898507	      0.38166388	      1.63237180	      0.80004436	     -0.22957985	     -0.16559522
      1.02000000	    -64.48698400	     14.95930779	    -22.30457474	    -69.52350024	   1400.91992050	     39.97916834	      6.66032124	     -2.81650962	     -3.93487084	     -5.66319207	      5.31728431	     -1.87009222	     67.71276743	     26.92609756	     -9.28603972	      5.44798416	     10.06769390	      4.33358076	      0.32079016	      3.60573273	      0.33871487	      1.70275461	      0.79879739	     -0.33383636	     -0.13966153
      1.02500000	    -65.90920538	     13.03019785	    -24.46674019	    -20.69797247	   1367.60214486	     42.26136856	      4.93628331	     -1.92377181	     -3.44727237	      4.73322095	      5.13364102	     -2.26728531	     50.05900695	     22.19630828	    -11.44876674	      5.75438003	      9.86543962	      4.05271508	      0.31833300	      3.83466596	      0.29482606	      1.70400339	      0.81778245	     -0.40673461	     -0.14810081
      1.03000000	    -67.28264862	     13.11696044	    -24.74077363	     25.49838082	   1334.46845726	     46.95185091	      3.75953562	     -1.35659988	     -3.22952056	     15.64056672	      4.08294382	     -2.00208832	     32.67514475	     17.28523542	    -10.56880376	      5.90067632	      9.17102654	      3.95512572	      0.30755072	      3.26596876	      0.26522532	      1.69395302	      0.86826804	     -0.45365034	     -0.21919121
      1.03500000	    -65.51462251	     14.80339853	    -24.67332554	     67.80621679	   1307.41833368	     51.95335126	      3.44944878	     -1.32580097	     -3.28320872	     25.94511302	      2.12934799	     -1.08234856	     20.41692833	     13.74009470	     -8.41994709	      5.80054071	      8.00301310	      4.00820827	      0.28664881	      1.91543406	      0.25863133	      1.72432806	      0.94822288	     -0.48706470	     -0.34334704
      1.04000000	    -60.41843581	     17.40035184	    -25.98265943	    105.67383425	   1285.25531362	     52.74661043	      3.56482696	     -1.74647050	     -3.41815735	     35.08446960	     -0.47332467	      0.16595108	     14.11084363	     12.37385534	     -6.95616641	      5.53448401	      6.46025059	      4.06361059	      0.25678422	      0.15557151	      0.27654728	      1.80658609	      1.03139862	     -0.52338021	     -0.47477415
      1.04500000	    -53.88339796	     20.50489763	    -29.09162297	    139.31063156	   1263.79365993	     45.96261362	      3.40333244	     -2.29316226	     -3.37742078	     42.96926824	     -3.32411214	      1.32504558	     11.54546452	     12.89004177	     -7.05901654	      5.35228815	      4.66884254	      3.96176524	      0.22455054	     -1.53057584	      0.31220876	      1.92054115	      1.08612910	     -0.57769392	     -0.56205801
      1.05000000	    -47.68328429	     24.14545337	    -32.34354945	    164.71675384	   1238.79940054	     34.22385095	      2.43465610	     -2.64798145	     -3.03703178	     49.30637102	     -5.73893614	      2.05207534	     10.64000038	     14.59471579	     -7.76297098	      5.54720214	      2.79298034	      3.66949120	      0.20279670	     -2.70980720	      0.34956307	      2.03078143	      1.09874035	     -0.65070941	     -0.57515444
      1.05500000	    -42.67002233	     27.94261737	    -32.75052164	    172.96768104	   1204.78839639	     25.15588053	      0.45474805	     -2.85387950	     -2.45427603	     53.36351843	     -6.84645060	      2.14993939	     10.56438694	     16.85495906	     -6.72721986	      6.25383048	      0.99143233	      3.26532608	      0.20277537	     -3.09609851	      0.36130395	      2.10185072	      1.07850406	     -0.72636182	     -0.51539699
      1.06000000	    -39.10764633	     30.44270525	    -28.47876454	    158.64539689	   1152.44424419	     24.47338835	     -2.31907495	     -3.35477540	     -1.76598895	     54.43937833	     -6.16010821	      1.60552991	     10.64086631	     19.04433999	     -2.40031371	      7.30755107	     -0.62807743	      2.81158422	      0.21889122	     -2.65538396	      0.31378061	      2.12495981	      1.05187916	     -0.79236663	     -0.41399596
      1.06500000	    -36.50657061	     30.25131566	    -20.76472910	    127.64306592	   1072.02353711	     30.10382530	     -5.22961342	     -4.45813259	     -1.16607552	     52.42157320	     -4.14316720	      0.60895356	     10.14347271	     20.56952661	      4.33930403	      8.29204074	     -1.98346529	      2.36334132	      0.22158624	     -1.66125469	      0.18778797	      2.13478963	      1.04685121	     -0.85454985	     -0.31669799
      1.07000000	    -33.10488009	     27.58062194	    -12.77975541	     94.91310986	    962.59482583	     34.18772861	     -7.51575442	     -5.91160541	     -0.85155778	     48.00657017	     -2.07631518	     -0.50148700	      9.61492089	     20.99633656	     11.17363359	      8.79489488	     -2.99324929	      1.99933888	      0.17331113	     -0.60153770	     -0.00128174	      2.18770208	      1.07349092	     -0.93219605	     -0.25953768
      1.07500000	    -26.98544676	     24.09802943	     -6.92267426	     75.45161012	    837.92039291	     30.95301149	     -8.82526197	     -7.00739991	     -0.96164838	     42.45907486	     -1.20544212	     -1.37779236	     10.90291867	     19.97075512	     16.38903998	      8.68346951	     -3.59565382	      1.83838985	      0.05327161	      0.05264468	     -0.20734942	      2.31539471	      1.12916359	     -1.03789355	     -0.25701232
      1.08000000	    -18.51355892	     21.30959303	     -3.47628913	     76.18160204	    722.15806661	     21.70510415	     -9.34461396	     -7.09391486	     -1.53204746	     36.95878541	     -1.97346999	     -1.80036789	     15.11719415	     17.06421659	     19.61763202	      8.15499039	     -3.74800975	      1.99780978	     -0.13066227	      0.06646160	     -0.37712756	      2.50230099	      1.21984528	     -1.16343202	     -0.30802702
      1.08500000	    -10.65404020	     19.58365148	     -1.19892885	     93.13634230	    635.52948886	     12.39247328	     -9.47266678	     -6.02683244	     -2.44908548	     32.02198687	     -3.89881040	     -1.75913202	     21.15240060	     12.06332059	     21.37308426	      7.54924269	     -3.37803008	      2.48373901	     -0.34815520	     -0.45197077	     -0.47266892	      2.70544169	      1.35659044	     -1.28667854	     -0.40044064
      1.09000000	     -6.38773047	     18.69555797	      1.28586659	    115.09553866	    580.21102529	      8.28172620	     -9.59001000	     -4.38024952	     -3.34547995	     27.55547285	     -5.98326571	     -1.43549000	     26.39186276	      5.80653587	     22.44136262	      7.16042102	     -2.37910972	      3.00730836	     -0.55855023	     -1.11261337	     -0.48068489	      2.88709405	      1.53721545	     -1.39781329	     -0.51068366
      1.09500000	     -6.62232101	     19.28696770	      4.40788753	    130.62985206	    541.44890485	     10.29586303	     -9.99790004	     -2.79695548	     -3.87556472	     23.42358613	     -7.24501772	     -1.08332467	     28.29945155	      0.44844464	     23.51775774	      7.18056687	     -0.72585645	      3.24094203	     -0.72480621	     -1.45058297	     -0.41027696	      3.02302421	      1.75025901	     -1.49312864	     -0.61054426
      1.10000000	    -10.34950312	     22.60145120	      7.67270405	    133.22675222	    502.11917699	     14.88251279	    -10.82655811	     -1.36290389	     -3.99471457	     19.91066430	     -7.14704309	     -0.88111845	     25.47300372	     -1.91758742	     24.98369453	      7.72296931	      1.37444346	      3.13911211	     -0.82067020	     -1.18197894	     -0.28871134	      3.09743244	      1.99077440	     -1.55711567	     -0.68323067
      1.10500000	    -15.18277902	     28.28243637	     10.38074836	    122.49485866	    452.59472040	     16.47221341	    -11.85695074	      0.18346600	     -3.88165629	     17.71735078	     -5.72049812	     -0.87592803	     18.03486460	     -1.22237726	     26.71326598	      8.79027624	      3.44525304	      2.87082055	     -0.83536749	     -0.32525023	     -0.15988305	      3.10938378	      2.25638753	     -1.57128596	     -0.73216743
      1.11000000	    -17.75622333	     33.41273253	     12.09272952	    102.67695832	    389.99381931	     11.00373201	    -12.63441251	      1.92102360	     -3.73146855	     17.62693515	     -3.50829979	     -0.99070794	      7.61562978	      0.24329061	     28.09775037	     10.28295017	      4.86347797	      2.60044102	     -0.77448613	      0.80796362	     -0.07366953	      3.07587261	      2.52879561	     -1.53000958	     -0.77695409
      1.11500000	    -15.28947913	     34.46558438	     12.87870194	     80.46264433	    316.97694114	     -0.14946673	    -13.02247580	      3.67271988	     -3.67186066	     20.06571418	     -1.23547400	     -1.06772469	     -2.97860546	     -0.30915977	     28.48676801	     12.14637707	      5.12624602	      2.45599154	     -0.64663360	      1.78208991	     -0.05645619	      3.01436480	      2.76338379	     -1.43296464	     -0.83366547
      1.12000000	     -7.72449746	     28.66748329	     13.48775163	     62.69564493	    241.97688717	     -7.70032225	    -13.80559234	      4.15719905	     -3.36603243	     24.79709067	      0.82621061	     -0.96192723	    -10.68730926	     -3.85570829	     27.66345710	     14.47959247	      4.11671648	      1.99540447	     -0.43651216	      2.35915023	     -0.08529487	      2.93831617	      2.89854235	     -1.31790609	     -0.88839596
      1.12500000	      2.26287584	     15.67622258	     14.53047640	     53.56991354	    174.38989803	     -1.77255077	    -16.36652102	      1.89521267	     -2.36081246	     31.10934365	      3.01588533	     -0.60789553	    -13.64973883	     -9.00280457	     25.82937733	     17.37485230	      2.09634748	      0.51791229	     -0.11682131	      2.63921016	     -0.10074634	      2.85665784	      2.88285911	     -1.24329881	     -0.89708966
      1.13000000	     11.43459792	     -1.61523603	     15.39168647	     52.41205844	    117.42139350	     17.82040324	    -21.72651623	     -3.02194252	     -0.67274803	     38.44260793	      5.57427778	     -0.03565130	    -12.27280184	    -13.35684042	     23.16491390	     20.76533997	     -0.58095901	     -2.11062160	      0.31639721	      2.84147356	     -0.05803063	      2.77089614	      2.69774675	     -1.23761268	     -0.81980066
      1.13500000	     17.95721570	    -19.33892272	     14.24740832	     54.85476534	     65.84870178	     42.76951600	    -30.00058488	     -9.65754378	      1.41562606	     46.74052785	      7.95893967	      0.62774135	     -8.95984608	    -14.97827756	     19.47486808	     24.41687806	     -3.69823140	     -5.68781087	      0.83333795	      3.00813230	      0.02888424	      2.67460780	      2.36443537	     -1.31408241	     -0.65757026
      1.14000000	     21.31294742	    -32.91432618	      9.49108772	     55.85181065	     12.72985980	     63.37001583	    -40.36758246	    -15.90589104	      3.33606768	     55.77851987	      9.09638052	      1.23711376	     -6.50018910	    -12.89612607	     14.56698179	     28.06611759	     -7.04120406	     -9.38474539	      1.37249130	      2.93055827	      0.10547031	      2.53530283	      1.94920265	     -1.43543643	     -0.46253615
      1.14500000	     20.63277556	    -38.87491573	      1.91520919	     51.18147698	    -40.70588798	     76.10304290	    -51.48744485	    -19.52920797	      4.65441863	     64.04881856	      8.51816176	      1.73837988	     -6.31795279	     -7.35803417	      9.13582501	     31.45500978	    -10.02995498	    -12.23746608	      1.87140255	      2.40524961	      0.14272275	      2.30820026	      1.55785976	     -1.53902905	     -0.30866222
      1.15000000	     14.23038246	    -37.55873698	     -4.91776673	     37.37784907	    -83.78224227	     84.87051380	    -62.28370174	    -19.77203947	      5.41635196	     68.98802178	      7.12142695	      2.14607519	     -7.85981817	     -0.09899374	      4.84814955	     34.43363374	    -11.72404764	    -13.92672259	      2.30662245	      1.55473701	      0.16360148	      1.97956868	      1.30721167	     -1.59876109	     -0.24700899
      1.15500000	      2.09513236	    -31.61501702	     -7.00968055	     12.53515525	   -106.15611857	     94.16383201	    -71.81170129	    -16.55467693	      5.83932294	     68.72943049	      6.47610838	      2.43147493	     -9.38705073	      6.22810759	      3.29846026	     36.92830200	    -11.42970677	    -14.36882185	      2.68570845	      0.79389658	      0.19856149	      1.57001658	      1.29058578	     -1.59726909	     -0.28803703
      1.16000000	    -12.72680220	    -23.46332620	     -2.79086713	    -22.44471870	   -106.54203393	    104.45523338	    -78.98101862	    -10.31013500	      6.13224146	     63.49016013	      7.35343835	      2.49204297	     -9.53214845	      9.67096574	      4.91894233	     38.82927750	     -9.30221986	    -13.60475624	      3.01481127	      0.45647893	      0.23554092	      1.11498226	      1.54883261	     -1.52635972	     -0.41709329
      1.16500000	    -25.87936980	    -13.57656715	      5.83345559	    -61.47277823	    -91.99499395	    111.72371529	    -82.57307542	     -1.98133468	      6.38512371	     55.42188271	      8.95504085	      2.23207413	     -8.65774306	     10.14439070	      8.70554310	     39.94421570	     -6.33834105	    -11.79217073	      3.27396232	      0.49303994	      0.22251772	      0.63831127	      2.04772295	     -1.39208816	     -0.61287708
      1.17000000	    -34.77481196	     -1.19778427	     14.87412052	    -93.08845356	    -71.13348351	    108.62952254	    -81.70607379	      7.39969622	      6.53960033	     47.32915468	      9.49222897	      1.65854516	     -9.05682099	      8.71038655	     12.85502827	     40.15012446	     -3.77341809	     -9.06862822	      3.43024021	      0.53402083	      0.11507372	      0.13701149	      2.67417526	     -1.19800976	     -0.84763748
      1.17500000	    -39.56404022	     12.83311286	     20.83582588	   -106.16338736	    -49.10573422	     87.89284954	    -76.43258995	     16.64139397	      6.49921477	     41.31788666	      7.72669051	      0.87572783	    -13.23623425	      6.02961533	     15.85091813	     39.51924508	     -2.37786461	     -5.70627098	      3.46985901	      0.29438682	     -0.08266450	     -0.40166319	      3.26250223	     -0.95199002	     -1.07435986
      1.18000000	    -40.93327064	     25.26460457	     22.43508931	    -97.42589697	    -27.45884988	     48.13377497	    -67.95448952	     24.25378325	      6.19556046	     38.31223549	      4.11165036	     -0.00586286	    -21.23793392	      2.29474276	     17.20030693	     38.31021461	     -2.23010657	     -2.28035716	      3.40840219	     -0.10104523	     -0.32213187	     -0.96550147	      3.64983082	     -0.68497756	     -1.22810429
      1.18500000	    -38.17688797	     32.74888509	     20.38585583	    -72.44933040	     -6.27647107	     -1.97369387	    -58.29922188	     28.59551856	      5.57962994	     38.47735922	      0.23791370	     -0.89060772	    -30.02524417	     -1.63467982	     17.32763451	     36.87856599	     -3.05388200	      0.38979632	      3.28074166	     -0.32619929	     -0.54542052	     -1.50327666	      3.74563057	     -0.45209536	     -1.26271198
      1.19000000	    -30.31209774	     34.05681484	     15.90038087	    -39.64199570	     14.47662280	    -47.78477511	    -49.74663126	     28.41913779	      4.63312040	     41.74149571	     -2.78755298	     -1.63790626	    -35.90187743	     -4.28630586	     16.81152867	     35.60933146	     -4.61072766	      1.53476370	      3.13751380	     -0.34110181	     -0.71652311	     -1.95230162	      3.57479050	     -0.30549796	     -1.19353413
      1.19500000	    -18.02172751	     30.03083867	      9.46399004	     -6.08410269	     33.99839062	    -78.66851671	    -44.30750825	     23.61703549	      3.44323363	     47.72817709	     -5.13870631	     -2.08418239	    -36.88612338	     -4.95390792	     15.65725611	     34.86708384	     -6.73502293	      0.80893479	      3.04776444	     -0.48496359	     -0.83292230	     -2.27984926	      3.25249656	     -0.25998242	     -1.09020467
      1.20000000	     -3.92328176	     22.70316511	      1.03494777	     21.39226481	     48.84060715	    -93.77666170	    -43.26898158	     15.68321096	      2.26697635	     55.26529940	     -7.70064436	     -2.15259428	    -32.98107468	     -4.24493240	     13.37776450	     34.89914968	     -9.15441308	     -1.44494786	      3.08298447	     -1.12381987	     -0.91653688	     -2.49242884	      2.90477463	     -0.27849403	     -1.02182587
      1.20500000	      8.06761873	     14.86040659	     -8.77619586	     36.04428192	     52.86403069	    -99.12568304	    -46.83529047	      7.32796121	      1.47703830	     62.29819706	    -11.10598032	     -1.90300761	    -25.73466353	     -3.11546321	      9.83216242	     35.71933604	    -11.43565033	     -4.27481538	      3.28092379	     -2.32798970	     -0.99200825	     -2.60648761	      2.60068209	     -0.29123123	     -1.01129589
      1.21000000	     13.43897170	      9.37289710	    -18.03139777	     33.98786101	     42.09990322	   -100.45670460	    -54.13777450	      1.25840591	      1.39743569	     66.63121981	    -15.13132241	     -1.50100300	    -17.94191757	     -1.85588868	      5.81817356	     37.07198589	    -13.13030970	     -6.59756222	      3.62226245	     -3.79891799	     -1.06878848	     -2.61896111	      2.34269081	     -0.23783474	     -1.03060175
      1.21500000	      8.61280718	      7.68918777	    -23.98963139	     15.12561466	     19.69299890	    -98.99343476	    -63.73026036	     -1.13719680	      2.15359945	     66.94320944	    -18.61588360	     -1.18466003	    -12.56230491	     -0.27439748	      2.84125857	     38.52830391	    -13.94362767	     -7.79666541	      4.04355903	     -4.96747296	     -1.13916217	     -2.51153107	      2.10490060	     -0.10644893	     -1.02720751
      1.22000000	     -6.70773377	      8.84169853	    -24.55720139	    -18.98109822	     -6.43568576	    -93.75973407	    -74.15212307	     -0.25037690	      3.62223614	     63.27999905	    -20.06497744	     -1.18414350	    -10.92729913	      1.51474647	      2.34485235	     39.66363179	    -13.80159408	     -7.97910672	      4.46779570	     -5.27251149	     -1.18746981	     -2.28220590	      1.87897333	      0.05762147	     -0.96523934
      1.22500000	    -28.50934364	     10.48008222	    -19.87313074	    -65.79517321	    -29.92857634	    -86.04440346	    -84.08159896	      2.34278204	      5.47105350	     56.88564193	    -18.62059629	     -1.57163318	    -12.03511755	      3.15120798	      4.76193198	     40.16959183	    -12.85720403	     -7.73114988	      4.81958195	     -4.51584111	     -1.19849675	     -1.96818952	      1.68964327	      0.17845851	     -0.85338926
      1.23000000	    -50.19808937	     10.97884144	    -12.66690282	   -118.40712323	    -47.42326653	    -79.48877698	    -92.06005722	      4.94680458	      7.23772388	     49.69290782	    -14.51497953	     -2.21922944	    -13.80903606	      4.78961695	      8.91393413	     39.82578275	    -11.45844828	     -7.61544152	      5.01980028	     -2.94368283	     -1.16160031	     -1.64284531	      1.56740864	      0.19322748	     -0.72864164
      1.23500000	    -65.28315537	     10.50378634	     -6.93972654	   -162.45630831	    -55.15139353	    -76.88449825	    -96.24143082	      6.53932282	      8.40893818	     43.65576464	     -9.04166040	     -2.84732549	    -14.54376496	      7.06510789	     12.45233623	     38.44159290	    -10.04129402	     -7.78444263	      4.98294988	     -1.13113301	     -1.07177625	     -1.39748242	      1.51470164	      0.08776838	     -0.62630956
      1.24000000	    -68.85893637	      9.97705399	     -5.73128445	   -179.47474104	    -47.85171580	    -78.22371563	    -94.66078778	      6.93448008	      8.51060453	     40.06613892	     -4.06542866	     -3.13268609	    -12.96413532	     10.00143218	     13.22722455	     35.89029067	     -8.95984915	     -7.94045227	      4.63608537	      0.25500869	     -0.93380955	     -1.32040534	      1.50660340	     -0.09625544	     -0.56747350
      1.24500000	    -58.54891199	      9.41576499	     -9.42366339	   -156.88666551	    -22.66478257	    -81.41045906	    -86.12379249	      6.51449483	      7.25021436	     39.19013372	     -1.13784527	     -2.85523509	     -8.09786535	     12.27321402	     10.59743307	     32.22696998	     -8.36540005	     -7.60981602	      3.95380455	      0.75179667	     -0.76646915	     -1.48187969	      1.51764106	     -0.28974741	     -0.56150748
      1.25000000	    -35.86620149	      8.07882949	    -15.54683782	    -98.16118233	     15.72590751	    -83.45569383	    -71.26379452	      5.91899057	      4.67333304	     40.34737489	     -0.75874200	     -1.99977699	     -0.13434424	     12.11197068	      5.94659815	     27.79184567	     -8.17972001	     -6.48684816	      2.98520828	      0.28036298	     -0.59938951	     -1.91317063	      1.54507310	     -0.43938910	     -0.61343990
      1.25500000	     -6.09128546	      6.07430806	    -19.79216042	    -23.42917491	     54.08571839	    -80.24484938	    -52.69931950	      5.86315308	      1.18673856	     42.44168152	     -1.90831904	     -0.91167089	      9.04603438	      9.23855452	      2.18759151	     23.13532277	     -8.23128613	     -4.55490977	      1.84477367	     -0.69013205	     -0.46708720	     -2.56284375	      1.61176905	     -0.52553220	     -0.70931161
      1.26000000	     24.26492950	      5.25823490	    -18.54726164	     41.73759511	     78.64483118	    -67.87717649	    -33.70659602	      6.94672363	     -2.60553231	     44.53925488	     -2.83475676	     -0.10212944	     16.92496372	      5.55859279	      2.13165883	     18.75591024	     -8.45159153	     -1.94905146	      0.67247432	     -1.47173879	     -0.38792886	     -3.25785213	      1.74416888	     -0.54482078	     -0.81495786
      1.26500000	     50.01816215	      6.86878200	    -11.10924768	     78.73006624	     87.79059024	    -44.49387057	    -16.64496679	      9.22874955	     -6.08339351	     46.15125760	     -2.05688492	      0.03266865	     21.93666779	      3.43348850	      6.43465647	     14.96013602	     -8.91336784	      1.13587807	     -0.38648580	     -1.55159688	     -0.35337981	     -3.71991943	      1.93733082	     -0.49001036	     -0.88480531
      1.27000000	     67.94584580	      8.86749094	      0.34152633	     80.10630910	     95.45432707	    -10.24443673	     -2.54151950	     11.90337155	     -8.67559110	     47.10483418	      0.98141584	     -0.59120648	     23.82779738	      3.29192445	     13.00876790	     11.98890729	     -9.62975019	      4.38713418	     -1.16925171	     -0.81155912	     -0.33537989	     -3.66064370	      2.14146991	     -0.34598560	     -0.88394226
      1.27500000	     76.60970853	      7.83608161	     12.38869382	     48.16389534	    121.49124284	     32.24067120	      8.63226941	     13.81698563	     -9.91444687	     47.26440334	      5.38600881	     -1.54111346	     22.78450381	      3.60467889	     18.77595559	     10.07939096	    -10.38286612	      7.44855059	     -1.51491130	      0.28839931	     -0.29698441	     -2.91888317	      2.29553688	     -0.09495973	     -0.82285614
      1.28000000	     76.32615554	      3.11136449	     22.20292037	     -7.93126874	    182.23286478	     75.14325165	     17.69690968	     14.67256630	     -9.58027797	     46.44572830	      9.51223931	     -2.16007771	     18.95771034	      3.31624581	     22.07208788	      9.30323886	    -10.78652821	     10.16588972	     -1.34355298	      1.07784777	     -0.21457283	     -1.54917798	      2.38165657	      0.26524243	     -0.75276273
      1.28500000	     68.33377824	     -2.40106271	     28.12243798	    -76.46794150	    288.74892024	    103.22431909	     25.46228183	     15.55631023	     -7.81107410	     44.54566900	     12.22985764	     -2.05617357	     12.94147073	      3.07630064	     23.35886374	      9.54361463	    -10.52243568	     12.59370474	     -0.71028819	      1.19351216	     -0.09137227	      0.19615335	      2.43792783	      0.69145610	     -0.73050429
      1.29000000	     53.40815193	     -6.31475483	     29.67735697	   -147.69385908	    445.05550225	     99.37064108	     31.40074158	     17.70979086	     -5.00850407	     41.75366975	     13.78613894	     -1.41954128	      6.22754186	      3.57083524	     23.93953399	     10.71032360	     -9.58603050	     14.50436958	      0.23032396	      0.86659352	      0.05217959	      1.96781009	      2.50853496	      1.07328569	     -0.76813511
      1.29500000	     31.83985702	    -10.21221890	     27.12823626	   -215.14811098	    641.93458754	     56.55153166	     33.18425790	     20.33872029	     -1.55101178	     38.64722603	     15.16084159	     -0.72267843	      1.05007538	      4.10605379	     24.43709648	     12.75410571	     -8.36748186	     14.77129047	      1.29170623	      0.54399957	      0.19661197	      3.44910311	      2.60627644	      1.22947957	     -0.83512739
      1.30000000	      5.01270146	    -18.44278496	     21.10557399	   -272.96039608	    853.60468339	    -13.04794565	     28.06933371	     19.69276046	      2.48766356	     36.01398282	     16.97566630	     -0.33041740	     -0.32108842	      3.83853614	     24.51184468	     15.31504430	     -7.37208655	     11.43593017	      2.28488455	      0.48701970	      0.32429956	      4.45908737	      2.71548616	      0.94765200	     -0.89489650
      1.30500000	    -22.61234865	    -33.16652333	     12.85919813	   -312.66526068	   1042.03322326	    -80.24631384	     15.80091624	     11.34999217	      7.25893839	     34.26741987	     19.02868542	     -0.43428872	      3.48757582	      3.69589970	     23.60180333	     17.39747441	     -6.67454963	      3.11285057	      3.01574899	      0.79861749	      0.41588472	      4.98358593	      2.79072325	      0.11477088	     -0.91944747
      1.31000000	    -43.08827951	    -50.71145992	      4.39879010	   -324.18345792	   1165.46180633	   -112.46526305	      0.87578954	     -5.90094948	     12.58274432	     32.68663017	     20.40036281	     -1.05263925	     12.14524020	      6.24366480	     21.53402648	     17.55902262	     -5.57317821	     -9.25238642	      3.30105632	      1.53363869	      0.45950286	      5.13328568	      2.74462360	     -1.14150541	     -0.88425822
      1.31500000	    -48.41091131	    -63.72371869	     -2.19571032	   -301.32872867	   1190.13273829	    -90.25338317	     -8.74232479	    -28.12946844	     17.39652468	     29.23930464	     20.22752807	     -2.09209687	     23.26126146	     13.37124558	     18.20943791	     14.76433295	     -2.80944782	    -22.04803780	      3.03560135	      2.78982550	      0.45742167	      5.06098082	      2.46368355	     -2.45020353	     -0.76372182
      1.32000000	    -36.64524880	    -68.17536448	     -5.91243542	   -247.07100693	   1105.85369706	    -15.07161249	     -6.76833659	    -49.16944358	     20.13827531	     21.45160422	     18.40840154	     -3.40307325	     33.22968701	     23.92550032	     12.98360484	      9.26068900	      2.77772828	    -31.19231235	      2.27102346	      4.66803321	      0.41976403	      4.89041983	      1.87064280	     -3.41341694	     -0.55009470
      1.32500000	    -15.10525266	    -66.93662709	     -6.45039064	   -173.05275235	    935.08034094	     92.85240259	      6.55864655	    -64.33898067	     19.76648930	      7.99420846	     15.71907886	     -5.05111615	     38.99513819	     33.18924688	      5.12726431	      2.71114006	     11.56856630	    -34.51010059	      1.20881971	      7.37071356	      0.35043178	      4.67132069	      0.97795242	     -3.82555077	     -0.25267032
      1.33000000	      2.50989506	    -63.90944002	     -3.30312677	    -93.31707971	    724.42955021	    198.64734941	     24.13597407	    -69.96134539	     16.00439387	    -10.21829098	     12.76002224	     -7.20952414	     38.96518483	     34.80943094	     -4.86927341	     -2.52864676	     22.81032637	    -31.58685116	      0.09084194	     10.97261508	      0.25381283	      4.34947106	     -0.11789738	     -3.65876184	      0.11319981
