# Supplementary material for: Biomechanics of running: A special reference to the comparisons of wearing boots and running shoes
Source: PLoS One. 2022 Jun 24;17(6):e0270496. doi: 10.1371/journal.pone.0270496 (PMC9231798; doi:10.1371/journal.pone.0270496)
Supplement: S1 File — The file contains experimental markers and force data (TRC and MOT), OpenSim model (OSIM), setup (XML), and output (STO) files for 17 participants, 2 conditions (boot\shoe), and 4 trials which are stored in separate folders. (ZIP) [file pone.0270496.s001.zip › DataSet/s01/boot/T2/results/s01_boot_T2_inverse_kinematics.mot]

Coordinates
version=1
nRows=267
nColumns=26
inDegrees=yes

Units are S.I. units (second, meters, Newtons, ...)
If the header above contains a line with 'inDegrees', this indicates whether rotational values are in degrees (yes) or radians (no).

endheader
time	pelvis_tilt	pelvis_list	pelvis_rotation	pelvis_tx	pelvis_ty	pelvis_tz	hip_flexion_r	hip_adduction_r	hip_rotation_r	knee_angle_r	knee_add_r	knee_rot_r	ankle_angle_r	subtalar_angle_r	hip_flexion_l	hip_adduction_l	hip_rotation_l	knee_angle_l	knee_add_l	knee_rot_l	ankle_angle_l	subtalar_angle_l	lumbar_extension	lumbar_bending	lumbar_rotation
      0.00000000	      2.27802068	      3.76572767	     -0.39539283	     -0.29718020	      1.04869760	      0.54228124	    -22.33641997	     -1.84235981	     -4.70722510	     32.63194058	      0.00000000	      0.00000000	    -24.21483258	    -10.58470066	     16.98415947	      5.22858832	     -6.48364887	      7.12607181	      0.00000000	      0.00000000	     -4.61889397	      2.87798119	    -17.20765570	     -4.91950438	      5.07286502
      0.00500000	      2.13016036	      3.26836567	     -0.10072527	     -0.28152196	      1.04757595	      0.54176832	    -21.85609577	     -1.14169966	     -4.34042666	     34.20554980	      0.00000000	      0.00000000	    -24.02329685	    -11.33575514	     16.89132325	      4.78079225	     -6.55839610	      6.19150531	      0.00000000	      0.00000000	     -3.47315629	      4.68573585	    -16.81019245	     -4.21809165	      4.74593350
      0.01000000	      2.30548965	      3.07926397	     -0.09772070	     -0.26604334	      1.04683127	      0.54159014	    -21.53683647	     -0.92821519	     -3.86851756	     36.19792711	      0.00000000	      0.00000000	    -23.84734346	    -11.31845837	     16.30762202	      4.63656112	     -6.47475792	      5.00756184	      0.00000000	      0.00000000	     -3.14965659	      5.24752256	    -16.79974705	     -4.09984867	      4.71921501
      0.01500000	      2.48510588	      2.90392816	     -0.10391983	     -0.25083586	      1.04567564	      0.54136664	    -21.07439692	     -0.76561581	     -3.47241193	     38.33379400	      0.00000000	      0.00000000	    -23.64732053	    -11.35922095	     15.85116345	      4.53052448	     -6.61544098	      4.23663482	      0.00000000	      0.00000000	     -2.63197560	      5.56112375	    -16.94771658	     -3.97740775	      4.55911173
      0.02000000	      2.81204331	      2.73905167	      0.10965372	     -0.23559402	      1.04464134	      0.54088134	    -20.85026003	     -0.58209318	     -3.52776776	     40.35349618	      0.00000000	      0.00000000	    -23.66026803	    -11.33116024	     15.46757257	      4.41419410	     -6.64016654	      4.09725441	      0.00000000	      0.00000000	     -2.48128501	      5.77784777	    -17.23253971	     -3.76464273	      4.34123646
      0.02500000	      2.83030624	      2.76070891	      0.35125117	     -0.22038271	      1.04265012	      0.54117184	    -20.13978724	     -0.51229581	     -3.72171692	     42.71581102	      0.00000000	      0.00000000	    -22.88414103	    -11.83904792	     15.31924260	      4.46768958	     -6.77264751	      3.86236035	      0.00000000	      0.00000000	     -2.02817270	      6.46700253	    -17.16009418	     -3.92775271	      3.78452675
      0.03000000	      3.23974858	      2.67905611	      0.48153671	     -0.20561754	      1.04151749	      0.54099105	    -19.85381135	     -0.46414587	     -3.79493277	     44.80217734	      0.00000000	      0.00000000	    -23.13190777	    -11.75297413	     14.90680984	      4.39206739	     -6.89629301	      4.06295269	      0.00000000	      0.00000000	     -1.94646396	      6.55158524	    -17.61767927	     -3.86939162	      3.71098936
      0.03500000	      3.54457605	      2.71847410	      0.23225402	     -0.19060276	      1.03986288	      0.54101473	    -19.34074297	     -0.72255113	     -3.68415805	     47.14506672	      0.00000000	      0.00000000	    -22.90041642	    -12.06028336	     14.46938984	      4.37579773	     -7.22256203	      4.22109145	      0.00000000	      0.00000000	     -1.42470109	      6.54826506	    -17.87918047	     -4.07263927	      3.44374771
      0.04000000	      3.95394177	      2.66001006	      0.40122848	     -0.17614692	      1.03813093	      0.54098877	    -18.93776767	     -0.66949480	     -3.80475081	     49.32599656	      0.00000000	      0.00000000	    -23.02401025	    -12.10259498	     14.07709596	      4.31062866	     -7.13319030	      4.70645275	      0.00000000	      0.00000000	     -1.40660694	      6.56780569	    -18.46886354	     -4.08430539	      3.35886231
      0.04500000	      4.17648692	      3.19492679	      0.47868230	     -0.16137295	      1.03567678	      0.54063381	    -18.32887113	     -1.43525789	     -4.50064383	     51.88255660	      0.00000000	      0.00000000	    -22.14410537	    -13.01270592	     13.88173501	      4.90341194	     -7.17747633	      5.53368035	      0.00000000	      0.00000000	     -1.22389905	      6.24327455	    -18.64701657	     -4.74635725	      2.94282412
      0.05000000	      4.38822468	      3.64294457	      0.53853928	     -0.14683522	      1.03310033	      0.54052133	    -17.54581615	     -2.14997840	     -5.00236316	     54.46498082	      0.00000000	      0.00000000	    -22.04991364	    -13.75557552	     13.75921016	      5.39891745	     -7.14715847	      6.53329677	      0.00000000	      0.00000000	     -1.94567262	      5.23859776	    -18.92766406	     -5.27588531	      2.12041906
      0.05500000	      4.77317509	      4.14201858	      0.53474631	     -0.13242271	      1.03068112	      0.54052186	    -16.95527146	     -2.86634787	     -5.35441193	     56.95244950	      0.00000000	      0.00000000	    -21.90232701	    -14.77743452	     13.21199459	      5.93667918	     -6.46404855	      7.05125860	      0.00000000	      0.00000000	     -3.16030848	      3.10194473	    -19.36843881	     -5.93078241	      1.77431835
      0.06000000	      5.15244454	      4.37559602	      0.76330563	     -0.11831567	      1.02795384	      0.54000193	    -16.36642564	     -3.28010132	     -5.93156461	     59.40229344	      0.00000000	      0.00000000	    -21.35613685	    -15.71054602	     13.08044501	      6.22209018	     -6.48257844	      8.74265704	      0.00000000	      0.00000000	     -3.90339952	      2.03941085	    -19.88974488	     -6.14086121	      1.42058997
      0.06500000	      5.59259649	      4.91549159	      1.06098222	     -0.10419275	      1.02502407	      0.54000827	    -15.86782850	     -3.90466971	     -6.54688221	     61.78989364	      0.00000000	      0.00000000	    -21.04225246	    -17.09696395	     12.83735787	      6.85632132	     -6.08709978	     10.30219692	      0.00000000	      0.00000000	     -5.66932574	     -0.74524316	    -20.63596185	     -6.87346676	      0.84863380
      0.07000000	      5.96505790	      5.35387517	      1.19619225	     -0.09033927	      1.02175359	      0.53926266	    -15.09880179	     -4.64254887	     -6.90172759	     64.46164839	      0.00000000	      0.00000000	    -20.79458464	    -17.98250453	     12.75862287	      7.43398173	     -5.89725614	     12.23630988	      0.00000000	      0.00000000	     -6.74128729	     -3.45936762	    -21.16587473	     -7.32285622	      0.15432137
      0.07500000	      6.21000182	      5.87295527	      1.23839264	     -0.07594557	      1.01807496	      0.53964704	    -14.23816288	     -5.35438500	     -6.99377144	     67.03715194	      0.00000000	      0.00000000	    -20.18436646	    -18.54074927	     12.77147633	      7.96329198	     -5.96635931	     14.19253428	      0.00000000	      0.00000000	     -7.09241142	     -5.32852878	    -21.54456873	     -8.02597024	     -0.49213904
      0.08000000	      6.62938800	      6.11269775	      1.70377447	     -0.06247293	      1.01490747	      0.53827368	    -13.55785941	     -5.85708837	     -7.57525801	     69.43850142	      0.00000000	      0.00000000	    -19.84058316	    -19.12151454	     12.72631482	      8.42021089	     -5.33979803	     16.36268942	      0.00000000	      0.00000000	     -7.51894816	     -7.81179959	    -22.25746025	     -8.13244309	     -1.30115653
      0.08500000	      7.04917302	      6.66406228	      2.00953849	     -0.04917838	      1.01148254	      0.53783385	    -12.90315975	     -6.57808530	     -7.89360118	     71.81256119	      0.00000000	      0.00000000	    -19.07130473	    -20.01006499	     12.73737754	      9.05802714	     -5.37576537	     18.70827491	      0.00000000	      0.00000000	     -7.00571441	     -8.81318362	    -23.01098482	     -8.70701614	     -1.98020989
      0.09000000	      7.21552485	      7.10770134	      2.30781393	     -0.03562034	      1.00743778	      0.53680132	    -11.81667075	     -7.28503457	     -8.20139183	     74.40459604	      0.00000000	      0.00000000	    -18.42415458	    -20.75534113	     13.10160773	      9.65026490	     -5.06290234	     21.23251884	      0.00000000	      0.00000000	     -6.66576311	     -9.95282216	    -23.43908383	     -9.10720756	     -2.82693289
      0.09500000	      7.60225780	      7.48537290	      2.57545773	     -0.02246929	      1.00391568	      0.53630428	    -10.90741627	     -7.94788742	     -8.45497772	     76.89516662	      0.00000000	      0.00000000	    -17.93830122	    -21.35949521	     13.26557077	     10.11082276	     -5.08666351	     23.77996442	      0.00000000	      0.00000000	     -6.66096767	    -10.58071375	    -24.18179149	     -9.39698425	     -3.38933834
      0.10000000	      7.43436210	      7.78445798	      2.77959965	     -0.00948347	      0.99956949	      0.53574890	     -9.21557440	     -8.44924640	     -8.34600435	     79.50050536	      0.00000000	      0.00000000	    -17.45810303	    -22.23100032	     14.15240332	     10.55098199	     -4.92161778	     26.44338125	      0.00000000	      0.00000000	     -6.77853040	    -12.13044037	    -24.31970330	     -9.72133907	     -4.29358982
      0.10500000	      8.00393963	      8.19373845	      2.73545112	      0.00351749	      0.99627664	      0.53557445	     -8.38480022	     -9.00303460	     -7.98446325	     81.74911753	      0.00000000	      0.00000000	    -16.93398856	    -22.67416730	     14.20953849	     10.93815062	     -5.03853842	     29.26778086	      0.00000000	      0.00000000	     -5.72928658	    -13.09786617	    -25.28889270	    -10.15892053	     -4.82226802
      0.11000000	      8.16928336	      8.38336795	      3.08328591	      0.01683466	      0.99230852	      0.53455926	     -7.14399112	     -9.36154342	     -7.98352362	     83.96967211	      0.00000000	      0.00000000	    -16.33233599	    -23.15431893	     14.60175283	     11.32445014	     -4.38725733	     32.20879846	      0.00000000	      0.00000000	     -3.97550200	    -14.76971431	    -25.72757824	    -10.19901830	     -5.58193962
      0.11500000	      8.20280627	      8.56301145	      3.27304742	      0.02956243	      0.98789725	      0.53410179	     -5.54953861	     -9.75314594	     -7.73814536	     86.36149559	      0.00000000	      0.00000000	    -15.79462313	    -23.37242147	     15.21576041	     11.62779511	     -3.98296126	     35.12670523	      0.00000000	      0.00000000	     -2.69757735	    -16.14688258	    -26.13876837	    -10.33032466	     -6.37381959
      0.12000000	      8.52232801	      8.75150430	      3.35405987	      0.04250390	      0.98409543	      0.53404454	     -4.30899122	    -10.11685778	     -7.48490036	     88.55876913	      0.00000000	      0.00000000	    -15.13170741	    -23.62420911	     15.18264635	     11.96746590	     -3.59364754	     37.49773214	      0.00000000	      0.00000000	     -1.50382468	    -17.31439640	    -26.78393242	    -10.47499163	     -6.75569624
      0.12500000	      8.82409833	      8.88150030	      3.25554645	      0.05566795	      0.98065893	      0.53416735	     -3.00709055	    -10.24746879	     -6.84381737	     90.50131235	      0.00000000	      0.00000000	    -14.59699722	    -23.81532936	     14.79741306	     12.31805178	     -3.20924601	     39.23543561	      0.00000000	      0.00000000	     -0.10301275	    -18.68245656	    -27.37299219	    -10.65532224	     -7.24029048
      0.13000000	      9.00368953	      8.86053024	      3.28267278	      0.06897730	      0.97722668	      0.53378849	     -1.60571026	    -10.26655825	     -6.35277352	     92.22991328	      0.00000000	      0.00000000	    -13.98348645	    -23.85831812	     14.46609526	     12.51732246	     -2.67372868	     40.88910063	      0.00000000	      0.00000000	      1.28058698	    -19.84300167	    -27.79975829	    -10.57283518	     -7.68907233
      0.13500000	      9.19606636	      8.81628793	      3.33045135	      0.08239161	      0.97416903	      0.53366979	     -0.15662394	    -10.25746322	     -5.89265293	     93.94502950	      0.00000000	      0.00000000	    -13.43151078	    -23.72348830	     13.88808774	     12.58361139	     -2.29284227	     42.14570947	      0.00000000	      0.00000000	      2.67911344	    -20.56951517	    -28.19107087	    -10.48328131	     -8.12265368
      0.14000000	      9.30703252	      8.60487836	      3.30323265	      0.09585516	      0.97148491	      0.53357048	      1.41353662	    -10.06176331	     -5.35230942	     95.43346758	      0.00000000	      0.00000000	    -12.94447529	    -23.37376635	     13.26969235	     12.37094400	     -2.16356747	     43.14958612	      0.00000000	      0.00000000	      4.15384564	    -20.92523686	    -28.52285030	    -10.19357240	     -8.51499851
      0.14500000	      9.50712806	      8.38176487	      3.04106496	      0.10978423	      0.96942268	      0.53347507	      2.89137181	     -9.84856530	     -4.64053888	     96.67184397	      0.00000000	      0.00000000	    -12.61347528	    -23.09108289	     12.24626365	     12.19748371	     -2.03885413	     43.62060971	      0.00000000	      0.00000000	      5.61150248	    -21.30804252	    -28.79150097	    -10.03050387	     -8.68641220
      0.15000000	      9.66254314	      7.91869479	      3.08130141	      0.12342695	      0.96734248	      0.53315903	      4.34494063	     -9.39403347	     -4.25029398	     97.77611409	      0.00000000	      0.00000000	    -11.63337619	    -22.13839984	     11.48559455	     11.70291320	     -1.71251761	     44.62756376	      0.00000000	      0.00000000	      7.62390103	    -20.45548022	    -29.05136277	     -9.48546828	     -8.81618247
      0.15500000	      9.95255447	      7.69711327	      2.91146996	      0.13735891	      0.96624326	      0.53308415	      5.67204343	     -9.20328342	     -3.78588304	     98.72069327	      0.00000000	      0.00000000	    -11.42690979	    -22.15374458	     10.18641014	     11.50538289	     -1.57744278	     44.71997340	      0.00000000	      0.00000000	      8.69413026	    -20.82927671	    -29.43655099	     -9.22037325	     -9.22002537
      0.16000000	     10.19734908	      7.47770451	      2.78428433	      0.15105148	      0.96500198	      0.53302661	      7.06960863	     -9.04098333	     -3.33441130	     99.51471395	      0.00000000	      0.00000000	    -11.31033398	    -22.04550406	      9.05834304	     11.31716589	     -1.25935525	     45.04380466	      0.00000000	      0.00000000	      9.56125298	    -21.01266728	    -29.74072913	     -9.03667065	     -9.42760943
      0.16500000	     10.28390472	      7.19887354	      2.68655721	      0.16480323	      0.96361672	      0.53309524	      8.62825125	     -8.78135821	     -2.98873502	    100.24309154	      0.00000000	      0.00000000	    -10.98842773	    -21.71497219	      8.15367324	     10.95240604	     -1.41577517	     45.46597388	      0.00000000	      0.00000000	     11.00926107	    -20.96927748	    -29.96373275	     -8.73225612	     -9.86152125
      0.17000000	     10.17157941	      7.01517712	      2.59992129	      0.17856147	      0.96264521	      0.53321485	     10.42303284	     -8.62406047	     -2.58286210	    100.90788811	      0.00000000	      0.00000000	    -10.44891228	    -21.62467806	      7.32800594	     10.80335691	     -1.21824392	     45.60909151	      0.00000000	      0.00000000	     12.00959519	    -20.84054617	    -29.93625397	     -8.54450078	    -10.19930975
      0.17500000	     10.10715039	      6.62341703	      2.69809678	      0.19207446	      0.96170830	      0.53328740	     12.06279166	     -8.20291484	     -2.39138527	    101.32407400	      0.00000000	      0.00000000	     -9.65556917	    -20.93777312	      6.68651113	     10.29332117	     -0.96173114	     46.27377797	      0.00000000	      0.00000000	     13.32493117	    -19.76604854	    -29.98182640	     -8.08400247	    -10.64583952
      0.18000000	      9.85767587	      6.37984220	      2.47195913	      0.20627334	      0.96107713	      0.53331434	     13.95638313	     -7.91705768	     -1.90145929	    101.64871197	      0.00000000	      0.00000000	     -9.28062687	    -20.93966104	      5.93977058	     10.04216236	     -0.91621100	     46.22266200	      0.00000000	      0.00000000	     13.97190947	    -19.59501415	    -29.69018139	     -7.85567187	    -10.71935942
      0.18500000	      9.88804465	      6.05461728	      2.45312490	      0.21990616	      0.96111508	      0.53367336	     15.46774000	     -7.53114492	     -1.76137250	    101.67793060	      0.00000000	      0.00000000	     -9.19417370	    -20.86013834	      4.81355329	      9.71172461	     -0.52389616	     45.99523564	      0.00000000	      0.00000000	     14.21516646	    -19.59725896	    -29.82548911	     -7.50870063	    -10.86116581
      0.19000000	      9.73285637	      5.39780489	      2.82829768	      0.23382745	      0.96108458	      0.53329436	     16.96344519	     -6.89816131	     -2.06952684	    101.54094192	      0.00000000	      0.00000000	     -8.56261027	    -20.72964178	      4.02730200	      8.98355302	     -0.11102604	     46.15699558	      0.00000000	      0.00000000	     15.12240578	    -19.47864414	    -29.69093772	     -6.61605457	    -11.33949864
      0.19500000	      9.67346346	      5.09003415	      2.77226153	      0.24797216	      0.96177748	      0.53339831	     18.43868249	     -6.56257548	     -1.98248267	    101.27309676	      0.00000000	      0.00000000	     -8.33437747	    -20.70346575	      2.84251075	      8.62483189	      0.01110248	     45.63082438	      0.00000000	      0.00000000	     15.19233736	    -19.35460462	    -29.62497185	     -6.27040616	    -11.49550473
      0.20000000	      9.59151664	      4.70354523	      2.75394365	      0.26231385	      0.96280283	      0.53330082	     19.80321924	     -6.18803527	     -1.94890302	    100.77303079	      0.00000000	      0.00000000	     -8.05193985	    -20.70387979	      1.63623205	      8.20346724	      0.14973103	     44.97372888	      0.00000000	      0.00000000	     15.30067904	    -19.23502897	    -29.47826508	     -5.80942511	    -11.62085431
      0.20500000	      9.63980205	      4.06838104	      3.00586430	      0.27637130	      0.96433300	      0.53277790	     20.90610224	     -5.56556830	     -2.24145874	    100.09065479	      0.00000000	      0.00000000	     -7.65770727	    -20.56724310	      0.32147506	      7.44875105	      0.44335615	     44.36257975	      0.00000000	      0.00000000	     15.65206983	    -18.94950507	    -29.54948098	     -4.88562511	    -12.16421709
      0.21000000	      9.58242340	      3.49149493	      3.10314876	      0.29050777	      0.96616255	      0.53259599	     22.08309139	     -5.03572897	     -2.47984538	     99.18489360	      0.00000000	      0.00000000	     -7.37197538	    -20.58804950	     -0.92110734	      6.73047238	      0.57689295	     43.58965127	      0.00000000	      0.00000000	     15.48823864	    -18.63089787	    -29.46071150	     -4.14509496	    -12.19125616
      0.21500000	      9.50395780	      2.84807261	      3.24646683	      0.30506974	      0.96827161	      0.53224164	     23.12492682	     -4.45020590	     -2.83309425	     98.08889308	      0.00000000	      0.00000000	     -6.99757062	    -20.65398963	     -2.26409614	      5.94924590	      0.63293067	     42.60326721	      0.00000000	      0.00000000	     15.26295862	    -18.50528614	    -29.31895260	     -3.28106716	    -12.53961822
      0.22000000	      9.27239674	      2.50839409	      3.28009042	      0.31972608	      0.97049318	      0.53225013	     24.35477339	     -4.10955296	     -2.92128470	     96.97191657	      0.00000000	      0.00000000	     -6.71784420	    -20.70776319	     -3.45191326	      5.53751347	      0.82596734	     41.51646242	      0.00000000	      0.00000000	     14.98802762	    -18.28877284	    -28.94156320	     -2.86881561	    -12.65546847
      0.22500000	      9.34466914	      1.94725390	      3.42788321	      0.33435143	      0.97362219	      0.53211105	     25.07402353	     -3.60290612	     -3.31426039	     95.48532294	      0.00000000	      0.00000000	     -6.21061357	    -20.92498146	     -4.78653393	      4.71632444	      0.69134464	     40.66234673	      0.00000000	      0.00000000	     13.99123499	    -17.70109871	    -29.00159116	     -2.11255415	    -13.07649517
      0.23000000	      9.46424337	      1.24729075	      3.50556837	      0.34878845	      0.97707796	      0.53191340	     25.64493074	     -2.89345575	     -3.67405888	     93.81741829	      0.00000000	      0.00000000	     -5.70793087	    -21.32058734	     -6.27053017	      3.82020610	      0.68300549	     39.55160958	      0.00000000	      0.00000000	     13.06681214	    -17.32998338	    -29.07727615	     -1.18437112	    -13.40812378
      0.23500000	      9.33533266	      0.71550807	      3.62416524	      0.36400992	      0.98057577	      0.53210429	     26.38962537	     -2.39478430	     -3.99552821	     92.09733694	      0.00000000	      0.00000000	     -5.56424731	    -21.45079154	     -7.56790332	      3.09741415	      0.69870209	     38.33104615	      0.00000000	      0.00000000	     11.95218798	    -17.03144406	    -28.80068200	     -0.50699203	    -13.78785041
      0.24000000	      9.20687157	      0.23097667	      3.68612969	      0.37909837	      0.98416948	      0.53226322	     27.11498942	     -2.00969848	     -4.33768121	     90.25051163	      0.00000000	      0.00000000	     -5.51940451	    -21.46935487	     -8.75558912	      2.38612699	      0.57711973	     37.18671373	      0.00000000	      0.00000000	     10.57269382	    -16.55531040	    -28.56713201	      0.10225612	    -14.14180055
      0.24500000	      9.22869359	     -0.38885429	      3.68452957	      0.39426213	      0.98818565	      0.53250923	     27.52860549	     -1.42620899	     -4.76113164	     88.18045571	      0.00000000	      0.00000000	     -5.39086124	    -21.76054768	    -10.07912743	      1.49621159	      0.23292229	     36.06130846	      0.00000000	      0.00000000	      8.86902435	    -16.02109276	    -28.50014490	      0.91810336	    -14.45742310
      0.25000000	      9.03570379	     -0.93621700	      3.66173055	      0.40981731	      0.99209590	      0.53268957	     28.13344014	     -0.90914827	     -5.00153923	     86.10251905	      0.00000000	      0.00000000	     -5.55443675	    -21.72785071	    -11.22538774	      0.79085535	      0.16870511	     34.85557602	      0.00000000	      0.00000000	      7.07680115	    -15.45617988	    -28.11675403	      1.56677692	    -14.64665845
      0.25500000	      9.13921180	     -1.64550387	      3.66520804	      0.42528063	      0.99679752	      0.53295814	     28.22757122	     -0.27854628	     -5.50033634	     83.74861899	      0.00000000	      0.00000000	     -5.58709361	    -21.89333510	    -12.74462807	     -0.16189425	     -0.31060061	     33.36852972	      0.00000000	      0.00000000	      4.92804815	    -15.14503641	    -28.09730563	      2.43786970	    -15.01139864
      0.26000000	      8.87881090	     -2.06437377	      3.51085318	      0.44097329	      1.00103915	      0.53330749	     28.69603355	      0.14973080	     -5.62994139	     81.38961556	      0.00000000	      0.00000000	     -5.42706271	    -21.80534203	    -13.83544440	     -0.69882635	     -0.55153458	     32.00208362	      0.00000000	      0.00000000	      2.76013011	    -14.49198109	    -27.64691813	      2.95604296	    -15.26386790
      0.26500000	      9.02635364	     -2.67395205	      3.30923581	      0.45670702	      1.00592347	      0.53407320	     28.53278936	      0.92979159	     -5.79184171	     78.69659353	      0.00000000	      0.00000000	     -5.40081381	    -21.67008647	    -15.44380641	     -1.53103055	     -1.36380471	     30.34099977	      0.00000000	      0.00000000	      0.30661833	    -14.04633604	    -27.68976977	      3.62783956	    -15.30438730
      0.27000000	      8.73602960	     -3.39168326	      3.21676047	      0.47287160	      1.01045385	      0.53475269	     28.71958627	      1.70184065	     -6.23710284	     75.84699952	      0.00000000	      0.00000000	     -5.39094241	    -21.59355039	    -16.48321061	     -2.49424842	     -2.11816751	     28.87822167	      0.00000000	      0.00000000	     -2.12060663	    -13.20621357	    -27.15446360	      4.43357572	    -15.54875346
      0.27500000	      8.50693700	     -3.95236587	      2.92979745	      0.48890986	      1.01488689	      0.53561929	     28.79882858	      2.46304231	     -6.22674144	     72.95887356	      0.00000000	      0.00000000	     -5.29077488	    -21.50314353	    -17.61427117	     -3.19058519	     -2.91193681	     27.41152327	      0.00000000	      0.00000000	     -4.74420798	    -12.15748648	    -26.67678389	      5.01289552	    -15.66603410
      0.28000000	      8.27758277	     -4.52489019	      2.74593621	      0.50508186	      1.01926523	      0.53629035	     28.74445878	      3.07372914	     -6.63221818	     69.89541582	      0.00000000	      0.00000000	     -5.23651070	    -21.49498994	    -18.71206077	     -3.94155333	     -3.83504885	     25.93680162	      0.00000000	      0.00000000	     -7.42772616	    -11.23857652	    -26.23481315	      5.63914097	    -15.73519593
      0.28500000	      8.10310317	     -5.18675800	      2.51939644	      0.52140836	      1.02386358	      0.53711330	     28.48130136	      3.86281428	     -6.93543339	     66.64908988	      0.00000000	      0.00000000	     -5.15769733	    -21.37196417	    -19.78888060	     -4.83106170	     -5.04575304	     24.62266657	      0.00000000	      0.00000000	    -10.22480277	     -9.87212344	    -25.82632347	      6.40456762	    -15.80458548
      0.29000000	      8.15594955	     -5.88328160	      2.40018357	      0.53782472	      1.02830775	      0.53770781	     27.88675403	      4.60146583	     -7.49985537	     63.36632213	      0.00000000	      0.00000000	     -5.01722848	    -21.24829474	    -21.25350760	     -5.66354427	     -5.95644114	     23.06745210	      0.00000000	      0.00000000	    -12.61980843	     -9.05324050	    -25.68679449	      7.23163314	    -15.85715487
      0.29500000	      7.79075049	     -6.32044244	      2.04352975	      0.55428624	      1.03231418	      0.53889687	     27.68764953	      5.26017140	     -7.54709806	     59.96871506	      0.00000000	      0.00000000	     -4.93208619	    -21.09852094	    -22.18316915	     -6.17386409	     -7.11888984	     21.72653888	      0.00000000	      0.00000000	    -15.06574697	     -8.05039038	    -25.01715434	      7.63501239	    -15.88613374
      0.30000000	      7.44272154	     -6.92735297	      2.10368506	      0.57104928	      1.03627130	      0.53966803	     27.31057102	      5.81114743	     -8.31570250	     56.37773683	      0.00000000	      0.00000000	     -4.70048968	    -20.62935764	    -22.87725696	     -7.02054398	     -8.03506299	     20.81717377	      0.00000000	      0.00000000	    -17.17225155	     -7.27853278	    -24.32567443	      8.35225772	    -16.00058716
      0.30500000	      7.15889351	     -7.29154133	      1.79746969	      0.58796388	      1.03997639	      0.54057857	     26.80599197	      6.34356439	     -8.50918531	     52.80255514	      0.00000000	      0.00000000	     -4.60006239	    -19.88342018	    -23.78225615	     -7.42710253	     -9.12296420	     19.70474086	      0.00000000	      0.00000000	    -19.42621678	     -6.09327916	    -23.72105937	      8.76442445	    -16.08306636
      0.31000000	      6.95318038	     -7.63343125	      1.77906449	      0.60443176	      1.04345949	      0.54107861	     26.19226811	      6.66794321	     -9.10735306	     49.18065017	      0.00000000	      0.00000000	     -4.45966378	    -18.96100104	    -24.56436621	     -7.85351676	     -9.64199640	     18.90263688	      0.00000000	      0.00000000	    -21.04523562	     -5.72336447	    -23.20577879	      9.25044122	    -16.29108015
      0.31500000	      6.60880248	     -7.81357511	      1.55909289	      0.62137756	      1.04676562	      0.54180719	     25.63738798	      6.90185416	     -9.58385537	     45.56716850	      0.00000000	      0.00000000	     -4.33390962	    -17.80229710	    -25.15282400	     -8.06240155	    -10.40025633	     18.29162937	      0.00000000	      0.00000000	    -22.56394900	     -5.13408548	    -22.46576324	      9.43643951	    -16.47003300
      0.32000000	      6.24863103	     -7.88663994	      1.36899363	      0.63803697	      1.04951155	      0.54257888	     25.10172598	      7.07170983	     -9.97411223	     41.97917271	      0.00000000	      0.00000000	     -4.34024518	    -16.57179034	    -25.60032304	     -8.11985884	    -10.80986816	     17.92198905	      0.00000000	      0.00000000	    -23.98633298	     -4.81877957	    -21.77173530	      9.62661832	    -16.56223316
      0.32500000	      6.12501163	     -7.84715082	      1.45313328	      0.65449468	      1.05249024	      0.54304496	     24.26444057	      7.03454224	    -10.54765843	     38.45588622	      0.00000000	      0.00000000	     -3.86610758	    -14.39640499	    -26.06468825	     -8.16712808	    -11.02811897	     17.77657419	      0.00000000	      0.00000000	    -25.46562256	     -5.35040045	    -21.33460114	      9.66148838	    -16.98007974
      0.33000000	      5.57985972	     -7.70190562	      1.18625707	      0.67098337	      1.05445506	      0.54366915	     23.92833003	      7.03072225	    -10.77140198	     35.02539934	      0.00000000	      0.00000000	     -3.80008700	    -12.67748106	    -26.11344700	     -7.88351270	    -10.95281437	     17.63792078	      0.00000000	      0.00000000	    -26.69698029	     -5.81128738	    -20.41921532	      9.53456921	    -17.02626357
      0.33500000	      5.38227094	     -7.39074047	      1.20229564	      0.68747240	      1.05657079	      0.54427507	     23.19457543	      6.74551263	    -11.28797558	     31.76867939	      0.00000000	      0.00000000	     -3.11488782	    -10.22525752	    -26.40517421	     -7.54131702	    -10.32227145	     17.48668723	      0.00000000	      0.00000000	    -28.76952622	     -6.75994546	    -19.92976313	      9.26260443	    -17.41608133
      0.34000000	      5.13378501	     -6.98093575	      1.10845536	      0.70361960	      1.05830312	      0.54499391	     22.60503124	      6.41473937	    -11.80710469	     28.73854134	      0.00000000	      0.00000000	     -2.72128573	     -7.72931244	    -26.46426885	     -7.11490139	     -9.77831393	     17.74861984	      0.00000000	      0.00000000	    -30.77269588	     -7.51072498	    -19.39824081	      8.84709797	    -17.59407608
      0.34500000	      4.53976643	     -6.54316933	      0.78279478	      0.72014109	      1.05930047	      0.54569878	     22.43306396	      6.11437722	    -11.96662376	     25.93789724	      0.00000000	      0.00000000	     -2.29767692	     -4.99784837	    -26.22125418	     -6.44430497	     -8.82730195	     18.12903396	      0.00000000	      0.00000000	    -31.95057308	     -8.36731551	    -18.46492886	      8.36419003	    -17.61061433
      0.35000000	      4.52383643	     -6.18597979	      0.84350433	      0.73619028	      1.06067117	      0.54660617	     21.54437122	      5.91522695	    -12.37502247	     23.01310518	      0.00000000	      0.00000000	     -1.61502531	     -2.82472653	    -26.37186973	     -6.12942392	     -7.74158282	     18.83990363	      0.00000000	      0.00000000	    -32.80558915	     -8.90302954	    -18.20733648	      7.98441883	    -17.95911135
      0.35500000	      4.23757085	     -5.73082362	      0.78757744	      0.75204978	      1.06144886	      0.54723871	     21.12059129	      5.51248107	    -12.81425967	     20.56812952	      0.00000000	      0.00000000	     -1.12229369	      0.29893339	    -26.10530900	     -5.62988226	     -6.56955908	     19.83661239	      0.00000000	      0.00000000	    -33.35638645	     -9.18381371	    -17.68856970	      7.53858074	    -18.16283492
      0.36000000	      4.09740971	     -5.31329005	      0.73203256	      0.76792847	      1.06212146	      0.54815585	     20.50527248	      5.24757702	    -13.17404805	     18.16015117	      0.00000000	      0.00000000	     -0.64438379	      2.76631315	    -25.81134873	     -5.21336074	     -5.49705695	     21.28775837	      0.00000000	      0.00000000	    -33.29775378	     -9.70218342	    -17.36439150	      7.09952560	    -18.32974600
      0.36500000	      3.89283636	     -4.95211644	      0.58054110	      0.78364988	      1.06244896	      0.54893903	     20.03146338	      5.01106185	    -13.28399527	     15.99862318	      0.00000000	      0.00000000	     -0.08970966	      5.39788628	    -25.50035021	     -4.69484873	     -4.35817749	     22.61312642	      0.00000000	      0.00000000	    -33.08630437	    -10.18795529	    -16.98934537	      6.72982639	    -18.42304572
      0.37000000	      3.83649528	     -4.55839877	      0.43526283	      0.79934507	      1.06270981	      0.54960134	     19.42301747	      4.76795100	    -13.40445506	     14.01585809	      0.00000000	      0.00000000	      0.26193322	      7.58407881	    -25.21819989	     -4.17045349	     -3.15113697	     24.28900822	      0.00000000	      0.00000000	    -32.36169371	    -10.44412353	    -16.81006122	      6.36341777	    -18.44316478
      0.37500000	      3.71832635	     -4.26059323	      0.36669940	      0.81483249	      1.06265110	      0.55039222	     18.86672876	      4.71033768	    -13.08821465	     12.05123287	      0.00000000	      0.00000000	      0.65211027	      8.61628039	    -24.73847560	     -3.76168289	     -1.92625625	     26.13485198	      0.00000000	      0.00000000	    -31.95255103	    -10.79930609	    -16.62264601	      6.06604960	    -18.34103741
      0.38000000	      3.65917762	     -3.92762264	      0.11208290	      0.83022790	      1.06237364	      0.55140687	     18.52886717	      4.45029960	    -13.62268448	     10.85348731	      0.00000000	      0.00000000	      1.01342250	     11.60290583	    -24.20814878	     -3.29537279	     -1.46932835	     28.33565474	      0.00000000	      0.00000000	    -30.63621433	    -11.14983821	    -16.46480606	      5.72505245	    -18.26751119
      0.38500000	      3.71676387	     -3.63791589	     -0.01369874	      0.84561043	      1.06220096	      0.55225371	     17.86807161	      4.38464003	    -13.07155685	      9.30708932	      0.00000000	      0.00000000	      1.28051411	     12.43855771	    -23.88605054	     -2.90096246	     -0.62150895	     30.19324381	      0.00000000	      0.00000000	    -30.26787824	    -11.33517654	    -16.50563489	      5.43389307	    -18.17213779
      0.39000000	      3.83676095	     -3.38347666	     -0.22022394	      0.86046057	      1.06161957	      0.55325696	     17.37751787	      4.30397487	    -12.81212664	      8.31226901	      0.00000000	      0.00000000	      1.43440038	     13.30137413	    -23.52797465	     -2.44909552	      0.12585680	     32.28300254	      0.00000000	      0.00000000	    -29.37650254	    -11.73209582	    -16.65925607	      5.13536566	    -17.96735368
      0.39500000	      3.86442900	     -3.23780540	     -0.41085114	      0.87577898	      1.06082600	      0.55421628	     16.99017023	      4.32235594	    -12.76638729	      7.52980361	      0.00000000	      0.00000000	      1.69498562	     14.20935341	    -22.96390652	     -2.26602880	      0.33218368	     34.59234609	      0.00000000	      0.00000000	    -28.64008955	    -11.84631084	    -16.65639628	      5.00815848	    -17.77189540
      0.40000000	      3.99026866	     -2.92378123	     -0.73766525	      0.89046704	      1.05982940	      0.55512649	     16.70589566	      4.14046857	    -12.52287532	      7.20636115	      0.00000000	      0.00000000	      2.01279802	     14.75478051	    -22.51704679	     -1.71645716	      0.71959978	     36.85623809	      0.00000000	      0.00000000	    -27.77346481	    -12.28424546	    -16.88485162	      4.64968024	    -17.55543203
      0.40500000	      4.10639791	     -2.87242664	     -0.97584262	      0.90539828	      1.05864934	      0.55594526	     16.50210217	      4.19187803	    -12.78118883	      7.25151317	      0.00000000	      0.00000000	      2.48797178	     15.23049921	    -21.91102531	     -1.65780910	      0.50672880	     39.31620308	      0.00000000	      0.00000000	    -27.24806767	    -12.46529274	    -17.06007683	      4.65379274	    -17.29048323
      0.41000000	      4.32021506	     -2.75432211	     -1.22127140	      0.91992837	      1.05736604	      0.55687577	     16.26887566	      4.15178664	    -12.84533783	      7.52374187	      0.00000000	      0.00000000	      2.74269340	     15.49557093	    -21.48561817	     -1.42690103	      0.70455827	     41.64265875	      0.00000000	      0.00000000	    -26.65049590	    -12.97167723	    -17.42521613	      4.55714669	    -16.99578884
      0.41500000	      4.65231977	     -2.65169645	     -1.53018574	      0.93471954	      1.05630378	      0.55731694	     15.90875712	      4.10520404	    -12.75623177	      7.90478434	      0.00000000	      0.00000000	      2.78033363	     15.57073951	    -21.15980456	     -1.19063192	      0.58404520	     43.80073164	      0.00000000	      0.00000000	    -26.77709060	    -13.00724433	    -17.95889877	      4.60496523	    -16.92167641
      0.42000000	      4.94499105	     -2.88916975	     -1.59890872	      0.94929949	      1.05449140	      0.55795299	     15.62035031	      4.37268732	    -12.83199596	      8.61798673	      0.00000000	      0.00000000	      3.48655689	     15.59825012	    -20.64468354	     -1.54685688	      0.14718628	     46.51442812	      0.00000000	      0.00000000	    -25.92303342	    -13.82385978	    -18.34684988	      4.83861522	    -16.45636465
      0.42500000	      5.22807348	     -3.01907647	     -1.94971381	      0.96381148	      1.05272355	      0.55838074	     15.40041066	      4.54971724	    -12.59974861	      9.46961547	      0.00000000	      0.00000000	      4.10571791	     15.31713418	    -20.15779235	     -1.67735812	     -0.38927707	     48.96136068	      0.00000000	      0.00000000	    -25.61098156	    -14.20860318	    -18.80979115	      5.07496572	    -16.05490635
      0.43000000	      5.42228347	     -3.30229659	     -2.15935168	      0.97830290	      1.05050783	      0.55889991	     15.24084343	      4.88919727	    -12.23745077	     10.42986826	      0.00000000	      0.00000000	      4.56505861	     14.90670623	    -19.54710450	     -1.97341172	     -0.68729171	     51.49394248	      0.00000000	      0.00000000	    -25.29898926	    -14.79678224	    -19.15582509	      5.47941103	    -15.55422050
      0.43500000	      5.65438622	     -3.67945193	     -2.43814696	      0.99254000	      1.04806960	      0.55947385	     15.08920197	      5.31026604	    -11.76782919	     11.53688313	      0.00000000	      0.00000000	      5.19333386	     14.38535201	    -18.93829803	     -2.41754467	     -1.18899604	     54.10765626	      0.00000000	      0.00000000	    -24.99211393	    -15.44144993	    -19.62976236	      5.94790551	    -15.03081210
      0.44000000	      5.82695241	     -3.93344517	     -2.71329335	      1.00683578	      1.04525935	      0.55997984	     14.88491945	      5.69894933	    -10.75719512	     12.44340032	      0.00000000	      0.00000000	      5.33849391	     12.96958742	    -18.17898555	     -2.75407074	     -1.75798726	     56.69017398	      0.00000000	      0.00000000	    -25.07025155	    -16.56491724	    -20.03365595	      6.25983106	    -14.17617652
      0.44500000	      5.94679666	     -4.28289711	     -3.23294639	      1.02047862	      1.04218240	      0.56031891	     14.89767321	      6.14246784	     -9.85014370	     13.73109693	      0.00000000	      0.00000000	      5.52440906	     12.15463018	    -17.34609720	     -3.09529328	     -2.43353559	     59.41005515	      0.00000000	      0.00000000	    -24.89833832	    -17.48256189	    -20.47931211	      6.72217655	    -13.46530114
      0.45000000	      6.10684529	     -4.68069236	     -3.43701541	      1.03453825	      1.03893595	      0.56088362	     14.77835354	      6.61210340	     -9.39527576	     15.00660018	      0.00000000	      0.00000000	      5.75750736	     11.43877724	    -16.55310827	     -3.64323505	     -2.78193430	     61.99329406	      0.00000000	      0.00000000	    -24.79054862	    -18.02130816	    -20.90541223	      7.20909697	    -13.01435745
      0.45500000	      6.11829758	     -5.16083374	     -3.63392220	      1.04868902	      1.03507881	      0.56135705	     14.86982972	      7.13454336	     -8.78787491	     16.43750523	      0.00000000	      0.00000000	      5.91115157	     10.53305695	    -15.50159161	     -4.30509533	     -3.14174724	     64.88795695	      0.00000000	      0.00000000	    -24.29596834	    -18.98219802	    -21.12837763	      7.80850446	    -12.43062790
      0.46000000	      6.21367037	     -5.73874075	     -3.85783181	      1.06254128	      1.03126425	      0.56172581	     14.92764850	      7.77407932	     -8.40469964	     18.04533415	      0.00000000	      0.00000000	      5.93466220	      9.30202365	    -14.57938424	     -4.98977304	     -3.38729888	     67.50212864	      0.00000000	      0.00000000	    -24.19840977	    -19.71160303	    -21.56366252	      8.51968686	    -11.72857262
      0.46500000	      6.08749069	     -6.28962321	     -3.95319334	      1.07670522	      1.02717846	      0.56212590	     15.07550031	      8.45551699	     -7.73389245	     19.39150525	      0.00000000	      0.00000000	      5.19071365	      7.67391163	    -13.31594638	     -5.77672573	     -3.50180158	     70.25468203	      0.00000000	      0.00000000	    -23.99442512	    -20.65929597	    -21.63399943	      9.22269629	    -10.87557264
      0.47000000	      6.28031701	     -6.71817366	     -4.08095367	      1.09071528	      1.02282493	      0.56271165	     15.06418365	      8.88610716	     -7.94103933	     21.07658732	      0.00000000	      0.00000000	      4.93403819	      6.77095254	    -12.42132845	     -6.42302693	     -3.59983081	     72.90199418	      0.00000000	      0.00000000	    -23.65938469	    -21.35848828	    -22.13121232	      9.73052475	    -10.47890773
      0.47500000	      6.24566515	     -7.08800027	     -4.30477607	      1.10466739	      1.01813480	      0.56291813	     15.30196858	      9.29665110	     -7.81469457	     22.80195461	      0.00000000	      0.00000000	      4.23714273	      6.00413886	    -11.21719622	     -6.91765141	     -3.67090104	     75.58541718	      0.00000000	      0.00000000	    -23.25855853	    -22.15611179	    -22.37311521	     10.25148414	     -9.81632570
      0.48000000	      6.24417917	     -7.54966546	     -4.45763268	      1.11836269	      1.01339057	      0.56322782	     15.44902551	      9.82594658	     -7.95894350	     24.30094509	      0.00000000	      0.00000000	      3.63367458	      4.59056567	     -9.98103333	     -7.51729198	     -3.67703811	     78.26605156	      0.00000000	      0.00000000	    -22.83150309	    -23.00616771	    -22.68949897	     10.82272910	     -8.87525715
      0.48500000	      6.22131976	     -7.83281394	     -4.52920183	      1.13184869	      1.00830901	      0.56346483	     15.77007925	     10.08223022	     -8.26312785	     26.10808115	      0.00000000	      0.00000000	      3.22233396	      3.70951958	     -8.62058377	     -7.91215023	     -3.42343402	     80.93293269	      0.00000000	      0.00000000	    -22.24358617	    -23.62578283	    -22.99101272	     11.21707650	     -8.34886920
      0.49000000	      6.05968134	     -8.10616551	     -4.67214334	      1.14528599	      1.00296625	      0.56373013	     16.31681847	     10.30106056	     -8.65492231	     28.04359984	      0.00000000	      0.00000000	      2.63221486	      2.73452186	     -7.06386700	     -8.24839264	     -3.13469521	     83.62971850	      0.00000000	      0.00000000	    -21.53721782	    -24.25464851	    -23.16049010	     11.61503115	     -7.69045864
      0.49500000	      6.22145934	     -8.27429173	     -4.65170365	      1.15831644	      0.99775366	      0.56412620	     16.54897211	     10.43338796	     -9.05131882	     30.13471585	      0.00000000	      0.00000000	      2.50972346	      1.64306946	     -5.74199213	     -8.51397011	     -2.74861727	     86.25210641	      0.00000000	      0.00000000	    -20.92823319	    -24.74851338	    -23.67348649	     11.85645252	     -7.10580612
      0.50000000	      6.46186619	     -8.48135836	     -4.53172244	      1.17119940	      0.99263528	      0.56459300	     16.80695721	     10.54600292	     -9.28305660	     32.45885653	      0.00000000	      0.00000000	      2.57545841	      0.68580700	     -4.46644072	     -8.89724127	     -2.29893030	     88.79811479	      0.00000000	      0.00000000	    -20.08561865	    -25.46097022	    -24.29984631	     12.10661909	     -6.56366933
      0.50500000	      6.22016244	     -8.55111147	     -4.75195705	      1.18422400	      0.98729664	      0.56482893	     17.53096244	     10.77275962	     -8.60125481	     34.72367541	      0.00000000	      0.00000000	      2.80791654	     -1.16762389	     -2.67330110	     -8.93263183	     -1.96669826	     91.23790895	      0.00000000	      0.00000000	    -19.31191870	    -25.86920924	    -24.34973913	     12.23619823	     -5.70590808
      0.51000000	      6.36153772	     -8.77626452	     -4.69679642	      1.19713915	      0.98269973	      0.56495756	     17.95740383	     10.95887114	     -8.44384806	     37.27123756	      0.00000000	      0.00000000	      2.90034442	     -2.70799119	     -1.21387407	     -9.25081156	     -1.60913445	     93.43378001	      0.00000000	      0.00000000	    -18.96744459	    -25.99440734	    -24.86236280	     12.52389719	     -4.90261461
      0.51500000	      6.54801119	     -9.05045593	     -4.86183394	      1.20973607	      0.97827901	      0.56534887	     18.09905173	     11.46736085	     -7.53142792	     39.42364266	      0.00000000	      0.00000000	      3.21820194	     -4.48338898	      0.15386760	     -9.47917470	     -1.17115026	     95.61450730	      0.00000000	      0.00000000	    -18.21342126	    -25.99500321	    -25.51501080	     12.78507513	     -4.11358119
      0.52000000	      6.85644357	     -9.33346598	     -4.98860775	      1.22273075	      0.97456926	      0.56571440	     18.10362926	     11.80792478	     -7.06197331	     41.78776698	      0.00000000	      0.00000000	      3.88415140	     -5.03183267	      1.40282357	     -9.78784608	     -0.81105496	     97.56857967	      0.00000000	      0.00000000	    -17.75462939	    -26.13041849	    -26.32815121	     13.06196005	     -3.49852968
      0.52500000	      7.08888031	     -9.72148830	     -4.98319337	      1.23552703	      0.97088497	      0.56562005	     18.02006366	     12.20982532	     -6.76380955	     43.81097575	      0.00000000	      0.00000000	      5.05394088	     -5.44099995	      2.81911754	    -10.16538217	     -0.25824357	     99.44545222	      0.00000000	      0.00000000	    -17.13841285	    -26.42166285	    -27.01251452	     13.48968547	     -2.68810935
      0.53000000	      7.02581615	    -10.10884709	     -5.23205893	      1.24901036	      0.96736294	      0.56551499	     17.97880776	     12.69304855	     -6.18784823	     45.42862249	      0.00000000	      0.00000000	      5.93977921	     -5.36745164	      4.47097295	    -10.50732125	      0.11938419	    101.16895290	      0.00000000	      0.00000000	    -16.46635750	    -26.21042356	    -27.29607009	     13.92866826	     -1.53805360
      0.53500000	      7.26949494	    -10.26385109	     -5.12653923	      1.26223293	      0.96451391	      0.56529598	     17.41699646	     12.82448393	     -6.17572509	     46.67858456	      0.00000000	      0.00000000	      7.06886760	     -5.94257808	      5.91665513	    -10.55180457	      0.77999036	    102.70111754	      0.00000000	      0.00000000	    -15.96108155	    -26.36044883	    -27.92026643	     14.14309316	     -1.14130075
      0.54000000	      7.48044939	    -10.40868899	     -5.18902346	      1.27581074	      0.96171135	      0.56496442	     16.76786442	     12.96890231	     -5.96387271	     47.81232354	      0.00000000	      0.00000000	      8.17955812	     -6.36429449	      7.33512863	    -10.62678481	      1.24829980	    104.02678339	      0.00000000	      0.00000000	    -15.53587066	    -26.63353852	    -28.43003957	     14.33119737	     -0.54656993
      0.54500000	      7.52976198	    -10.36506115	     -5.11020872	      1.28946920	      0.95898583	      0.56478155	     16.18676031	     12.93693191	     -5.78260420	     48.74911193	      0.00000000	      0.00000000	      9.46345855	     -6.61664904	      9.02309383	    -10.40165359	      1.78163220	    105.32526016	      0.00000000	      0.00000000	    -15.00599585	    -26.72843716	    -28.68162255	     14.36639121	     -0.06138661
      0.55000000	      7.69050879	    -10.10571929	     -4.95730382	      1.30295419	      0.95648554	      0.56440550	     15.47241036	     12.53008440	     -5.80641397	     49.67015536	      0.00000000	      0.00000000	     10.79511227	     -6.50671570	     10.70657909	     -9.93997992	      2.39335646	    106.44691315	      0.00000000	      0.00000000	    -14.48386255	    -26.67298971	    -28.98955868	     14.17009415	      0.26219354
      0.55500000	      7.70832925	     -9.85791455	     -4.58803980	      1.31600550	      0.95364882	      0.56421298	     14.88456185	     12.17534319	     -5.97770570	     50.45928330	      0.00000000	      0.00000000	     12.27427529	     -6.43369240	     12.68068726	     -9.55383874	      3.16519015	    107.60240105	      0.00000000	      0.00000000	    -13.83244356	    -26.75785988	    -29.09287935	     14.01062012	      0.34676022
      0.56000000	      7.49674025	     -9.35392892	     -4.77197017	      1.33008536	      0.95135195	      0.56421649	     14.37915096	     11.56296507	     -5.56489602	     51.20488147	      0.00000000	      0.00000000	     14.01036230	     -5.01761481	     14.51880516	     -8.80893319	      3.51744435	    108.16798530	      0.00000000	      0.00000000	    -12.97971088	    -25.56241602	    -28.85276592	     13.52519459	      0.43571641
      0.56500000	      7.62023006	     -9.15157951	     -4.53104127	      1.34376573	      0.94974073	      0.56458880	     13.29875145	     11.34355684	     -5.54696546	     51.39868942	      0.00000000	      0.00000000	     15.10233024	     -5.22621288	     16.19559273	     -8.52869999	      3.89657747	    108.87371256	      0.00000000	      0.00000000	    -12.42662577	    -25.99045174	    -29.05026228	     13.33324315	      0.61461083
      0.57000000	      7.71209884	     -8.71713041	     -4.44367668	      1.35778432	      0.94842412	      0.56480327	     12.28830456	     10.75479242	     -5.60746634	     51.73332427	      0.00000000	      0.00000000	     16.33109426	     -5.00332496	     17.77167137	     -7.97362562	      4.15598832	    109.32704042	      0.00000000	      0.00000000	    -11.90478031	    -26.25041352	    -29.12831469	     12.88015931	      0.75682377
      0.57500000	      7.53999636	     -8.17071634	     -4.65862310	      1.37142484	      0.94681956	      0.56540990	     11.58572564	     10.17103754	     -5.18839646	     52.08967335	      0.00000000	      0.00000000	     17.63506701	     -4.58789791	     19.60027029	     -7.40656275	      4.03291197	    109.61688780	      0.00000000	      0.00000000	    -11.23487734	    -26.46300132	    -28.95032971	     12.19157782	      0.96607399
      0.58000000	      7.12083981	     -7.46288378	     -5.14028938	      1.38514418	      0.94580719	      0.56610308	     11.14285940	      9.41633252	     -4.47040153	     52.42554799	      0.00000000	      0.00000000	     18.61773870	     -3.66949135	     21.67807158	     -6.76512254	      3.60963599	    109.66803683	      0.00000000	      0.00000000	    -10.79773397	    -25.87745381	    -28.50984160	     11.32447824	      1.40491258
      0.58500000	      7.25487884	     -7.09917405	     -5.14119028	      1.39911971	      0.94551313	      0.56657685	      9.88742214	      8.93929427	     -4.35798039	     52.26680128	      0.00000000	      0.00000000	     19.48954906	     -3.45767488	     23.03752518	     -6.35902600	      3.70908091	    109.51795960	      0.00000000	      0.00000000	    -10.24139400	    -26.08745544	    -28.63069172	     10.85597564	      1.63391642
      0.59000000	      7.25931444	     -6.78984771	     -4.90651352	      1.41393395	      0.94605643	      0.56707621	      8.50798354	      8.63883125	     -4.29431051	     51.62897871	      0.00000000	      0.00000000	     19.65622415	     -3.34730240	     24.50735850	     -5.92396254	      3.95454496	    109.15729652	      0.00000000	      0.00000000	     -9.92451997	    -26.16431357	    -28.42779084	     10.52080566	      1.65479301
      0.59500000	      7.04188220	     -6.23854319	     -5.11984199	      1.42839211	      0.94602578	      0.56760125	      7.58571647	      7.97637661	     -4.12133778	     51.41952555	      0.00000000	      0.00000000	     20.53541293	     -2.94736172	     26.02908113	     -5.33255493	      3.76740437	    108.68812302	      0.00000000	      0.00000000	     -9.04484108	    -26.33593887	    -28.07836469	      9.85203385	      1.88354839
      0.60000000	      7.12264937	     -5.58102100	     -5.40556914	      1.44292063	      0.94712223	      0.56829950	      6.19635105	      7.20597217	     -3.73140517	     50.84967623	      0.00000000	      0.00000000	     20.87370853	     -2.56964232	     27.12558938	     -4.74599307	      3.31967442	    107.91780570	      0.00000000	      0.00000000	     -8.44311312	    -26.18819791	    -28.02331760	      8.96425920	      2.24963449
      0.60500000	      6.70947859	     -5.08815333	     -5.75287491	      1.45738624	      0.94787319	      0.56948627	      5.39705674	      6.73548119	     -3.19151579	     50.28564994	      0.00000000	      0.00000000	     21.16786520	     -2.28647163	     28.81857174	     -4.58025398	      2.85814231	    107.10917401	      0.00000000	      0.00000000	     -7.44499597	    -26.41715428	    -27.45526536	      8.28694078	      2.65086647
      0.61000000	      6.45340228	     -4.36174506	     -5.94444354	      1.47234393	      0.94908556	      0.57006100	      4.33713463	      5.86700276	     -3.01880583	     49.56225513	      0.00000000	      0.00000000	     21.40490396	     -2.02837475	     30.20285972	     -3.90221941	      2.25770974	    106.01147669	      0.00000000	      0.00000000	     -7.23979130	    -25.85807693	    -26.95385521	      7.40111526	      3.15657795
      0.61500000	      6.23057547	     -3.56828419	     -6.18136898	      1.48761718	      0.95066438	      0.57095239	      3.20193134	      4.96080902	     -2.60859674	     48.74617704	      0.00000000	      0.00000000	     21.38382337	     -1.55056538	     31.32946196	     -3.25543829	      1.57752552	    104.65192880	      0.00000000	      0.00000000	     -6.93934239	    -26.01647630	    -26.42058069	      6.38593367	      3.48657925
      0.62000000	      6.26781048	     -2.98648154	     -6.37993801	      1.50243225	      0.95320772	      0.57183187	      1.72907536	      4.25502119	     -2.34574819	     47.68689067	      0.00000000	      0.00000000	     21.09633366	     -1.26695513	     32.17379527	     -2.87000326	      1.08007991	    103.14241931	      0.00000000	      0.00000000	     -6.81085444	    -26.02132341	    -26.30047368	      5.54950699	      4.05169932
      0.62500000	      5.87033360	     -2.06196053	     -6.44872336	      1.51787110	      0.95494633	      0.57230629	      0.85425270	      3.12337506	     -2.50213175	     46.89429750	      0.00000000	      0.00000000	     20.87925606	     -1.08830946	     33.41446547	     -1.96942898	      0.51595535	    101.46024685	      0.00000000	      0.00000000	     -6.37734147	    -25.80201925	    -25.46806136	      4.51685988	      4.55946871
      0.63000000	      5.98632620	     -1.57256710	     -6.72702252	      1.53311090	      0.95785657	      0.57362600	     -0.76002397	      2.58702947	     -1.90488600	     45.66751052	      0.00000000	      0.00000000	     20.16482036	     -0.80700000	     33.92555510	     -1.76156187	     -0.16772498	     99.69700095	      0.00000000	      0.00000000	     -5.76515945	    -25.78319745	    -25.40266559	      3.70519658	      5.15301220
      0.63500000	      5.48620785	     -0.79430521	     -6.91477485	      1.54924469	      0.96051516	      0.57375972	     -1.61417149	      1.58300359	     -2.01766210	     44.54919399	      0.00000000	      0.00000000	     19.40017950	     -0.68381543	     34.97036444	     -1.02282474	     -0.68614700	     97.66946455	      0.00000000	      0.00000000	     -5.48490932	    -25.56259943	    -24.45449824	      2.83570165	      5.79460975
      0.64000000	      5.37797758	     -0.29457397	     -7.35272149	      1.56499509	      0.96405784	      0.57566587	     -2.92337445	      1.06124244	     -1.45710932	     43.26426253	      0.00000000	      0.00000000	     18.19192950	     -0.76900774	     35.47342349	     -1.02948538	     -1.41676581	     95.63153484	      0.00000000	      0.00000000	     -5.30612169	    -25.21919664	    -24.05085463	      1.96544349	      6.66504705
      0.64500000	      5.29417119	      0.31907553	     -7.41033820	      1.58077993	      0.96767228	      0.57653868	     -4.25775615	      0.32258085	     -1.43103490	     41.97200912	      0.00000000	      0.00000000	     16.66000041	     -0.74305087	     35.89209159	     -0.51893236	     -1.91531269	     93.24270925	      0.00000000	      0.00000000	     -5.27342116	    -25.15557266	    -23.62170784	      1.15290516	      7.22837844
      0.65000000	      5.05328447	      1.16952191	     -7.32373381	      1.59712691	      0.97099813	      0.57683012	     -5.32985588	     -0.70467576	     -1.58520924	     40.89706163	      0.00000000	      0.00000000	     14.95819357	     -0.50351604	     36.47323854	      0.26343839	     -2.40074489	     90.78781100	      0.00000000	      0.00000000	     -5.22048539	    -24.83511817	    -22.91920860	      0.15994854	      7.56785971
      0.65500000	      5.23880236	      1.67876322	     -7.43999493	      1.61319844	      0.97589022	      0.57777820	     -6.98184860	     -1.35235667	     -1.47674211	     39.36614904	      0.00000000	      0.00000000	     12.99767864	     -0.51515856	     36.28967070	      0.63532239	     -2.92821227	     87.98779447	      0.00000000	      0.00000000	     -5.16958256	    -24.65863584	    -22.80010917	     -0.63563326	      8.18690862
      0.66000000	      5.36607576	      2.22262684	     -7.46193012	      1.62966581	      0.98058603	      0.57827646	     -8.53796246	     -2.10907109	     -1.81243471	     37.91983202	      0.00000000	      0.00000000	     10.87354722	     -0.83556952	     36.08985095	      1.05858735	     -3.50768857	     85.19148163	      0.00000000	      0.00000000	     -4.95114211	    -24.39132095	    -22.63790563	     -1.39763660	      8.78597459
      0.66500000	      5.10910302	      2.73636858	     -7.34243026	      1.64633649	      0.98483835	      0.57838768	     -9.57737685	     -2.80196524	     -2.14754052	     36.66115437	      0.00000000	      0.00000000	      8.40740063	     -0.45194576	     36.33089129	      1.59557475	     -3.75524840	     82.37099425	      0.00000000	      0.00000000	     -4.95674534	    -24.06907735	    -21.95469389	     -1.95504892	      9.02490268
      0.67000000	      5.01696934	      3.32206875	     -7.21936348	      1.66307940	      0.98923660	      0.57863180	    -10.77605772	     -3.58419549	     -2.60599232	     35.36418170	      0.00000000	      0.00000000	      5.81103545	     -0.18191908	     36.21450843	      2.20754232	     -4.12179592	     79.26138583	      0.00000000	      0.00000000	     -4.92848778	    -23.83298263	    -21.44206966	     -2.67830277	      9.41680482
      0.67500000	      5.25707265	      3.91358897	     -7.06183323	      1.67990092	      0.99444341	      0.57865790	    -12.42620500	     -4.37325435	     -3.29556372	     33.77314940	      0.00000000	      0.00000000	      3.17161071	     -0.55054384	     35.60999462	      2.85607811	     -4.55879359	     75.97333711	      0.00000000	      0.00000000	     -4.88221031	    -23.65748925	    -21.37965461	     -3.43652221	      9.62118746
      0.68000000	      5.07495709	      4.51331996	     -6.90101978	      1.69689321	      0.99890494	      0.57864587	    -13.43213407	     -5.13954738	     -3.93348283	     32.54878084	      0.00000000	      0.00000000	      0.36254474	     -0.41182522	     35.37683013	      3.54359342	     -4.86858556	     72.55764252	      0.00000000	      0.00000000	     -4.78790804	    -23.43162056	    -20.71242529	     -4.11584957	      9.76508697
      0.68500000	      5.02230996	      5.12180172	     -6.62303580	      1.71421628	      1.00355700	      0.57860595	    -14.73547410	     -5.87610983	     -4.79099385	     31.10419888	      0.00000000	      0.00000000	     -2.26261548	     -0.35173646	     34.90900547	      4.30999989	     -5.07919853	     68.99710667	      0.00000000	      0.00000000	     -4.80472641	    -23.19368640	    -20.23605663	     -4.80792866	      9.91258688
      0.69000000	      5.00833176	      5.74941468	     -6.42579773	      1.73121900	      1.00820640	      0.57876178	    -15.94917736	     -6.60825024	     -5.45791577	     29.76090043	      0.00000000	      0.00000000	     -5.13391867	     -0.34839709	     34.31599358	      5.02103035	     -5.43584700	     65.30802143	      0.00000000	      0.00000000	     -4.84856055	    -22.86505595	    -19.88811167	     -5.56716591	      9.87606547
      0.69500000	      5.05011435	      6.18836702	     -6.08475833	      1.74871795	      1.01284593	      0.57875516	    -17.33735276	     -7.08434869	     -6.46674980	     28.36444435	      0.00000000	      0.00000000	     -7.90509205	     -0.15526684	     33.51222612	      5.63724652	     -5.57098043	     61.50463855	      0.00000000	      0.00000000	     -4.81235350	    -22.39908772	    -19.51693417	     -6.17266986	      9.96481164
      0.70000000	      4.95324202	      6.75089502	     -5.87757396	      1.76624280	      1.01707908	      0.57900247	    -18.45372983	     -7.66361782	     -7.10309743	     27.17639630	      0.00000000	      0.00000000	    -10.46404672	      0.32956927	     32.79110582	      6.25358272	     -5.98129471	     57.59998785	      0.00000000	      0.00000000	     -4.96323743	    -21.81528616	    -18.98248904	     -6.86172737	      9.88621437
      0.70500000	      5.02058578	      7.21876945	     -5.57904347	      1.78351060	      1.02139481	      0.57855704	    -19.72397385	     -8.15849102	     -7.88261980	     26.06106304	      0.00000000	      0.00000000	    -12.86707369	      0.58758549	     31.80650683	      6.95023770	     -6.11898982	     53.54389842	      0.00000000	      0.00000000	     -5.05363206	    -21.10323134	    -18.71051807	     -7.38069841	      9.80372238
      0.71000000	      4.97092172	      7.48933945	     -5.26341835	      1.80094872	      1.02535472	      0.57879643	    -20.78319070	     -8.33954533	     -8.69998857	     25.11278673	      0.00000000	      0.00000000	    -15.31963709	      0.67457147	     30.83166817	      7.32598862	     -6.27674004	     49.49037747	      0.00000000	      0.00000000	     -5.06828359	    -20.25069527	    -18.29044695	     -7.80437423	      9.67326935
      0.71500000	      4.98615645	      7.79403230	     -4.93986385	      1.81844096	      1.02921733	      0.57888330	    -21.84213227	     -8.55308513	     -9.47135505	     24.29074494	      0.00000000	      0.00000000	    -17.54027413	      0.56897561	     29.76588562	      7.78194604	     -6.55476605	     45.30716831	      0.00000000	      0.00000000	     -5.48666363	    -19.35081554	    -17.94209266	     -8.22179477	      9.58952945
      0.72000000	      4.98273392	      8.03608003	     -4.75481880	      1.83591787	      1.03265267	      0.57927810	    -22.72734559	     -8.68737519	     -9.95268888	     23.74048020	      0.00000000	      0.00000000	    -19.34680161	      0.15011173	     28.63749727	      8.13579077	     -6.83215759	     41.10869863	      0.00000000	      0.00000000	     -5.69779315	    -18.25167415	    -17.57770729	     -8.59462258	      9.47257031
      0.72500000	      4.90257654	      8.07493245	     -4.48823176	      1.85371516	      1.03581101	      0.57938367	    -23.55801658	     -8.61998474	    -10.41046529	     23.18767365	      0.00000000	      0.00000000	    -21.11050693	     -0.12144706	     27.54395265	      8.26515873	     -7.27513748	     36.90759229	      0.00000000	      0.00000000	     -6.10060144	    -16.74330921	    -17.08608807	     -8.70865593	      9.42803293
      0.73000000	      4.91739744	      7.97584173	     -4.32189932	      1.87113102	      1.03865041	      0.57957931	    -24.30515840	     -8.45503576	    -10.89353637	     22.91355155	      0.00000000	      0.00000000	    -22.86117665	     -0.72905439	     26.35299201	      8.30501839	     -7.51230695	     32.77642535	      0.00000000	      0.00000000	     -6.17163475	    -15.11373924	    -16.75755370	     -8.72399223	      9.79504622
      0.73500000	      5.03957950	      7.84517340	     -3.96685787	      1.88870952	      1.04143762	      0.57983419	    -25.16029109	     -8.15341214	    -11.57198885	     22.60016163	      0.00000000	      0.00000000	    -25.20435068	     -1.55866496	     25.07489128	      8.29226777	     -7.91716830	     28.87773520	      0.00000000	      0.00000000	     -6.07618858	    -12.82090529	    -16.60965146	     -8.64622980	      9.56558570
      0.74000000	      4.88549249	      7.59383734	     -3.66108786	      1.90611820	      1.04350436	      0.57978078	    -25.57830897	     -7.78787834	    -11.91364991	     22.45637191	      0.00000000	      0.00000000	    -27.75235515	     -2.26252033	     24.15584189	      8.16837458	     -8.40170306	     25.11381924	      0.00000000	      0.00000000	     -6.13587717	    -10.40954353	    -16.10356537	     -8.39342512	      9.41879450
      0.74500000	      4.96440837	      7.31128446	     -3.44559925	      1.92347951	      1.04535013	      0.57951843	    -26.19550347	     -7.38763996	    -11.69831151	     22.55729750	      0.00000000	      0.00000000	    -29.61429248	     -2.74089435	     22.89623081	      8.11100961	     -8.50967664	     21.29054584	      0.00000000	      0.00000000	     -5.89509248	     -8.10660654	    -15.91651537	     -8.11728086	      9.44289513
      0.75000000	      4.75830781	      6.99938604	     -3.17199936	      1.94061792	      1.04665239	      0.57976834	    -26.25233621	     -6.89476928	    -11.72190842	     23.08930303	      0.00000000	      0.00000000	    -31.29665175	     -3.68738098	     22.19637988	      7.84919305	     -9.31457424	     18.04705390	      0.00000000	      0.00000000	     -5.63220578	     -5.17550149	    -15.39931052	     -7.88374572	      9.35933039
      0.75500000	      4.66500754	      6.57157728	     -2.92338460	      1.95782500	      1.04771543	      0.57973957	    -26.50203962	     -6.28003360	    -11.24143644	     23.58106770	      0.00000000	      0.00000000	    -32.06979209	     -3.93317644	     21.26829936	      7.58813073	     -9.87555696	     14.71213396	      0.00000000	      0.00000000	     -5.29315817	     -2.47816563	    -15.04938850	     -7.45092681	      9.30815444
      0.76000000	      4.48648348	      6.16272200	     -2.69070924	      1.97454502	      1.04852206	      0.57997283	    -26.42169539	     -5.78740964	    -10.61621821	     24.58038511	      0.00000000	      0.00000000	    -32.05910240	     -3.51905850	     20.65850904	      7.25455426	    -10.67024406	     11.90873775	      0.00000000	      0.00000000	     -4.71137050	      0.99222635	    -14.62902958	     -7.06252417	      9.21643562
      0.76500000	      4.23431961	      5.68035099	     -2.36944610	      1.99140604	      1.04877556	      0.58003091	    -26.19465430	     -5.09117631	     -9.84122698	     25.78751635	      0.00000000	      0.00000000	    -31.54967538	     -3.42969231	     20.14062713	      6.89290999	    -11.23263340	      9.24378698	      0.00000000	      0.00000000	     -4.29428145	      3.83996228	    -14.13815465	     -6.57987491	      9.07653029
      0.77000000	      4.17545524	      5.29268133	     -2.24134992	      2.00784014	      1.04902004	      0.57962360	    -25.99699958	     -4.72099171	     -9.23239301	     27.34272334	      0.00000000	      0.00000000	    -30.60166965	     -3.05730450	     19.50979408	      6.67293190	    -11.86246489	      6.86825979	      0.00000000	      0.00000000	     -3.58364453	      6.53502264	    -13.91729327	     -6.16811199	      9.18310366
      0.77500000	      3.98534389	      4.84419560	     -2.16997891	      2.02452070	      1.04917517	      0.57953380	    -25.63288041	     -4.31891162	     -8.51719045	     28.81513060	      0.00000000	      0.00000000	    -29.75791361	     -2.36188746	     19.00736972	      6.32609385	    -12.53109211	      4.54693331	      0.00000000	      0.00000000	     -3.19814268	      9.55841699	    -13.49423495	     -5.70507928	      9.12265839
      0.78000000	      3.79829342	      4.41487052	     -1.95208007	      2.04096232	      1.04884280	      0.57933575	    -25.22132126	     -3.77928813	     -7.82664544	     30.43342065	      0.00000000	      0.00000000	    -28.77942224	     -2.19820010	     18.65895392	      6.03893032	    -12.95878753	      2.65940980	      0.00000000	      0.00000000	     -2.63435534	     12.06821531	    -13.13649491	     -5.26489534	      8.98730941
      0.78500000	      3.75171383	      4.00994287	     -1.79585383	      2.05715547	      1.04836397	      0.57910723	    -24.84576461	     -3.36943945	     -7.44591520	     32.21350580	      0.00000000	      0.00000000	    -28.11655257	     -2.14175986	     18.16646320	      5.75869295	    -13.23539402	      0.94133773	      0.00000000	      0.00000000	     -1.90008644	     14.36789474	    -12.96568732	     -4.88242067	      9.05107448
      0.79000000	      3.65009796	      3.78512668	     -1.72016878	      2.07342602	      1.04775631	      0.57911870	    -24.37303499	     -3.13717205	     -6.99979325	     33.97136943	      0.00000000	      0.00000000	    -27.61147806	     -2.19765618	     17.90189027	      5.65173299	    -13.94478994	     -0.42588968	      0.00000000	      0.00000000	     -1.54169146	     16.48593147	    -12.75031272	     -4.68429061	      8.77098549
      0.79500000	      3.70605681	      3.59998742	     -1.82858406	      2.08966441	      1.04699173	      0.57876101	    -23.99013116	     -3.09803696	     -6.54736593	     35.79515064	      0.00000000	      0.00000000	    -27.55962240	     -2.30732802	     17.44042892	      5.58109276	    -14.09015890	     -1.64247571	      0.00000000	      0.00000000	     -0.85709671	     17.17704528	    -12.67618253	     -4.50969265	      8.76046669
      0.80000000	      3.64531246	      3.31482706	     -1.65078383	      2.10572111	      1.04599675	      0.57867216	    -23.49587310	     -2.93382158	     -6.79923005	     37.66160506	      0.00000000	      0.00000000	    -27.50684258	     -2.63560581	     17.43127570	      5.34091576	    -15.20107513	     -2.15778051	      0.00000000	      0.00000000	     -0.62054221	     19.61758130	    -12.52578111	     -4.24937413	      8.79551794
      0.80500000	      3.82527057	      3.12097110	     -1.54557777	      2.12136356	      1.04512575	      0.57860942	    -23.21100142	     -2.81981205	     -6.71322224	     39.40232559	      0.00000000	      0.00000000	    -27.81567311	     -2.60922372	     17.04307736	      5.26343329	    -15.22606212	     -2.67726811	      0.00000000	      0.00000000	     -0.23636967	     19.84250730	    -12.72484181	     -4.06125263	      8.66664274
      0.81000000	      4.03483269	      3.03566636	     -1.62500158	      2.13726313	      1.04403682	      0.57857853	    -22.92425272	     -2.99532658	     -6.76196400	     41.32129203	      0.00000000	      0.00000000	    -27.67942676	     -3.10399553	     16.57622674	      5.23956013	    -15.34235519	     -3.22812587	      0.00000000	      0.00000000	      0.14766024	     20.34205948	    -12.87705890	     -4.05204327	      8.55451626
      0.81500000	      4.16649513	      3.00041625	     -1.38309299	      2.15285039	      1.04283549	      0.57873475	    -22.53057243	     -3.11143458	     -7.28472045	     43.22328353	      0.00000000	      0.00000000	    -27.88752160	     -3.51064158	     16.43533340	      5.25528281	    -15.33876102	     -3.16258633	      0.00000000	      0.00000000	      0.53847086	     20.67790543	    -13.04104324	     -4.13113920	      8.35506236
      0.82000000	      4.51426699	      2.84315215	     -1.23616629	      2.16816246	      1.04172226	      0.57902341	    -22.36392632	     -3.09615442	     -7.45035211	     44.95912668	      0.00000000	      0.00000000	    -28.15592076	     -3.59869147	     16.11218619	      5.10002319	    -15.28448375	     -2.85632855	      0.00000000	      0.00000000	      0.55007910	     20.67429950	    -13.49334241	     -4.13137208	      8.28551459
      0.82500000	      4.81198945	      3.09756087	     -1.10788705	      2.18360189	      1.04010056	      0.57882341	    -22.10050681	     -3.58016685	     -8.15249362	     46.95524012	      0.00000000	      0.00000000	    -28.41980091	     -5.77835371	     15.74668771	      5.46202339	    -14.68273133	     -2.54403013	      0.00000000	      0.00000000	      1.04876436	     19.52789023	    -13.83850583	     -4.43433779	      7.86158432
      0.83000000	      5.15976326	      3.23061677	     -0.83124025	      2.19888191	      1.03824956	      0.57901308	    -21.87080920	     -3.91157472	     -8.82815132	     48.98072787	      0.00000000	      0.00000000	    -28.12477323	     -6.67870633	     15.34183286	      5.57862522	    -13.54803228	     -2.08903947	      0.00000000	      0.00000000	      1.58748184	     19.23805252	    -14.26197102	     -4.72076520	      7.59924905
      0.83500000	      5.55985000	      3.14443806	     -0.80028446	      2.21396523	      1.03655948	      0.57891371	    -21.61546467	     -4.08191104	     -8.81321563	     50.80765486	      0.00000000	      0.00000000	    -28.30600741	     -6.87125296	     15.00703740	      5.42076301	    -13.08152489	     -1.33451321	      0.00000000	      0.00000000	      1.57465286	     19.07005044	    -14.81279888	     -4.69839311	      7.54179225
      0.84000000	      5.94488390	      3.63220552	     -0.43111987	      2.22915688	      1.03430580	      0.57855054	    -21.44342189	     -4.75897916	     -9.84289391	     52.86409966	      0.00000000	      0.00000000	    -28.63358857	     -9.62708435	     14.50626031	      6.13360927	    -10.77648555	     -0.79988596	      0.00000000	      0.00000000	      1.73368840	     14.87338047	    -15.32364752	     -5.24879723	      6.79685781
      0.84500000	      6.46517821	      3.86345204	     -0.17896261	      2.24421944	      1.03176802	      0.57818634	    -21.35915477	     -5.24457092	    -10.39350222	     54.88374885	      0.00000000	      0.00000000	    -28.22802733	    -10.44772781	     14.17989809	      6.41544516	    -10.10929407	      0.49569305	      0.00000000	      0.00000000	      2.14262579	     13.86907621	    -15.94451984	     -5.58116408	      6.42123114
      0.85000000	      6.80917450	      4.04225763	      0.08733204	      2.25915482	      1.02908636	      0.57810254	    -21.02388596	     -5.52543142	    -10.64265309	     57.03115091	      0.00000000	      0.00000000	    -27.43970035	    -12.07053784	     14.05765344	      6.60911715	     -9.11437948	      1.88015656	      0.00000000	      0.00000000	      2.72290960	     12.08714929	    -16.41854758	     -5.80783278	      5.86682516
      0.85500000	      7.25651556	      4.45887345	      0.32308244	      2.27425057	      1.02636087	      0.57769617	    -20.77541338	     -6.23820277	    -11.24745768	     59.04121581	      0.00000000	      0.00000000	    -27.72417779	    -14.00618353	     13.54770704	      7.21255248	     -7.42171898	      2.70668676	      0.00000000	      0.00000000	      2.02987462	      8.64216801	    -17.03607282	     -6.26045141	      5.39259175
      0.86000000	      7.61279131	      4.69802939	      0.63603105	      2.28922804	      1.02311319	      0.57720256	    -20.45002363	     -6.64395876	    -11.60460482	     61.00989684	      0.00000000	      0.00000000	    -27.50554702	    -15.12635821	     13.37640488	      7.54139527	     -6.42623389	      4.08568188	      0.00000000	      0.00000000	      1.64387041	      6.95944963	    -17.53829400	     -6.50380964	      4.91259821
      0.86500000	      8.04957736	      4.89956756	      0.83064059	      2.30405598	      1.01967170	      0.57690548	    -20.13718192	     -7.10150212	    -11.89318548	     63.13452828	      0.00000000	      0.00000000	    -26.64057539	    -16.35676393	     13.27425094	      7.75858046	     -6.18681251	      5.89158441	      0.00000000	      0.00000000	      1.64790264	      5.94298189	    -18.11652366	     -6.71826485	      4.63076335
      0.87000000	      8.35963560	      5.20768421	      0.87166317	      2.31893192	      1.01597168	      0.57680534	    -19.58365753	     -7.62839682	    -11.85351250	     65.29384696	      0.00000000	      0.00000000	    -26.27123467	    -18.15599522	     13.24463829	      8.10720074	     -5.94800599	      7.54259270	      0.00000000	      0.00000000	      1.04481461	      3.89653351	    -18.56096066	     -7.12108592	      4.15393226
      0.87500000	      8.65912206	      5.54908758	      1.00145822	      2.33374787	      1.01200997	      0.57661202	    -19.03406684	     -8.22329441	    -11.94852907	     67.47031948	      0.00000000	      0.00000000	    -25.45821723	    -19.41601243	     13.26205217	      8.50271702	     -5.98540720	      9.23777723	      0.00000000	      0.00000000	     -0.11286358	      2.34204326	    -18.98825648	     -7.49888311	      3.89373187
      0.88000000	      8.93140664	      5.75742748	      1.15358729	      2.34815714	      1.00795062	      0.57650675	    -18.36901028	     -8.73934738	    -12.06107916	     69.64034271	      0.00000000	      0.00000000	    -24.82947419	    -20.47507439	     13.42290248	      8.73066215	     -6.21283143	     11.15253293	      0.00000000	      0.00000000	     -1.12265655	      1.17650340	    -19.43279470	     -7.74935959	      3.50360021
      0.88500000	      9.15284901	      6.28633991	      1.13942171	      2.36271449	      1.00382078	      0.57675749	    -17.61017464	     -9.50874218	    -11.92591324	     71.75155770	      0.00000000	      0.00000000	    -23.99717491	    -21.22945453	     13.57388642	      9.28043869	     -6.80014732	     12.81729009	      0.00000000	      0.00000000	     -2.32883336	     -0.05767039	    -19.83165228	     -8.40166306	      3.07643122
      0.89000000	      9.53176824	      6.70900568	      0.99021761	      2.37694997	      0.99969721	      0.57669459	    -16.94154836	    -10.25520197	    -11.58499235	     73.87236715	      0.00000000	      0.00000000	    -23.24114092	    -22.72874514	     13.69274905	      9.70179814	     -7.43400878	     14.74186906	      0.00000000	      0.00000000	     -4.09023485	     -1.44981573	    -20.38167556	     -8.89285738	      2.90602609
      0.89500000	      9.46274715	      7.03751698	      1.37835358	      2.39061690	      0.99493897	      0.57633760	    -15.77445535	    -10.77217204	    -11.69027495	     76.10881911	      0.00000000	      0.00000000	    -22.51385711	    -23.88583688	     14.73824293	     10.01848390	     -7.88913643	     17.64932849	      0.00000000	      0.00000000	     -5.11578519	     -2.47263733	    -20.59327825	     -9.22837261	      2.21019674
      0.90000000	      9.25981137	      7.62363057	      1.61768921	      2.40442530	      0.99029119	      0.57626030	    -14.40393080	    -11.65348799	    -11.68717351	     78.27789076	      0.00000000	      0.00000000	    -21.81930751	    -24.62327915	     15.92812017	     10.51755412	     -8.42267434	     20.64615105	      0.00000000	      0.00000000	     -5.98030694	     -3.08974128	    -20.64623562	     -9.90326377	      1.56778678
      0.90500000	      9.52261649	      8.44869225	      1.39694602	      2.41830201	      0.98598182	      0.57633010	    -13.44808460	    -12.77960654	    -11.07507025	     80.38471468	      0.00000000	      0.00000000	    -20.99221573	    -25.04973391	     16.59169456	     11.32419284	     -8.89332888	     23.64992226	      0.00000000	      0.00000000	     -6.55914465	     -5.10640555	    -21.12391209	    -10.85522942	      1.26289269
      0.91000000	      9.73689353	      9.04198366	      1.41265305	      2.43181383	      0.98178898	      0.57656313	    -12.42997403	    -13.55370428	    -10.62918527	     82.34500466	      0.00000000	      0.00000000	    -20.33229573	    -25.32777302	     17.43968513	     11.81243372	     -9.08175820	     26.97544038	      0.00000000	      0.00000000	     -6.76194508	     -6.18127503	    -21.62706435	    -11.56287073	      0.51145317
      0.91500000	      9.86233400	      9.34303340	      2.01790358	      2.44453620	      0.97731584	      0.57582001	    -11.37655440	    -13.87919401	    -10.56137078	     84.30008187	      0.00000000	      0.00000000	    -19.57590477	    -25.50133625	     18.44608857	     12.30815249	     -8.37614961	     30.41017827	      0.00000000	      0.00000000	     -7.67479722	     -8.66764340	    -22.19599645	    -11.70612887	     -0.48635460
      0.92000000	      9.97436018	      9.80034602	      2.07112420	      2.45836356	      0.97324845	      0.57595293	    -10.16579095	    -14.40282626	     -9.99205297	     86.11540626	      0.00000000	      0.00000000	    -19.11131251	    -25.89922739	     19.13679655	     12.87435445	     -7.85031165	     33.48441244	      0.00000000	      0.00000000	     -6.59785750	    -10.41977565	    -22.50942754	    -12.26460493	     -1.11264726
      0.92500000	     10.49780126	     10.08155172	      2.31417257	      2.47152387	      0.96982070	      0.57583981	     -9.44426152	    -14.73968341	     -9.64886926	     87.70559061	      0.00000000	      0.00000000	    -18.48942314	    -25.99292318	     19.30196292	     13.31224029	     -7.24618928	     36.53984753	      0.00000000	      0.00000000	     -5.58231546	    -12.01930424	    -23.46017460	    -12.44568515	     -1.87426739
      0.93000000	     10.65738350	     10.53278064	      2.73640578	      2.48519159	      0.96636035	      0.57602341	     -8.37012696	    -15.12945147	     -9.38773760	     89.17428491	      0.00000000	      0.00000000	    -18.09782806	    -25.84716220	     19.59707431	     13.96427905	     -6.52433433	     39.25793368	      0.00000000	      0.00000000	     -4.35423168	    -13.23541006	    -23.97790575	    -12.86611635	     -2.79664375
      0.93500000	     10.92362734	     10.82934451	      2.95009958	      2.49872417	      0.96310589	      0.57624524	     -7.26563283	    -15.36579590	     -8.84489369	     90.70104554	      0.00000000	      0.00000000	    -17.44837501	    -25.87413927	     19.57378539	     14.43916297	     -5.94026250	     41.56377109	      0.00000000	      0.00000000	     -2.93259805	    -14.22093286	    -24.54686470	    -13.17203879	     -3.57071748
      0.94000000	     11.27698445	     10.77375744	      3.26803028	      2.51223157	      0.95987184	      0.57601890	     -6.25651574	    -15.20865533	     -8.34771143	     91.98756239	      0.00000000	      0.00000000	    -16.58399650	    -24.92399504	     19.28552862	     14.55295475	     -5.31008479	     43.77331046	      0.00000000	      0.00000000	     -1.26212458	    -14.62812498	    -25.22482443	    -12.90361330	     -4.45208504
      0.94500000	     11.87675389	     10.80143082	      3.41844472	      2.52601197	      0.95756388	      0.57587738	     -5.57570552	    -15.17579984	     -7.76175009	     93.03860693	      0.00000000	      0.00000000	    -15.78325234	    -23.88047201	     18.38795583	     14.73525625	     -4.75158628	     45.38914105	      0.00000000	      0.00000000	      0.48957483	    -15.05548002	    -26.06568028	    -12.75837120	     -5.09771111
      0.95000000	     12.39765672	     10.79320442	      3.27413706	      2.53982638	      0.95522604	      0.57583560	     -4.60364682	    -15.00007111	     -6.86825923	     94.00980050	      0.00000000	      0.00000000	    -15.78493066	    -23.78788616	     17.44562647	     14.81990294	     -4.61385745	     46.68687378	      0.00000000	      0.00000000	      2.06918839	    -15.83860289	    -26.75534747	    -12.66928314	     -5.44141493
      0.95500000	     12.77644116	     10.47003004	      3.30919043	      2.55384467	      0.95306017	      0.57556948	     -3.54355800	    -14.59421942	     -6.24571328	     94.85589078	      0.00000000	      0.00000000	    -15.30783895	    -23.72436879	     16.54506940	     14.58105865	     -4.28662000	     47.88884504	      0.00000000	      0.00000000	      3.84138250	    -16.38836059	    -27.19316941	    -12.17997626	     -5.77008928
      0.96000000	     12.99314794	     10.01098887	      3.26285293	      2.56803517	      0.95104558	      0.57527633	     -2.28412763	    -13.99060448	     -5.32657481	     95.62722036	      0.00000000	      0.00000000	    -14.34692526	    -22.31677647	     15.70345009	     14.15960353	     -3.81797884	     49.02569784	      0.00000000	      0.00000000	      6.19690727	    -15.47867909	    -27.39254161	    -11.61437949	     -6.01454928
      0.96500000	     13.24472326	      9.88166239	      2.92127155	      2.58228564	      0.94946128	      0.57550706	     -0.97256740	    -13.75556491	     -4.30163475	     96.25785190	      0.00000000	      0.00000000	    -14.07879637	    -22.41776261	     14.69017220	     14.00859895	     -3.99318475	     49.64825035	      0.00000000	      0.00000000	      7.49793792	    -15.97419865	    -27.57375963	    -11.52081428	     -6.27344540
      0.97000000	     13.29683690	      9.43498814	      2.84157153	      2.59599118	      0.94760678	      0.57567411	      0.58746728	    -13.09964328	     -3.49618137	     96.88208114	      0.00000000	      0.00000000	    -13.41871085	    -22.09894085	     14.01138221	     13.53336571	     -3.82897333	     50.58681047	      0.00000000	      0.00000000	      9.30869886	    -15.63029141	    -27.55348129	    -11.04412149	     -6.30170318
      0.97500000	     13.34008130	      9.16252991	      2.46357918	      2.60975492	      0.94580215	      0.57620767	      2.25239228	    -12.71598621	     -2.49712902	     97.51144534	      0.00000000	      0.00000000	    -12.93770692	    -21.95641933	     13.23325286	     13.20482507	     -3.94546715	     51.22000742	      0.00000000	      0.00000000	     10.98330241	    -15.49682995	    -27.55847981	    -10.86183373	     -6.51764706
      0.98000000	     13.48788338	      8.95951779	      2.21016195	      2.62376648	      0.94512208	      0.57677381	      3.62056188	    -12.35002334	     -1.71018137	     97.76561012	      0.00000000	      0.00000000	    -12.61398817	    -22.11401193	     12.12257780	     12.99373861	     -3.90850110	     51.44694640	      0.00000000	      0.00000000	     12.05772281	    -15.81504829	    -27.67155018	    -10.69772707	     -6.84141770
      0.98500000	     13.71973805	      8.71400371	      2.01851090	      2.63745729	      0.94452474	      0.57721298	      4.92584231	    -11.92987341	     -1.07009707	     97.94473806	      0.00000000	      0.00000000	    -12.28923500	    -22.11900045	     11.04371488	     12.78407658	     -3.65750582	     51.86757812	      0.00000000	      0.00000000	     13.03162315	    -16.04508790	    -27.87060716	    -10.48231851	     -7.13375521
      0.99000000	     13.75435397	      8.14364510	      2.04487470	      2.65104042	      0.94397184	      0.57766095	      6.34764707	    -11.01788533	     -0.55162409	     97.99429575	      0.00000000	      0.00000000	    -11.25168400	    -22.31234299	     10.24522752	     12.12230133	     -3.35577576	     52.53330189	      0.00000000	      0.00000000	     14.49737353	    -15.24122155	    -27.92445505	     -9.80343241	     -7.39830269
      0.99500000	     13.93856139	      7.92301415	      1.93242985	      2.66522323	      0.94429427	      0.57816359	      7.47835187	    -10.58918056	     -0.04436236	     97.84714372	      0.00000000	      0.00000000	    -10.78033299	    -22.79349116	      8.99200610	     11.93377973	     -3.10269502	     52.55853875	      0.00000000	      0.00000000	     15.28994024	    -15.42120652	    -28.07096447	     -9.55942940	     -7.73265020
      1.00000000	     14.02656632	      7.54497558	      1.91163157	      2.67944065	      0.94481329	      0.57831456	      8.61227792	     -9.95293329	      0.37955367	     97.44548212	      0.00000000	      0.00000000	    -10.24682008	    -23.17833167	      7.78520435	     11.58359583	     -2.73556930	     52.51437208	      0.00000000	      0.00000000	     16.07459963	    -15.43732651	    -28.05461022	     -9.07825382	     -8.01910193
      1.00500000	     14.11402297	      7.06903435	      1.98940868	      2.69338876	      0.94563826	      0.57865011	      9.76131074	     -9.34253191	      0.43705501	     96.86150594	      0.00000000	      0.00000000	    -10.11373473	    -23.33319589	      6.54649261	     11.12046544	     -2.22113493	     52.37477476	      0.00000000	      0.00000000	     16.97250134	    -15.37739338	    -28.06113852	     -8.48386407	     -8.38192960
      1.01000000	     14.11347596	      6.72393969	      1.72261417	      2.70715395	      0.94624156	      0.57962232	     11.12443925	     -8.65407664	      1.04310449	     96.48708729	      0.00000000	      0.00000000	     -9.42070248	    -23.90197691	      5.37736337	     10.66907253	     -2.32182297	     52.05021375	      0.00000000	      0.00000000	     17.56816715	    -15.21248582	    -27.92543369	     -8.21246905	     -8.56297095
      1.01500000	     14.20405778	      6.25783482	      1.71760621	      2.72066585	      0.94743474	      0.57979747	     12.23714635	     -8.02025825	      1.17400123	     95.67663987	      0.00000000	      0.00000000	     -9.43901171	    -24.10809092	      4.10029632	     10.20388736	     -1.97359092	     51.72943333	      0.00000000	      0.00000000	     18.28536023	    -15.06363668	    -27.97705207	     -7.57971853	     -8.79755687
      1.02000000	     13.98653585	      6.00445955	      1.78170680	      2.73511671	      0.94921857	      0.58012857	     13.56406596	     -7.64602783	      1.29100574	     94.77924082	      0.00000000	      0.00000000	     -9.16299444	    -24.26980595	      2.93432361	      9.99753399	     -1.53115219	     50.92559895	      0.00000000	      0.00000000	     18.31529127	    -15.02979342	    -27.64346198	     -7.28929237	     -8.90379601
      1.02500000	     13.96934497	      5.35328415	      1.89965598	      2.74973427	      0.95119108	      0.58033830	     14.46629770	     -6.75879514	      1.15329125	     93.58200080	      0.00000000	      0.00000000	     -8.60975037	    -24.68583394	      1.52600455	      9.33661551	     -0.97402791	     50.26061609	      0.00000000	      0.00000000	     18.71076396	    -15.13204291	    -27.30041384	     -6.43778973	     -9.41938261
      1.03000000	     13.92845088	      4.64275835	      2.23034639	      2.76398054	      0.95336253	      0.58034309	     15.35070071	     -6.00536147	      0.67550852	     92.25082175	      0.00000000	      0.00000000	     -8.23873777	    -24.84353409	      0.17485098	      8.53572164	     -0.46597906	     49.56585590	      0.00000000	      0.00000000	     19.17266144	    -14.83718362	    -27.06515552	     -5.45082585	     -9.88909298
      1.03500000	     14.07009297	      4.22193278	      2.23036428	      2.77830392	      0.95629702	      0.58062610	     15.99739282	     -5.46684752	      0.68488363	     90.73120839	      0.00000000	      0.00000000	     -8.06874365	    -24.99347412	     -1.42147603	      8.01704636	     -0.28584655	     48.55129892	      0.00000000	      0.00000000	     18.85561153	    -14.56445659	    -27.02875682	     -4.89508959	    -10.29353172
      1.04000000	     14.18963793	      3.68317032	      2.33695997	      2.79274298	      0.95938662	      0.58090456	     16.56515090	     -4.79063387	      0.48906017	     89.08443216	      0.00000000	      0.00000000	     -7.80567832	    -25.30258197	     -2.92764721	      7.29847700	     -0.14046119	     47.68398564	      0.00000000	      0.00000000	     18.37608192	    -14.33750753	    -27.00181395	     -4.18693576	    -10.71023750
      1.04500000	     14.28541552	      3.25554123	      2.38110677	      2.80745653	      0.96272153	      0.58145362	     17.12409569	     -4.21678811	      0.39219329	     87.36834203	      0.00000000	      0.00000000	     -7.57087714	    -25.41556154	     -4.47076423	      6.71810719	     -0.01115774	     46.66450438	      0.00000000	      0.00000000	     17.87806902	    -14.15166546	    -26.87565076	     -3.62974069	    -11.14719607
      1.05000000	     14.25623416	      2.79209224	      2.30892028	      2.82194596	      0.96622361	      0.58222386	     17.77763051	     -3.54791912	      0.35845534	     85.49193907	      0.00000000	      0.00000000	     -7.42508796	    -25.59195789	     -5.83463259	      6.13189136	      0.05291671	     45.63189917	      0.00000000	      0.00000000	     17.01763536	    -13.97611097	    -26.61457872	     -3.09195088	    -11.45856878
      1.05500000	     14.23062655	      2.10289922	      2.42198079	      2.83656978	      0.97000008	      0.58273855	     18.28075501	     -2.81776255	     -0.04853262	     83.35818363	      0.00000000	      0.00000000	     -7.48049572	    -25.50231103	     -7.11952872	      5.25469332	      0.17700671	     44.68484460	      0.00000000	      0.00000000	     15.94715409	    -13.90177233	    -26.33880853	     -2.25280643	    -11.52892391
      1.06000000	     14.45723383	      1.60324061	      2.42256740	      2.85126146	      0.97408448	      0.58343441	     18.40357075	     -2.17333476	     -0.23934268	     81.10855050	      0.00000000	      0.00000000	     -7.27818204	    -25.77189793	     -8.67763378	      4.55250408	      0.13852992	     43.69316161	      0.00000000	      0.00000000	     14.76185711	    -13.87292245	    -26.43923729	     -1.62646769	    -12.20063336
      1.06500000	     14.23901659	      1.11076054	      2.33823743	      2.86647763	      0.97798487	      0.58397026	     18.99541921	     -1.63902031	     -0.43272409	     78.78533468	      0.00000000	      0.00000000	     -7.12127249	    -25.64254547	     -9.74483130	      3.91691207	      0.02540585	     42.70424365	      0.00000000	      0.00000000	     13.29957453	    -13.66754609	    -25.91430019	     -1.02867654	    -12.54463916
      1.07000000	     14.14007916	      0.60540081	      2.39390276	      2.88135213	      0.98219492	      0.58452397	     19.31554882	     -1.01387583	     -0.67551040	     76.31341114	      0.00000000	      0.00000000	     -6.96755086	    -25.55816848	    -10.76954646	      3.17881859	     -0.01938167	     41.93794552	      0.00000000	      0.00000000	     11.28828310	    -13.27330050	    -25.55969668	     -0.36990212	    -12.96005854
      1.07500000	     14.21357330	      0.09989605	      2.36418857	      2.89679035	      0.98689897	      0.58538390	     19.27965179	     -0.39563586	     -0.90684356	     73.60542108	      0.00000000	      0.00000000	     -6.90734793	    -25.55923425	    -12.10391633	      2.47497470	     -0.16011716	     40.87155351	      0.00000000	      0.00000000	      9.44955045	    -13.04072630	    -25.34592125	      0.24017866	    -13.35029259
      1.08000000	     13.96172410	     -0.33371143	      2.40659641	      2.91146857	      0.99147106	      0.58606942	     19.63734660	      0.05348401	     -1.21219146	     70.85153457	      0.00000000	      0.00000000	     -7.01852398	    -25.24806470	    -12.90613587	      1.85409782	     -0.16191894	     39.98751906	      0.00000000	      0.00000000	      7.35285094	    -12.70546004	    -24.88653851	      0.80907871	    -13.72477594
      1.08500000	     13.95621072	     -0.87873951	      2.44382470	      2.92646554	      0.99614140	      0.58674760	     19.58472060	      0.58610200	     -1.61721992	     67.93405672	      0.00000000	      0.00000000	     -6.99302323	    -24.83236322	    -14.01476243	      1.06022942	     -0.41589457	     39.00722594	      0.00000000	      0.00000000	      5.07505179	    -12.54379220	    -24.68611358	      1.47318465	    -14.14208279
      1.09000000	     14.03840760	     -1.36135659	      2.31052364	      2.94163610	      1.00062759	      0.58743441	     19.36813838	      1.13087552	     -1.88109837	     64.92901282	      0.00000000	      0.00000000	     -6.88015994	    -24.65083989	    -15.24536073	      0.37776839	     -0.86407475	     38.02305442	      0.00000000	      0.00000000	      2.85987062	    -12.04402641	    -24.47284094	      2.11991941	    -14.31694621
      1.09500000	     14.00342734	     -1.93208059	      2.25976375	      2.95696839	      1.00524593	      0.58808637	     19.13268955	      1.72158082	     -2.29250423	     61.70544462	      0.00000000	      0.00000000	     -6.85458741	    -24.29404232	    -16.36542994	     -0.41028210	     -1.34159447	     36.90294225	      0.00000000	      0.00000000	      0.55648294	    -11.62934327	    -24.21758157	      2.81721751	    -14.53383248
      1.10000000	     13.78299699	     -2.45694235	      2.17148271	      2.97247742	      1.00959586	      0.58884195	     19.06693895	      2.25862731	     -2.69932429	     58.46708477	      0.00000000	      0.00000000	     -6.92521639	    -23.91545379	    -17.21938133	     -1.15017697	     -1.88106244	     35.91803828	      0.00000000	      0.00000000	     -1.69732279	    -11.12140746	    -23.65171193	      3.48600561	    -14.71686983
      1.10500000	     13.59068767	     -2.91147213	      2.09660891	      2.98828191	      1.01409352	      0.58977745	     18.80620045	      2.72949600	     -3.23738249	     54.99453600	      0.00000000	      0.00000000	     -6.84659458	    -23.60997908	    -18.16304278	     -1.84601837	     -2.46597925	     34.80415044	      0.00000000	      0.00000000	     -4.05418307	    -10.51608167	    -23.12200979	      3.98940463	    -14.87423186
      1.11000000	     13.75952184	     -3.48326475	      1.86556729	      3.00388775	      1.01844712	      0.59065860	     18.12102836	      3.36201212	     -3.76612951	     51.43044558	      0.00000000	      0.00000000	     -6.88402870	    -23.32504152	    -19.60512034	     -2.58904213	     -3.44448657	     33.49970992	      0.00000000	      0.00000000	     -6.44582329	    -10.15742771	    -23.04222729	      4.66170715	    -14.91910949
      1.11500000	     13.26419056	     -3.90163866	      2.07598978	      3.02000960	      1.02235308	      0.59133478	     18.04033032	      3.64865127	     -4.70553884	     47.85937352	      0.00000000	      0.00000000	     -6.79266139	    -22.54094992	    -20.02902213	     -3.34098482	     -3.81972428	     32.72506960	      0.00000000	      0.00000000	     -8.63063355	     -9.39704410	    -22.06672398	      5.21953122	    -15.24184775
      1.12000000	     13.02718951	     -4.17732480	      1.85196133	      3.03597096	      1.02614147	      0.59247587	     17.65821949	      3.96844615	     -5.26881543	     44.23054458	      0.00000000	      0.00000000	     -6.67620876	    -21.66450256	    -20.88301140	     -3.77192398	     -4.60167974	     31.74284566	      0.00000000	      0.00000000	    -10.75615797	     -8.71390064	    -21.48650042	      5.54735270	    -15.37260482
      1.12500000	     12.90220531	     -4.40791110	      1.56649167	      3.05207946	      1.02989798	      0.59336120	     17.08135047	      4.22149331	     -5.87392237	     40.55580064	      0.00000000	      0.00000000	     -6.51007091	    -20.63739072	    -21.87204967	     -4.05587685	     -5.35789823	     30.77379042	      0.00000000	      0.00000000	    -12.58762759	     -8.31184740	    -20.99409408	      5.84486910	    -15.30509876
      1.13000000	     12.59896458	     -4.42387936	      1.35582848	      3.06753269	      1.03338780	      0.59420849	     16.74809919	      4.24846642	     -6.56988531	     36.91078589	      0.00000000	      0.00000000	     -6.68514433	    -19.42363581	    -22.47690346	     -4.14165356	     -5.75137387	     30.06925896	      0.00000000	      0.00000000	    -14.40639498	     -7.83526755	    -20.44162572	      5.88790362	    -15.24834973
      1.13500000	     12.84527240	     -4.69731744	      1.16566970	      3.08339802	      1.03683830	      0.59507547	     15.76450088	      4.52623209	     -7.61206557	     33.42102296	      0.00000000	      0.00000000	     -6.11526297	    -17.33144546	    -23.67348697	     -4.58547464	     -7.05679557	     29.41779997	      0.00000000	      0.00000000	    -16.38433190	     -7.72717439	    -20.43265863	      6.24900393	    -15.34321923
      1.14000000	     12.59489750	     -4.58524977	      0.93441216	      3.09921320	      1.03978184	      0.59614631	     15.38551475	      4.39246238	     -8.70335193	     30.08443092	      0.00000000	      0.00000000	     -6.05986339	    -14.98074753	    -24.28672001	     -4.49357329	     -7.43545921	     28.82461872	      0.00000000	      0.00000000	    -17.98989134	     -7.66364606	    -19.86851799	      6.10767915	    -15.27622313
      1.14500000	     12.47637139	     -4.49957928	      0.80082368	      3.11482189	      1.04255313	      0.59701366	     14.80595008	      4.31116090	     -9.76139305	     26.69168846	      0.00000000	      0.00000000	     -5.82220316	    -12.36734432	    -24.91749019	     -4.40108223	     -7.55706534	     28.44321087	      0.00000000	      0.00000000	    -19.26286165	     -7.88211667	    -19.47856376	      6.08012940	    -15.33140911
      1.15000000	     12.18021087	     -4.25297277	      0.62846367	      3.13105120	      1.04479535	      0.59808751	     14.49231864	      4.03978060	    -10.98388485	     23.81675621	      0.00000000	      0.00000000	     -4.59883497	     -8.75238899	    -25.26841879	     -4.13530533	     -7.49766379	     28.23523135	      0.00000000	      0.00000000	    -20.73429537	     -8.15474479	    -18.76991986	      5.77305700	    -15.38397743
      1.15500000	     12.13897323	     -4.08199319	      0.50029477	      3.14634023	      1.04684741	      0.59884319	     13.95836035	      3.84923344	    -12.17939738	     20.90240948	      0.00000000	      0.00000000	     -4.31504209	     -5.35599059	    -25.72595975	     -3.97172106	     -7.47113462	     28.18363330	      0.00000000	      0.00000000	    -22.01667100	     -8.34277836	    -18.51357612	      5.63727654	    -15.43435620
      1.16000000	     11.82805334	     -3.82309886	      0.35371479	      3.16206472	      1.04831183	      0.59989006	     13.77276992	      3.59307371	    -13.40834405	     18.33314331	      0.00000000	      0.00000000	     -3.54253219	     -1.91980368	    -25.82866716	     -3.71072399	     -7.23138839	     28.29385857	      0.00000000	      0.00000000	    -23.47257805	     -8.78482755	    -17.86521361	      5.34974141	    -15.55754385
      1.16500000	     11.69453964	     -3.60065508	      0.06275845	      3.17757880	      1.04954825	      0.60088150	     13.45255057	      3.40896940	    -14.56548550	     15.95497929	      0.00000000	      0.00000000	     -2.76637815	      1.67549412	    -26.05850220	     -3.40407709	     -7.24069524	     28.42848412	      0.00000000	      0.00000000	    -25.13182053	     -9.32065727	    -17.48807357	      5.15570060	    -15.49362644
      1.17000000	     11.41022363	     -3.39392278	      0.01990356	      3.19310113	      1.05055455	      0.60189047	     13.28719155	      3.22223282	    -15.98032839	     13.69796687	      0.00000000	      0.00000000	     -2.42981565	      5.55212381	    -25.97642599	     -3.25671108	     -6.61917261	     28.85717461	      0.00000000	      0.00000000	    -26.45862091	     -9.69942614	    -16.93492731	      4.97318254	    -15.69145278
      1.17500000	     11.11500581	     -3.28209154	     -0.14549685	      3.20850965	      1.05101766	      0.60297704	     13.12973322	      3.25647982	    -16.65342665	     11.51571429	      0.00000000	      0.00000000	     -1.76824879	      8.64245000	    -25.78451085	     -3.09824686	     -6.16821301	     29.61681872	      0.00000000	      0.00000000	    -27.24144615	    -10.32845614	    -16.40466832	      4.83328554	    -15.59233723
      1.18000000	     10.93845388	     -3.00016738	     -0.23030933	      3.22359533	      1.05148310	      0.60389932	     13.00817303	      3.02927052	    -17.91264444	      9.77455845	      0.00000000	      0.00000000	     -1.34243191	     12.11960443	    -25.58730819	     -2.72999736	     -5.30569884	     30.52753090	      0.00000000	      0.00000000	    -27.85798184	    -10.96563049	    -15.96728695	      4.58002495	    -15.68951442
      1.18500000	     10.58101941	     -2.86414364	     -0.28259445	      3.23876572	      1.05131880	      0.60534182	     12.96528137	      3.10820646	    -18.13736967	      7.82875936	      0.00000000	      0.00000000	     -0.71799294	     14.06405573	    -25.16604528	     -2.59913658	     -4.53704224	     31.55562637	      0.00000000	      0.00000000	    -27.94733618	    -11.39521024	    -15.31444565	      4.45047126	    -15.67874266
      1.19000000	     10.46782114	     -2.63092452	     -0.31595312	      3.25361985	      1.05127971	      0.60637991	     12.92580680	      2.96389678	    -19.16058941	      6.61019127	      0.00000000	      0.00000000	     -0.10970781	     16.82280814	    -24.84336245	     -2.36519510	     -3.82180494	     32.90128205	      0.00000000	      0.00000000	    -27.65876828	    -12.24563637	    -15.09451397	      4.21639964	    -15.71587824
      1.19500000	     10.29551508	     -2.33887223	     -0.49922290	      3.26840760	      1.05099139	      0.60773734	     12.84180762	      2.89192118	    -18.91771901	      5.14475301	      0.00000000	      0.00000000	      0.04982186	     18.15024602	    -24.49307012	     -2.01837431	     -3.27727194	     34.17929491	      0.00000000	      0.00000000	    -27.23392445	    -12.80935069	    -14.74505451	      3.87245718	    -15.63527068
      1.20000000	     10.26106596	     -2.11909159	     -0.59942106	      3.28282195	      1.05051149	      0.60892289	     12.77995502	      2.80590019	    -19.15473160	      4.18070270	      0.00000000	      0.00000000	      0.48922005	     19.58470416	    -24.18057355	     -1.79811947	     -2.87679923	     35.65509748	      0.00000000	      0.00000000	    -26.61658181	    -13.30338293	    -14.63320241	      3.62973992	    -15.59195399
      1.20500000	     10.26600565	     -1.89802492	     -0.70584820	      3.29734522	      1.04976830	      0.60988955	     12.70517721	      2.72770387	    -19.04687183	      3.35834980	      0.00000000	      0.00000000	      0.70036349	     20.40285692	    -23.90713178	     -1.54952878	     -2.32262031	     37.15036985	      0.00000000	      0.00000000	    -25.89093801	    -13.98729088	    -14.57507929	      3.41702169	    -15.38486281
      1.21000000	     10.27108312	     -1.72511585	     -0.80790649	      3.31156144	      1.04898719	      0.61100880	     12.76931782	      2.63473310	    -19.36916256	      2.99728145	      0.00000000	      0.00000000	      1.23434628	     21.28766083	    -23.49432543	     -1.36728337	     -1.87960744	     38.81052250	      0.00000000	      0.00000000	    -25.23228891	    -14.47894309	    -14.55417847	      3.24152544	    -15.26270693
      1.21500000	     10.39892769	     -1.32542208	     -0.89095711	      3.32573868	      1.04833861	      0.61197743	     12.71066454	      2.27848334	    -19.26313550	      2.73859908	      0.00000000	      0.00000000	      1.58384782	     21.93835882	    -23.11534589	     -0.92717570	     -1.34980912	     40.53332223	      0.00000000	      0.00000000	    -24.65632015	    -15.11666999	    -14.70693003	      2.84280677	    -15.14208370
      1.22000000	     10.59815606	     -1.14766613	     -0.90899280	      3.33974337	      1.04726753	      0.61277845	     12.67183373	      2.08076107	    -19.52554137	      2.87370835	      0.00000000	      0.00000000	      1.92761924	     22.39601966	    -22.74737998	     -0.78049891	     -0.98934626	     42.43984451	      0.00000000	      0.00000000	    -23.91759428	    -15.91439931	    -14.89356424	      2.62245119	    -14.98069201
      1.22500000	     10.81809421	     -0.98371769	     -1.03659900	      3.35367783	      1.04610781	      0.61349553	     12.63478708	      1.88577780	    -19.40806037	      3.18952308	      0.00000000	      0.00000000	      2.35399643	     22.76940150	    -22.39376389	     -0.61276817	     -0.84914661	     44.29010713	      0.00000000	      0.00000000	    -23.24578820	    -16.61099604	    -15.15283321	      2.54062252	    -14.83723633
      1.23000000	     11.15912766	     -0.88560797	     -1.08663773	      3.36757848	      1.04475587	      0.61422349	     12.44233905	      1.75094352	    -19.31071542	      3.56446427	      0.00000000	      0.00000000	      2.78436513	     22.89050380	    -22.12035474	     -0.59349001	     -0.72053065	     46.18984986	      0.00000000	      0.00000000	    -22.65427523	    -17.39269045	    -15.56434356	      2.44703135	    -14.66749400
      1.23500000	     11.53787911	     -0.75734635	     -1.18650259	      3.38134150	      1.04356313	      0.61498465	     12.21963857	      1.56831139	    -19.01995407	      4.09869843	      0.00000000	      0.00000000	      2.81935951	     22.92725300	    -21.84480638	     -0.58038600	     -0.81734596	     48.01280838	      0.00000000	      0.00000000	    -22.69683968	    -17.54055935	    -16.07104161	      2.39247795	    -14.59908999
      1.24000000	     11.78570370	     -0.88415146	     -1.18947293	      3.39534267	      1.04161945	      0.61581016	     12.07703959	      1.66907878	    -18.59610176	      4.71476886	      0.00000000	      0.00000000	      3.70065554	     22.81658646	    -21.45301814	     -0.95963194	     -1.10293144	     50.01615315	      0.00000000	      0.00000000	    -21.68365398	    -18.60028840	    -16.34560851	      2.54496241	    -14.27264723
      1.24500000	     12.19935416	     -0.80570562	     -1.22396060	      3.40907273	      1.03984428	      0.61639892	     11.76691797	      1.50063999	    -18.05508588	      5.36483973	      0.00000000	      0.00000000	      3.67785187	     22.80204877	    -21.15409607	     -1.04491008	     -1.05943642	     51.89361388	      0.00000000	      0.00000000	    -21.74892507	    -18.75976496	    -16.87035160	      2.52161589	    -14.19230881
      1.25000000	     12.49803964	     -1.16011188	     -1.35219898	      3.42215249	      1.03757695	      0.61720035	     11.64285750	      1.92537232	    -16.50802598	      6.17862561	      0.00000000	      0.00000000	      4.06440824	     20.51049257	    -20.65870030	     -1.61091428	     -1.63404538	     54.09910737	      0.00000000	      0.00000000	    -21.01517120	    -20.01374670	    -17.37627474	      2.94579811	    -13.60450785
      1.25500000	     13.11893875	     -1.15789748	     -1.49269884	      3.43519596	      1.03528245	      0.61787389	     10.99970807	      1.93878509	    -15.15678591	      6.68624231	      0.00000000	      0.00000000	      4.27856699	     20.00216220	    -20.53399607	     -1.73558976	     -1.83297078	     56.09513646	      0.00000000	      0.00000000	    -20.52738696	    -20.68652246	    -18.23925866	      3.02303880	    -13.28277494
      1.26000000	     13.38464358	     -1.40323882	     -1.75887677	      3.44867740	      1.03249205	      0.61858416	     10.86122570	      2.26307117	    -13.69907492	      7.46519544	      0.00000000	      0.00000000	      4.06253583	     17.71736241	    -20.03942625	     -2.12103619	     -2.26979547	     58.04753592	      0.00000000	      0.00000000	    -20.44313171	    -21.29929459	    -18.65811211	      3.32509973	    -12.50087140
      1.26500000	     13.66612149	     -1.66681486	     -1.89998227	      3.46212185	      1.02969983	      0.61902076	     10.74386387	      2.47379606	    -12.71466976	      8.53795700	      0.00000000	      0.00000000	      4.23855162	     17.20502597	    -19.51873695	     -2.54960861	     -2.69546592	     60.08713448	      0.00000000	      0.00000000	    -19.86035264	    -21.92690045	    -19.06893162	      3.72058705	    -12.34852037
      1.27000000	     13.79396781	     -2.07535897	     -1.91140276	      3.47549527	      1.02645975	      0.61959293	     10.72171118	      2.97509499	    -11.60390952	      9.45284422	      0.00000000	      0.00000000	      3.31227552	     14.48340844	    -18.70928237	     -3.24609584	     -2.89847119	     62.33280823	      0.00000000	      0.00000000	    -20.04035504	    -23.22495142	    -19.31902085	      4.22029347	    -11.84913122
      1.27500000	     14.34363593	     -2.08705992	     -1.90949169	      3.48881934	      1.02332490	      0.62024716	     10.36586937	      2.87799892	    -11.17130426	     10.76352627	      0.00000000	      0.00000000	      2.70850004	     14.53640961	    -18.35722775	     -3.52645714	     -2.96131528	     64.34152317	      0.00000000	      0.00000000	    -20.02260031	    -23.42545658	    -20.05570516	      4.25085484	    -11.80173685
      1.28000000	     14.42769594	     -2.76452659	     -1.80368997	      3.50212796	      1.01934015	      0.62032759	     10.49112357	      3.61306465	    -11.05441505	     11.82765590	      0.00000000	      0.00000000	      0.76962233	     11.92854278	    -17.45561662	     -4.52062457	     -3.15161510	     66.71058499	      0.00000000	      0.00000000	    -19.20800423	    -24.85246607	    -20.24632801	      5.20870391	    -11.12992826
      1.28500000	     14.56462931	     -3.09624385	     -1.87396673	      3.51550523	      1.01551360	      0.62052188	     10.70333842	      3.91699667	    -11.15365582	     13.34249595	      0.00000000	      0.00000000	     -1.04617433	     10.34183656	    -16.59524357	     -5.07634442	     -3.35063201	     68.85993445	      0.00000000	      0.00000000	    -18.99053344	    -25.61251694	    -20.52835822	      5.69110957	    -10.66204069
      1.29000000	     14.58954358	     -3.38321162	     -1.75444669	      3.52842083	      1.01110900	      0.62066881	     11.12090122	      4.12246514	    -11.66224003	     14.95720211	      0.00000000	      0.00000000	     -2.86873002	      8.85172293	    -15.46858860	     -5.54969603	     -3.14220274	     71.12423478	      0.00000000	      0.00000000	    -18.79356816	    -26.31765768	    -20.69015997	      6.13992401	    -10.24681712
      1.29500000	     14.66413584	     -3.80371632	     -1.49981043	      3.54144225	      1.00669003	      0.62096925	     11.50996334	      4.51022217	    -12.38952111	     16.65585969	      0.00000000	      0.00000000	     -4.58534666	      7.23951748	    -14.35004707	     -6.30827916	     -2.84560646	     73.34660207	      0.00000000	      0.00000000	    -18.40653283	    -26.94377795	    -20.87175554	      6.73377354	    -10.02422419
      1.30000000	     14.68844443	     -4.25654337	     -1.38390257	      3.55399378	      1.00204644	      0.62127028	     12.14043815	      4.86790935	    -13.05269892	     18.77279929	      0.00000000	      0.00000000	     -5.70241089	      5.56814291	    -13.09441869	     -6.97341071	     -2.59289419	     75.66617723	      0.00000000	      0.00000000	    -17.96358316	    -27.63389134	    -21.09678315	      7.37131976	     -9.49804881
      1.30500000	     14.65537958	     -4.69219649	     -1.36250114	      3.56630468	      0.99750277	      0.62175928	     13.02618626	      5.11230691	    -13.62076392	     21.39232407	      0.00000000	      0.00000000	     -6.43900957	      4.34933032	    -11.73826228	     -7.59874127	     -2.38572637	     77.92694374	      0.00000000	      0.00000000	    -17.65186522	    -28.10855980	    -21.28481740	      7.93708268	     -8.93647858
      1.31000000	     14.72580074	     -5.12454168	     -1.08141598	      3.57823414	      0.99298208	      0.62188302	     13.98173698	      5.28857279	    -14.10545866	     24.39806324	      0.00000000	      0.00000000	     -6.75528318	      2.91919082	    -10.34281723	     -8.27602962	     -1.85644246	     80.25304684	      0.00000000	      0.00000000	    -17.12094358	    -28.75000672	    -21.58810489	      8.60625264	     -8.41142268
      1.31500000	     14.97729858	     -5.78080844	     -1.34449119	      3.58953358	      0.98853945	      0.62221221	     14.94668686	      5.79208801	    -13.78446605	     27.79266723	      0.00000000	      0.00000000	     -7.40222435	      1.47094218	     -9.30901931	     -8.86119294	     -1.67486442	     82.31909402	      0.00000000	      0.00000000	    -16.74497081	    -28.73445667	    -22.28831293	      9.35540639	     -7.31484499
      1.32000000	     14.85899117	     -6.33366607	     -1.56461652	      3.60107500	      0.98446797	      0.62263882	     16.19093490	      6.38937802	    -12.83352874	     30.72861421	      0.00000000	      0.00000000	     -8.57105744	     -0.81790349	     -7.82784527	     -9.32021735	     -1.25315549	     84.32702098	      0.00000000	      0.00000000	    -16.06512107	    -29.38148091	    -22.52435452	     10.03312400	     -6.41748851
      1.32500000	     15.11893994	     -6.91278545	     -1.71714601	      3.61273619	      0.98129512	      0.62246202	     16.79880745	      6.89785632	    -12.21446217	     33.43632440	      0.00000000	      0.00000000	     -8.97941457	     -2.33872874	     -6.81383264	     -9.77866998	     -0.91517267	     86.09319038	      0.00000000	      0.00000000	    -15.38800154	    -29.93653223	    -23.15508573	     10.80447620	     -5.36717576
      1.33000000	     15.58365866	     -7.42755936	     -2.07306842	      3.62406538	      0.97839985	      0.62278692	     17.09277380	      7.59337012	    -11.07767236	     35.94722842	      0.00000000	      0.00000000	     -9.53819768	     -4.12793733	     -6.06330336	    -10.16207548	     -0.79352529	     87.66276562	      0.00000000	      0.00000000	    -15.06627986	    -29.98679683	    -24.10875291	     11.34317780	     -4.04775316
