# Supplementary material for: Biomechanics of running: A special reference to the comparisons of wearing boots and running shoes
Source: PLoS One. 2022 Jun 24;17(6):e0270496. doi: 10.1371/journal.pone.0270496 (PMC9231798; doi:10.1371/journal.pone.0270496)
Supplement: S1 File — The file contains experimental markers and force data (TRC and MOT), OpenSim model (OSIM), setup (XML), and output (STO) files for 17 participants, 2 conditions (boot\shoe), and 4 trials which are stored in separate folders. (ZIP) [file pone.0270496.s001.zip › DataSet/s01/boot/T2/results/s01_boot_T2_Kinematics_q.sto]

Coordinates
version=1
nRows=267
nColumns=26
inDegrees=yes

Units are S.I. units (second, meters, Newtons, ...)
If the header above contains a line with 'inDegrees', this indicates whether rotational values are in degrees (yes) or radians (no).

endheader
time	pelvis_tilt	pelvis_list	pelvis_rotation	pelvis_tx	pelvis_ty	pelvis_tz	hip_flexion_r	hip_adduction_r	hip_rotation_r	knee_angle_r	knee_add_r	knee_rot_r	ankle_angle_r	subtalar_angle_r	hip_flexion_l	hip_adduction_l	hip_rotation_l	knee_angle_l	knee_add_l	knee_rot_l	ankle_angle_l	subtalar_angle_l	lumbar_extension	lumbar_bending	lumbar_rotation
      0.00000000	      2.27802068	      3.76572767	     -0.39539283	     -0.29718020	      1.04869760	      0.54228124	    -22.33641997	     -1.84235981	     -4.70722510	     32.63194058	      0.00000000	      0.00000000	    -24.21483258	    -10.58470066	     16.98415947	      5.22858832	     -6.48364887	      7.12607181	      0.00000000	      0.00000000	     -4.61889397	      2.87798119	    -17.20765570	     -4.91950438	      5.07286502
      0.00500000	      2.32414495	      3.43901642	     -0.24217068	     -0.28165775	      1.04773014	      0.54192749	    -21.93617260	     -1.40966888	     -4.31343470	     34.47404075	      0.00000000	      0.00000000	    -24.02521209	    -10.87800268	     16.63911770	      4.96164521	     -6.50754660	      6.13436058	      0.00000000	      0.00000000	     -3.95444012	      3.86515624	    -17.07595881	     -4.53493747	      4.87596585
      0.01000000	      2.39915285	      3.14195876	     -0.09590501	     -0.26618976	      1.04671968	      0.54160890	    -21.53510468	     -1.02072903	     -3.96656857	     36.36172111	      0.00000000	      0.00000000	    -23.83564513	    -11.13159429	     16.28916673	      4.71941732	     -6.54922795	      5.24407165	      0.00000000	      0.00000000	     -3.32571375	      4.77171715	    -16.99349064	     -4.19745492	      4.67501030
      0.01500000	      2.52308300	      2.89856006	      0.03745050	     -0.25082054	      1.04562594	      0.54135127	    -21.13023822	     -0.71135432	     -3.70471176	     38.32806402	      0.00000000	      0.00000000	    -23.64650231	    -11.32580459	     15.93322062	      4.52137256	     -6.62122119	      4.53896872	      0.00000000	      0.00000000	     -2.75636801	      5.54297259	    -16.99503129	     -3.94338175	      4.46596483
      0.02000000	      2.70316268	      2.72531924	      0.15269629	     -0.23557865	      1.04441413	      0.54116483	    -20.71580700	     -0.50695175	     -3.55110899	     40.38827794	      0.00000000	      0.00000000	    -23.45838390	    -11.47035049	     15.57408593	      4.38072449	     -6.72607501	      4.07255852	      0.00000000	      0.00000000	     -2.25735086	      6.15503649	    -17.09420455	     -3.79414626	      4.24548507
      0.02500000	      2.93526625	      2.63331549	      0.24552558	     -0.22047666	      1.04305567	      0.54104269	    -20.28411030	     -0.42505178	     -3.51404689	     42.54253938	      0.00000000	      0.00000000	    -23.27080386	    -11.60186053	     15.21602070	      4.30776834	     -6.85335251	      3.86528221	      0.00000000	      0.00000000	     -1.83873740	      6.59749169	    -17.28571408	     -3.75906842	      4.01063007
      0.03000000	      3.20807210	      2.63128213	      0.31484053	     -0.20551442	      1.04152572	      0.54096440	    -19.82682970	     -0.47816098	     -3.59245071	     44.78285458	      0.00000000	      0.00000000	    -23.07976698	    -11.77489025	     14.86321827	      4.31392925	     -6.97990122	      3.91199992	      0.00000000	      0.00000000	     -1.52520937	      6.84936398	    -17.55235736	     -3.84060322	      3.75648198
      0.03500000	      3.50780275	      2.72632938	      0.36553681	     -0.19068388	      1.03980095	      0.54090370	    -19.33660124	     -0.67335832	     -3.78181087	     47.09886170	      0.00000000	      0.00000000	    -22.87692895	    -12.04972154	     14.51974850	      4.41232777	     -7.07455324	      4.19478774	      0.00000000	      0.00000000	     -1.36388040	      6.86410479	    -17.87304863	     -4.03751775	      3.47405688
      0.04000000	      3.82291861	      2.92098188	      0.40856740	     -0.17597450	      1.03786187	      0.54083663	    -18.80934650	     -1.00853671	     -4.07482313	     49.47983535	      0.00000000	      0.00000000	    -22.65275027	    -12.47733409	     14.18922551	      4.61325878	     -7.10676915	      4.69491671	      0.00000000	      0.00000000	     -1.41694352	      6.57110372	    -18.23044165	     -4.34404357	      3.15191039
      0.04500000	      4.14758689	      3.20873765	      0.45806762	     -0.16137792	      1.03569780	      0.54074593	    -18.24655591	     -1.46840468	     -4.45761602	     51.91372419	      0.00000000	      0.00000000	    -22.40108821	    -13.08419316	     13.87414781	      4.91756001	     -7.05634575	      5.40081033	      0.00000000	      0.00000000	     -1.73923297	      5.89434079	    -18.61648409	     -4.74675678	      2.78090227
      0.05000000	      4.48193239	      3.57267400	      0.52795035	     -0.14689050	      1.03330877	      0.54061984	    -17.65513992	     -2.02494434	     -4.90761546	     54.38642061	      0.00000000	      0.00000000	    -22.12015209	    -13.86290985	     13.57676152	      5.31363343	     -6.92019873	      6.31130741	      0.00000000	      0.00000000	     -2.34961442	      4.78215021	    -19.03309911	     -5.22349292	      2.35744400
      0.05500000	      4.82867264	      3.98941464	      0.62939785	     -0.13251315	      1.03070246	      0.54044780	    -17.04358701	     -2.64441731	     -5.39643581	     56.88340915	      0.00000000	      0.00000000	    -21.80931620	    -14.77342449	     13.30170559	      5.78095809	     -6.71314906	      7.43366432	      0.00000000	      0.00000000	     -3.21035457	      3.23566820	    -19.48717954	     -5.74677332	      1.88194027
      0.06000000	      5.18855157	      4.43578034	      0.76923116	     -0.11825022	      1.02789012	      0.54021655	    -16.41646897	     -3.29705041	     -5.89555840	     59.39262940	      0.00000000	      0.00000000	    -21.46591257	    -15.75435536	     13.05814871	      6.29692653	     -6.46217481	      8.77668527	      0.00000000	      0.00000000	     -4.22573782	      1.32375335	    -19.98334477	     -6.28949456	      1.35490073
      0.06500000	      5.55769355	      4.89358706	      0.94945631	     -0.10410974	      1.02488563	      0.53990963	    -15.77095260	     -3.96297066	     -6.38133518	     61.90592162	      0.00000000	      0.00000000	    -21.08474719	    -16.74058761	     12.85980194	      6.84186645	     -6.19720523	     10.34320869	      0.00000000	      0.00000000	     -5.26196604	     -0.82138057	    -20.51956896	     -6.82893360	      0.77569638
      0.07000000	      5.92790631	      5.35092113	      1.16799821	     -0.09010452	      1.02170642	      0.53951068	    -15.09678397	     -4.63204217	     -6.83744313	     64.41845984	      0.00000000	      0.00000000	    -20.66012379	    -17.68151094	     12.72362441	      7.40052776	     -5.94335631	     12.12748536	      0.00000000	      0.00000000	     -6.18117030	     -3.02856285	    -21.08770695	     -7.34814494	      0.14496005
      0.07500000	      6.28865494	      5.80116559	      1.41919088	     -0.07625097	      1.01837227	      0.53901066	    -14.37812488	     -5.30023198	     -7.25344327	     66.92783545	      0.00000000	      0.00000000	    -20.18941440	    -18.55265831	     12.66831838	      7.96150350	     -5.71731387	     14.11825135	      0.00000000	      0.00000000	     -6.87595090	     -5.12824550	    -21.67657619	     -7.83640797	     -0.53257754
      0.08000000	      6.62925333	      6.24100514	      1.69316976	     -0.06256364	      1.01490141	      0.53841624	    -13.59574178	     -5.96549303	     -7.61974444	     69.43358090	      0.00000000	      0.00000000	    -19.67646277	    -19.35487516	     12.71201479	      8.51594119	     -5.52671452	     16.30329024	      0.00000000	      0.00000000	     -7.28916393	     -6.99712281	    -22.27448631	     -8.28918139	     -1.24747652
      0.08500000	      6.94114556	      6.66786358	      1.97586193	     -0.04904829	      1.01130774	      0.53775327	    -12.73042934	     -6.62415116	     -7.92285940	     71.93575636	      0.00000000	      0.00000000	    -19.13224112	    -20.10238609	     12.86771111	      9.05619904	     -5.36962075	     18.67107410	      0.00000000	      0.00000000	     -7.41070476	     -8.58930146	    -22.87096071	     -8.70645969	     -1.98716433
      0.09000000	      7.22041941	      7.07777204	      2.25146178	     -0.03569806	      1.00760181	      0.53706152	    -11.76845935	     -7.26848281	     -8.14535182	     74.43182420	      0.00000000	      0.00000000	    -18.57138837	    -20.80819757	     13.13650485	      9.57544438	     -5.23315815	     21.20772502	      0.00000000	      0.00000000	     -7.25631302	     -9.94055898	    -23.45880864	     -9.08971734	     -2.73821851
      0.09500000	      7.46937297	      7.46477461	      2.50644463	     -0.02249381	      1.00379455	      0.53638374	    -10.70663805	     -7.88650653	     -8.27066879	     76.91369824	      0.00000000	      0.00000000	    -18.00627085	    -21.47479660	     13.50127320	     10.06860989	     -5.09371259	     23.88984520	      0.00000000	      0.00000000	     -6.84424872	    -11.14356730	    -24.03573499	     -9.43923837	     -3.48786434
      0.10000000	      7.69550382	      7.82154763	      2.73230627	     -0.00940619	      0.99990112	      0.53575619	     -9.55308151	     -8.46366877	     -8.28884708	     79.36723746	      0.00000000	      0.00000000	    -17.44251794	    -22.09245463	     13.92440976	     10.53330518	     -4.92163277	     26.67538183	      0.00000000	      0.00000000	     -6.18627656	    -12.30551076	    -24.60344626	     -9.75291750	     -4.22403300
      0.10500000	      7.90818373	      8.14003834	      2.92519120	      0.00360185	      0.99594570	      0.53520523	     -8.32300622	     -8.98465154	     -8.19863200	     81.77380668	      0.00000000	      0.00000000	    -16.87897031	    -22.64308685	     14.35117778	     10.96877520	     -4.69057266	     29.49659172	      0.00000000	      0.00000000	     -5.29636327	    -13.50712873	    -25.16430350	    -10.02633608	     -4.93450336
      0.11000000	      8.11539948	      8.41157691	      3.08315653	      0.01657311	      0.99196818	      0.53474772	     -7.03315920	     -9.43410645	     -8.00505725	     84.11160714	      0.00000000	      0.00000000	    -16.31137534	    -23.10596253	     14.71724131	     11.37260520	     -4.38772555	     32.26059288	      0.00000000	      0.00000000	     -4.20345870	    -14.77823786	    -25.71803486	    -10.25338951	     -5.60637603
      0.11500000	      8.32227129	      8.62661722	      3.20393403	      0.02955486	      0.98802945	      0.53438978	     -5.69840544	     -9.79682133	     -7.71597130	     86.35596631	      0.00000000	      0.00000000	    -15.73683957	    -23.46188702	     14.95840325	     11.73674303	     -4.01928210	     34.86118816	      0.00000000	      0.00000000	     -2.95248815	    -16.09418052	    -26.26039899	    -10.42643630	     -6.22701204
      0.12000000	      8.53089704	      8.77466206	      3.28519795	      0.04259601	      0.98420903	      0.53412348	     -4.33046405	    -10.05877671	     -7.34128253	     88.48039341	      0.00000000	      0.00000000	    -15.15661581	    -23.69494464	     15.02138940	     12.04525471	     -3.60823179	     37.19960397	      0.00000000	      0.00000000	     -1.59261961	    -17.38881982	    -26.78360640	    -10.53587187	     -6.78640732
      0.12500000	      8.74099683	      8.84538555	      3.32614055	      0.05574075	      0.98059422	      0.53392681	     -2.93778952	    -10.20993172	     -6.89452511	     90.45979201	      0.00000000	      0.00000000	    -14.57652772	    -23.79376563	     14.87292599	     12.27600192	     -3.18675964	     39.20542704	      0.00000000	      0.00000000	     -0.16448720	    -18.57632747	    -27.27818153	    -10.57094137	     -7.27941981
      0.13000000	      8.95155241	      8.83153464	      3.32803931	      0.06902033	      0.97726596	      0.53377087	     -1.52675791	    -10.24789369	     -6.39359912	     92.27444112	      0.00000000	      0.00000000	    -14.00557894	    -23.75463677	     14.50326140	     12.40687500	     -2.78728168	     40.84857376	      0.00000000	      0.00000000	      1.30434296	    -19.57522643	    -27.73622318	    -10.52329565	     -7.70652230
      0.13500000	      9.16238928	      8.73269354	      3.29372901	      0.08244667	      0.97428616	      0.53363053	     -0.10328733	    -10.18059770	     -5.85928740	     93.91260869	      0.00000000	      0.00000000	    -13.45373662	    -23.58620371	     13.92397007	     12.42444621	     -2.43463016	     42.13936876	      0.00000000	      0.00000000	      2.79543766	    -20.32975072	    -28.15442495	    -10.39195753	     -8.07374777
      0.14000000	      9.37365470	      8.55793219	      3.22748400	      0.09601041	      0.97168782	      0.53349232	      1.32754173	    -10.02655771	     -5.31273820	     95.37141670	      0.00000000	      0.00000000	    -12.92976980	    -23.31261784	     13.16379088	     12.33071185	     -2.14120290	     43.12004680	      0.00000000	      0.00000000	      4.29188268	    -20.82312001	    -28.53433964	    -10.18659219	     -8.39290893
      0.14500000	      9.58276817	      8.32550003	      3.13557487	      0.10968375	      0.96946946	      0.53335723	      2.76480592	     -9.81200916	     -4.77305112	     96.65643297	      0.00000000	      0.00000000	    -12.43943797	    -22.97147164	     12.26513960	     12.14401413	     -1.90672301	     43.85230629	      0.00000000	      0.00000000	      5.77243295	    -21.07787915	    -28.87915321	     -9.92688207	     -8.68123195
      0.15000000	      9.78093159	      8.05875210	      3.02644476	      0.12342801	      0.96759687	      0.53323853	      4.21560766	     -9.56490130	     -4.25523034	     97.77970079	      0.00000000	      0.00000000	    -11.98340096	    -22.60522997	     11.28048784	     11.89319881	     -1.72188132	     44.40428726	      0.00000000	      0.00000000	      7.21136831	    -21.14258835	    -29.18878858	     -9.63767856	     -8.95843549
      0.15500000	      9.95231765	      7.77934007	      2.91013742	      0.13720432	      0.96601423	      0.53315520	      5.69538076	     -9.30721192	     -3.76931987	     98.75579619	      0.00000000	      0.00000000	    -11.55485699	    -22.24933885	     10.26621337	     11.60770764	     -1.57245856	     44.83907409	      0.00000000	      0.00000000	      8.58354401	    -21.07093588	    -29.45661376	     -9.34131641	     -9.24118040
      0.16000000	     10.07786244	      7.50070592	      2.79744449	      0.15098393	      0.96466333	      0.53312297	      7.22223091	     -9.04897463	     -3.32172655	     99.59665838	      0.00000000	      0.00000000	    -11.13988900	    -21.92412068	      9.27251785	     11.30851954	     -1.44142213	     45.20512692	      0.00000000	      0.00000000	      9.86881397	    -20.90533151	    -29.67056675	     -9.05021971	     -9.53770757
      0.16500000	     10.14259580	      7.22509329	      2.69893585	      0.16475464	      0.96350456	      0.53314649	      8.80715397	     -8.78724080	     -2.91821450	    100.30702966	      0.00000000	      0.00000000	    -10.72364231	    -21.63568811	      8.33127492	     11.00396038	     -1.30999307	     45.52864682	      0.00000000	      0.00000000	     11.05096619	    -20.67476528	    -29.81878778	     -8.76337114	     -9.84594485
      0.17000000	     10.14252739	      6.94502206	      2.62391641	      0.17852154	      0.96253064	      0.53321577	     10.44550950	     -8.51025227	     -2.56674530	    100.88247081	      0.00000000	      0.00000000	    -10.29939146	    -21.38344478	      7.44731943	     10.69093370	     -1.16020020	     45.80993018	      0.00000000	      0.00000000	     12.11391869	    -20.40424884	    -29.89647313	     -8.46794290	    -10.15622504
      0.17500000	     10.08691833	      6.64767412	      2.57964150	      0.19230248	      0.96176754	      0.53330747	     12.11481330	     -8.20410153	     -2.27842652	    101.31086516	      0.00000000	      0.00000000	     -9.87264701	    -21.16673869	      6.59863316	     10.35922820	     -0.97928534	     46.02655115	      0.00000000	      0.00000000	     13.04161774	    -20.12271738	    -29.90958114	     -8.14441358	    -10.45716526
      0.18000000	      9.99476184	      6.31991004	      2.57068528	      0.20612076	      0.96126402	      0.53338994	     13.78000306	     -7.85853697	     -2.06557698	    101.57649886	      0.00000000	      0.00000000	     -9.45643811	    -20.98614501	      5.74607001	      9.99625928	     -0.76372857	     46.14315044	      0.00000000	      0.00000000	     13.82274541	    -19.85974981	    -29.87319528	     -7.77266707	    -10.74137326
      0.18500000	      9.88785266	      5.95224114	      2.59796038	      0.21999847	      0.96107618	      0.53343055	     15.40309246	     -7.46990806	     -1.93743090	    101.66453270	      0.00000000	      0.00000000	     -9.06226757	    -20.84127518	      4.84775140	      9.59083107	     -0.52054925	     46.12356173	      0.00000000	      0.00000000	     14.45488811	    -19.63455782	    -29.80591491	     -7.33735543	    -11.00766461
      0.19000000	      9.78420796	      5.54073406	      2.65804097	      0.23395220	      0.96125341	      0.53340377	     16.95230620	     -7.04088341	     -1.89632252	    101.56392002	      0.00000000	      0.00000000	     -8.69379266	    -20.72970132	      3.87164481	      9.13533391	     -0.26492927	     45.94054511	      0.00000000	      0.00000000	     14.94338444	    -19.44836271	    -29.72386856	     -6.83114624	    -11.25942759
      0.19500000	      9.69436967	      5.08666665	      2.74422379	      0.24799129	      0.96182944	      0.53329774	     18.40709477	     -6.57796092	     -1.93737389	    101.26820800	      0.00000000	      0.00000000	     -8.34571902	    -20.64882264	      2.80254175	      8.62623118	     -0.01508174	     45.58145614	      0.00000000	      0.00000000	     15.29553642	    -19.28623488	    -29.63720917	     -6.25505514	    -11.50188139
      0.20000000	      9.62103351	      4.59517702	      2.84884079	      0.26211934	      0.96281934	      0.53311770	     19.75843610	     -6.08888934	     -2.05115101	    100.77499920	      0.00000000	      0.00000000	     -8.00639187	    -20.59893281	      1.64292000	      8.06374840	      0.21276777	     45.04994312	      0.00000000	      0.00000000	     15.51377161	    -19.12534219	    -29.54957341	     -5.61707912	    -11.74056031
      0.20500000	      9.56131221	      4.07425703	      2.96480585	      0.27633830	      0.96422219	      0.53288526	     21.00579360	     -5.58154638	     -2.22628487	    100.08511307	      0.00000000	      0.00000000	     -7.66252724	    -20.58486875	      0.40871981	      7.45179579	      0.40683284	     44.36363117	      0.00000000	      0.00000000	     15.59069050	    -18.94344446	    -29.45979156	     -4.93077659	    -11.98117506
      0.21000000	      9.51043912	      3.53357423	      3.08600018	      0.29065228	      0.96602721	      0.53263318	     22.15246533	     -5.06359246	     -2.45107372	     99.20187412	      0.00000000	      0.00000000	     -7.30495231	    -20.61459938	     -0.87776946	      6.79732925	      0.55992316	     43.54894130	      0.00000000	      0.00000000	     15.50825114	    -18.72395013	    -29.36505658	     -4.21297901	    -12.23013742
      0.21500000	      9.46495837	      2.98213127	      3.20747289	      0.30506846	      0.96821934	      0.53239697	     23.20150642	     -4.54158450	     -2.71506985	     98.13057763	      0.00000000	      0.00000000	     -6.93378185	    -20.69490509	     -2.19470182	      6.10809002	      0.66881786	     42.63522332	      0.00000000	      0.00000000	     15.24184118	    -18.45750870	    -29.26387353	     -3.47953163	    -12.49461231
      0.22000000	      9.42342868	      2.42588731	      3.32542739	      0.31959652	      0.97078072	      0.53220679	     24.15450055	     -4.02002406	     -3.01035546	     96.87833608	      0.00000000	      0.00000000	     -6.56132100	    -20.82613065	     -3.52459213	      5.39026659	      0.73337093	     41.64931883	      0.00000000	      0.00000000	     14.76712885	    -18.14213880	    -29.15645785	     -2.74129586	    -12.78084207
      0.22500000	      9.38470587	      1.86739414	      3.43635829	      0.33424845	      0.97368831	      0.53208320	     25.01323644	     -3.50152269	     -3.33110792	     95.45427411	      0.00000000	      0.00000000	     -6.21093718	    -20.99871349	     -4.85504232	      4.64848321	      0.75504145	     40.61110639	      0.00000000	      0.00000000	     14.06608306	    -17.78280186	    -29.04241025	     -2.00364458	    -13.09111549
      0.23000000	      9.34632726	      1.30729428	      3.53568521	      0.34903773	      0.97691256	      0.53203691	     25.78125847	     -2.98742033	     -3.67158098	     93.86915732	      0.00000000	      0.00000000	     -5.91070642	    -21.19360468	     -6.17810367	      3.88756499	      0.73466138	     39.53113641	      0.00000000	      0.00000000	     13.12937047	    -17.38938062	    -28.91875244	     -1.26899855	    -13.42154457
      0.23500000	      9.30499992	      0.74559713	      3.61694966	      0.36397627	      0.98042058	      0.53207099	     26.46263845	     -2.47709602	     -4.02419166	     92.13352767	      0.00000000	      0.00000000	     -5.68336029	    -21.38673539	     -7.49018111	      3.11341400	      0.66994989	     38.41071529	      0.00000000	      0.00000000	     11.95501628	    -16.97280571	    -28.78084497	     -0.53911007	    -13.76237921
      0.24000000	      9.25810173	      0.18182908	      3.67218029	      0.37907100	      0.98418143	      0.53218467	     27.05926042	     -1.96617872	     -4.37891567	     90.25494475	      0.00000000	      0.00000000	     -5.53738971	    -21.55503511	     -8.79215464	      2.33212836	      0.55380718	     37.24357430	      0.00000000	      0.00000000	     10.54589481	    -16.54090656	    -28.62468690	      0.18436211	    -14.10061549
      0.24500000	      9.20393170	     -0.38504998	      3.69317500	      0.39432281	      0.98816806	      0.53237809	     27.56986070	     -1.44582421	     -4.72416547	     88.23602048	      0.00000000	      0.00000000	     -5.46406175	    -21.68102755	    -10.08786287	      1.54861921	      0.37383032	     36.01888558	      0.00000000	      0.00000000	      8.90833574	    -16.09496099	    -28.44765210	      0.89986677	    -14.42322943
      0.25000000	      9.14047826	     -0.95648832	      3.67308618	      0.40972808	      0.99235372	      0.53265588	     27.99166851	     -0.90413077	     -5.04904553	     86.07432665	      0.00000000	      0.00000000	     -5.44133797	    -21.75532075	    -11.38058507	      0.76552808	      0.11292270	     34.72613797	      0.00000000	      0.00000000	      7.05194507	    -15.62678546	    -28.24730069	      1.60601019	    -14.71941625
      0.25500000	      9.06428693	     -1.53442528	      3.60793831	      0.42528110	      0.99670637	      0.53302670	     28.32275388	     -0.32889778	     -5.34658832	     83.76417441	      0.00000000	      0.00000000	     -5.44207314	    -21.77782766	    -12.66960157	     -0.01753242	     -0.24854676	     33.36088075	      0.00000000	      0.00000000	      4.98996610	    -15.11744274	    -28.02002788	      2.30229769	    -14.98139759
      0.26000000	      8.97072500	     -2.12150969	      3.49786811	      0.44097585	      1.00118559	      0.53349827	     28.56305196	      0.28912774	     -5.61678509	     81.29960218	      0.00000000	      0.00000000	     -5.44233154	    -21.75763927	    -13.94929112	     -0.80381671	     -0.72857679	     31.92858587	      0.00000000	      0.00000000	      2.74016120	    -14.53996245	    -27.76105963	      2.99034463	    -15.20453573
      0.26500000	      8.85572668	     -2.72053763	      3.34762021	      0.45680668	      1.00574439	      0.53407126	     28.71342533	      0.95310963	     -5.86768976	     78.67737132	      0.00000000	      0.00000000	     -5.42617885	    -21.71034202	    -15.21140766	     -1.59758943	     -1.33851605	     30.44467860	      0.00000000	      0.00000000	      0.32659186	    -13.86685012	    -27.46615579	      3.67413439	    -15.38738489
      0.27000000	      8.71790594	     -3.33293297	      3.16592214	      0.47276852	      1.01033450	      0.53473661	     28.77368135	      1.65837136	     -6.11368862	     75.89856384	      0.00000000	      0.00000000	     -5.38604564	    -21.65215232	    -16.44876339	     -2.40122535	     -2.07950296	     28.93136823	      0.00000000	      0.00000000	     -2.21766235	    -13.07989374	    -27.13390761	      4.35859030	    -15.53154953
      0.27500000	      8.55914255	     -3.95716374	      2.96399202	      0.48885744	      1.01491133	      0.53547767	     28.74169070	      2.39307121	     -6.37167668	     72.96823857	      0.00000000	      0.00000000	     -5.32062666	    -21.59221925	    -17.65707823	     -3.21289350	     -2.94152022	     27.41385820	      0.00000000	      0.00000000	     -4.84774572	    -12.17786810	    -26.76623061	      5.04714547	    -15.64140450
      0.28000000	      8.38254142	     -4.58757367	      2.75368269	      0.50507143	      1.01943519	      0.53627499	     28.61531425	      3.14035417	     -6.65663085	     69.89409750	      0.00000000	      0.00000000	     -5.23260914	    -21.52594909	    -18.83285877	     -4.02528555	     -3.90421443	     25.91842565	      0.00000000	      0.00000000	     -7.50627930	    -11.17871185	    -26.36564036	      5.73913251	    -15.72410465
      0.28500000	      8.18927850	     -5.21348460	      2.54563690	      0.52140944	      1.02386914	      0.53710939	     28.39594374	      3.88007303	     -6.97812441	     66.68560813	      0.00000000	      0.00000000	     -5.12713428	    -21.43180793	    -19.96890036	     -4.82487873	     -4.93842039	     24.47278868	      0.00000000	      0.00000000	    -10.12688020	    -10.11609431	    -25.93143864	      6.42764598	    -15.78966954
      0.29000000	      7.97750975	     -5.81899054	      2.34786618	      0.53786801	      1.02817709	      0.53796166	     28.09012861	      4.58970812	     -7.33913723	     63.35423500	      0.00000000	      0.00000000	     -5.01077950	    -21.27248042	    -21.05184764	     -5.59202542	     -6.00825307	     23.10677602	      0.00000000	      0.00000000	    -12.64243485	     -9.03366448	    -25.45898052	      7.09902623	    -15.85039213
      0.29500000	      7.74454983	     -6.38404411	      2.16503838	      0.55443653	      1.03232447	      0.53881089	     27.70770252	      5.24554499	     -7.73705892	     59.91464251	      0.00000000	      0.00000000	     -4.89033701	    -20.99990128	    -22.06445068	     -6.30236576	     -7.07346452	     21.85088123	      0.00000000	      0.00000000	    -14.99605946	     -7.98123450	    -24.94335087	      7.73441421	    -15.91925582
      0.30000000	      7.48985833	     -6.88650945	      1.99851193	      0.57109389	      1.03627984	      0.53963532	     27.25895234	      5.82459400	     -8.16533305	     56.38627564	      0.00000000	      0.00000000	     -4.77068327	    -20.56259148	    -22.99018673	     -6.92915800	     -8.09131902	     20.73251666	      0.00000000	      0.00000000	    -17.15187097	     -7.01449869	    -24.38395759	      8.31208171	    -16.00773348
      0.30500000	      7.21573432	     -7.30447138	      1.84715743	      0.58780860	      1.04001501	      0.54041677	     26.75401596	      6.30671933	     -8.61483103	     52.79439877	      0.00000000	      0.00000000	     -4.65178433	    -19.91276578	    -23.81595851	     -7.44607929	     -9.01778788	     19.77209683	      0.00000000	      0.00000000	    -19.10348507	     -6.19523471	    -23.78583280	      8.80931813	    -16.12373975
      0.31000000	      6.92570707	     -7.61852194	      1.70872145	      0.60454326	      1.04350387	      0.54114594	     26.20432329	      6.67640368	     -9.07524394	     49.16998549	      0.00000000	      0.00000000	     -4.52606678	    -19.01109283	    -24.53204533	     -7.83033679	     -9.80835948	     18.98073554	      0.00000000	      0.00000000	    -20.87783930	     -5.58708290	    -23.15750154	      9.20414997	    -16.27051412
      0.31500000	      6.62288805	     -7.81390921	      1.58092753	      0.62126075	      1.04672156	      0.54182479	     25.62366330	      6.92394387	     -9.53678659	     45.54857146	      0.00000000	      0.00000000	     -4.37805578	    -17.82928801	    -25.13174656	     -8.06555906	    -10.41895106	     18.36006726	      0.00000000	      0.00000000	    -22.53043375	     -5.24500814	    -22.50828721	      9.47747408	    -16.44673680
      0.32000000	      6.30964272	     -7.88237708	      1.46170806	      0.63792979	      1.04964531	      0.54246546	     25.02752632	      7.04617494	     -9.99200778	     41.96833780	      0.00000000	      0.00000000	     -4.18747086	    -16.35236705	    -25.61203047	     -8.14398574	    -10.80814481	     17.90492530	      0.00000000	      0.00000000	    -24.12912832	     -5.20081687	    -21.84691744	      9.61554367	    -16.64752671
      0.32500000	      5.98841612	     -7.82361696	      1.34897568	      0.65452808	      1.05225693	      0.54308706	     24.43090159	      7.04704499	    -10.43703693	     38.46740499	      0.00000000	      0.00000000	     -3.93502542	    -14.58115371	    -25.97427910	     -8.06806206	    -10.94204299	     17.60948606	      0.00000000	      0.00000000	    -25.72880482	     -5.45009318	    -21.18156311	      9.61257917	    -16.86581934
      0.33000000	      5.66307219	     -7.64620051	      1.24085924	      0.67104204	      1.05454617	      0.54371134	     23.84530475	      6.93814355	    -10.87137769	     35.08040823	      0.00000000	      0.00000000	     -3.60844956	    -12.53369768	    -26.22403600	     -7.85141376	    -10.80100617	     17.47510596	      0.00000000	      0.00000000	    -27.34512433	     -5.94735617	    -20.52091800	      9.47318438	    -17.09390726
      0.33500000	      5.33991715	     -7.36749192	      1.13653864	      0.68746349	      1.05651324	      0.54435729	     23.27628899	      6.73859425	    -11.29595229	     31.83507435	      0.00000000	      0.00000000	     -3.20619721	    -10.24466184	    -26.36961206	     -7.51830190	    -10.38521470	     17.51553062	      0.00000000	      0.00000000	    -28.93891235	     -6.61387177	    -19.87548671	      9.21359798	    -17.32483292
      0.34000000	      5.02769715	     -7.01180481	      1.03675141	      0.70378581	      1.05816903	      0.54503648	     22.72273117	      6.47334298	    -11.71019524	     28.75018825	      0.00000000	      0.00000000	     -2.73775019	     -7.76307284	    -26.42023259	     -7.10042110	     -9.71619367	     17.75578419	      0.00000000	      0.00000000	    -30.42104620	     -7.35636523	    -19.25808843	      8.86042008	    -17.55291047
      0.34500000	      4.73632541	     -6.60668557	      0.94294770	      0.72000191	      1.05953253	      0.54575098	     22.17853591	      6.16969047	    -12.10924264	     25.83609301	      0.00000000	      0.00000000	     -2.22123998	     -5.14919035	    -26.38450252	     -6.63107928	     -8.83393614	     18.22491049	      0.00000000	      0.00000000	    -31.67839622	     -8.08952828	    -18.68294282	      8.44632666	    -17.77268710
      0.35000000	      4.47464599	     -6.17847958	      0.85511403	      0.73610513	      1.06062622	      0.54649525	     21.63627375	      5.85343845	    -12.48173594	     23.09737802	      0.00000000	      0.00000000	     -1.67997005	     -2.47159017	    -26.26961709	     -6.13867204	     -7.79122722	     18.94624793	      0.00000000	      0.00000000	    -32.60885938	     -8.75378226	    -18.16329540	      8.00402713	    -17.97668290
      0.35500000	      4.24851519	     -5.74888201	      0.76989980	      0.75209117	      1.06147149	      0.54726094	     21.09076238	      5.54623372	    -12.80932632	     20.53617554	      0.00000000	      0.00000000	     -1.13879429	      0.19511327	    -26.08171461	     -5.64244364	     -6.64700289	     19.92958854	      0.00000000	      0.00000000	    -33.14955636	     -9.32211454	    -17.70888550	      7.56079373	    -18.15386866
      0.36000000	      4.06060071	     -5.33331712	      0.68086707	      0.76795865	      1.06208619	      0.54804237	     20.54066784	      5.26425780	    -13.06972480	     18.15505630	      0.00000000	      0.00000000	     -0.62064112	      2.77392788	    -25.82722013	     -5.15236763	     -5.46041417	     21.16812442	      0.00000000	      0.00000000	    -33.28943298	     -9.79523363	    -17.32512751	      7.13528586	    -18.29086766
      0.36500000	      3.91164917	     -4.94089974	      0.58058345	      0.78370733	      1.06248433	      0.54884020	     19.98837578	      5.01756560	    -13.24323464	     15.95962601	      0.00000000	      0.00000000	     -0.14362764	      5.19250281	    -25.51402312	     -4.67217690	     -4.28683637	     22.64050220	      0.00000000	      0.00000000	    -33.06641178	    -10.19014786	    -17.01416097	      6.73697485	    -18.37554500
      0.37000000	      3.80184816	     -4.57546836	      0.46267974	      0.79933590	      1.06267666	      0.54966147	     19.43946428	      4.80997709	    -13.31971509	     13.96072211	      0.00000000	      0.00000000	      0.28087261	      7.39128625	    -25.15169418	     -4.20295573	     -3.17542904	     24.31574106	      0.00000000	      0.00000000	    -32.55380734	    -10.52897942	    -16.77641818	      6.36771989	    -18.40072028
      0.37500000	      3.73150223	     -4.23732532	      0.32280451	      0.81484151	      1.06267118	      0.55051540	     18.90222982	      4.63991469	    -13.30285917	     12.17547044	      0.00000000	      0.00000000	      0.64923945	      9.32819659	    -24.75091544	     -3.74561375	     -2.16675406	     26.15853981	      0.00000000	      0.00000000	    -31.84206120	    -10.83170455	    -16.61175976	      6.02492078	    -18.36601329
      0.38000000	      3.70105197	     -3.92531939	      0.15879434	      0.83022113	      1.06247356	      0.55140691	     18.38709578	      4.50215940	    -13.21129725	     10.62684513	      0.00000000	      0.00000000	      0.96583122	     10.97916659	    -24.32227434	     -3.30231764	     -1.29058966	     28.13430033	      0.00000000	      0.00000000	    -31.02123381	    -11.11307162	    -16.51998693	      5.70541247	    -18.27728160
      0.38500000	      3.71088421	     -3.63886894	     -0.02935520	      0.84547409	      1.06208826	      0.55233123	     17.90553187	      4.38999760	    -13.07713525	      9.34180259	      0.00000000	      0.00000000	      1.24242063	     12.33850106	    -23.87482988	     -2.87760977	     -0.56580666	     30.21354855	      0.00000000	      0.00000000	    -30.16801508	    -11.38274289	    -16.50093882	      5.40897166	    -18.14441304
      0.39000000	      3.76153917	     -3.37964472	     -0.23943648	      0.86060402	      1.06152043	      0.55327225	     17.46770519	      4.29746345	    -12.94056757	      8.34737086	      0.00000000	      0.00000000	      1.49650883	     13.41956813	    -23.41571608	     -2.47948388	     -0.00238939	     32.37413378	      0.00000000	      0.00000000	    -29.33942211	    -11.64740848	    -16.55468641	      5.14050750	    -17.97856567
      0.39500000	      3.85426644	     -3.15278485	     -0.46693634	      0.87561937	      1.06077770	      0.55420478	     17.07888922	      4.22179331	    -12.83904157	      7.66418166	      0.00000000	      0.00000000	      1.74836798	     14.25089170	    -22.95119182	     -2.12017420	      0.39657088	     34.60033986	      0.00000000	      0.00000000	    -28.57283722	    -11.91352946	    -16.68183341	      4.91058448	    -17.78933320
      0.40000000	      3.99083516	     -2.96733074	     -0.70546163	      0.89053202	      1.05986910	      0.55509977	     16.73677653	      4.16567865	    -12.79380674	      7.29930888	      0.00000000	      0.00000000	      2.01782845	     14.86618997	    -22.48734433	     -1.81606614	      0.63371164	     36.88081256	      0.00000000	      0.00000000	    -27.88894387	    -12.18974863	    -16.88289580	      4.73422831	    -17.58190902
      0.40500000	      4.17168280	     -2.83530913	     -0.94834508	      0.90535446	      1.05879994	      0.55593094	     16.43231783	      4.13808320	    -12.80015064	      7.24210894	      0.00000000	      0.00000000	      2.32229860	     15.29345724	    -22.02847729	     -1.58598444	      0.71595497	     39.20778347	      0.00000000	      0.00000000	    -27.29429845	    -12.48847285	    -17.15606241	      4.62807033	    -17.35469331
      0.41000000	      4.39306142	     -2.76927395	     -1.19116799	      0.92009585	      1.05756524	      0.55668122	     16.15425581	      4.15274387	    -12.82606010	      7.46532683	      0.00000000	      0.00000000	      2.67565248	     15.54814190	    -21.57368205	     -1.44770408	      0.65281907	     41.57758851	      0.00000000	      0.00000000	    -26.78393442	    -12.82615971	    -17.49446486	      4.60645602	    -17.09836559
      0.41500000	      4.64513809	     -2.77894663	     -1.43385761	      0.93475802	      1.05614617	      0.55734694	     15.89457488	      4.22464801	    -12.81972735	      7.93050188	      0.00000000	      0.00000000	      3.08553336	     15.63195046	    -21.11432086	     -1.41355943	      0.45618221	     43.99042342	      0.00000000	      0.00000000	    -26.34636908	    -13.22165890	    -17.88520308	      4.67780793	    -16.79764615
      0.42000000	      4.91267850	     -2.86828449	     -1.68087276	      0.94933391	      1.05451277	      0.55793788	     15.65149952	      4.36582423	    -12.72292818	      8.59490616	      0.00000000	      0.00000000	      3.54834130	     15.53681973	    -20.63474957	     -1.48699793	      0.14193611	     46.44825799	      0.00000000	      0.00000000	    -25.97058831	    -13.69259704	    -18.31131169	      4.84258185	    -16.43608326
      0.42500000	      5.17817556	     -3.03457013	     -1.93890000	      0.96381046	      1.05263149	      0.55847286	     15.42888917	      4.58236403	    -12.48649681	      9.41798667	      0.00000000	      0.00000000	      4.04556943	     15.25264356	    -20.11603918	     -1.66238172	     -0.26856782	     48.95235862	      0.00000000	      0.00000000	    -25.65050370	    -14.25106673	    -18.75545095	      5.09374741	    -16.00220075
      0.43000000	      5.42563762	     -3.27025152	     -2.21295291	      0.97817547	      1.05047334	      0.55897290	     15.23356217	      4.87401255	    -12.08450275	     10.36657844	      0.00000000	      0.00000000	      4.54561863	     14.77625059	    -19.54049763	     -1.92879798	     -0.74893142	     51.50216808	      0.00000000	      0.00000000	    -25.38330833	    -14.89994997	    -19.20280522	      5.41990366	    -15.49422094
      0.43500000	      5.64321062	     -3.56651284	     -2.50271873	      0.99242604	      1.04801937	      0.55945535	     15.07264291	      5.23603130	    -11.52350180	     11.41810697	      0.00000000	      0.00000000	      5.01037056	     14.11808806	    -18.89508059	     -2.27571160	     -1.26902099	     54.09527389	      0.00000000	      0.00000000	    -25.16384085	    -15.63063736	    -19.64183303	      5.80984044	    -14.92143848
      0.44000000	      5.82406734	     -3.91637423	     -2.80088668	      1.00657480	      1.04526263	      0.55993089	     14.95172707	      5.66171633	    -10.84329894	     12.56046334	      0.00000000	      0.00000000	      5.40195137	     13.30300063	    -18.17299793	     -2.69695106	     -1.79619189	     56.72736108	      0.00000000	      0.00000000	    -24.98043005	    -16.42376284	    -20.06362197	      6.25615470	    -14.30155713
      0.44500000	      5.96606356	     -4.31523732	     -3.09460755	      1.02064964	      1.04220666	      0.56040337	     14.87373271	      6.14365579	    -10.10801677	     13.78814298	      0.00000000	      0.00000000	      5.68618066	     12.36432255	    -17.37353148	     -3.19042522	     -2.29754292	     59.39197837	      0.00000000	      0.00000000	    -24.81554968	    -17.25451564	    -20.46145604	      6.75548797	    -13.65457265
      0.45000000	      6.07084273	     -4.75831046	     -3.36992939	      1.03468540	      1.03886187	      0.56087073	     14.83855175	      6.67261727	     -9.39112190	     15.09665553	      0.00000000	      0.00000000	      5.83337099	     11.33609446	    -16.50043852	     -3.75333159	     -2.74396540	     62.08064826	      0.00000000	      0.00000000	    -24.65000260	    -18.10036245	    -20.83138652	      7.30488469	    -12.99615464
      0.45500000	      6.14275515	     -5.23663878	     -3.61686466	      1.04871049	      1.03524076	      0.56132651	     14.84393556	      7.23474592	     -8.76144332	     16.47877672	      0.00000000	      0.00000000	      5.82046764	     10.25005554	    -15.55953646	     -4.37572398	     -3.11409604	     64.78385643	      0.00000000	      0.00000000	    -24.46641093	    -18.94605570	    -21.17320384	      7.89659692	    -12.33466210
      0.46000000	      6.18761129	     -5.73465941	     -3.83193171	      1.06273512	      1.03135336	      0.56176198	     14.88770347	      7.80940859	     -8.27446103	     17.92503529	      0.00000000	      0.00000000	      5.63714953	      9.13741079	    -14.55596644	     -5.03675392	     -3.39552553	     67.49299034	      0.00000000	      0.00000000	    -24.24926681	    -19.78346554	    -21.49058251	      8.51487035	    -11.67291920
      0.46500000	      6.21128773	     -6.23114089	     -4.01696138	      1.07674563	      1.02720476	      0.56216891	     14.97053503	      8.37005014	     -7.96725740	     19.42793470	      0.00000000	      0.00000000	      5.29322307	      8.02818204	    -13.49167269	     -5.70610737	     -3.58274254	     70.20229903	      0.00000000	      0.00000000	    -23.98313623	    -20.60828268	    -21.78985326	      9.13680377	    -11.01173326
      0.47000000	      6.21874743	     -6.70298216	     -4.17554881	      1.09070666	      1.02279717	      0.56254265	     15.09771837	      8.88846359	     -7.85394148	     20.98730503	      0.00000000	      0.00000000	      4.82177816	      6.94375835	    -12.36426270	     -6.34989560	     -3.67364510	     72.90933853	      0.00000000	      0.00000000	    -23.65251318	    -21.41646634	    -22.07818070	      9.73651886	    -10.35214677
      0.47500000	      6.21436053	     -7.12974893	     -4.30975749	      1.10456999	      1.01813659	      0.56288506	     15.27825447	      9.34064868	     -7.92144547	     22.61404667	      0.00000000	      0.00000000	      4.27552997	      5.88743499	    -11.16864107	     -6.93804890	     -3.66727501	     75.61312014	      0.00000000	      0.00000000	    -23.24452483	    -22.20159764	    -22.36263292	     10.29005859	     -9.69614686
      0.48000000	      6.20345311	     -7.49735350	     -4.41932717	      1.11828714	      1.01324216	      0.56320559	     15.52118370	      9.71227988	     -8.12773792	     24.33013727	      0.00000000	      0.00000000	      3.71816013	      4.84078582	     -9.90126864	     -7.45028020	     -3.56450711	     78.31061013	      0.00000000	      0.00000000	    -22.75299405	    -22.95342121	    -22.65080273	     10.77924093	     -9.04601312
      0.48500000	      6.19356423	     -7.80073491	     -4.50381822	      1.13182163	      1.00815488	      0.56351873	     15.83069847	     10.00296943	     -8.40439761	     26.16333432	      0.00000000	      0.00000000	      3.21388211	      3.76863645	     -8.56459719	     -7.87934426	     -3.37100974	     80.99316523	      0.00000000	      0.00000000	    -22.18182580	    -23.65778361	    -22.95196440	     11.19455450	     -8.40172620
      0.49000000	      6.19396611	     -8.04561478	     -4.56598220	      1.14515755	      1.00294251	      0.56383816	     16.20206834	     10.22839427	     -8.66564590	     28.13701060	      0.00000000	      0.00000000	      2.81795243	      2.63136089	     -7.16888771	     -8.23160877	     -3.09960622	     83.64459815	      0.00000000	      0.00000000	    -21.54611099	    -24.29773568	    -23.27724074	     11.53743790	     -7.75767276
      0.49500000	      6.21383347	     -8.24855884	     -4.61381981	      1.15830335	      0.99769780	      0.56417037	     16.61930037	     10.41851110	     -8.82519834	     30.25855309	      0.00000000	      0.00000000	      2.57040919	      1.40267601	     -5.73083854	     -8.52512455	     -2.76939179	     86.24192726	      0.00000000	      0.00000000	    -20.86997728	    -24.85554060	    -23.63857745	     11.82117087	     -7.10191598
      0.50000000	      6.26082721	     -8.43433143	     -4.65952090	      1.17129058	      0.99252960	      0.56451086	     17.05413383	     10.61090213	     -8.81811701	     32.51072966	      0.00000000	      0.00000000	      2.49485367	      0.08840203	     -4.27062275	     -8.78544999	     -2.40133989	     88.75867866	      0.00000000	      0.00000000	    -20.18135201	    -25.31623923	    -24.04749643	     12.06908445	     -6.41971561
      0.50500000	      6.34061184	     -8.63024547	     -4.71538416	      1.18416889	      0.98754815	      0.56484392	     17.46679668	     10.84053642	     -8.61947385	     34.84891364	      0.00000000	      0.00000000	      2.60235567	     -1.26310497	     -2.80836797	     -9.03958576	     -2.01250210	     91.16941013	      0.00000000	      0.00000000	    -19.50514856	    -25.67311189	    -24.51341675	     12.30948442	     -5.69953447
      0.51000000	      6.45573250	     -8.85837543	     -4.78885306	      1.19699924	      0.98284750	      0.56514449	     17.81064170	     11.12902937	     -8.25077309	     37.20501770	      0.00000000	      0.00000000	      2.89722733	     -2.56834098	     -1.35940705	     -9.30841509	     -1.61170910	     93.45357941	      0.00000000	      0.00000000	    -18.85763494	    -25.93257149	    -25.03980386	     12.56807172	     -4.93816979
      0.51500000	      6.60339781	     -9.12781155	     -4.87913595	      1.20984625	      0.97848979	      0.56538138	     18.04086488	     11.47696960	     -7.77092312	     39.49738847	      0.00000000	      0.00000000	      3.37981259	     -3.73482118	      0.07109222	     -9.59898846	     -1.19859792	     95.59739134	      0.00000000	      0.00000000	    -18.24468935	    -26.11412397	    -25.61880611	     12.85997592	     -4.14313828
      0.52000000	      6.77461041	     -9.42980221	     -4.97656165	      1.22276894	      0.97449724	      0.56552311	     18.12346009	     11.86193047	     -7.25635892	     41.64473171	      0.00000000	      0.00000000	      4.04493847	     -4.69370933	      1.49068032	     -9.89940493	     -0.76581595	     97.59354052	      0.00000000	      0.00000000	    -17.66406799	    -26.24384874	    -26.22892798	     13.18396262	     -3.33306351
      0.52500000	      6.95645582	     -9.73792789	     -5.06462973	      1.23581040	      0.97085434	      0.56554704	     18.04055240	     12.24271255	     -6.77901107	     43.58122303	      0.00000000	      0.00000000	      4.87995009	     -5.41972200	      2.91704056	    -10.17907926	     -0.30305926	     99.43978804	      0.00000000	      0.00000000	    -17.10898445	    -26.34487992	    -26.83887261	     13.52088743	     -2.53694222
      0.53000000	      7.13572128	    -10.01375273	     -5.12422042	      1.24898999	      0.96751806	      0.56544857	     17.79188418	     12.56840911	     -6.38986069	     45.26879581	      0.00000000	      0.00000000	      5.86647108	     -5.92686864	      4.37228973	    -10.39540291	      0.19832872	    101.13731817	      0.00000000	      0.00000000	    -16.57027969	    -26.42976270	    -27.41498005	     13.83743187	     -1.79082916
      0.53500000	      7.30084844	    -10.21634424	     -5.13912408	      1.26230220	      0.96443174	      0.56524599	     17.39364371	     12.78985305	     -6.11157340	     46.70188832	      0.00000000	      0.00000000	      6.98484905	     -6.24607977	      5.87768468	    -10.50507431	      0.74098720	    102.68910209	      0.00000000	      0.00000000	    -16.03676821	    -26.49726872	    -27.92739093	     14.09427970	     -1.13049682
      0.54000000	      7.44194317	    -10.31239585	     -5.10158767	      1.27572354	      0.96154075	      0.56497912	     16.87420357	     12.87049873	     -5.93946950	     47.90215136	      0.00000000	      0.00000000	      8.21663819	     -6.40297911	      7.44954613	    -10.47615161	      1.31791480	    104.09791186	      0.00000000	      0.00000000	    -15.49570605	    -26.53489588	    -28.35337298	     14.25571788	     -0.58229503
      0.54500000	      7.55082821	    -10.28355868	     -5.01619023	      1.28922468	      0.95880805	      0.56470292	     16.26632537	     12.79386952	     -5.84794304	     48.90564616	      0.00000000	      0.00000000	      9.54248297	     -6.41056479	      9.09531631	    -10.29663013	      1.91015471	    105.36398172	      0.00000000	      0.00000000	    -14.93555192	    -26.52759805	    -28.67938436	     14.29711461	     -0.15633093
      0.55000000	      7.62213095	    -10.12895861	     -4.90039797	      1.30278238	      0.95622571	      0.56447788	     15.59827043	     12.56558092	     -5.79929498	     49.74876236	      0.00000000	      0.00000000	     10.93707084	     -6.27731655	     10.81040400	     -9.97681585	      2.48693826	    106.48338931	      0.00000000	      0.00000000	    -14.35066643	    -26.46979910	    -28.90258969	     14.20822581	      0.15597988
      0.55500000	      7.65446418	     -9.86268793	     -4.78078390	      1.31638576	      0.95381722	      0.56435849	     14.88800218	     12.20936110	     -5.75314256	     50.45857966	      0.00000000	      0.00000000	     12.36525644	     -6.01975059	     12.57834016	     -9.54495104	      3.01002960	    107.44842853	      0.00000000	      0.00000000	    -13.74481417	    -26.37352715	    -29.03060577	     13.99228104	      0.37971857
      0.56000000	      7.65036729	     -9.50785698	     -4.68570845	      1.33003531	      0.95162921	      0.56438227	     14.14272066	     11.75867362	     -5.67513911	     51.04967489	      0.00000000	      0.00000000	     13.78290087	     -5.66740148	     14.37520246	     -9.03810520	      3.44260943	    108.24967993	      0.00000000	      0.00000000	    -13.13016327	    -26.26583324	    -29.07832262	     13.66236002	      0.54967428
      0.56500000	      7.61490278	     -9.09011717	     -4.63731697	      1.34373932	      0.94971740	      0.56456286	     13.36195233	     11.24778437	     -5.54324212	     51.52524429	      0.00000000	      0.00000000	     15.14265674	     -5.25671575	     16.17567611	     -8.49237895	      3.75964701	    108.87797507	      0.00000000	      0.00000000	    -12.52133945	    -26.17574867	    -29.06261312	     13.23738521	      0.70062800
      0.57000000	      7.55436997	     -8.63320195	     -4.64576770	      1.35751304	      0.94813501	      0.56489011	     12.54019887	     10.70585033	     -5.35062075	     51.87913300	      0.00000000	      0.00000000	     16.40135425	     -4.82121537	     17.95672566	     -7.93637499	      3.95473726	    109.32520818	      0.00000000	      0.00000000	    -11.92787365	    -26.12064818	    -28.99785098	     12.73935665	      0.85856334
      0.57500000	      7.47594246	     -8.15654862	     -4.70767956	      1.37137942	      0.94692614	      0.56533710	     11.66805550	     10.15424102	     -5.10524400	     52.09821203	      0.00000000	      0.00000000	     17.52581450	     -4.38680091	     19.69796883	     -7.38911720	      4.03942013	    109.58468020	      0.00000000	      0.00000000	    -11.34959021	    -26.10264298	    -28.89425199	     12.19099193	      1.03659879
      0.58000000	      7.38650748	     -7.67291737	     -4.81037730	      1.38536598	      0.94612051	      0.56587136	     10.73536381	      9.60458144	     -4.82502998	     52.16741162	      0.00000000	      0.00000000	     18.49673293	     -3.97177068	     21.38205432	     -6.86047210	      4.03396447	    109.65166190	      0.00000000	      0.00000000	    -10.77729749	    -26.11424148	    -28.75753786	     11.61129500	      1.23715958
      0.58500000	      7.28950627	     -7.18537700	     -4.94068687	      1.39949613	      0.94572747	      0.56646601	      9.73814340	      9.05654502	     -4.52863608	     52.07742858	      0.00000000	      0.00000000	     19.31043569	     -3.58592854	     22.99749611	     -6.35201713	      3.95368640	    109.52370743	      0.00000000	      0.00000000	    -10.19848263	    -26.14411861	    -28.58797570	     11.00926114	      1.45875961
      0.59000000	      7.18246949	     -6.68641697	     -5.09208085	      1.41378077	      0.94573416	      0.56710579	      8.68403591	      8.49792632	     -4.22724738	     51.83026262	      0.00000000	      0.00000000	     19.97629851	     -3.22882635	     24.54129624	     -5.85841034	      3.79984839	    109.20010571	      0.00000000	      0.00000000	     -9.60592076	    -26.17884671	    -28.38016191	     10.38054728	      1.70283936
      0.59500000	      7.05864258	     -6.16178847	     -5.26441876	      1.42821778	      0.94611254	      0.56778550	      7.59007836	      7.90938498	     -3.92373152	     51.43810748	      0.00000000	      0.00000000	     20.50900019	     -2.89168254	     26.01712772	     -5.36984788	      3.56206063	    108.68076513	      0.00000000	      0.00000000	     -9.00504882	    -26.20408790	    -28.12570442	      9.71132443	      1.97607667
      0.60000000	      6.91199150	     -5.59753429	     -5.45808799	      1.44279947	      0.94683203	      0.56850335	      6.47411383	      7.27221343	     -3.61846790	     50.91722440	      0.00000000	      0.00000000	     20.91925310	     -2.56352881	     27.42912994	     -4.87513056	      3.22945114	    107.96547463	      0.00000000	      0.00000000	     -8.41486848	    -26.20795135	    -27.81797405	      8.98718809	      2.28777849
      0.60500000	      6.74165787	     -4.98621427	     -5.66952569	      1.45752087	      0.94787003	      0.56925573	      5.34690930	      6.57526418	     -3.31487672	     50.28219857	      0.00000000	      0.00000000	     21.20782424	     -2.23764650	     28.77570296	     -4.36503346	      2.80118774	    107.05426229	      0.00000000	      0.00000000	     -7.86017131	    -26.18447882	    -27.45605056	      8.20107495	      2.64610721
      0.61000000	      6.55263503	     -4.32988889	     -5.89189140	      1.47238298	      0.94921581	      0.57003780	      4.21034949	      5.81884415	     -3.01961458	     49.54369079	      0.00000000	      0.00000000	     21.36421519	     -1.91527690	     30.04786098	     -3.83614097	      2.28970641	    105.94873750	      0.00000000	      0.00000000	     -7.35945067	    -26.13399315	    -27.04542093	      7.35655831	      3.05642036
      0.61500000	      6.35269303	     -3.63956766	     -6.11868565	      1.48739187	      0.95086812	      0.57084776	      3.06136602	      5.01502465	     -2.73868790	     48.70906934	      0.00000000	      0.00000000	     21.36839664	     -1.60592442	     31.23274598	     -3.29368778	      1.71677230	    104.65332357	      0.00000000	      0.00000000	     -6.91729351	    -26.05964570	    -26.59516002	      6.46665464	      3.52152414
      0.62000000	      6.14884421	     -2.93176306	     -6.34616327	      1.50255653	      0.95283114	      0.57168934	      1.89679415	      4.18416069	     -2.47408597	     47.78404562	      0.00000000	      0.00000000	     21.19376480	     -1.32433242	     32.31819699	     -2.75076399	      1.10655505	    103.17497868	      0.00000000	      0.00000000	     -6.52701063	    -25.96302910	    -26.11441316	      5.54963921	      4.04166518
      0.62500000	      5.94664978	     -2.22358375	     -6.57238044	      1.51788605	      0.95511267	      0.57256885	      0.71486593	      3.34855949	     -2.22445580	     46.77420033	      0.00000000	      0.00000000	     20.81047066	     -1.08520554	     33.29421484	     -2.22325401	      0.48017590	    101.52112516	      0.00000000	      0.00000000	     -6.18053999	    -25.84255904	    -25.61159023	      4.62384551	      4.61306837
      0.63000000	      5.75229478	     -1.52836621	     -6.79366767	      1.53338545	      0.95772334	      0.57348709	     -0.48657166	      2.52578877	     -1.98999578	     45.68625288	      0.00000000	      0.00000000	     20.18926664	     -0.89798461	     34.15143523	     -1.72278351	     -0.14617182	     99.69717738	      0.00000000	      0.00000000	     -5.87657282	    -25.69527621	    -25.09641714	      3.70375459	      5.22582755
      0.63500000	      5.57455577	     -0.85354214	     -7.00148763	      1.54905296	      0.96067371	      0.57443001	     -1.71197138	      1.72445441	     -1.77823474	     44.52881561	      0.00000000	      0.00000000	     19.30598116	     -0.76377467	     34.87951359	     -1.25129084	     -0.76042920	     97.70547099	      0.00000000	      0.00000000	     -5.62041648	    -25.51975697	    -24.58185843	      2.79893146	      5.86300476
      0.64000000	      5.42399088	     -0.20133790	     -7.18269094	      1.56488166	      0.96396888	      0.57536434	     -2.96737774	      0.94413288	     -1.60644839	     43.31199590	      0.00000000	      0.00000000	     18.14564940	     -0.67553081	     35.46770226	     -0.80031831	     -1.35330169	     95.54629260	      0.00000000	      0.00000000	     -5.41725515	    -25.31784041	    -24.08300559	      1.91565550	      6.50251941
      0.64500000	      5.30917497	      0.42875795	     -7.32343851	      1.58086433	      0.96760259	      0.57624266	     -4.25676091	      0.17890124	     -1.49914539	     42.04602616	      0.00000000	      0.00000000	     16.70473828	     -0.62140884	     35.90790129	     -0.35529610	     -1.91752810	     93.22022690	      0.00000000	      0.00000000	     -5.26569616	    -25.09450943	    -23.61264768	      1.05939047	      7.12160151
      0.65000000	      5.23241081	      1.03810168	     -7.41366542	      1.59699734	      0.97155195	      0.57701638	     -5.57767367	     -0.57831124	     -1.48260773	     40.74019207	      0.00000000	      0.00000000	     14.99075244	     -0.58924141	     36.19856643	      0.09883635	     -2.44768957	     90.73009117	      0.00000000	      0.00000000	     -5.15658014	    -24.85676485	    -23.17603394	      0.23566949	      7.70104044
      0.65500000	      5.18798976	      1.62922193	     -7.44880130	      1.61328115	      0.97577477	      0.57764869	     -6.91956234	     -1.33341965	     -1.57959250	     39.40275742	      0.00000000	      0.00000000	     13.02022609	     -0.56938626	     36.34673918	      0.57499985	     -2.94011053	     88.08087729	      0.00000000	      0.00000000	     -5.07665640	    -24.61251255	    -22.76826348	     -0.55174234	      8.22649550
      0.66000000	      5.16453166	      2.20732036	     -7.42874572	      1.62971807	      0.98021308	      0.57812197	     -8.26681476	     -2.09101654	     -1.80558940	     38.04098370	      0.00000000	      0.00000000	     10.81698201	     -0.55529966	     36.36585190	      1.08437260	     -3.39296827	     85.27765448	      0.00000000	      0.00000000	     -5.01341503	    -24.36937931	    -22.37656876	     -1.30398700	      8.68750779
      0.66500000	      5.14996219	      2.78027321	     -7.35626521	      1.64630927	      0.98480337	      0.57843973	     -9.60506746	     -2.85402701	     -2.16642762	     36.66057836	      0.00000000	      0.00000000	      8.41151210	     -0.54249940	     36.27008504	      1.63631622	     -3.80664641	     82.32335252	      0.00000000	      0.00000000	     -4.95802386	    -24.13271223	    -21.98649019	     -2.02846066	      9.07675921
      0.67000000	      5.13548674	      3.35611142	     -7.23590267	      1.66305259	      0.98948668	      0.57862394	    -10.92605198	     -3.62193331	     -2.65722165	     35.26583293	      0.00000000	      0.00000000	      5.84079042	     -0.52544488	     36.06959591	      2.23617837	     -4.18354850	     79.21859214	      0.00000000	      0.00000000	     -4.90610867	    -23.90270376	    -21.58759137	     -2.73650251	      9.39026564
      0.67500000	      5.11659932	      3.93951299	     -7.07316821	      1.67994160	      0.99421268	      0.57870837	    -12.22802366	     -4.38872074	     -3.26298372	     33.86163781	      0.00000000	      0.00000000	      3.14768988	     -0.49319686	     35.76942066	      2.88262036	     -4.52706176	     75.96359773	      0.00000000	      0.00000000	     -4.85773412	    -23.67189962	    -21.17561302	     -3.43868379	      9.62750150
      0.68000000	      5.09246843	      4.52935685	     -6.87397803	      1.69696530	      0.99893888	      0.57873002	    -13.51325195	     -5.14222617	     -3.96087180	     32.45647577	      0.00000000	      0.00000000	      0.38007188	     -0.42842311	     35.37045668	      3.56645888	     -4.84067792	     72.56027820	      0.00000000	      0.00000000	     -4.81724954	    -23.42484115	    -20.75201446	     -4.14056159	      9.79104958
      0.68500000	      5.06504518	      5.11825301	     -6.64453717	      1.71410826	      1.00362870	      0.57872169	    -14.78467432	     -5.86542308	     -4.72358822	     31.06485320	      0.00000000	      0.00000000	     -2.41019634	     -0.31323142	     34.87070114	      4.27159651	     -5.12797880	     69.01304323	      0.00000000	      0.00000000	     -4.79272180	    -23.14040629	    -20.32239822	     -4.84058928	      9.88615671
      0.69000000	      5.03765391	      5.69376812	     -6.39147378	      1.73135173	      1.00824896	      0.57870795	    -16.04229884	     -6.53897329	     -5.52312533	     29.70824742	      0.00000000	      0.00000000	     -5.16907347	     -0.13980157	     34.26713866	      4.97748140	     -5.39299441	     65.32858322	      0.00000000	      0.00000000	     -4.79484947	    -22.79556602	    -19.89393339	     -5.53013625	      9.92054373
      0.69500000	      5.01331846	      6.24038375	     -6.12185083	      1.74867603	      1.01276726	      0.57870570	    -17.28056843	     -7.14383472	     -6.33407914	     28.41374041	      0.00000000	      0.00000000	     -7.84475279	      0.07950103	     33.55823133	      5.66186744	     -5.64048081	     61.51562064	      0.00000000	      0.00000000	     -4.83541509	    -22.36833566	    -19.47268711	     -6.19496596	      9.90458833
      0.70000000	      4.99385646	      6.74125093	     -5.84292137	      1.76606365	      1.01715062	      0.57872760	    -18.48837540	     -7.66301499	     -7.13594333	     27.21006465	      0.00000000	      0.00000000	    -10.39548222	      0.30793928	     32.74575909	      6.30275826	     -5.87631289	     57.58538699	      0.00000000	      0.00000000	     -4.92494331	    -21.83811954	    -19.06230165	     -6.81745422	      9.85167657
      0.70500000	      4.97996570	      7.17952015	     -5.56166752	      1.78350220	      1.02136546	      0.57878435	    -19.65163269	     -8.08249949	     -7.91383006	     26.12234780	      0.00000000	      0.00000000	    -12.79909188	      0.48963294	     31.83550277	      6.87953986	     -6.10796774	     53.55297368	      0.00000000	      0.00000000	     -5.06921656	    -21.18316162	    -18.66409984	     -7.37876824	      9.77798842
      0.71000000	      4.97171559	      7.53951880	     -5.28401643	      1.80098478	      1.02537804	      0.57888272	    -20.75666463	     -8.39179866	     -8.65752613	     25.16779339	      0.00000000	      0.00000000	    -15.06074867	      0.56304163	     30.83728061	      7.37410518	     -6.34434767	     49.43916578	      0.00000000	      0.00000000	     -5.26500090	    -20.37677733	    -18.27797433	     -7.86044733	      9.70073599
      0.71500000	      4.96887040	      7.80790057	     -5.01360401	      1.81850647	      1.02915525	      0.57902071	    -21.79260384	     -8.58409344	     -9.35948081	     24.35415053	      0.00000000	      0.00000000	    -17.21504379	      0.47697585	     29.76488975	      7.77229839	     -6.59444360	     45.27204741	      0.00000000	      0.00000000	     -5.49655974	    -19.38536841	    -17.90356423	     -8.24550200	      9.63460173
      0.72000000	      4.97062602	      7.97491431	     -4.75061873	      1.83605849	      1.03266536	      0.57918518	    -22.75161648	     -8.65602457	    -10.01177831	     23.68185572	      0.00000000	      0.00000000	    -19.31798618	      0.20326861	     28.63628772	      8.06538423	     -6.86583944	     41.08748776	      0.00000000	      0.00000000	     -5.73554462	    -18.17079691	    -17.54090705	     -8.51986914	      9.58752681
      0.72500000	      4.97458595	      8.03592122	     -4.49189870	      1.85362390	      1.03587834	      0.57935528	    -23.62678234	     -8.60774756	    -10.60140482	     23.14950690	      0.00000000	      0.00000000	    -21.42557543	     -0.25619012	     27.47404335	      8.25109422	     -7.16476183	     36.92774617	      0.00000000	      0.00000000	     -5.94580615	    -16.69724691	    -17.18967130	     -8.67471709	      9.55813723
      0.73000000	      4.97546854	      7.99250023	     -4.23281117	      1.87117699	      1.03876586	      0.57951001	    -24.40890710	     -8.44344914	    -11.10503209	     22.76078882	      0.00000000	      0.00000000	    -23.56213132	     -0.86744541	     26.30544386	      8.33354525	     -7.49785371	     32.83823416	      0.00000000	      0.00000000	     -6.09145412	    -14.93975849	    -16.84721572	     -8.70865562	      9.53713715
      0.73500000	      4.96477499	      7.85210394	     -3.96989899	      1.88868614	      1.04130239	      0.57963562	    -25.08461639	     -8.17167642	    -11.48771813	     22.52976339	      0.00000000	      0.00000000	    -25.69138013	     -1.56711007	     25.16116145	      8.32157532	     -7.87380409	     28.86358314	      0.00000000	      0.00000000	     -6.14416961	    -12.89049297	    -16.50730060	     -8.62827019	      9.51278009
      0.74000000	      4.93236909	      7.62625506	     -3.70258198	      1.90611814	      1.04346883	      0.57972917	    -25.63748214	     -7.80504972	    -11.70920185	     22.48157586	      0.00000000	      0.00000000	    -27.70760385	     -2.27052259	     24.07192413	      8.22627250	     -8.30265662	     25.04441305	      0.00000000	      0.00000000	     -6.08684886	    -10.56047712	    -16.16122833	     -8.44643651	      9.47692490
      0.74500000	      4.86948772	      7.32840208	     -3.43321560	      1.92344260	      1.04525723	      0.57979582	    -26.05183038	     -7.35971269	    -11.73594404	     22.64759462	      0.00000000	      0.00000000	    -29.45635450	     -2.88564891	     23.06395145	      8.05928385	     -8.79198182	     21.41512706	      0.00000000	      0.00000000	     -5.91378207	     -7.97805214	    -15.80108190	     -8.17930536	      9.42764373
      0.75000000	      4.77168304	      6.97254618	     -3.16630806	      1.94063588	      1.04667370	      0.57984110	    -26.31721977	     -6.85494346	    -11.55279392	     23.05690386	      0.00000000	      0.00000000	    -30.77867807	     -3.33125847	     22.15474023	      7.83277274	     -9.34131059	     18.00218322	      0.00000000	      0.00000000	     -5.62923143	     -5.18723943	    -15.42305604	     -7.84359292	      9.36801744
      0.75500000	      4.64043234	      6.57293924	     -2.90786583	      1.95768417	      1.04773741	      0.57986355	    -26.43162979	     -6.31266040	    -11.16946021	     23.72756078	      0.00000000	      0.00000000	    -31.56115778	     -3.55617034	     21.35074343	      7.56037935	     -9.93848491	     14.82295550	      0.00000000	      0.00000000	     -5.24555983	     -2.24714605	    -15.02920021	     -7.45547004	      9.30348597
      0.76000000	      4.48294015	      6.14433974	     -2.66485635	      1.97458496	      1.04847654	      0.57985337	    -26.40252556	     -5.75617968	    -10.62042519	     24.66030226	      0.00000000	      0.00000000	    -31.77264362	     -3.55336273	     20.64790275	      7.25774417	    -10.56136892	     11.88623840	      0.00000000	      0.00000000	     -4.78101310	      0.76986680	    -14.62712002	     -7.03098818	      9.23933678
      0.76500000	      4.31045340	      5.70209590	     -2.44424641	      1.99134591	      1.04892283	      0.57979831	    -26.24592476	     -5.20817845	     -9.95889832	     25.83638539	      0.00000000	      0.00000000	    -31.47517410	     -3.36183114	     20.03492646	      6.94176572	    -11.18470730	      9.19512776	      0.00000000	      0.00000000	     -4.25710379	      3.78330146	    -14.22822290	     -6.58687412	      9.17867628
      0.77000000	      4.13604806	      5.26173898	     -2.25161998	      2.00798100	      1.04910676	      0.57969186	    -25.98401636	     -4.68878289	     -9.24703846	     27.22058255	      0.00000000	      0.00000000	    -30.80727801	     -3.05444313	     19.49791042	      6.62896763	    -11.78846580	      6.75163760	      0.00000000	      0.00000000	     -3.69599545	      6.71148410	    -13.84567864	     -6.14068367	      9.12145832
      0.77500000	      3.97293216	      4.83815672	     -2.09015797	      2.02450507	      1.04905508	      0.57953815	    -25.64219873	     -4.21489847	     -8.54606933	     28.76846568	      0.00000000	      0.00000000	    -29.94807500	     -2.71680181	     19.02413824	      6.33383528	    -12.36367601	      4.56090748	      0.00000000	      0.00000000	     -3.11873031	      9.47758851	    -13.49309315	     -5.71001861	      9.06531275
      0.78000000	      3.83357870	      4.44437820	     -1.96043315	      2.04092904	      1.04879180	      0.57935135	    -25.24643145	     -3.80064820	     -7.90909072	     30.43476365	      0.00000000	      0.00000000	    -29.07568652	     -2.42475902	     18.60358332	      6.06745554	    -12.91316445	      2.63260601	      0.00000000	      0.00000000	     -2.54478867	     12.01449985	    -13.18393740	     -5.31094153	      9.00769042
      0.78500000	      3.72922453	      4.09008208	     -1.86029224	      2.05725710	      1.04834115	      0.57915227	    -24.82128117	     -3.45735443	     -7.37726720	     32.17959023	      0.00000000	      0.00000000	    -28.33225144	     -2.22842761	     18.22826541	      5.83640338	    -13.44597052	      0.97880406	      0.00000000	      0.00000000	     -1.99214606	     14.26961145	    -12.93111752	     -4.95615040	      8.94752637
      0.79000000	      3.66940164	      3.78062985	     -1.78421616	      2.07348586	      1.04772893	      0.57896476	    -24.38858577	     -3.19235611	     -6.97873652	     33.97164178	      0.00000000	      0.00000000	    -27.80316024	     -2.14860993	     17.89047896	      5.64242471	    -13.96675929	     -0.39041850	      0.00000000	      0.00000000	     -1.47625621	     16.20820355	    -12.74647655	     -4.65409535	      8.88497636
      0.79500000	      3.66157816	      3.51777999	     -1.72309398	      2.08960547	      1.04698089	      0.57881260	    -23.96649237	     -3.00823900	     -6.72906317	     35.78919434	      0.00000000	      0.00000000	    -27.51308733	     -2.18576257	     17.58098178	      5.48386554	    -14.46493965	     -1.47151783	      0.00000000	      0.00000000	     -1.00761394	     17.81236261	    -12.64031336	     -4.41005175	      8.81935232
      0.80000000	      3.71086280	      3.30205511	     -1.66551225	      2.10560317	      1.04611842	      0.57871555	    -23.56860598	     -2.90404442	     -6.63246771	     37.61976664	      0.00000000	      0.00000000	    -27.43688535	     -2.33542472	     17.28838787	      5.35860657	    -14.90935423	     -2.26996015	      0.00000000	      0.00000000	     -0.58934627	     19.07522174	    -12.62062376	     -4.22848266	      8.74687366
      0.80500000	      3.81967214	      3.13509434	     -1.59996012	      2.12146793	      1.04515346	      0.57868392	    -23.20334764	     -2.87762976	     -6.68396011	     39.45881143	      0.00000000	      0.00000000	    -27.51944925	     -2.60176545	     17.00043329	      5.26677352	    -15.25126900	     -2.79929060	      0.00000000	      0.00000000	     -0.21657577	     19.99401889	    -12.69197259	     -4.11447951	      8.66003817
      0.81000000	      3.98763672	      3.02044876	     -1.51666345	      2.13719413	      1.04408473	      0.57871349	    -22.87405785	     -2.92733815	     -6.87196924	     41.30767788	      0.00000000	      0.00000000	    -27.69643371	     -3.00281290	     16.70604904	      5.21188051	    -15.43313935	     -3.07798466	      0.00000000	      0.00000000	      0.12194435	     20.56420548	    -12.85468135	     -4.07293113	      8.54877152
      0.81500000	      4.21199588	      2.96278521	     -1.40865680	      2.15278318	      1.04289746	      0.57878363	    -22.58004439	     -3.05234645	     -7.18016256	     43.17128598	      0.00000000	      0.00000000	    -27.90902697	     -3.56544779	     16.39666273	      5.20049857	    -15.39868518	     -3.12667902	      0.00000000	      0.00000000	      0.44067909	     20.77428453	    -13.10488385	     -4.10637394	      8.40205256
      0.82000000	      4.48818421	      2.96622210	     -1.27203617	      2.16824356	      1.04156683	      0.57886067	    -22.31799426	     -3.25184522	     -7.58825749	     45.05585648	      0.00000000	      0.00000000	    -28.11081471	     -4.31344928	     16.06691857	      5.24090796	    -15.10289380	     -2.96623120	      0.00000000	      0.00000000	      0.75328599	     20.60331801	    -13.43521204	     -4.21327715	      8.20921494
      0.82500000	      4.81023571	      3.03249744	     -1.10530339	      2.18358959	      1.04006380	      0.57890588	    -22.08308345	     -3.52331283	     -8.07297607	     46.96679373	      0.00000000	      0.00000000	    -28.26915091	     -5.25616477	     15.71581807	      5.34105402	    -14.52257282	     -2.61521623	      0.00000000	      0.00000000	      1.06810830	     20.02503963	    -13.83571549	     -4.38758041	      7.96113073
      0.83000000	      5.17100388	      3.15969688	     -0.90850689	      2.19883925	      1.03836079	      0.57888523	    -21.86946126	     -3.86085886	     -8.60969355	     48.90715647	      0.00000000	      0.00000000	    -28.36358265	     -6.38486089	     15.34776288	      5.50631700	    -13.66555287	     -2.08736221	      0.00000000	      0.00000000	      1.38457360	     19.02058945	    -14.29476070	     -4.61936470	      7.65171241
      0.83500000	      5.56228252	      3.34170600	     -0.68333935	      2.21401196	      1.03643508	      0.57877751	    -21.66991046	     -4.25461842	     -9.17370734	     50.87722393	      0.00000000	      0.00000000	    -28.38248144	     -7.67579481	     14.97217217	      5.73716572	    -12.57475162	     -1.39133350	      0.00000000	      0.00000000	      1.69153685	     17.59853371	    -14.79965939	     -4.89591499	      7.28021999
      0.84000000	      5.97494159	      3.56808553	     -0.43440252	      2.22912640	      1.03427019	      0.57857890	    -21.47497467	     -4.69130377	     -9.74002828	     52.87486326	      0.00000000	      0.00000000	    -28.31989080	     -9.09374622	     14.60142475	      6.02686362	    -11.32493531	     -0.53375723	      0.00000000	      0.00000000	      1.96646229	     15.81315182	    -15.33713128	     -5.20252827	      6.85403558
      0.84500000	      6.39934365	      3.82493774	     -0.17047731	      2.24419824	      1.03185587	      0.57830280	    -21.27256230	     -5.15605492	    -10.28298430	     54.89630995	      0.00000000	      0.00000000	    -28.17411327	    -10.59513642	     14.24816770	      6.36103508	    -10.01302183	      0.47665321	      0.00000000	      0.00000000	      2.17523598	     13.76653459	    -15.89395779	     -5.52375115	      6.38969610
      0.85000000	      6.82605855	      4.09751014	      0.09558222	      2.25923765	      1.02918672	      0.57797577	    -21.04860551	     -5.63555153	    -10.77761577	     56.93765084	      0.00000000	      0.00000000	    -27.94587371	    -12.13375071	     13.92364180	      6.72057627	     -8.74575428	      1.62730034	      0.00000000	      0.00000000	      2.27533551	     11.59091971	    -16.45774433	     -5.84606534	      5.91014671
      0.85500000	      7.24635087	      4.37380510	      0.34863737	      2.27424676	      1.02626074	      0.57763202	    -20.78805381	     -6.12123304	    -11.20232602	     58.99679196	      0.00000000	      0.00000000	    -27.63447508	    -13.66807081	     13.63800192	      7.08666395	     -7.62791891	      2.90320307	      0.00000000	      0.00000000	      2.22277343	      9.42182490	    -17.01735845	     -6.16133969	      5.43901459
      0.86000000	      7.65195134	      4.64777610	      0.57418294	      2.28921784	      1.02307954	      0.57730744	    -20.47532479	     -6.61148036	    -11.54139241	     61.07442846	      0.00000000	      0.00000000	    -27.23595316	    -15.16677350	     13.40198664	      7.44571451	     -6.74986857	      4.28951125	      0.00000000	      0.00000000	      1.97835896	      7.37194119	    -17.56295069	     -6.46932400	      4.99455348
      0.86500000	      8.03435788	      4.92109295	      0.76165711	      2.30413277	      1.01965007	      0.57703254	    -20.09444649	     -7.11227120	    -11.78703317	     63.17291043	      0.00000000	      0.00000000	    -26.74670509	    -16.61011559	     13.22899106	      7.79276700	     -6.17385658	      5.77431535	      0.00000000	      0.00000000	      1.51138860	      5.51260862	    -18.08589281	     -6.77801265	      4.58549188
      0.87000000	      8.38437874	      5.20279218	      0.90701711	      2.31896419	      1.01598563	      0.57682523	    -19.62955828	     -7.63583316	    -11.94012968	     65.29392437	      0.00000000	      0.00000000	    -26.16906200	    -17.98719418	     13.13749913	      8.13194282	     -5.92427553	      7.35434469	      0.00000000	      0.00000000	      0.80513878	      3.86947351	    -18.57886638	     -7.10168101	      4.20977545
      0.87500000	      8.69240487	      5.50688381	      1.01342501	      2.33367834	      1.01210486	      0.57668669	    -19.06591001	     -8.19735336	    -12.00829562	     67.43690261	      0.00000000	      0.00000000	    -25.51366103	    -19.29194399	     13.15316253	      8.47389889	     -5.98604043	      9.04349611	      0.00000000	      0.00000000	     -0.13361268	      2.43030672	    -19.03606058	     -7.45743214	      3.85587706
      0.88000000	      8.94965655	      5.84876532	      1.09004212	      2.34823977	      1.00803020	      0.57660239	    -18.39148189	     -8.81070411	    -12.00205369	     69.59876780	      0.00000000	      0.00000000	    -24.79807008	    -20.51969481	     13.30795066	      8.83199131	     -6.30910013	     10.87827334	      0.00000000	      0.00000000	     -1.26608443	      1.15501504	    -19.45367644	     -7.86138279	      3.50558726
      0.88500000	      9.15072192	      6.24129246	      1.14980614	      2.36261738	      1.00378801	      0.57654837	    -17.59983222	     -9.48418374	    -11.93132240	     71.77390299	      0.00000000	      0.00000000	    -24.04368400	    -21.66275064	     13.63360416	      9.21893547	     -6.81539788	     12.91314413	      0.00000000	      0.00000000	     -2.52005455	     -0.01729710	    -19.83145484	     -8.32505642	      3.13737080
      0.89000000	      9.29728541	      6.69113642	      1.20676066	      2.37679047	      0.99941185	      0.57650045	    -16.69426534	    -10.21685693	    -11.80326749	     73.95320267	      0.00000000	      0.00000000	    -23.27236499	    -22.70572557	     14.14927525	      9.64464046	     -7.40749292	     15.20379424	      0.00000000	      0.00000000	     -3.79724929	     -1.16197504	    -20.17558293	     -8.85222789	      2.72985274
      0.89500000	      9.40126443	      7.19580138	      1.27385799	      2.39075316	      0.99494688	      0.57644256	    -15.69133815	    -10.99574054	    -11.62186177	     76.12258252	      0.00000000	      0.00000000	    -22.50375564	    -23.62602569	     14.84813767	     10.11475854	     -7.97946423	     17.78414259	      0.00000000	      0.00000000	     -4.98748163	     -2.35922838	    -20.50145961	     -9.43621189	      2.26492033
      0.90000000	      9.48417359	      7.74183151	      1.36279517	      2.40451576	      0.99045064	      0.57636965	    -14.62010152	    -11.79456418	    -11.39007439	     78.26255135	      0.00000000	      0.00000000	    -21.75380604	    -24.40173980	     15.69103299	     10.62920361	     -8.43002731	     20.64828576	      0.00000000	      0.00000000	     -5.98417749	     -3.67819462	    -20.83311752	    -10.05794242	      1.72955979
      0.90500000	      9.57165763	      8.30585777	      1.48515469	      2.41810401	      0.98598861	      0.57628582	    -13.51567468	    -12.57637103	    -11.11368630	     80.34984050	      0.00000000	      0.00000000	    -21.03410871	    -25.02062104	     16.61126360	     11.18123982	     -8.67736853	     23.74534695	      0.00000000	      0.00000000	     -6.69534218	     -5.15577506	    -21.19778086	    -10.68704876	      1.11652800
      0.91000000	      9.68669247	      8.85970702	      1.65131121	      2.43155805	      0.98162737	      0.57620120	    -12.41072223	    -13.30137204	    -10.80254984	     82.36039384	      0.00000000	      0.00000000	    -20.35100002	    -25.48172501	     17.52637161	     11.75840980	     -8.67398350	     26.98672930	      0.00000000	      0.00000000	     -7.04922274	     -6.77889973	    -21.61845799	    -11.28791552	      0.42535568
      0.91500000	      9.84581491	      9.37713965	      1.86609964	      2.44492974	      0.97742878	      0.57612875	    -11.32979557	    -13.93646532	    -10.46699098	     84.27229725	      0.00000000	      0.00000000	    -19.70423942	    -25.78850694	     18.35041612	     12.34445193	     -8.41647030	     30.26076106	      0.00000000	      0.00000000	     -6.99959105	     -8.48143076	    -22.10899666	    -11.82790811	     -0.33606281
      0.92000000	     10.05885317	      9.83747580	      2.12478097	      2.45827598	      0.97344496	      0.57607841	    -10.28767601	    -14.46001396	    -10.11218513	     86.06782821	      0.00000000	      0.00000000	    -19.08669114	    -25.94025503	     19.00453838	     12.91979272	     -7.94417452	     33.45022364	      0.00000000	      0.00000000	     -6.53327729	    -10.16040281	    -22.67271146	    -12.28181679	     -1.15079326
      0.92500000	     10.32996073	     10.22446397	      2.41207355	      2.47164972	      0.96971405	      0.57604931	     -9.28973956	    -14.85991351	     -9.73439954	     87.73436770	      0.00000000	      0.00000000	    -18.48679932	    -25.93004761	     19.42589125	     13.46028187	     -7.32605281	     36.44901769	      0.00000000	      0.00000000	     -5.67447940	    -11.70573328	    -23.30275590	    -12.63068706	     -1.99334519
      0.93000000	     10.65829305	     10.52351912	      2.70374691	      2.48509365	      0.96625853	      0.57602654	     -8.33262941	    -15.12914269	     -9.32064262	     89.26413455	      0.00000000	      0.00000000	    -17.89393914	    -25.75188749	     19.57422012	     13.93676500	     -6.64213105	     39.17484600	      0.00000000	      0.00000000	     -4.47887666	    -13.03010605	    -23.98281292	    -12.85925932	     -2.83053499
      0.93500000	     11.03726212	     10.72131154	      2.97010863	      2.49863818	      0.96308646	      0.57598696	     -7.40408579	    -15.26364968	     -8.85178812	     90.65346367	      0.00000000	      0.00000000	    -17.30397933	    -25.41259762	     19.43614170	     14.31809301	     -5.96702288	     41.57647162	      0.00000000	      0.00000000	     -3.01910293	    -14.08659988	    -24.68754036	    -12.95678758	     -3.62377766
      0.94000000	     11.45218127	     10.80851531	      3.18141415	      2.51230108	      0.96019271	      0.57591216	     -6.48151848	    -15.26352275	     -8.30818801	     91.90289399	      0.00000000	      0.00000000	    -16.72081927	    -24.94024886	     19.02775305	     14.57729829	     -5.35911502	     43.63565474	      0.00000000	      0.00000000	     -1.36975749	    -14.86945985	    -25.38283519	    -12.92143215	     -4.33472903
      0.94500000	     11.87879097	     10.78348091	      3.31405502	      2.52608591	      0.95755935	      0.57580097	     -5.53175543	    -15.13528353	     -7.67569460	     93.01804840	      0.00000000	      0.00000000	    -16.15190992	    -24.38242246	     18.39360106	     14.69809118	     -4.85558518	     45.36433682	      0.00000000	      0.00000000	      0.40188476	    -15.40219331	    -26.02803941	    -12.76435477	     -4.93383496
      0.95000000	     12.28636509	     10.65457833	      3.35522554	      2.53997941	      0.95515878	      0.57567493	     -4.51599825	    -14.89324380	     -6.95019696	     94.00948707	      0.00000000	      0.00000000	    -15.60153239	    -23.79537316	     17.59839850	     14.67912186	     -4.47223634	     46.79750118	      0.00000000	      0.00000000	      2.23803237	    -15.72293312	    -26.58294412	    -12.51012288	     -5.40834574
      0.95500000	     12.64585126	     10.44022353	      3.30451332	      2.55395100	      0.95296263	      0.57557456	     -3.40050716	    -14.55897912	     -6.13991114	     94.89007171	      0.00000000	      0.00000000	    -15.06823528	    -23.23301604	     16.71160293	     14.53495399	     -4.20662425	     47.98277844	      0.00000000	      0.00000000	      4.08742206	    -15.87599084	    -27.01875786	    -12.19290052	     -5.76575365
      0.96000000	     12.93900480	     10.16584733	      3.17289955	      2.56795786	      0.95095391	      0.57554758	     -2.16846317	    -14.15815871	     -5.26554463	     95.67040808	      0.00000000	      0.00000000	    -14.54741082	    -22.74180562	     15.79055469	     14.29305307	     -4.04202469	     48.96958023	      0.00000000	      0.00000000	      5.90201279	    -15.90948704	    -27.32762618	    -11.84912492	     -6.03112217
      0.96500000	     13.16352743	      9.85794268	      2.98058932	      2.58195628	      0.94913704	      0.57563313	     -0.82723093	    -13.71492645	     -4.35836781	     96.35428608	      0.00000000	      0.00000000	    -14.03399148	    -22.35848082	     14.86909277	     13.98693800	     -3.95040050	     49.80088298	      0.00000000	      0.00000000	      7.63766898	    -15.87180229	    -27.52511680	    -11.50828652	     -6.23997971
      0.97000000	     13.33190127	      9.53756452	      2.75405230	      2.59591502	      0.94754069	      0.57584850	      0.59241090	    -13.24618852	     -3.45586358	     96.93618080	      0.00000000	      0.00000000	    -13.52237901	    -22.10703455	     13.95525730	     13.64786637	     -3.89550909	     50.50883319	      0.00000000	      0.00000000	      9.25859092	    -15.80374564	    -27.64409501	    -11.18548815	     -6.42943893
      0.97500000	     13.46482175	      9.21631671	      2.52181113	      2.60982360	      0.94621061	      0.57618448	      2.04531309	    -12.75878790	     -2.59538279	     97.40230237	      0.00000000	      0.00000000	    -13.00602288	    -21.99671501	     13.03759800	     13.29834491	     -3.83858190	     51.11345983	      0.00000000	      0.00000000	     10.74206536	    -15.73110227	    -27.72270583	    -10.87943779	     -6.62964634
      0.98000000	     13.58232168	      8.89625645	      2.30908335	      2.62369149	      0.94519424	      0.57661112	      3.48604107	    -12.25107773	     -1.80750369	     97.73506679	      0.00000000	      0.00000000	    -12.47972969	    -22.02299375	     12.09618313	     12.94962380	     -3.74644911	     51.62286014	      0.00000000	      0.00000000	     12.08067482	    -15.66315858	    -27.79153155	    -10.57667079	     -6.85773168
      0.98500000	     13.69659280	      8.57318918	      2.13263054	      2.63754009	      0.94452500	      0.57708996	      4.88197029	    -11.71817539	     -1.11135835	     97.91871454	      0.00000000	      0.00000000	    -11.94460729	    -22.17022938	     11.11269806	     12.60351783	     -3.59886301	     52.03351522	      0.00000000	      0.00000000	     13.28019805	    -15.59847764	    -27.86509872	    -10.25974439	     -7.11635616
      0.99000000	     13.80929283	      8.24105837	      1.99824280	      2.65139211	      0.94421413	      0.57758622	      6.21992351	    -11.15764398	     -0.51385305	     97.94326427	      0.00000000	      0.00000000	    -11.41175155	    -22.41437929	     10.07613655	     12.25655808	     -3.39120936	     52.33177280	      0.00000000	      0.00000000	     14.35357936	    -15.53354332	    -27.94052733	     -9.91495274	     -7.39709795
      0.99500000	     13.91337849	      7.89466128	      1.90268098	      2.66526363	      0.94425234	      0.57807532	      7.50454784	    -10.57181747	     -0.01312022	     97.80544812	      0.00000000	      0.00000000	    -10.89984649	    -22.72581291	      8.98424659	     11.90326402	     -3.13118662	     52.49865384	      0.00000000	      0.00000000	     15.31439186	    -15.46730436	    -28.00242011	     -9.53531743	     -7.68669100
      1.00000000	     13.99774046	      7.52993613	      1.83924039	      2.67916324	      0.94461926	      0.57854199	      8.74992161	     -9.96623175	      0.39560088	     97.50666547	      0.00000000	      0.00000000	    -10.42676955	    -23.07321755	      7.84171358	     11.53728249	     -2.83150798	     52.51684832	      0.00000000	      0.00000000	     16.17254338	    -15.39982618	    -28.03077784	     -9.11833948	     -7.97368437
      1.00500000	     14.05281638	      7.14315363	      1.80374353	      2.69309887	      0.94529706	      0.57897469	      9.96786476	     -9.34675243	      0.71443233	     97.04884886	      0.00000000	      0.00000000	    -10.00126098	    -23.42838996	      6.65555557	     11.15146882	     -2.50264384	     52.37597555	      0.00000000	      0.00000000	     16.93193932	    -15.32963523	    -28.00879613	     -8.66167995	     -8.25373029
      1.01000000	     14.07554292	      6.73035746	      1.79743133	      2.70708537	      0.94628168	      0.57936165	     11.15807071	     -8.71748897	      0.94044265	     96.43056432	      0.00000000	      0.00000000	     -9.62025699	    -23.77015232	      5.42963620	     10.73777506	     -2.14973372	     52.07433736	      0.00000000	      0.00000000	     17.58943230	    -15.25302467	    -27.92864884	     -8.16042933	     -8.53192248
      1.01500000	     14.07204228	      6.28786121	      1.82480814	      2.72114365	      0.94758492	      0.57969366	     12.30494935	     -8.08004529	      1.06842570	     95.64629662	      0.00000000	      0.00000000	     -9.27251939	    -24.08610437	      4.16162423	     10.28737565	     -1.77596127	     51.61850596	      0.00000000	      0.00000000	     18.13504291	    -15.16439112	    -27.79449175	     -7.60822475	     -8.82077091
      1.02000000	     14.05672739	      5.81424015	      1.88777686	      2.73529133	      0.94922676	      0.57997243	     13.38265392	     -7.43443882	      1.09797107	     94.68955134	      0.00000000	      0.00000000	     -8.94591793	    -24.37204106	      2.84451317	      9.79220818	     -1.38989133	     51.02208002	      0.00000000	      0.00000000	     18.55255142	    -15.05691394	    -27.62209156	     -7.00216525	     -9.13391866
      1.02500000	     14.04745823	      5.31278194	      1.98044781	      2.74953406	      0.95122407	      0.58021690	     14.36534475	     -6.78124753	      1.03980448	     93.55711833	      0.00000000	      0.00000000	     -8.63439254	    -24.62939367	      1.47207082	      9.24823525	     -1.00999355	     50.30375071	      0.00000000	      0.00000000	     18.81974433	    -14.92486096	    -27.43414198	     -6.34826608	     -9.47859478
      1.03000000	     14.05839927	      4.79179498	      2.08867077	      2.76386608	      0.95358143	      0.58046154	     15.23721438	     -6.12289093	      0.91588323	     92.25125978	      0.00000000	      0.00000000	     -8.34039943	    -24.86180266	      0.04537290	      8.65794405	     -0.66156880	     49.48510683	      0.00000000	      0.00000000	     18.90997567	    -14.76753366	    -27.25172925	     -5.66251721	     -9.85154245
      1.03500000	     14.09418318	      4.26148649	      2.19464884	      2.77827815	      0.95628683	      0.58074663	     15.99733739	     -5.46266067	      0.75246074	     90.77869338	      0.00000000	      0.00000000	     -8.07174280	    -25.07211510	     -1.42306501	      8.02932622	     -0.36809185	     48.58916008	      0.00000000	      0.00000000	     18.79676089	    -14.59174241	    -27.08577823	     -4.96552695	    -10.24112065
      1.04000000	     14.14859049	      3.72971420	      2.28335482	      2.79276493	      0.95931317	      0.58110500	     16.65756619	     -4.80310117	      0.57102313	     89.14754318	      0.00000000	      0.00000000	     -7.83606557	    -25.26037592	     -2.90979091	      7.37215492	     -0.14334551	     47.63962351	      0.00000000	      0.00000000	     18.45913258	    -14.40969204	    -26.93359869	     -4.27446769	    -10.63386584
      1.04500000	     14.20805066	      3.20018443	      2.34686530	      2.80732746	      0.96262480	      0.58155184	     17.23555585	     -4.14605988	      0.38315335	     87.36447194	      0.00000000	      0.00000000	     -7.63678416	    -25.42304772	     -4.38528223	      6.69493639	      0.01099130	     46.65995124	      0.00000000	      0.00000000	     17.88379045	    -14.23296839	    -26.78223177	     -3.59825390	    -11.02125442
      1.05000000	     14.25736843	      2.67399348	      2.38495051	      2.82197140	      0.96618601	      0.58208251	     17.74724064	     -3.49428046	      0.19138622	     85.43367546	      0.00000000	      0.00000000	     -7.47186331	    -25.55338804	     -5.82068560	      6.00442916	      0.10244390	     45.67149355	      0.00000000	      0.00000000	     17.06383899	    -14.06646124	    -26.61548800	     -2.93828614	    -11.40295542
      1.05500000	     14.28462472	      2.15221426	      2.40277680	      2.83670221	      0.96996711	      0.58267848	     18.20222485	     -2.85248555	     -0.00654116	     83.35769386	      0.00000000	      0.00000000	     -7.33542859	    -25.64230852	     -7.19362211	      5.30662492	      0.14259964	     44.69096320	      0.00000000	      0.00000000	     15.99720076	    -13.90580975	    -26.42031440	     -2.29229316	    -11.78485093
      1.06000000	     14.28405288	      1.63675940	      2.40762720	      2.85151919	      0.97394611	      0.58331714	     18.60243695	     -2.22648474	     -0.21406762	     81.13858496	      0.00000000	      0.00000000	     -7.22134152	    -25.67944086	     -8.49188761	      4.60689609	      0.14226072	     43.72796694	      0.00000000	      0.00000000	     14.68698621	    -13.73961227	    -26.19068024	     -1.65732740	    -12.17312341
      1.06500000	     14.25706632	      1.12899172	      2.40602164	      2.86641195	      0.97810583	      0.58397962	     18.94264420	     -1.62082168	     -0.43470203	     78.77835490	      0.00000000	      0.00000000	     -7.12630102	    -25.65505473	     -9.71515323	      3.90856008	      0.10755223	     42.78356676	      0.00000000	      0.00000000	     13.14374031	    -13.55473651	    -25.92912205	     -1.03020578	    -12.56856166
      1.07000000	     14.21113679	      0.62782145	      2.40164639	      2.88136368	      0.98242751	      0.58465383	     19.21249450	     -1.03664331	     -0.67240959	     76.27883586	      0.00000000	      0.00000000	     -7.04998683	    -25.56305485	    -10.87417416	      3.21127839	      0.03695956	     41.85067144	      0.00000000	      0.00000000	     11.38751571	    -13.34090855	    -25.64530125	     -0.40664708	    -12.96461759
      1.07500000	     14.15621994	      0.12907817	      2.39437596	      2.89636130	      0.98688392	      0.58533381	     19.40025169	     -0.47089901	     -0.93189472	     73.64152131	      0.00000000	      0.00000000	     -6.99248351	    -25.40408256	    -11.98681280	      2.51084913	     -0.07983569	     40.91646596	      0.00000000	      0.00000000	      9.44734762	    -13.09151535	    -25.35091938	      0.21897812	    -13.34924519
      1.08000000	     14.09994342	     -0.37333227	      2.38089997	      2.91140665	      0.99143663	      0.58601847	     19.49707620	      0.08286983	     -1.21851418	     70.86735831	      0.00000000	      0.00000000	     -6.95182804	    -25.18714196	    -13.07180673	      1.80074308	     -0.25985950	     39.96616345	      0.00000000	      0.00000000	      7.35788947	    -12.80119887	    -25.05291353	      0.85247167	    -13.70861240
      1.08500000	     14.04369321	     -0.88489865	      2.35684972	      2.92652082	      0.99603919	      0.58671147	     19.50029941	      0.63204262	     -1.53831818	     67.95658984	      0.00000000	      0.00000000	     -6.92396464	    -24.92801787	    -14.14250390	      1.07497521	     -0.52138622	     38.98697422	      0.00000000	      0.00000000	      5.15525471	    -12.46359168	    -24.74860537	      1.49743681	    -14.03118629
      1.09000000	     13.98151827	     -1.40752174	      2.31917525	      2.94173786	      1.00064343	      0.58742085	     19.41456162	      1.18122757	     -1.89818520	     64.90923751	      0.00000000	      0.00000000	     -6.90449070	    -24.64369996	    -15.20303679	      0.33150634	     -0.87750040	     37.97161210	      0.00000000	      0.00000000	      2.87404181	    -12.07164388	    -24.42561318	      2.15268803	    -14.31093532
      1.09500000	     13.90282265	     -1.93720995	      2.26711967	      2.95709131	      1.00520475	      0.58815695	     19.24996347	      1.72896851	     -2.30527117	     61.72662467	      0.00000000	      0.00000000	     -6.88991807	    -24.34438097	    -16.24885087	     -0.42484173	     -1.33199763	     36.92086830	      0.00000000	      0.00000000	      0.54646001	    -11.62021282	    -24.06698146	      2.81069867	    -14.54821018
      1.10000000	     13.79753741	     -2.46324528	      2.20115488	      2.97260069	      1.00968469	      0.58892868	     19.01807492	      2.26644347	     -2.76535614	     58.41366080	      0.00000000	      0.00000000	     -6.87745280	    -24.02590053	    -17.27095036	     -1.18072964	     -1.87903031	     35.84467866	      0.00000000	      0.00000000	     -1.79640461	    -11.10930206	    -23.65896568	      3.45769105	    -14.74775932
      1.10500000	     13.66081567	     -2.96899250	      2.12080760	      2.98826348	      1.01405159	      0.58974027	     18.72833158	      2.77852122	     -3.28101736	     54.98119345	      0.00000000	      0.00000000	     -6.86406471	    -23.66482930	    -18.26085600	     -1.91435991	     -2.50539097	     34.76127275	      0.00000000	      0.00000000	     -4.12249773	    -10.54706025	    -23.19747075	      4.07499315	    -14.91505023
      1.11000000	     13.49557731	     -3.43419361	      2.02304687	      3.00405435	      1.01828095	      0.59059029	     18.38614891	      3.24658756	     -3.85142868	     51.44767036	      0.00000000	      0.00000000	     -6.84548685	    -23.21742544	    -19.21430999	     -2.59768606	     -3.19361395	     33.69430032	      0.00000000	      0.00000000	     -6.39829416	     -9.95236273	    -22.69099643	      4.64112266	    -15.05301191
      1.11500000	     13.31275306	     -3.83842867	      1.90279350	      3.01993095	      1.02235515	      0.59147283	     17.99262607	      3.65215008	     -4.47506828	     47.83966804	      0.00000000	      0.00000000	     -6.81486735	    -22.62244507	    -20.13307808	     -3.20100967	     -3.92412598	     32.66871134	      0.00000000	      0.00000000	     -8.59143361	     -9.35609864	    -22.15979704	      5.13461502	    -15.16115605
      1.12000000	     13.12846164	     -4.16480506	      1.75602876	      3.03584473	      1.02626078	      0.59237956	     17.54664870	      3.97984675	     -5.15447280	     44.19140848	      0.00000000	      0.00000000	     -6.76084356	    -21.80638289	    -21.02309261	     -3.69896060	     -4.67463152	     31.70739327	      0.00000000	      0.00000000	    -10.67555643	     -8.79913310	    -21.63045348	      5.53738385	    -15.23793365
      1.12500000	     12.95783503	     -4.40234704	      1.58354009	      3.05175364	      1.02998283	      0.59330174	     17.04998288	      4.21880654	     -5.89940514	     40.54345488	      0.00000000	      0.00000000	     -6.66589470	    -20.69048981	    -21.88819620	     -4.07515677	     -5.41669110	     30.82995499	      0.00000000	      0.00000000	    -12.63473246	     -8.32578964	    -21.12619995	      5.83732197	    -15.28479937
      1.13000000	     12.80826661	     -4.54632899	      1.39204606	      3.06763163	      1.03349864	      0.59423222	     16.51285121	      4.36272705	     -6.72483390	     36.94034736	      0.00000000	      0.00000000	     -6.50698821	    -19.20094331	    -22.72306379	     -4.32330286	     -6.11273230	     30.05298169	      0.00000000	      0.00000000	    -14.46570704	     -7.97472089	    -20.65751063	      6.02904850	    -15.30861557
      1.13500000	     12.67637967	     -4.59756853	      1.19173431	      3.08346983	      1.03677574	      0.59516615	     15.95583187	      4.41014775	     -7.64438930	     33.42707387	      0.00000000	      0.00000000	     -6.26002114	    -17.28240714	    -23.51044491	     -4.44570105	     -6.71808597	     29.39062845	      0.00000000	      0.00000000	    -16.17831097	     -7.77093324	    -20.21893011	      6.11358200	    -15.32049654
      1.14000000	     12.55057437	     -4.56229374	      0.99236139	      3.09926995	      1.03977499	      0.59610057	     15.40624859	      4.36591589	     -8.66379058	     30.04495877	      0.00000000	      0.00000000	     -5.90723179	    -14.91143532	    -24.22465374	     -4.45212024	     -7.18983308	     28.85529786	      0.00000000	      0.00000000	    -17.79458609	     -7.72195249	    -19.79401124	      6.09856052	    -15.33235544
      1.14500000	     12.41689053	     -4.45265314	      0.80049357	      3.11503505	      1.04245757	      0.59703430	     14.89125068	      4.24306221	     -9.77760128	     26.82771808	      0.00000000	      0.00000000	     -5.44482598	    -12.10500654	    -24.83884016	     -4.35979216	     -7.49804942	     28.45836414	      0.00000000	      0.00000000	    -19.34460406	     -7.81918095	    -19.36435824	      5.99892990	    -15.35348650
      1.15000000	     12.26399817	     -4.28628825	      0.61901719	      3.13076358	      1.04479224	      0.59796898	     14.43178780	      4.06303387	    -10.96892416	     23.79828750	      0.00000000	      0.00000000	     -4.88704617	     -8.92163950	    -25.33147096	     -4.19241876	     -7.63136358	     28.21094528	      0.00000000	      0.00000000	    -20.85599443	     -8.04339815	    -18.91660374	      5.83621118	    -15.38852656
      1.15500000	     12.08518557	     -4.08387246	      0.44861510	      3.14644815	      1.04676052	      0.59891040	     14.03992605	      3.85302403	    -12.21007601	     20.96736958	      0.00000000	      0.00000000	     -4.26344243	     -5.45518320	    -25.68924322	     -3.97672230	     -7.59342273	     28.12489553	      0.00000000	      0.00000000	    -22.33839489	     -8.37154394	    -18.44447822	      5.63516118	    -15.43716304
      1.16000000	     11.87837747	     -3.86523106	      0.28987819	      3.16207659	      1.04835851	      0.59986854	     13.71905585	      3.64103875	    -13.46337348	     18.33469731	      0.00000000	      0.00000000	     -3.61018311	     -1.82417691	    -25.90713598	     -3.73759420	     -7.39508398	     28.21354727	      0.00000000	      0.00000000	    -23.76976246	     -8.78175684	    -17.94782023	      5.41875207	    -15.49528970
      1.16500000	     11.64591224	     -3.64552106	      0.14436169	      3.17763266	      1.04959571	      0.60085590	     13.46562804	      3.45043951	    -14.68267958	     15.89307728	      0.00000000	      0.00000000	     -2.96037529	      1.83910103	    -25.98775020	     -3.49378544	     -7.04966709	     28.49080295	      0.00000000	      0.00000000	    -25.09310111	     -9.25555374	    -17.43154243	      5.20348650	    -15.55671285
      1.17000000	     11.39458659	     -3.43279103	      0.01376659	      3.19309626	      1.05049213	      0.60188494	     13.27149368	      3.29569916	    -15.81708245	     13.63406464	      0.00000000	      0.00000000	     -2.33786942	      5.39885894	    -25.94111309	     -3.25548875	     -6.57422694	     28.96771172	      0.00000000	      0.00000000	    -26.22795658	     -9.77792408	    -16.90569101	      4.99677664	    -15.61448190
      1.17500000	     11.13551213	     -3.22774807	     -0.10191221	      3.20844496	      1.05107527	      0.60296480	     13.12620819	      3.18059889	    -16.81743315	     11.55335146	      0.00000000	      0.00000000	     -1.75609668	      8.72753677	    -25.78453564	     -3.02448387	     -5.99381698	     29.64788260	      0.00000000	      0.00000000	    -27.09305233	    -10.33641385	    -16.38590451	      4.79722802	    -15.66151391
      1.18000000	     10.88323853	     -3.02570903	     -0.20559155	      3.22365693	      1.05137771	      0.60409746	     13.01891057	      3.09914515	    -17.64477302	      9.65415878	      0.00000000	      0.00000000	     -1.22078883	     11.71961455	    -25.54132780	     -2.79650670	     -5.34318661	     30.52467033	      0.00000000	      0.00000000	    -27.63028731	    -10.92008335	    -15.89294907	      4.59750763	    -15.69076054
      1.18500000	     10.65400038	     -2.81972699	     -0.30260109	      3.23871416	      1.05143454	      0.60527438	     12.93976426	      3.03836224	    -18.27858212	      7.94807433	      0.00000000	      0.00000000	     -0.73331999	     14.30422057	    -25.23770485	     -2.56449556	     -4.66268322	     31.58198556	      0.00000000	      0.00000000	    -27.82072307	    -11.51914011	    -15.45037376	      4.38850972	    -15.69549028
      1.19000000	     10.46342201	     -2.60359622	     -0.39856809	      3.25360514	      1.05128053	      0.60647560	     12.88102384	      2.98170625	    -18.72265188	      6.45374611	      0.00000000	      0.00000000	     -0.29176421	     16.45250434	    -24.89842292	     -2.32162287	     -3.98984705	     32.79814672	      0.00000000	      0.00000000	    -27.68820560	    -12.12561119	    -15.08053742	      4.16331653	    -15.67029890
      1.19500000	     10.32440831	     -2.37389058	     -0.49683219	      3.26832681	      1.05094739	      0.60767269	     12.83742503	      2.91226855	    -19.00603834	      5.19394219	      0.00000000	      0.00000000	      0.11006007	     18.17786570	    -24.54271240	     -2.06382164	     -3.35175976	     34.15077014	      0.00000000	      0.00000000	    -27.29137621	    -12.73481387	    -14.80064791	      3.91974419	    -15.61284842
      1.20000000	     10.24601357	     -2.13084827	     -0.59703270	      3.28288518	      1.05046188	      0.60883464	     12.80532877	      2.81558890	    -19.17649597	      4.19108197	      0.00000000	      0.00000000	      0.48273008	     19.52878970	    -24.18236908	     -1.79169250	     -2.76308532	     35.62051698	      0.00000000	      0.00000000	    -26.70839803	    -13.34649352	    -14.62065239	      3.66094581	    -15.52537886
      1.20500000	     10.23349451	     -1.87862409	     -0.69569642	      3.29729392	      1.04984426	      0.60993447	     12.78062341	      2.68243332	    -19.28639389	      3.46144886	      0.00000000	      0.00000000	      0.83885746	     20.57477706	    -23.82287110	     -1.51186922	     -2.23074633	     37.19219617	      0.00000000	      0.00000000	    -26.02017278	    -13.96397341	    -14.54350621	      3.39478153	    -15.41470257
      1.21000000	     10.28894187	     -1.62555332	     -0.78820253	      3.31157139	      1.04910626	      0.61095446	     12.75653106	      2.51166074	    -19.37574555	      3.00942522	      0.00000000	      0.00000000	      1.18977683	     21.38795849	    -23.46649178	     -1.23798697	     -1.76145569	     38.85329381	      0.00000000	      0.00000000	    -25.29687621	    -14.59098140	    -14.56694640	      3.13321384	    -15.29005381
      1.21500000	     10.41168971	     -1.38408884	     -0.87091399	      3.32573661	      1.04824922	      0.61188906	     12.72284340	      2.31209209	    -19.45888818	      2.82388149	      0.00000000	      0.00000000	      1.54392441	     22.02539384	    -23.11511996	     -0.99044995	     -1.36678538	     40.59159689	      0.00000000	      0.00000000	    -24.59038669	    -15.22798445	    -14.68551990	      2.89172462	    -15.15941396
      1.22000000	     10.59829829	     -1.16938673	     -0.94265855	      3.33980489	      1.04726443	      0.61274538	     12.66715193	      2.10173921	    -19.51878166	      2.87815970	      0.00000000	      0.00000000	      1.90748011	     22.51671619	    -22.77107946	     -0.79364904	     -1.06291064	     42.39398062	      0.00000000	      0.00000000	    -23.93250794	    -15.87077990	    -14.89209574	      2.68754123	    -15.02580998
      1.22500000	     10.84256615	     -0.99653449	     -1.00539442	      3.35378355	      1.04613554	      0.61354065	     12.57739722	      1.90419384	    -19.50947413	      3.13376457	      0.00000000	      0.00000000	      2.28550286	     22.85930264	    -22.43609039	     -0.67075794	     -0.86607585	     44.24731729	      0.00000000	      0.00000000	    -23.33675713	    -16.51307000	    -15.17873958	      2.53651508	    -14.88496742
      1.23000000	     11.13605862	     -0.87774404	     -1.06432961	      3.36766954	      1.04484175	      0.61429682	     12.44455656	      1.74381896	    -19.36566854	      3.54668018	      0.00000000	      0.00000000	      2.68134957	     23.02133044	    -22.10984600	     -0.63815689	     -0.78708831	     46.14059646	      0.00000000	      0.00000000	    -22.80184090	    -17.15177498	    -15.53719699	      2.45024310	    -14.72518738
      1.23500000	     11.46914097	     -0.82061085	     -1.12755114	      3.38145105	      1.04336108	      0.61503373	     12.26449023	      1.64146564	    -19.01808922	      4.07436524	      0.00000000	      0.00000000	      3.09314984	     22.95266042	    -21.78945527	     -0.70180731	     -0.82768152	     48.06630552	      0.00000000	      0.00000000	    -22.31712734	    -17.79091309	    -15.95915128	      2.43479354	    -14.52998784
      1.24000000	     11.83186294	     -0.82759628	     -1.20455716	      3.39511477	      1.04167400	      0.61576372	     12.03873627	      1.61140890	    -18.41324715	      4.68160644	      0.00000000	      0.00000000	      3.50786680	     22.60293602	    -21.46970902	     -0.85704263	     -0.97965870	     50.01996845	      0.00000000	      0.00000000	    -21.87027577	    -18.44065152	    -16.43576592	      2.49099374	    -14.28336215
      1.24500000	     12.21387803	     -0.89659787	     -1.30308659	      3.40865751	      1.03976604	      0.61648910	     11.77485640	      1.65969982	    -17.53453460	      5.34441332	      0.00000000	      0.00000000	      3.89526279	     21.94323192	    -21.14314067	     -1.09207548	     -1.22594896	     51.99860956	      0.00000000	      0.00000000	    -21.45424156	    -19.11248904	    -16.95577195	      2.61571471	    -13.97617829
      1.25000000	     12.60355237	     -1.02246712	     -1.42489737	      3.42209576	      1.03762792	      0.61720208	     11.48666194	      1.78420714	    -16.41794540	      6.05175930	      0.00000000	      0.00000000	      4.20427954	     20.98210713	    -20.79930850	     -1.39384246	     -1.54217910	     53.99994288	      0.00000000	      0.00000000	    -21.06988700	    -19.81477400	    -17.50296768	      2.80380051	    -13.61103124
      1.25500000	     12.98765933	     -1.19895341	     -1.56265709	      3.43546515	      1.03525295	      0.61788675	     11.19354373	      1.97641929	    -15.15413946	      6.80480499	      0.00000000	      0.00000000	      4.36383099	     19.76600155	    -20.42413936	     -1.75328207	     -1.89838409	     56.02326588	      0.00000000	      0.00000000	    -20.72284613	    -20.55173050	    -18.05589042	      3.05018257	    -13.20272843
      1.26000000	     13.35261604	     -1.42010633	     -1.70022765	      3.44880812	      1.03263308	      0.61852276	     10.91831071	      2.22420828	    -13.87367783	      7.61363520	      0.00000000	      0.00000000	      4.29046051	     18.36340081	    -20.00056637	     -2.16716950	     -2.26144215	     58.07098124	      0.00000000	      0.00000000	    -20.41655574	    -21.32501845	    -18.59113064	      3.35127460	    -12.77332863
      1.26500000	     13.68618463	     -1.68057812	     -1.81681725	      3.46215707	      1.02975545	      0.61909036	     10.68503020	      2.51419523	    -12.72085025	      8.49347545	      0.00000000	      0.00000000	      3.90480959	     16.84343051	    -19.51011164	     -2.63583348	     -2.59841015	     60.14869728	      0.00000000	      0.00000000	    -20.14584178	    -22.13405063	    -19.08795315	      3.70500097	    -12.34401938
      1.27000000	     13.97789612	     -1.97531511	     -1.89299428	      3.47552232	      1.02660174	      0.61957558	     10.51903771	      2.83299719	    -11.82534603	      9.46359475	      0.00000000	      0.00000000	      3.15535185	     15.26066650	    -18.93382501	     -3.15899098	     -2.87995295	     62.26339942	      0.00000000	      0.00000000	    -19.89558663	    -22.97354877	    -19.53074950	      4.10978044	    -11.92858320
      1.27500000	     14.21867096	     -2.29929236	     -1.91557154	      3.48888784	      1.02315231	      0.61997526	     10.44824543	      3.16746458	    -11.27853750	     10.54991405	      0.00000000	      0.00000000	      2.04245696	     13.65136331	    -18.25265919	     -3.73265234	     -3.08257708	     64.42101837	      0.00000000	      0.00000000	    -19.64583385	    -23.83069439	    -19.90933092	      4.56302503	    -11.53181835
      1.28000000	     14.40187761	     -2.64759271	     -1.87988512	      3.50221303	      1.01939539	      0.62030035	     10.50227608	      3.50469110	    -11.11760570	     11.78851128	      0.00000000	      0.00000000	      0.63175575	     12.03906364	    -17.44956370	     -4.34845498	     -3.18936024	     66.62447166	      0.00000000	      0.00000000	    -19.37957349	    -24.68464911	    -20.22001376	      5.05983696	    -11.15162740
      1.28500000	     14.52625990	     -3.01636820	     -1.79038742	      3.51543876	      1.01533871	      0.62057473	     10.70795782	      3.83340820	    -11.31874902	     13.22559754	      0.00000000	      0.00000000	     -0.95298827	     10.44167685	    -16.51432361	     -4.99514408	     -3.19076866	     68.87204865	      0.00000000	      0.00000000	    -19.08687644	    -25.50968443	    -20.46849507	      5.59339031	    -10.78025377
      1.29000000	     14.59855801	     -3.40454453	     -1.66104707	      3.52849698	      1.01101966	      0.62082782	     11.08301728	      4.14744953	    -11.79951532	     14.91094598	      0.00000000	      0.00000000	     -2.55895035	      8.87233524	    -15.44909294	     -5.66054960	     -3.08677857	     71.15550601	      0.00000000	      0.00000000	    -18.76326403	    -26.28117287	    -20.67216762	      6.15733228	    -10.40225765
      1.29500000	     14.63398923	     -3.81458310	     -1.51530511	      3.54132299	      1.00651099	      0.62108392	     11.62994416	      4.44944798	    -12.43001509	     16.88453198	      0.00000000	      0.00000000	     -4.04534964	      7.33431122	    -14.27185723	     -6.33201483	     -2.88861908	     73.45768730	      0.00000000	      0.00000000	    -18.40626530	    -26.98122242	    -20.85955147	      6.74780718	     -9.99194016
      1.30000000	     14.65461066	     -4.25112688	     -1.38389115	      3.55386858	      1.00191922	      0.62135403	     12.33090695	      4.75240523	    -13.05286195	     19.15948902	      0.00000000	      0.00000000	     -5.31995140	      5.81622589	    -13.01642294	     -6.99537843	     -2.61760785	     75.75082325	      0.00000000	      0.00000000	    -18.01396201	    -27.60107609	    -21.06662870	      7.36302356	     -9.51465537
      1.30500000	     14.68615280	     -4.71834703	     -1.29971113	      3.56611321	      0.99737389	      0.62163437	     13.14563730	      5.07802089	    -13.51041575	     21.70852306	      0.00000000	      0.00000000	     -6.35606272	      4.29260166	    -11.72841178	     -7.63477563	     -2.30110417	     77.99790906	      0.00000000	      0.00000000	    -17.58556184	    -28.14059671	    -21.33096625	      8.00108714	     -8.93324618
      1.31000000	     14.75365442	     -5.21741855	     -1.29075340	      3.57806959	      0.99300669	      0.62191132	     14.01576020	      5.45122542	    -13.67535941	     24.46315484	      0.00000000	      0.00000000	     -7.18402520	      2.73160183	    -10.45718083	     -8.23477224	     -1.96738107	     80.15911658	      0.00000000	      0.00000000	    -17.12273561	    -28.60654377	    -21.68468751	      8.65797234	     -8.21736593
      1.31500000	     14.87640856	     -5.74519228	     -1.37291355	      3.58978044	      0.98892197	      0.62216952	     14.87772956	      5.89166056	    -13.47781264	     27.33113158	      0.00000000	      0.00000000	     -7.86398567	      1.10779161	     -9.24485222	     -8.78437607	     -1.64050801	     82.20284682	      0.00000000	      0.00000000	    -16.63074286	    -29.01023729	    -22.14765232	      9.32701578	     -7.35247478
      1.32000000	     15.06285271	     -6.29483066	     -1.54521344	      3.60130692	      0.98516457	      0.62239938	     15.68225431	      6.40550735	    -12.92064528	     30.22696528	      0.00000000	      0.00000000	     -8.45647999	     -0.58696678	     -8.11506292	     -9.28126569	     -1.33572946	     84.11804310	      0.00000000	      0.00000000	    -16.11813627	    -29.36501353	    -22.72202774	     10.00056312	     -6.34576424
      1.32500000	     15.30626212	     -6.85809812	     -1.78930616	      3.61271469	      0.98169695	      0.62260158	     16.41285691	      6.98161969	    -12.07781188	     33.10049995	      0.00000000	      0.00000000	     -9.00567926	     -2.34095375	     -7.06477987	     -9.73418416	     -1.05632845	     85.92254657	      0.00000000	      0.00000000	    -15.59429415	    -29.68513772	    -23.38890698	     10.67303511	     -5.22753050
      1.33000000	     15.58365866	     -7.42755936	     -2.07306842	      3.62406538	      0.97839985	      0.62278692	     17.09277380	      7.59337012	    -11.07767236	     35.94722842	      0.00000000	      0.00000000	     -9.53819768	     -4.12793733	     -6.06330336	    -10.16207548	     -0.79352529	     87.66276562	      0.00000000	      0.00000000	    -15.06627986	    -29.98679683	    -24.10875291	     11.34317780	     -4.04775316
