# Supplementary material for: Biomechanics of running: A special reference to the comparisons of wearing boots and running shoes
Source: PLoS One. 2022 Jun 24;17(6):e0270496. doi: 10.1371/journal.pone.0270496 (PMC9231798; doi:10.1371/journal.pone.0270496)
Supplement: S1 File — The file contains experimental markers and force data (TRC and MOT), OpenSim model (OSIM), setup (XML), and output (STO) files for 17 participants, 2 conditions (boot\shoe), and 4 trials which are stored in separate folders. (ZIP) [file pone.0270496.s001.zip › DataSet/s01/boot/T2/results/s01_boot_T2_Kinematics_u.sto]

Speeds
version=1
nRows=267
nColumns=26
inDegrees=yes

Units are S.I. units (second, meters, Newtons, ...)
If the header above contains a line with 'inDegrees', this indicates whether rotational values are in degrees (yes) or radians (no).

endheader
time	pelvis_tilt	pelvis_list	pelvis_rotation	pelvis_tx	pelvis_ty	pelvis_tz	hip_flexion_r	hip_adduction_r	hip_rotation_r	knee_angle_r	knee_add_r	knee_rot_r	ankle_angle_r	subtalar_angle_r	hip_flexion_l	hip_adduction_l	hip_rotation_l	knee_angle_l	knee_add_l	knee_rot_l	ankle_angle_l	subtalar_angle_l	lumbar_extension	lumbar_bending	lumbar_rotation
      0.00000000	      8.19457588	    -66.37507798	     30.88614133	      3.10638080	     -0.19204266	     -0.07198983	     80.03926718	     88.05951389	     80.38462421	    366.80509254	      0.00000000	      0.00000000	     37.92347279	    -60.13650827	    -68.81178980	    -54.25496273	     -4.15127886	   -201.84736604	      0.00000000	      0.00000000	    134.18212373	    200.33205208	     28.08999527	     78.56640533	    -39.24652108
      0.00500000	     11.25077930	    -63.29948215	     30.16626390	      3.10074723	     -0.19638427	     -0.06830523	     80.07875006	     83.52806213	     75.53653074	    371.60083973	      0.00000000	      0.00000000	     37.92411998	    -55.78637072	    -69.38423225	    -51.67797421	     -6.01830321	   -191.39485047	      0.00000000	      0.00000000	    130.36035467	    191.74974244	     22.89435898	     73.65034171	    -39.64763991
      0.01000000	     19.43364487	    -54.71728536	     28.14376992	      3.08495300	     -0.20915342	     -0.05824947	     80.44569226	     70.84647579	     61.91816538	    384.59234189	      0.00000000	      0.00000000	     37.89063486	    -44.96342383	    -70.63135788	    -44.56098233	    -11.08832133	   -161.88326815	      0.00000000	      0.00000000	    120.33937034	    169.03540029	      8.91078503	     60.11829005	    -40.87260793
      0.01500000	     30.37231478	    -42.10120889	     25.02629494	      3.06178286	     -0.22950658	     -0.04445553	     81.69682288	     52.06835139	     42.04899602	    402.43932686	      0.00000000	      0.00000000	     37.74241361	    -33.05718809	    -71.64264268	    -34.23003921	    -17.80488430	   -118.36446233	      0.00000000	      0.00000000	    107.07939449	    138.73956049	     -9.97046933	     40.80916772	    -42.85730363
      0.02000000	     41.50692231	    -26.83814804	     20.91944817	      3.03456680	     -0.25615876	     -0.03036126	     84.33685990	     29.12002108	     19.13825461	    421.62610130	      0.00000000	      0.00000000	     37.51121986	    -26.01390141	    -71.86413174	    -21.70217289	    -23.78864142	    -67.54667421	      0.00000000	      0.00000000	     92.25016907	    105.82844356	    -29.49658804	     18.59454292	    -45.42297296
      0.02500000	     50.94136627	     -9.67562930	     16.16385552	      3.00625143	     -0.28804066	     -0.01920521	     88.62370264	      3.22169820	     -4.25362407	    439.79099909	      0.00000000	      0.00000000	     37.64894272	    -28.44859380	    -71.22362752	     -7.10253789	    -26.33483722	    -15.58180448	      0.00000000	      0.00000000	     74.40317385	     70.50815881	    -46.50680319	     -4.63339323	    -48.67331439
      0.03000000	     57.70547674	      9.11047345	     11.72508632	      2.97893204	     -0.32472774	     -0.01301600	     94.54214957	    -24.71568472	    -26.95611774	    455.98357786	      0.00000000	      0.00000000	     39.05622377	    -42.82408263	    -69.76062376	     10.02112576	    -23.21509444	     33.62983064	      0.00000000	      0.00000000	     49.41323525	     28.68448297	    -59.42148182	    -27.94327970	    -53.29098751
      0.03500000	     61.78905291	     29.01056531	      8.93010041	      2.95365097	     -0.36585121	     -0.01207945	    101.69453254	    -53.30949689	    -48.56168958	    470.06722568	      0.00000000	      0.00000000	     42.41634540	    -68.86261960	    -67.50297228	     29.70760110	    -13.59289087	     78.83455582	      0.00000000	      0.00000000	     12.96514089	    -25.20706486	    -68.25622733	    -50.64368570	    -60.07982362
      0.04000000	     64.06160584	     48.64010601	      8.76544588	      2.93038946	     -0.41014379	     -0.01531688	    109.15823752	    -80.25239895	    -68.19024484	    481.92450765	      0.00000000	      0.00000000	     47.46330616	   -103.09882145	    -64.62550273	     50.70475091	      1.40441076	    120.81986201	      0.00000000	      0.00000000	    -36.12252370	    -94.63447566	    -74.42945758	    -71.52466545	    -69.09682414
      0.04500000	     65.82274945	     65.88290211	     11.50636528	      2.90836204	     -0.45546968	     -0.02133955	    115.71347373	   -102.73487137	    -84.16270652	    491.15435278	      0.00000000	      0.00000000	     53.24719373	   -139.39401334	    -61.34137479	     70.61501798	     18.87091149	    161.50511745	      0.00000000	      0.00000000	    -93.49803058	   -177.89553916	    -80.07061271	    -88.80865619	    -79.41897440
      0.05000000	     68.02340517	     78.88699323	     16.82522147	      2.88656987	     -0.49986806	     -0.02943293	    120.54903551	   -118.71945426	    -94.86965506	    497.42880389	      0.00000000	      0.00000000	     59.13580746	   -170.71701559	    -57.46680721	     87.10383201	     35.07279408	    202.96117577	      0.00000000	      0.00000000	   -149.40231222	   -266.99518007	    -86.83283564	   -100.94791058	    -89.93404388
      0.05500000	     70.70689241	     87.01976241	     23.98295694	      2.86422667	     -0.54227958	     -0.03982484	    123.90714715	   -128.05613397	    -99.69054797	    500.95941894	      0.00000000	      0.00000000	     65.28649856	   -191.38126754	    -52.24912144	     99.05489328	     46.81377168	    246.30422959	      0.00000000	      0.00000000	   -191.63257145	   -349.28798502	    -94.96920469	   -107.44705978	   -100.24580771
      0.06000000	     73.11344816	     90.91736816	     32.01364830	      2.84068285	     -0.58220060	     -0.05323221	    127.03587867	   -132.33747222	    -99.16110463	    502.46002959	      0.00000000	      0.00000000	     72.25521223	   -198.75546582	    -44.71138705	    106.67317832	     52.55070637	    291.00791194	      0.00000000	      0.00000000	   -209.93953662	   -410.98828934	   -103.42576252	   -108.88093784	   -110.60157199
      0.06500000	     74.26264370	     91.81218209	     40.00473283	      2.81507978	     -0.61900906	     -0.07010657	    131.51981675	   -133.70684786	    -94.60999839	    502.69971622	      0.00000000	      0.00000000	     80.41358164	   -194.00737318	    -34.05748003	    110.79713651	     52.58879161	    335.39644456	      0.00000000	      0.00000000	   -199.83126750	   -441.21717439	   -110.77981365	   -106.32861424	   -121.07021707
      0.07000000	     73.46410271	     90.90748181	     47.22653814	      2.78644153	     -0.65199988	     -0.08980930	    138.68196057	   -133.80119758	    -87.50464942	    502.23562580	      0.00000000	      0.00000000	     89.53649824	   -181.54987417	    -19.78353381	    112.29155148	     48.39465813	    377.92079246	      0.00000000	      0.00000000	   -164.19902255	   -435.84431762	   -116.09432705	   -100.99756223	   -131.06838012
      0.07500000	     70.47190637	     89.08897025	     52.92330402	      2.75446626	     -0.68104324	     -0.10998964	    149.43322626	   -133.41880958	    -78.59471396	    501.50295129	      0.00000000	      0.00000000	     98.62232254	   -166.98293314	     -1.71946183	    111.80887661	     41.76676813	    417.97207932	      0.00000000	      0.00000000	   -111.82230785	   -399.80641255	   -119.05920289	    -94.16182768	   -139.62576833
      0.08000000	     65.47308486	     86.76900548	     56.19014896	      2.72025955	     -0.70684012	     -0.12689689	    164.17996538	   -132.57213483	    -67.47637541	    500.80909280	      0.00000000	      0.00000000	    106.18008568	   -154.43172537	     19.65552663	    109.71329235	     34.53122078	    455.66975699	      0.00000000	      0.00000000	    -53.20668364	   -346.19896910	   -119.74810675	    -86.95899135	   -145.90621396
      0.08500000	     59.14689967	     83.84375571	     56.34452095	      2.68611368	     -0.73029219	     -0.13692567	    182.42235350	   -130.63420165	    -53.16955399	    499.98808156	      0.00000000	      0.00000000	    110.99814949	   -145.03810768	     42.68309037	    106.15790267	     28.73401590	    491.00620756	      0.00000000	      0.00000000	      3.97694252	   -291.95468496	   -118.59490596	    -80.01099284	   -149.51607588
      0.09000000	     52.64268504	     79.91810054	     53.43428309	      2.65462332	     -0.75172693	     -0.13831388	    202.47529156	   -126.69212459	    -35.25365600	    498.17087261	      0.00000000	      0.00000000	    112.91381631	   -137.37356896	     64.27223581	    101.36689545	     26.65365813	    522.90692127	      0.00000000	      0.00000000	     57.13827335	   -251.79091522	   -116.47071174	    -73.30524015	   -150.47994577
      0.09500000	     47.20152351	     74.63643672	     48.27703457	      2.62806516	     -0.77068522	     -0.13158004	    221.96593811	   -120.02542222	    -14.53321367	    494.10036491	      0.00000000	      0.00000000	    112.94597922	   -128.92669243	     80.36915383	     95.82294495	     30.14633161	    548.56629004	      0.00000000	      0.00000000	    107.33401961	   -233.13091283	   -114.36978389	    -66.43242774	   -148.97973722
      0.10000000	     43.57530586	     67.80412220	     41.95022938	      2.60822429	     -0.78590529	     -0.11856677	    238.92834354	   -110.32682940	      7.29310923	    486.68905817	      0.00000000	      0.00000000	    112.60823910	   -117.51245493	     87.03441000	     90.04201914	     39.60174791	    563.39108128	      0.00000000	      0.00000000	    155.44340400	   -234.42146013	   -112.80568606	    -58.88909689	   -145.08285654
      0.10500000	     41.76712410	     59.30425800	     35.14797909	      2.59641854	     -0.79495679	     -0.10125020	    252.53272281	    -97.55511379	     28.61072837	    475.21254978	      0.00000000	      0.00000000	    112.96885206	   -102.03487350	     81.49571645	     84.08019162	     53.26939522	    561.95621801	      0.00000000	      0.00000000	    199.56020137	   -247.22834489	   -111.53205791	    -50.27404516	   -138.67229242
      0.11000000	     41.28992365	     48.99390905	     27.96063941	      2.59366898	     -0.79401337	     -0.08153644	    262.90733264	    -81.71689333	     48.55552925	    459.08287879	      0.00000000	      0.00000000	    114.17517044	    -82.47122261	     62.75235057	     77.19224877	     67.65391586	    540.02955616	      0.00000000	      0.00000000	    236.05610105	   -260.34513408	   -109.81745221	    -40.29540167	   -129.64640980
      0.11500000	     41.52713719	     36.66908049	     20.26573106	      2.60068454	     -0.77878897	     -0.06190003	    270.60252117	    -62.89188938	     66.75627439	    437.76589861	      0.00000000	      0.00000000	    115.59839031	    -59.36552933	     31.90330542	     67.92670705	     78.92903171	    496.84021260	      0.00000000	      0.00000000	    262.64473089	   -263.75109544	   -106.86275180	    -28.60171365	   -118.26603038
      0.12000000	     41.90773691	     22.19438976	     12.21111892	      2.61727842	     -0.74641972	     -0.04538014	    276.29655105	    -41.54204960	     82.67141096	    411.15351849	      0.00000000	      0.00000000	    116.29174727	    -33.46805748	     -7.82982918	     54.71800938	     84.38727624	    436.13754623	      0.00000000	      0.00000000	    279.93382358	   -251.16125832	   -102.09244876	    -14.80121691	   -105.31882081
      0.12500000	     42.09137472	      5.83941825	      4.21159887	      2.64168306	     -0.69676295	     -0.03429237	    280.56801627	    -18.83046548	     95.42878944	    379.93985277	      0.00000000	      0.00000000	    115.43546061	     -5.91879018	    -51.87030564	     36.81227353	     83.09414533	    365.19130144	      0.00000000	      0.00000000	    290.41654551	   -221.05152775	    -95.46231925	      1.07041434	    -91.90311747
      0.13000000	     42.12646082	    -11.40356224	     -3.35708823	      2.67055172	     -0.63244285	     -0.02894834	    283.64685705	      3.38231153	    104.23972560	    345.52638733	      0.00000000	      0.00000000	    112.60433442	     21.29499847	    -95.59412144	     15.06438893	     75.85177580	    292.44268892	      0.00000000	      0.00000000	    296.52956488	   -176.60172317	    -87.64279571	     18.03263545	    -79.13763312
      0.13500000	     42.22473931	    -27.83007988	    -10.22737744	      2.69966402	     -0.55835641	     -0.02764579	    285.55939608	     22.90960144	    108.77216019	    309.64575483	      0.00000000	      0.00000000	    107.83475682	     45.26726570	   -135.15362400	     -7.97302471	     64.79506689	    225.32634527	      0.00000000	      0.00000000	    299.36661037	   -124.64684185	    -79.70159358	     34.17845730	    -68.14597201
      0.14000000	     42.20903827	    -41.45207457	    -16.06237674	      2.72487984	     -0.48103274	     -0.02759753	    286.72582409	     37.81116358	    109.20352016	    274.06917747	      0.00000000	      0.00000000	    101.55352424	     62.88376005	   -167.49371524	    -28.88818412	     52.59967348	    169.04624468	      0.00000000	      0.00000000	    298.50376329	    -73.49999522	    -72.38881786	     47.29474423	    -60.10222894
      0.14500000	     41.14709417	    -50.71766183	    -20.41743148	      2.74312672	     -0.40748906	     -0.02597227	    288.41389748	     47.04882515	    106.16740317	    240.35237322	      0.00000000	      0.00000000	     94.54736119	     72.11484723	   -190.19830777	    -44.79322325	     41.51812564	    126.16729652	      0.00000000	      0.00000000	    292.83804189	    -30.09967657	    -65.54688900	     55.73344845	    -55.90472613
      0.15000000	     37.57749187	    -55.23593545	    -22.89697114	      2.75324484	     -0.34347767	     -0.02084255	    292.44121741	     51.03959256	    100.63087996	    209.45899329	      0.00000000	      0.00000000	     88.09248016	     73.16938814	   -201.74865071	    -54.51869855	     32.89864653	     96.75931026	      0.00000000	      0.00000000	    281.87931823	      2.36459583	    -58.08262044	     59.17639569	    -55.55211131
      0.15500000	     30.31445249	    -56.07031394	    -23.26309468	      2.75630041	     -0.29159503	     -0.01193629	    300.10767079	     51.69810797	     93.53097374	    181.39357261	      0.00000000	      0.00000000	     83.81134613	     68.51447422	   -202.24366804	    -58.96430682	     27.43979410	     78.79755238	      0.00000000	      0.00000000	    266.32514853	     24.87732807	    -48.62446319	     58.94173015	    -57.82747358
      0.16000000	     19.37873341	    -55.31461440	    -21.45792545	      2.75513478	     -0.25013335	     -0.00078937	    311.03064739	     51.71087911	     85.32466982	    155.11662662	      0.00000000	      0.00000000	     82.70700760	     61.39936707	   -194.13932462	    -60.43919690	     25.60901806	     68.51128246	      0.00000000	      0.00000000	    247.26015354	     40.43891885	    -36.53568822	     57.53758995	    -60.70439119
      0.16500000	      6.37332064	    -55.19583336	    -17.63276377	      2.75333457	     -0.21361906	      0.00985868	    322.79189436	     53.39889793	     75.81853805	    128.87831488	      0.00000000	      0.00000000	     84.03235230	     54.01867622	   -182.19686554	    -61.50369861	     27.57800820	     60.89598654	      0.00000000	      0.00000000	    225.06571011	     50.98693759	    -22.57886089	     57.64811380	    -62.24666001
      0.17000000	     -6.07862058	    -57.27753295	    -12.13164906	      2.75404845	     -0.17504345	      0.01705764	    331.78125815	     57.88055191	     64.39236981	    100.87923139	      0.00000000	      0.00000000	     85.46513025	     46.90303756	   -172.15493988	    -64.06383349	     32.77926362	     50.83430102	      0.00000000	      0.00000000	    199.56039592	     56.24145275	     -8.70027344	     61.19502018	    -61.46465402
      0.17500000	    -15.50635305	    -62.11342357	     -5.42222369	      2.75912744	     -0.12851571	      0.01854180	    334.73622047	     64.93142264	     50.50837544	     69.93858286	      0.00000000	      0.00000000	     84.76316500	     39.74954821	   -168.67665516	    -69.05061517	     39.70887314	     34.59179567	      0.00000000	      0.00000000	    171.12467378	     55.34032162	      2.93317632	     68.90586044	    -58.65735048
      0.18000000	    -20.60631230	    -69.31512319	      1.87374632	      2.76893390	     -0.07097437	      0.01332976	    330.04076840	     73.41462526	     34.30855280	     35.81022319	      0.00000000	      0.00000000	     81.31477861	     32.49625008	   -173.78859515	    -76.51774380	     46.27155990	     10.80932532	      0.00000000	      0.00000000	    141.25070872	     49.17707017	     10.97939150	     80.31596826	    -54.99395852
      0.18500000	    -21.54439743	    -77.88154204	      8.91825054	      2.78270976	     -0.00248557	      0.00204167	    318.11896223	     81.93829399	     16.87148241	     -0.96699155	      0.00000000	      0.00000000	     76.22938506	     25.54026545	   -186.62980118	    -85.90821608	     50.47506188	    -19.57126464	      0.00000000	      0.00000000	    111.80618491	     40.86792243	     15.38343408	     94.05332697	    -51.64619894
      0.19000000	    -19.56132570	    -86.67303936	     14.88108789	      2.79908696	      0.07451363	     -0.01316071	    300.88157789	     89.44518145	     -0.25418171	    -39.49067099	      0.00000000	      0.00000000	     71.34646073	     19.18780859	   -204.32211733	    -96.40649889	     51.14730297	    -54.06294073	      0.00000000	      0.00000000	     83.85992179	     34.13935776	     17.09547040	    108.39040980	    -49.23776008
      0.19500000	    -16.29223460	    -94.77982286	     19.33116644	      2.81665299	      0.15639032	     -0.02907348	    280.74411499	     95.46242649	    -15.84269289	    -78.87107484	      0.00000000	      0.00000000	     68.28770742	     13.16036713	   -223.22126863	   -107.22750892	     48.24314682	    -89.44266874	      0.00000000	      0.00000000	     57.09968343	     31.50324885	     17.45299081	    121.77556642	    -47.92832154
      0.20000000	    -13.15196522	   -101.54674064	     22.27915662	      2.83461702	      0.23951577	     -0.04220400	    259.79121594	     99.90363185	    -29.28503566	   -118.38283357	      0.00000000	      0.00000000	     67.90609530	      6.62958950	   -240.07033127	   -117.63428263	     42.50445184	   -122.55609913	      0.00000000	      0.00000000	     29.95118762	     33.61188128	     17.65175522	    132.95657922	    -47.73127982
      0.20500000	    -10.90749826	   -106.49037025	     23.90207978	      2.85310413	      0.32124401	     -0.04965090	    239.27695136	    102.77478689	    -40.37290407	   -157.45884944	      0.00000000	      0.00000000	     69.96368978	     -1.28528121	   -252.84250002	   -126.90621608	     34.88415461	   -151.06797073	      0.00000000	      0.00000000	      0.19994793	     39.70398596	     18.36613757	    140.98753754	    -48.72713538
      0.21000000	     -9.55936988	   -109.47304934	     24.41003043	      2.87273163	      0.40025587	     -0.04996671	    219.49792015	    104.18393214	    -49.18886709	   -195.65958144	      0.00000000	      0.00000000	     73.07311175	    -10.85210594	   -261.01177397	   -134.61255140	     26.24730830	   -173.81148253	      0.00000000	      0.00000000	    -34.02120676	     48.40517070	     19.57937169	    145.58739652	    -51.10239178
      0.21500000	     -8.67339458	   -110.90441776	     24.05565688	      2.89406227	      0.47601210	     -0.04349785	    200.16351564	    104.47022962	    -56.14721185	   -232.62320790	      0.00000000	      0.00000000	     74.98215204	    -21.29456784	   -265.17718343	   -140.87727957	     17.31043931	   -190.76522273	      0.00000000	      0.00000000	    -73.37568095	     58.23712049	     20.87660034	    147.42823539	    -54.90731401
      0.22000000	     -7.96967376	   -111.51480705	     23.01462495	      2.91756146	      0.54777850	     -0.03188966	    181.08650001	    104.07047931	    -61.78098152	   -267.96881627	      0.00000000	      0.00000000	     73.20142449	    -30.87577383	   -266.36923655	   -146.10600958	      8.56712353	   -202.92575086	      0.00000000	      0.00000000	   -117.11843648	     67.73905729	     22.09441942	    147.69807358	    -59.66945521
      0.22500000	     -7.60411047	   -111.86587394	     21.20810563	      2.94367128	      0.61426129	     -0.01719760	    162.53115877	    103.28299437	    -66.33553615	   -301.29048587	      0.00000000	      0.00000000	     65.97951005	    -37.50581773	   -265.54592917	   -150.44989737	      0.13789258	   -212.00868948	      0.00000000	      0.00000000	   -163.60460784	     75.65200362	     23.62826300	    147.29023260	    -64.30901980
      0.23000000	     -7.86389026	   -112.17333356	     18.30594750	      2.97245058	      0.67432060	     -0.00122877	    144.82495249	    102.37092707	    -69.60287033	   -332.39441063	      0.00000000	      0.00000000	     53.32221837	    -39.62616943	   -263.55684138	   -153.71652904	     -8.36000388	   -219.94149093	      0.00000000	      0.00000000	   -211.13632292	     81.33767425	     25.99947986	    146.51045876	    -67.52779725
      0.23500000	     -8.75530089	   -112.52071384	     13.92941196	      3.00320092	      0.72784693	      0.01481888	    127.79347083	    101.90140888	    -71.10430404	   -361.59829489	      0.00000000	      0.00000000	     37.32283713	    -36.84156937	   -261.30819776	   -155.73555511	    -17.75996926	   -228.44525373	      0.00000000	      0.00000000	   -258.50514841	     85.02037355	     29.29933317	    145.38923916	    -68.36077693
      0.24000000	    -10.05535361	   -113.02227610	      7.88396185	      3.03471453	      0.77560808	      0.03064268	    110.80624317	    102.76584879	    -70.39139807	   -389.74759365	      0.00000000	      0.00000000	     21.37130079	    -29.88834845	   -259.62238535	   -156.61165212	    -29.11222468	   -238.78882722	      0.00000000	      0.00000000	   -304.93242342	     87.68641636	     33.24611626	    143.94852611	    -66.49187081
      0.24500000	    -11.67514779	   -113.77732301	      0.28058929	      3.06587875	      0.81817403	      0.04687878	     93.33240947	    105.78236518	    -67.33388232	   -417.90934069	      0.00000000	      0.00000000	      8.72430587	    -20.19143620	   -258.78332887	   -156.70102361	    -43.45505358	   -251.45812803	      0.00000000	      0.00000000	   -349.77212914	     90.95846632	     37.64376666	    142.20432077	    -62.19147406
      0.25000000	    -13.82224017	   -114.86113766	     -8.45308768	      3.09603364	      0.85503433	      0.06454543	     75.32263820	    111.31261084	    -62.37463378	   -446.96845766	      0.00000000	      0.00000000	      1.30013540	     -9.52244226	   -258.28497228	   -156.54815509	    -61.57696051	   -265.80345978	      0.00000000	      0.00000000	   -392.34534075	     96.95141342	     42.61671016	    140.23139857	    -56.02406956
      0.25500000	    -16.81515467	   -116.40364876	    -17.60347729	      3.12497209	      0.88467143	      0.08406386	     57.11297383	    119.10034757	    -56.63784800	   -477.30207953	      0.00000000	      0.00000000	     -0.77981626	      0.20825025	   -257.12559225	   -156.79112193	    -83.62915017	   -280.11666974	      0.00000000	      0.00000000	   -431.86001141	    107.71130466	     48.45778560	    138.33606214	    -48.61342124
      0.26000000	    -20.75342531	   -118.52917619	    -26.26413463	      3.15273837	      0.90542922	      0.10459532	     39.04298539	    128.22207136	    -51.71570058	   -508.64051755	      0.00000000	      0.00000000	      1.20729072	      7.32719507	   -254.46097373	   -157.87573065	   -108.77381229	   -292.27485649	      0.00000000	      0.00000000	   -467.26941247	    124.23278619	     55.28013809	    137.02090578	    -40.59410488
      0.26500000	    -25.29498219	   -121.13503804	    -33.53878691	      3.17942347	      0.91646233	      0.12429143	     21.10424008	    137.21186108	    -49.13937225	   -540.21392375	      0.00000000	      0.00000000	      5.49761189	     11.02362694	   -250.13827688	   -159.72044245	   -135.24219118	   -300.53345846	      0.00000000	      0.00000000	   -497.06609754	    145.64712252	     62.73122832	    136.66770543	    -32.60043451
      0.27000000	    -29.76291829	   -123.77557529	    -38.76018049	      3.20517626	      0.91809218	      0.14127299	      2.92008951	    144.48943866	    -49.83887712	   -571.13498509	      0.00000000	      0.00000000	     10.59121161	     11.92351610	   -244.66938059	   -161.67646681	   -160.81514756	   -303.94388428	      0.00000000	      0.00000000	   -519.14442906	    169.18356891	     70.09375538	    137.23793803	    -25.21105929
      0.27500000	    -33.62610766	   -125.73150421	    -41.61034997	      3.23032775	      0.91132640	      0.15449200	    -15.80208923	    148.82277457	    -53.86819950	   -600.73515677	      0.00000000	      0.00000000	     15.48185734	     12.19177053	   -238.55823668	   -162.74996987	   -183.30841747	   -302.18680179	      0.00000000	      0.00000000	   -530.96497869	    191.01516054	     76.87741375	    138.16986617	    -18.96855291
      0.28000000	    -36.97054462	   -126.07777759	    -42.15369305	      3.25524623	      0.89699307	      0.16380084	    -34.70878222	    149.41671568	    -60.43653853	   -628.60659206	      0.00000000	      0.00000000	     19.55082994	     15.03826638	   -231.52394057	   -161.75630441	   -200.78998955	   -295.06626155	      0.00000000	      0.00000000	   -530.20667839	    207.50304475	     83.37844498	    138.39698765	    -14.44728603
      0.28500000	    -40.40518780	   -123.75245816	    -40.79525649	      3.27986092	      0.87537908	      0.16932750	    -52.81288514	    145.71653769	    -68.25560719	   -654.41130909	      0.00000000	      0.00000000	     22.41628605	     23.87963413	   -222.43826885	   -157.42087766	   -211.68773096	   -282.18956083	      0.00000000	      0.00000000	   -515.75814891	    216.07503482	     90.47189585	    136.54682402	    -12.19396435
      0.29000000	    -44.40410783	   -117.77429374	    -38.15747228	      3.30322429	      0.84664135	      0.17088025	    -69.17351706	    137.34013433	    -76.05647203	   -677.65501581	      0.00000000	      0.00000000	     23.89216044	     41.47957236	   -210.14694781	   -148.61774291	   -214.89743972	   -263.18490383	      0.00000000	      0.00000000	   -488.53073696	    215.23763860	     98.69361019	    131.36795588	    -12.53565230
      0.29500000	    -48.80001786	   -107.50151231	    -34.93116493	      3.32348145	      0.81126332	      0.16807036	    -83.45237136	    124.22085595	    -82.88947787	   -697.53769443	      0.00000000	      0.00000000	     24.11156440	     69.29324500	   -194.33414014	   -134.61775541	   -209.75889151	   -238.24508865	      0.00000000	      0.00000000	   -451.69362125	    203.88203890	    107.58216892	    122.05709435	    -15.39957363
      0.30000000	    -52.99278022	    -92.74645712	    -31.72217858	      3.33839475	      0.76994990	      0.16107437	    -95.71647106	    106.72158443	    -88.11142540	   -712.96636590	      0.00000000	      0.00000000	     23.74106503	    107.23921511	   -175.52600865	   -115.21094599	   -195.91269779	   -208.41264797	      0.00000000	      0.00000000	   -410.40290320	    180.74007031	    115.99801867	    108.24761201	    -20.25924133
      0.30500000	    -56.53293396	    -73.78407807	    -28.89887911	      3.34622249	      0.72325186	      0.15118678	   -105.88134911	     85.60735696	    -91.33832862	   -722.74788616	      0.00000000	      0.00000000	     24.06891138	    154.00925547	   -154.46066123	    -90.78778880	   -173.18882135	   -175.38377016	      0.00000000	      0.00000000	   -371.15428342	    144.80747856	    122.95772898	     89.90722523	    -26.25059040
      0.31000000	    -59.37346218	    -51.33826560	    -26.55187449	      3.34638489	      0.67146034	      0.14055126	   -113.53360561	     61.94077158	    -92.49425702	   -725.82659604	      0.00000000	      0.00000000	     26.74469090	    207.60980348	   -131.74766182	    -62.36238685	   -141.56401858	   -141.11445788	      0.00000000	      0.00000000	   -340.49266301	     96.56979956	    128.05953178	     67.38031698	    -32.41147362
      0.31500000	    -61.67836292	    -26.53658010	    -24.63312266	      3.33955536	      0.61484847	      0.13140621	   -118.20634718	     36.96802391	    -91.86966014	   -721.45732960	      0.00000000	      0.00000000	     33.15668104	    265.62115483	   -108.02859880	    -31.46264351	   -101.27548926	   -107.34649184	      0.00000000	      0.00000000	   -322.89650351	     39.15206833	    131.33553279	     41.48233820	    -37.91026571
      0.32000000	    -63.54324254	     -0.83688971	    -23.12492576	      3.32731779	      0.55403369	      0.12551276	   -119.73812483	     12.05389122	    -90.09021958	   -709.35365093	      0.00000000	      0.00000000	     43.74184775	    325.12513275	    -84.13181164	      0.01430957	    -53.24754324	    -74.93338461	      0.00000000	      0.00000000	   -318.50503786	    -21.34758624	    132.94412545	     13.54422678	    -42.16496122
      0.32500000	    -64.82247273	     24.05545074	    -22.03384889	      3.31156034	      0.49026350	      0.12387158	   -118.51879473	    -11.31990118	    -87.91198995	   -689.85267838	      0.00000000	      0.00000000	     57.65832302	    382.75601589	    -60.95755160	     29.89998824	      0.36338685	    -43.21699938	      0.00000000	      0.00000000	   -321.94619324	    -76.81970839	    132.91276033	    -14.58168021	    -44.89006725
      0.33000000	    -65.10496589	     46.32636257	    -21.24243757	      3.29376545	      0.42543707	      0.12648845	   -115.53209740	    -31.59774289	    -85.86550809	   -664.01418124	      0.00000000	      0.00000000	     73.02406739	    435.06316926	    -39.22893963	     55.94002307	     56.05049783	    -10.07297156	      0.00000000	      0.00000000	   -323.26049882	   -119.39415407	    130.99710162	    -40.63110217	    -46.11094685
      0.33500000	    -63.86123001	     64.33348682	    -20.45851859	      3.27460171	      0.36176228	      0.13228696	   -112.11744817	    -47.37793132	    -83.95491205	   -633.49507619	      0.00000000	      0.00000000	     87.55175077	    478.90582563	    -19.31422185	     76.22769555	    109.53781182	     27.10365452	      0.00000000	      0.00000000	   -311.18955687	   -144.02277132	    126.74527012	    -62.30171904	    -46.07329202
      0.34000000	    -60.68807859	     77.00719533	    -19.39970095	      3.25408455	      0.30120370	      0.13945095	   -109.52229622	    -57.79853624	    -81.58793419	   -600.12474229	      0.00000000	      0.00000000	     99.21056902	    511.71071349	     -1.22376184	     89.79064343	    156.71758028	     70.00094053	      0.00000000	      0.00000000	   -277.76569592	   -150.06796606	    119.73135866	    -77.85855730	    -44.98480117
      0.34500000	    -55.55829272	     84.15033805	    -18.11456617	      3.23212673	      0.24496209	      0.14614612	   -108.41687387	    -62.79360188	    -77.65556636	   -565.37200867	      0.00000000	      0.00000000	    106.60468465	    531.55032554	     15.27705150	     96.98414341	    194.40289315	    118.45539008	      0.00000000	      0.00000000	   -221.67203136	   -141.18794042	    109.87544500	    -86.66919099	    -42.68310648
      0.35000000	    -48.91785289	     86.40376870	    -17.13167092	      3.20901438	      0.19323541	      0.15126309	   -108.66570014	    -62.98191391	    -70.72012801	   -530.05225105	      0.00000000	      0.00000000	    109.06289873	    536.99223543	     30.47791091	     99.33760527	    220.69542170	    170.41642174	      0.00000000	      0.00000000	   -148.37605629	   -123.63279799	     97.65613654	    -89.33092569	    -38.54328312
      0.35500000	    -41.45083316	     84.92131150	    -17.17705156	      3.18536271	      0.14546974	      0.15480966	   -109.58180211	    -59.35838654	    -59.54910926	   -494.35169379	      0.00000000	      0.00000000	    106.63324896	    527.09787436	     44.47338939	     98.83322178	    235.00954164	    222.68445643	      0.00000000	      0.00000000	    -67.54665422	   -103.76632169	     83.93194506	    -87.33887599	    -31.87156152
      0.36000000	    -33.69500202	     81.00442145	    -18.69127844	      3.16163106	      0.10087475	      0.15778412	   -110.37462791	    -53.09608956	    -43.92835604	   -457.91708813	      0.00000000	      0.00000000	    100.01776587	    501.98546877	     57.06178782	     97.08575193	    237.77328275	    271.99998219	      0.00000000	      0.00000000	     10.28306345	    -86.08753236	     69.50565614	    -82.55407929	    -22.50995218
      0.36500000	    -25.88153160	     75.84058568	    -21.63727004	      3.13779824	      0.05873758	      0.16159939	   -110.35484930	    -45.45625827	    -25.12325622	   -419.89752413	      0.00000000	      0.00000000	     90.40522251	    463.44325949	     67.89609154	     94.96241679	    230.01125140	    315.90065275	      0.00000000	      0.00000000	     76.41752180	    -72.63951500	     54.87036364	    -76.71931039	    -11.11520399
      0.37000000	    -18.02855471	     70.32907742	    -25.66945703	      3.11353051	      0.01846053	      0.16723918	   -108.93130598	    -37.63800107	     -5.58927896	   -379.09141571	      0.00000000	      0.00000000	     79.27350268	    414.66921612	     76.67536106	     92.69993752	    213.19063299	    353.00161236	      0.00000000	      0.00000000	    125.54921008	    -63.56869263	     40.23304365	    -71.08303498	      1.05534435
      0.37500000	    -10.09403555	     64.97342981	    -30.35253237	      3.08860157	     -0.02046904	      0.17451602	   -105.61204154	    -30.56829676	     11.70677439	   -334.23766071	      0.00000000	      0.00000000	     68.22016142	    359.29226455	     83.27743866	     90.16824741	    189.28618491	    382.94860324	      0.00000000	      0.00000000	    156.10259472	    -58.01180851	     25.63686833	    -66.15437985	     12.62407883
      0.38000000	     -2.07379141	     59.85395084	    -35.25181831	      3.06321829	     -0.05843619	      0.18193403	   -100.05168375	    -24.76484422	     23.83152658	   -284.30159316	      0.00000000	      0.00000000	     58.81430982	    300.89912318	     87.87521376	     87.00252950	    160.55920330	    406.36493549	      0.00000000	      0.00000000	    169.65097149	    -54.84921300	     11.07812749	    -61.66382959	     22.52958648
      0.38500000	      6.02204173	     54.67472454	    -39.93507137	      3.03808427	     -0.09552055	      0.18724945	    -92.22156531	    -20.30707939	     28.45557983	   -228.79181845	      0.00000000	      0.00000000	     52.41531466	    243.29205403	     90.86960567	     82.61710300	    129.02833098	    424.60040353	      0.00000000	      0.00000000	    169.73849566	    -53.23261396	     -3.45945441	    -56.75057098	     30.23654242
      0.39000000	     14.28150100	     48.84558301	    -43.94612681	      3.01417528	     -0.13135407	      0.18830128	    -82.72245631	    -16.80711048	     24.87412073	   -168.26671413	      0.00000000	      0.00000000	     49.90761836	    190.12290203	     92.57112601	     76.22569188	     96.23821921	    439.11858035	      0.00000000	      0.00000000	    160.46479358	    -52.84074175	    -18.06113842	    -50.27903178	     35.77291909
      0.39500000	     22.87496629	     41.59408335	    -46.83523027	      2.99236946	     -0.16541699	      0.18371998	    -72.88349997	    -13.37454141	     14.99249058	   -104.75780826	      0.00000000	      0.00000000	     51.50357160	    143.57000627	     93.02996131	     66.94643030	     63.43857299	    450.98787193	      0.00000000	      0.00000000	    145.48779306	    -53.89027303	    -32.82306850	    -41.17947758	     39.73838172
      0.40000000	     31.77792668	     32.17807871	    -48.34334624	      2.97311894	     -0.19782214	      0.17337569	    -64.28020311	     -8.76731716	      3.25396833	    -41.55053416	      0.00000000	      0.00000000	     56.86266023	    103.50564887	     92.35226882	     54.05714813	     31.65552903	    460.93894073	      0.00000000	      0.00000000	    127.85764723	    -57.00951955	    -47.55216499	    -28.79480975	     43.28072623
      0.40500000	     40.44363366	     20.20015373	    -48.65481040	      2.95617889	     -0.22999265	      0.15850724	    -57.89895086	     -1.80046725	     -4.69736234	     17.74211531	      0.00000000	      0.00000000	     65.39592264	     67.91985976	     91.21483420	     37.36739080	      1.56035540	    469.72723298	      0.00000000	      0.00000000	    110.18273330	    -63.03411644	    -61.48963903	    -13.17730048	     47.92170933
      0.41000000	     47.77768292	      5.87905703	    -48.47090001	      2.94044515	     -0.26452513	      0.14148309	    -53.60374404	      8.17956258	     -3.89265358	     70.23870647	      0.00000000	      0.00000000	     76.21977382	     33.99691786	     90.99383029	     17.52054633	    -26.42595942	    478.20944171	      0.00000000	      0.00000000	     94.37218995	    -72.68192793	    -73.43396109	      4.81969913	     55.13570838
      0.41500000	     52.53351672	     -9.88363129	    -48.76181724	      2.92417543	     -0.30413086	      0.12514763	    -50.32461169	     20.99389380	      8.41985190	    114.38541832	      0.00000000	      0.00000000	     87.62796649	     -0.76941994	     93.28610421	     -3.97895057	    -51.70520907	    486.99981588	      0.00000000	      0.00000000	     81.03871401	    -86.12057725	    -82.28173762	     23.73479587	     65.72284027
      0.42000000	     53.88525511	    -25.75412362	    -50.28133164	      2.90572216	     -0.35037735	      0.11188085	    -46.76653079	     35.68076636	     31.98796592	    150.00679707	      0.00000000	      0.00000000	     96.87161350	    -37.65170682	     99.18960591	    -25.19431967	    -73.27910567	    496.17954223	      0.00000000	      0.00000000	     69.46944873	   -102.67009412	    -87.57318171	     41.92937550	     79.30164374
      0.42500000	     51.77151237	    -40.49512125	    -53.10983114	      2.88446168	     -0.40311942	      0.10283208	    -42.04114443	     50.91942287	     63.48203179	    178.10828622	      0.00000000	      0.00000000	    100.94116627	    -76.14908699	    108.89591817	    -44.57436117	    -90.03721528	    505.44134381	      0.00000000	      0.00000000	     58.63532982	   -120.82239807	    -89.58678968	     58.14016548	     94.31549854
      0.43000000	     46.81562318	    -53.47192289	    -56.50717685	      2.86141983	     -0.46077903	      0.09777310	    -35.84632734	     65.57246572	     97.10068371	    200.57587763	      0.00000000	      0.00000000	     97.78305458	   -114.06344517	    121.76083228	    -61.62612737	   -101.10077461	    514.40220243	      0.00000000	      0.00000000	     48.39891341	   -138.44304052	    -88.97346566	     71.93497811	    108.55766727
      0.43500000	     39.98757397	    -64.79766661	    -59.15071763	      2.83922906	     -0.52103256	      0.09556094	    -28.33094133	     79.00661037	    125.94097870	    219.64599818	      0.00000000	      0.00000000	     86.84418794	   -148.35063652	    136.63151273	    -76.93423813	   -105.84020579	    522.69744892	      0.00000000	      0.00000000	     39.78020416	   -153.16741715	    -86.34252757	     83.79173964	    119.94308741
      0.44000000	     32.28682858	    -75.00329912	    -59.67188958	      2.82123523	     -0.58153445	      0.09478087	    -19.93661917	     91.02443257	    143.94797271	    237.13408508	      0.00000000	      0.00000000	     68.64898396	   -176.54214238	    152.21977099	    -91.50961098	   -103.91655235	    529.92233603	      0.00000000	      0.00000000	     34.18522286	   -163.22619621	    -82.14683858	     94.63568264	    127.31787657
      0.44500000	     24.57002212	    -84.39738588	    -57.33230051	      2.80991213	     -0.64049114	      0.09413799	    -11.26758944	    101.45444976	    147.66650133	    253.80214116	      0.00000000	      0.00000000	     44.04812088	   -197.78420383	    167.43324782	   -105.81096205	    -95.63848384	    535.63884209	      0.00000000	      0.00000000	     32.42045665	   -168.30550359	    -76.85106201	    105.01874253	    130.94279607
      0.45000000	     17.49072837	    -92.54273096	    -52.45433411	      2.80537898	     -0.69699130	      0.09258339	     -2.88748711	    109.67709565	    136.76974929	    269.36004650	      0.00000000	      0.00000000	     14.03733975	   -212.46055094	    181.60072072	   -119.03413928	    -82.21411973	    539.50495793	      0.00000000	      0.00000000	     34.37653153	   -169.52734192	    -71.11327611	    114.49374201	    132.15408510
      0.45500000	     11.47288108	    -98.26631510	    -46.20868393	      2.80501912	     -0.75110679	      0.08942634	      4.95800682	    114.48403311	    113.23802505	    283.15689720	      0.00000000	      0.00000000	    -19.57136614	   -220.91614208	    194.57966325	   -129.22250818	    -65.43257691	    541.48362270	      0.00000000	      0.00000000	     39.56846350	   -168.49187635	    -65.74073143	    121.66259685	    132.36263469
      0.46000000	      6.66942841	   -100.22005962	    -39.89258995	      2.80436977	     -0.80369155	      0.08447618	     12.56486418	    114.48027589	     80.30331406	    295.07720754	      0.00000000	      0.00000000	    -53.44108234	   -223.11247861	    206.77868602	   -134.15744467	    -46.96878972	    541.97623903	      0.00000000	      0.00000000	     47.80252672	   -166.34066446	    -61.42887627	    124.86766847	    132.31477133
      0.46500000	      2.96557151	    -97.58634814	    -34.25155737	      2.79862366	     -0.85569810	      0.07813126	     20.74691828	    108.81525599	     42.09229159	    306.06335404	      0.00000000	      0.00000000	    -83.01275686	   -219.82883379	    219.02394202	   -132.42779294	    -27.85668235	    541.67239602	      0.00000000	      0.00000000	     59.17680099	   -163.46036316	    -58.52185793	    123.02561363	    132.12686698
      0.47000000	      0.15774082	    -90.45689597	    -29.25514383	      2.78413586	     -0.90717124	      0.07142352	     30.43973394	     97.73170954	      3.66284054	    318.04699178	      0.00000000	      0.00000000	   -103.77718625	   -213.81759164	    232.12575004	   -124.06467214	     -8.46973097	    541.12308996	      0.00000000	      0.00000000	     73.51623669	   -159.60424402	    -57.04191085	    116.04934870	    131.64019609
      0.47500000	     -1.74022269	    -79.77149725	    -24.41134144	      2.75953683	     -0.95645364	      0.06586342	     42.09367257	     82.65022914	    -29.25601863	    333.39992947	      0.00000000	      0.00000000	   -112.56315071	   -209.34394330	    246.25758855	   -110.50975657	     11.00042493	    540.30133404	      0.00000000	      0.00000000	     89.89717251	   -154.10645918	    -56.98708585	    104.75121750	    130.67452674
      0.48000000	     -2.36959663	    -67.09522228	    -19.38905740	      2.72607854	     -0.99997030	      0.06285217	     55.23195764	     65.98095123	    -50.95145532	    353.99768722	      0.00000000	      0.00000000	   -108.21145573	   -210.52969780	    260.61604813	    -94.13941028	     29.92742873	    538.41366100	      0.00000000	      0.00000000	    106.58929650	   -146.14715413	    -58.58930025	     90.59651645	    129.36618040
      0.48500000	     -1.26938436	    -54.44716814	    -14.49108365	      2.68717302	     -1.03267602	      0.06288462	     68.42349479	     50.82265113	    -56.79563570	    380.10169364	      0.00000000	      0.00000000	    -91.63585308	   -219.71232468	    273.70460105	    -77.70502840	     47.04124166	    534.06623473	      0.00000000	      0.00000000	    121.36771319	   -135.02665221	    -62.25048071	     75.57301794	    128.53210104
      0.49000000	      1.74118616	    -44.06559892	    -10.64471473	      2.64748332	     -1.04914965	      0.06511720	     79.59467816	     40.36883541	    -44.74954826	    409.64543284	      0.00000000	      0.00000000	    -65.39699429	   -236.14230150	    284.01187724	    -63.81666008	     60.86764545	    525.72905456	      0.00000000	      0.00000000	    132.09567936	   -120.35169797	    -68.26245231	     62.02855520	    129.50016887
      0.49500000	      6.46129123	    -37.95677559	     -8.91170839	      2.61190724	     -1.04505504	      0.06761431	     86.35539007	     36.96663413	    -16.83860634	    438.40681281	      0.00000000	      0.00000000	    -32.84857669	   -255.17887113	    290.52452938	    -54.46187598	     70.49782106	    512.30386844	      0.00000000	      0.00000000	    137.40254611	   -102.25198890	    -76.66024226	     52.25968353	    133.31618594
      0.50000000	     12.52815179	    -37.28992433	     -9.79684833	      2.58466166	     -1.01848883	      0.06805137	     86.23735725	     41.19335686	     20.52549363	    460.96269685	      0.00000000	      0.00000000	      2.97262299	   -268.89551856	    292.87504491	    -50.59415379	     76.13907747	    493.53485215	      0.00000000	      0.00000000	    137.19641545	    -81.78399750	    -87.23416289	     47.87584117	    139.96688299
      0.50500000	     19.47990801	    -41.83911042	    -12.80840197	      2.56871813	     -0.97089976	      0.06432778	     77.24096460	     51.40806893	     58.18173916	    472.00720517	      0.00000000	      0.00000000	     40.16153245	   -268.82897496	    291.49527995	    -51.78373079	     79.09865486	    470.06682813	      0.00000000	      0.00000000	    132.73675400	    -61.17772577	    -99.27077504	     49.16894933	    148.21948716
      0.51000000	     26.47971930	    -49.73337002	    -16.55479398	      2.56560772	     -0.90726180	      0.05484190	     58.77098446	     64.01563832	     87.26325789	    467.66469769	      0.00000000	      0.00000000	     77.80671453	   -250.06116272	    287.90647999	    -56.00185687	     81.23891911	    443.14257322	      0.00000000	      0.00000000	    126.08227122	    -43.28059383	   -111.03255222	     54.79076765	    156.07616480
      0.51500000	     32.27742107	    -57.74905880	    -19.22884421	      2.57520030	     -0.83509104	      0.03883211	     32.16729427	     74.39781730	    102.05073572	    446.52124599	      0.00000000	      0.00000000	    115.06466449	   -214.16228052	    284.55514848	    -59.83057415	     84.26483785	    414.14404355	      0.00000000	      0.00000000	    119.18448027	    -30.24474409	   -119.83700737	     61.93561218	    161.31439097
      0.52000000	     35.76277790	    -62.14680909	    -19.17695660	      2.59533943	     -0.76248361	      0.01707180	      0.27119891	     78.18161879	    101.32054192	    410.17791469	      0.00000000	      0.00000000	    150.55711997	   -168.56847462	    283.89117369	    -59.29330881	     89.20713729	    384.24658925	      0.00000000	      0.00000000	    113.29774251	    -22.44290241	   -123.14011625	     67.00810336	    161.73939259
      0.52500000	     36.52841340	    -59.78850839	    -15.39379344	      2.62189478	     -0.69615602	     -0.00767056	    -33.43951186	     72.39447171	     87.89540440	    363.13204984	      0.00000000	      0.00000000	    182.81669954	   -122.39050652	    287.40806877	    -51.11589052	     96.19892707	    354.29702453	      0.00000000	      0.00000000	    109.04079286	    -18.39882222	   -119.69442855	     66.62202831	    155.48126484
      0.53000000	     34.79411645	    -49.14117979	     -7.88266400	      2.64973248	     -0.64029845	     -0.03110112	    -65.47472447	     56.20725621	     67.01424829	    311.73092610	      0.00000000	      0.00000000	    211.12664073	    -81.58291847	    295.41251630	    -33.92746393	    104.45655911	    324.82055347	      0.00000000	      0.00000000	    106.81389238	    -15.50587211	   -109.74371709	     58.65093814	    141.73807497
      0.53500000	     30.92739024	    -30.75962992	      2.19349520	      2.67432489	     -0.59610502	     -0.04858114	    -92.84816122	     31.12618270	     44.47996534	    262.27449812	      0.00000000	      0.00000000	    235.61799262	    -46.97979076	    307.30299687	     -8.84622563	    112.38173327	    295.99391828	      0.00000000	      0.00000000	    107.02486994	    -11.04922272	    -94.45648991	     42.87168090	    121.49285595
      0.54000000	     25.23351920	     -7.04087691	     12.67102200	      2.69319202	     -0.56156671	     -0.05630398	   -113.80334867	      0.57569554	     25.24549444	    219.08325634	      0.00000000	      0.00000000	    256.47190731	    -16.17870357	    321.70212432	     20.82374491	    117.75817986	    267.54419031	      0.00000000	      0.00000000	    109.80247913	     -3.45545910	    -75.47886429	     20.87154981	     97.44296266
      0.54500000	     18.13656140	     18.59562276	     20.89282148	      2.70646765	     -0.53178586	     -0.05211889	   -128.38505756	    -31.02613169	     12.65350668	    183.56095507	      0.00000000	      0.00000000	    273.03750248	     12.91143990	    336.45321130	     50.62558176	    118.09823225	    238.75162476	      0.00000000	      0.00000000	    114.46104699	      6.59222962	    -54.83117840	     -4.65038117	     73.23585249
      0.55000000	     10.33831713	     42.75301591	     24.51196217	      2.71625680	     -0.50033710	     -0.03604248	   -138.23773467	    -59.46797844	      8.18217957	    154.59730371	      0.00000000	      0.00000000	    283.62359689	     39.85638489	    349.01640108	     76.32585250	    111.30911136	    208.74625680	      0.00000000	      0.00000000	    119.36474321	     16.11825665	    -34.71579003	    -30.78395034	     52.54793488
      0.55500000	      2.68542465	     62.96158107	     22.35986608	      2.72512783	     -0.46145133	     -0.01043926	   -145.64284752	    -81.87223701	     11.44518040	    129.80923743	      0.00000000	      0.00000000	    286.15761465	     62.15977377	    357.33754514	     95.14918828	     96.66229815	    176.94815299	      0.00000000	      0.00000000	    122.54851924	     21.43871024	    -17.00665314	    -55.14342236	     38.14208798
      0.56000000	     -4.15027129	     78.10083504	     14.91207585	      2.73496945	     -0.41185641	      0.02040593	   -152.49541193	    -97.24079688	     20.50005804	    106.72824559	      0.00000000	      0.00000000	    279.29504547	     77.52540132	    360.55055468	    106.36327059	     75.51017295	    143.24479307	      0.00000000	      0.00000000	    122.79608777	     20.61770401	     -2.65911248	    -76.18550521	     31.03123783
      0.56500000	     -9.82579804	     88.19776479	      4.09949810	      2.74713583	     -0.35107422	      0.05146864	   -159.99590563	   -106.13614016	     32.48601350	     83.28854652	      0.00000000	      0.00000000	    263.14925261	     85.61682610	    358.87243034	    110.96843108	     51.09277291	    107.80248136	      0.00000000	      0.00000000	    120.39908323	     14.82585779	      8.45961565	    -93.06525943	     30.23082081
      0.57000000	    -14.14567261	     93.91320006	     -7.35280730	      2.76312676	     -0.28039757	      0.07849426	   -169.02752808	   -109.91951873	     44.28157733	     57.81302545	      0.00000000	      0.00000000	    239.21117822	     87.72510529	    352.86883642	    110.80194055	     27.36074204	     70.86512240	      0.00000000	      0.00000000	    116.99576589	      7.17022592	     17.10538929	   -105.37444451	     33.37251055
      0.57500000	    -16.98316839	     96.31064178	    -16.95587207	      2.78437622	     -0.20213604	      0.09917796	   -180.19548288	   -110.32736142	     53.23753504	     29.28704656	      0.00000000	      0.00000000	    209.92175419	     85.42735725	    343.03851299	    107.77482831	      7.23965372	     32.76451097	      0.00000000	      0.00000000	    114.64400572	      0.30333502	     24.13901217	   -113.31350781	     37.89704655
      0.58000000	    -18.66520522	     97.03448438	    -23.65585326	      2.81106112	     -0.11979173	      0.11360926	   -193.03684947	   -109.54561137	     58.19387675	     -1.93920749	      0.00000000	      0.00000000	    178.33072213	     80.24803782	    330.20078497	    103.63457336	     -8.87593873	     -6.05130727	      0.00000000	      0.00000000	    114.72120840	     -4.56294293	     30.53517608	   -118.25102148	     42.25170819
      0.58500000	    -20.22365993	     98.24600264	    -28.25267399	      2.84136257	     -0.03787951	      0.12374841	   -205.58801562	   -110.09287605	     59.98858567	    -33.98231449	      0.00000000	      0.00000000	    147.49131954	     74.10994469	    315.88220910	     99.93424143	    -23.20321876	    -45.14982109	      0.00000000	      0.00000000	    117.07362986	     -6.93829009	     37.47950398	   -122.72174362	     46.42838822
      0.59000000	    -22.83563887	    101.83928243	    -32.32498971	      2.87239390	      0.03957170	      0.13201661	   -215.45339721	   -114.02799381	     60.49591977	    -64.45321590	      0.00000000	      0.00000000	    119.37742652	     69.04730854	    301.78396166	     97.84577159	    -38.72225915	    -84.29099274	      0.00000000	      0.00000000	    119.77467600	     -6.46202747	     45.94350339	   -129.25886920	     51.43762547
      0.59500000	    -26.91316224	    108.49942407	    -36.64040374	      2.90212223	      0.11072555	      0.13982808	   -221.50518540	   -122.03628856	     60.91956428	    -91.84585237	      0.00000000	      0.00000000	     94.08080576	     66.19900473	    288.71033380	     97.96320674	    -56.79442642	   -123.45350765	      0.00000000	      0.00000000	    119.91213345	     -3.22421517	     56.07510253	   -138.93887597	     58.18233784
      0.60000000	    -31.77819104	    117.46012159	    -40.70435918	      2.93037714	      0.17630479	      0.14718723	   -224.51603246	   -133.21692421	     61.07127990	   -116.01446853	      0.00000000	      0.00000000	     70.04901051	     65.29881612	    276.04326415	    100.24485362	    -76.28728348	   -162.66689678	      0.00000000	      0.00000000	    115.28740038	      1.87911322	     67.05044949	   -150.96154500	     66.77561407
      0.60500000	    -36.17628506	    126.99707711	    -43.62785030	      2.95822114	      0.23854839	      0.15358727	   -226.31941179	   -145.55392264	     60.12721637	   -137.64387765	      0.00000000	      0.00000000	     45.02262878	     65.01384094	    262.27171001	    103.91935085	    -94.58766602	   -201.76949579	      0.00000000	      0.00000000	    105.94561906	      7.48570749	     77.52474933	   -163.35977496	     76.73197788
      0.61000000	    -39.15969772	    135.15378622	    -45.09250146	      2.98683386	      0.29973735	      0.15917039	   -228.42596325	   -156.59965391	     57.76405083	   -157.51972105	      0.00000000	      0.00000000	     16.85575307	     63.60660454	    246.14465560	    107.46091580	   -109.25349384	   -240.29230035	      0.00000000	      0.00000000	     94.20051569	     12.58618185	     86.41033954	   -173.99799554	     87.48608530
      0.61500000	    -40.58123608	    140.40669032	    -45.50405659	      3.01702884	      0.36132974	      0.16494521	   -231.27754905	   -164.22695949	     54.54237966	   -176.14345665	      0.00000000	      0.00000000	    -16.08084216	     59.62378470	    227.39951767	    109.06562720	   -119.09503705	   -277.63345797	      0.00000000	      0.00000000	     82.92459998	     17.09402901	     93.38650233	   -181.33550125	     98.56914213
      0.62000000	    -40.78185540	    142.12928209	    -45.43582986	      3.04915528	      0.42413972	      0.17192641	   -234.60196604	   -167.35100891	     51.36198965	   -193.68432031	      0.00000000	      0.00000000	    -54.77944079	     52.50420725	    206.45477369	    107.54873239	   -124.28234082	   -313.44763579	      0.00000000	      0.00000000	     73.48876546	     21.61320555	     98.64088135	   -184.84553600	    109.36962805
      0.62500000	    -39.89806440	    140.69036834	    -44.94126735	      3.08283119	      0.48883643	      0.17994110	   -238.23297720	   -166.28873127	     48.50562205	   -210.03291100	      0.00000000	      0.00000000	    -99.52867767	     42.82105833	    183.64696612	    103.04763084	   -125.73363442	   -347.90931354	      0.00000000	      0.00000000	     65.14127159	     26.68457044	    102.17241884	   -184.98577983	    118.86549686
      0.63000000	    -37.54881199	    137.15185976	    -43.28849347	      3.11686233	      0.55580196	      0.18690319	   -242.49260839	   -162.53274497	     45.03644817	   -224.85763051	      0.00000000	      0.00000000	   -149.77348182	     32.03094385	    158.89458914	     97.07318900	   -124.40876066	   -381.59587784	      0.00000000	      0.00000000	     56.24134671	     32.28213085	    103.46114750	   -182.73835107	    125.66735731
      0.63500000	    -33.18065603	    132.71333363	    -39.38590115	      3.14989240	      0.62453557	      0.18913885	   -247.88247950	   -158.02867490	     39.08228692	   -237.77482550	      0.00000000	      0.00000000	   -204.04748361	     21.90027548	    131.96732630	     91.82252166	   -120.98662109	   -415.08602941	      0.00000000	      0.00000000	     46.02369296	     37.86322979	    101.84283443	   -178.99140843	    128.45077731
      0.64000000	    -26.74322132	    128.19297410	    -32.61684783	      3.18133307	      0.69334329	      0.18296285	   -254.42897550	   -154.31393692	     28.79493469	   -248.60781064	      0.00000000	      0.00000000	   -260.20101711	     13.80907339	    103.02348771	     89.07413446	   -115.92055554	   -448.57334953	      0.00000000	      0.00000000	     35.28386986	     42.73275910	     97.25243375	   -174.14061962	    126.57979674
      0.64500000	    -19.09955831	    123.88876899	    -23.34116410	      3.21161250	      0.75938906	      0.16669842	   -261.24981441	   -152.02210946	     13.23181996	   -257.47111345	      0.00000000	      0.00000000	   -315.90523682	      8.25500843	     72.99618431	     89.44544953	   -109.58989161	   -481.75894966	      0.00000000	      0.00000000	     25.65987623	     46.36270385	     90.70553523	   -168.17395418	    120.40893052
      0.65000000	    -11.80497790	    119.92598561	    -12.60243229	      3.24161602	      0.81893818	      0.14153944	   -266.75264510	   -151.05873013	     -7.38734422	   -264.58784805	      0.00000000	      0.00000000	   -369.13160495	      4.93432789	     43.51209169	     92.63401772	   -102.35202008	   -514.12066454	      0.00000000	      0.00000000	     18.44630954	     48.46825841	     84.11129758	   -161.17633801	    110.89399826
      0.65500000	     -6.36202585	    116.69482346	     -1.45447057	      3.27199614	      0.86821778	      0.11079149	   -269.45795160	   -151.13800628	    -31.93090826	   -270.14104761	      0.00000000	      0.00000000	   -418.28339852	      3.22313227	     16.22682081	     98.20317931	    -94.55374435	   -545.38693709	      0.00000000	      0.00000000	     13.94992846	     48.97188382	     79.44622501	   -153.82063147	     98.94212361
      0.66000000	     -3.43834937	    114.81669492	      9.38127056	      3.30281856	      0.90495154	      0.07864633	   -268.94593550	   -152.00515508	    -58.66597977	   -274.37762039	      0.00000000	      0.00000000	   -461.99783138	      2.55063098	     -8.09104381	    105.86676635	    -86.60240048	   -575.80397036	      0.00000000	      0.00000000	     11.64249765	     48.09279879	     77.73496067	   -147.33241732	     85.21723972
      0.66500000	     -2.68455065	    114.64517524	     19.45676691	      3.33359119	      0.92918697	      0.04921238	   -266.07971513	   -153.18976520	    -85.50437286	   -277.64902067	      0.00000000	      0.00000000	   -498.95555413	      2.73628982	    -29.87520263	    115.09912545	    -78.95331123	   -605.90396412	      0.00000000	      0.00000000	     10.65935062	     46.55808213	     78.65024451	   -142.85274678	     70.34994626
      0.67000000	     -3.25279393	    115.85466420	     28.50248020	      3.36352165	      0.94246618	      0.02562722	   -262.26579184	   -153.77469634	   -110.30588820	   -280.09716237	      0.00000000	      0.00000000	   -527.90066357	      4.44418014	    -50.15724783	    124.80518218	    -71.92390524	   -636.00058445	      0.00000000	      0.00000000	     10.10443486	     45.69218918	     81.04859981	   -140.73149173	     55.03662484
      0.67500000	     -4.32753608	    117.46994661	     36.39387196	      3.39171574	      0.94652197	      0.00940511	   -258.60945737	   -152.53010007	   -131.22571025	   -281.30654150	      0.00000000	      0.00000000	   -547.74131683	      9.05388725	    -69.88623036	    133.46206857	    -65.59730237	   -665.93596863	      0.00000000	      0.00000000	      9.09853597	     47.15342021	     83.68934473	   -140.33298119	     39.94547183
      0.68000000	     -5.25494116	    118.21657313	     43.07608753	      3.41724744	      0.94274612	      0.00036439	   -255.59250793	   -148.29525401	   -147.00664379	   -280.27843629	      0.00000000	      0.00000000	   -557.57208498	     17.49079924	    -89.77237240	    139.52780250	    -59.96703006	   -695.24343428	      0.00000000	      0.00000000	      6.82262810	     52.38795152	     85.55412206	   -140.36612295	     25.64936100
      0.68500000	     -5.59706983	    116.92027912	     48.47941611	      3.43930227	      0.93208725	     -0.00288146	   -252.98687185	   -140.32958876	   -157.13503191	   -275.65048217	      0.00000000	      0.00000000	   -556.71987079	     28.88334456	   -110.23975833	    141.83218606	    -55.08700121	   -723.42626625	      0.00000000	      0.00000000	      2.62695948	     62.16459373	     86.04331468	   -139.35196700	     12.65017176
      0.69000000	     -5.25556530	    112.76255152	     52.50961455	      3.45741979	      0.91494200	     -0.00206536	   -249.87750573	   -128.45000566	   -161.82498712	   -266.07508255	      0.00000000	      0.00000000	   -545.07692386	     40.09277779	   -131.24288482	    139.77379773	    -51.07654209	   -750.06850557	      0.00000000	      0.00000000	     -3.87830621	     76.50570928	     85.13613374	   -135.98439865	      1.44896277
      0.69500000	     -4.41878299	    105.31792009	     55.09631921	      3.47170530	      0.89127791	      0.00157826	   -245.05028548	   -112.92549227	   -161.87043866	   -250.75101211	      0.00000000	      0.00000000	   -523.76911848	     46.38567947	   -152.26252698	    133.24430876	    -48.11168294	   -774.74690141	      0.00000000	      0.00000000	    -12.71051979	     95.06345756	     83.24182769	   -129.35238120	     -7.38489647
      0.70000000	     -3.34468929	     94.46337600	     56.24030630	      3.48292836	      0.86094580	      0.00754427	   -237.59058943	    -94.27750351	   -158.38268249	   -229.86624126	      0.00000000	      0.00000000	   -495.75579025	     43.07813704	   -172.53350667	    122.42130343	    -46.47047241	   -796.85002389	      0.00000000	      0.00000000	    -23.30859761	    117.73375532	     80.87134867	   -119.00991978	    -13.23483897
      0.70500000	     -2.21061321	     80.31811174	     56.05927153	      3.49227444	      0.82386162	      0.01540166	   -227.24779718	    -73.16605603	   -152.43842406	   -204.64144553	      0.00000000	      0.00000000	   -465.85080880	     27.49084160	   -191.24136475	    107.68267839	    -46.49332565	   -815.42833233	      0.00000000	      0.00000000	    -34.30624381	    145.13057025	     78.41735772	   -104.89727712	    -15.65411786
      0.71000000	     -1.09657392	     63.23248921	     54.87525714	      3.50061628	      0.78006429	      0.02389132	   -214.40180274	    -50.32756778	   -144.79757536	   -176.92927549	      0.00000000	      0.00000000	   -439.98899407	      0.12293457	   -207.58811873	     89.66652352	    -48.36463795	   -829.16083097	      0.00000000	      0.00000000	    -43.48451653	    178.55084468	     76.04773281	    -87.20367030	    -14.74204213
      0.71500000	     -0.06465740	     43.78970294	     53.28331431	      3.50778188	      0.72976050	      0.03085366	   -199.72054996	    -26.47837252	   -135.73660676	   -148.53263993	      0.00000000	      0.00000000	   -423.66862000	    -35.51076319	   -220.77148609	     69.31564922	    -51.92653588	   -836.48627080	      0.00000000	      0.00000000	    -48.17698744	    219.30867736	     73.71245828	    -66.34108821	    -11.43679755
      0.72000000	      0.69215102	     22.85665376	     52.02314542	      3.51246424	      0.67328327	      0.03421007	   -183.66599357	     -2.29697781	   -124.76899875	   -120.45697955	      0.00000000	      0.00000000	   -419.48844263	    -73.91545093	   -229.91814702	     47.84289866	    -56.83211850	   -835.91740327	      0.00000000	      0.00000000	    -46.18239851	    267.74477272	     71.35376148	    -43.10286675	     -7.44323356
      0.72500000	      0.71760118	      1.59989055	     51.62931808	      3.51283184	      0.61096369	      0.03310282	   -166.10143251	     21.46963808	   -110.31115014	    -92.37922672	      0.00000000	      0.00000000	   -424.46558381	   -108.72831383	   -234.06601957	     26.58437101	    -62.95143014	   -826.45141607	      0.00000000	      0.00000000	    -36.69957232	    322.52962973	     69.22295030	    -18.78787485	     -4.64307570
      0.73000000	     -0.65347090	    -18.71305015	     52.12707113	      3.50733470	      0.54318030	      0.02831725	   -146.29863163	     43.96355036	    -89.95282647	    -62.64234221	      0.00000000	      0.00000000	   -428.98354112	   -133.63393406	   -232.33975179	      6.69998862	    -70.57675079	   -807.85473894	      0.00000000	      0.00000000	    -20.60387625	    380.73200917	     67.97134897	      4.98674026	     -4.17165911
      0.73500000	     -3.97288701	    -37.05352164	     53.05667102	      3.49520343	      0.47077664	      0.02184080	   -123.42342022	     64.32267322	    -61.73510031	    -28.91218935	      0.00000000	      0.00000000	   -419.11899315	   -143.36256828	   -224.33273368	    -11.11213348	    -80.15162968	   -780.64490111	      0.00000000	      0.00000000	      0.08700006	    438.59904310	     68.29685065	     26.72716637	     -5.85120998
      0.74000000	     -9.29212597	    -52.83300887	     53.78829689	      3.47657005	      0.39552143	      0.01578097	    -97.18426312	     81.78878564	    -25.69862614	     10.71340551	      0.00000000	      0.00000000	   -382.06358627	   -134.87261857	   -210.47326590	    -26.62107781	    -91.66261836	   -745.87056913	      0.00000000	      0.00000000	     23.02626394	    492.45629263	     70.40807073	     45.45803143	     -8.54919527
      0.74500000	    -16.01430340	    -65.84083342	     53.80589785	      3.45241356	      0.32004694	      0.01109046	    -68.19594488	     95.70228366	     15.52871738	     56.69417746	      0.00000000	      0.00000000	   -311.95989225	   -108.40249128	   -192.12423993	    -39.77314031	   -104.06647251	   -704.95729613	      0.00000000	      0.00000000	     46.05222566	    539.04618146	     73.78335696	     60.83358768	    -11.05089651
      0.75000000	    -23.05748184	    -76.02781850	     52.75556661	      3.42443224	      0.24719473	      0.00697912	    -37.88907456	    105.47072612	     57.40713718	    107.65320174	      0.00000000	      0.00000000	   -213.05914440	    -68.08322452	   -171.34695423	    -50.37891438	   -115.25388856	   -659.64227164	      0.00000000	      0.00000000	     67.34863064	    575.30424151	     77.35730925	     72.91463716	    -12.61000079
      0.75500000	    -29.19644154	    -83.32345034	     50.38591859	      3.39480589	      0.17924847	      0.00164976	     -8.12716305	    110.65790366	     94.75562262	    160.64212514	      0.00000000	      0.00000000	    -98.85699899	    -21.64013315	   -150.39878771	    -58.05430277	   -122.85256391	   -611.76558940	      0.00000000	      0.00000000	     85.50288497	    598.30285679	     79.92492082	     81.80273465	    -13.01923554
      0.76000000	    -33.41745197	    -87.60326803	     46.58044068	      3.36577937	      0.11747806	     -0.00616136	     19.22648671	    111.17127187	    123.04974358	    211.81937840	      0.00000000	      0.00000000	     12.13369138	     21.41925747	   -131.13068216	    -62.43040267	   -125.42901239	   -562.83478137	      0.00000000	      0.00000000	     99.58943913	    605.79357716	     80.51942520	     87.43305095	    -12.53299473
      0.76500000	    -35.13552708	    -88.77379510	     41.47357220	      3.33908665	      0.06206443	     -0.01609751	     42.66372475	    107.35609986	    139.45435791	    257.41317824	      0.00000000	      0.00000000	    102.10849705	     52.68962858	   -114.53695862	    -63.40447554	   -123.21770121	   -513.55799755	      0.00000000	      0.00000000	    109.22915038	    596.83787130	     78.59601628	     89.62469741	    -11.73574725
      0.77000000	    -34.18387861	    -86.86872109	     35.47090230	      3.31546011	      0.01239507	     -0.02633947	     61.24401604	     99.84130695	    143.22464895	    294.75476023	      0.00000000	      0.00000000	    158.93344281	     67.33270535	   -100.69810058	    -61.22759900	   -117.98349263	   -463.67185814	      0.00000000	      0.00000000	    114.51182704	    571.85937864	     73.96679958	     88.25922638	    -11.23886952
      0.77500000	    -30.64526750	    -82.12444658	     29.09503708	      3.29453944	     -0.03228131	     -0.03466052	     74.61129197	     89.24230999	    135.38072155	    322.86833672	      0.00000000	      0.00000000	    178.68957672	     65.13816697	    -89.14215351	    -56.45175457	   -112.21392194	   -412.28990060	      0.00000000	      0.00000000	    115.74627655	    532.32836043	     66.61701023	     83.46455160	    -11.31081388
      0.78000000	    -24.71982416	    -75.06022463	     22.86377497	      3.27518958	     -0.07222616	     -0.03935297	     82.87240551	     76.07517457	    118.03568285	    342.31137155	      0.00000000	      0.00000000	    165.45727927	     49.99650307	    -79.33940356	    -49.87911735	   -107.92097147	   -358.61246042	      0.00000000	      0.00000000	    113.22807635	    480.66893998	     56.61321766	     75.73925682	    -11.77265144
      0.78500000	    -16.70296094	    -66.48180123	     17.37484537	      3.25591839	     -0.10716883	     -0.03947502	     86.45677984	     60.99385503	     93.75790240	    354.57299554	      0.00000000	      0.00000000	    129.05827037	     27.87650199	    -71.03780193	    -42.48837199	   -105.39707648	   -302.55588165	      0.00000000	      0.00000000	    107.30467289	    420.22161051	     44.11864898	     65.89945073	    -12.27986623
      0.79000000	     -6.97643041	    -57.24958444	     13.36412798	      3.23524533	     -0.13684657	     -0.03472412	     86.01362097	     44.92403944	     65.13928843	    361.52475307	      0.00000000	      0.00000000	     81.79548657	      4.09188370	    -64.38220315	    -35.16929563	   -102.58496133	   -245.00570157	      0.00000000	      0.00000000	     98.69224035	    354.64018169	     29.39209358	     54.75620767	    -12.75426685
      0.79500000	      4.01866598	    -47.88185948	     11.47354849	      3.21215853	     -0.16163844	     -0.02546021	     82.36767211	     28.76404161	     34.59658838	    365.08466908	      0.00000000	      0.00000000	     35.14307387	    -18.75519152	    -59.80117955	    -28.33496742	    -95.63679418	   -187.62009244	      0.00000000	      0.00000000	     88.65801289	    286.81922780	     12.80233890	     42.71825499	    -13.61919979
      0.80000000	     15.77630385	    -38.35594589	     11.94898472	      3.18654019	     -0.18293599	     -0.01299711	     76.50632695	     12.99095986	      4.21784204	    366.99976913	      0.00000000	      0.00000000	     -2.75209162	    -41.23011165	    -57.65340927	    -21.76794698	    -80.47199074	   -132.22093952	      0.00000000	      0.00000000	     78.81775394	    218.25073338	     -5.08179213	     29.73609002	    -15.62725000
      0.80500000	     27.73353503	    -28.30681551	     14.60120016	      3.15917159	     -0.20309150	      0.00021170	     69.48961681	     -2.36893953	    -24.42290831	    368.67112117	      0.00000000	      0.00000000	    -28.07830020	    -65.92567672	    -57.90144271	    -14.84671208	    -54.34162342	    -80.13653208	      0.00000000	      0.00000000	     70.67625612	    149.13494075	    -23.46798799	     15.69380465	    -19.44865264
      0.81000000	     39.35803098	    -17.39002085	     18.95074815	      3.13135632	     -0.22490490	      0.01091744	     62.25451298	    -17.48964114	    -50.23458712	    371.04693696	      0.00000000	      0.00000000	    -40.73427542	    -95.43378555	    -60.13939854	     -6.88693943	    -16.49838617	    -32.03395976	      0.00000000	      0.00000000	     65.22726567	     78.56776347	    -41.48410770	      0.83491873	    -25.42942073
      0.81500000	     50.23218842	     -5.53147577	     24.37941103	      3.10455029	     -0.25084929	      0.01598805	     55.46509283	    -32.49312675	    -72.36392276	    374.61098775	      0.00000000	      0.00000000	    -42.75297107	   -130.45587498	    -63.79792759	      2.61745208	     31.81692972	     11.85229604	      0.00000000	      0.00000000	     62.73788090	      4.75302788	    -58.34815551	    -14.16247581	    -33.61747280
      0.82000000	     60.04358931	      6.96854402	     30.31504442	      3.08008628	     -0.28239078	      0.01349982	     49.51755715	    -47.22861104	    -90.09184373	    379.40294578	      0.00000000	      0.00000000	    -36.87923436	   -169.06768057	    -68.13754581	     13.81860046	     87.30607802	     51.69719600	      0.00000000	      0.00000000	     62.59603937	    -74.05756730	    -73.44820792	    -28.39411861	    -43.82648823
      0.82500000	     68.53840709	     19.47912472	     36.37660390	      3.05893148	     -0.31975138	      0.00342139	     44.64058118	    -61.16389480	   -102.96943383	    385.07504784	      0.00000000	      0.00000000	    -25.78600354	   -207.71156410	    -72.15474562	     26.42666830	    144.57603706	     88.24981476	      0.00000000	      0.00000000	     63.31815533	   -157.95382507	    -86.36335608	    -40.99237164	    -55.61770790
      0.83000000	     75.49508551	     31.19768894	     42.29059819	      3.04158842	     -0.36221577	     -0.01240430	     41.04520966	    -73.52397059	   -110.89581170	    391.07773572	      0.00000000	      0.00000000	    -11.61123165	   -242.96367684	    -74.74585950	     39.70314486	    196.79023924	    122.61445794	      0.00000000	      0.00000000	     62.89853730	   -243.61270368	    -96.83057972	    -51.29534050	    -68.18508251
      0.83500000	     80.71072076	     41.25585973	     47.62823975	      3.02812572	     -0.40861899	     -0.03080887	     39.08851207	    -83.53100221	   -113.87982331	    396.87594757	      0.00000000	      0.00000000	      4.24745975	   -272.22874671	    -75.06776378	     52.41456067	    237.00317953	    155.59231120	      0.00000000	      0.00000000	     59.13867693	   -323.40992221	   -104.68397378	    -58.83151613	    -80.17086992
      0.84000000	     84.02889435	     48.82339480	     51.65354472	      3.01817930	     -0.45767145	     -0.04817165	     39.29165089	    -90.63651941	   -111.78744996	    402.04939509	      0.00000000	      0.00000000	     20.84124465	   -293.47886632	    -72.80329450	     62.97456771	    259.64899577	    187.15455585	      0.00000000	      0.00000000	     49.68466694	   -387.27193013	   -109.86126093	    -63.28917451	    -89.74182337
      0.84500000	     85.41557783	     53.41274612	     53.48166284	      3.01090416	     -0.50822953	     -0.06136335	     42.14624989	    -94.80845405	   -104.55296756	    406.39118771	      0.00000000	      0.00000000	     37.42944112	   -305.50989515	    -68.12649782	     70.03911275	    261.52063738	    216.58256518	      0.00000000	      0.00000000	     32.38040837	   -426.87215091	   -112.45467041	    -64.73665115	    -95.20823279
      0.85000000	     84.98015110	     55.20518877	     52.42748377	      3.00493747	     -0.55949806	     -0.06828978	     47.93937302	    -96.69750946	    -92.57166440	    410.07124428	      0.00000000	      0.00000000	     53.88030448	   -308.53238559	    -61.35171490	     73.13279711	    241.85324630	    243.16771847	      0.00000000	      0.00000000	      6.17045219	   -438.76694924	   -112.68907109	    -63.90905539	    -95.80250030
      0.85500000	     82.86397749	     55.10486772	     48.29939255	      2.99845195	     -0.61084951	     -0.06799183	     56.80064978	    -97.51852863	    -76.78093601	    413.61283416	      0.00000000	      0.00000000	     70.82645869	   -304.14652644	    -52.55290203	     72.83721296	    202.21947644	    266.69154772	      0.00000000	      0.00000000	    -28.50994008	   -425.04715513	   -110.82862892	    -62.19096143	    -92.02747139
      0.86000000	     79.09458820	     54.54037484	     41.55731325	      2.98937158	     -0.66140390	     -0.06079781	     68.82507269	    -98.78409482	    -58.58258133	    417.52925831	      0.00000000	      0.00000000	     88.72483651	   -294.68784280	    -41.41499770	     70.61593325	    146.88973669	    287.41623118	      0.00000000	      0.00000000	    -70.29550251	   -392.51495834	   -107.12025530	    -61.27635608	    -85.46207706
      0.86500000	     73.56079104	     55.09619815	     33.29535134	      2.97567989	     -0.70993489	     -0.04855011	     84.05829995	   -101.95151858	    -39.71008673	    421.92542537	      0.00000000	      0.00000000	    106.90430510	   -282.30051377	    -27.17574226	     68.35222418	     82.69867096	    306.36382560	      0.00000000	      0.00000000	   -117.08590189	   -350.39723431	   -101.81203399	    -62.68725680	    -78.23615368
      0.87000000	     66.12331953	     58.06289579	     24.95882060	      2.95574741	     -0.75521400	     -0.03433677	    102.39357669	   -107.99432387	    -21.79677167	    426.46120703	      0.00000000	      0.00000000	    123.79221874	   -268.33827191	     -8.56500142	     67.68722352	     17.65433127	    326.08840001	      0.00000000	      0.00000000	   -165.22048352	   -307.30068444	    -95.18252410	    -67.36310208	    -72.44450010
      0.87500000	     56.78616024	     64.10046463	     17.91729261	      2.92870862	     -0.79634371	     -0.02158608	    123.47559464	   -117.09068608	     -5.83252656	    430.62675636	      0.00000000	      0.00000000	    137.77155830	   -253.42057902	     15.91743890	     69.55189962	    -40.66868792	    350.80295761	      0.00000000	      0.00000000	   -208.99278722	   -269.72365548	    -87.56385720	    -75.48675846	    -69.73318890
      0.88000000	     45.92075832	     73.09302036	     13.17002506	      2.89480495	     -0.83265345	     -0.01296411	    146.52534503	   -128.53850558	      7.99169666	    433.93549572	      0.00000000	      0.00000000	    147.73996441	   -237.44309784	     47.09972815	     74.11583538	    -85.92522696	    384.98276958	      0.00000000	      0.00000000	   -241.56283368	   -242.44191652	    -79.46336950	    -86.48813896	    -71.11236878
      0.88500000	     34.54879772	     84.15020009	     11.21243066	      2.85553381	     -0.86312359	     -0.00948246	    170.03861665	   -140.83167512	     20.05951204	    435.82119929	      0.00000000	      0.00000000	    153.27634978	   -219.26696468	     83.85027321	     80.99623855	   -113.30927961	    430.90581970	      0.00000000	      0.00000000	   -256.69911303	   -229.02426519	    -71.84275326	    -99.11600590	    -76.89777346
      0.89000000	     24.47488336	     95.71124654	     12.00151747	      2.81350336	     -0.88583729	     -0.01022947	    191.63502213	   -151.81049000	     31.03748747	    435.43134270	      0.00000000	      0.00000000	    154.59183771	   -197.13899389	    122.21488861	     89.47948554	   -119.95408722	    486.55031040	      0.00000000	      0.00000000	   -250.44985562	   -231.57355512	    -66.32235416	   -111.53758063	    -86.71946009
      0.89500000	     17.85463882	    105.70401415	     15.22058057	      2.77192012	     -0.89821544	     -0.01308549	    208.54353013	   -158.86018018	     41.44176497	    431.66490183	      0.00000000	      0.00000000	    152.31882538	   -170.21465748	    156.00548000	     98.56916014	   -105.40835140	    545.40835083	      0.00000000	      0.00000000	   -222.05346609	   -249.70847553	    -64.84959724	   -121.41887167	    -99.68818750
      0.90000000	     16.18974623	    111.91053021	     20.74305269	      2.73397968	     -0.89807285	     -0.01592962	    218.74843513	   -159.40894406	     51.08656052	    423.53604184	      0.00000000	      0.00000000	    147.27183588	   -139.65662836	    178.88542977	    106.98070072	    -72.03727610	    598.52531453	      0.00000000	      0.00000000	   -173.54345901	   -279.17471113	    -68.74901053	   -126.23902449	   -114.70051995
      0.90500000	     19.58223930	    112.73488295	     28.56401328	      2.70266611	     -0.88450262	     -0.01725829	    221.91421996	   -151.95099361	     59.12588101	    410.56757637	      0.00000000	      0.00000000	    140.39050619	   -107.89218270	    186.41663965	    113.41016987	    -25.27862375	    637.29481653	      0.00000000	      0.00000000	   -108.51554250	   -311.43516233	    -77.90022385	   -124.18438578	   -130.53462244
      0.91000000	     26.98203982	    107.91693538	     38.07510313	      2.68070036	     -0.85791543	     -0.01613928	    219.24456599	   -136.92877356	     64.96311036	    392.91640898	      0.00000000	      0.00000000	    132.85864901	    -76.69859483	    176.72724881	    116.91384893	     26.74213167	    655.47526074	      0.00000000	      0.00000000	    -31.46657217	   -335.55236498	    -90.83516693	   -115.05841516	   -145.67349060
      0.91500000	     36.99035636	     98.37292460	     47.68454977	      2.66990565	     -0.81976777	     -0.01247659	    212.63542490	   -116.39698973	     69.07488750	    371.25101341	      0.00000000	      0.00000000	    126.09151906	    -45.99887263	    150.23128515	    116.85666207	     74.90331115	    650.17263475	      0.00000000	      0.00000000	     51.77819469	   -341.92033055	   -105.48883176	   -100.10543548	   -158.32678796
      0.92000000	     48.36058137	     85.23179641	     55.27285463	      2.67037826	     -0.77248170	     -0.00767471	    204.03598977	    -92.63712111	     72.97065650	    346.54199656	      0.00000000	      0.00000000	    121.33241067	    -14.44292612	    109.30077617	    112.47790824	    111.64983090	    622.03273132	      0.00000000	      0.00000000	    133.91976245	   -325.89160765	   -119.76640717	    -80.83809227	   -166.71362195
      0.92500000	     60.05625455	     69.07907699	     58.82528252	      2.68054525	     -0.71913973	     -0.00448230	    195.25061873	    -67.09604060	     78.58750509	    319.81785431	      0.00000000	      0.00000000	    118.99984106	     18.77055384	     57.88529447	    102.73573096	    132.87457959	    574.71766391	      0.00000000	      0.00000000	    207.68901081	   -289.26877320	   -131.70564951	    -58.19865298	   -169.19498434
      0.93000000	     71.06647573	     50.08775750	     56.83559769	      2.69803873	     -0.66280470	     -0.00544759	    187.99589075	    -40.45496012	     87.57290696	    291.96652945	      0.00000000	      0.00000000	    118.28879186	     52.29875698	      0.99025175	     86.79657291	    138.17119651	    513.89971504	      0.00000000	      0.00000000	    268.07745139	   -238.91635086	   -139.47283451	    -32.85455247	   -164.37575976
      0.93500000	     80.03929050	     28.70468177	     48.69542946	      2.72037185	     -0.60619169	     -0.01104453	    184.17062862	    -13.34188458	    100.64506360	    263.77877362	      0.00000000	      0.00000000	    117.54779485	     82.47544087	    -55.68451006	     64.81246263	    129.90987435	    446.15207110	      0.00000000	      0.00000000	    313.31396575	   -183.53526034	   -141.27635759	     -6.07953318	   -151.61244507
      0.94000000	     85.10979725	      6.11377954	     35.02320332	      2.74491931	     -0.55191321	     -0.01893226	    185.97803262	     13.18005054	    117.28207702	    236.18021512	      0.00000000	      0.00000000	    115.44053781	    104.83519894	   -106.15866562	     38.31218239	    112.01413559	    377.94337080	      0.00000000	      0.00000000	    344.17551743	   -130.44737844	   -135.46264534	     19.85085341	   -131.75356332
      0.94500000	     84.47993762	    -15.84915138	     17.60141602	      2.76857502	     -0.50238431	     -0.02481285	    195.25926752	     37.63738735	    135.85974155	    210.24281424	      0.00000000	      0.00000000	    111.97126698	    116.37894978	   -145.28975843	      9.95625730	     88.88300574	    314.73197372	      0.00000000	      0.00000000	    362.56787113	    -83.94505752	   -121.23848603	     42.14806613	   -107.45139791
      0.95000000	     77.54758207	    -35.08816082	     -1.14248320	      2.78778866	     -0.45883436	     -0.02421098	    212.21146694	     58.44892704	    154.06589704	    186.77779836	      0.00000000	      0.00000000	    108.24096075	    116.62989819	   -170.41533488	    -17.04872953	     64.55273385	    260.15981667	      0.00000000	      0.00000000	    370.19659698	    -45.82984094	    -99.72827925	     58.38093844	    -82.61287170
      0.95500000	     65.62033673	    -49.78461106	    -18.76900436	      2.79937810	     -0.42022763	     -0.01429000	    234.57169923	     74.38097795	    169.35215241	    165.82595821	      0.00000000	      0.00000000	    105.24246977	    106.75996436	   -182.35164477	    -39.67850438	     42.25856402	    215.62607040	      0.00000000	      0.00000000	    367.95520073	    -17.00691707	    -74.32629571	     67.26029164	    -61.21113370
      0.96000000	     51.56901624	    -59.05906653	    -33.19361971	      2.80185953	     -0.38312221	      0.00485114	    257.99802786	     85.12139413	    179.33743765	    146.44421363	      0.00000000	      0.00000000	    103.25376390	     88.48724336	   -184.93237207	    -55.93471005	     24.52420237	    180.54131019	      0.00000000	      0.00000000	    356.39255519	      1.96576587	    -49.76215384	     69.23964948	    -46.15113460
      0.96500000	     38.67979861	    -63.38685734	    -42.83408908	      2.79643790	     -0.34264600	      0.02996313	    277.43699630	     91.59772185	    182.26162831	    126.91938911	      0.00000000	      0.00000000	    102.29707005	     64.03475760	   -183.40767523	    -65.44659733	     13.35255755	    153.05469392	      0.00000000	      0.00000000	    336.65936426	     11.71938841	    -30.37269466	     66.58525921	    -38.65865417
      0.97000000	     29.39168349	    -64.37756364	    -46.81138035	      2.78671246	     -0.29431423	      0.05585587	    288.86398226	     95.67486434	    177.47158317	    105.36243362	      0.00000000	      0.00000000	    102.57396201	     36.24002382	   -182.54859966	    -69.42315672	      9.92553339	    130.79123539	      0.00000000	      0.00000000	    310.94382057	     14.63801008	    -18.53609290	     62.59252928	    -38.15158039
      0.97500000	     24.47000343	    -64.06534170	    -45.22577817	      2.77706425	     -0.23607885	      0.07749344	    290.73524053	     99.35979182	    165.68463513	     80.47944453	      0.00000000	      0.00000000	    104.16047136	      8.04874689	   -185.21540201	    -70.01765983	     13.97790590	    111.32894343	      0.00000000	      0.00000000	    282.20554156	     14.13162997	    -13.95772114	     60.30645131	    -42.50740888
      0.98000000	     22.94517193	    -64.11519177	    -39.29687054	      2.77084505	     -0.16932561	      0.09183620	    284.44550287	    103.90873034	    148.82636135	     52.08715610	      0.00000000	      0.00000000	    106.33579607	    -18.02995174	   -191.97934403	    -69.42647894	     23.56013056	     92.31097601	      0.00000000	      0.00000000	    253.45356705	     13.12775926	    -14.06056552	     61.41045139	    -48.80273477
      0.98500000	     22.81120521	    -65.32307102	    -31.09826522	      2.76938004	     -0.09800383	      0.09851749	    273.49340687	    109.34146178	    129.41429710	     21.03626850	      0.00000000	      0.00000000	    107.33550225	    -40.05439281	   -201.78562346	    -69.14319596	     35.61563295	     71.47925115	      0.00000000	      0.00000000	    226.81093830	     12.87823221	    -15.25188344	     65.82719171	    -54.34404453
      0.99000000	     22.01759476	    -67.70250063	    -22.78541932	      2.77196855	     -0.02668793	      0.09917218	    261.87259726	    114.78597773	    109.67134126	    -11.31815788	      0.00000000	      0.00000000	    105.15155742	    -56.60484538	   -212.90817646	    -69.82607240	     47.16243937	     47.16475461	      0.00000000	      0.00000000	    203.00756308	     13.12205924	    -14.37807571	     72.31228456	    -57.48739471
      0.99500000	     19.22677135	    -70.98828364	    -15.68490528	      2.77689933	      0.04124384	      0.09598132	    252.48843524	    119.34928126	     90.80041867	    -43.74654539	      0.00000000	      0.00000000	     98.98303266	    -66.90748962	   -223.67521543	    -71.70314149	     56.39628317	     18.99207567	      0.00000000	      0.00000000	    181.65499502	     13.36031950	     -9.68537255	     79.60855923	    -57.94965660
      1.00000000	     14.18182930	    -75.02388278	     -9.84154471	      2.78317547	      0.10488763	      0.09031796	    246.09117421	    122.68255687	     72.76831310	    -75.68697234	      0.00000000	      0.00000000	     89.94763311	    -71.10044812	   -233.08346996	    -74.92732930	     63.11409176	    -12.06483147	      0.00000000	      0.00000000	    161.73968808	     13.67917273	     -1.07799409	     87.25018087	    -56.69399915
      1.00500000	      7.73669144	    -79.82219037	     -4.30795392	      2.79157497	      0.16609009	      0.08236059	    241.08731988	    124.96937564	     54.65706612	   -107.48456779	      0.00000000	      0.00000000	     80.37171725	    -70.25682905	   -241.23947101	    -79.66589328	     68.27282062	    -44.33863548	      0.00000000	      0.00000000	    141.91236064	     14.52249003	     10.14175205	     95.58083159	    -55.50073864
      1.01000000	      1.56060760	    -85.42627588	      1.95569538	      2.80375906	      0.22818242	      0.07208126	    234.45672813	    126.68559283	     35.54664503	   -140.02535058	      0.00000000	      0.00000000	     72.43089514	    -66.03677497	   -249.21149582	    -86.11035602	     72.81428857	    -76.09365454	      0.00000000	      0.00000000	    120.74934010	     16.30948307	     21.77816684	    105.14983906	    -56.21584606
      1.01500000	     -2.46341681	    -91.62976564	      9.07848550	      2.82017669	      0.29381935	      0.06075514	    223.39554704	    128.30000389	     15.60793833	   -173.91458440	      0.00000000	      0.00000000	     67.09457799	    -60.21311123	   -258.24676824	    -94.33079302	     76.42765098	   -105.77897999	      0.00000000	      0.00000000	     96.95467723	     19.37864995	     31.34362765	    115.85026507	    -59.80663646
      1.02000000	     -3.04105962	    -97.71122566	     15.91441252	      2.83908053	      0.36351216	      0.05139206	    206.78846061	    129.92879939	     -3.43316561	   -208.89841838	      0.00000000	      0.00000000	     63.75706532	    -54.22161018	   -268.82934875	   -103.88130861	     77.37289567	   -132.16019016	      0.00000000	      0.00000000	     69.30481388	     23.81866159	     36.82914081	    126.37817279	    -65.70887632
      1.02500000	     -0.17285609	   -102.58305409	     20.66466173	      2.85778631	      0.43558017	      0.04757857	    185.74371713	    131.26253918	    -19.07506704	   -243.99517676	      0.00000000	      0.00000000	     60.75814609	    -48.85096102	   -280.12691278	   -113.62089937	     73.70958498	   -154.44697744	      0.00000000	      0.00000000	     36.66720707	     29.03640856	     37.61573115	    134.62804430	    -72.04472588
      1.03000000	      4.70825758	   -105.45473060	     22.00735703	      2.87468727	      0.50695705	      0.05166758	    162.98165884	    131.96318012	    -29.58400410	   -278.11274468	      0.00000000	      0.00000000	     56.55807309	    -44.21436401	   -290.13321232	   -122.21426170	     64.84861868	   -172.24191675	      0.00000000	      0.00000000	     -1.47852567	     33.65990652	     34.97254447	    138.95353067	    -76.72161959
      1.03500000	      9.38453918	   -106.40021611	     19.86760378	      2.88995617	      0.57427622	      0.06350056	    141.48866610	    132.04450232	    -35.05049567	   -310.63234888	      0.00000000	      0.00000000	     50.63580296	    -39.91479693	   -296.44237257	   -128.89573559	     52.07509896	   -185.34352860	      0.00000000	      0.00000000	    -44.51338690	     36.22707023	     31.51095895	    139.25270546	    -78.63620872
      1.04000000	     11.90489977	   -106.19196181	     15.34938965	      2.90479592	      0.63503928	      0.08036176	    123.21872198	    131.72452791	    -37.14319786	   -341.60233576	      0.00000000	      0.00000000	     43.51719555	    -35.26979262	   -297.23957343	   -133.68851391	     37.77933255	   -193.68298733	      0.00000000	      0.00000000	    -90.97466710	     36.18443662	     29.81928179	    136.87818625	    -78.16581312
      1.04500000	     11.35574363	   -105.59393880	     10.05606158	      2.92042213	      0.68840106	      0.09819801	    108.52364008	    131.00513269	    -37.93709838	   -371.49008678	      0.00000000	      0.00000000	     36.26884107	    -29.57103983	   -291.97521882	   -136.97854743	     24.22493493	   -197.46534960	      0.00000000	      0.00000000	   -139.38541356	     34.33278301	     31.28923416	    133.57613973	    -76.78579706
      1.05000000	      7.96493317	   -104.84984993	      5.36200544	      2.93735649	      0.73508789	      0.11341475	     96.47360275	    129.54584143	    -38.85842418	   -400.74851139	      0.00000000	      0.00000000	     29.90879025	    -22.25920640	   -281.42825721	   -139.02564064	     12.75868337	   -197.35182188	      0.00000000	      0.00000000	   -188.66574701	     32.42374907	     35.85571641	    130.49770744	    -76.11321807
      1.05500000	      2.74166035	   -103.79211930	      2.02094001	      2.95495940	      0.77662994	      0.12419131	     85.58262092	    126.96940139	    -40.42988139	   -429.57667566	      0.00000000	      0.00000000	     24.88189418	    -12.95722242	   -267.33352744	   -139.91103906	      3.67639691	   -194.53481378	      0.00000000	      0.00000000	   -237.89461909	     32.23710917	     42.42041449	    127.99811803	    -76.87248993
      1.06000000	     -2.92002369	   -102.33690059	      0.14354537	      2.97147606	      0.81442101	      0.13063345	     74.32146668	    123.27173799	    -42.69521756	   -457.99917936	      0.00000000	      0.00000000	     20.86329650	     -1.56068045	   -251.96358953	   -139.86353111	     -3.59739553	   -190.62940634	      0.00000000	      0.00000000	   -285.84839664	     34.69708629	     49.34476311	    126.09012088	    -78.46895580
      1.06500000	     -7.61278160	   -100.80423521	     -0.65918919	      2.98502906	      0.84886771	      0.13395990	     61.40300612	    118.95261384	    -45.68976883	   -486.03136124	      0.00000000	      0.00000000	     17.15293859	     11.52951624	   -237.71507804	   -139.48141373	    -10.33150512	   -187.37560813	      0.00000000	      0.00000000	   -330.77994214	     39.59790666	     54.93824990	    124.90003876	    -79.48051003
      1.07000000	    -10.40978833	    -99.80700613	     -1.09716394	      2.99518428	      0.87890482	      0.13553164	     46.13065079	    114.82289432	    -49.55081926	   -513.72580538	      0.00000000	      0.00000000	     13.36013085	     25.25554627	   -226.51087816	   -139.57668850	    -18.25625531	   -186.22296337	      0.00000000	      0.00000000	   -370.72927640	     46.14326653	     58.17490007	    124.71514863	    -78.52724943
      1.07500000	    -11.28859875	    -99.90239676	     -1.92923382	      3.00390855	      0.90236575	      0.13642267	     28.66621306	    111.69854753	    -54.42166805	   -541.16745879	      0.00000000	      0.00000000	      9.70701296	     38.02869410	   -219.19138128	   -140.82267217	    -29.04910141	   -187.96565629	      0.00000000	      0.00000000	   -404.16781451	     53.78345211	     59.32879149	    125.73680252	    -74.84851041
      1.08000000	    -11.17135481	   -101.25539571	     -3.61583229	      3.01495764	      0.91714832	      0.13756511	      9.97006924	    110.06835692	    -60.42674208	   -568.49095960	      0.00000000	      0.00000000	      6.69792813	     48.20174404	   -215.26530837	   -143.43124016	    -43.59331437	   -192.59355728	      0.00000000	      0.00000000	   -430.40134476	     62.55692876	     59.96213371	    127.79020578	    -68.50227732
      1.08500000	    -11.53681600	   -103.44267827	     -6.10962252	      3.03189494	      0.92225157	      0.13991048	     -8.51957309	    109.76642313	    -67.72558624	   -595.82100541	      0.00000000	      0.00000000	      4.59899159	     54.85296105	   -213.14926531	   -146.95402933	    -61.46805170	   -199.33398796	      0.00000000	      0.00000000	   -449.49621441	     72.73077311	     62.19252021	    130.16189774	    -60.32284932
      1.09000000	    -13.70578586	   -105.47632737	     -8.98117465	      3.05608815	      0.91794801	      0.14420056	    -25.42357537	    109.86347159	    -76.46586748	   -623.08384525	      0.00000000	      0.00000000	      3.30534423	     58.50811722	   -210.89558583	   -150.27851178	    -81.10435940	   -206.78824780	      0.00000000	      0.00000000	   -461.92024303	     84.23102865	     67.59829224	    131.68706640	    -51.59586442
      1.09500000	    -18.12470085	   -106.03885842	    -11.81706460	      3.08596951	      0.90529651	      0.15054822	    -40.01722642	    108.93489429	    -86.56844479	   -649.80594008	      0.00000000	      0.00000000	      2.61329381	     61.34105763	   -207.11253567	   -151.81611197	   -100.49091315	   -213.17536268	      0.00000000	      0.00000000	   -468.08487734	     96.35115263	     76.33519031	    131.05297253	    -43.48593838
      1.10000000	    -24.15903239	   -103.81303057	    -14.57832932	      3.11770034	      0.88562280	      0.15828771	    -52.41800778	    105.54080502	    -97.55302052	   -675.02387281	      0.00000000	      0.00000000	      2.47081182	     66.82847924	   -201.43252001	   -149.80539041	   -117.87074085	   -216.68298208	      0.00000000	      0.00000000	   -467.99527787	    107.75050780	     87.01705609	    127.11477485	    -36.52796295
      1.10500000	    -30.43377440	    -97.79857235	    -17.66277552	      3.14655297	      0.86032171	      0.16629487	    -63.29716463	     98.65695424	   -108.67460203	   -697.34975815	      0.00000000	      0.00000000	      3.02240763	     79.06859195	   -194.38044606	   -142.69608988	   -132.08286071	   -215.87590917	      0.00000000	      0.00000000	   -461.31503858	    116.52274908	     97.29552292	    119.08063193	    -30.48966402
      1.11000000	    -35.28847901	    -87.58784871	    -21.62237201	      3.16834634	      0.83084322	      0.17350775	    -73.54537270	     87.94236127	   -119.42098778	   -715.17177303	      0.00000000	      0.00000000	      4.63029052	    101.95255174	   -187.06510532	   -129.62269663	   -142.55562769	   -210.06912768	      0.00000000	      0.00000000	   -447.90693107	    120.32084757	    104.60140662	    106.64356367	    -24.67003562
      1.11500000	    -37.28153544	    -73.53452747	    -26.62783851	      3.18062937	      0.79841129	      0.17922592	    -83.91955407	     73.76629675	   -130.10614483	   -726.88431212	      0.00000000	      0.00000000	      7.98943142	    138.51186141	   -180.66323720	   -110.84382066	   -148.91949843	   -199.40020707	      0.00000000	      0.00000000	   -428.45423514	    116.79965195	    106.95713243	     90.14092068	    -18.52003057
      1.12000000	    -35.90515601	    -56.64978884	    -32.05620500	      3.18344359	      0.76336295	      0.18316535	    -94.43400972	     56.95078509	   -141.98824367	   -731.05969021	      0.00000000	      0.00000000	     14.20510814	    190.57126079	   -175.49781458	    -87.78751794	   -150.34774431	   -184.47507742	      0.00000000	      0.00000000	   -404.65685391	    104.47617802	    103.97028178	     70.56113555	    -12.23015617
      1.12500000	    -32.08769456	    -38.21307618	    -36.70543542	      3.17924908	      0.72470888	      0.18546604	   -103.89911607	     38.42287874	   -156.50876051	   -726.62487677	      0.00000000	      0.00000000	     24.55760074	    258.29438442	   -170.37644728	    -62.48840459	   -145.21841893	   -165.94930962	      0.00000000	      0.00000000	   -378.90451145	     83.54446658	     97.37018059	     49.23716196	     -6.74982763
      1.13000000	    -27.86225197	    -19.40746376	    -39.53794065	      3.17167620	      0.68052232	      0.18656617	   -110.25410475	     19.09127041	   -174.14121257	   -713.10434704	      0.00000000	      0.00000000	     39.83477561	    339.41656124	   -162.98231054	    -36.85107427	   -131.67695063	   -144.37046471	      0.00000000	      0.00000000	   -353.81462045	     56.03612568	     90.30656662	     27.48664567	     -3.16021802
      1.13500000	    -25.30166191	     -1.29302385	    -40.25178545	      3.16369639	      0.62898593	      0.18690775	   -111.61686413	      0.03087074	   -193.88177916	   -690.81421528	      0.00000000	      0.00000000	     59.57165018	    428.80917922	   -151.08660717	    -12.43204928	   -108.99058084	   -120.15990263	      0.00000000	      0.00000000	   -331.97311466	     25.23316197	     85.70826000	      6.57759233	     -2.00132477
      1.14000000	    -25.50376606	     14.99734279	    -39.27707725	      3.15647346	      0.56939492	      0.18681829	   -107.28988107	    -17.29088518	   -213.69707883	   -660.89681873	      0.00000000	      0.00000000	     81.68656761	    519.01735307	   -133.67851802	      9.28774640	    -78.68982710	    -93.59551484	      0.00000000	      0.00000000	   -315.57469486	     -5.33414439	     84.89749822	    -12.08639513	     -3.05900327
      1.14500000	    -28.35305196	     28.26212716	    -37.37955690	      3.14951751	      0.50257702	      0.18672245	    -98.00263820	    -31.12626737	   -231.26124740	   -625.22936579	      0.00000000	      0.00000000	    102.79152595	    601.58117371	   -111.26932671	     26.84099613	    -44.23307229	    -64.81087063	      0.00000000	      0.00000000	   -305.40977274	    -32.89193423	     87.41455816	    -27.03663941	     -5.54882131
      1.15000000	    -33.02647494	     37.58082725	    -35.19637700	      3.14164378	      0.43066923	      0.18734141	    -85.38191786	    -39.96107653	   -244.34295714	   -586.19028302	      0.00000000	      0.00000000	    119.30283229	    668.59880990	    -85.34089897	     39.20018320	     -9.24518817	    -33.76499000	      0.00000000	      0.00000000	   -299.51871350	    -56.00887965	     91.89085189	    -37.20758840	     -8.45234701
      1.15500000	    -38.56681124	     42.71117989	    -32.94887630	      3.13177455	      0.35651817	      0.18956640	    -71.25597804	    -43.09014098	   -250.85744055	   -546.19994670	      0.00000000	      0.00000000	    128.89808784	    713.99524441	    -57.60353107	     46.23364868	     24.04200755	     -0.20822131	      0.00000000	      0.00000000	   -292.72056833	    -74.51417733	     96.96075510	    -42.43006272	    -10.85907102
      1.16000000	    -44.07899772	     44.23150193	    -30.49072394	      3.11906073	      0.28300628	      0.19411455	    -57.21857429	    -40.91037031	   -248.91197487	   -507.12883898	      0.00000000	      0.00000000	    131.28070031	    733.96603553	    -29.64059602	     48.78405753	     54.85590182	     36.14456220	      0.00000000	      0.00000000	   -277.88607291	    -88.95517318	    101.53942916	    -43.57424521	    -12.18054388
      1.16500000	    -48.68041500	     43.38340168	    -27.65184539	      3.10269156	      0.21255122	      0.20125631	    -44.43211311	    -34.84067835	   -237.09095473	   -469.81973416	      0.00000000	      0.00000000	    127.84411915	    726.78018029	     -2.93895514	     48.40030200	     82.76031352	     75.14335587	      0.00000000	      0.00000000	   -248.68571429	   -100.06671926	    104.63917435	    -42.28604269	    -12.15512381
      1.17000000	    -51.47661182	     41.69221793	    -24.58173161	      3.08199037	      0.14693950	      0.21067743	    -33.57600967	    -26.93306228	   -215.00248134	   -433.94048874	      0.00000000	      0.00000000	    120.72173130	    692.82261320	     21.01292755	     46.86792740	    106.58835888	    115.75104357	      0.00000000	      0.00000000	   -202.46148059	   -108.47030139	    105.17919987	    -40.45478161	    -10.71616316
      1.17500000	    -51.66214806	     40.49231626	    -21.78874405	      3.05675223	      0.08741308	      0.22134476	    -24.90491870	    -19.31695450	   -183.81054638	   -398.23985651	      0.00000000	      0.00000000	    111.80950834	    635.08649575	     40.83040690	     45.68766909	    124.40267299	    156.09256477	      0.00000000	      0.00000000	   -141.58453763	   -114.56235330	    102.03529644	    -39.62387096	     -7.86119506
      1.18000000	    -48.69805765	     40.56533961	    -19.86836544	      3.02742792	      0.03474184	      0.23144052	    -18.34573867	    -13.70890370	   -146.42046516	   -361.04624948	      0.00000000	      0.00000000	    102.27112378	    559.35674919	     55.56339860	     45.74868882	    134.47327369	    194.07212263	      0.00000000	      0.00000000	    -72.66668235	   -118.57670715	     94.34758969	    -40.58169521	     -3.60976936
      1.18500000	    -42.46881970	     42.04126387	    -19.13275746	      2.99507210	     -0.01084217	      0.23865189	    -13.57270559	    -11.16651212	   -107.22455172	   -320.75612513	      0.00000000	      0.00000000	     92.77529286	    473.52329911	     65.04581873	     47.29188946	    136.44795647	    228.11367653	      0.00000000	      0.00000000	     -4.33174814	   -120.77472646	     81.92278255	    -43.25696359	      1.90443737
      1.19000000	    -33.32844248	     44.52785933	    -19.37063682	      2.96121379	     -0.04969950	      0.24086623	    -10.09618568	    -12.06860064	    -71.39337797	   -276.20140603	      0.00000000	      0.00000000	     84.05134267	    386.26072707	     70.01895467	     49.99910131	    131.77662635	    257.59119912	      0.00000000	      0.00000000	     55.32957131	   -121.65258694	     65.43084526	    -46.89466251	      8.25592843
      1.19500000	    -21.97583027	     47.34674032	    -19.92051682	      2.92766063	     -0.08266046	      0.23691240	     -7.45690462	    -16.19749481	    -43.60295185	   -226.95276927	      0.00000000	      0.00000000	     77.04003225	    305.54820173	     71.87643697	     53.10562502	    122.98763305	    282.80989132	      0.00000000	      0.00000000	    100.73800292	   -122.02252183	     46.19492205	    -50.42605489	     14.65000865
      1.20000000	     -9.20950903	     49.73277922	    -20.03656420	      2.89615306	     -0.11086063	      0.22695078	     -5.51028558	    -22.79239465	    -26.38663503	   -173.62788606	      0.00000000	      0.00000000	     72.46134182	    237.20261486	     72.09019040	     55.52860807	    112.27998932	    304.58846778	      0.00000000	      0.00000000	    129.71019711	   -122.77192150	     25.71148442	    -52.82925953	     20.10318205
      1.20500000	      4.27009142	     50.87970883	    -19.26733142	      2.86797002	     -0.13578630	      0.21238099	     -4.59490438	    -30.51534822	    -18.95294333	   -118.06639696	      0.00000000	      0.00000000	     70.37314774	    183.65857764	     71.64375610	     55.94652611	    100.45049897	    323.67533711	      0.00000000	      0.00000000	    143.21552150	   -124.35823925	      5.22962057	    -53.23683056	     23.84628465
      1.21000000	     17.88706635	     49.92884471	    -17.60886329	      2.84366692	     -0.15937070	      0.19542753	     -5.38691485	    -37.49726033	    -17.28463370	    -63.11396919	      0.00000000	      0.00000000	     70.27236891	    143.55823135	     70.84757577	     52.91694956	     86.87834855	    340.36130579	      0.00000000	      0.00000000	    144.36948686	   -126.46644658	    -14.41886669	    -50.86847691	     25.73402277
      1.21500000	     31.09770072	     46.14148618	    -15.43466415	      2.82294704	     -0.18374436	      0.17865865	     -8.51098136	    -41.71654885	    -15.39546421	    -12.00502289	      0.00000000	      0.00000000	     71.58751544	    112.41976131	     69.61919357	     45.26604951	     70.43327233	    354.51879865	      0.00000000	      0.00000000	    137.17356289	   -128.18549776	    -32.77008884	    -45.14131389	     26.41278363
      1.22000000	     43.33726715	     39.22638311	    -13.32815401	      2.80461561	     -0.21072764	      0.16446116	    -14.17716207	    -41.62107937	     -6.99754598	     32.41085496	      0.00000000	      0.00000000	     74.00458205	     84.01152638	     67.93409255	     32.66186325	     50.55505428	    365.98867899	      0.00000000	      0.00000000	    125.53839642	   -128.70219334	    -49.59434824	    -35.99314709	     27.17052599
      1.22500000	     54.08487879	     29.50170707	    -11.94060303	      2.78674228	     -0.24153268	      0.15440403	    -22.03179100	    -36.57043250	     12.94894700	     68.33942338	      0.00000000	      0.00000000	     77.32837593	     51.92597098	     66.06996106	     15.93569318	     27.80602791	    374.97361931	      0.00000000	      0.00000000	    112.82265746	   -128.09580264	    -64.78690800	    -24.02671967	     29.56523695
      1.23000000	     62.98737177	     17.75966767	    -11.90740660	      2.76723705	     -0.27673077	      0.14874376	    -31.24461410	    -26.87423701	     46.94969868	     95.38888588	      0.00000000	      0.00000000	     80.96933590	     11.15199411	     64.52582811	     -3.09495773	      3.72896555	    382.08971429	      0.00000000	      0.00000000	    101.52559089	   -127.52403092	    -78.31963520	    -10.28116641	     34.91454653
      1.23500000	     69.91417069	      5.01347143	    -13.70868945	      2.74487962	     -0.31619677	      0.14643849	    -40.73145898	    -13.58557713	     93.93919862	    114.49841273	      0.00000000	      0.00000000	     83.33784633	    -40.37624074	     63.80477849	    -22.19720427	    -19.68847319	    388.05107134	      0.00000000	      0.00000000	     92.79714787	   -128.48910481	    -90.17426851	      4.12451078	     43.72176723
      1.24000000	     74.83372750	     -7.73224581	    -17.36714692	      2.72046392	     -0.35911820	      0.14563596	    -49.31942568	      1.76460527	    148.60922874	    127.59232248	      0.00000000	      0.00000000	     81.55391490	   -100.53850295	     64.33961807	    -39.48272026	    -40.52793522	    393.31835162	      0.00000000	      0.00000000	     86.18774826	   -131.80668348	   -100.10631430	     18.24465964	     55.25087507
      1.24500000	     77.58634268	    -19.68963261	    -22.11511991	      2.69718272	     -0.40436624	      0.14425044	    -55.77060230	     17.47425185	    201.68522728	    137.16519762	      0.00000000	      0.00000000	     71.70138499	   -163.05981548	     66.63257707	    -54.07549286	    -57.17059634	    398.05819100	      0.00000000	      0.00000000	     80.18563138	   -137.20919976	   -107.35839768	     31.46421208	     67.53864451
      1.25000000	     77.83760409	    -30.44458517	    -26.36419503	      2.67935149	     -0.45109063	      0.14039883	    -58.85262470	     32.03476052	    241.87544148	    145.82388733	      0.00000000	      0.00000000	     49.51177557	   -219.78168212	     71.37171572	    -66.32260456	    -68.31464183	    402.44508621	      0.00000000	      0.00000000	     73.34244792	   -143.83745620	   -110.79173371	     43.59598459	     78.00871387
      1.25500000	     75.34528154	    -39.95102752	    -28.18661053	      2.66988337	     -0.49915272	      0.13277135	    -57.62529496	     44.43756504	    259.20158534	    155.74549475	      0.00000000	      0.00000000	     11.47140283	   -264.29885274	     79.27150041	    -77.35494389	    -73.05168473	    406.96354774	      0.00000000	      0.00000000	     65.33501870	   -150.99831257	   -109.57893990	     54.83755937	     84.54687098
      1.26000000	     70.22836211	    -48.33338416	    -26.12648425	      2.66842616	     -0.54922050	      0.12095776	    -51.66621818	     54.22805103	    248.07524838	    168.29857631	      0.00000000	      0.00000000	    -43.54795093	   -294.38397672	     90.77684638	    -88.22686856	    -71.06110967	    412.31674958	      0.00000000	      0.00000000	     57.34812372	   -158.30745085	   -103.81788509	     65.53381662	     86.48265694
      1.26500000	     62.85324344	    -55.68771685	    -19.84439910	      2.67151064	     -0.60245492	      0.10559797	    -40.80856590	     61.32011983	    208.65224282	    184.26920413	      0.00000000	      0.00000000	   -112.51693422	   -311.77343362	    106.03609395	    -99.24023946	    -62.74039890	    419.01131436	      0.00000000	      0.00000000	     51.46067785	   -165.14065919	    -94.39234075	     75.90913912	     84.77724036
      1.27000000	     53.52553110	    -62.03977693	    -10.18002119	      2.67404736	     -0.65971684	      0.08837273	    -24.65612458	     65.76346948	    146.45009599	    204.62799901	      0.00000000	      0.00000000	   -187.30479605	   -320.14746795	    125.11958640	   -109.89183500	    -49.09240245	    427.07354880	      0.00000000	      0.00000000	     49.33715871	   -170.23353690	    -82.38369489	     85.92188047	     81.24754862
      1.27500000	     42.55185379	    -67.38418519	      1.30536621	      2.67078573	     -0.72048892	      0.07186734	     -2.65671998	     67.58936555	     71.01142340	    231.10060747	      0.00000000	      0.00000000	   -255.64297511	   -322.81831336	    147.93280872	   -119.28808758	    -31.39160901	    436.07623102	      0.00000000	      0.00000000	     51.14628014	   -171.91952822	    -68.91457589	     95.21200015	     77.53425384
      1.28000000	     30.67898058	    -71.80068058	     12.82230353	      2.65728753	     -0.78205508	      0.05899022	     25.18554296	     66.91265187	     -5.83729809	    265.90041852	      0.00000000	      0.00000000	   -304.40899018	   -321.50682443	    173.66616209	   -126.64961030	    -10.99550461	    445.25417171	      0.00000000	      0.00000000	     55.68005667	   -168.78253657	    -55.53919187	    103.27533053	     74.79188257
      1.28500000	     19.29729727	    -75.67025695	     22.51235655	      2.63069487	     -0.83939268	      0.05178059	     57.69854933	     64.35471505	    -71.83440709	    310.63927923	      0.00000000	      0.00000000	   -324.24710166	   -316.98851979	    200.37022770	   -131.61896690	     10.44073876	    453.51040904	      0.00000000	      0.00000000	     61.53397828	   -160.38977201	    -44.43511162	    109.92593852	     74.26040271
      1.29000000	     10.13508164	    -79.68760571	     28.43565531	      2.59038948	     -0.88579849	      0.05029561	     92.42612913	     61.34401100	   -116.07535449	    364.89349887	      0.00000000	      0.00000000	   -313.31430032	   -310.62033131	    225.12268940	   -134.12653126	     30.77689363	    459.30788733	      0.00000000	      0.00000000	     67.98906556	   -147.60177054	    -37.99740719	    115.52456325	     77.79843810
      1.29500000	      4.78324622	    -84.49233652	     28.81904821	      2.53836798	     -0.91408330	      0.05251548	    125.75967840	     59.89389779	   -130.78533238	    425.03000509	      0.00000000	      0.00000000	   -278.11040558	   -304.96935503	    244.63158194	   -133.98911993	     47.76138073	    460.63573298	      0.00000000	      0.00000000	     74.87714206	   -132.12922550	    -38.17562164	    120.61414027	     87.50653974
      1.30000000	      4.33787623	    -90.27311676	     22.62501069	      2.47916382	     -0.91823586	      0.05538478	    153.27029616	     62.03062140	   -112.99301896	    484.04940618	      0.00000000	      0.00000000	   -230.87287184	   -303.14064798	    255.99385187	   -130.81996251	     59.71354805	    455.36364417	      0.00000000	      0.00000000	     82.07539036	   -115.81354062	    -45.93175579	    125.41673662	    104.67888469
      1.30500000	      9.13087328	    -96.65911231	     10.08863390	      2.41912218	     -0.89540579	      0.05626883	    170.63180081	     69.07728325	    -65.68895547	    533.22075671	      0.00000000	      0.00000000	   -184.68453937	   -307.41735758	    257.52718022	   -124.41010556	     65.92834826	    442.10420987	      0.00000000	      0.00000000	     89.23350206	   -100.22770368	    -60.89758706	    129.67666828	    128.92796905
      1.31000000	     18.53010724	   -102.86233428	     -7.05269226	      2.36489488	     -0.84788263	      0.05397302	    175.23022621	     80.88920130	      2.09546998	    565.44551990	      0.00000000	      0.00000000	   -148.61321280	   -317.87140243	    249.52186081	   -115.20676075	     66.74258247	    421.28126963	      0.00000000	      0.00000000	     95.72140468	    -86.53821964	    -81.27106804	    132.84945625	    157.92940245
      1.31500000	     30.86849482	   -108.01039557	    -25.78011763	      2.32153632	     -0.78442475	      0.04896979	    167.84582610	     95.50445747	     76.82042523	    578.78979441	      0.00000000	      0.00000000	   -125.44585697	   -331.93191845	    234.59205609	   -104.54850200	     63.48713434	    395.81149683	      0.00000000	      0.00000000	    100.78157014	    -75.38825631	   -103.99917439	    134.50111313	    187.79181825
      1.32000000	     43.49110154	   -111.56194178	    -42.51525265	      2.29127515	     -0.71978406	      0.04299823	    153.38639546	    109.65571294	    143.52147849	    577.83336907	      0.00000000	      0.00000000	   -113.02289657	   -345.55874699	    217.41882091	    -94.50170267	     58.31352218	    370.86163278	      0.00000000	      0.00000000	    103.93555478	    -66.99224729	   -125.12168882	    134.72281139	    213.87120525
      1.32500000	     53.08924462	   -113.49580352	    -54.02967933	      2.27388771	     -0.67134644	      0.03825591	    139.67221909	    119.87892400	    189.24546020	    571.48299800	      0.00000000	      0.00000000	   -107.51448269	   -355.13367968	    203.75039317	    -87.31166800	     53.75391094	    352.52415998	      0.00000000	      0.00000000	    105.36300259	    -61.59387985	   -140.28829086	    134.22664775	    231.72882878
      1.33000000	     56.69575529	   -114.08752267	    -58.12698962	      2.26827163	     -0.65336049	      0.03646475	    134.08558615	    123.60179837	    205.46862624	    568.21686329	      0.00000000	      0.00000000	   -106.01522411	   -358.53854252	    198.53320199	    -84.70054388	     51.94910834	    345.77040049	      0.00000000	      0.00000000	    105.71593028	    -59.69519144	   -145.83536911	    133.92199740	    238.08981071
