# Supplementary material for: Biomechanics of running: A special reference to the comparisons of wearing boots and running shoes
Source: PLoS One. 2022 Jun 24;17(6):e0270496. doi: 10.1371/journal.pone.0270496 (PMC9231798; doi:10.1371/journal.pone.0270496)
Supplement: S1 File — The file contains experimental markers and force data (TRC and MOT), OpenSim model (OSIM), setup (XML), and output (STO) files for 17 participants, 2 conditions (boot\shoe), and 4 trials which are stored in separate folders. (ZIP) [file pone.0270496.s001.zip › DataSet/s01/boot/T2/results/s01_boot_T2_TD.txt]

velocity	2.9483
Rstance	0.285
Rswing	0.53
Rflight	0.125
Rstep	0.41
Rstride	0.815
Lstance	0.285	0.29
Lswing	0.535
Lflight	0.125	0.115
Lstep	0.41	0.405
Lstride	0.82
RstepWidth	5.45543
RflightLength	112.9117
RstepLength	133.70057
RstrideLength	254.7073
RstrideHeight	25.29003
LstepWidth	10.51555	12.58058
LflightLength	99.87268	102.43942
LstepLength	103.99195	121.00673
LstrideLength	252.07536
LstrideHeight	28.9397
