# Supplementary material for: Biomechanics of running: A special reference to the comparisons of wearing boots and running shoes
Source: PLoS One. 2022 Jun 24;17(6):e0270496. doi: 10.1371/journal.pone.0270496 (PMC9231798; doi:10.1371/journal.pone.0270496)
Supplement: S1 File — The file contains experimental markers and force data (TRC and MOT), OpenSim model (OSIM), setup (XML), and output (STO) files for 17 participants, 2 conditions (boot\shoe), and 4 trials which are stored in separate folders. (ZIP) [file pone.0270496.s001.zip › DataSet/s01/boot/T3/exp/s01_boot_T3_markers.trc]

PathFileType	4	(X/Y/Z)	s1_boot_run_120005;yzx;r1
DataRate	CameraRate	NumFrames	NumMarkers	Units	OrigDataRate	OrigDataStartFrame	OrigNumFrames
200	200	257	43	mm	200	0	257
Frame#	Time	RASI			LASI			RPSI			LPSI			RTH1			RTH2			RTH3			RTH4			RLFC			RTB1			RTB2			RTB3			RTB4			RLMAL			RCAL			RTOE
		X1	Y1	Z1	X2	Y2	Z2	X3	Y3	Z3	X4	Y4	Z4	X5	Y5	Z5	X6	Y6	Z6	X7	Y7	Z7	X8	Y8	Z8	X9	Y9	Z9	X10	Y10	Z10	X11	Y11	Z11	X12	Y12	Z12	X13	Y13	Z13	X14	Y14	Z14	X15	Y15	Z15	X16	Y16	Z16
0	0.000000	-285.435547	1011.894897	694.301147	-294.936035	1046.874146	463.639191	-445.163025	1077.277222	638.812256	-454.105927	1082.514404	541.318054	-393.740997	755.565735	721.871643	-344.551422	740.636108	683.774536	-381.489594	645.138977	669.191284	-419.725189	653.556213	695.631531	-487.740814	540.281799	676.006775	-590.375610	470.641479	701.830688	-566.477295	431.982330	671.068359	-643.894714	367.993103	653.883850	-676.801941	408.978241	689.776367	-838.998291	283.342865	657.348694	-903.558044	320.523499	603.878357	-800.049683	124.946564	561.907410
1	0.005000	-270.172943	1012.638977	693.708252	-280.157135	1047.415649	463.049225	-429.636383	1077.744873	639.377991	-439.260498	1082.977539	541.305054	-376.231140	755.208374	721.474304	-325.610870	741.167603	682.919556	-362.549042	645.670471	668.336304	-400.325012	653.734009	694.996643	-468.682373	539.399414	675.474060	-573.714233	470.994080	701.854126	-550.008423	432.405762	671.270874	-628.407593	370.446289	653.517578	-660.833618	412.946350	690.007568	-827.188599	292.080292	658.228760	-892.111511	329.750519	606.427979	-791.015076	133.305206	560.795593
2	0.010000	-254.295731	1013.516724	692.767395	-265.342468	1046.779419	462.853363	-413.889038	1077.866089	639.304688	-424.126068	1082.863892	541.465149	-358.600311	754.665344	721.065918	-306.431274	741.149109	682.096497	-343.369446	645.651978	667.513245	-380.685760	653.361755	694.393677	-450.190552	538.434631	675.572266	-555.873962	472.119629	701.979675	-533.182434	432.536896	671.979797	-612.704956	372.674194	653.204163	-645.567078	417.043610	689.701294	-813.399353	298.914429	659.017944	-879.707886	338.061768	608.899475	-781.160278	140.878403	560.428711
3	0.015000	-239.284348	1013.874634	692.267822	-250.319885	1046.669678	462.073944	-398.968109	1077.616577	639.020203	-408.902039	1082.363647	541.674500	-340.856476	753.931763	720.654846	-287.547241	740.637512	681.345093	-324.485413	645.140381	666.761780	-361.342102	652.496399	693.862366	-427.868988	535.093201	673.773071	-537.295776	472.167511	701.936279	-516.118469	431.575439	672.539856	-597.060913	374.581146	653.023987	-630.243225	421.181335	689.603516	-800.236694	306.480225	659.686096	-866.271851	347.046936	610.577087	-771.114136	149.387360	559.613464
4	0.020000	-223.975159	1013.764771	691.398010	-235.258926	1046.063477	461.658722	-384.367371	1077.074951	638.544189	-394.347931	1081.593262	541.274902	-323.007660	753.003052	720.249390	-269.493439	739.689758	680.705017	-306.431580	644.192627	666.121765	-342.828674	651.194885	693.442383	-407.541962	532.622559	673.246948	-518.811829	471.669861	701.540833	-498.613525	430.826202	671.747375	-581.619141	376.317352	652.941711	-610.139893	421.976898	690.311340	-786.054443	313.998779	660.565430	-851.983215	356.692261	613.190125	-760.532715	157.031616	559.367432
5	0.025000	-208.910400	1013.248474	691.717041	-220.742386	1044.549072	461.375977	-369.400604	1076.094604	639.554688	-379.290222	1080.161987	541.124084	-305.061859	751.874390	719.857727	-252.804443	738.362793	680.216003	-289.742615	642.865601	665.632751	-325.680054	649.514160	693.173462	-386.599518	530.243835	672.617432	-500.115540	471.333984	701.062683	-481.032074	429.947418	670.790039	-566.584595	377.791290	653.025146	-593.282898	425.544708	689.842163	-770.737061	321.504822	661.498535	-836.373962	365.124390	615.162048	-748.884155	164.965927	558.981262
6	0.030000	-193.464447	1013.506104	691.445190	-205.607132	1044.295532	461.104340	-354.922638	1074.660034	638.318787	-364.697144	1078.817261	541.215576	-287.027161	750.540955	719.488281	-233.083603	737.385803	681.318787	-271.060364	639.762939	664.089783	-305.499573	648.183472	694.496338	-364.948669	526.868408	672.085205	-480.900452	471.867188	700.771179	-463.738586	428.597382	670.855469	-550.363281	379.548035	653.073853	-575.646851	428.922821	689.380188	-755.712280	330.246796	662.377258	-822.388123	375.260712	615.458008	-738.458496	173.295044	558.775269
7	0.035000	-178.592834	1012.499817	691.664856	-191.002686	1042.967896	461.128784	-340.063965	1072.491333	637.950745	-350.759460	1077.095703	540.825806	-268.911499	748.998108	719.149353	-214.622772	735.811035	680.110779	-250.996002	637.554871	663.179138	-286.579132	646.254944	693.508423	-343.311188	523.022156	672.227478	-461.110077	470.907654	701.381104	-444.781891	427.775604	671.557678	-532.820007	381.525848	653.182434	-555.331238	429.703430	690.556030	-739.010803	337.309418	662.930481	-804.158508	383.410980	616.340027	-726.063354	180.213440	558.891479
8	0.040000	-164.006378	1011.349915	691.825378	-176.948349	1041.051392	460.829010	-325.564453	1070.505859	638.237976	-335.647888	1074.912842	540.811646	-250.722931	747.241089	718.849182	-195.134155	734.650574	682.168640	-230.049362	635.639221	664.361511	-266.630890	644.740723	695.786377	-322.613892	520.741333	672.603943	-440.768585	469.455261	702.078735	-424.853394	427.245605	672.004700	-513.728333	383.677429	653.403748	-537.478882	433.129395	690.140076	-721.536133	344.399902	663.615051	-785.331604	393.968658	616.832153	-712.897034	187.226196	559.323792
9	0.045000	-148.907684	1010.595764	691.249512	-162.178238	1039.988525	459.912445	-311.224487	1068.059937	637.622742	-321.815765	1072.714111	540.339783	-232.469452	745.265076	718.596130	-176.517578	732.797119	682.512451	-208.586212	634.935303	666.536072	-247.554672	642.533569	696.350281	-301.019928	517.924683	673.055115	-419.900238	468.509857	702.050415	-404.644440	426.770966	671.304504	-494.572327	385.412476	653.986633	-516.239990	433.918182	691.126038	-703.873718	351.944763	663.896667	-765.571899	402.358032	617.599548	-700.150940	195.021393	559.851074
10	0.050000	-134.213562	1008.817383	691.639343	-148.110382	1038.266235	459.641479	-296.229614	1064.820557	637.464417	-307.407990	1070.116333	540.638611	-214.159103	743.065369	718.398499	-158.120850	731.291687	683.291260	-188.335846	632.608948	667.211731	-228.185349	639.672668	696.493225	-278.501343	513.375427	673.597656	-399.108490	467.405365	702.763977	-384.494171	425.435303	672.311340	-475.351379	386.880219	654.781372	-495.725555	435.462128	691.472290	-686.395935	359.958130	664.512085	-743.833740	411.001251	618.518982	-687.102051	201.472656	561.059875
11	0.055000	-118.815460	1006.632813	690.741211	-135.924896	1035.660278	458.992523	-282.492859	1061.583984	636.918701	-293.161346	1067.194580	540.320923	-195.799896	740.637268	718.264526	-139.721512	729.752502	683.760010	-168.028549	629.936646	668.033569	-208.621002	636.978760	696.262756	-256.788940	510.705994	674.473328	-377.818359	466.298584	703.213562	-364.362396	423.518738	673.044495	-455.890442	387.864929	655.853149	-476.028595	437.870117	691.026306	-667.005188	366.490906	664.858337	-725.014038	419.961639	617.278320	-671.228394	207.568237	562.637329
12	0.060000	-104.113968	1004.404907	690.266052	-123.839066	1033.737671	458.376556	-267.571136	1058.052490	637.247437	-279.206024	1064.287842	540.846863	-177.399826	737.975891	718.202576	-121.704254	727.249878	683.874268	-147.841721	627.033386	668.876282	-190.139755	631.996887	696.118286	-234.091629	506.147644	675.751953	-356.095795	465.171570	703.457581	-342.951263	422.873383	673.846741	-436.166901	388.526154	657.022766	-453.362183	438.123840	691.541382	-647.441711	373.567780	665.245911	-706.454834	429.260956	617.426147	-655.132813	213.613907	563.991699
13	0.065000	-89.011086	1001.734741	689.675903	-109.159035	1031.427856	458.212433	-253.262558	1054.260498	636.449524	-264.757324	1060.872559	540.885986	-158.966919	735.076660	718.220886	-103.882004	725.372375	684.969604	-127.952797	624.014343	669.614807	-170.322586	627.746338	696.013184	-211.821762	502.598633	677.031189	-334.006653	464.006409	703.554321	-320.734985	422.761322	674.588318	-416.114685	388.894867	658.202393	-431.232330	438.132965	692.635986	-627.446045	380.031525	665.312073	-683.996338	436.305878	616.412476	-638.489990	219.477417	565.701782
14	0.070000	-74.278648	998.433533	689.017273	-95.867928	1029.776367	458.245087	-238.947556	1050.493042	636.806763	-251.161728	1057.210083	541.564453	-140.509201	731.934753	718.327881	-85.149605	722.197144	684.672119	-108.539192	620.994446	670.123962	-149.956573	625.684204	697.937256	-188.843170	497.812073	677.951294	-311.616943	462.785126	703.562073	-298.187775	422.444611	675.139343	-395.667725	389.002106	659.304016	-410.567322	438.928192	693.201660	-606.607178	386.653503	665.689026	-661.099182	443.079376	615.786621	-621.095276	224.995041	567.634949
15	0.075000	-59.535271	995.312744	688.862427	-81.205414	1027.472656	456.766632	-224.245071	1045.967529	636.757996	-236.889648	1053.675049	541.804871	-122.755852	728.658447	718.759766	-67.140236	719.979004	685.737488	-88.446762	617.757385	670.891113	-129.401611	620.360229	699.310181	-166.880051	494.005493	679.054199	-288.992523	461.489777	703.539307	-275.783783	421.185272	675.369995	-374.759888	388.878876	660.239746	-387.503845	439.950317	693.520996	-585.290344	392.713196	665.837830	-636.835266	449.098969	614.931580	-603.171997	230.324860	569.783508
16	0.080000	-44.389320	992.371887	688.140442	-66.549782	1025.365479	456.213623	-210.766647	1041.636108	636.924683	-223.472733	1049.687744	542.325745	-104.519447	723.648071	718.670593	-49.159084	717.884949	686.461426	-67.796524	614.376526	671.869019	-109.386864	616.995239	699.665344	-144.089569	489.468109	681.077026	-266.199341	460.102448	703.544250	-255.152649	416.685577	675.131958	-353.325134	388.556152	660.921692	-366.505157	441.197876	693.401917	-563.828430	398.858551	665.953308	-612.576843	454.687134	613.721558	-584.113892	235.066803	571.898499
17	0.085000	-30.401022	988.568298	687.642151	-52.983204	1021.629822	455.846924	-195.958954	1037.071289	637.166077	-209.152374	1045.203003	542.808472	-86.309120	720.458435	719.669250	-30.236528	713.829773	686.347778	-46.709518	610.925110	673.010376	-88.749611	612.766602	700.564026	-121.597893	486.052338	682.283997	-243.303360	458.605194	703.635254	-232.977829	414.107727	676.193726	-331.297363	388.064972	661.261902	-341.496216	441.217346	694.656494	-541.244690	404.305664	665.802307	-588.311462	459.883789	612.379150	-563.966125	238.678497	575.039001
18	0.090000	-15.054049	984.708130	686.161072	-37.659595	1019.382996	455.354614	-182.295090	1032.346680	637.044983	-195.790115	1040.875977	543.345520	-67.714905	716.788208	720.184875	-11.658984	710.440186	687.373657	-25.306763	607.476624	674.267883	-67.643181	608.625183	701.834656	-98.154778	481.204102	684.046753	-220.485001	456.667542	703.955139	-209.417862	412.980255	678.550720	-308.610504	387.436310	661.172485	-319.351257	442.069214	697.520386	-517.310974	407.829315	666.427124	-564.026367	464.728912	611.126648	-542.911621	242.452316	578.152893
19	0.095000	-1.074482	980.553833	685.963257	-24.272524	1015.437927	454.121948	-167.819702	1027.433472	637.327332	-181.926270	1036.592529	543.525269	-49.417202	712.708313	720.637146	7.104664	707.424988	687.338867	-3.709293	604.104431	675.594299	-46.259933	604.729614	703.524414	-75.531425	477.005249	684.856384	-197.080734	454.501434	704.643127	-187.121857	409.485748	678.282227	-286.209686	387.077515	661.586914	-295.913208	442.033417	697.793579	-495.480560	413.096497	666.215759	-539.709106	469.262451	610.186584	-521.992493	246.725327	580.792664
20	0.100000	13.651289	976.171814	685.370605	-10.139553	1011.712646	453.162323	-154.392471	1022.768677	637.258850	-168.352219	1032.303589	543.687439	-30.556858	707.311462	719.987183	25.864088	704.339600	687.391724	17.961866	600.881836	676.942322	-24.554333	599.760620	704.965149	-52.779163	472.283325	685.880066	-172.427017	452.318726	705.838440	-162.529160	408.101196	680.406128	-263.787872	386.859894	662.568115	-271.510529	441.628174	696.656921	-470.699707	417.113251	666.640747	-515.500122	472.906494	610.425659	-499.357117	249.208893	583.200073
21	0.105000	28.114618	972.015259	685.190491	3.617945	1007.175232	453.110077	-140.455475	1017.636353	637.868347	-154.211090	1027.781372	543.531616	-11.491383	703.744446	721.539124	44.491013	700.829468	688.286011	39.585686	597.882263	678.264648	-2.881818	595.999512	706.363464	-27.931837	468.196320	687.192383	-145.860306	450.331360	707.680237	-137.658478	406.832275	682.185669	-240.238693	386.696320	663.805908	-247.784134	442.136322	699.299683	-446.385498	420.801575	666.747864	-489.927307	475.613220	609.529724	-476.806305	251.803635	586.305664
22	0.110000	42.577389	967.542603	685.496582	16.586058	1003.215454	452.601288	-126.832458	1012.975830	637.864075	-140.884766	1023.475769	543.676636	7.799121	698.914795	720.469788	63.485081	696.980774	688.165527	61.041138	595.179077	679.514038	18.794935	591.518616	707.175354	-4.308119	465.992554	688.274170	-120.976875	448.681335	708.977905	-113.307518	404.978027	683.114014	-216.351776	386.514771	664.620056	-222.947906	441.848877	699.909607	-421.267731	422.654205	667.368713	-464.590515	478.681946	609.485779	-453.121552	253.572723	589.015808
23	0.115000	56.883015	963.465088	683.738953	29.946598	998.821899	451.302582	-113.725998	1007.594116	637.705994	-127.179703	1019.028809	543.562256	26.137695	695.162415	721.319763	82.506897	694.299927	687.688538	82.207199	592.845642	680.643188	40.105591	588.254517	708.022461	19.939625	462.287842	688.917664	-97.170059	447.194458	709.140564	-88.888115	402.944580	683.840637	-192.247940	386.184387	665.330566	-197.842987	441.161804	700.267822	-396.501282	425.993164	667.778809	-439.203491	481.138916	609.314392	-429.606689	255.966995	590.642151
24	0.120000	70.797058	959.307617	684.134521	43.177555	995.112366	450.698822	-99.659538	1002.971375	638.556458	-114.202354	1014.745667	543.867981	45.402702	690.229370	721.976257	101.110176	692.227783	688.698242	103.661049	589.927551	681.459595	61.619961	584.567688	709.008484	44.187607	459.121735	688.895325	-71.004639	445.223999	709.559937	-64.019485	401.170197	684.644165	-167.549927	384.861664	665.522827	-172.030197	438.858124	699.250305	-370.602356	428.362366	668.301514	-413.674866	482.516602	610.055481	-405.121246	257.482147	593.029480
25	0.125000	85.930412	954.290894	682.979736	56.870255	991.375793	450.161713	-86.649155	997.919739	638.089355	-100.955254	1010.312500	544.270569	64.694557	687.335327	722.242798	120.139076	689.515564	689.456421	124.407684	588.067383	682.323730	82.571198	581.910706	709.905518	67.831139	454.919128	686.433350	-45.592564	443.029449	709.503784	-37.826912	400.223572	685.736877	-142.589661	384.526428	665.761902	-146.536285	438.873596	700.135803	-344.739990	429.897461	669.176331	-388.107086	483.203369	611.040588	-379.769562	257.919739	595.250366
26	0.130000	99.605850	950.660461	682.895203	70.491356	986.789551	449.948730	-73.632820	993.283142	638.135681	-88.468925	1006.094360	545.428406	84.184044	684.500427	722.641968	139.024445	687.567749	689.066772	145.703674	585.680298	682.573486	103.883575	579.542542	710.646912	92.946259	452.858337	687.437927	-20.292458	442.310669	709.645020	-12.288500	398.805664	685.847412	-117.492241	383.078613	665.966309	-121.174492	439.171295	701.639587	-318.879242	430.670502	670.315063	-362.970428	483.452301	612.152405	-353.905151	258.078583	596.816040
27	0.135000	113.507866	946.744507	682.210327	83.852737	983.093140	448.462158	-60.014812	988.525879	639.239197	-75.460701	1001.792664	545.794800	103.342422	681.585449	723.315674	157.681915	686.449829	688.489441	166.614395	584.307495	683.203979	125.401131	577.556274	711.611206	117.989609	450.434662	686.888489	4.416839	439.647034	709.260254	13.094339	397.600616	686.047302	-92.095711	382.861542	666.866821	-94.993340	438.367554	701.515015	-292.985291	430.753479	671.629517	-337.453918	483.866333	613.496460	-328.166718	257.688538	597.792786
28	0.140000	127.545067	942.556335	682.047729	97.042442	979.424561	447.668762	-46.913326	983.699829	640.298279	-60.693283	997.245605	545.841248	122.591034	678.870361	723.453613	177.126434	684.649719	687.999023	188.055984	583.928894	683.586853	147.489685	575.726257	711.749268	144.021790	448.442444	686.826660	31.118664	438.781677	709.543030	39.277534	396.762512	687.199829	-66.388565	383.170410	668.296692	-72.767464	435.007874	698.088135	-267.023193	430.218445	673.031677	-311.605103	483.429047	614.805664	-301.511047	256.331024	599.048340
29	0.145000	141.185394	938.414001	681.791748	110.413277	976.641907	447.265259	-34.248779	980.383362	641.090820	-46.867817	993.134460	546.273926	142.324478	677.307312	723.051270	196.223633	685.568848	688.845825	209.597305	583.954773	683.997681	169.573593	575.078369	712.453308	169.571030	448.131439	687.429321	56.943565	437.741180	709.483154	65.009987	395.964142	687.221558	-40.115200	382.507935	668.949707	-46.182774	433.180450	698.575684	-240.958054	429.137360	674.433228	-286.083130	482.223145	616.306335	-274.541107	255.828079	600.661865
30	0.150000	155.018845	934.741211	682.262451	124.366425	973.734131	447.078400	-19.281487	977.244263	638.668335	-34.644047	989.850769	547.176086	161.688171	677.566162	724.099060	214.752975	685.512024	689.053955	231.544357	584.699768	684.136108	191.405899	575.042908	712.776733	195.617737	447.022339	687.246765	83.920807	437.507782	711.301819	91.355911	395.193207	687.262512	-13.638688	382.155334	669.048950	-19.037321	434.577850	701.705261	-214.755035	427.582275	675.746094	-260.227936	479.884918	617.860535	-247.203491	254.601517	601.917725
31	0.155000	169.981415	931.636475	681.242859	137.773026	970.313660	446.419342	-5.704590	974.074341	639.429138	-21.032419	986.571228	547.423279	180.842224	677.082214	724.848389	234.030411	687.042236	688.787842	253.296173	586.738342	684.175476	213.891861	575.661743	713.462280	221.640488	447.673370	687.455933	112.071022	438.356079	712.633301	117.950996	394.749207	687.358337	12.630156	380.788788	669.320862	8.334897	434.589172	703.018311	-188.379211	425.625244	676.882141	-234.869232	478.475494	619.656982	-218.876450	253.076187	603.369019
32	0.160000	184.016907	929.847717	681.671326	152.021820	967.046875	446.368103	7.950031	971.516541	639.302551	-7.026769	983.694031	547.648804	199.645905	677.055115	725.604309	252.668472	688.240662	688.547485	275.010834	589.421814	684.532104	236.366364	576.456726	713.504944	247.704605	448.876282	687.224121	138.169128	437.572418	712.866394	144.430939	394.931641	687.544678	38.690800	381.269836	671.012512	32.851013	432.834137	701.260559	-161.795715	423.338196	677.753174	-210.247711	475.533844	620.991821	-190.795288	251.588989	604.981445
33	0.165000	198.006439	928.716797	681.098328	166.252045	965.046448	445.951630	21.770603	969.258728	638.634216	6.984501	981.235718	547.382141	219.069183	677.741089	725.733704	271.188141	690.517090	689.299744	296.917084	592.078003	684.855713	258.322906	578.165771	713.977600	274.298523	450.589111	687.121033	164.126419	438.915924	713.492920	170.431427	396.039948	687.857239	65.163284	380.292877	670.937805	59.936069	432.614594	702.818787	-135.787781	420.632629	678.624573	-184.716995	472.123718	622.957336	-162.375351	248.157150	606.451660
34	0.170000	210.638199	927.287292	682.049988	180.084824	962.055176	446.339600	35.200218	967.473022	638.231995	20.767302	979.463501	547.101440	238.644836	677.838684	725.739685	289.787231	693.182251	690.313232	318.657043	594.674805	684.820251	280.341858	580.037964	714.434204	299.091003	454.764587	688.051941	190.515549	439.310730	712.654480	196.927246	396.424622	688.349365	90.446823	379.441711	669.934814	88.274612	434.552887	706.947083	-109.692719	416.731567	679.096863	-160.325027	467.905273	623.833191	-132.744781	244.801315	606.552246
35	0.175000	223.009872	925.947632	682.998352	194.785034	959.648499	447.176086	48.833099	965.716187	638.085327	34.509132	977.794739	547.031860	257.780243	679.928223	727.104614	308.360504	695.361877	689.264709	339.241547	598.692139	684.843933	302.115997	582.849609	715.162903	324.933533	456.803284	686.834351	215.982224	440.855286	713.524475	223.252258	398.122284	687.596313	116.895981	379.182373	670.783081	114.736557	434.844482	706.336548	-84.144615	414.897003	681.711853	-136.087265	463.373169	625.430725	-103.339325	241.012878	607.690430
36	0.180000	235.117386	924.445679	683.887390	209.834305	957.794678	447.619965	62.502968	964.676392	638.263916	48.912491	976.822815	546.793091	276.383301	681.906677	727.709045	326.713074	697.976135	689.056458	360.578644	602.813721	684.876099	323.947815	585.776611	715.118958	350.600494	461.712097	687.216370	241.507019	443.359924	712.844055	248.800293	399.029633	687.475891	143.152786	378.692688	670.482788	139.982697	434.923859	706.907959	-58.362984	410.375671	682.445557	-111.443062	458.441040	626.978210	-73.157532	236.799164	608.318970
37	0.185000	248.575455	924.244934	684.619507	224.293854	955.720764	448.506378	77.026642	963.846802	638.350525	63.523903	975.374512	546.926331	295.467926	683.985413	727.684021	344.936554	702.515015	689.651428	381.938904	606.752930	685.137146	345.303986	589.734558	716.229187	374.591003	465.869476	688.233765	267.354858	445.318451	713.586609	276.695984	403.314423	687.279541	171.436615	380.445679	672.819519	165.648666	435.971466	708.618103	-32.678917	405.574677	683.713867	-87.194725	452.022034	628.251709	-42.620884	232.382095	609.519348
38	0.190000	262.605255	924.119873	685.333069	238.902206	954.439941	449.085114	91.241310	963.156738	638.450012	77.928940	975.326965	547.293213	314.654205	686.908569	727.626709	362.650543	706.690796	690.034973	401.813110	612.273438	684.850647	366.945679	593.940125	715.920593	400.669403	471.279266	687.433472	291.920990	447.886108	713.599243	301.950958	405.523987	689.355164	197.674179	381.739044	675.131897	190.915970	436.143097	708.810547	-7.698347	400.776398	683.644714	-62.954857	445.473785	628.980103	-11.821141	227.757919	610.228149
39	0.195000	278.309387	925.738098	685.575500	253.579086	953.904724	449.309540	105.197235	963.369202	638.809021	92.368683	974.554016	547.239441	333.111145	690.875549	728.808044	380.513184	711.868652	689.778259	422.563416	618.495789	685.335938	387.648041	598.961365	716.190002	424.985596	476.070953	688.160034	318.405121	451.365906	714.301758	327.567139	408.033936	689.176147	224.304581	381.159210	673.809448	215.843414	436.889618	709.934326	18.061039	395.119843	683.945129	-39.244808	439.187592	629.692322	19.369919	222.125961	611.397583
40	0.200000	293.029053	926.716003	686.238708	268.338440	952.549255	449.644623	119.391403	963.594543	638.870544	107.095703	975.178101	547.182007	351.466980	694.607239	729.555115	398.053162	716.562439	689.792114	442.307373	624.573120	684.504333	408.711792	603.961731	716.797974	447.761993	483.593719	688.467896	341.904816	454.206940	713.898499	352.446686	411.502869	689.060181	250.290451	382.925507	675.187195	240.233643	436.991486	709.940979	43.196114	390.692993	684.479004	-14.981189	431.985962	630.523743	51.128830	217.249023	612.250916
41	0.205000	307.954498	928.187561	686.683167	283.821350	952.186646	449.655853	134.138885	964.424500	638.183533	121.774536	975.445618	547.380676	370.583588	698.533630	729.997742	415.954010	721.583923	689.855347	462.425934	631.395935	684.819519	429.208160	610.328735	717.037048	471.624603	490.330536	687.751282	364.785797	458.663788	714.741089	377.330963	416.390961	689.915039	276.301697	383.660431	675.752686	264.724060	437.783112	710.411011	68.574219	384.868530	685.185791	9.154716	424.041016	631.262390	82.887939	211.254349	612.732849
42	0.210000	322.277557	929.135010	687.702820	299.005707	951.902466	450.105988	148.668213	965.643005	638.097839	137.022369	975.537964	547.202515	388.654633	703.175476	729.764709	432.645416	727.916138	690.638000	481.781372	637.675293	684.616089	449.240845	616.322571	717.183044	494.599854	497.869080	689.544495	388.136627	461.797455	715.808533	402.200806	420.070190	690.982971	302.175079	384.310944	676.098267	288.933167	437.915680	710.482849	93.996078	378.538147	686.015137	33.357872	415.665558	631.951843	115.617935	206.445236	613.055542
43	0.215000	336.927063	930.472534	688.776489	314.530823	951.893250	449.896637	163.143326	967.070435	638.196289	152.334366	976.696472	547.196289	406.679474	709.178894	732.031006	449.799744	734.243469	689.801270	500.690582	645.381409	683.965881	469.574707	622.978943	718.242493	517.098328	505.715271	690.574890	410.981842	465.722107	715.873779	426.424744	424.441132	691.047607	327.748108	385.380371	676.752930	312.575043	438.373230	710.354004	120.426506	372.075378	685.529236	58.127918	406.364594	631.755432	147.967224	200.701660	613.617798
44	0.220000	352.245667	934.026428	689.082458	329.981598	951.790283	450.307281	179.514374	969.315308	636.335327	167.492798	978.238342	547.103088	424.689972	714.366455	732.991516	467.355774	739.926697	689.453430	519.280762	652.965820	684.513306	489.626190	629.420715	718.081726	538.260559	513.301086	691.418945	432.900696	469.796661	716.600037	449.688232	428.800293	690.965637	352.263000	385.274567	675.977356	335.997711	438.379272	710.366699	145.537857	365.877869	686.044983	82.248398	396.977905	631.716187	180.509857	194.927826	615.159058
45	0.225000	366.820709	937.358521	689.607849	346.232513	952.938965	450.564240	194.177765	971.376160	637.435059	183.443161	979.677124	546.583435	442.922638	720.065308	733.373413	483.087189	747.084167	691.125427	538.057373	660.842834	684.047668	509.401733	636.775696	717.541382	559.483032	520.922058	692.291138	455.122925	473.356964	716.819275	472.951050	433.038757	691.114014	377.083160	385.832611	676.273743	359.058014	437.528198	710.299500	171.935257	358.343292	686.943665	107.049072	387.702087	631.970642	213.803253	189.610367	615.663147
46	0.230000	382.121887	940.613831	689.858032	362.087952	953.733398	451.212616	209.322891	973.907959	638.122009	198.684860	981.687134	546.602112	460.548035	725.706116	734.880005	500.452515	753.192932	690.628174	556.424011	668.078613	683.999512	528.260132	644.298889	717.841675	580.057983	528.483582	692.463318	476.780670	476.421295	717.170898	496.099792	437.435394	691.794861	402.363098	386.547394	677.287537	381.957825	437.724823	711.095703	198.127457	351.362000	686.795593	131.875671	377.518768	632.226074	249.939209	185.450226	615.132751
47	0.235000	397.352112	944.873169	690.373352	378.603973	954.812744	451.380768	224.693466	977.051208	638.146729	215.250916	983.846008	546.234497	478.257751	731.704895	735.787537	517.536743	759.843262	690.513000	573.967346	675.917175	683.553528	546.643188	651.680481	718.012085	600.312195	536.210693	693.783447	497.798553	480.475220	718.006897	518.770569	441.697449	692.365906	427.527161	387.283539	678.066406	404.636993	438.173126	711.972595	224.104050	343.076660	687.138062	157.859390	367.068359	631.714478	282.641754	180.037918	617.058655
48	0.240000	413.174133	949.145630	690.632141	394.770691	956.798035	451.851440	240.380554	980.189819	637.971436	231.296036	986.563538	546.299438	495.682098	738.174316	736.372070	533.169006	767.276978	692.081299	592.031494	682.416443	683.054688	565.520935	658.816956	717.964844	619.304993	543.462341	693.502808	518.340088	482.863678	718.249268	541.104065	445.459320	692.847229	452.268646	386.971771	677.377625	426.797455	437.149689	712.089417	250.748047	336.546448	688.036926	182.820801	356.296783	631.444580	316.451477	175.120895	618.851929
49	0.245000	428.350647	953.573364	691.224487	411.642670	958.472412	452.179749	256.253815	983.489380	637.957092	247.933411	989.624207	545.789368	512.480957	744.769836	737.904053	549.718384	772.672424	691.229309	609.294006	690.699280	683.679688	583.283508	665.818298	719.153809	638.123840	551.291016	694.480896	539.136108	484.142944	720.446716	563.083313	448.904175	693.589600	476.534760	386.731750	677.147278	449.666260	436.223816	712.617432	276.726624	328.087769	686.992310	209.031738	345.291962	631.807129	350.853760	170.417725	618.996094
50	0.250000	444.334930	958.331055	691.745300	428.769867	961.217773	452.227386	272.097931	987.878235	637.736511	263.100403	993.377197	545.377930	529.666565	751.644653	738.848755	565.849304	780.165405	692.512695	626.262878	697.414551	683.847229	600.874329	672.812927	719.555115	656.758118	558.627380	695.698242	559.352112	487.665649	721.502747	585.142822	452.455048	695.739563	501.447327	387.272095	678.411377	472.040100	435.531921	712.781067	303.545044	320.192261	687.263916	235.893417	334.512024	630.753845	384.753967	165.871338	619.335449
51	0.255000	460.246490	963.093628	692.516602	445.585052	963.348083	453.213379	288.161804	991.826111	637.520508	280.481812	996.818176	544.910095	546.888184	757.482605	737.539063	582.064453	786.482788	692.780029	643.019226	704.046753	683.105225	618.328918	679.468201	719.590271	674.453613	565.663147	696.735229	579.301697	490.432800	722.862305	606.805908	456.210114	697.946899	526.038574	388.200409	680.276123	493.613922	434.353058	712.298279	331.343658	312.199158	687.165039	261.818756	324.574463	631.479797	419.119141	161.675171	619.567261
52	0.260000	476.030731	967.960449	692.977295	462.778046	966.278564	453.561737	304.945557	996.450806	638.256104	297.585052	1000.344177	544.503540	562.392578	763.991821	740.132385	598.392517	792.636353	692.758606	659.339539	710.982117	683.077698	635.376465	685.943176	720.011780	691.976563	572.179932	697.606506	598.979248	493.168213	723.858948	627.906494	460.620941	698.142822	550.183960	388.554932	681.091370	516.442749	433.233643	713.629456	358.704651	303.722717	687.010986	289.839722	312.546631	629.913940	453.707336	157.525299	620.357239
53	0.265000	492.052155	972.797607	693.899048	480.602356	968.944397	454.197296	321.391449	1001.181519	638.362427	315.060822	1004.396057	544.307434	580.163940	769.336304	739.368713	614.106140	798.807251	694.933960	675.707214	717.040649	683.330505	651.941956	692.256409	721.330872	708.495972	577.900330	698.674072	618.109497	496.155487	724.897766	648.490784	464.693939	699.660156	574.281860	389.653015	682.899353	538.275635	432.766235	714.483521	386.317169	295.440399	686.872253	317.815247	301.115082	629.820618	488.438934	154.057114	620.928650
54	0.270000	508.076843	978.238342	694.117920	498.046234	971.936035	455.556854	337.864990	1005.585022	637.830566	332.590607	1008.767700	544.039001	595.521851	775.437622	741.510376	630.308899	804.139648	694.171204	691.777771	722.977844	684.138733	668.268433	698.838501	721.607971	724.720825	584.064758	700.064575	637.134216	497.936279	726.582458	669.007263	468.253937	702.488098	597.667297	389.759644	683.626221	559.662109	430.700165	714.990784	414.320129	287.757782	686.816650	345.771759	289.576996	629.516846	523.112244	150.639191	621.501526
55	0.275000	524.170166	983.291382	694.856201	515.957031	974.797729	456.765442	354.377899	1010.871887	638.134827	350.475677	1013.530029	543.875427	612.329773	780.146423	741.602905	646.082336	810.863953	695.307068	707.617737	728.787659	684.651123	684.230347	703.878235	721.593567	740.042297	589.241760	701.981567	655.338806	500.158569	727.271606	687.847473	471.372528	700.647095	621.319458	390.134552	684.658203	581.329041	429.005005	715.943970	442.649902	278.946442	686.948059	374.420593	278.452698	628.515198	558.400818	147.825272	621.329651
56	0.280000	540.254150	988.546753	696.296997	533.697571	978.023682	457.924347	371.337982	1015.907043	637.904297	368.480499	1017.931763	543.683594	627.512085	786.920105	742.787354	661.793701	815.658630	696.001465	723.378540	734.317322	685.713562	699.483643	709.275757	723.003784	755.358154	594.273193	703.252930	673.543213	502.566376	728.491455	707.602356	475.169769	703.756592	644.415100	389.941193	685.196350	601.988770	426.934692	715.607483	471.328552	270.369598	687.181641	402.815826	267.649658	627.831787	592.843262	145.219254	622.235352
57	0.285000	556.735657	993.796753	696.675049	551.750000	980.970154	459.838715	388.301849	1021.153137	638.579102	386.217804	1022.643921	543.582886	643.123230	791.582336	743.482361	677.608948	820.950256	696.792480	738.627625	738.797668	686.773865	715.126160	714.277161	723.471985	769.953857	598.893555	705.065613	691.220337	504.107788	729.991638	726.444092	477.953308	705.462219	667.614868	390.276306	687.061462	622.871277	425.008484	716.261719	499.702881	262.076843	686.607056	431.933319	255.821945	626.456177	627.938660	142.458847	623.164551
58	0.290000	572.520752	998.997559	698.658813	569.855408	984.221985	461.594177	405.979034	1026.306885	639.015564	404.606537	1027.421021	543.475342	658.117493	796.725952	744.563293	692.845764	825.213379	697.880615	753.733093	743.215210	687.665283	729.446289	718.863586	724.953613	784.358215	602.901367	706.527527	708.339661	504.886261	731.901489	744.824951	480.095001	707.298523	690.087830	389.995850	688.514893	643.824219	422.734924	717.440369	528.077209	254.295685	685.711060	461.383636	244.873184	625.919800	662.631897	140.874207	622.899719
59	0.295000	588.803406	1003.981873	699.525208	587.739624	987.264282	463.246399	422.487366	1031.488525	638.518555	423.182190	1032.186768	542.829895	673.027283	800.726257	745.359741	708.352051	829.643738	698.977844	768.286804	746.670532	688.517822	744.098694	722.545959	726.517944	798.666870	606.726807	708.484558	725.574585	504.990509	733.240356	763.045166	481.653503	709.354980	712.433228	389.681091	690.064148	664.040588	419.530975	717.552002	556.941528	246.325607	685.913635	491.535400	232.783737	624.993896	696.820068	139.211990	623.007568
60	0.300000	605.140747	1008.765503	701.028076	605.932739	990.138062	465.387238	440.305786	1036.557617	638.909790	441.037781	1036.433105	543.104370	687.833984	804.612183	747.491699	723.808899	833.070496	700.862122	783.174255	750.075134	690.835388	758.274414	725.408447	727.385010	812.065857	609.477112	710.337769	742.109680	505.222229	735.222473	780.519775	483.675446	710.623657	734.252930	388.890198	691.355225	684.704712	417.494202	719.808716	584.312622	239.034332	686.740906	521.366394	221.492798	624.171875	730.604065	138.275909	623.378784
61	0.305000	621.509216	1013.146362	702.265686	623.581909	993.269592	466.917847	457.181152	1041.717773	638.273804	459.013977	1041.383179	543.171448	702.049500	807.525085	747.016785	738.943359	836.305664	703.370178	797.555420	752.816650	692.935730	771.748535	727.507324	728.522522	825.001038	611.532043	712.269592	758.683777	504.142975	736.463318	798.132874	484.276031	712.677673	756.961548	387.739502	692.855469	704.579163	413.563049	720.192627	613.527344	230.607819	686.334351	551.375183	211.028687	623.584229	765.687378	138.487747	623.623108
62	0.310000	637.830994	1017.483887	703.624329	641.681091	995.920227	468.793793	474.474640	1046.552490	638.258728	477.314850	1046.359741	543.044006	715.902100	810.357056	749.258667	754.248840	838.782715	704.735840	811.721375	754.623718	694.945618	784.830078	729.874146	730.515076	836.930542	613.281250	714.056458	774.705505	503.098328	738.418640	815.047668	484.528748	714.114136	777.603760	385.865204	693.820984	725.380920	411.633270	723.403503	642.519043	222.254440	686.365540	580.941284	200.585205	623.518127	798.970642	138.465454	623.942322
63	0.315000	654.320313	1021.366211	704.954102	659.208740	998.293823	471.167053	492.120239	1051.408936	638.368896	495.305389	1050.940674	543.027039	729.265442	812.264526	750.786255	769.216614	840.956848	707.752930	825.714600	755.865906	697.900269	797.509155	731.424927	732.435059	849.132935	613.954407	715.684021	790.967346	501.334717	739.781311	831.279358	483.598053	714.454590	798.647888	384.194672	695.196594	745.422974	407.480103	725.052490	671.024353	215.068359	686.406799	610.969360	190.756104	623.127136	831.199219	138.589096	623.364990
64	0.320000	670.403748	1024.911377	705.945129	676.765808	1001.285583	472.595123	509.415558	1056.040649	638.361633	513.070129	1054.666626	543.085632	742.889343	812.615540	751.645203	784.061096	842.057190	711.173523	839.397644	756.294128	701.047974	809.992432	730.911133	732.857117	860.208740	614.134399	717.252075	804.305176	497.796722	738.919495	848.699768	483.674408	717.274780	819.944092	383.264038	696.280762	765.195007	403.080109	725.820190	699.621948	207.969131	686.567749	640.832581	181.187149	623.914063	863.565002	139.277405	623.022095
65	0.325000	686.760071	1028.216553	706.957092	694.149475	1003.835205	474.001434	526.554260	1060.350342	638.429810	530.598999	1058.567261	542.832581	755.495422	812.979675	752.390259	798.707214	842.405640	714.652893	852.533997	755.549133	704.156494	821.639038	730.314941	734.160034	871.777710	613.632019	718.797119	819.706482	494.557007	739.351807	865.220825	482.982513	717.306946	840.054443	381.702606	697.537720	784.945740	399.357788	726.446777	729.115417	201.409988	687.054016	670.200439	172.100815	624.479004	894.681580	140.579117	622.088135
66	0.330000	703.043396	1031.153931	707.951477	711.276123	1005.960388	475.723907	544.068787	1064.080566	638.737122	548.020874	1062.181396	542.827087	768.263611	813.057068	754.417480	812.989929	841.385864	717.855225	865.617676	754.923340	707.438416	832.959595	729.303467	737.086365	882.741577	612.642090	720.162537	835.278931	491.294861	740.229614	881.603394	482.859497	720.683289	860.710083	379.299927	698.521973	804.653870	395.202698	727.253723	757.295715	194.652054	686.959778	699.170166	163.255173	625.032837	924.604004	142.089096	621.275513
67	0.335000	719.632690	1033.466553	708.801636	728.418091	1008.064941	476.839478	560.772095	1067.554932	638.792175	565.452209	1065.321655	542.786316	780.558716	813.011292	756.643127	827.675720	840.838379	720.800537	878.198547	752.736145	710.869263	844.041809	727.520081	737.215942	893.672058	611.059631	721.456970	851.237793	488.647583	741.928406	897.352234	481.691193	720.216614	880.123352	377.782898	698.309570	824.035583	390.302490	727.597168	785.660645	188.692947	687.300354	728.169495	154.711304	626.362976	954.483093	143.243195	620.186035
68	0.340000	735.746033	1035.962036	709.558655	745.338135	1010.856445	477.384460	577.704041	1070.660522	639.153809	582.960266	1068.660156	542.058899	792.613525	811.721130	757.317383	841.907898	839.633545	723.737427	890.432312	750.338867	713.997681	855.298950	725.622498	739.221130	905.069763	609.233215	722.634521	866.677063	485.608856	743.031799	913.054260	480.081818	721.943054	900.346985	376.134338	699.675476	843.355408	385.532623	728.214050	812.840881	183.194534	687.973450	756.326965	147.091110	626.486877	982.847778	145.505295	618.496948
69	0.345000	752.196899	1037.557861	710.239685	761.677368	1012.867188	478.598450	594.511841	1073.346313	639.621826	599.295410	1071.265137	543.318542	805.088196	810.979492	758.000549	855.903076	837.869568	726.787903	902.617371	747.785095	716.832214	866.149048	723.418274	740.891541	915.998474	606.560120	723.557983	881.951477	481.534607	743.880066	927.621216	479.424835	722.092163	919.449524	373.995331	700.240845	862.394653	381.035431	728.823120	839.753235	177.984619	689.039307	784.261230	140.044052	628.495544	1010.473755	147.715073	617.508301
70	0.350000	768.519287	1038.817505	711.123962	778.496521	1014.849304	479.554260	610.842773	1075.560913	639.995972	616.112183	1073.515869	543.689148	818.671570	809.032898	758.725464	869.510681	835.796570	729.673889	914.610962	744.431641	719.312256	877.079468	720.687683	742.645813	927.925354	603.838623	724.731201	897.026245	477.969025	744.214722	943.158020	476.946899	722.878113	938.013977	372.271576	700.197571	881.904785	378.672607	731.846008	866.366150	173.458878	690.093079	811.438049	133.403595	629.928955	1037.222778	150.042557	615.957458
71	0.355000	784.549927	1040.088867	711.926208	794.869934	1017.057373	479.869476	627.773743	1077.282837	640.742371	632.807556	1075.990845	544.101440	832.036987	807.419983	760.450867	883.406555	832.924255	731.942810	926.774231	741.081299	721.629578	888.462402	717.215698	744.120056	938.977112	600.560059	725.445801	912.394165	476.250671	746.776062	957.143494	475.353180	722.729309	956.386292	370.878662	700.884460	899.810913	374.201752	732.359436	892.314697	168.927551	691.138306	837.778381	126.889565	631.049011	1062.408813	152.276138	614.301147
72	0.360000	800.718994	1041.112183	712.749390	811.021912	1018.791077	480.570190	643.798828	1078.881714	641.533630	648.995972	1077.810181	544.775269	844.591797	805.801819	761.909912	897.383484	829.843384	733.011780	938.661133	736.699524	723.347351	899.938110	714.659546	746.353699	950.742310	596.848022	726.256470	926.655945	473.063934	746.629028	971.661499	473.905487	724.306213	973.905762	369.664124	702.184204	917.155273	370.902802	732.526855	917.119507	166.136353	692.097168	863.556519	122.071281	632.633179	1086.949951	154.895233	613.561279
73	0.365000	816.589966	1041.536865	713.678589	827.315918	1020.035217	481.497131	660.060120	1079.873291	642.103516	665.170959	1079.187378	545.326294	858.033508	803.427979	764.284119	911.148804	826.542297	734.082581	950.431702	732.317078	724.289978	911.921387	711.406677	748.553833	961.577576	593.096191	726.632446	940.853516	470.632721	748.694885	985.455811	472.870636	723.640015	990.592224	368.267456	703.833740	934.688049	369.417999	735.711487	940.985901	162.915756	693.448975	888.293701	117.057648	633.527283	1110.389038	157.350632	612.541931
74	0.370000	831.498657	1042.281128	714.291626	843.461853	1021.624207	481.849762	675.718445	1080.583618	642.789001	681.075012	1080.316406	546.357727	872.958679	801.505493	765.786926	924.848511	823.090210	735.352051	962.601990	728.060547	725.509521	923.990356	707.937744	749.830139	972.854858	589.441772	727.000366	954.362122	467.201874	748.597534	999.346863	471.348267	725.963562	1006.868225	366.514709	703.342163	950.375549	365.481079	735.023010	963.711975	160.022369	694.419861	911.988892	112.883339	635.628296	1132.535400	159.644348	612.359558
75	0.375000	847.359863	1042.175171	714.975403	859.489563	1022.205933	482.677032	692.026855	1080.849976	643.858643	696.942871	1080.987915	547.028870	886.604675	798.328918	767.495850	939.182251	818.652222	734.590332	974.208557	723.388794	726.160706	935.930176	704.226685	751.764954	983.855286	585.917908	727.479614	967.560547	464.605103	748.373047	1012.385620	469.201630	725.768066	1022.886414	365.173767	705.949768	966.404236	362.995789	736.609436	985.692322	157.582291	695.564758	935.034973	109.428276	637.103760	1153.532471	161.585861	610.954285
76	0.380000	863.107178	1042.468872	715.982422	875.517761	1023.167664	483.605347	707.194275	1080.676514	644.367798	713.035522	1081.096191	547.035339	900.413696	796.516663	769.615601	952.972107	815.439575	735.715881	986.469543	719.514465	726.837341	948.518066	700.800354	753.248291	995.393677	582.711975	727.572998	981.131775	462.707367	750.065796	1025.739136	467.936005	726.106079	1038.190186	363.644623	705.727722	981.741089	361.287262	737.638000	1006.190430	156.008087	696.784729	956.074158	106.377274	638.584656	1173.578003	163.681549	610.965149
77	0.385000	878.421936	1042.482178	716.811279	891.723572	1023.348206	484.051270	723.311462	1080.444946	645.124390	727.985718	1080.761597	548.464722	915.573364	793.958496	770.633423	966.687622	811.577698	734.773193	998.840454	714.757629	725.865479	961.426392	697.283203	754.736938	1006.974731	579.722473	727.782410	994.500671	460.758362	750.509033	1039.402222	467.368591	728.704407	1053.570190	362.602020	707.287170	997.178406	359.041809	737.888123	1026.190918	153.966599	698.009399	976.278687	103.169426	640.182556	1192.202271	165.102524	611.109253
78	0.390000	894.231750	1042.023560	717.650635	907.725403	1023.491455	485.068390	738.378235	1079.753540	645.812439	743.762573	1080.011475	549.400879	929.467712	790.889099	771.820068	979.890503	808.385193	735.235596	1011.495728	710.708923	726.423889	974.659668	694.149231	756.447510	1018.862610	577.067932	727.941833	1007.387573	457.791870	749.751648	1052.392578	466.075989	727.796265	1068.557129	361.781433	707.576416	1011.990662	357.461212	739.003357	1045.025513	152.374466	699.119568	995.298279	100.783257	641.069824	1209.970093	165.756912	611.178711
79	0.395000	909.530029	1041.161987	718.411499	923.625610	1023.444092	485.859650	753.879272	1078.489990	646.318176	759.567505	1079.614746	549.665833	943.822876	788.231201	774.253906	993.575378	804.153259	733.890137	1023.889954	706.899292	725.946594	988.254028	691.378296	758.082825	1030.160522	574.816711	728.127258	1020.613586	456.428070	750.896790	1065.524414	464.039490	728.177673	1083.282349	359.823425	708.223877	1026.833008	355.040771	738.549438	1062.260864	150.702454	699.918152	1013.066711	98.235390	642.659241	1227.211792	166.054947	611.415039
80	0.400000	924.976929	1039.847900	719.229126	939.712097	1022.865601	486.536865	769.246155	1077.362793	646.966309	774.320557	1077.450195	550.470642	959.160400	786.075806	774.568481	1007.073914	801.506714	734.687988	1037.028320	703.322449	726.561462	1001.739380	688.505249	759.063538	1042.877563	573.215332	728.679077	1034.451782	454.313446	750.635803	1079.454956	463.349884	729.541138	1097.872437	359.294647	709.107849	1041.700317	352.852539	740.156616	1078.786865	149.009384	700.174683	1029.807495	96.452934	643.361328	1243.192139	165.635132	612.629944
81	0.405000	940.194275	1038.598511	720.170288	955.625305	1022.166138	487.379364	784.674377	1076.009644	647.465515	790.200623	1076.545898	550.960083	973.207764	784.689636	776.411865	1021.481201	799.079346	734.651367	1050.501221	700.948547	726.894592	1015.554199	685.594910	759.481995	1055.568604	571.224609	728.621887	1048.373901	452.745728	752.065247	1092.872925	461.094513	728.720764	1112.256226	357.434692	709.316467	1055.964355	350.279266	739.480896	1093.989990	146.910477	700.448730	1045.288940	93.901428	643.371704	1258.517090	164.707535	613.096069
82	0.410000	955.426880	1036.783936	720.996338	971.434143	1021.149780	488.331177	799.831482	1074.209717	647.947510	805.233276	1073.835083	551.736206	987.848328	781.479187	776.186768	1035.422852	796.717529	735.318542	1064.605347	698.494141	726.718445	1029.886597	684.010437	760.741516	1069.082642	569.816833	728.884094	1062.303101	450.686340	752.487793	1106.360962	459.395386	729.469421	1126.118042	355.097473	709.158386	1070.352417	348.799652	740.765076	1108.249268	144.817978	700.837219	1060.104004	91.350426	643.506592	1272.693726	163.191559	613.790588
83	0.415000	970.618042	1035.369629	721.622559	987.391296	1019.575989	489.045380	814.434082	1071.796753	647.694153	821.064697	1072.188477	551.735535	1002.102295	780.907898	777.651367	1050.718872	795.252075	735.694824	1078.834229	696.719788	726.590576	1044.454468	682.771973	762.805298	1082.979980	568.496765	728.878967	1075.684326	448.052643	752.334351	1120.082764	456.692780	728.761780	1139.758423	353.013641	709.417725	1084.145508	346.509979	741.359314	1121.597900	142.807663	701.138733	1073.512695	89.525368	643.732971	1286.613770	161.669724	614.921326
84	0.420000	985.291931	1033.333740	722.471924	1003.072021	1017.628479	490.095978	829.353027	1069.472168	647.864868	836.224487	1069.047241	552.459106	1017.804382	778.308716	777.887756	1065.396606	793.708557	737.230347	1093.380981	695.490051	726.868652	1058.812500	680.690430	761.018982	1097.265503	566.995300	729.069702	1089.866943	445.968567	753.048096	1134.172485	454.585022	730.909668	1153.311646	350.105530	709.250183	1097.715210	344.046478	741.354919	1133.761108	139.867584	701.466797	1085.873291	86.918297	643.330261	1298.935059	158.933899	615.726746
85	0.425000	1000.496948	1031.585571	723.445435	1018.876892	1015.546082	490.824219	842.592224	1067.641479	647.194214	851.257019	1066.166016	552.413635	1032.293945	777.566101	779.536743	1080.834717	792.712463	738.433167	1108.438965	694.669861	727.910400	1073.736084	679.358948	760.793152	1111.864014	565.611633	728.950012	1103.675415	443.808655	753.974182	1147.374268	450.454437	728.409302	1166.236816	348.242157	709.859009	1110.652100	341.706024	742.390198	1145.693115	137.088394	701.750305	1097.374878	84.179192	643.444458	1310.754150	155.810394	616.718506
86	0.430000	1014.954285	1029.885254	724.315063	1034.709839	1013.087769	491.613770	857.231628	1065.459106	647.374817	867.143677	1063.114868	551.882690	1048.071289	775.702393	780.094116	1096.682739	791.981201	740.249634	1123.768921	693.344788	727.566833	1088.015625	677.890503	760.718445	1126.598999	564.045105	729.222656	1117.363281	441.193970	755.196838	1161.159180	448.324860	730.514099	1179.090210	344.801544	710.016846	1123.603882	339.156616	742.262939	1156.507690	133.741974	701.990784	1108.022461	81.520157	643.366455	1322.174194	151.975510	617.656372
87	0.435000	1029.549683	1027.531616	725.204651	1050.387207	1010.563171	492.582001	870.867676	1062.940674	646.764587	882.394897	1059.582153	552.280945	1062.563721	773.980225	780.365723	1111.885742	790.335754	741.464294	1139.104492	691.839417	727.365540	1103.520264	676.475708	759.843506	1141.715942	561.997864	729.529663	1130.414795	437.004822	754.221008	1174.827393	445.342651	731.354431	1191.228760	341.184143	709.889648	1135.605225	336.233704	742.695923	1166.767090	130.836563	702.195068	1118.100098	78.552116	643.388672	1332.531494	148.215500	618.277893
88	0.440000	1044.067383	1025.722290	726.010620	1065.841064	1007.475159	493.604492	886.322144	1059.542969	646.917480	897.592407	1055.842896	552.350830	1077.315552	772.909485	780.605225	1127.885620	788.816467	741.745422	1154.705322	691.319824	727.777161	1119.117676	675.032776	759.791077	1156.839966	559.637817	729.793152	1143.814697	434.408234	755.150146	1188.047607	442.167755	731.745483	1203.309082	337.677368	711.762695	1147.706299	332.993591	743.663696	1175.882080	127.179695	702.667358	1126.840454	76.530869	643.594543	1341.758301	143.920700	618.910400
89	0.445000	1058.386353	1023.061584	727.054688	1081.408569	1003.865051	494.676636	900.959473	1056.406494	646.779053	912.659302	1051.923462	552.405396	1093.350342	770.927551	780.829346	1143.083862	787.818054	742.685181	1170.341309	690.161804	728.727722	1133.855347	672.905884	758.522400	1171.827637	557.131165	730.474304	1156.969849	432.243408	756.845337	1201.162354	437.822021	733.284485	1215.255127	334.029938	712.748535	1159.130859	329.268311	744.339050	1183.995239	125.302498	702.925781	1134.283691	76.553818	643.647400	1349.760620	138.758011	619.028503
90	0.450000	1072.756592	1020.671509	727.990479	1096.864014	1000.339050	495.735840	916.169128	1052.704468	646.730774	927.780640	1047.874634	553.060120	1108.586060	768.999084	779.710083	1159.053711	786.114319	743.255371	1185.776245	688.312561	729.197388	1149.863647	671.225464	758.008484	1186.729614	553.680847	731.490356	1169.049927	428.511292	757.018250	1213.696289	434.107391	733.795593	1226.771484	330.455322	713.776062	1170.156128	326.135956	744.742432	1190.954224	125.251999	704.047668	1139.915771	78.194519	643.711121	1357.496216	132.203171	619.275452
91	0.455000	1087.230347	1017.962830	729.037659	1112.106567	996.433777	496.693054	931.231506	1048.931641	646.576355	942.687988	1043.681030	553.292236	1123.187256	766.717590	778.742371	1174.583252	783.952759	743.718140	1202.096924	686.552979	729.263000	1164.906250	669.561279	758.090820	1200.898193	550.665955	732.149414	1181.512207	426.150299	758.397156	1226.886841	430.791229	735.293091	1237.511963	326.402863	713.584717	1181.160889	323.434326	745.335144	1196.851929	125.066978	704.109497	1145.125000	79.615448	643.108398	1363.238159	124.867592	619.939026
92	0.460000	1101.596436	1014.303467	730.034851	1127.442505	992.076416	497.597900	945.778503	1044.649048	646.250061	957.616272	1039.342529	552.995483	1137.538818	764.783936	778.445313	1190.036865	781.526672	742.940674	1217.839966	684.177917	729.442810	1180.497070	666.997070	757.192078	1215.378418	547.758789	734.189453	1193.626099	422.580963	759.471619	1239.445557	427.633942	737.374023	1248.452271	322.979156	714.599487	1192.163696	320.693268	746.154175	1203.250122	122.716217	703.260071	1149.922607	80.467209	641.665833	1369.608643	116.370323	620.112061
93	0.465000	1115.986084	1010.658936	731.234558	1142.599365	987.645752	498.622559	960.564514	1040.464600	646.011475	972.628479	1035.101318	551.787048	1152.199951	761.242310	777.311096	1204.743652	779.257446	743.258606	1234.387451	682.054199	730.511292	1195.908936	664.758240	757.677795	1229.413696	544.150391	735.872314	1205.707275	418.938416	760.049194	1251.016724	422.830353	737.427429	1258.800049	317.616333	714.375000	1202.209717	317.303223	746.065491	1207.114258	120.003342	702.205139	1154.150269	80.853058	639.635437	1375.070068	106.935150	620.734863
94	0.470000	1130.362427	1007.496887	732.312439	1157.921021	983.344116	499.868744	975.527344	1035.900757	646.008484	986.914490	1030.668579	552.080139	1166.872681	757.481201	776.626892	1219.402954	776.558105	744.440308	1249.827637	679.118469	732.060608	1211.705322	661.961121	758.777954	1243.338257	540.657043	737.273560	1218.585693	416.501740	761.270386	1264.735596	419.741516	739.258179	1268.980713	314.491486	715.362610	1211.898804	314.057587	745.317932	1210.627563	117.950897	701.164978	1157.233154	81.670258	637.641418	1379.960327	97.216309	620.547363
95	0.475000	1144.602295	1003.891663	733.148865	1172.949585	978.164063	500.670380	989.907166	1031.125977	646.109436	1001.300476	1025.647461	552.396973	1180.067871	754.706970	777.693359	1234.428833	774.094910	746.232727	1265.920776	677.046204	734.411560	1227.289673	658.412537	759.822815	1258.015015	537.163940	738.894714	1231.278687	413.336700	760.997620	1277.297607	414.993713	738.575073	1278.780518	309.647614	714.351074	1221.394653	310.959686	744.333130	1215.132324	117.761864	699.596680	1160.721069	82.747978	635.919556	1384.461548	88.710342	620.735229
96	0.480000	1158.682007	999.422302	733.914612	1187.711426	973.530396	501.108398	1003.619263	1026.546875	645.731140	1016.112915	1020.561646	552.393005	1194.902100	750.490112	779.252014	1249.854980	771.751587	749.323730	1281.078613	673.617188	737.312744	1242.609253	655.228577	763.324158	1273.252197	533.152161	740.681519	1244.081177	409.861389	760.263794	1291.260132	410.752411	740.532043	1288.945068	305.804718	714.683289	1231.143677	308.409271	743.692566	1219.060303	117.530266	697.523315	1163.325439	84.049042	634.306458	1387.892334	81.908218	620.819519
97	0.485000	1172.423950	995.166260	734.744873	1202.659912	968.897888	501.771851	1017.293823	1022.785950	645.644348	1029.666138	1015.496094	552.860107	1209.651978	746.026123	782.435364	1264.439941	768.984131	752.353333	1295.329468	670.185364	740.509399	1257.979126	651.778137	766.987488	1288.427979	529.506470	742.231812	1257.126343	406.199554	759.742065	1304.739014	405.892578	739.463623	1299.290894	301.669891	714.272583	1241.524170	306.575562	743.311646	1223.652832	117.602333	696.393066	1166.356445	86.214355	633.835388	1390.071045	77.012665	619.816956
98	0.490000	1186.235718	990.824890	735.340149	1217.447632	964.241699	502.458923	1030.666626	1017.541016	645.729675	1043.968262	1010.736511	551.881226	1223.352661	742.987915	786.526367	1278.163574	765.674316	754.985352	1309.421875	666.373901	743.467224	1272.391724	647.926575	770.759094	1304.857788	525.633057	743.196899	1270.670166	403.084991	759.809998	1317.941528	401.071472	739.984314	1309.715576	297.625793	713.362793	1252.290283	304.995697	742.767883	1226.006104	116.878433	695.702759	1168.148682	87.423859	633.522949	1392.200806	72.468384	618.548828
99	0.495000	1199.866577	986.060303	736.075623	1232.300537	958.992065	503.380493	1044.102661	1012.430725	645.665649	1057.192383	1005.641052	553.119507	1237.784546	738.746643	790.042542	1291.507080	761.168335	756.719116	1323.855591	662.282471	746.679932	1286.546387	644.191101	774.196960	1321.499634	522.455505	743.940308	1284.180908	400.315399	759.914429	1332.073975	398.900543	741.055359	1319.955566	295.056763	712.456909	1263.205444	303.282043	742.652893	1229.013306	116.618279	695.437439	1169.745850	88.455078	633.476196	1394.011597	67.847252	616.004333
100	0.500000	1213.508911	982.006653	736.743530	1246.517822	954.603516	504.158051	1057.491333	1007.670471	646.145691	1070.819824	1000.344727	552.565002	1252.617065	735.839050	792.082458	1305.664429	757.056458	759.266479	1338.690796	659.303833	750.332581	1300.165039	640.754150	776.736145	1338.105957	519.336853	744.371338	1298.166016	399.933929	762.112488	1344.264282	395.903748	740.223999	1329.870239	293.186676	712.687988	1273.431274	301.575745	742.364014	1230.989624	116.388306	694.745789	1171.308350	89.400322	632.909912	1395.029175	65.177383	613.498657
101	0.505000	1226.883545	977.794250	737.633057	1260.951172	950.238098	504.610382	1070.757324	1002.746094	646.131165	1084.348511	995.541443	552.793152	1267.091309	732.835083	794.009705	1320.175171	752.929382	762.333008	1353.791748	655.935791	751.305237	1313.580566	637.589844	777.233521	1355.124390	516.049316	744.012695	1311.265503	398.455963	762.166870	1356.859131	393.131897	739.649170	1338.928467	290.817169	712.183655	1283.214966	301.210968	743.128113	1232.654663	115.784790	693.842957	1172.582153	90.117256	632.356140	1395.928467	64.646965	614.083313
102	0.510000	1240.818359	974.116089	738.574402	1275.513916	946.396423	505.320282	1084.696899	997.686768	645.929565	1098.024902	990.480591	553.197449	1280.219360	729.316284	793.817383	1335.841187	749.895630	765.497620	1368.113892	652.682556	753.036743	1327.855225	633.655518	777.417236	1370.693604	513.660950	744.222717	1323.935913	397.568848	762.584412	1368.304199	391.554474	739.674744	1347.198730	289.216492	712.620117	1292.282227	302.088806	744.235352	1234.329834	114.714249	692.820862	1173.489868	90.643814	631.978760	1396.735107	63.684147	615.339294
103	0.515000	1254.480835	970.812805	739.605530	1289.441040	942.332947	505.386932	1098.186279	992.510986	645.342102	1111.084595	985.754272	552.489441	1293.297119	725.961487	793.708374	1349.900513	746.749390	767.725098	1383.101685	650.960083	755.761658	1341.740234	630.592407	776.762817	1385.279907	510.466553	744.349976	1335.579224	396.513245	762.403015	1379.618530	388.524628	739.506775	1354.460083	286.706696	712.590698	1300.760864	301.443787	745.339539	1235.382690	113.872765	692.146301	1174.380249	91.337875	632.040649	1397.249390	62.544533	615.466919
104	0.520000	1268.805176	967.488953	740.070740	1303.411499	938.943420	505.140778	1111.939209	988.449585	644.715698	1124.830933	980.330322	553.181274	1306.236206	722.582092	793.529114	1362.834351	743.688538	768.194824	1395.683594	647.671753	755.521484	1353.254883	627.681213	777.329895	1398.877808	507.274078	745.027832	1347.153320	394.316528	763.164185	1389.747070	383.307861	738.043884	1360.860352	283.353668	711.557495	1309.876465	302.123230	747.620422	1236.461914	113.151901	691.697449	1174.920654	91.553986	631.909973	1397.365234	61.857788	614.857605
105	0.525000	1283.002563	964.736267	741.079529	1317.555054	935.934814	505.253937	1126.543579	984.407715	644.162598	1138.601685	976.567139	553.802368	1318.297363	719.104431	793.615295	1375.161743	740.227417	767.996216	1409.203125	643.800171	757.194946	1366.798096	624.261963	778.529175	1410.863281	504.569458	745.634521	1357.146729	389.425354	762.610474	1400.084473	378.277618	737.892517	1367.114746	280.009613	711.104492	1316.650269	299.640198	747.808228	1237.413574	112.300636	691.445007	1175.664307	92.058388	631.526978	1397.672485	61.024414	614.737549
106	0.530000	1297.245850	962.112305	741.315796	1331.652344	932.843384	505.658234	1140.426392	981.553711	643.906067	1152.215942	973.384766	553.462402	1330.951904	714.708069	794.771606	1387.501343	735.776917	769.646484	1421.055420	640.238464	758.451416	1378.937378	619.072144	778.764526	1421.409058	500.787689	746.029358	1365.991089	384.992798	762.230469	1408.864624	372.797058	737.592834	1372.561523	275.486053	710.124146	1322.861084	295.338928	746.376404	1238.269531	111.485092	691.300598	1176.289551	92.672913	631.225403	1398.004517	60.660534	614.779846
107	0.535000	1311.590332	959.189087	741.399048	1344.451050	929.850708	505.556458	1154.841431	978.838745	644.212463	1166.289429	970.564880	554.114746	1342.971069	710.668213	794.742676	1399.252808	731.060913	769.224487	1432.677002	635.206787	759.021362	1389.587769	615.350586	779.338806	1430.896362	496.578552	746.528809	1374.011230	380.755096	762.633850	1416.011108	366.730103	736.573914	1377.739990	271.107452	709.781311	1328.788208	292.144226	746.437744	1239.061768	110.871422	691.175964	1177.103149	93.312714	631.167603	1398.222900	60.266777	614.622192
108	0.540000	1326.026978	956.801636	741.236633	1358.369629	927.434875	505.389801	1169.068970	976.575317	644.508179	1180.960938	968.157166	555.601624	1354.971069	707.018188	795.264099	1411.968628	726.664490	770.079285	1444.272217	629.914429	759.384155	1401.921631	611.110535	780.325195	1440.109741	491.259186	747.180054	1381.488403	376.299896	763.276917	1422.798828	362.244232	737.950012	1383.267578	266.704407	709.100464	1334.026978	288.845428	746.016968	1239.822021	110.625748	690.982849	1177.946289	94.254433	631.574951	1398.248169	59.747200	614.336975
109	0.545000	1340.246704	954.525391	741.040161	1372.540405	925.680115	505.029633	1183.877808	974.573792	645.673645	1195.806519	967.246826	555.027161	1368.105469	702.703186	795.741821	1425.159668	722.124939	770.293152	1454.152954	624.174805	758.438110	1413.386475	606.447937	780.773865	1448.424927	484.926849	747.681641	1388.526489	373.093811	764.550171	1428.944824	356.139374	736.653259	1387.648438	262.784760	708.028931	1338.325806	285.559753	744.169434	1240.582031	110.914230	690.632996	1178.661499	95.039795	631.735229	1398.435547	59.503723	614.161682
110	0.550000	1355.468994	952.303833	741.371948	1386.751221	923.891235	505.088135	1198.466919	972.991516	646.843872	1209.983887	965.341797	556.417297	1380.765259	699.175720	795.270081	1437.893555	717.637024	769.543945	1465.452271	618.793701	758.440552	1424.154053	602.158691	780.296875	1456.758667	478.287476	748.128906	1394.471436	368.280823	763.427124	1435.072388	352.184479	737.476318	1391.922974	258.908386	707.455750	1342.802856	281.479950	743.334045	1241.557251	111.260002	691.031616	1179.325684	95.645241	631.604858	1398.546265	59.335247	614.199158
111	0.555000	1369.890503	949.851379	741.760010	1400.808228	922.639587	505.286987	1213.060669	971.741455	647.334900	1224.767944	964.339905	557.479858	1393.351929	696.637939	796.043884	1450.848999	712.849487	769.546814	1477.933105	615.004517	759.220520	1433.872192	598.843811	780.728760	1464.374634	472.141083	748.871826	1400.334351	363.572968	763.338867	1440.758301	346.865387	737.520020	1395.737427	255.605865	706.777039	1346.916260	277.701233	742.319641	1242.214722	111.669395	691.150879	1179.722046	96.023331	631.473755	1398.586792	59.184563	614.148560
112	0.560000	1384.063599	947.432922	742.203186	1415.066650	921.940186	505.513489	1227.612671	971.551331	647.965332	1238.345093	962.785767	558.541016	1405.982300	693.984924	796.591553	1463.297485	708.989075	769.865112	1488.559937	609.556824	759.956848	1443.805786	595.140747	781.034912	1471.864624	466.314117	748.760071	1406.357666	360.632568	764.497925	1446.165649	342.571838	737.326721	1397.829956	252.006622	706.749878	1350.803711	276.788605	743.264343	1242.867065	111.548042	690.447327	1180.111572	96.508186	631.212830	1398.688354	59.092052	614.129333
113	0.565000	1398.540894	945.313293	742.700317	1429.609009	921.739197	505.596039	1242.101563	970.094543	648.703186	1252.939697	962.274597	559.260132	1417.147827	691.535217	796.434509	1475.449463	705.105286	769.442566	1498.103271	605.923706	760.040161	1454.771362	590.916992	781.171387	1479.405151	460.822235	748.613220	1411.386353	356.476135	763.089294	1450.943359	338.014893	737.340698	1400.843140	249.184204	707.000854	1353.717896	273.260101	741.560608	1243.350830	111.422523	689.673828	1180.507446	96.903305	630.933228	1398.788818	58.966061	614.151367
114	0.570000	1413.874756	943.757385	743.250244	1444.279663	921.437988	505.826385	1257.449829	969.486328	649.248352	1267.969238	961.501587	560.125977	1429.260254	688.318237	796.181030	1487.275513	700.835632	768.782227	1508.086548	601.557251	758.784546	1464.729004	587.659729	781.166931	1486.716187	456.211853	747.705994	1416.224854	354.646057	763.189270	1455.578735	335.418304	737.729309	1403.461548	246.464310	706.966003	1356.996338	273.056549	742.639893	1243.918579	111.329697	689.251038	1181.011475	97.799080	630.634583	1398.897095	58.866337	614.227173
115	0.575000	1430.617798	943.030090	743.851685	1458.620850	921.776062	506.074097	1272.233643	970.051636	650.149475	1282.760254	961.342712	559.494019	1440.349731	686.686218	796.898132	1498.651978	698.084412	769.147644	1517.956543	599.180786	759.667603	1473.967896	584.799133	781.092590	1493.621094	452.487122	747.138550	1420.388794	352.035614	762.445801	1459.751343	333.132202	738.661926	1406.125732	244.514221	707.138855	1359.936279	272.009369	741.959106	1244.396118	111.454666	688.941040	1181.546387	98.732239	630.255615	1399.039795	58.753010	614.159790
116	0.580000	1446.389160	941.885498	744.932617	1473.748413	922.954285	506.677338	1287.311157	969.401489	651.241150	1297.466553	961.671082	560.576782	1451.784302	684.600647	797.675293	1509.790527	694.532593	768.677673	1527.274536	596.022522	759.932007	1483.180298	581.948975	781.088196	1500.277710	449.719727	746.864868	1424.567017	350.421967	762.849792	1463.486084	329.178589	737.546326	1409.025269	242.756561	707.215698	1362.456543	269.694763	740.631958	1245.166870	111.682869	688.522461	1181.981567	99.636566	629.965088	1399.168457	58.711868	614.211670
117	0.585000	1461.435059	941.280823	745.746277	1488.898560	924.434265	507.058167	1302.740967	970.238892	652.031311	1312.898438	963.107544	561.475891	1463.018433	682.070313	796.946350	1520.934570	691.893677	769.339722	1536.137573	592.359192	759.711914	1491.551514	579.487000	780.927856	1506.026611	447.521912	746.281921	1428.347046	348.170013	762.002686	1466.692993	326.299194	736.111755	1412.005859	240.566330	706.385620	1365.656616	269.991272	741.706177	1245.997925	112.210716	688.455139	1182.328247	100.559868	629.711121	1399.295898	58.679222	614.197205
118	0.590000	1476.715942	940.916504	746.598694	1504.453369	925.915344	507.799744	1317.785156	970.351196	653.256897	1328.056641	964.549316	561.529724	1473.567993	680.824158	796.423950	1531.943726	688.807251	768.712952	1544.643311	588.467468	759.141479	1500.754272	577.868164	781.019836	1511.695679	445.162201	746.773926	1432.111938	347.217438	762.205444	1470.234619	323.725555	735.874390	1414.560791	239.258804	706.078491	1368.498779	269.289124	740.436890	1246.735596	112.847511	688.429871	1181.967896	103.789963	630.653076	1399.470337	58.689777	614.233215
119	0.595000	1492.211182	940.751099	747.512878	1520.928467	928.170471	508.275085	1333.872192	971.778931	654.106812	1343.424072	965.804749	563.231934	1484.161377	679.120422	796.074341	1543.145264	686.705872	768.158325	1552.889038	584.624084	758.354736	1508.793457	575.436218	780.075806	1516.162720	443.761047	746.358887	1435.840698	345.740234	761.426392	1474.247681	323.484833	736.014587	1417.492798	238.312836	705.245728	1371.350708	270.229645	740.432617	1247.841553	114.298134	687.779541	1181.980103	105.103516	630.233398	1399.683472	58.666351	614.284790
120	0.600000	1507.900513	940.742859	748.512024	1535.884766	930.459351	509.405762	1349.550781	972.580322	655.187012	1359.061157	967.515747	564.805786	1494.666382	678.153015	794.990112	1554.260132	683.737793	767.863770	1560.971924	581.105591	757.485962	1516.400024	574.043030	779.747620	1521.338135	441.691589	745.912109	1439.591431	345.960632	761.870544	1477.859863	322.408905	736.304260	1419.795288	237.893753	704.831055	1374.095215	269.369049	739.926697	1248.560059	115.174530	687.386047	1183.154663	107.336777	630.675110	1399.811157	58.500248	614.533203
121	0.605000	1523.763184	940.850403	749.619141	1551.104980	932.792603	511.030670	1365.335449	974.263611	655.881470	1374.893066	970.157227	564.473389	1504.936768	678.388733	795.192444	1565.102783	681.366699	767.669495	1568.989624	578.188782	756.669128	1524.500488	573.241516	779.235352	1525.533691	440.663055	745.575623	1443.334839	345.712311	761.140503	1480.562500	321.562286	735.137268	1422.721069	238.158813	704.448120	1376.739868	269.397614	738.786987	1249.547607	118.241631	687.777222	1184.407959	110.837608	630.470276	1400.350586	58.876892	614.614197
122	0.610000	1539.778809	941.032104	750.857361	1567.033447	937.069763	511.000641	1380.474609	974.852356	659.207886	1390.588379	972.569946	565.204834	1514.792847	676.806091	793.821289	1575.760254	679.606262	767.546692	1577.039307	576.150208	756.038513	1532.654419	572.070801	778.614868	1529.966064	439.811859	745.005737	1447.105347	346.122650	760.864258	1484.416504	322.542725	736.089661	1424.357056	239.320023	705.057800	1380.121460	270.734192	738.962524	1251.103027	120.195290	687.785217	1186.175049	113.467812	629.868958	1400.833984	59.050133	614.909668
123	0.615000	1555.926636	941.246399	752.249817	1583.321411	939.447754	512.357605	1396.993408	977.554443	658.614197	1406.404175	975.227417	566.609680	1525.503418	677.539795	793.259277	1586.319580	678.470093	767.466675	1585.218384	575.266663	755.728149	1539.895996	572.562622	777.535522	1534.461548	439.757965	744.555054	1450.985352	347.259796	760.745361	1488.250732	323.059021	734.827759	1427.552124	240.915253	704.721924	1383.459595	272.732513	738.574890	1253.505005	123.133194	688.090027	1187.921509	116.997047	630.462463	1401.500732	59.379852	615.258240
124	0.620000	1571.835693	942.481079	753.312073	1599.422974	943.178711	513.516296	1414.207031	981.290161	658.861633	1422.295410	978.114075	567.582886	1535.593262	677.739929	792.149048	1596.867676	677.971924	767.400635	1593.624268	575.814819	755.872131	1548.061523	572.744507	776.854980	1539.347168	440.875336	744.117310	1455.057373	349.191895	760.487366	1492.244263	325.272919	735.725891	1430.634277	242.602249	704.493347	1386.690186	275.846436	738.575134	1255.225586	125.466713	687.924866	1189.382080	121.145851	630.409363	1402.107056	59.681171	615.463379
125	0.625000	1588.424683	943.910400	754.665466	1615.972290	947.563599	514.521790	1430.525146	984.134460	660.445740	1437.443115	981.419067	569.363281	1545.939453	680.590454	791.798950	1607.491699	678.125244	767.319824	1602.354248	578.071228	756.604736	1556.398926	573.496704	775.628906	1544.876953	442.539185	743.845886	1459.404297	351.987091	759.793762	1496.234863	327.131958	735.338074	1433.978271	244.773453	704.449097	1390.242432	278.081696	737.923096	1257.595093	130.567169	688.382690	1191.527588	125.697525	631.452881	1402.572754	59.705509	615.106201
126	0.630000	1605.233032	945.454834	756.101196	1632.269653	951.797180	515.182434	1447.803223	986.743042	661.932556	1453.389771	985.197083	570.869568	1557.468750	683.493713	791.941406	1618.278564	678.943848	767.195496	1611.260864	577.888611	755.457336	1565.465698	576.417847	776.340332	1551.286865	445.240997	743.399353	1464.050415	355.036804	759.553711	1500.371338	329.101807	734.415466	1437.622192	248.314316	705.054688	1394.178223	280.620972	737.547729	1260.315918	133.890427	689.395996	1194.742310	131.493896	631.700989	1403.434937	60.985451	615.633606
127	0.635000	1622.238281	947.518311	757.204895	1648.602905	956.535400	515.882019	1464.722046	989.890015	662.675110	1469.620728	989.278198	572.379944	1568.177490	684.500366	788.963501	1629.315308	680.441284	766.998901	1620.441895	579.407288	755.848022	1574.282959	579.116150	775.189941	1557.210327	448.245911	743.211304	1468.958862	358.574890	759.632141	1504.802246	331.648193	733.709229	1441.586548	252.317184	705.718323	1398.356567	286.056335	738.523621	1263.867188	139.383926	690.397583	1197.494751	137.173203	631.938538	1403.317993	60.906155	615.235657
128	0.640000	1639.538818	949.493958	757.584839	1665.348999	961.222534	516.635071	1482.269165	992.978088	663.609436	1487.010010	993.612244	572.619446	1580.487305	687.163513	788.790894	1640.688965	682.631226	766.701294	1629.815918	581.531921	754.848083	1583.836060	581.812012	774.557739	1563.838623	451.400726	742.953735	1474.092773	362.835297	759.893982	1510.000732	336.957886	734.579590	1445.902100	256.736328	706.437683	1402.762817	290.367676	738.345764	1268.042603	144.394135	691.063354	1201.286743	143.323151	633.138367	1403.812622	61.155560	615.076233
129	0.645000	1657.073364	952.564209	757.663940	1681.650391	966.025146	517.027039	1499.436890	996.808960	664.920715	1504.090576	997.879883	573.286926	1592.728882	691.239075	789.131104	1652.725708	683.200806	765.567688	1639.591675	584.092896	754.839844	1593.825195	585.683472	774.516785	1570.219727	454.817871	742.967224	1479.415039	368.052002	760.204224	1515.210815	341.273010	735.464294	1450.599121	261.526093	707.210266	1407.732788	296.179779	739.256531	1271.680908	150.108154	691.760376	1205.724243	150.122284	633.441833	1404.495239	61.511780	615.113953
130	0.650000	1674.550049	955.729004	758.080078	1697.732910	971.087158	517.378540	1516.850464	1001.105286	666.144653	1521.317383	1002.195007	574.130066	1605.114990	694.792664	788.667175	1665.618042	686.126343	765.707031	1649.750977	585.726440	753.120850	1603.688354	588.343506	772.893433	1576.564331	459.980011	743.060669	1484.813965	371.560272	758.832031	1520.658203	345.274963	735.036499	1455.708130	266.640686	708.033813	1413.089722	302.053955	740.399048	1277.068115	155.251251	692.325806	1210.380127	157.209885	634.190125	1405.327881	61.798019	615.268982
131	0.655000	1692.274048	958.603271	758.063721	1713.563843	975.475281	518.740173	1534.857056	1004.824097	667.331909	1538.224243	1006.461548	575.407410	1618.268799	699.078918	788.430786	1678.290894	688.708557	764.774109	1660.805176	587.916687	753.057312	1614.705078	592.929199	773.174561	1584.385376	463.858551	743.463318	1490.942505	378.624817	759.850342	1526.769409	351.462555	735.831543	1461.259766	272.034454	708.905884	1418.783203	308.239594	740.898010	1282.391479	162.109787	693.721924	1216.502930	164.261185	635.059326	1406.792969	62.239658	615.527649
132	0.660000	1710.578491	961.755127	757.887634	1730.574829	981.559631	518.615234	1552.793823	1009.155212	668.664001	1555.530640	1011.477112	575.881104	1631.717896	702.820557	788.472534	1691.120850	689.795776	763.435242	1671.446899	591.414246	752.330200	1625.779907	596.435608	772.654907	1592.173950	467.545563	743.195801	1497.907104	384.998138	760.962341	1533.373535	356.719299	736.545471	1467.284546	277.661682	709.824097	1425.220947	314.701111	741.750854	1288.882324	167.982010	694.936157	1222.522827	172.584946	636.049500	1408.700562	62.414364	616.326843
133	0.665000	1728.764893	965.103333	758.120483	1747.002686	987.177124	518.608215	1570.954712	1013.418579	670.040527	1572.740234	1015.780334	576.729858	1645.403076	706.596863	787.572205	1704.269653	693.623779	763.566101	1682.438599	594.643738	751.584167	1636.805420	600.779419	772.029297	1599.806519	473.812317	743.042419	1504.404175	391.082642	760.936035	1539.920776	364.157990	737.751587	1473.812744	283.476654	710.786011	1431.749878	321.962769	742.773010	1295.779053	175.073624	695.983887	1229.332642	180.650925	636.904053	1410.840332	62.571266	617.084656
134	0.670000	1747.258179	967.899048	757.534119	1763.991699	992.309509	518.631775	1589.244995	1017.355713	671.128906	1590.090698	1020.686829	578.163330	1659.228760	710.784607	786.481873	1717.765137	696.544922	762.992676	1694.261108	598.747803	751.896057	1648.915527	605.003601	772.223755	1608.117310	479.277222	743.516541	1511.744385	397.104401	760.461243	1547.527222	368.666626	737.482666	1480.875000	289.433655	711.789307	1438.465088	326.726288	742.203003	1303.570190	182.848923	697.985229	1236.391602	187.865387	638.123718	1413.663940	62.808289	617.831360
135	0.675000	1766.010498	971.466919	757.322937	1780.220093	997.468323	518.785767	1607.035156	1022.073303	672.417847	1607.269043	1025.158936	579.639282	1673.370117	714.734924	786.018738	1731.866821	700.023438	762.506104	1705.831299	602.561035	751.493286	1660.255615	609.790894	771.463379	1617.300049	484.561615	743.529846	1519.576904	404.183563	761.946289	1554.886597	376.472382	738.815186	1488.321533	295.936005	713.116394	1446.545532	335.637970	743.946838	1311.549194	188.644684	697.265625	1243.350220	195.902481	638.567078	1416.663330	63.568321	618.501404
136	0.680000	1784.420776	974.393494	756.920898	1796.719971	1002.402527	518.849426	1625.676636	1026.248413	673.784546	1624.730347	1029.478027	579.946838	1687.936523	718.818542	785.939453	1745.911499	702.895874	762.061218	1717.828247	606.184143	751.590393	1672.827637	614.047913	771.209656	1626.325439	489.998627	743.237793	1527.841553	410.404907	761.151611	1563.516357	381.771637	739.453125	1496.204834	302.514496	714.489929	1453.776367	339.976715	742.920532	1319.486206	194.954544	697.798767	1250.209106	203.173630	639.378479	1419.503418	64.779228	620.136353
137	0.685000	1803.289307	977.672363	755.852356	1813.987915	1007.549377	518.656738	1644.000610	1030.021973	675.187561	1642.439941	1034.576172	581.153076	1702.900146	723.652649	786.125732	1760.531616	706.530701	761.972656	1730.496460	609.264160	749.796570	1685.872681	619.384216	771.874329	1635.948486	495.824738	743.181030	1536.601196	417.817780	762.429504	1572.481812	387.374481	740.264893	1504.329102	308.870331	715.741089	1462.633545	349.009430	745.029541	1326.129517	200.243622	698.454163	1257.005249	209.975723	640.424988	1422.467163	66.652534	620.273376
138	0.690000	1822.120483	980.599243	755.297913	1830.396606	1012.180237	518.540955	1662.324951	1033.445801	676.043640	1659.837158	1038.949097	582.849792	1717.719727	728.098694	785.990723	1775.051270	709.219055	760.374512	1742.801270	612.938599	749.869995	1698.387451	623.988770	771.425293	1646.598267	501.044739	743.371521	1545.259399	423.924133	762.053528	1581.152222	393.842957	740.647827	1512.950439	314.885345	716.775146	1471.302124	353.983887	744.643799	1332.237549	206.093307	699.268127	1263.951172	218.057999	640.908447	1425.531250	69.116829	620.395325
139	0.695000	1840.442139	983.401184	754.395752	1846.223633	1016.441895	518.404724	1680.740845	1037.688721	677.693726	1677.890259	1043.656494	584.289795	1732.761230	731.439514	784.383362	1789.397217	712.231201	760.035767	1755.582275	616.093750	749.594971	1711.420044	628.496521	770.893738	1657.946045	506.274353	743.314819	1554.516113	430.590210	762.333374	1590.308472	399.598907	740.783936	1522.325439	320.441376	717.497437	1480.637451	362.694489	746.563477	1339.503540	211.314880	700.294861	1271.332275	225.289124	642.113831	1428.892334	72.025299	619.479675
140	0.700000	1859.332031	986.041199	753.718628	1863.453735	1020.480957	518.257629	1698.849365	1041.292725	678.717407	1695.329468	1047.970093	586.609436	1748.765503	736.248901	785.569153	1804.400513	714.930786	759.463440	1769.009399	619.932434	748.853210	1724.951660	631.940369	770.580811	1669.296387	510.876495	743.203369	1564.335327	435.595825	761.884521	1600.113770	404.395630	740.584778	1531.893921	327.268372	718.991028	1490.252808	368.072479	747.121826	1347.734253	217.256622	701.436951	1280.807129	234.366379	643.524414	1433.190308	74.909370	619.781311
141	0.705000	1877.321411	989.039124	753.579285	1880.363892	1024.607544	518.539063	1718.010376	1045.881958	681.776367	1713.468750	1051.158447	586.876160	1763.747314	739.171265	784.192444	1819.932129	718.477966	759.702881	1782.715210	623.653442	748.314087	1739.090576	636.095215	770.233765	1680.954590	515.645630	742.867798	1575.333130	441.910339	762.119141	1610.739746	410.786591	741.471802	1542.235352	332.729248	719.697815	1500.836670	373.367889	747.492371	1356.457886	225.076279	703.200562	1290.096191	243.687607	643.629578	1438.243164	78.606628	620.117126
142	0.710000	1895.608276	991.016785	753.008179	1896.900635	1027.500000	519.125671	1736.476196	1049.281250	683.035522	1731.026001	1055.348877	588.601135	1779.631348	742.382019	783.427368	1834.856201	721.038025	758.390137	1796.620483	626.747681	747.146362	1753.478394	639.366333	769.363342	1692.895508	519.964661	742.775208	1586.943604	447.896667	763.818237	1622.051147	416.490479	742.103271	1553.268555	337.327209	720.270874	1511.874634	378.805908	748.168152	1365.990967	231.559280	704.120972	1301.085571	254.024765	644.865845	1444.228516	82.771225	620.620605
143	0.715000	1914.006714	993.637512	752.735107	1914.020752	1030.845459	519.609314	1754.786377	1052.675049	684.332703	1748.874756	1059.252563	589.679871	1795.460693	744.909607	782.930298	1850.514648	721.504211	756.369446	1810.686035	629.182312	746.214050	1768.428223	642.596313	769.333069	1705.507568	524.491333	742.817871	1599.384277	452.405487	762.110535	1634.191528	422.094757	742.669739	1565.008423	342.395782	720.353027	1523.350342	383.052826	747.593262	1376.171631	239.722534	705.614685	1312.818604	263.518066	646.056152	1450.282715	87.424637	621.166443
144	0.720000	1931.644897	995.292908	752.566772	1931.061401	1033.314819	519.509338	1771.379883	1055.866089	686.530640	1766.536743	1061.136353	590.741089	1811.919434	747.675415	782.539551	1866.255493	724.749207	755.428589	1825.215942	631.714172	745.289978	1783.051758	645.931702	768.679260	1718.560669	528.929138	743.296692	1612.036377	457.545410	762.568970	1646.902344	426.194336	742.235229	1576.670288	348.131470	721.546021	1536.238525	390.131714	749.422363	1387.156616	246.558548	707.346863	1325.113770	273.400513	647.263855	1455.821533	91.111397	622.144897
145	0.725000	1949.669556	997.000366	752.251770	1947.378540	1035.522217	519.875061	1789.444824	1058.395142	688.097107	1784.328491	1064.252686	591.802490	1828.131836	749.917297	782.475769	1881.969482	726.752808	755.005127	1840.568481	634.271240	744.510986	1798.141357	648.004395	767.538696	1732.047485	532.374146	742.725098	1625.681519	462.262726	763.308899	1660.219849	430.311096	741.906311	1589.201782	352.483948	721.845947	1549.227173	393.894562	749.194153	1398.315674	252.940826	708.934509	1337.755005	284.038483	648.849487	1461.317383	95.881310	622.914551
146	0.730000	1966.605225	998.681213	752.639038	1964.511841	1037.143799	519.967896	1807.391479	1060.664185	689.591797	1801.588745	1066.479492	592.224121	1844.251953	751.798828	782.380310	1898.018311	728.954956	755.196533	1855.929810	637.129822	744.789795	1814.467041	650.662781	768.510742	1746.740234	535.398315	742.815491	1639.927124	466.205353	762.768738	1673.837036	434.104218	741.580933	1601.710327	357.260712	722.375793	1562.510742	399.417206	750.528259	1409.344238	260.231628	710.647644	1349.886353	293.014832	650.728027	1466.620850	101.659454	622.760254
147	0.735000	1984.093872	1000.194397	752.674744	1981.805542	1038.948730	520.295593	1825.053467	1063.105225	689.913635	1818.862427	1068.276733	593.109802	1861.385376	753.420288	782.446716	1914.539551	730.505249	753.357422	1871.368408	638.154785	742.172852	1830.012817	653.243652	767.508789	1761.868042	538.841309	742.841980	1654.538086	469.356506	762.514221	1687.911255	437.395813	741.379272	1615.062256	360.982910	722.437744	1576.355103	403.820923	751.357727	1420.619141	267.755249	711.940186	1361.720215	302.599762	652.390259	1472.859497	107.830391	622.642090
148	0.740000	2001.273560	1001.402039	752.946289	1998.101074	1039.874756	520.570313	1842.332397	1064.662598	690.948853	1836.079834	1069.903076	594.551819	1878.927734	755.274292	782.243408	1931.025879	731.146545	752.012024	1887.993042	639.695679	741.369202	1846.849365	653.958679	766.774048	1778.076050	539.944519	742.913147	1670.099609	471.396423	762.885193	1702.612671	440.043579	740.962341	1628.427856	364.436035	722.040344	1590.693115	408.727448	752.539856	1431.836670	273.891663	712.991394	1372.921265	311.142365	654.549561	1480.745605	115.097504	622.275940
149	0.745000	2018.109741	1002.196350	753.334045	2015.246948	1040.691406	520.942078	1859.377197	1066.564941	691.384338	1852.900513	1071.115967	595.246521	1896.385986	756.265015	782.614441	1947.986938	732.022461	752.067444	1904.420044	641.319641	741.346497	1864.060669	654.871094	766.859924	1794.746704	541.033264	742.582092	1685.935425	474.286499	763.671387	1717.207397	441.830597	740.643188	1641.198730	367.664063	721.916748	1604.571899	411.498962	752.602844	1443.303711	281.917908	714.087769	1384.219360	320.095673	656.992004	1489.157959	122.071465	622.641418
150	0.750000	2035.202637	1003.304993	753.148926	2032.381348	1041.489380	521.205872	1876.444702	1067.324219	691.889221	1869.988770	1072.324341	595.567139	1913.925293	756.718140	782.537292	1965.616699	733.209412	750.492371	1921.491943	641.718994	739.890320	1881.310669	655.285278	766.611816	1812.417114	541.496216	742.903015	1701.848877	476.674591	764.286133	1732.049683	443.222717	740.116089	1654.366821	372.280457	721.922424	1619.373291	415.773590	753.083130	1455.047485	289.836731	715.604248	1395.126953	328.030060	658.875366	1498.173950	130.101425	622.061951
151	0.755000	2051.644287	1004.037781	753.522705	2048.875488	1041.560547	521.358032	1893.654785	1068.394775	692.750793	1886.954468	1072.605469	595.277039	1931.780151	756.979736	782.321899	1983.176025	734.523376	751.378601	1939.313721	641.727478	738.861877	1899.251465	655.356079	765.675232	1830.540405	540.723145	742.617249	1718.653198	477.738403	764.861755	1747.312500	444.170258	739.652710	1667.868042	375.346100	721.157593	1634.254761	420.305603	753.959412	1467.304443	296.762054	716.698853	1406.547852	336.328003	662.082764	1508.276855	137.769852	621.751526
152	0.760000	2068.565186	1004.738159	753.644104	2065.790527	1041.394287	521.113464	1909.888550	1068.814209	692.091431	1903.699097	1073.352173	595.647705	1949.450195	757.117310	782.062317	2001.271362	734.075867	749.402283	1957.664795	641.977478	739.030884	1917.720215	655.939636	766.259399	1849.287964	539.818726	742.445984	1735.062012	479.609467	764.719055	1763.479736	446.038269	740.541565	1681.626465	378.536743	721.117737	1649.620239	424.369507	754.355591	1479.375000	304.111542	717.531189	1418.819824	344.813995	664.066895	1518.284912	146.184189	621.286316
153	0.765000	2085.416504	1005.197083	753.814392	2082.743652	1041.368408	521.198914	1926.488647	1069.326050	692.998108	1920.191284	1072.745850	595.326721	1967.781006	756.683716	781.584229	2019.048462	733.936462	749.484802	1976.464600	641.777405	738.795471	1936.658813	655.179199	765.544189	1868.205811	538.838684	742.688049	1751.935303	481.268738	764.906372	1779.083496	448.018677	741.557251	1695.831299	381.954010	721.364685	1665.256714	427.869049	754.959229	1492.359497	312.429779	718.772400	1431.530151	353.169800	666.196472	1529.047729	153.556839	620.857117
154	0.770000	2101.721191	1005.628479	753.936340	2099.069336	1040.421875	521.409180	1942.921997	1069.282471	692.359436	1937.089355	1072.119263	594.922913	1985.615845	756.122681	781.528015	2037.728760	733.735840	749.296326	1995.606934	641.381287	739.015991	1955.483398	654.911926	766.917786	1887.132446	537.243042	742.765381	1769.559326	482.880066	766.626770	1795.641968	448.810669	742.456360	1710.216309	384.760040	721.875244	1680.541626	432.565521	755.364075	1506.350220	319.105408	719.821472	1445.519897	361.487885	667.069275	1539.613647	161.402176	620.716309
155	0.775000	2118.754639	1005.758667	753.652710	2116.353760	1039.638062	521.275696	1959.571533	1068.085938	692.364563	1953.693481	1072.120972	595.067993	2004.075073	755.271301	781.350708	2056.174561	733.508057	750.909912	2015.093018	640.335510	740.201660	1974.313599	653.011292	765.791626	1905.933960	535.987244	743.815247	1786.661743	484.662415	767.337646	1811.932861	449.105530	742.745911	1725.308472	386.849365	722.102112	1697.236328	434.913269	755.707458	1520.174072	325.725006	720.303772	1459.717896	369.895416	668.814575	1550.753906	168.718704	620.153015
156	0.780000	2135.033447	1005.274963	753.746338	2133.082031	1038.463013	521.286560	1975.408813	1067.104126	692.199951	1970.017334	1070.898804	594.610413	2021.979858	754.168152	781.804321	2074.717041	732.252319	750.215637	2034.498535	638.874451	740.468872	1992.956787	651.886963	767.182312	1925.022949	534.390198	743.888611	1804.214600	485.956573	767.996765	1829.301758	448.521179	743.367371	1740.459351	390.045441	723.895874	1713.334229	439.585266	757.137878	1534.459106	332.244476	721.126587	1474.138550	378.164276	670.686462	1561.831665	176.103409	619.656799
157	0.785000	2151.847900	1004.685059	753.666382	2149.134766	1037.409668	521.030701	1992.117310	1066.094971	692.080994	1986.686523	1069.538696	594.188843	2040.262817	753.359192	781.984741	2092.733887	731.232849	751.067017	2053.486816	637.981445	741.591736	2011.687500	649.514282	766.003601	1943.743652	531.754883	744.634277	1822.267578	486.859711	768.017822	1846.094971	447.560181	742.989746	1756.783081	392.407318	724.702576	1730.662476	441.921143	756.211853	1549.428345	339.775604	722.667236	1488.621338	386.422485	673.555664	1573.390869	183.483444	619.881714
158	0.790000	2168.635498	1003.742554	753.785278	2166.047363	1035.900024	520.879028	2008.311401	1064.510864	691.758911	2003.038452	1067.499878	594.021423	2057.751221	752.039612	782.205261	2111.269043	729.653381	751.198181	2072.248535	636.072571	743.030640	2030.489014	648.716614	767.778198	1962.871216	530.553101	746.284729	1841.374512	487.081390	768.649719	1863.576172	447.109894	743.967041	1772.703857	394.338593	726.157043	1747.814575	445.147400	757.982056	1564.941162	346.645538	722.893860	1504.467651	394.639374	675.280701	1583.914673	189.815063	619.768066
159	0.795000	2185.347656	1002.567749	754.058838	2182.158936	1033.946533	520.692444	2024.063721	1062.595093	691.729797	2019.042847	1066.023682	594.171265	2075.915283	750.706604	782.589661	2129.263916	728.777527	753.479858	2091.223389	634.148315	743.484802	2049.358643	646.623291	768.648315	1982.801758	528.225525	747.413452	1857.841675	486.188995	768.398071	1881.652344	446.834747	745.802979	1789.365356	396.290314	728.065613	1765.759277	447.801880	758.549927	1581.072998	353.162079	723.893005	1521.504761	402.822296	676.493164	1596.613403	196.287674	620.509216
160	0.800000	2201.817627	1001.585938	754.134766	2198.132568	1031.714478	520.834229	2040.358398	1060.216797	691.968567	2035.598877	1064.619263	594.210266	2093.479980	748.965454	783.304626	2147.380859	728.095032	755.126343	2110.216064	633.133850	746.792847	2068.039551	644.874939	769.574951	2002.346802	525.456848	749.056885	1879.044312	486.726410	769.569702	1900.230347	446.399078	748.001221	1806.474976	397.314789	729.223145	1783.929321	450.348816	759.137756	1597.343506	359.762695	724.520325	1539.347778	410.154724	676.539734	1609.623779	202.844757	620.870911
161	0.805000	2218.230957	1000.295166	754.580811	2214.243652	1029.593140	520.800110	2056.307373	1058.028687	691.369812	2051.536621	1062.058228	594.037964	2110.877930	746.800049	784.026794	2165.610596	725.536377	755.821533	2129.473145	630.520142	747.505676	2086.517578	643.175659	771.878479	2022.399536	522.749146	750.302185	1898.924561	486.710785	770.852234	1919.217041	445.467255	750.065430	1824.392822	398.392792	730.620667	1803.186401	451.600800	760.163696	1614.442749	366.498566	725.409363	1557.924927	418.039093	676.594666	1622.937134	208.432846	622.210632
162	0.810000	2234.866211	998.157898	754.685425	2230.809814	1027.347412	520.760071	2072.535400	1055.012573	691.383484	2067.708740	1059.408447	594.061096	2128.891846	744.619446	784.660950	2183.509521	723.689453	757.967834	2148.248535	628.369812	749.646973	2105.457764	640.276245	772.573792	2042.602661	519.758972	751.833923	1918.539063	485.189819	771.555969	1938.246704	443.902954	751.650208	1842.764038	398.903290	731.562073	1822.727173	453.324127	761.136780	1631.618530	373.208923	726.078308	1577.241699	425.620483	676.674622	1636.606079	214.425995	623.263184
163	0.815000	2251.095947	996.298706	754.796875	2246.669189	1024.844849	520.855957	2088.476318	1051.687500	691.703674	2083.429443	1056.493042	594.268799	2146.319336	741.858826	785.526550	2201.664551	720.859802	758.211670	2167.252930	626.546082	752.580383	2123.978027	637.285217	774.162231	2063.406006	516.489685	753.423340	1939.080444	484.091095	773.111877	1957.821777	441.940094	752.933105	1861.154907	399.699463	733.243103	1842.595947	454.589630	762.520752	1649.425049	378.989777	726.083862	1596.900391	432.901703	676.379028	1651.414673	220.096375	624.862915
164	0.820000	2267.276123	994.042236	754.937317	2262.385254	1022.102417	521.006287	2104.414063	1048.227173	691.731567	2099.385986	1053.413696	594.452332	2163.965332	738.848694	786.474976	2219.793701	718.730774	759.881836	2186.316162	622.548523	752.541016	2142.774170	634.434387	775.523376	2084.005127	512.784790	755.298889	1960.849731	482.047668	774.605591	1978.444824	439.812683	754.091736	1880.473145	399.531921	733.774231	1863.098755	454.383514	762.369873	1668.075317	386.018463	726.841858	1616.842651	440.040833	675.988770	1666.568237	225.378464	627.050781
165	0.825000	2283.805908	991.049805	754.865845	2278.026855	1019.265564	520.924683	2120.359863	1044.244019	692.169312	2114.683594	1049.635986	595.132690	2182.497070	735.572937	787.003845	2238.116211	716.078552	761.923462	2205.617188	619.406494	754.802734	2161.811768	629.964355	775.913391	2105.638916	508.116455	756.724365	1980.785522	479.537262	776.114868	1997.647705	436.505951	755.540344	1899.518555	398.946625	734.530090	1883.225220	454.642090	763.768005	1687.298828	391.346008	726.971252	1637.586060	446.139160	675.031860	1682.125000	229.734756	629.532776
166	0.830000	2300.066406	988.149109	754.920105	2292.851563	1017.125366	521.086304	2136.404053	1040.310181	691.972717	2130.564941	1045.781738	595.385254	2200.283447	731.742676	788.078613	2256.947266	712.702271	761.694946	2225.944580	616.300720	756.348267	2181.811523	627.359558	778.811584	2126.970459	503.992340	758.614075	2003.204834	477.500916	777.456299	2019.032837	434.766541	756.740540	1919.082642	398.847137	736.187561	1904.315918	454.743683	764.392700	1707.000000	396.544922	727.426880	1658.854736	452.733002	673.787720	1698.532715	234.616379	631.731323
167	0.835000	2316.293457	984.997192	754.827515	2308.668701	1013.424988	521.252563	2152.504150	1036.523560	692.192322	2145.738770	1042.050903	595.794861	2219.137451	727.806885	788.388245	2275.811523	709.585693	763.597961	2245.879883	611.983032	757.111816	2201.804199	621.832031	779.251770	2148.454590	499.346313	760.274170	2025.131836	474.674866	778.436340	2038.917480	430.526184	757.942017	1939.132202	398.126190	736.387573	1925.546631	453.807892	764.604614	1726.524292	402.108154	727.398987	1680.336304	457.981140	673.244873	1715.875732	238.566422	634.698975
168	0.840000	2332.635254	981.341370	754.798828	2324.482666	1011.682068	520.474060	2168.204346	1031.342041	692.095764	2161.161133	1036.840820	595.702515	2237.475342	723.505066	789.254333	2294.842529	706.112061	764.320984	2266.316162	608.122375	759.174683	2222.004639	617.011414	779.125061	2170.891602	494.539520	762.068909	2045.269531	470.829987	779.229797	2060.725830	427.965637	759.249268	1958.716553	397.497467	737.406128	1946.635986	453.873016	766.255066	1748.014526	406.841583	728.026306	1702.149536	463.000488	671.949707	1733.403687	242.728455	637.654602
169	0.845000	2348.476074	977.609070	754.360962	2339.239990	1008.191345	519.873535	2183.927979	1026.696899	692.460693	2176.551758	1032.331787	596.335144	2256.711182	718.940186	789.633179	2314.220947	702.373840	763.986633	2287.058594	604.367920	759.623291	2242.594482	613.197266	781.840454	2193.031738	489.114075	763.377319	2068.320557	468.865051	781.085693	2080.499512	424.707611	760.572937	1979.726318	396.453217	738.429077	1968.379761	453.079285	767.161316	1767.379028	412.942291	728.014526	1724.585327	467.705750	670.907043	1751.614502	245.975159	640.925781
170	0.850000	2364.739502	973.984802	753.726379	2354.552002	1005.067749	519.528992	2199.369629	1021.830200	692.957458	2191.130859	1027.836670	597.208069	2275.384766	714.028320	790.421631	2333.017578	698.482117	765.572083	2307.805664	599.276672	759.548340	2263.159912	607.687256	782.251953	2214.851074	483.678131	765.384460	2090.521973	465.227081	781.538757	2102.519043	420.790894	761.827026	2000.202881	395.813843	739.410339	1990.449097	451.953949	767.379639	1789.776611	417.576630	728.168457	1747.260010	472.124390	669.797729	1770.727051	249.079803	644.191833
171	0.855000	2380.811035	969.593933	753.437988	2369.737793	1001.652771	518.869385	2215.168457	1017.058960	693.496033	2205.888916	1023.159119	598.023132	2295.420410	709.469543	791.856567	2352.558838	693.908447	765.457214	2329.056396	594.597168	760.127380	2284.338867	602.396790	782.550415	2236.971924	478.006104	767.010132	2112.690674	461.371002	781.819946	2124.484131	417.244385	762.660278	2021.640137	393.946716	740.612183	2012.769043	450.996429	768.146301	1811.688965	421.456573	727.833130	1770.500244	476.041199	668.513855	1789.809326	251.352829	646.245850
172	0.860000	2397.082520	964.923828	753.171570	2383.982910	997.900513	518.399170	2230.411865	1011.734192	693.549500	2220.398193	1018.809448	599.178406	2314.971680	704.062134	791.635681	2372.401123	689.575073	765.118042	2349.760498	590.088135	761.128235	2305.324219	596.791016	782.701172	2259.497070	472.047150	768.072388	2136.750488	459.185883	784.423767	2145.845215	413.863129	764.092285	2042.963989	392.232574	740.775452	2035.676880	449.804474	768.733826	1833.951294	425.047424	727.920349	1794.428711	479.001831	667.119080	1810.397827	254.236176	652.909180
173	0.865000	2413.279785	960.563904	752.090759	2399.088867	993.791626	517.884949	2245.445801	1006.753113	693.859741	2234.484863	1013.811890	599.977844	2333.874512	698.925476	792.463806	2391.824707	685.174744	765.316040	2370.762207	585.254089	762.338684	2326.332031	591.654419	783.646301	2282.051758	466.427673	768.796997	2159.232422	455.728699	784.837830	2167.765869	410.335388	765.920593	2065.161377	391.063019	741.906433	2058.577393	448.838989	769.733276	1857.125977	429.622070	728.884583	1818.390259	481.378479	666.380066	1830.745483	256.431915	656.243347
174	0.870000	2428.967529	956.033813	751.778259	2412.194580	989.526001	516.923279	2260.290771	1001.713806	694.798279	2247.981445	1009.249451	600.889648	2353.150879	693.446960	792.206055	2411.010742	680.820984	765.547913	2391.716797	581.453064	763.133423	2347.532715	586.353394	784.964050	2304.702393	460.800049	769.318054	2182.586914	452.612549	786.038940	2190.178711	407.090698	766.496399	2087.161621	389.687256	743.038208	2081.690186	447.283234	770.664612	1880.118164	430.809692	728.942017	1842.629395	483.622070	666.112732	1851.547852	258.152313	659.806519
175	0.875000	2445.058350	951.011658	751.039795	2426.274902	985.968750	516.465210	2274.792725	996.488831	695.148865	2261.128906	1005.081177	601.503296	2372.740479	688.200317	791.853027	2430.140625	676.627197	765.310364	2412.749756	576.805237	762.988159	2368.328125	581.205261	785.217041	2327.270996	455.400238	769.158752	2206.663574	449.581696	787.503967	2213.281250	403.853516	767.517761	2109.853027	387.363617	743.654175	2105.506592	445.505951	771.680359	1905.227417	434.148590	730.294312	1867.105225	485.367828	666.079895	1873.847778	259.281891	664.473572
176	0.880000	2460.987549	945.462524	750.663818	2435.839844	980.679138	514.687805	2288.923584	991.026611	695.659424	2274.465088	1000.866760	602.599365	2392.129395	683.017151	791.602295	2449.395996	672.706848	764.100220	2433.996826	571.974243	761.706604	2390.084961	576.449646	786.044373	2350.769531	450.330658	769.071960	2230.391357	446.047882	788.413269	2236.946045	400.057953	767.455200	2133.217529	385.905182	743.793457	2129.409912	444.000275	772.585205	1928.826538	435.105927	731.113037	1892.632202	487.253967	666.661255	1896.170044	261.402344	667.001892
177	0.885000	2476.626953	940.544861	749.514404	2448.792236	978.552734	513.928406	2302.908203	985.940735	696.598694	2287.765137	996.868408	603.965515	2411.036133	678.806091	792.848389	2468.356934	668.957886	762.719299	2455.770508	567.747803	759.717529	2411.371826	570.553162	784.528687	2374.339355	445.070557	768.063477	2254.895264	442.515411	788.019409	2261.657471	397.323120	766.899414	2157.263184	384.023773	743.718445	2153.466553	441.551178	773.073792	1953.835327	436.639709	732.247864	1917.793701	487.186127	666.874268	1919.005737	261.886047	671.014648
178	0.890000	2491.861084	936.151489	748.244934	2460.422852	976.715088	512.956787	2317.176025	980.495483	697.588623	2301.456299	992.774658	605.414734	2430.234131	674.234558	792.206848	2487.461670	665.918640	761.465393	2477.378174	564.775818	759.594360	2433.767822	566.048218	783.471802	2397.962891	441.603149	768.537720	2280.196533	440.129517	788.954590	2285.848633	394.771606	767.783875	2181.287354	382.455078	744.361389	2178.913818	439.776367	774.171814	1979.068848	438.093109	734.228149	1942.718506	488.120514	667.990234	1941.855591	262.682861	672.722229
179	0.895000	2506.574707	932.174988	747.508789	2475.295166	975.493408	511.900299	2330.997070	975.715820	698.671387	2315.513428	988.139282	606.858826	2449.869629	670.042114	791.359009	2507.148438	664.127625	760.636047	2498.856934	562.760681	758.751221	2456.236328	563.113647	783.890015	2422.824707	437.434662	767.247131	2305.943115	437.438202	789.568237	2310.995605	391.155975	766.816711	2205.851563	380.723450	744.961243	2203.877197	437.179291	773.218628	2004.079346	437.481445	735.646729	1968.264282	488.105743	669.714722	1966.418213	262.600189	675.899170
180	0.900000	2521.568359	928.828857	746.313416	2488.571289	974.015808	510.779083	2344.917480	971.267883	700.857971	2329.557861	984.137512	609.434387	2470.364258	667.435364	791.315979	2527.047119	663.003845	759.918579	2521.729980	560.374329	756.110840	2478.616699	560.617065	783.728516	2447.421875	434.298676	767.544800	2331.296875	434.079224	789.132446	2335.450195	387.993164	766.663025	2231.538330	378.223328	744.423401	2229.494873	435.438446	775.149048	2030.474121	436.946136	736.915344	1993.536499	488.001984	671.877319	1991.729736	261.933258	678.308044
181	0.905000	2536.464355	926.504761	745.181335	2502.090088	972.120056	509.712463	2359.237305	966.849243	702.830811	2343.584229	979.023804	610.068237	2490.561279	664.921692	790.852112	2546.834717	661.398010	758.205261	2543.765625	559.583618	756.092590	2501.425293	558.064087	781.887634	2473.021240	431.365021	766.681946	2357.045166	430.624207	788.166199	2361.503174	385.689056	765.995300	2256.144287	376.715881	744.852905	2255.329590	432.690460	774.331970	2056.322998	435.567810	738.044189	2018.449585	487.043976	674.493469	2015.606689	261.827637	679.059387
182	0.910000	2550.879150	924.503296	745.205872	2516.252686	970.137817	509.017792	2373.400635	962.994812	703.811462	2358.241943	974.538269	610.482117	2511.746826	662.949463	790.551819	2567.371094	660.275024	755.833984	2567.148438	559.381165	756.022461	2523.841553	556.264587	782.168335	2498.851074	429.003601	765.979797	2382.256592	428.197662	788.623779	2386.931641	383.530853	767.005127	2281.884033	374.502014	744.233765	2281.106689	431.342194	776.457703	2081.701904	434.159058	740.082458	2043.994995	486.174591	676.959351	2041.272583	260.528320	681.039673
183	0.915000	2565.234619	922.628357	744.599670	2530.841553	968.154175	508.554962	2387.591797	959.337830	705.231567	2372.115234	971.556824	612.382507	2532.677246	660.631409	788.772095	2588.222656	659.665344	755.196655	2590.658203	559.207092	755.496582	2547.101807	553.891113	779.978088	2524.751709	426.529022	765.714722	2408.871338	425.762604	788.751953	2413.204102	381.427460	766.610718	2307.251221	372.733551	745.271301	2307.032959	428.943604	775.630432	2107.640137	432.650757	742.556396	2069.017334	484.794800	679.176697	2066.972168	258.828491	683.247192
184	0.920000	2579.407959	921.008545	744.490967	2545.607178	965.669312	508.452148	2402.314209	958.515991	703.539490	2386.943604	969.938232	613.171204	2554.117676	659.135437	789.087341	2608.022461	658.994690	754.166687	2613.073730	558.501465	754.111389	2569.854736	553.068604	781.012085	2550.753418	424.237152	765.633972	2435.761719	424.295685	788.672546	2439.604980	379.567352	766.023621	2333.257568	370.692627	744.851807	2333.271729	427.254547	776.516846	2134.912354	429.926392	743.504272	2093.824463	481.797791	681.958191	2093.286865	256.471924	684.332458
185	0.925000	2593.465088	919.655029	744.798157	2559.846924	963.208374	508.570343	2416.532227	956.564758	702.554321	2401.247070	967.444397	612.701294	2574.722900	657.808777	789.294006	2628.686279	658.455078	753.224182	2633.174805	556.704468	751.463135	2593.184570	551.477844	779.613770	2576.829102	422.927856	765.477173	2462.129639	422.550476	788.576111	2464.956543	377.219421	765.500610	2359.081787	368.810699	746.064026	2358.966309	424.983154	777.490173	2160.400391	428.080048	745.429688	2119.147705	479.455353	684.700623	2120.737549	253.983337	685.254578
186	0.930000	2607.472412	918.579163	745.439758	2574.290527	960.780518	509.026886	2430.920898	954.763000	701.376648	2415.596924	964.960571	610.670227	2595.482178	657.093567	789.998352	2649.046875	658.951843	751.570251	2654.906494	556.283386	749.613831	2615.765625	551.670105	780.974548	2602.388672	422.043213	764.234192	2487.848145	421.440704	788.493835	2490.440430	376.077972	765.346802	2385.220459	367.202057	745.470825	2385.936523	423.271637	777.088806	2185.759521	424.526672	747.618591	2144.189941	476.862183	687.118713	2147.563965	251.028229	686.829285
187	0.935000	2621.495605	917.792053	746.334229	2589.549072	957.812622	509.604523	2445.001465	953.376892	700.733154	2430.128418	963.291931	608.613342	2615.689697	655.952148	789.221313	2668.897461	659.655273	751.532471	2677.356201	557.032227	748.684570	2638.756836	551.403687	780.155884	2627.794434	421.504700	762.594910	2513.570068	420.447418	788.177856	2517.189209	375.516266	765.294739	2411.767578	365.724701	746.350952	2411.368164	421.605865	777.380981	2212.276367	419.982117	748.846252	2168.493164	473.048462	689.365051	2175.458008	247.134232	687.383606
188	0.940000	2635.601563	917.304993	747.399963	2604.975098	956.579651	510.396088	2459.011719	952.075684	699.557678	2444.525146	962.471680	607.259705	2635.747803	656.257568	789.567383	2688.170654	660.674316	751.206543	2699.611084	558.745056	748.796387	2660.849365	552.373718	781.524292	2653.779297	422.398895	761.887573	2539.810059	419.816071	787.779236	2543.878662	375.114899	764.956787	2437.684570	364.432922	747.957092	2437.806885	421.018585	778.905273	2238.260498	417.187561	750.501953	2193.165527	468.839813	691.837280	2203.310059	243.587097	688.607178
189	0.945000	2649.855713	917.129211	748.555542	2620.492432	955.226501	511.228271	2473.122070	950.891541	698.862915	2458.934082	961.709534	606.334900	2656.114746	656.754578	789.958618	2707.730713	662.472656	751.686584	2720.757568	561.216064	750.070435	2683.133545	553.169067	780.586121	2679.788086	424.640472	761.766479	2566.006104	419.367493	787.104065	2570.468262	374.658783	764.423767	2464.522949	363.528809	748.174744	2464.355957	420.543793	779.356018	2263.508789	413.056976	752.657104	2217.917236	464.394348	694.257446	2232.238525	239.505798	689.590149
190	0.950000	2664.324707	917.275940	749.719360	2635.301514	953.292542	512.328735	2487.201660	950.165771	698.211182	2473.491455	960.876038	605.998169	2675.531738	657.857605	790.342834	2727.314697	665.606567	753.782532	2741.975342	563.823486	750.117859	2704.480957	554.518005	781.356079	2705.478027	425.067932	760.189514	2592.171631	419.308441	786.537964	2596.767822	374.820953	763.634033	2491.024902	362.035706	747.938721	2490.600830	419.234222	779.712097	2289.672119	408.335876	754.526855	2242.690674	459.220398	696.255615	2261.452393	234.280869	690.176697
191	0.955000	2679.074707	917.756409	750.809937	2650.292236	952.425537	513.302917	2501.234375	949.937561	698.155396	2488.087158	960.517334	606.437683	2694.978027	658.905396	790.720093	2745.679932	667.007629	752.264343	2763.246582	566.740112	749.525330	2726.526611	556.372925	780.854553	2730.682861	427.275146	758.426819	2617.997559	419.435669	785.869934	2623.033936	374.691406	763.161621	2518.011475	361.416473	748.295532	2516.657227	418.483063	780.270386	2315.849609	404.129333	755.413330	2266.738770	453.405640	697.912537	2290.988525	229.273087	690.949707
192	0.960000	2694.171387	918.581787	751.745667	2665.567139	952.004272	514.444702	2515.534912	949.960449	698.297729	2502.614990	960.476257	606.891113	2713.911377	660.996216	790.905762	2764.860107	671.026306	754.581726	2784.553467	570.138733	748.879517	2747.846680	559.579346	781.692627	2756.284668	430.525421	758.069885	2644.261963	421.748627	785.960022	2649.839844	376.542175	763.112732	2544.378662	360.264679	748.832947	2542.073486	417.961243	781.354736	2340.688965	398.687195	757.156372	2291.166992	446.991547	699.649048	2320.530029	223.782349	692.040222
193	0.965000	2709.681396	919.763367	752.445129	2680.418457	951.979126	515.208435	2530.172607	950.158508	699.072998	2516.681641	961.633240	608.532837	2732.944824	663.651123	792.187927	2783.358154	674.525635	754.263794	2805.878174	574.192139	748.767151	2768.997803	562.591919	781.685059	2780.972900	434.428223	757.178040	2669.955322	423.643311	786.060303	2676.395508	378.603912	762.631958	2570.955078	359.339630	749.647400	2567.955078	417.157745	781.345215	2366.813232	392.625244	757.640625	2315.262695	440.142120	701.464905	2350.199951	218.171402	692.763245
194	0.970000	2723.922119	921.025146	753.196716	2695.410400	951.940430	516.089844	2543.698975	952.170593	701.353760	2531.717285	962.034180	608.834045	2751.136475	665.970398	792.132080	2802.031006	679.211182	755.067871	2827.203369	579.073120	749.774841	2790.037842	565.996704	781.348694	2805.789063	439.053467	756.587097	2695.155273	424.189667	785.456177	2702.838135	380.046021	762.321838	2597.498047	359.401367	750.445313	2593.652100	416.203400	781.489868	2392.143066	386.746674	758.922668	2339.384521	433.004456	703.282715	2380.479248	211.918152	693.365723
195	0.975000	2737.756592	922.100037	753.973511	2710.170410	951.635315	516.669189	2559.014404	951.583496	700.627808	2546.693359	962.986389	609.791626	2769.580078	668.837036	792.412598	2820.549561	682.944397	755.176514	2847.794189	585.013184	750.880737	2811.024170	570.379883	781.200378	2829.591064	445.291016	758.150024	2719.273682	426.377594	784.351440	2729.844971	382.917664	762.241272	2624.027344	359.445251	750.803833	2619.406250	416.143005	781.309937	2417.794922	380.515472	760.122437	2363.228271	425.304047	704.330017	2411.687256	205.585892	693.667297
196	0.980000	2753.076416	924.102966	754.497620	2725.145264	952.322632	517.260254	2573.607910	952.870483	701.468994	2561.487305	964.649841	610.199158	2788.213135	672.781128	793.492737	2838.458496	688.334167	755.273743	2867.808594	591.468506	751.865906	2831.314453	574.406372	780.976990	2854.181152	449.676727	756.018494	2744.498779	429.312164	784.771912	2754.637939	385.358978	761.185547	2650.373291	359.205963	750.831848	2642.943848	415.196106	781.711548	2443.652100	373.673584	760.489868	2387.012207	416.829346	705.609253	2443.085449	199.285385	694.400269
197	0.985000	2765.817871	925.113708	755.347351	2740.117432	952.443726	517.682129	2588.250732	954.420593	702.740601	2576.100586	966.031311	611.005371	2806.450928	676.334351	793.537720	2856.303467	693.673279	755.744507	2887.404541	597.895447	752.511292	2852.268799	580.226624	781.120178	2878.010010	455.703400	755.869507	2768.743896	431.664093	784.595947	2779.767578	387.121063	760.357666	2676.501465	358.801880	750.693298	2667.933350	414.486938	781.495544	2468.207275	367.287018	761.000488	2410.772461	408.634613	706.792236	2474.954834	191.971054	694.914551
198	0.990000	2778.548096	927.024902	755.847778	2755.234131	952.913879	518.193909	2602.916992	955.827820	703.295959	2590.961426	967.438965	611.484070	2824.648926	681.096741	794.251831	2874.069824	698.843201	756.409973	2906.739746	603.750183	752.598022	2872.499756	585.253906	781.552551	2901.036621	462.004333	755.567871	2792.138428	433.999969	783.304016	2804.632568	389.418030	759.703735	2702.615967	358.513489	750.649414	2692.591797	414.537811	781.760864	2494.806885	359.867493	761.288269	2434.731445	398.964813	707.259827	2507.111816	185.380112	695.673889
199	0.995000	2793.191162	930.133728	756.409058	2770.543213	953.926941	518.881287	2617.307373	958.585449	704.148865	2605.161865	968.779175	611.969482	2842.744629	686.616150	795.910156	2891.608398	705.353455	757.332031	2927.096436	610.302856	751.564758	2893.152344	591.257568	781.078979	2923.823975	469.200104	755.436096	2817.180664	437.035156	783.283997	2829.220703	392.192413	759.222107	2728.400879	358.281281	750.219910	2716.034180	413.289795	781.835266	2519.782471	352.564911	761.957581	2458.487305	389.418793	707.669556	2539.423340	178.509781	696.021729
200	1.000000	2807.687744	932.996887	756.613342	2785.562256	955.379089	518.991028	2633.206543	960.876038	702.724243	2618.934570	970.291870	612.537415	2860.825439	690.949585	795.625244	2908.830322	711.510803	757.229126	2946.715576	616.908020	751.100952	2912.570557	597.815491	781.684814	2946.203613	476.164490	754.992004	2839.518799	440.288727	783.179993	2853.520020	395.386749	758.911011	2754.093018	358.046753	749.970276	2739.320313	412.507080	781.491150	2546.121338	345.460419	762.589966	2483.588867	378.916443	707.567993	2572.275391	172.668701	696.918823
201	1.005000	2823.238525	937.917847	756.112244	2801.195557	956.968384	520.009766	2646.891846	963.697327	703.994568	2634.358643	972.680542	612.725464	2878.934570	696.351685	795.890564	2926.126465	717.351563	756.285461	2965.994385	623.900757	750.806091	2932.248779	605.408203	782.405151	2968.191650	483.470123	754.988281	2860.969727	442.995850	783.532104	2877.518066	398.943573	758.768677	2779.667725	358.434021	749.923157	2763.010742	411.533295	780.533447	2572.259277	337.137482	762.690369	2507.984375	368.267944	707.543091	2606.180664	166.185654	697.449768
202	1.010000	2837.053955	941.957642	756.351135	2816.101318	958.369751	520.327942	2661.146240	966.193420	704.524475	2650.322754	975.792419	612.790527	2897.270264	702.474915	796.731140	2943.283691	724.224915	756.636963	2985.329590	631.616211	750.279724	2952.104004	611.452087	781.338806	2989.403076	489.317749	753.773743	2882.329102	446.905151	784.040161	2901.203125	402.805450	758.793457	2805.480225	358.372314	750.633118	2786.349609	410.761475	781.787903	2598.134521	330.112305	763.437561	2532.796875	357.051270	707.856812	2641.032227	160.168045	698.091614
203	1.015000	2851.419434	945.628113	757.297302	2831.854004	960.927429	521.021606	2675.276367	969.202271	705.600952	2666.832764	979.303284	612.734680	2914.821289	708.530823	797.395386	2960.009766	731.250488	757.019104	3003.537842	639.237000	750.477966	2971.023682	618.356628	781.691345	3009.328369	498.090393	755.274719	2903.852539	450.117157	784.784241	2924.562744	406.914917	758.983582	2830.736816	358.319977	750.394958	2809.357422	410.398956	781.562622	2625.137207	321.912506	763.116943	2558.621826	346.541504	707.059021	2676.447754	154.596649	698.235474
204	1.020000	2866.250977	949.927002	758.318726	2847.502686	963.710571	521.349243	2692.207275	973.880737	706.674011	2682.111084	982.518799	613.013794	2932.606445	714.781433	798.009827	2976.972900	738.403076	757.488342	3022.264893	647.668457	750.347839	2990.148438	626.291504	782.746765	3029.941895	504.458893	754.984070	2925.651855	453.554779	785.076477	2947.584961	411.214478	759.337341	2855.973389	358.239777	750.337585	2833.489990	409.655212	781.194092	2652.102295	313.520752	763.026123	2584.222168	334.981262	707.350647	2711.599365	148.905853	698.382751
205	1.025000	2881.076172	954.229187	759.670959	2863.374512	965.995422	522.395020	2707.340576	977.972839	707.321899	2697.832764	985.782471	613.433838	2949.878906	720.883850	799.154846	2993.905518	745.748352	757.947937	3040.434326	655.656494	750.260254	3009.344971	632.409424	781.138733	3049.384521	512.062317	755.123413	2945.343262	455.809479	784.445496	2970.257813	415.646667	759.853027	2881.157715	358.431274	750.565857	2858.141602	408.099670	780.573547	2678.747803	305.317200	762.904663	2610.778320	323.289948	706.637878	2745.936768	142.732391	698.834961
206	1.030000	2895.896973	958.865295	760.757446	2879.164063	969.230347	523.292236	2721.796875	981.935486	707.267456	2713.758789	989.178589	613.917053	2966.943359	727.326843	800.436279	3010.166260	752.675293	758.389832	3058.092041	663.351929	750.265076	3027.142822	640.070068	781.831238	3068.541260	520.129456	756.089905	2967.067383	459.204254	784.736267	2992.568604	420.154083	760.528931	2906.563477	359.051270	751.156677	2878.478760	407.635223	781.326050	2706.860107	296.520660	762.381958	2637.483643	310.788971	705.499329	2778.910645	135.713028	699.893738
207	1.035000	2910.233398	963.557800	761.873535	2895.017578	972.457031	524.342590	2736.942139	986.393799	707.676819	2729.762695	993.347534	614.316223	2983.976807	733.974670	801.175842	3026.474121	759.950012	758.945923	3075.283203	670.905334	750.412231	3044.748535	647.246277	781.787842	3086.887207	527.390991	758.039063	2986.727295	461.439178	786.226807	3014.505859	424.679230	761.363342	2932.741455	357.674835	750.522339	2901.343750	406.433716	782.216125	2733.349121	287.050842	762.435669	2664.513672	299.603607	705.769470	2814.158447	130.494965	700.364441
208	1.040000	2925.258057	968.596558	763.491150	2910.919189	975.449768	525.287231	2752.325195	990.705627	708.243347	2745.211182	997.661438	614.455933	3000.967773	740.498718	801.648132	3042.266113	766.838562	759.308716	3092.053467	678.467529	750.751648	3062.418457	655.151550	782.376953	3105.219971	534.373657	757.529053	3007.184570	464.176300	786.691711	3036.056885	429.164642	762.354492	2957.569824	357.636261	750.261230	2923.491211	405.746918	782.443359	2761.711182	278.249756	761.806885	2692.093506	287.275269	704.951355	2850.143799	126.199005	699.911499
209	1.045000	2939.880127	974.007263	764.822021	2927.460449	978.921509	526.417236	2767.608887	995.238464	709.054565	2760.610107	1001.782898	614.888123	3017.578125	747.206787	802.625244	3058.291748	773.696899	759.953247	3108.448730	686.189087	751.333313	3079.280029	662.095093	783.523499	3122.361572	541.753967	757.792480	3026.607178	467.174042	786.949341	3057.209961	433.552856	763.500671	2981.086182	360.319458	752.125366	2946.964355	404.522430	782.947510	2790.634766	269.234741	761.624878	2721.493896	274.841736	703.546143	2885.567139	121.470039	699.980042
210	1.050000	2954.997559	979.589722	765.886414	2943.442383	982.305115	527.681641	2783.449463	1000.425781	709.706909	2776.922852	1005.359375	615.163513	3033.682617	753.529602	803.491882	3074.122070	780.746582	760.448853	3124.513916	694.220825	752.207153	3096.230957	669.564453	783.450317	3139.459473	549.188110	759.668213	3045.504150	469.496124	787.876160	3077.952881	437.786407	764.800171	3006.733887	359.505249	751.729675	2967.656738	402.177216	783.034119	2818.957031	260.397614	761.744568	2750.479004	262.380310	702.890503	2922.112549	117.671486	699.961243
211	1.055000	2969.725098	985.058105	767.299500	2959.754883	985.763428	528.817810	2799.174805	1005.094482	710.416077	2793.370117	1009.770264	615.754700	3049.647217	759.975037	804.654663	3089.798096	787.452576	761.232971	3140.325439	700.493958	752.020874	3113.055664	675.483826	783.021790	3155.843018	555.890442	761.406311	3063.625488	471.922058	788.748474	3098.273193	441.807861	766.251282	3030.976318	359.641388	752.205872	2990.660645	400.769409	782.896240	2848.135986	252.471909	761.148193	2779.588623	250.358963	702.560974	2959.378662	114.860748	699.743835
212	1.060000	2984.713379	990.382935	768.893005	2975.846436	988.909668	530.089050	2814.425537	1010.195007	710.761230	2809.937256	1013.355896	616.439819	3065.487793	766.487305	805.597473	3104.893799	793.565125	762.062561	3156.312744	706.591003	752.359497	3128.352783	681.741394	783.897461	3171.322266	561.919495	762.974670	3081.658447	473.773285	789.875244	3118.159180	445.559723	767.852234	3054.147705	360.910400	752.895691	3011.809326	400.337524	784.322632	2877.580811	243.789368	760.173523	2809.362549	239.245804	702.134338	2995.953369	111.779922	699.833557
213	1.065000	2999.935059	995.719727	770.292175	2992.277344	992.867798	531.540649	2829.849854	1014.725647	711.314636	2824.532471	1019.719360	616.556641	3080.614014	772.202820	806.430908	3120.361328	799.362915	763.159546	3172.471680	713.012085	752.109192	3143.829346	687.680481	784.653503	3186.152588	568.302612	763.863525	3100.155762	476.369446	791.851135	3137.598633	448.984558	769.601379	3077.891357	360.806946	754.380127	3033.654297	397.650757	783.439453	2907.142334	234.576584	759.754944	2839.367188	227.560257	701.264343	3032.072266	109.149559	699.688354
214	1.070000	3015.134277	1001.071289	771.621704	3009.187012	996.315430	533.232727	2845.701660	1019.588196	711.793884	2840.277344	1025.198975	616.420227	3095.488281	777.535889	807.295471	3135.033936	805.019775	764.343323	3186.699219	718.496277	753.298279	3158.615723	693.484070	785.137329	3200.851807	573.652771	765.981995	3117.826904	477.212921	792.821472	3156.579102	452.024902	771.496887	3101.103516	361.554047	756.130188	3054.643311	397.129791	786.406006	2937.039063	225.243484	758.543945	2870.448730	215.809097	700.011780	3068.720459	107.513084	699.614502
215	1.075000	3029.989746	1006.269043	773.120300	3025.839355	999.511841	535.012939	2861.716064	1024.898193	712.395813	2856.236572	1028.224243	617.639160	3110.268799	782.772522	808.300842	3150.421631	810.514221	765.704346	3201.835205	723.718140	753.581421	3172.906738	697.939209	786.565857	3214.946777	578.579468	767.652588	3134.871582	478.142822	793.504028	3175.168701	454.946533	772.980469	3124.140381	361.705994	757.267029	3075.831055	394.691895	785.878784	2966.953857	217.394196	758.184509	2901.486572	204.370575	698.750916	3105.576416	106.239006	699.211487
216	1.080000	3045.185547	1011.279114	774.636230	3042.916016	1003.141113	536.517944	2877.839355	1029.393555	713.336060	2872.506348	1032.468750	618.088562	3124.404297	787.382019	809.741760	3164.708252	815.025208	767.199768	3216.227539	727.685852	755.424011	3186.988770	702.488586	787.181519	3228.749512	582.678467	769.505981	3151.678467	478.564453	795.153076	3193.291748	456.901184	774.869873	3147.262451	362.034149	758.114380	3097.402100	391.661591	785.938232	2998.045898	209.740616	757.928101	2933.357666	192.782562	697.322021	3141.960449	105.767876	698.636658
217	1.085000	3060.531738	1015.978943	776.011169	3059.372559	1006.274353	538.354614	2893.804688	1034.356934	713.778625	2889.782227	1037.326050	618.003296	3138.187012	791.323975	811.297791	3179.166016	819.112976	769.092590	3230.407227	731.861145	756.857971	3200.197266	706.275208	788.990356	3241.759521	585.983887	772.004822	3168.242188	478.038544	796.777954	3211.085205	459.207153	777.326355	3170.103516	361.761230	759.672852	3118.145508	389.186737	788.158813	3028.341064	201.743973	756.866150	2965.654785	182.161987	696.221191	3178.339111	106.034111	698.798462
218	1.090000	3075.822754	1020.373657	777.248230	3076.161621	1009.310486	540.175232	2909.660645	1039.186035	713.894348	2906.347412	1041.266846	619.156372	3152.209717	794.592468	812.719421	3193.342773	822.515137	771.380981	3243.669922	734.887390	759.048828	3213.593506	709.681213	790.298828	3254.897705	588.720215	774.184631	3185.061523	477.604828	798.191345	3230.183594	460.172272	779.051880	3192.349365	361.402710	761.090027	3139.471924	385.893219	788.094482	3059.165527	194.248184	756.223511	2998.011475	172.093033	695.458923	3214.429443	106.828484	698.353455
219	1.095000	3091.283203	1024.605713	778.447266	3092.770996	1012.230713	541.837646	2926.063721	1043.517334	714.286316	2924.450195	1045.315674	619.251526	3165.061768	797.261414	814.736450	3207.814209	824.902710	773.632202	3255.754883	735.859375	759.662903	3226.095459	711.457336	791.724609	3267.094971	590.389771	776.711548	3201.631104	476.464996	799.800354	3247.583496	461.054230	780.896057	3214.804199	360.861816	762.162170	3160.577637	383.336639	789.394104	3090.432373	187.807755	756.230164	3030.580078	162.475769	694.150146	3250.193115	108.378166	698.224243
220	1.100000	3106.898926	1028.426880	779.684021	3109.329590	1014.715820	543.540894	2942.442383	1048.074585	715.182922	2941.578857	1049.325439	619.784302	3178.908691	799.883728	816.186768	3222.191162	826.854187	776.624939	3269.239990	738.188477	764.577271	3238.255127	713.129578	793.995239	3279.459961	592.339661	779.431213	3218.429688	474.795929	802.885742	3264.537109	462.367157	782.855286	3237.142578	360.408508	763.254944	3181.612549	379.461639	791.094360	3121.465088	181.375183	755.633850	3063.245117	152.913651	692.851074	3285.369385	110.760185	697.822571
221	1.105000	3122.359863	1032.082764	780.897888	3126.028076	1017.306274	545.258484	2960.425781	1052.434570	716.217041	2957.149414	1052.902466	620.225891	3191.433105	800.889954	818.144775	3236.348389	828.314758	779.979370	3282.027832	737.908813	766.981995	3249.929688	713.685730	795.852539	3291.132080	592.794128	781.648010	3234.846191	473.627838	804.469177	3281.337158	462.968353	785.529846	3259.045654	359.770203	764.941956	3203.043701	376.651398	791.387878	3152.787598	175.189911	755.877747	3095.676758	144.572998	692.695374	3320.173584	113.574272	696.725769
222	1.110000	3137.908936	1035.333496	781.794434	3142.510742	1019.280212	546.657471	2975.572510	1055.748535	716.199585	2975.595703	1056.157471	619.311951	3203.847656	802.468628	820.556702	3250.751221	828.829956	782.900452	3294.872070	738.094055	770.597778	3261.298096	713.791748	798.726929	3302.697998	592.950195	784.539978	3251.750977	470.279907	805.291748	3297.140625	463.616791	786.957886	3280.674072	359.392120	765.695190	3223.743164	373.080902	793.268799	3184.062256	169.670898	756.106934	3128.491211	135.859375	691.852478	3354.339355	116.957069	696.118530
223	1.115000	3153.635254	1037.810669	782.766296	3159.315186	1021.548096	547.938843	2991.661377	1058.130737	716.121216	2991.459473	1058.432983	619.740845	3216.719727	802.338440	821.056702	3263.727295	828.710510	786.501648	3306.682373	736.666870	773.495605	3271.889648	713.618042	801.092163	3313.849121	592.429016	786.622925	3267.399414	469.765350	809.033020	3314.210449	463.265045	788.779846	3302.567383	358.612549	766.971375	3244.365479	369.488708	794.004028	3215.319580	164.415802	754.793030	3161.144531	128.765900	691.708313	3387.762207	120.732819	695.380554
224	1.120000	3169.507568	1040.253052	783.526550	3175.419678	1023.589661	548.875977	3007.685303	1061.965942	716.801208	3008.173828	1061.103760	619.816284	3228.431641	803.549072	823.647644	3277.613525	827.759338	789.930847	3318.758545	734.905151	777.467041	3282.820801	712.888428	803.957825	3325.366211	591.812561	789.018494	3284.127930	466.149811	809.268921	3330.845215	462.709320	789.953735	3323.488525	357.928314	768.160706	3265.717773	366.457458	795.062012	3246.022461	159.524429	754.706970	3193.345459	121.835449	691.796997	3420.630615	125.449448	694.606323
225	1.125000	3185.599365	1042.190552	784.228577	3191.510498	1025.656006	549.734863	3024.216797	1063.983032	717.482910	3024.337158	1063.996704	620.558105	3240.547363	802.975769	825.198914	3291.209717	826.559692	792.847839	3330.668701	733.558289	781.938721	3293.933838	710.835388	806.110779	3336.383789	590.561462	791.582520	3300.345215	463.568085	811.713745	3347.162842	462.516693	791.387878	3344.615723	357.409607	769.523560	3285.759033	362.914368	796.298645	3276.315918	155.658310	754.688660	3225.586914	115.831001	691.909180	3451.879395	130.542145	693.699341
226	1.130000	3201.593018	1043.561768	784.846252	3207.285400	1027.244019	550.459656	3040.485596	1065.958008	718.422607	3040.696777	1064.877808	621.576111	3253.481934	801.208618	826.237000	3304.813965	825.001953	795.531494	3342.976807	731.059265	785.200806	3304.707520	709.981140	809.374451	3347.552490	588.569458	793.249512	3315.699463	461.455444	813.236389	3362.800781	461.489227	794.149780	3364.726563	356.595520	770.889526	3305.826904	359.742157	797.408447	3306.236328	152.619186	755.862671	3257.417725	110.798599	692.435852	3482.892090	135.609955	692.787537
227	1.135000	3217.661377	1044.461792	785.451416	3223.214111	1028.592529	551.109253	3057.892334	1068.101074	719.605774	3056.832275	1067.573486	622.170105	3265.601074	801.501282	829.533997	3318.664551	822.369995	798.089111	3355.553223	727.705078	787.793396	3316.215576	707.494446	812.337830	3358.745117	586.405273	794.747009	3331.695313	458.451721	814.030945	3378.521240	461.067596	795.502014	3384.864014	356.251740	772.220825	3326.014404	356.948425	798.575867	3335.773193	150.208694	756.906616	3288.508789	105.352974	692.870605	3513.376709	142.228790	692.892578
228	1.140000	3233.691650	1045.025269	786.196899	3238.616943	1029.800659	551.924988	3073.603027	1069.784058	720.500488	3072.732910	1068.609985	622.614563	3278.337402	800.767273	831.993713	3332.520508	820.182434	800.917175	3367.396729	724.984253	790.862976	3327.822998	705.397156	815.283691	3370.110352	583.790161	796.161499	3346.738037	456.410553	816.096069	3393.784668	460.498932	796.605408	3404.166992	356.036377	774.001221	3345.094238	354.237732	800.002319	3364.125977	147.517014	758.487305	3319.824707	101.025635	693.530396	3541.220947	148.751343	692.530029
229	1.145000	3249.728516	1045.197632	786.924622	3254.026367	1030.692871	552.788208	3089.122314	1069.965210	720.831238	3090.716064	1070.390381	624.135986	3292.561523	798.048096	833.072998	3346.034668	818.154480	803.454956	3379.236816	721.773376	793.166992	3340.027100	702.657715	818.180176	3381.345947	581.059448	797.466064	3361.883301	453.739014	816.873413	3408.418701	459.984558	798.984680	3422.855469	355.683075	775.840576	3363.648926	352.060822	801.103333	3392.328857	146.011612	760.080627	3349.476074	97.932617	694.893860	3568.592529	154.367142	692.557129
230	1.150000	3265.624268	1044.975830	787.531677	3269.327637	1031.260010	553.507446	3104.695801	1070.727539	721.944824	3106.478760	1071.647827	625.372681	3306.305176	796.328979	835.050842	3359.536865	815.346497	805.271301	3391.258789	717.660522	795.060791	3352.303467	700.099243	820.843323	3392.815918	578.105713	798.605774	3376.145264	451.880554	818.309998	3423.224609	459.367035	800.564880	3441.025635	355.305969	778.327759	3381.750000	349.238464	802.052612	3418.679199	145.324875	762.428894	3378.116211	94.751709	696.604492	3594.751221	161.394791	692.176025
231	1.155000	3281.606934	1044.487305	788.539368	3284.812256	1031.838989	554.268250	3120.593994	1070.861694	723.444824	3122.193359	1072.049805	626.259583	3320.482666	793.690125	836.977722	3373.226807	811.875366	806.656006	3403.732422	713.828857	797.076111	3364.947510	696.786377	823.086121	3403.982178	575.481750	799.395447	3390.463379	449.267975	818.948975	3437.301514	458.507111	802.097595	3458.736328	355.218140	780.841980	3399.697021	348.011322	804.234924	3445.584717	143.835648	763.589661	3405.456787	92.390266	698.895935	3619.529053	166.521591	692.379761
232	1.160000	3297.416992	1043.913330	789.226074	3300.081299	1031.658691	555.009399	3136.003662	1070.579834	724.602661	3137.189941	1072.009277	627.719910	3335.106201	790.881042	838.431946	3387.094971	808.124939	807.714966	3416.189941	710.005737	798.660278	3377.691162	693.691895	825.269043	3415.668213	572.279968	800.098083	3404.986084	446.418732	818.616516	3451.412354	457.407349	802.409180	3476.190674	354.751953	782.429016	3417.290283	346.143951	805.330017	3470.099121	143.720413	765.577332	3432.357666	90.250847	701.371155	3643.488770	173.016083	692.482483
233	1.165000	3312.961914	1042.667969	790.140198	3315.408447	1031.564697	555.928711	3151.550537	1069.852051	725.512451	3152.430420	1071.831787	629.088074	3349.145996	787.742371	840.788940	3400.787354	804.991516	808.823792	3428.814941	706.375732	799.969788	3390.377441	690.399048	827.183228	3427.226318	569.416321	800.533936	3419.138184	445.106476	820.678589	3465.803711	456.740326	804.238464	3493.649414	354.641327	783.773926	3434.641846	344.204254	806.448547	3494.784180	144.100311	768.132690	3457.566895	88.436676	704.449036	3665.863525	177.596436	692.835999
234	1.170000	3328.553711	1041.281250	791.018250	3330.810547	1031.348755	556.864197	3167.127197	1068.693237	726.702026	3167.542969	1071.366943	630.347351	3363.117188	785.340759	843.818359	3414.582031	800.626343	808.232178	3441.928223	702.860901	800.752563	3403.134033	687.166016	828.964294	3439.194336	566.247192	801.350830	3434.249756	442.948029	821.443909	3480.571289	455.515594	804.957092	3510.744873	354.105743	784.819275	3452.144775	342.512115	807.551941	3517.856934	143.291214	769.175842	3482.278320	87.558571	706.805420	3686.970215	182.387131	693.354004
235	1.175000	3344.380859	1040.097046	792.046692	3346.123779	1030.803711	557.436340	3182.227539	1067.595093	727.896484	3182.961914	1070.343750	631.992249	3377.148193	781.981750	845.525696	3428.030762	797.262573	809.178223	3454.502930	699.353760	801.757507	3416.215820	683.892944	830.415649	3451.430176	563.267639	802.121582	3449.573486	440.507935	821.626160	3495.163086	454.404724	805.198547	3527.849121	354.997833	786.111267	3469.746582	340.788452	808.274841	3539.892090	144.389847	771.086731	3504.650391	86.308128	708.592712	3707.766602	185.946762	693.403992
236	1.180000	3359.764160	1037.980469	792.862671	3361.398438	1029.906860	558.500854	3197.701416	1066.598633	729.796997	3197.205566	1068.864258	632.877136	3390.959961	778.608826	847.068054	3441.182861	793.753845	810.295044	3467.069580	695.933350	803.034180	3429.737061	680.441223	831.609741	3463.958984	561.269775	802.849121	3464.486816	439.764984	823.070984	3510.558350	454.327759	806.551086	3544.835205	354.531769	786.778015	3487.336670	340.450195	810.600769	3561.482178	142.522903	771.005981	3526.543213	85.165108	710.618103	3727.477295	188.902222	693.867920
237	1.185000	3375.249268	1035.953003	793.733032	3376.227539	1028.939575	559.294250	3213.045166	1064.807495	730.895508	3211.354004	1067.071777	633.808533	3404.677490	775.442749	848.548950	3455.017578	790.789185	811.199280	3480.617432	692.950684	803.717407	3443.439209	676.931702	833.073853	3476.788330	558.980225	804.048645	3481.074951	438.419128	824.545959	3525.984619	453.302307	806.065552	3562.304443	354.175049	787.336975	3504.646729	339.147522	812.260315	3580.063965	144.609711	774.072876	3547.059570	84.459259	711.531067	3746.130615	191.231125	695.624146
238	1.190000	3390.121826	1033.687988	794.692993	3391.192139	1027.974976	559.886414	3227.776367	1062.981812	732.024475	3224.954102	1065.125977	634.234253	3417.949707	772.553040	850.031189	3469.762207	787.720398	812.443115	3494.343994	689.408325	805.372864	3456.825928	674.061279	834.609497	3490.118896	557.137695	804.975281	3497.254639	436.971344	825.837952	3542.303711	452.585419	807.139832	3578.848145	353.645142	787.495605	3521.903809	337.306702	812.841187	3599.325684	142.517105	774.048401	3566.004150	83.013428	712.588684	3764.327637	192.405670	695.884277
239	1.195000	3405.092285	1030.982544	795.651917	3406.541504	1026.190308	560.929810	3242.729980	1060.621338	732.971924	3239.646973	1062.782837	635.336182	3431.531006	770.696350	852.687378	3483.930420	784.629944	814.265747	3508.346924	686.372803	807.752686	3470.563965	670.896851	836.479492	3504.655762	555.940247	805.750977	3513.899658	435.417694	827.181152	3557.876953	451.712311	807.586975	3595.262451	353.404358	788.304077	3539.059570	336.830872	814.450928	3616.318359	142.218307	775.337036	3583.415771	82.039162	713.580566	3781.187988	192.977432	697.178833
240	1.200000	3419.840332	1028.574341	796.415649	3421.583008	1024.704956	561.497925	3257.714111	1057.828613	734.089600	3254.390137	1060.175537	636.473022	3445.979004	768.433960	853.406982	3498.096924	781.951538	816.337036	3522.808838	683.953552	809.600952	3484.715088	669.051819	837.842163	3519.677246	554.445374	806.635742	3529.925781	433.541382	827.894104	3572.998535	450.151703	808.220825	3611.113037	351.760315	788.818726	3555.468994	334.307678	814.552124	3632.130859	140.953522	776.852417	3600.499512	80.636375	713.501465	3797.117676	192.854462	698.222168
241	1.205000	3434.570313	1026.209595	797.372192	3436.503662	1022.422668	562.597412	3270.832520	1054.066040	734.054993	3269.575684	1057.189209	637.594543	3460.802979	766.020203	854.318115	3512.836426	780.118958	818.326904	3537.234863	681.536133	810.891968	3498.682129	667.731689	839.731445	3536.032471	553.654785	807.304138	3544.907959	433.260284	830.364990	3588.877686	448.661713	809.839844	3626.787842	349.837494	789.657104	3571.361328	333.244385	817.152039	3649.121338	137.984192	776.000854	3615.991943	78.501106	713.650391	3812.550781	191.394424	699.251099
242	1.210000	3448.578857	1023.589783	798.751099	3451.635254	1020.190796	563.460449	3285.385010	1050.912354	734.358032	3283.733643	1054.025269	637.904175	3475.380127	764.367676	855.622742	3528.723877	779.565918	819.905212	3552.531982	681.255249	812.393005	3513.986572	665.898621	839.846741	3552.640381	552.532349	807.621948	3560.528320	430.254120	830.881775	3604.326904	446.136169	810.218140	3642.241211	347.590027	790.424133	3586.082275	330.970184	817.796997	3664.147949	134.954697	775.948120	3629.813965	76.084114	714.542603	3825.908691	190.023880	699.946777
243	1.215000	3462.931641	1021.216125	799.730469	3466.548828	1017.795166	564.300232	3299.072266	1047.803101	734.971558	3298.603027	1051.044678	638.305298	3490.907715	762.073181	856.563171	3543.699219	778.130005	821.421265	3568.384277	679.854248	812.810547	3529.461914	663.811279	840.125122	3570.069336	551.413513	808.163696	3576.021973	427.715302	830.944458	3619.760986	443.433411	810.888184	3656.515137	344.697906	791.722839	3600.850098	328.691498	818.072693	3677.927002	131.340820	776.676025	3643.022949	73.154655	715.533997	3838.953857	186.811554	700.471497
244	1.220000	3476.559326	1018.737610	801.414978	3481.427979	1014.495789	565.685974	3313.531250	1044.133057	735.192627	3313.316650	1047.208008	638.515869	3506.678467	760.660950	858.858704	3558.981934	777.046326	822.884644	3584.211182	678.530273	812.961670	3545.541260	663.233032	841.232849	3587.160889	549.661560	808.171936	3590.065674	425.778015	832.491577	3634.350098	440.428680	812.459106	3671.162109	341.012115	792.467163	3614.377686	325.901733	819.236023	3690.259033	128.355530	777.701599	3655.151123	70.079895	717.096985	3851.545898	182.873840	700.606140
245	1.225000	3490.501709	1016.577209	802.755432	3496.525635	1011.320496	566.981995	3327.351563	1040.127808	735.559448	3328.037354	1043.002441	639.014282	3522.619385	759.104858	859.581299	3574.518555	776.154236	824.254517	3600.745117	678.474731	814.076599	3562.402100	661.919556	840.817139	3605.094238	548.578247	808.828308	3605.215820	422.809265	833.335266	3649.625244	437.823120	813.869934	3684.322754	337.789795	794.465942	3627.358154	322.993530	820.567383	3700.814941	125.896530	779.205200	3665.710449	67.801262	718.374756	3863.260742	177.801270	700.980469
246	1.230000	3503.914063	1013.851196	804.304321	3511.647705	1007.865051	568.463440	3341.289551	1036.353394	735.479370	3342.686035	1038.839478	639.223694	3538.736816	757.129333	859.417297	3590.256104	775.293335	825.489807	3617.592041	677.170288	813.950623	3579.405029	659.936890	840.769592	3621.335205	546.183228	809.753235	3619.266602	420.561066	835.015625	3664.057861	434.684845	815.590027	3698.150391	333.681458	795.528015	3640.776855	320.258972	821.528015	3710.628174	124.805420	780.655457	3672.546875	69.286743	719.632996	3874.071533	171.920593	701.354370
247	1.235000	3517.843506	1011.170227	805.736023	3526.316650	1003.914185	569.763123	3355.183105	1032.086426	735.679016	3356.711670	1034.100586	639.384338	3554.679443	755.609314	860.013672	3606.141113	774.303040	826.549561	3634.689697	676.745483	814.752930	3596.450195	658.535767	840.959778	3637.517578	543.456909	811.054810	3633.400146	417.457275	835.891541	3678.796875	430.931213	816.768677	3711.519531	330.277832	796.232361	3653.969971	317.351227	822.577271	3718.653320	125.111824	782.256653	3679.430420	72.529671	720.182861	3884.157715	164.408478	701.936646
248	1.240000	3531.180176	1008.135620	807.349976	3541.196533	999.877625	571.129395	3368.883789	1027.859497	735.848694	3371.407227	1029.362183	639.729553	3570.238037	753.788940	860.202942	3622.395752	772.557983	827.089294	3651.584961	674.968872	814.848877	3612.961426	657.269226	840.921021	3653.172363	540.905762	812.903503	3647.071777	414.182404	836.916138	3692.229492	428.319580	818.875854	3724.530273	326.912384	797.944641	3666.690186	314.352631	823.032410	3726.802979	124.379425	781.964294	3685.476074	73.576546	719.452087	3893.451416	155.794693	703.593994
249	1.245000	3545.080078	1005.134216	808.855652	3555.900146	995.526367	572.337769	3382.518555	1023.247070	735.540771	3385.434082	1025.083008	639.666382	3585.984619	752.389160	859.941711	3638.554199	770.594910	827.523315	3669.053955	673.045349	815.011658	3629.660400	656.058167	841.427246	3668.528076	538.157288	814.673889	3661.677979	411.923737	837.415283	3707.191895	425.019684	819.875244	3737.081055	323.177521	798.411865	3678.461182	311.783020	823.500854	3733.569336	122.599312	781.189209	3691.646973	73.411148	716.969543	3902.909424	144.828568	703.959595
250	1.250000	3558.458252	1001.892151	810.540161	3570.383545	991.053284	573.550232	3395.055908	1018.182434	734.528870	3399.764160	1020.231506	640.594360	3601.116943	750.007690	859.467529	3654.151123	768.950500	828.265991	3686.391602	672.449402	815.790955	3646.867676	654.133850	841.341980	3684.010986	535.071411	816.755981	3675.736084	409.904358	839.552185	3721.504639	422.479980	821.398743	3749.196289	320.319153	798.140015	3691.030762	310.145111	824.501831	3740.178467	119.968536	779.369629	3697.014893	75.448578	714.156494	3912.239502	131.509598	703.051575
251	1.255000	3571.818848	998.398071	811.925659	3585.014404	986.647827	574.956909	3408.339600	1013.943054	734.507996	3413.405273	1014.953125	639.754333	3616.236572	747.096985	858.933594	3668.721436	768.161499	829.731750	3702.828857	670.820679	817.084290	3663.516113	652.250122	841.472595	3699.720459	532.244995	818.601807	3690.195313	407.381897	838.694031	3736.744141	419.053284	821.509094	3761.936035	316.710632	797.428955	3703.781982	306.594055	822.766968	3746.085693	118.280960	777.984802	3702.051025	77.216927	711.387329	3920.830322	118.855812	702.549316
252	1.260000	3585.004639	994.630981	813.095825	3599.600830	981.780762	576.393311	3421.151611	1009.347778	734.746887	3427.123047	1009.753906	640.369995	3630.953613	745.621338	859.608337	3683.268555	766.829651	830.832153	3719.052734	670.409241	819.845276	3679.700684	651.442688	843.790527	3716.204590	530.241516	820.290344	3705.898438	406.068298	839.226685	3752.958008	415.612000	821.652039	3775.051758	312.584167	796.807739	3715.583252	304.008087	820.299683	3752.155273	117.213394	776.307739	3706.419434	79.184853	709.134644	3927.975586	108.568436	701.824890
253	1.265000	3596.087891	990.280334	813.920654	3613.742432	976.923401	577.714783	3433.375488	1004.928650	734.950317	3440.331543	1005.354675	639.848450	3645.817139	743.028015	860.742310	3697.175293	765.937805	832.716064	3734.727295	670.533203	823.238892	3695.510010	649.353394	845.301147	3733.608887	528.795715	821.550293	3721.705811	404.352631	838.041077	3769.625488	412.924255	822.640503	3789.108398	309.822601	796.178284	3728.869629	303.491455	819.813293	3758.796143	116.377029	774.409729	3711.004883	82.102692	707.543823	3933.952881	99.455948	700.742493
254	1.270000	3608.012695	986.465271	814.895081	3627.831787	971.869934	579.106201	3445.223389	1000.067505	735.553894	3452.903809	999.862183	639.785278	3658.630127	742.733704	865.429504	3710.601563	765.601746	835.415283	3750.112061	670.000061	825.118713	3711.392090	649.306458	849.333740	3751.750000	528.336670	822.783752	3738.159912	403.425659	838.791748	3786.580811	410.635437	822.196594	3802.214355	307.563049	795.440735	3742.152588	301.468750	818.529602	3765.151123	118.406883	773.183167	3714.956787	83.805283	706.352539	3938.091064	91.566017	698.411438
255	1.275000	3620.131836	982.944946	815.990723	3641.698975	967.183655	580.190002	3456.470215	995.121826	734.568359	3465.560547	994.465027	639.973450	3673.067139	739.835938	867.600464	3724.026611	765.627991	841.016174	3765.792969	670.525024	828.007385	3727.708740	649.405029	853.990967	3770.790039	528.932068	823.484619	3754.737793	404.440979	838.413208	3803.708740	409.908752	821.076477	3816.290039	306.465424	794.666565	3756.174805	303.368073	819.698730	3771.050781	117.395660	771.794617	3718.300293	86.095848	706.394104	3942.431641	83.721611	695.743896
256	1.280000	3632.071045	979.651672	817.092957	3655.501709	962.684509	581.438049	3468.442383	990.533630	734.764038	3478.051514	988.842712	640.319092	3687.786377	738.894043	870.738647	3738.235840	765.658081	846.290649	3781.645020	671.341614	831.868225	3744.206787	648.333618	855.802307	3790.988037	530.092651	824.062744	3771.821289	406.000732	840.048157	3820.108154	410.660980	822.038330	3829.339844	307.325134	794.849365	3769.774658	305.433960	820.253174	3776.120850	117.571640	771.724182	3721.370605	88.402161	706.731567	3945.583984	76.073029	692.676147
[truncated: 81 more columns]
