# Supplementary material for: Biomechanics of running: A special reference to the comparisons of wearing boots and running shoes
Source: PLoS One. 2022 Jun 24;17(6):e0270496. doi: 10.1371/journal.pone.0270496 (PMC9231798; doi:10.1371/journal.pone.0270496)
Supplement: S1 File — The file contains experimental markers and force data (TRC and MOT), OpenSim model (OSIM), setup (XML), and output (STO) files for 17 participants, 2 conditions (boot\shoe), and 4 trials which are stored in separate folders. (ZIP) [file pone.0270496.s001.zip › DataSet/s01/boot/T3/results/s01_boot_T3_inverse_dynamics.sto]

Inverse Dynamics Generalized Forces
version=1
nRows=257
nColumns=26
inDegrees=no
endheader
time	pelvis_tilt_moment	pelvis_list_moment	pelvis_rotation_moment	pelvis_tx_force	pelvis_ty_force	pelvis_tz_force	hip_flexion_r_moment	hip_adduction_r_moment	hip_rotation_r_moment	hip_flexion_l_moment	hip_adduction_l_moment	hip_rotation_l_moment	lumbar_extension_moment	lumbar_bending_moment	lumbar_rotation_moment	knee_angle_r_moment	knee_angle_l_moment	knee_add_r_moment	knee_rot_r_moment	knee_add_l_moment	knee_rot_l_moment	ankle_angle_r_moment	ankle_angle_l_moment	subtalar_angle_r_moment	subtalar_angle_l_moment
      0.00000000	    -61.49197065	    -36.68412052	     13.29903085	     19.24734565	    693.60323657	     56.28561324	    -21.71919251	    -26.36783946	      5.86016965	     11.72670505	      8.15702189	     -0.52757001	      5.96579974	     -0.32496263	     -0.11080948	      9.55093338	      0.49010282	    -12.92608569	      0.85608367	      1.77408604	     -0.17187677	      1.20837951	      2.45491046	     -1.50658599	     -0.55006732
      0.00500000	    -41.25692411	    -18.28186059	     14.61911121	    -23.29384585	    416.88213909	     52.33462892	     11.53750995	    -17.22119883	      2.26936197	    -26.31507985	     11.50590077	      0.14022163	      1.19564069	      0.02086895	      7.18443201	      0.60169646	     22.00104478	     -8.20160963	     -0.08952393	      3.23546180	      1.04249331	      1.25392988	      0.68116014	     -1.18342310	     -0.41033248
      0.01000000	    -19.28702190	     -8.76877355	     14.78959848	    -43.33550643	    178.75888546	     47.01779970	     41.43793611	    -10.53210696	     -1.08247494	    -55.19401225	     13.19602049	      0.63985688	     -4.63704011	     -2.90428097	     11.15191530	     -7.40879282	     39.00193706	     -4.34709091	     -0.90326919	      4.04444344	      2.10772021	      1.35597087	     -1.01434006	     -0.92115515	     -0.26416228
      0.01500000	     -0.51830095	    -10.70938274	     13.73741309	    -32.98807614	     13.81814509	     43.13553213	     64.55298601	     -8.34002751	     -3.49207637	    -70.95189338	     13.10945491	      0.88365733	    -13.15143811	     -8.60092590	     10.02734530	    -13.31943266	     49.29598890	     -2.14465049	     -1.46924890	      4.11688507	      2.82144725	      1.48122771	     -2.30415753	     -0.76720438	     -0.17652876
      0.02000000	     13.45263855	    -19.51042558	     11.70239292	     -3.52774289	    -69.20266537	     41.02646006	     79.74106025	    -10.38131048	     -4.63835522	    -75.18555969	     11.44349694	      0.96929639	    -21.41073421	    -14.20051423	      4.12508388	    -16.73170965	     52.97193036	     -1.64871343	     -1.76357372	      3.59099895	      3.14901828	      1.63953951	     -3.00178568	     -0.73842732	     -0.15997642
      0.02500000	     23.55777227	    -27.16080277	      9.65568672	     19.94470418	    -84.99028126	     40.79972759	     86.96690906	    -14.64080401	     -4.57288985	    -72.99150266	      8.75771874	      1.08357576	    -23.73211522	    -16.53446134	     -4.04965541	    -17.79940439	     51.80249191	     -2.36703052	     -1.82848178	      2.78727011	      3.19657655	      1.86408051	     -3.11346919	     -0.82651768	     -0.17470273
      0.03000000	     30.31945197	    -26.77955259	      8.37504009	     14.61173967	    -60.66260796	     44.01602554	     86.58232785	    -18.36649696	     -3.68441364	    -70.01043179	      5.87395941	      1.35348359	    -16.20903100	    -13.73646568	    -11.36707276	    -16.98662358	     48.30492840	     -3.48127077	     -1.74169046	      2.05070231	      3.12326864	      2.17062908	     -2.80488616	     -0.99357332	     -0.17163070
      0.03500000	     32.25822335	    -16.34202456	      7.39181001	    -23.38613844	    -23.92203331	     51.47883151	     80.18062275	    -19.26665273	     -2.57988329	    -70.08234789	      3.60078992	      1.77403773	     -0.69288270	     -6.33133708	    -16.01101211	    -15.12619741	     44.82683301	     -4.17500332	     -1.59514843	      1.56751267	      3.05405746	      2.52970314	     -2.34444049	     -1.17755910	     -0.13976079
      0.04000000	     26.80841181	     -0.70697437	      5.55071860	    -74.29572557	      5.66621251	     60.27677091	     71.23624069	    -16.81126477	     -1.76614217	    -74.32869216	      2.33056326	      2.24856388	     15.32032029	      2.08586152	    -18.21519371	    -13.39829602	     42.84170140	     -4.12277635	     -1.47130846	      1.26693296	      3.04075423	      2.88399519	     -2.03263103	     -1.32948945	     -0.11114343
      0.04500000	     12.85959538	     11.63380494	      2.04209839	   -107.65380575	     21.39582946	     64.45480580	     63.84516893	    -12.17811176	     -1.49882019	    -81.66163294	      1.82078105	      2.66422011	     23.65450775	      6.68462883	    -19.49724613	    -12.80797883	     42.67889167	     -3.47095270	     -1.42167733	      0.89896802	      3.07114175	      3.18555350	     -2.08645770	     -1.43024494	     -0.12639836
      0.05000000	     -6.66994004	     15.10938998	     -2.33381587	   -104.23871176	     26.51881175	     60.57630401	     60.50272467	     -7.56032312	     -1.67968821	    -89.82938605	      1.42612075	      2.91501489	     21.28484478	      5.34570872	    -20.71044281	    -13.62138810	     43.73287285	     -2.68437242	     -1.44842555	      0.25619796	      3.09152457	      3.40991498	     -2.52744485	     -1.49384280	     -0.20305861
      0.05500000	    -24.91220444	     10.92445980	     -4.82375265	    -69.29173373	     25.70692913	     51.30483751	     60.93984092	     -5.01967023	     -1.95619575	    -96.27635443	      0.59577196	      2.88095114	     11.96442650	      0.45926236	    -20.60479717	    -15.29499802	     44.92747981	     -2.24515765	     -1.51077538	     -0.62440785	      3.02911806	      3.55218265	     -3.15240751	     -1.54638953	     -0.32672016
      0.06000000	    -34.18352665	      4.78771163	     -2.44570319	    -26.28459186	     21.18172579	     42.47736395	     62.90730464	     -5.63331966	     -1.88821835	    -98.68174828	     -0.86180449	      2.44118966	      3.04721452	     -3.34435447	    -17.06218411	    -16.90193938	     45.13795058	     -2.47143618	     -1.54636734	     -1.46500598	      2.82168406	      3.63420297	     -3.61215439	     -1.60924789	     -0.45823617
      0.06500000	    -29.59369966	      1.93494592	      4.91648346	      1.67970172	     16.70566914	     37.11343141	     64.19451692	     -8.90576182	     -1.24662377	    -95.32784951	     -2.70260738	      1.54405697	      0.80100189	     -2.79473610	    -10.00283096	    -17.72330084	     43.48454524	     -3.30483930	     -1.49832999	     -1.90108153	      2.44598226	      3.69954465	     -3.57388918	     -1.67521180	     -0.55042272
      0.07000000	    -11.83495635	      3.16757909	     13.75718668	      6.44617670	     20.80836621	     33.71355086	     63.83549980	    -13.38088557	     -0.04288260	    -85.51464812	     -4.11785287	      0.27418110	      6.79209173	      2.18445389	     -2.44880077	    -17.51078006	     39.56487630	     -4.46972911	     -1.33070126	     -1.59654722	      1.92945566	      3.77690553	     -2.88098677	     -1.71590549	     -0.56804085
      0.07500000	     12.10288711	      4.79615654	     19.37467397	     -2.85936296	     43.51197330	     27.48133194	     61.95142461	    -17.39077962	      1.47558695	    -69.69588700	     -3.97898371	     -1.16729011	     16.55330556	      8.76109497	      1.72361057	    -16.38830679	     33.53336647	     -5.59788152	     -1.04586181	     -0.34678849	      1.33758304	      3.85098977	     -1.60835955	     -1.69916888	     -0.50266982
      0.08000000	     32.42716178	      1.90195713	     19.00639393	     -8.79266163	     91.05150583	     13.30419747	     59.10299464	    -19.44733485	      2.83588602	    -49.17017278	     -1.42622333	     -2.56963469	     22.27369718	     12.97041119	      0.75327546	    -14.68686822	     26.00091844	     -6.25735904	     -0.69310397	      1.82796927	      0.74491101	      3.87752480	     -0.00974179	     -1.60594777	     -0.37386743
      0.08500000	     42.92296235	     -7.40815685	     12.83246710	     -0.55550166	    163.82940751	     -8.65873893	     55.88911889	    -18.62607328	      3.52831286	    -26.09457614	      3.76622624	     -3.76909923	     19.15328578	     12.61491726	     -4.44975075	    -12.87379702	     17.96828769	     -6.10954428	     -0.35330422	      4.67566050	      0.22132754	      3.82258606	      1.58410819	     -1.44551693	     -0.21953670
      0.09000000	     44.18137609	    -19.41271950	      3.15724245	     16.84718517	    257.18953444	    -30.22260647	     52.68982942	    -14.86873198	      3.27093883	     -3.78975807	     10.87637244	     -4.59489969	      9.64677066	      9.16599785	    -11.45571746	    -11.43170900	     10.77660326	     -5.09403035	     -0.10262147	      7.68339265	     -0.15923838	      3.68463725	      2.89097443	     -1.25184476	     -0.09098303
      0.09500000	     39.99252990	    -27.09369451	     -6.56734021	     28.69834571	    362.37409986	    -40.94197395	     49.46579762	     -8.93374283	      2.15290292	     13.73687226	     18.03170357	     -4.83639814	      0.32693488	      5.92656864	    -17.26266377	    -10.65303142	      5.82089802	     -3.46345983	      0.02444184	     10.06119223	     -0.32561419	      3.48873124	      3.78232169	     -1.06255201	     -0.05066117
      0.10000000	     31.66319848	    -26.13105755	    -13.20345699	     24.76332379	    468.06995955	    -36.19283840	     46.06555493	     -2.04482759	      0.52879243	     23.00633511	     22.84474714	     -4.29726776	     -4.65694751	      4.38156982	    -19.56812776	    -10.56736122	      4.05112889	     -1.61589259	      0.04484222	     10.96470145	     -0.24303228	      3.27006373	      4.28811600	     -0.89833130	     -0.15431905
      0.10500000	     17.05241995	    -17.54454987	    -15.38010823	      6.11874920	    564.44579049	    -17.11261123	     42.66234486	      4.11918690	     -1.03874514	     22.07825747	     23.28182601	     -2.82268017	     -5.59651294	      3.86873902	    -18.09096717	    -10.98772234	      5.55491437	     -0.05579677	      0.01393756	      9.72580574	      0.06281709	      3.05684077	      4.50521363	     -0.76780854	     -0.43098338
      0.11000000	     -6.18085501	     -5.23758576	    -13.83536213	    -18.98260110	    647.46409952	     12.72453522	     39.71900481	      7.81652231	     -1.98984408	     11.01269856	     18.56088525	     -0.37381644	     -4.59115837	      3.96474543	    -14.20716220	    -11.53544198	      9.48869813	      0.77447919	     -0.00413487	      6.19345809	      0.50961887	      2.85742541	      4.49982242	     -0.67027781	     -0.85158615
      0.11500000	    -37.62855629	      6.54976480	    -10.56066191	    -41.54277758	    719.42878250	     44.76183679	     37.70244154	      8.08980580	     -2.05129512	     -8.03397028	      9.49026334	      2.83512997	     -3.21612124	      4.90404197	     -9.56837259	    -11.74184622	     14.35380411	      0.72211442	      0.03063909	      0.95067935	      0.98348102	      2.66718114	      4.28292345	     -0.59897582	     -1.31575235
      0.12000000	    -73.00095733	     14.53959967	     -7.84217319	    -54.05584592	    786.15837886	     64.83286259	     37.05824135	      5.42440089	     -1.49862088	    -31.01791223	     -1.77003384	      6.21034010	     -1.87522265	      6.65052853	     -5.35197925	    -11.29581441	     18.48180963	      0.12631857	      0.11532348	     -4.73110789	      1.36897817	      2.48522186	      3.85231021	     -0.53668668	     -1.67444066
      0.12500000	   -105.40189873	     17.12849846	     -7.42549645	    -51.20832398	    854.15610070	     62.25616638	     37.88510348	      1.14087095	     -0.81917478	    -52.80851094	    -12.35416801	      8.81216802	      0.06927964	      9.28088341	     -2.34297542	    -10.15741149	     20.59186373	     -0.51840805	      0.22272274	     -9.24377076	      1.57522209	      2.32284434	      3.24496682	     -0.47283568	     -1.78665940
      0.13000000	   -128.98342526	     14.39924480	    -10.50002949	    -33.53463944	    929.05848525	     37.40864174	     39.34579728	     -3.37844282	     -0.29032293	    -68.80325090	    -19.79806206	      9.73797299	      3.66385660	     13.34652539	     -1.39835016	     -8.42502563	     20.25604585	     -0.92413451	      0.33281733	    -11.33839991	      1.56223127	      2.19541780	      2.55275614	     -0.41299888	     -1.59523002
      0.13500000	   -141.67792253	      7.53649539	    -17.32672818	    -10.34557419	   1013.09103787	      1.35495167	     39.76530220	     -6.89528303	      0.06302970	    -76.48417991	    -22.66836390	      8.57701830	      9.58324573	     19.07369976	     -3.08886854	     -6.28155811	     17.99217164	     -1.04347945	      0.44132637	    -10.57792700	      1.35401184	      2.10916774	      1.88819580	     -0.36787221	     -1.15231157
      0.14000000	   -144.82595552	     -0.59587929	    -26.20673906	      4.14317222	   1101.41542787	    -29.99310718	     37.72641131	     -8.36085437	      0.23680608	    -75.87176977	    -21.06236566	      5.71057606	     17.50914016	     25.64212433	     -6.47264367	     -4.12999461	     14.91635503	     -0.90570162	      0.54080284	     -7.54613173	      1.02845593	      2.06052872	      1.34664721	     -0.34070226	     -0.60075321
      0.14500000	   -140.98090370	     -6.46383780	    -33.77357160	     -0.74288161	   1183.38551810	    -42.44727647	     33.10220142	     -7.39814404	      0.17447506	    -68.77751665	    -16.19749362	      2.11195978	     26.18228384	     31.35196669	     -9.27044394	     -2.51728825	     12.14752844	     -0.56071687	      0.60796561	     -3.45762894	      0.68115606	      2.04587560	      0.98771059	     -0.33262893	     -0.10744630
      0.15000000	   -132.12531665	     -7.87065778	    -36.86716746	    -25.35316729	   1250.17236198	    -28.89080324	     27.08518837	     -4.93675435	     -0.00812309	    -57.61243047	     -9.98653353	     -1.07759533	     34.39900684	     34.59770380	     -9.63738188	     -1.74921942	     10.29392140	     -0.21953848	      0.62070070	      0.32268056	      0.38849280	      2.06028278	      0.83156996	     -0.35436146	      0.19631397
      0.15500000	   -119.29612799	     -4.23813895	    -34.14563145	    -56.88461502	   1300.49019429	      7.99323992	     21.46201463	     -2.81213815	     -0.04779473	    -44.37881323	     -4.79510923	     -2.92140463	     41.70758759	     34.93933131	     -7.22540125	     -1.67652214	      9.28775250	     -0.16305541	      0.57924835	      2.61416444	      0.19006786	      2.08449576	      0.85818113	     -0.41003997	      0.24734569
      0.16000000	   -103.71201502	      3.71567489	    -26.71657366	    -73.95701158	   1340.20362033	     56.40090738	     17.62215800	     -2.46043065	      0.18164128	    -30.44558055	     -2.61129298	     -2.99759883	     48.04090694	     33.24031985	     -3.06919482	     -1.88369555	      8.67898349	     -0.47371762	      0.50864726	      2.80586121	      0.09808194	      2.08028145	      1.00850851	     -0.47362163	      0.07097113
      0.16500000	    -87.99982861	     13.56216138	    -18.02084948	    -60.37606805	   1378.41157143	     99.16418070	     15.87062543	     -3.92366846	      0.49405992	    -17.29018733	     -3.71387297	     -1.58795458	     53.39001443	     30.89499150	      0.82987507	     -1.99509395	      8.16682460	     -0.90820689	      0.44177706	      1.23204910	      0.11738822	      2.00213442	      1.19499486	     -0.49315119	     -0.22027786
      0.17000000	    -75.74842678	     21.61680526	    -12.66582504	    -18.85726743	   1420.94351108	    120.60584006	     15.49564440	     -5.74750236	      0.36720155	     -7.14670375	     -6.02196941	      0.38294567	     58.15120190	     29.11495015	      2.13259845	     -1.81465740	      7.84719521	     -0.90889290	      0.39127448	     -0.84225567	      0.23189519	      1.82322499	      1.32424311	     -0.42150136	     -0.47808024
      0.17500000	    -69.61251202	     25.03843363	    -14.21848358	     28.70261434	   1464.69311219	    114.37217612	     15.32157815	     -5.81850671	     -0.84924665	     -2.36318020	     -6.23051633	      1.75450899	     63.42400456	     28.77071210	     -0.80687768	     -1.31388127	      7.97279702	      0.18206622	      0.33858107	     -1.87613440	      0.37224929	      1.55882434	      1.32806032	     -0.24775321	     -0.60047723
      0.18000000	    -69.76245941	     23.17621063	    -22.83231381	     56.24540849	   1499.67388985	     86.81093762	     14.31377934	     -3.02779517	     -3.31970419	     -3.91791607	     -2.15509921	      1.75073891	     70.51634989	     30.19838069	     -7.69164884	     -0.57251588	      8.63354314	      2.53863240	      0.26416213	     -0.96947458	      0.44724092	      1.26726791	      1.19658188	     -0.01126228	     -0.57050238
      0.18500000	    -74.01830568	     16.71746087	    -34.69505993	     51.30700315	   1517.46458880	     52.74473587	     12.07364709	      1.49609581	     -6.21459356	    -10.46776691	      5.63536049	      0.40444994	     79.61155326	     32.63641990	    -16.03405417	      0.31946739	      9.67440328	      5.37971897	      0.18422412	      1.63806288	      0.42356773	      1.03282213	      0.99468165	      0.20480196	     -0.43167136
      0.19000000	    -79.37958778	      6.93729525	    -44.56571636	     21.14735849	   1517.45292689	     27.00302819	      8.95819651	      5.14169145	     -8.07710790	    -18.67563841	     14.15257410	     -1.54271959	     88.81085215	     34.44872458	    -22.80043910	      1.32624956	     10.73374105	      7.32490167	      0.13903155	      4.77921208	      0.34128390	      0.93858789	      0.83321923	      0.30129548	     -0.25448411
      0.19500000	    -83.42269710	     -3.49629839	    -48.97582169	    -15.74842680	   1507.24616334	     17.45356209	      5.73488370	      6.02112626	     -7.88961356	    -24.78359388	     19.90466354	     -3.12534879	     95.20439610	     34.36187902	    -26.13132177	      2.39383251	     11.35920348	      7.39544651	      0.14453465	      7.04991364	      0.25940155	      1.02961600	      0.79668572	      0.21090749	     -0.11526164
      0.20000000	    -84.71965752	    -10.75880073	    -47.09829483	    -43.05166745	   1498.68916849	     23.13533899	      3.09133863	      4.34070320	     -5.81113821	    -26.54885002	     21.08061221	     -3.67129039	     97.31955564	     32.07353010	    -25.44503672	      3.36936415	     11.28175766	      5.70244847	      0.17075633	      7.58569930	      0.22013957	      1.28253650	      0.88176377	     -0.05842694	     -0.06380673
      0.20500000	    -82.80167059	    -12.08049926	    -40.33855441	    -53.04034866	   1500.12674560	     37.83575080	      1.34461920	      1.78664193	     -2.99373249	    -23.99840755	     18.43885433	     -3.10170194	     96.03857325	     28.15959631	    -21.29273865	      4.07129751	     10.64192794	      3.28158042	      0.17195555	      6.48520285	      0.24495904	      1.60552100	      1.01173256	     -0.41552933	     -0.09790988
      0.21000000	    -78.17782093	     -7.07291644	    -32.04214461	    -44.20940295	   1508.98503489	     55.28894450	      0.40740252	     -0.09485103	     -0.75919435	    -18.46812497	     14.19548025	     -1.85038534	     92.93219776	     24.21094738	    -15.57398232	      4.42251572	      9.88516043	      1.33496276	      0.12996278	      4.55941241	      0.33023864	      1.87220377	      1.11177687	     -0.72606418	     -0.17957476
      0.21500000	    -72.12495920	      2.84490913	    -26.12228140	    -16.91873922	   1513.51997081	     70.40256568	     -0.15207777	     -0.91327947	      0.19785197	    -11.13681531	     10.16552950	     -0.47675064	     88.51944671	     22.28085477	    -10.57400625	      4.49537098	      9.38309737	      0.49825195	      0.06423872	      2.65700186	      0.45089304	      1.96749935	      1.15456666	     -0.88151786	     -0.26961486
      0.22000000	    -65.94464681	     15.04301235	    -24.83601241	     27.62528827	   1503.30003745	     77.63760894	     -0.94351101	     -1.21610089	      0.03671153	     -2.44624858	      7.03705691	      0.65133574	     82.51528933	     23.28262413	     -7.40635324	      4.45297025	      9.12422133	      0.63721643	      0.00911922	      1.22432375	      0.57551278	      1.82663085	      1.14451205	     -0.84922549	     -0.34147583
      0.22500000	    -60.13501122	     26.02152629	    -27.70213250	     85.21396464	   1475.53668502	     73.51967685	     -2.29283407	     -1.67506527	     -0.62345838	      7.33707049	      4.93252762	      1.39431977	     74.96597223	     26.18380596	     -5.80894451	      4.46205251	      8.76436026	      1.21133539	     -0.00875168	      0.34529470	      0.67527725	      1.47255666	      1.09635563	     -0.67243750	     -0.38039398
      0.23000000	    -54.18877054	     32.63109261	    -32.09037926	    147.04590220	   1432.26707837	     61.70073493	     -3.81314523	     -2.54275738	     -1.25309624	     17.30378683	      4.01430860	      1.73831096	     66.77417248	     28.93432771	     -4.98001441	      4.63296087	      7.94025961	      1.76922488	      0.02098236	     -0.04013949	      0.72462083	      1.03492236	      1.03351567	     -0.43750818	     -0.38460571
      0.23500000	    -47.12462151	     33.47085364	    -34.88776010	    202.18783771	   1376.67723750	     51.26352349	     -4.75476937	     -3.60882194	     -1.60796080	     26.02401664	      4.40787757	      1.71435806	     59.56668187	     29.81683854	     -4.28762090	      4.98112753	      6.48793650	      2.11406826	      0.09083636	     -0.02660750	      0.70237574	      0.69835089	      0.98126515	     -0.23826892	     -0.36338379
      0.24000000	    -38.37876042	     29.27911010	    -34.26308974	    242.58853524	   1312.57886879	     48.59925978	     -4.92162177	     -4.38188896	     -1.67013645	     32.62531800	      5.77270438	      1.37211368	     54.87889166	     27.92869638	     -3.48744874	      5.40717052	      4.42921279	      2.23744604	      0.17688727	      0.23839181	      0.59667268	      0.59201554	      0.95184049	     -0.13956215	     -0.32880578
      0.24500000	    -28.34507303	     22.35804402	    -30.30475814	    265.70583571	   1244.00108578	     53.03035062	     -4.95558595	     -4.42088677	     -1.60437049	     37.47163573	      7.20814248	      0.78037772	     53.06121577	     23.14990708	     -2.43674625	      5.74590002	      1.89236057	      2.27038215	      0.24617324	      0.54206128	      0.41026358	      0.72059065	      0.94365421	     -0.15073570	     -0.29079079
      0.25000000	    -17.89121632	     15.54212333	    -24.52666947	    272.40784557	   1173.94953237	     59.96247567	     -5.70627668	     -3.70649351	     -1.63156338	     41.58912759	      7.64397408	      0.05250005	     53.37076598	     16.32701727	     -0.87417552	      5.90061102	     -0.89644776	      2.37993778	      0.27312212	      0.63932977	      0.16457806	      0.98804747	      0.95696258	     -0.23429717	     -0.26106918
      0.25500000	     -7.69900116	     10.98375848	    -18.87961822	    264.29880987	   1102.61618302	     66.13641537	     -7.59567637	     -2.63500738	     -1.83588901	     45.59709027	      6.45444246	     -0.66427268	     54.84063391	      9.16882533	      1.31412128	      5.93909815	     -3.60659462	      2.62666639	      0.25412571	      0.35384683	     -0.10237775	      1.27043606	      1.00070536	     -0.34062661	     -0.25302787
      0.26000000	      1.38538646	      9.49631645	    -14.65895100	    245.17657281	   1025.92918743	     71.61706980	    -10.45797812	     -1.67724662	     -2.17472511	     49.31965500	      3.80826198	     -1.26956636	     56.10301228	      3.47160030	      3.95645545	      6.02259759	     -5.87552992	      2.98070513	      0.20222253	     -0.30611295	     -0.35320298	      1.48169663	      1.08262134	     -0.43381744	     -0.27535412
      0.26500000	      7.94286232	     10.75698121	    -11.87273873	    222.05344723	    937.50282661	     78.37945139	    -13.78352763	     -1.35703938	     -2.47534650	     52.08881305	      0.45584758	     -1.75590611	     55.17852404	      0.45226177	      7.02846857	      6.25726807	     -7.39172098	      3.28128546	      0.13292025	     -1.14125859	     -0.56547966	      1.60124312	      1.20678938	     -0.50627807	     -0.32954988
      0.27000000	     10.65053222	     14.30963507	     -9.57516407	    200.61211535	    834.14193598	     86.51564990	    -17.13733091	     -1.98210073	     -2.55972394	     53.09456347	     -2.84874338	     -2.12683516	     50.81245994	      0.41776186	     10.99819707	      6.63235951	     -7.91486028	      3.34433798	      0.05777026	     -1.91747654	     -0.72061529	      1.65275959	      1.38867110	     -0.56508669	     -0.41420806
      0.27500000	      9.23129729	     19.63831082	     -6.66678447	    181.24595652	    720.11228385	     92.14648129	    -20.44544866	     -3.24494152	     -2.35102042	     51.82936860	     -5.61024744	     -2.34370942	     43.62455389	      2.45896656	     16.34202562	      7.09535406	     -7.34935344	      3.09252991	     -0.01290624	     -2.47274349	     -0.79691573	      1.66611773	      1.66318996	     -0.61660625	     -0.52709815
      0.28000000	      4.99688948	     25.72963050	     -2.62995035	    161.38397977	    605.85700571	     89.83258018	    -23.83221896	     -4.16193934	     -2.01257832	     48.70891070	     -7.39843720	     -2.38846392	     35.55637226	      4.72056754	     22.71057882	      7.64034798	     -5.90050266	      2.70842880	     -0.07352923	     -2.66960054	     -0.78948364	      1.65295448	      2.06601453	     -0.65492316	     -0.66128521
      0.28500000	      0.52340997	     30.77450234	      2.32311857	    139.22198715	    502.17253487	     78.38652115	    -27.41055032	     -3.93998553	     -1.69195157	     45.10941942	     -7.68385064	     -2.29370784	     28.69839401	      5.50385955	     28.85824515	      8.32104831	     -4.08065709	      2.37095214	     -0.12081088	     -2.34496693	     -0.71907714	      1.60620619	      2.59502058	     -0.67640636	     -0.79684735
      0.29000000	     -1.91356685	     32.98711318	      7.64835319	    114.79328161	    414.42972460	     62.35726460	    -31.21820189	     -2.24128829	     -1.50233684	     42.55431910	     -5.81580478	     -2.11450094	     24.17875125	      4.17461328	     33.32940604	      9.21935295	     -2.46564693	      2.22950441	     -0.14774682	     -1.28487293	     -0.61664468	      1.50793988	      3.17667001	     -0.67217807	     -0.89273369
      0.29500000	     -1.57495738	     31.61538309	     12.76775023	     89.79990707	    339.93835672	     47.12676703	    -35.09803029	      1.09710861	     -1.62729077	     41.98938461	     -1.44343915	     -1.90033128	     21.32410671	      1.05221867	     35.10683656	     10.42098955	     -1.45743221	      2.51229595	     -0.14496220	      0.65236957	     -0.51543274	      1.34891262	      3.67396439	     -0.62233894	     -0.90455112
      0.30000000	      1.35623440	     27.50732933	     16.95495395	     66.94008688	    270.14721883	     33.79352599	    -38.48217785	      6.03590904	     -2.24614747	     43.74167274	      4.63279855	     -1.66347821	     18.05888852	     -3.27699773	     33.94841867	     11.96201391	     -1.27371006	      3.43774787	     -0.11119172	      3.23722541	     -0.44887012	      1.15416883	      3.94356329	     -0.51483064	     -0.82313180
      0.30500000	      6.48617801	     22.38728091	     19.17013555	     48.62278485	    197.67913695	     20.16403231	    -40.55418653	     11.61328320	     -3.13921597	     47.62691459	     10.20833610	     -1.34901695	     12.37286090	     -8.25999628	     30.31687623	     13.79772942	     -2.02937508	      4.76772129	     -0.04976733	      5.74534699	     -0.43191939	      0.98885361	      3.89623108	     -0.38105060	     -0.68766996
      0.31000000	     12.72040931	     17.89228573	     18.48443544	     35.72171325	    122.57180067	      4.57781677	    -40.73332089	     16.31800968	     -3.84628176	     52.73373749	     12.92249347	     -0.85998976	      3.58456713	    -13.28209880	     24.97959327	     15.83985418	     -3.65562042	      5.97006876	      0.04500358	      7.33814554	     -0.44024255	      0.91729047	      3.51576422	     -0.26788043	     -0.55152011
      0.31500000	     17.59165941	     13.74935125	     15.23626184	     26.35338240	     51.60620981	    -10.80326413	    -39.26733303	     18.72054636	     -3.86703759	     57.23577539	     12.10873687	     -0.12312762	     -7.35938753	    -17.99784590	     18.76658638	     18.04663684	     -5.67220511	      6.45161088	      0.20016547	      7.66389675	     -0.41084765	      0.95680313	      2.85088820	     -0.20794153	     -0.43622991
      0.32000000	     17.64975579	      7.64874331	     11.44619788	     16.17065212	     -6.85214699	    -20.69212422	    -37.32162515	     17.97223076	     -2.84149142	     58.87079709	      9.32419279	      0.85829038	    -18.68084394	    -22.56441403	     12.58848494	     20.43651908	     -7.13822824	      5.73304533	      0.44826856	      7.08948099	     -0.26731596	      1.07320937	      2.01689536	     -0.21864351	     -0.31876459
      0.32500000	      9.90271779	     -0.80315225	      9.55440041	      1.46942630	    -46.87061094	    -21.02375806	    -36.42683300	     14.91942368	     -1.03279427	     56.10545324	      6.92612033	      1.98823084	    -28.95785029	    -26.62612146	      7.42221234	     23.07889753	     -7.04751531	      4.06030869	      0.79086425	      6.32695579	      0.03831684	      1.19805563	      1.19934493	     -0.27706827	     -0.16308716
      0.33000000	     -6.39584600	     -8.79819378	     10.61208013	    -17.38450571	    -67.26379612	     -9.75724919	    -37.84124548	     11.10833728	      1.03740863	     49.18276640	      6.23294737	      3.09864994	    -37.64893361	    -28.36818391	      4.08442866	     26.03848288	     -4.99929491	      2.01568122	      1.19383545	      5.83639208	      0.48286323	      1.26349106	      0.62242642	     -0.35521849	      0.03086316
      0.33500000	    -28.61574701	    -12.77610075	     13.52223894	    -36.39479070	    -72.32766026	     11.53131129	    -42.11473082	      7.64869249	      2.96007496	     40.30697500	      6.87410046	      3.99602645	    -44.73302997	    -25.69233326	      2.87268207	     29.28540555	     -1.63538331	      0.04390445	      1.60340997	      5.53887473	      0.95594715	      1.22960372	      0.47258789	     -0.44618485	      0.20131918
      0.34000000	    -51.29804625	    -10.98302816	     15.86876187	    -51.59485549	    -69.38326716	     34.82397104	    -48.85297051	      5.37727422	      4.40905584	     32.74511147	      7.35732810	      4.52139198	    -50.15303831	    -18.42253801	      3.46877706	     32.62125109	      1.60601787	     -1.47578231	      1.96186258	      4.96897325	      1.30129937	      1.09387774	      0.80812377	     -0.54409546	      0.24942854
      0.34500000	    -68.88524391	     -4.94954818	     15.65820794	    -62.00958581	    -64.87809819	     50.45966918	    -57.14779641	      4.28636128	      5.36137854	     29.17268492	      6.22233325	      4.60599148	    -53.58853812	     -8.77347220	      5.28268278	     35.77512076	      3.35948097	     -2.54318107	      2.23775962	      3.67565889	      1.40463021	      0.88346743	      1.51399680	     -0.65580274	      0.10766070
      0.35000000	    -78.05555580	      2.21983188	     12.70602297	    -68.57404226	    -62.15674105	     54.04587379	    -65.91984445	      3.86097348	      5.97065624	     30.40317194	      3.09483575	      4.27491651	    -54.44656796	      0.32578234	      7.85789285	     38.54183947	      3.11550405	     -3.36702184	      2.43823008	      1.60634686	      1.25251180	      0.62411124	      2.34897582	     -0.78298049	     -0.20246038
      0.35500000	    -78.07462745	      8.30142801	      8.52705960	    -70.88801504	    -60.96818588	     47.09748678	    -73.82142225	      4.13099248	      6.25735054	     35.44403457	     -1.00303842	      3.58515318	    -52.23303264	      6.96492580	     10.83695263	     40.82131817	      1.28095857	     -3.85228771	      2.58512808	     -0.76606607	      0.91047608	      0.32503334	      3.05434719	     -0.89317709	     -0.57654780
      0.36000000	    -70.06735331	     11.87615959	      4.95226651	    -66.60141125	    -58.82073791	     34.09708981	    -79.17275510	      5.44774184	      6.12955416	     42.45824395	     -4.25564556	      2.57801431	    -47.25295562	     10.52132002	     13.55250834	     42.47959319	     -1.34606583	     -3.69034368	      2.68121963	     -2.68158306	      0.46332382	     -0.00027874	      3.45093428	     -0.94427924	     -0.88958008
      0.36500000	    -56.11333396	     11.39573782	      2.73619380	    -54.47703990	    -53.80455482	     20.10107645	    -80.50994287	      7.39205314	      5.59305964	     49.67294880	     -5.30031593	      1.31226401	    -40.64353550	     11.05429821	     15.00104809	     43.28291241	     -4.09982798	     -2.88673884	      2.70514907	     -3.58831989	     -0.01742706	     -0.31284125	      3.48963260	     -0.93419524	     -1.06461459
      0.37000000	    -38.30847279	      6.73052411	      1.34297755	    -36.34910707	    -46.11783627	      7.85526516	    -77.28582712	      9.19117441	      4.70972976	     55.81724853	     -4.15988346	     -0.08983213	    -33.50347031	      9.10635884	     14.44500416	     43.04980832	     -6.59868564	     -1.66852092	      2.63112061	     -3.46148089	     -0.47453387	     -0.57719952	      3.24668552	     -0.88350223	     -1.09873978
      0.37500000	    -18.76696845	      0.09519109	     -0.42574660	    -16.17304483	    -36.64554134	     -2.82360541	    -70.42085226	     10.10825182	      3.60521008	     60.12678266	     -2.10525369	     -1.44039943	    -26.19399834	      5.98752971	     11.97090559	     41.89678582	     -8.62301561	     -0.42617814	      2.46321112	     -2.72439367	     -0.86003422	     -0.79540806	      2.86590333	     -0.82004413	     -1.04244685
      0.38000000	      0.01641853	     -4.85187689	     -3.26743617	      1.99960966	    -25.27639971	    -13.64572129	    -61.86971909	      9.89804124	      2.44143196	     62.17361701	     -0.62870184	     -2.52530301	    -18.64061741	      3.67049538	      8.66688674	     40.23697260	     -9.99290945	      0.50419081	      2.24748645	     -1.92208861	     -1.13711240	     -0.99856631	      2.47997297	     -0.76107513	     -0.95987453
      0.38500000	     15.13007851	     -5.31540059	     -6.55198719	     14.77718051	    -11.71404766	    -25.41368554	    -53.70456410	      8.74407979	      1.41021613	     61.80150471	     -0.49353808	     -3.16981822	    -11.21516864	      3.97171000	      6.36307290	     38.54681298	    -10.57052598	      0.94119402	      2.05531246	     -1.43570988	     -1.28798716	     -1.20656967	      2.16630270	     -0.71036943	     -0.89995469
      0.39000000	     24.13389277	     -0.43178719	     -8.70351668	     19.40892616	      2.85427788	    -37.65958311	    -47.49452812	      7.37466590	      0.65764716	     59.30166233	     -1.51045339	     -3.32217279	     -4.89966540	      7.65344285	      6.74966470	     37.17764352	    -10.36488745	      1.04257268	      1.95196382	     -1.35881297	     -1.32466335	     -1.41062574	      1.96233279	     -0.64320298	     -0.88813801
      0.39500000	     26.26897127	      9.00962035	     -8.84234946	     14.29742749	     16.23610769	    -49.87615554	    -44.18639281	      6.49885369	      0.27140592	     55.54653627	     -3.36735207	     -2.99559413	     -0.49316295	     14.17263826	     10.42765460	     36.27568250	     -9.61654987	      1.09125888	      1.97348127	     -1.73418065	     -1.28162037	     -1.57835318	      1.89578468	     -0.52649739	     -0.94427988
      0.40000000	     22.91519438	     20.70661114	     -7.38689863	      0.32208729	     27.18269918	    -61.52621542	    -43.96509082	      6.22468730	      0.28085326	     51.88413740	     -5.92463797	     -2.26496667	      1.91639774	     21.84807538	     16.59370440	     35.76769673	     -8.77400799	      1.20393731	      2.11335991	     -2.57053526	     -1.20469641	     -1.66683975	      1.97130897	     -0.35510478	     -1.07156470
      0.40500000	     16.69943708	     31.08529881	     -5.53668672	    -18.51849190	     36.02436452	    -71.25441769	    -46.25849371	      6.07882505	      0.64800791	     49.58847689	     -9.11014593	     -1.27794312	      2.81057335	     28.11174455	     23.27526324	     35.44457221	     -8.30830828	      1.28159436	      2.32775837	     -3.78837152	     -1.13516067	     -1.64957124	      2.14228583	     -0.16138155	     -1.24213381
      0.41000000	     10.09215673	     36.10223840	     -4.22718763	    -36.34950374	     43.24770962	    -76.55041612	    -50.22807676	      5.50715929	      1.28411665	     49.29552850	    -12.35707253	     -0.33210311	      3.01168372	     30.28369297	     28.03178826	     35.14989531	     -8.47524890	      1.16104116	      2.56657804	     -5.02418345	     -1.10006508	     -1.55395159	      2.32468244	      0.01217979	     -1.39196513
      0.41500000	      4.57083320	     33.18858672	     -3.75795613	    -47.81300060	     47.76744756	    -75.49317485	    -55.23361147	      4.25135629	      2.07693173	     50.85726319	    -14.89184874	      0.29255242	      3.38096877	     26.77907100	     29.12615862	     34.90355703	     -9.23474959	      0.74329569	      2.79847989	     -5.87176068	     -1.10050958	     -1.47263059	      2.45349177	      0.13895038	     -1.46602917
      0.42000000	      0.35357230	     22.66885856	     -3.49774946	    -50.31624761	     47.10713850	    -67.57060059	    -60.85171823	      2.44869742	      2.87697226	     53.54496032	    -15.96520759	      0.44528059	      4.33185996	     18.13090351	     26.61930178	     34.87362951	    -10.31535950	      0.05565980	      3.00117914	     -6.05392637	     -1.12002375	     -1.52956032	      2.52366665	      0.20865239	     -1.45250274
      0.42500000	     -3.40121097	      8.28841521	     -2.28172248	    -45.30774031	     40.11853731	    -53.95414397	    -66.70055334	      0.63741883	      3.47764037	     56.30738376	    -15.18024566	      0.16284831	      5.70711731	      7.22289556	     22.45368903	     35.26206505	    -11.34632375	     -0.71612218	      3.13939664	     -5.54269951	     -1.13707576	     -1.82397537	      2.58029185	      0.21772905	     -1.38665589
      0.43000000	     -7.46307392	     -4.20500652	      0.48743391	    -37.47746801	     29.46965229	    -38.18438912	    -72.20435443	     -0.37782147	      3.64877438	     58.14820915	    -12.64740016	     -0.37390154	      7.28066939	     -1.90423835	     19.13847695	     36.11122329	    -12.03584628	     -1.27434794	      3.15725881	     -4.51900653	     -1.12968016	     -2.37252345	      2.66792298	      0.16423961	     -1.31541996
      0.43500000	    -11.30965508	     -9.42750880	      3.68407791	    -32.00662960	     20.03878780	    -25.82513339	    -76.34689866	      0.11041860	      3.21838132	     58.40504825	     -9.36702106	     -0.75273871	      9.06801935	     -6.06559448	     18.01605789	     37.09717813	    -12.25593841	     -1.33960335	      2.99090577	     -3.48717160	     -1.06821484	     -3.06209637	      2.79104713	      0.04968043	     -1.27932593
      0.44000000	     -1.93890486	     -6.92679241	      5.05211847	    -17.61748479	    -12.86236800	    -16.97273268	    -69.35090602	     -1.30319079	      2.71798131	     56.99749941	     -6.49405951	     -0.61566748	     11.02598328	     -4.53254284	     18.62963659	     30.27837229	    -12.04843331	     -2.14565648	      2.67125406	     -2.90864818	     -0.93613812	     -1.24575092	      2.92166561	      0.10616794	     -1.28930347
      0.44500000	     18.21637947	     -0.48576303	      3.49674574	      0.29392294	    -49.34996772	    -10.21645378	    -52.88734572	     -4.27039974	      1.95144668	     54.51703736	     -4.77406572	      0.11928802	     12.80117517	      0.38066941	     19.51941101	     18.71637647	    -11.60243211	     -3.61298203	      2.06803502	     -2.97467381	     -0.75039657	      1.02513326	      3.03583956	      0.07390909	     -1.33378741
      0.45000000	     38.60537192	      5.01489337	      0.52926168	      8.98280387	    -63.08998666	     -2.23421136	    -34.96353980	     -6.21526615	      0.97092505	     52.04607340	     -4.09857855	      1.09235573	     13.60784457	      4.65323803	     19.29894313	      8.81796612	    -11.21577521	     -4.27088715	      1.56394545	     -3.42779332	     -0.56272726	      3.07054770	      3.13002223	      0.07038897	     -1.38044339
      0.45500000	     61.32621411	      2.79561632	     -2.30495582	     18.31019640	    -80.28799248	     17.49023108	    -14.37296872	    -12.04180677	      0.85258110	     50.47098910	     -3.87192618	      1.76550983	     12.26392733	      5.50056041	     17.17044789	     -3.06152135	    -11.12424280	     -6.22108010	      1.52322584	     -3.80512609	     -0.42379309	      6.53325818	      3.20959252	      0.22878029	     -1.39450822
      0.46000000	     67.09367515	     -6.90137685	     -2.88057666	     15.29226486	   -127.44172776	     52.34923272	     -8.84788878	    -24.17211171	      2.46501193	     49.87075813	     -3.18875187	      1.65398236	      8.19199320	      3.02136027	     13.29098192	    -10.69138098	    -11.31041264	    -11.21520208	      2.23653638	     -3.59488819	     -0.35088999	     10.30778786	      3.26974005	      0.60129454	     -1.34515838
      0.46500000	     37.18165572	    -17.07068235	      0.69377664	    -19.45030424	   -210.26533742	     92.92626564	    -35.40473608	    -39.81987343	      6.05458562	     49.72661846	     -1.41390409	      0.65774612	      2.60675059	     -0.91706750	      9.00029341	     -7.29197769	    -11.56287790	    -18.90476532	      3.61973811	     -2.59529564	     -0.32186191	     13.05859427	      3.29693271	      0.96646648	     -1.22893286
      0.47000000	     -8.72779019	    -20.31360519	      7.43851651	    -69.79167722	   -301.31604654	    122.72082773	    -76.18025167	    -52.74280049	     10.59687509	     49.62344464	      1.30111728	     -0.84022256	     -1.98131801	     -4.69371141	      6.23365629	     -1.96779723	    -11.69705690	    -26.84336209	      4.70798079	     -1.10180041	     -0.29900786	     15.34720070	      3.28205912	      0.92228984	     -1.07822946
      0.47500000	    -33.49135565	    -14.65067991	     13.83891552	   -100.99706468	   -336.22618695	    128.24955812	    -96.32897683	    -56.28929861	     13.70649837	     49.56675597	      4.22136049	     -2.32568285	     -3.38975995	     -7.98110328	      6.34394036	     -7.65886483	    -11.65835892	    -31.14487708	      4.30158154	      0.40257752	     -0.25913818	     17.44832648	      3.23048941	      0.64753398	     -0.93398393
      0.48000000	    -27.72475371	     -5.63202054	     17.28864728	   -102.94046415	   -267.35804397	    106.54611302	    -86.10282510	    -50.26845463	     14.33053775	     49.56723633	      6.30922303	     -3.34124271	     -0.78089263	    -11.44798113	      9.11372490	    -23.21993238	    -11.42883133	    -30.34458086	      2.74636019	      1.46130316	     -0.19660432	     18.50984727	      3.16173940	      1.11756551	     -0.83042363
      0.48500000	    -11.43010326	     -4.48769408	     17.31063204	    -87.94338846	   -124.41979938	     67.26319738	    -64.41387114	    -45.97584956	     15.07919063	     49.33783815	      6.64570138	     -3.57553038	      4.95866252	    -15.61163434	     12.54314836	    -39.03620487	    -10.97721049	    -29.89306766	      1.63939063	      1.76798717	     -0.11662473	     16.59029286	      3.09880809	      2.62353848	     -0.78842927
      0.49000000	      0.58876334	    -14.27324696	     13.24270535	    -60.76603377	     17.44533030	     20.09541865	    -46.48388492	    -52.20436256	     18.52395823	     48.49678225	      4.69227839	     -2.82257035	     11.53627903	    -19.92222261	     14.05790310	    -53.34518691	    -10.32260404	    -35.12337471	      1.55847927	      1.11893841	     -0.02936371	     10.87018856	      3.05895712	      4.60814129	     -0.82136331
      0.49500000	      8.83920918	    -21.92964070	      4.66918899	    -18.70528537	    114.08892667	    -33.01566491	    -32.75134491	    -61.41448855	     22.38041787	     46.94625038	      1.14118093	     -1.43309714	     16.96864802	    -22.88608102	     12.64181700	    -70.18584129	     -9.58752806	    -42.45118125	      1.41453714	     -0.15796586	      0.04601463	      2.67785679	      3.04063012	      6.87203246	     -0.90165801
      0.50000000	     11.25109595	    -19.80312828	     -5.61612810	     28.51009176	    165.07599100	    -79.44167251	    -24.64859234	    -67.62427590	     24.29948685	     44.69572032	     -2.43866533	     -0.14949455	     21.34002454	    -23.18671818	      9.60928812	    -89.03178993	     -8.91857576	    -48.68313055	      0.15851325	     -1.36425448	      0.09355745	     -6.55443177	      3.01862027	      8.91256017	     -0.96886614
      0.50500000	      1.75919411	    -16.29888892	    -12.20366927	     63.66915317	    180.88163715	    -93.92685118	    -26.92544292	    -77.38855235	     26.35123422	     41.59677894	     -4.58444330	      0.30889844	     26.53952161	    -21.04988144	      6.97427776	   -106.88218275	     -8.38940119	    -57.39604644	     -2.30513871	     -1.81905993	      0.10913620	    -16.42492346	      2.95117949	      9.83876079	     -0.95808488
      0.51000000	    -19.61372942	    -11.82833107	    -11.65255407	     78.19291437	    172.65249164	    -73.78435390	    -40.21147468	    -88.27531847	     29.24450379	     37.48166631	     -4.89466490	     -0.28808786	     34.42907418	    -18.64687169	      5.37155408	   -121.45537116	     -7.99424334	    -67.10670196	     -4.91545244	     -1.30373547	      0.10133758	    -27.65095436	      2.80365637	     10.57422516	     -0.84065693
      0.51500000	    -46.82940074	      1.99709436	     -5.32587796	     72.54013247	    157.69420605	    -41.69160067	    -60.62173518	    -88.36087702	     30.04708299	     32.57207526	     -3.92433307	     -1.70080658	     45.38210406	    -18.84554129	      3.76003775	   -130.76748182	     -7.66002651	    -70.67901408	     -6.40314306	     -0.03230771	      0.08319712	    -40.46229022	      2.57289612	     12.74057009	     -0.63456348
      0.52000000	    -67.88446739	     16.96827734	      2.23689773	     56.56893226	    146.13550773	     -8.95296672	    -78.24477005	    -81.79842691	     28.72821644	     27.52085232	     -2.65321714	     -3.28224568	     58.33607444	    -23.21300132	      1.08689877	   -137.29193311	     -7.21621387	    -69.51803474	     -7.19094324	      1.42991887	      0.07290013	    -53.71392676	      2.29771427	     15.67366207	     -0.40309543
      0.52500000	    -69.53830002	     15.37902153	      7.92227795	     45.08060761	    133.60594555	     29.54083829	    -81.65872618	    -84.08344993	     28.98176131	     23.23707747	     -1.71836100	     -4.28656800	     71.78130417	    -31.03285639	     -2.07227129	   -146.40646794	     -6.48762416	    -71.70980098	     -8.50978106	      2.44719029	      0.09138521	    -66.39381934	      2.04500990	     17.73952849	     -0.22379076
      0.53000000	    -51.19166353	     -1.96624953	     11.40921297	     41.04553336	    114.06308218	     68.26463057	    -71.26339947	    -96.08601882	     31.69635672	     20.62341493	     -1.04484504	     -4.27584793	     84.25251430	    -39.93331499	     -4.02254922	   -157.30044396	     -5.48658174	    -78.05504525	    -10.23291948	      2.63663377	      0.14899578	    -78.76782397	      1.87904921	     18.99181220	     -0.14952810
      0.53500000	    -21.95210667	    -21.38428550	     12.64373562	     37.01965990	     83.63375848	     93.08415238	    -55.39045907	   -107.81916277	     34.53693557	     20.09355547	     -0.12269422	     -3.37644708	     94.24184617	    -47.24966791	     -3.80093794	   -166.00236215	     -4.45683793	    -83.71690613	    -11.60391600	      2.07042530	      0.23034176	    -91.24498188	      1.82768502	     20.26613439	     -0.18465448
      0.54000000	     10.88125664	    -36.61711301	     11.11438404	     29.81479871	     38.01903156	    100.09606627	    -38.33619392	   -116.08009502	     36.44882997	     21.11206360	      1.24079024	     -2.08187519	    100.45965302	    -51.10328464	     -1.99483519	   -172.92665827	     -3.69237794	    -87.52415103	    -12.65689957	      1.11721038	      0.30072043	   -103.73607036	      1.86398066	     21.62961837	     -0.29126604
      0.54500000	     38.99218972	    -47.76903142	      7.30098165	     20.54496017	    -16.15086397	     93.14922532	    -23.53029791	   -122.88109511	     37.94391073	     22.45639035	      2.50444167	     -0.91720891	    102.46175415	    -50.86486564	     -0.09506302	   -178.76996758	     -3.31861045	    -90.90113211	    -13.79217998	      0.18293641	      0.33105494	   -116.06592863	      1.91612985	     22.69187828	     -0.40776472
      0.55000000	     53.71938164	    -52.89326679	      2.53862238	     12.60830516	    -59.67335848	     74.95282651	    -15.56926763	   -127.44299293	     38.90714081	     23.12412334	      2.77022147	     -0.29081521	    101.07755373	    -47.28101387	      0.61615290	   -181.84943154	     -3.23551661	    -93.52035541	    -15.08141635	     -0.39000071	      0.31549799	   -128.02644880	      1.90825861	     23.31676249	     -0.47079057
      0.55500000	     56.54539300	    -50.18976671	     -2.06485066	     13.87952602	    -78.33221122	     50.63593180	    -12.72510916	   -128.20787815	     38.65166724	     22.88082361	      1.48721978	     -0.35329373	     98.28945456	    -42.28518079	     -0.15101490	   -183.12514500	     -3.22444049	    -94.47825660	    -16.49426563	     -0.44221264	      0.27160429	   -139.38475203	      1.81307912	     23.63080596	     -0.44930117
      0.56000000	     55.45996197	    -41.75767496	     -5.20129994	     25.90653918	    -71.20404035	     30.91913108	     -9.37135722	   -126.25965539	     37.09340122	     21.91656190	     -1.07462846	     -0.92069062	     96.23944942	    -38.11576320	     -1.60695642	   -185.20156626	     -3.04652607	    -94.04239153	    -18.07217062	     -0.07011229	      0.22993646	   -150.01355191	      1.66785681	     23.75947437	     -0.36249092
      0.56500000	     51.93763931	    -30.80443932	     -4.88194632	     34.58268760	    -45.60599731	     25.15799929	     -5.57512593	   -123.17301250	     34.80979022	     20.25039785	     -3.89897554	     -1.65003573	     95.70729460	    -36.13112668	     -2.30909479	   -186.78224278	     -2.48565525	    -92.61954362	    -19.64100529	      0.51364463	      0.21834445	   -159.83320771	      1.53527765	     23.76966707	     -0.25787837
      0.57000000	     42.58574694	    -19.66899775	      0.41438626	     24.76091227	    -14.79423728	     35.20918665	     -4.83014703	   -119.88869656	     32.62681134	     17.70041748	     -5.80895495	     -2.26282440	     95.52674739	    -36.29771770	     -0.81538495	   -184.64907890	     -1.44059272	    -90.53877204	    -20.85818066	      1.13579516	      0.24733898	   -168.73318155	      1.45613190	     23.69624742	     -0.17862085
      0.57500000	     29.17759213	    -10.74196605	     10.14533890	     -1.79776062	      4.25522505	     56.39561229	     -5.72023897	   -117.68108632	     31.13852089	     14.22886473	     -6.08301678	     -2.59518529	     93.62072411	    -37.52341322	      3.41407682	   -179.14260793	     -0.03334549	    -88.62131630	    -21.60967237	      1.66324404	      0.30639730	   -176.60965746	      1.43151237	     23.55137546	     -0.14756588
      0.58000000	     17.71608116	     -5.48731887	     21.34529060	    -31.46671761	     -1.46377557	     80.70681412	     -3.38788228	   -116.95819019	     30.05216398	     10.04533034	     -4.67102368	     -2.62129360	     88.45566653	    -38.43336776	      9.27317224	   -173.53328785	      1.39203569	    -87.21743587	    -22.08826420	      2.01552700	      0.36954232	   -183.36824574	      1.42761587	     23.40396104	     -0.16086820
      0.58500000	      9.20583611	     -3.09384175	     30.24125418	    -55.39602576	    -31.85908423	     99.03515541	      2.36466219	   -115.78833698	     28.34798795	      5.47488307	     -1.98273954	     -2.54567016	     79.82546824	    -38.28264803	     14.53292246	   -169.01768312	      2.44854270	    -85.27071601	    -22.47760742	      2.28508431	      0.40489496	   -188.88826392	      1.39878801	     23.35992065	     -0.19008512
      0.59000000	     -1.57833995	     -3.40309758	     35.29958104	    -72.67501162	    -68.92783080	    106.03002677	      6.40735778	   -112.65095288	     25.80365836	      0.86360883	      1.49223397	     -2.75741693	     69.06892467	    -37.32430795	     17.72553118	   -162.97685725	      2.99591264	    -81.89652576	    -22.68655658	      2.76296248	      0.39094110	   -193.00723018	      1.31552773	     23.36303906	     -0.19838945
      0.59500000	    -15.97644324	     -8.02193278	     37.89130422	    -80.22578537	    -87.50264333	    103.53879588	      6.62862741	   -108.52811531	     23.24063640	     -3.40491775	      5.33049001	     -3.54363907	     58.81927461	    -36.08335776	     19.29816887	   -153.16710030	      3.22862353	    -77.60615363	    -22.51344021	      3.70947170	      0.32988844	   -195.61689063	      1.17477215	     23.27827193	     -0.16244095
      0.60000000	    -26.82206707	    -16.30258490	     39.61250084	    -71.76838909	    -76.18847862	     96.48121119	      7.03099082	   -104.46003446	     21.11155787	     -6.79040011	      8.98562123	     -4.81280420	     51.94466820	    -34.43593232	     20.57504988	   -141.15049439	      3.37497187	    -73.16815387	    -21.94139395	      5.05060691	      0.24065933	   -196.68355874	      1.00951336	     23.11041213	     -0.09183105
      0.60500000	    -26.94284900	    -24.65923617	     40.86060085	    -47.36627713	    -43.12318723	     87.24815828	     11.26351143	   -100.24922393	     19.29006384	     -8.61962767	     11.66422418	     -6.11063278	     49.80222263	    -31.91805792	     22.16396340	   -129.67056371	      3.39687409	    -68.89980052	    -21.11815505	      6.33619156	      0.14366234	   -196.12026759	      0.89186207	     22.85709310	     -0.02966262
      0.61000000	    -17.35969494	    -29.49856123	     41.29629204	    -15.69666893	     -5.45980406	     72.97124532	     17.69770136	    -95.15357989	     17.59308139	     -8.51730111	     12.53147672	     -6.88912283	     51.08760094	    -28.83253934	     23.54415683	   -119.01601335	      3.11346264	    -64.67831491	    -20.13745263	      7.01473527	      0.05787960	   -193.84611419	      0.88491076	     22.45853057	     -0.02139563
      0.61500000	     -5.52352061	    -30.14708221	     39.99531584	     14.37484601	     21.87166511	     47.21190922	     22.24809261	    -88.98484538	     16.04906952	     -6.86167984	     11.12589782	     -6.80822251	     52.46032982	    -26.46437075	     23.23063801	   -107.80592662	      2.49530419	    -60.37856765	    -18.98018264	      6.77290014	     -0.00128295	   -189.92429655	      0.98435998	     21.90112702	     -0.08168317
      0.62000000	      1.90208487	    -29.53695801	     35.44801560	     41.49014722	     32.46973686	      5.68887661	     23.96376559	    -82.45784447	     14.76716860	     -4.67122814	      7.75987499	     -5.91816229	     50.34800055	    -26.20113620	     19.21409282	    -96.02871736	      1.69478154	    -56.25849721	    -17.67116216	      5.70992919	     -0.03227500	   -184.48822090	      1.12660174	     21.18264594	     -0.19043798
      0.62500000	      2.69133785	    -30.94720695	     26.84856624	     67.56880631	     28.93121163	    -47.11449189	     25.12699149	    -76.10610543	     13.60417367	     -3.02696194	      3.52246843	     -4.58672061	     43.00196866	    -28.45040363	     10.52939860	    -85.14857057	      0.87785948	    -52.48806572	    -16.32413857	      4.23165668	     -0.04793155	   -177.65293657	      1.24321555	     20.29392210	     -0.31144883
      0.63000000	     -1.91411848	    -34.25674088	     15.70775994	     88.03616101	     19.31023413	    -96.15489464	     26.75577643	    -69.68196507	     12.26818600	     -2.54881155	     -0.28982497	     -3.20391001	     32.15311867	    -31.91158459	     -1.18055647	    -75.56791759	      0.14836174	    -48.73591662	    -14.99239237	      2.75185715	     -0.06063638	   -169.48839217	      1.30169928	     19.25468643	     -0.41570179
      0.63500000	     -8.10123169	    -36.68130543	      5.29312545	     93.88123262	     12.05602595	   -124.10293738	     27.77616587	    -63.11496137	     10.73679837	     -3.20318839	     -2.85019706	     -2.00003639	     22.36867304	    -34.08589589	    -12.54134933	    -66.30716233	     -0.38229530	    -44.71825380	    -13.62130931	      1.52364077	     -0.07061783	   -160.05518549	      1.31209524	     18.09806150	     -0.49252942
      0.64000000	    -11.34881417	    -36.04497612	     -1.83329372	     82.38414189	     11.94836275	   -124.95267958	     27.46514032	    -57.02777892	      9.28990296	     -4.49232409	     -4.17669416	     -1.02805992	     17.72094733	    -33.16228771	    -20.99076917	    -56.75800055	     -0.55762359	    -40.66269024	    -12.14927069	      0.61475252	     -0.06862757	   -149.47175798	      1.31102311	     16.84002594	     -0.54977033
      0.64500000	     -9.12587383	    -32.34188769	     -5.15892145	     60.30941511	     18.70503528	   -107.83611582	     26.64085721	    -51.80104610	      8.09822982	     -5.90000674	     -4.73624494	     -0.37459704	     19.00854772	    -29.30831024	    -25.86237618	    -47.47040426	     -0.26502556	    -36.87725180	    -10.60178178	      0.09524877	     -0.05166239	   -137.86241379	      1.33648060	     15.47775978	     -0.59611591
      0.65000000	     -2.71664114	    -26.46677870	     -5.78032788	     36.41196518	     27.98735381	    -87.30705752	     26.11447841	    -46.75506436	      7.01775985	     -7.27085686	     -4.90869022	     -0.12570326	     23.80219373	    -23.89682826	    -27.63940414	    -39.09887773	      0.48315755	    -33.16843795	     -9.05869977	      0.01170780	     -0.03234518	   -125.24664149	      1.41312477	     14.02087747	     -0.64132743
      0.65500000	      1.69343209	    -19.14236835	     -5.61865244	     14.36063211	     34.21440647	    -71.65217239	     23.81495175	    -40.75840848	      5.93463830	     -8.75516563	     -4.67097323	     -0.31768139	     28.20848792	    -18.03969822	    -27.30560152	    -30.68947962	      1.52762111	    -29.03646477	     -7.51462507	      0.35712427	     -0.03493741	   -111.78545858	      1.54473770	     12.51625808	     -0.69425345
      0.66000000	     -2.59581709	    -11.07593676	     -6.45074989	     -4.38739135	     33.54679167	    -61.19516779	     16.73127026	    -33.41672500	      5.02953823	    -10.47759754	     -3.99129826	     -0.77913943	     28.89670877	    -12.35748804	    -26.08915493	    -20.69233068	      2.59345672	    -24.41019324	     -5.88820236	      0.92207589	     -0.07642790	    -97.99401750	      1.71457749	     10.99881383	     -0.76471125
      0.66500000	    -13.65758938	     -3.32084019	     -8.75161469	    -13.44440125	     26.18440074	    -53.15734893	      7.62479546	    -24.76329917	      4.29440163	    -12.34618860	     -2.94820272	     -1.31255941	     24.80863995	     -7.52478101	    -24.96366586	    -10.35820493	      3.41759180	    -19.44382572	     -4.23169710	      1.47830167	     -0.15704184	    -84.19160509	      1.89108326	      9.50415303	     -0.84904851
      0.67000000	    -23.80916633	      2.66722294	    -11.65791447	     -7.03344382	     17.70221348	    -43.85032545	      2.22173859	    -15.39088728	      3.48017806	    -14.15660493	     -1.58982090	     -1.83556201	     17.64941380	     -4.01631182	    -24.35617338	     -2.34347943	      3.90409528	    -14.27187388	     -2.78316739	      1.93612393	     -0.26507873	    -70.44927418	      2.04364528	      8.06837785	     -0.93160872
      0.67500000	    -29.26979152	      5.51299811	    -14.25135838	     11.43166797	     15.41351776	    -28.87564018	      1.66228557	     -6.82479426	      2.59144925	    -15.65833420	      0.15242693	     -2.35723784	     10.43269004	     -1.41988321	    -24.43557499	      2.97400514	      4.10395673	     -9.34456240	     -1.71397791	      2.32014828	     -0.38778097	    -57.37037374	      2.15993992	      6.69368185	     -0.99943545
      0.68000000	    -28.61730208	      5.38241502	    -16.29956552	     35.52881030	     21.38891691	     -7.60351126	      5.26462041	     -0.23282823	      1.73264370	    -16.57115911	      1.99951807	     -2.70636944	      5.23829414	      1.21295184	    -25.29219365	      6.03441536	      4.09061843	     -5.05571837	     -1.00580593	      2.46819376	     -0.51425237	    -45.70771709	      2.25314108	      5.41959836	     -1.06657170
      0.68500000	    -20.06859739	      3.35042529	    -17.74913958	     61.18595589	     28.60070521	     14.35436758	     13.53144773	      4.23513949	      0.86569074	    -16.68669915	      3.69718528	     -2.83205727	      2.26384733	      4.37633538	    -26.50975961	      6.41191453	      3.94135157	     -1.39712876	     -0.58773048	      2.33157241	     -0.63756777	    -35.74255105	      2.33690448	      4.35994486	     -1.14268548
      0.69000000	     -4.52753508	      0.49021314	    -18.19003238	     82.42659674	     24.51903217	     28.15172797	     25.18105837	      6.72313878	      0.04392220	    -16.01444138	      5.15277274	     -2.83410592	      0.49642562	      7.86974289	    -26.86163406	      4.31052321	      3.81700131	      1.60748855	     -0.38692637	      2.03980071	     -0.74702303	    -27.58698934	      2.40262076	      3.58141165	     -1.21762214
      0.69500000	     13.06768222	     -2.10827853	    -17.05133628	     89.51661097	      0.85023774	     27.21773035	     35.82788300	      7.38626209	     -0.44879472	    -14.81713473	      6.05256353	     -2.67262542	     -1.18203436	     11.21586315	    -24.95115763	      1.55254264	      3.96489083	      3.70274491	     -0.24358018	      1.59145633	     -0.82010459	    -21.24046503	      2.42752043	      2.99932207	     -1.28196190
      0.70000000	     26.62974992	     -4.73262739	    -14.16228917	     74.83525696	    -39.43467052	     13.05369330	     40.65016760	      6.48072169	     -0.34149035	    -13.39403191	      6.72281545	     -2.54498560	     -3.24075610	     13.99404778	    -20.28985739	      0.44076664	      4.60922327	      4.64026184	      0.00670886	      1.25731042	     -0.83886501	    -16.29763055	      2.39386197	      2.43635541	     -1.30592706
      0.70500000	     34.51221732	     -7.46005269	     -9.71050218	     41.55969227	    -84.43807671	     -6.16918891	     39.44339809	      4.39224054	      0.27482841	    -12.10645414	      7.32910842	     -2.47462590	     -5.36873325	     16.24687844	    -13.73606733	      1.18556033	      5.91492750	      4.60071092	      0.34672969	      1.11457721	     -0.78953833	    -11.89094547	      2.31469265	      1.86594905	     -1.28343453
      0.71000000	     39.50743919	     -8.23114398	     -4.41020399	      3.76317182	   -118.79798711	    -21.83625760	     36.82119013	      1.82125178	      0.98248427	    -11.46731872	      7.25159223	     -2.16341205	     -7.08498145	     18.84558790	     -7.09595986	      1.72359225	      7.98592641	      4.21219803	      0.57504986	      0.80901948	     -0.65570205	     -6.95470432	      2.23383287	      1.29972383	     -1.24868555
      0.71500000	     41.65485890	     -4.95711918	     -0.16973229	    -24.31429582	   -128.49856955	    -30.39377012	     35.66499176	     -0.34274587	      1.59548308	    -11.99901924	      6.17550170	     -1.51781706	     -8.63779189	     22.63774681	     -2.41359886	      0.99290371	     10.82978591	      3.70057802	      0.61075863	      0.19103889	     -0.42181713	     -1.02060080	      2.19890603	      0.29381559	     -1.22053921
      0.72000000	     33.56372937	      5.43022161	     -1.46526048	    -47.54802796	   -126.37830451	    -38.22885263	     32.04540842	      0.04104873	      2.05588808	    -14.32451831	      3.28907203	     -0.30681171	    -11.28663668	     26.77843548	     -1.26129480	      1.69710618	     14.38708753	      3.64814019	      0.67219642	     -1.15311399	     -0.06659304	      1.73366838	      2.25731808	     -0.14634081	     -1.23891429
      0.72500000	     15.57185299	     17.35631977	     -7.88031989	    -59.49507447	   -109.62059021	    -49.58564859	     27.55204902	      1.81076726	      2.40432563	    -18.80576443	     -0.62702738	      1.21301502	    -16.50673882	     28.86048614	     -4.11609428	      3.48195975	     18.46863420	      3.80500926	      0.88013480	     -2.95976522	      0.40277148	      2.31959958	      2.42582190	     -0.09794537	     -1.29779001
      0.73000000	     -4.56927979	     23.64167931	    -16.07378521	    -53.12730605	    -81.21400528	    -65.34925966	     27.90210630	      2.30317907	      2.29853696	    -25.51480589	     -3.99186155	      2.66078843	    -24.64674676	     27.24102728	     -9.93290816	      3.32580073	     22.81774921	      3.64814802	      0.88026684	     -4.66428292	      0.94607634	      3.00938293	      2.67777587	     -0.10237519	     -1.36977532
      0.73500000	    -23.48529738	     22.60874867	    -23.25685460	    -35.23285454	    -52.19137685	    -84.35414710	     32.56018016	      0.49085156	      1.76598782	    -34.34840389	     -5.86793325	      3.85077370	    -34.12639923	     22.57162377	    -16.19085384	      1.43908558	     27.22140360	      2.86185030	      0.69371254	     -5.94387985	      1.50628264	      3.54330152	      2.93024779	     -0.14984488	     -1.43265985
      0.74000000	    -38.09602304	     16.58299774	    -26.89656138	    -16.02938394	    -29.33777147	   -102.11823530	     39.67405060	     -2.99339066	      0.88681981	    -44.86616460	     -5.68181247	      4.65926349	    -41.97868413	     16.85724878	    -20.00074256	     -1.38123833	     31.56934925	      1.61132317	      0.38118811	     -6.51732703	      2.02842350	      3.72730293	      3.05894286	     -0.20774017	     -1.45068308
      0.74500000	    -46.70928849	     10.08097637	    -25.87585540	     -4.89656198	    -14.76427447	   -113.26946260	     47.08679778	     -6.56471694	     -0.22932000	    -56.17663326	     -4.13234303	      5.19687910	    -45.49938938	     11.65100828	    -19.94701955	     -4.31271284	     35.72809138	      0.35672923	      0.00335292	     -6.62393187	      2.48290377	      3.50549271	      2.96859298	     -0.24625470	     -1.42559173
      0.75000000	    -49.88631757	      5.95793243	    -21.41431368	     -5.94465330	     -6.03310277	   -113.18342854	     52.87574006	     -8.81875922	     -1.43392204	    -66.76638727	     -1.91358120	      5.53897302	    -43.75117737	      7.34947174	    -16.94154218	     -6.78287800	     39.41504986	     -0.49669482	     -0.38550214	     -6.47132631	      2.85415870	      2.95400545	      2.62823830	     -0.25336669	     -1.36771440
      0.75500000	    -50.14708746	      3.94608399	    -16.15844386	    -17.45014837	      2.33974603	    -99.99108181	     55.67012035	     -9.35786426	     -2.50112404	    -74.97079240	      0.95198568	      5.66921418	    -37.89440228	      3.57320865	    -13.27047950	     -8.49326860	     42.30792865	     -0.87165005	     -0.72492863	     -5.94910794	      3.12827952	      2.22824799	      2.06713899	     -0.23684097	     -1.27576102
      0.76000000	    -49.96190721	      1.81386218	    -12.00030907	    -33.84424219	     16.19616223	    -75.64984812	     55.15925487	     -9.05744231	     -3.15338767	    -79.55534401	      4.31381395	      5.57152204	    -30.27732094	     -0.36923627	    -10.95816248	     -9.44059467	     44.18252025	     -1.08387963	     -0.95947874	     -4.98593171	      3.29188029	      1.50689913	      1.35229902	     -0.22369747	     -1.15460099
      0.76500000	    -49.31631564	     -3.12600518	     -8.97072521	    -47.89462786	     39.06577111	    -43.56323152	     52.40864683	     -9.45427180	     -3.21918195	    -79.80233977	      7.91375579	      5.18649717	    -22.92048009	     -4.90066303	    -10.70015646	     -9.91892152	     44.97469516	     -1.58533636	     -1.07732464	     -3.55195228	      3.33306257	      0.94915092	      0.55179018	     -0.25163592	     -1.00277387
      0.77000000	    -45.43349293	    -11.52894832	     -5.65126967	    -53.16764328	     69.74513280	     -6.39658189	     49.55705112	    -11.52863429	     -2.83101028	    -75.82111105	     11.15984230	      4.47518469	    -16.48340099	     -9.53836812	    -11.67834039	    -10.39193897	     44.80042164	     -2.50668412	     -1.13269134	     -1.86879958	      3.25860287	      0.66414462	     -0.28534432	     -0.34335106	     -0.82648942
      0.77500000	    -35.28547818	    -21.41754972	     -0.53437986	    -46.36396304	    101.53609897	     33.53897492	     48.82722673	    -14.95699179	     -2.41679943	    -68.92527850	     13.24511793	      3.47386801	    -10.57328541	    -13.23629781	    -12.24082867	    -11.22663225	     43.97833927	     -3.47402329	     -1.21091940	     -0.43009905	      3.11060724	      0.68788846	     -1.12193280	     -0.48443362	     -0.64842161
      0.78000000	    -18.71220768	    -29.40760093	      6.36967868	    -29.06028474	    124.40500812	     71.60212212	     51.22451582	    -18.18332746	     -2.43011873	    -61.32833153	     13.55717100	      2.31204398	     -4.89151679	    -15.29575208	    -11.19231934	    -12.41660180	     42.91452722	     -3.83937525	     -1.35726418	      0.26374892	      2.95527104	      0.97040112	     -1.90068851	     -0.62516859	     -0.49955924
      0.78500000	      0.60529301	    -32.52688200	     13.17999236	     -8.77821790	    128.99298162	    100.70628030	     55.80495291	    -19.49675537	     -2.96108981	    -55.44181545	     12.11024174	      1.22698991	      0.32793062	    -15.62462431	     -8.73486274	    -13.53564611	     41.94565346	     -3.26608417	     -1.53450889	      0.02869162	      2.85643801	      1.39165300	     -2.52524124	     -0.72447564	     -0.40210982
      0.79000000	     17.29120248	    -29.79287806	     17.56335942	      2.80326285	    110.13782607	    115.38278786	     60.33860546	    -18.20218530	     -3.64156627	    -53.25962750	      9.78043607	      0.54343408	      4.94667850	    -14.52984144	     -6.14420563	    -14.03581063	     41.29467810	     -2.05921871	     -1.65985002	     -0.81748341	      2.86541154	      1.81622974	     -2.89127808	     -0.79016451	     -0.34127598
      0.79500000	     27.36692415	    -22.06644381	     18.58873793	     -4.03756001	     69.26310576	    115.58463259	     62.87076698	    -14.88990182	     -3.97596459	    -55.73047589	      7.58000854	      0.53398500	      9.20772617	    -12.39284131	     -4.61185753	    -13.65812154	     41.03994032	     -0.88951648	     -1.68287096	     -1.74662941	      3.01664463	      2.16229290	     -2.95268519	     -0.86915269	     -0.26768043
      0.80000000	     29.53957865	    -10.69756343	     16.93639380	    -29.82147343	     15.56825013	    105.29175747	     62.92779336	    -10.65954161	     -3.77747973	    -62.27895819	      5.71194635	      1.20012090	     12.96920831	     -9.39625398	     -4.54327054	    -12.63439192	     41.11201663	     -0.20398095	     -1.62456410	     -2.50244104	      3.30290811	      2.42504190	     -2.77961838	     -0.99530287	     -0.14754118
      0.80500000	     24.62315817	      2.79806936	     13.73012274	    -64.20693680	    -36.59649003	     87.44427814	     61.48020187	     -6.41269460	     -3.23146346	    -71.10172581	      3.63905150	      2.20943603	     15.24797226	     -5.70147978	     -5.71062018	    -11.55247146	     41.43122421	     -0.02540517	     -1.54406283	     -3.21403001	      3.65640726	      2.63072506	     -2.56455192	     -1.15600669	     -0.00726017
      0.81000000	     14.73220584	     16.46849161	      9.58788188	    -92.31354919	    -74.16690322	     61.88755021	     59.86896050	     -2.54534854	     -2.68069689	    -80.05877309	      0.99005311	      3.08455449	     15.07250619	     -1.72875603	     -7.58896667	    -10.96224671	     42.02806333	     -0.08410400	     -1.48069775	     -4.08303441	      3.96972764	      2.77790668	     -2.55435786	     -1.29447974	      0.08214460
      0.81500000	      2.76569170	     27.77030614	      4.95966148	   -103.43455930	    -90.25315453	     29.52514836	     58.73040327	      0.68467987	     -2.31975319	    -87.23157866	     -1.71832792	      3.44074208	     12.49480464	      1.86959117	     -9.54060252	    -11.03581065	     42.92297367	     -0.16651317	     -1.42771816	     -5.02974592	      4.13027121	      2.83719892	     -2.93265691	     -1.35461669	      0.05799126
      0.82000000	     -7.72101744	     33.95964867	      0.52254154	    -96.28034594	    -84.88358473	     -3.81951408	     57.81929612	      2.97324344	     -2.14003002	    -90.92413165	     -3.11401830	      3.08658018	      8.89581944	      4.27264748	    -11.15201727	    -11.53405113	     43.86918925	     -0.22571783	     -1.36078840	     -5.60121041	      4.03757724	      2.80058361	     -3.70748451	     -1.32280622	     -0.09703996
      0.82500000	    -12.53210021	     32.60678491	     -2.94287771	    -79.13548410	    -62.69865761	    -29.04957111	     56.57337449	      4.05355729	     -2.05376752	    -89.65741960	     -1.68103278	      2.01297582	      6.78686079	      4.41050224	    -12.61997100	    -12.04915625	     44.24847620	     -0.29680104	     -1.27632452	     -5.17946995	      3.62089300	      2.71663446	     -4.65993737	     -1.23697989	     -0.34816628
      0.83000000	     -8.37282110	     21.90213275	     -4.73111434	    -64.83958126	    -27.00931052	    -38.94489559	     54.61109250	      3.64131522	     -1.89001919	    -82.43122712	      3.42068023	      0.36240224	      8.63062767	      1.17904632	    -14.61112082	    -12.25096274	     43.27506412	     -0.50638856	     -1.18091375	     -3.29703743	      2.87687097	      2.67321465	     -5.39207694	     -1.16258895	     -0.61534855
      0.83500000	      4.32160422	      2.30548409	     -4.55488766	    -63.68583412	     25.78946185	    -32.42443112	     51.77788358	      1.61625078	     -1.38680097	    -69.03097695	     11.79874958	     -1.57585125	     14.80281169	     -5.30465125	    -17.45826057	    -11.99884623	     40.39026029	     -1.02541138	     -1.05529648	      0.13264283	      1.91298261	      2.73885090	     -5.47277604	     -1.14270413	     -0.78581504
      0.84000000	     20.20379565	    -21.13801106	     -2.54058180	    -79.35850048	    103.97015665	    -14.91347813	     47.78041347	     -1.92986642	     -0.19189306	    -50.07275657	     21.48777945	     -3.36632571	     22.35569076	    -12.45612413	    -20.32516294	    -11.30171841	     35.52429090	     -2.09896509	     -0.85163901	      4.68684052	      0.94900553	      2.90026965	     -4.63009274	     -1.17842137	     -0.75096878
      0.84500000	     31.88267213	    -39.07256773	      0.50095343	   -108.73444890	    212.00090832	      3.66943644	     42.36357105	     -6.14054412	      1.74093260	    -26.81700412	     29.38890758	     -4.52244570	     26.19417271	    -16.33916128	    -21.46201341	    -10.25333393	     29.07825234	     -3.70206189	     -0.55132790	      9.49974238	      0.23391015	      3.05445721	     -2.89411408	     -1.22708895	     -0.47200544
      0.85000000	     35.01331907	    -42.73891246	      2.95486123	   -143.98714306	    345.60645025	     13.97031408	     36.09740915	     -9.21728702	      3.86225485	     -1.26630015	     33.00671217	     -4.72550038	     22.66708860	    -14.39280335	    -19.73662643	     -9.02901786	     21.85881872	     -5.29517587	     -0.20254882	     13.63543256	     -0.07599130	      3.08607101	     -0.59610716	     -1.22726944	     -0.02101483
      0.85500000	     30.58542465	    -28.73333551	      2.98589684	   -175.79441776	    493.84040645	     12.69450086	     30.77882467	     -8.94591985	      5.14143750	     23.16864773	     32.01542812	     -3.97058400	     12.64361022	     -6.66384625	    -15.63830495	     -7.88254937	     15.09770905	     -5.92022659	      0.11048407	     16.40967300	      0.03165824	      2.95317150	      1.78538056	     -1.12212047	      0.44119342
      0.86000000	     21.97231050	      0.63976636	      0.26702342	   -195.74530661	    643.15945116	      3.77122953	     28.68649272	     -4.10335730	      4.66650873	     41.25169484	     27.47243528	     -2.44236222	      0.73663140	      4.96848892	    -10.31587024	     -7.06875291	     10.29815502	     -4.79786463	      0.32188872	     17.10159320	      0.46994520	      2.70628386	      3.83996741	     -0.89314593	      0.70209852
      0.86500000	     10.64928929	     39.61446219	     -3.06070858	   -197.27417284	    779.44046133	     -6.02059080	     31.24435714	      4.40596790	      2.19897642	     46.98693301	     19.49470729	     -0.21471166	     -8.24338549	     17.56325069	     -4.14484376	     -6.73531881	      8.76113685	     -1.86559744	      0.40805905	     14.43655389	      1.11488006	      2.45166585	      5.37128113	     -0.58055608	      0.52639258
      0.87000000	     -4.68129469	     78.61330696	     -3.54095946	   -177.49234757	    888.87302896	    -10.80850582	     38.00569352	     13.28439063	     -1.49321393	     36.18334941	      7.31046484	      2.88847245	    -11.75342842	     27.15566147	      3.04276968	     -6.89366695	     11.02263209	      1.95503022	      0.39333009	      7.26073369	      1.82152640	      2.30125328	      6.38149473	     -0.27836954	     -0.23365353
      0.87500000	    -25.75014277	    103.55641862	      1.28026659	   -140.24480702	    960.28519545	     -5.81982380	     46.61375837	     17.93679402	     -4.72660766	      9.05143163	     -7.69912774	      6.93883833	     -9.63160679	     29.82352323	     10.82554119	     -7.44858203	     16.42271546	      4.94787288	      0.34312727	     -3.62620551	      2.41328712	      2.32653253	      6.93080695	     -0.10353169	     -1.45691751
      0.88000000	    -52.50026574	    101.99849818	     10.64884584	    -96.03480234	    990.27129867	     11.02775838	     53.84144890	     15.43412567	     -5.91522109	    -28.79020804	    -20.41988002	     11.19407714	     -3.34263450	     24.73318423	     18.07161865	     -8.16413146	     22.99591395	      5.67845546	      0.32918455	    -14.62275104	      2.70750358	      2.51240007	      7.01828742	     -0.12144557	     -2.69230465
      0.88500000	    -83.43864996	     74.77933692	     19.86716490	    -57.29036227	    987.92482134	     32.57827173	     56.88391182	      7.05672088	     -4.76416516	    -68.20354237	    -26.54486332	     14.16571320	      4.84731900	     16.32268862	     23.48400390	     -8.62092129	     28.04038356	      4.11339374	      0.38811482	    -21.79315672	      2.60952291	      2.73974420	      6.60533128	     -0.28466073	     -3.42426359
      0.89000000	   -116.78328910	     36.04693672	     21.41881868	    -33.58150277	    973.23068796	     44.12084718	     54.34416399	     -2.32302797	     -2.53501519	   -100.59181070	    -24.91362146	     14.40381590	     13.24049702	     12.27057631	     25.56098181	     -8.38504313	     29.67791502	      1.70580556	      0.50063380	    -22.92960620	      2.17397089	      2.84583877	      5.69606505	     -0.45112865	     -3.35057043
      0.89500000	   -150.38233501	      2.24989441	      9.04600450	    -31.57827471	    967.63323851	     33.85175395	     46.47815222	     -7.97885205	     -0.85849263	   -121.62998840	    -16.98184335	     11.42110784	     22.17771615	     18.36680581	     22.69872502	     -7.28402981	     28.06965499	      0.10010640	      0.61371188	    -18.23402926	      1.57264927	      2.73635126	      4.39496390	     -0.49708450	     -2.52281798
      0.90000000	   -179.56665432	    -16.20063369	    -17.35969855	    -56.37333780	    983.05519582	     -1.20900607	     35.06558356	     -8.08223813	     -0.64331084	   -131.38015251	     -6.68827232	      6.32080613	     33.97789327	     34.20070712	     14.55643313	     -5.53657592	     24.92223596	      0.09002114	      0.67711191	    -10.29622129	      1.00841550	      2.44247918	      2.92951940	     -0.39251745	     -1.32097327
      0.90500000	   -195.15488110	    -18.86179655	    -49.68314187	   -107.51641567	   1016.44863499	    -54.94217240	     22.87270663	     -4.28073871	     -1.62758789	   -130.88578693	      1.36913252	      1.21443172	     50.61480512	     52.34332751	      3.10108703	     -3.64681246	     21.79022907	      1.26991660	      0.66924868	     -2.57149377	      0.61968978	      2.08859001	      1.60483691	     -0.20837186	     -0.21844393
      0.91000000	   -186.59741430	    -14.05024427	    -75.46302296	   -172.99257816	   1054.30938650	   -114.01709778	     12.87968218	     -0.36183858	     -2.79468127	   -120.03381145	      4.22811559	     -2.01050825	     71.12887488	     61.95808553	     -8.71312592	     -2.16300997	     19.02993964	      2.51022133	      0.59630735	      2.28559711	      0.43668668	      1.81289782	      0.69601623	     -0.05933649	      0.44662762
      0.91500000	   -149.66613441	    -13.28115873	    -85.28730373	   -230.27547097	   1086.84312782	   -157.35783779	      7.27274030	      0.22198742	     -3.22187033	    -98.76335318	      2.43371737	     -2.75722957	     91.68402685	     55.48449353	    -19.30697455	     -1.42309635	     16.13068749	      2.83366634	      0.48014589	      3.59831582	      0.39712924	      1.69393949	      0.32521836	     -0.02644470	      0.59340168
      0.92000000	    -92.79500480	    -22.62002730	    -78.10874869	   -257.16368999	   1119.35195788	   -161.60125541	      6.51702782	     -3.26818106	     -2.79614976	    -69.51478766	     -1.11355675	     -1.66471903	    107.68269812	     33.90348586	    -28.98827632	     -1.39914974	     12.69296590	      2.14763724	      0.34914387	      2.33466764	      0.40952234	      1.71284205	      0.42078871	     -0.10232743	      0.35039730
      0.92500000	    -35.24908204	    -38.87590760	    -59.99043832	   -244.06446135	   1166.40448275	   -113.75160392	      9.12552598	     -8.58490756	     -2.16142247	    -37.73853952	     -3.48086685	      0.08409276	    115.23998541	      5.89849811	    -37.86790539	     -1.72596511	      9.05060063	      1.18953307	      0.23245335	      0.13484776	      0.40730017	      1.77819774	      0.78039071	     -0.20788345	     -0.06694452
      0.93000000	      3.00822950	    -53.46983039	    -38.00221065	   -198.36202513	   1234.83956883	    -20.83914145	     12.54005949	    -12.50962427	     -2.01472367	     -9.90416286	     -3.19119724	      1.44915957	    111.96473336	    -18.30342987	    -43.71624296	     -1.92257702	      6.10491942	      0.78903000	      0.15297881	     -1.56355584	      0.37241936	      1.80469917	      1.18428620	     -0.26761972	     -0.46338678
      0.93500000	     11.76283320	    -59.55936674	    -16.34986266	   -138.55230933	   1316.55902655	     92.82946272	     14.65294323	    -13.19017556	     -2.49303287	      9.09716417	     -0.06607344	      1.84246938	     98.29831983	    -32.41477631	    -43.20923817	     -1.70776827	      4.66759737	      1.18510519	      0.11811483	     -1.89284469	      0.33080542	      1.77707235	      1.47818805	     -0.27052637	     -0.70747472
      0.94000000	     -5.95776766	    -55.83414902	      2.27701654	    -84.47229101	   1395.15744577	    197.49789949	     14.80497134	    -10.96753369	     -3.21049650	     17.42209745	      5.36956562	      1.16166028	     78.47822349	    -35.03326860	    -35.66556096	     -1.14638415	      4.87759858	      1.99805584	      0.10977715	     -0.65441672	      0.31210729	      1.73652759	      1.59211895	     -0.26262403	     -0.74900198
      0.94500000	    -37.95414578	    -44.69384048	     14.53074285	    -51.51749064	   1453.16130654	    269.49084295	     13.49435699	     -7.43613085	     -3.78435117	     16.13784037	     11.98768565	     -0.29829832	     59.32185372	    -27.44808102	    -24.34623548	     -0.44823461	      6.16556789	      2.76440603	      0.08937783	      1.70756509	      0.30680324	      1.71746255	      1.52394623	     -0.29064326	     -0.62686617
      0.95000000	    -70.14699428	    -28.37016022	     17.24251365	    -49.36222459	   1474.77857885	    296.21639685	     11.45127971	     -3.89790199	     -4.23236150	      8.04990916	     17.91580741	     -1.95733519	     47.20324792	    -11.82061922	    -13.75329591	      0.27321469	      7.72047534	      3.40644361	      0.02744870	      4.28198464	      0.28393814	      1.71934627	      1.32555423	     -0.35613956	     -0.43862964
      0.95500000	    -92.42785096	     -8.21119916	      9.94855391	    -80.82052223	   1450.59072855	    275.79085413	      9.05215287	     -0.74755924	     -4.78652742	     -3.50832392	     21.05740598	     -3.16688512	     45.30022226	      8.61845121	     -6.50858430	      0.99480431	      8.96301242	      4.11070512	     -0.06546427	      6.10486230	      0.24368457	      1.72414563	      1.08487476	     -0.41909797	     -0.27398345
      0.96000000	   -101.25863672	     13.15142832	     -4.18321021	   -139.26971297	   1385.32849356	    215.60300305	      6.28370815	      2.00071538	     -5.46218457	    -15.37946197	     20.21674049	     -3.54351045	     52.47624639	     29.04543013	     -2.76931107	      1.68963062	      9.67310012	      4.90921886	     -0.14121936	      6.64529159	      0.21613639	      1.70271846	      0.89065373	     -0.43193874	     -0.17362458
      0.96500000	    -99.00262020	     31.05657682	    -20.08403454	   -208.00772490	   1300.43913044	    131.06131479	      3.10905550	      4.14560023	     -5.98894032	    -24.87480480	     15.83174282	     -3.19240275	     64.13603362	     44.31429788	     -1.63331700	      2.30151438	      9.85568329	      5.57099217	     -0.14904272	      6.02928694	      0.20961798	      1.61701637	      0.79960113	     -0.36840248	     -0.13957039
      0.97000000	    -90.80245411	     41.26773036	    -33.44846161	   -264.70175898	   1226.05275318	     41.71171576	     -0.08812717	      5.38982666	     -6.08883329	    -30.03049019	      9.59210894	     -2.55914109	     74.72235350	     51.39188030	     -2.39844653	      2.80251216	      9.62776566	      5.84268433	     -0.07150665	      4.82420021	      0.19854403	      1.46128260	      0.82006411	     -0.24253772	     -0.15782974
      0.97500000	    -81.36361156	     42.87693902	    -42.08226235	   -288.66791904	   1187.78800030	    -35.54173235	     -2.45781468	      5.65096869	     -5.68322190	    -29.98205795	      3.31461995	     -1.99715928	     80.27181472	     50.47967949	     -4.49116386	      3.27606798	      9.19740654	      5.65305095	      0.06202424	      3.55871997	      0.16911801	      1.30387252	      0.90928039	     -0.11572511	     -0.20830468
      0.98000000	    -73.87057532	     38.37923014	    -45.59839744	   -267.80275341	   1197.89617057	    -89.67763103	     -3.21934694	      5.10768864	     -4.90765731	    -25.15900644	     -1.73193594	     -1.52165884	     79.44490801	     44.00082834	     -6.96960604	      3.85908954	      8.80496060	      5.12569609	      0.19255114	      2.44748015	      0.14746943	      1.25214673	      0.99622378	     -0.06582964	     -0.27084927
      0.98500000	    -70.34082576	     31.27812604	    -44.76226143	   -203.98402849	   1252.83451133	   -112.49585463	     -2.30902174	      4.04165602	     -4.03732884	    -16.96314872	     -4.63570078	     -0.99678062	     73.11850876	     35.06655816	     -8.93835028	      4.55704070	      8.59584725	      4.49087902	      0.26943639	      1.53727868	      0.17124351	      1.36296125	      1.02766761	     -0.12977106	     -0.32997461
      0.99000000	    -71.34516517	     23.77892315	    -41.08321186	   -112.67262298	   1334.11461852	    -97.61508059	     -0.40661346	      2.59442369	     -3.30313767	     -6.96845686	     -4.73002314	     -0.43056982	     63.24892031	     26.46611791	    -10.36831256	      5.16873009	      8.50379560	      3.91453652	      0.27918728	      0.92502873	      0.24528732	      1.59641413	      0.99521123	     -0.28153640	     -0.37460953
      0.99500000	    -75.15457634	     16.46149090	    -36.41824830	    -14.60845474	   1413.05316232	    -47.21886886	      1.61669923	      0.71461032	     -2.71706012	      3.84843457	     -2.16355319	      0.00482209	     51.72406174	     20.00599668	    -11.99717040	      5.42039715	      8.25453050	      3.36841958	      0.24459579	      0.69706604	      0.33041188	      1.84033510	      0.92585977	     -0.45956820	     -0.40031479
      1.00000000	    -78.01392825	      9.83247965	    -32.46338241	     73.00320829	   1460.32945291	     21.77991379	      3.07993101	     -1.48458341	     -2.17558243	     15.17290144	      1.68804683	      0.17456802	     40.03344444	     16.27678112	    -14.21344632	      5.18607420	      7.54882505	      2.76342808	      0.19966302	      0.74861714	      0.37378746	      1.96771493	      0.86219809	     -0.60097843	     -0.41408236
      1.00500000	    -76.10246512	      5.27931197	    -29.93258259	    138.86676463	   1456.57883712	     82.85581137	      3.50599260	     -3.49052794	     -1.69317797	     26.67804591	      4.84636184	      0.12064202	     29.54466542	     14.71893644	    -15.97871047	      4.60626644	      6.29142404	      2.16900733	      0.16284019	      0.79728618	      0.35184002	      1.90665426	      0.84449249	     -0.66683124	     -0.42909672
      1.01000000	    -67.57338530	      4.07644469	    -28.05620047	    176.20601449	   1398.84035848	    114.56610658	      2.73625858	     -4.81458143	     -1.38177776	     37.46473226	      5.87737726	      0.01486930	     21.59885984	     14.08641071	    -15.12615633	      4.00819545	      4.63046949	      1.75784338	      0.13406191	      0.57148525	      0.28330878	      1.69515445	      0.89118010	     -0.66095928	     -0.45225971
      1.01500000	    -53.23942709	      6.26520731	    -25.47341798	    183.94279952	   1300.10833836	    112.78127869	      1.18432749	     -5.52258708	     -1.26053245	     46.27580491	      4.52984736	      0.01451667	     17.11313115	     13.66848242	    -10.20502773	      3.71197417	      2.76396596	      1.59296342	      0.11505241	     -0.04330046	      0.20179072	      1.47066424	      0.98520868	     -0.62422386	     -0.47898474
      1.02000000	    -36.28075266	     10.70193200	    -21.60970221	    169.65912184	   1182.71252693	     90.52817604	     -0.33130034	     -6.01349352	     -1.23905090	     52.08036897	      1.68317359	      0.14531017	     15.92378441	     14.00563292	     -2.02267877	      3.88471877	      0.77972218	      1.60990872	      0.12202909	     -0.95262209	      0.12340151	      1.38572375	      1.08240454	     -0.60122174	     -0.49701999
      1.02500000	    -20.99159007	     15.80907536	    -17.07528439	    146.81378287	   1068.09354657	     66.21020766	     -1.32586903	     -6.34143539	     -1.27447505	     54.50483724	     -1.18930157	      0.28116178	     16.76500375	     15.95470468	      6.72482237	      4.51827956	     -1.26964509	      1.77870147	      0.16841602	     -1.87048078	      0.04089296	      1.50689838	      1.14522000	     -0.61105429	     -0.49545208
      1.03000000	    -10.86274811	     20.26400800	    -13.27344295	    126.23682462	    968.82739084	     50.93351693	     -2.25309299	     -6.23788587	     -1.36026492	     54.04496063	     -2.96549998	      0.25512986	     18.03515618	     19.33724158	     13.10693045	      5.49573368	     -3.21534134	      2.08549266	      0.23975814	     -2.47901230	     -0.05744450	      1.77486536	      1.17004075	     -0.65065558	     -0.47407173
      1.03500000	     -7.74441042	     23.22424842	    -11.52313769	    110.86855131	    889.11629952	     44.89647217	     -4.18329523	     -5.62754409	     -1.44798489	     51.70490437	     -3.55397461	      0.02646995	     18.52010179	     22.52229845	     15.52595004	      6.65823634	     -4.73794608	      2.44426877	      0.29860425	     -2.64521115	     -0.16053393	      2.05535670	      1.17702240	     -0.70679838	     -0.44160089
      1.04000000	    -11.74823164	     23.90499994	    -11.64009312	     97.45150416	    829.19248921	     43.27148251	     -7.77568581	     -4.88860892	     -1.38699022	     48.17596243	     -3.51166730	     -0.29866149	     17.93631322	     23.17213641	     14.52402260	      7.81080224	     -5.48841832	      2.64295652	      0.31736755	     -2.42815769	     -0.23203854	      2.23652269	      1.18369461	     -0.76803082	     -0.40438521
      1.04500000	    -20.46694441	     21.84075605	    -11.60697498	     82.42464540	    784.34455841	     42.91211265	    -12.46818551	     -4.49264465	     -1.10913591	     43.61541157	     -3.15191228	     -0.61772422	     17.07755293	     19.97412243	     12.42971267	      8.66516659	     -5.31606879	      2.52559205	      0.28973847	     -1.91664015	     -0.24999099	      2.29046753	      1.20270705	     -0.82740768	     -0.36778398
      1.05000000	    -29.23007873	     17.80330490	     -9.24591348	     67.73050597	    742.16319399	     44.08427116	    -16.72846757	     -4.53172207	     -0.83644774	     38.18122663	     -2.32938925	     -0.90494778	     17.00932431	     13.92181495	     11.81861932	      8.87023256	     -4.37505249	      2.20820053	      0.21176389	     -1.19615871	     -0.23594238	      2.26462837	      1.25992172	     -0.88075133	     -0.35160597
      1.05500000	    -33.63478257	     13.58407205	     -4.06338372	     60.66748331	    687.47720569	     48.66271882	    -19.20865053	     -4.76173588	     -0.87845432	     32.33024309	     -0.93141525	     -1.12712826	     18.14534096	      7.53082777	     13.80533189	      8.24745928	     -2.94755034	      1.93956705	      0.07504312	     -0.43048945	     -0.22551427	      2.23273147	      1.39344788	     -0.93311896	     -0.38767965
      1.06000000	    -31.92205029	     11.13201721	      2.51153407	     66.43265878	    612.65958707	     56.64463791	    -19.63661791	     -4.67890239	     -1.44426420	     26.55988842	      0.72059404	     -1.20264651	     20.39544918	      2.86122971	     17.65447694	      7.01535254	     -1.21900148	      1.98574117	     -0.11833256	      0.16864589	     -0.22425396	      2.23914699	      1.62018690	     -0.98482220	     -0.49067693
      1.06500000	    -25.09143255	     11.33369955	      8.49549012	     81.76720521	    523.55249028	     63.99399670	    -18.71728392	     -3.96302049	     -2.43303733	     21.22854109	      1.98625912	     -1.10293347	     23.78580382	      0.29271832	     21.87255078	      5.71140139	      0.71300627	      2.40100373	     -0.34104868	      0.49950270	     -0.21025206	      2.27815517	      1.90690609	     -1.02920867	     -0.63508819
      1.07000000	    -15.18940155	     13.38945223	     12.59194257	     97.81492185	    435.09422040	     64.04544749	    -17.32695526	     -2.77121200	     -3.47495945	     16.88775193	      2.38686554	     -0.96288528	     28.21247306	     -1.30672590	     25.28196170	      4.85611759	      2.66072829	      2.95931816	     -0.54906121	      0.68081021	     -0.17674021	      2.32042455	      2.18916983	     -1.06171974	     -0.76941692
      1.07500000	     -3.47734460	     15.46547349	     14.34807728	    108.01543130	    358.98389936	     52.60271585	    -15.89687790	     -1.58512983	     -4.17830055	     14.62180530	      2.00535273	     -1.01965195	     32.57579898	     -3.31198474	     27.18508849	      4.70163110	      4.22980594	      3.31216407	     -0.70373039	      0.97338547	     -0.15639609	      2.35230925	      2.42498158	     -1.08793224	     -0.85532475
      1.08000000	      9.54621107	     16.49606959	     13.72001643	    111.38071516	    295.26496607	     30.88002755	    -14.45063155	     -0.51968363	     -4.47563590	     15.55131770	      1.47294871	     -1.38688156	     34.68897276	     -6.01589354	     27.21903261	      5.24268678	      4.91235365	      3.36828819	     -0.78727357	      1.58062479	     -0.18871583	      2.38162144	      2.61883298	     -1.10632805	     -0.88639124
      1.08500000	     22.68498363	     16.28840019	     10.97128908	    109.47730116	    235.42403027	      4.22457753	    -13.01526783	      0.58532843	     -4.47045973	     19.81587634	      1.65280577	     -1.92983904	     32.32252882	     -8.53452985	     25.28462646	      6.36509104	      4.36435659	      3.20544618	     -0.79310121	      2.54921247	     -0.27512525	      2.42254158	      2.78328979	     -1.10960029	     -0.87193065
      1.09000000	     34.14429241	     14.34077908	      6.76930890	    102.51936220	    170.32106111	    -20.09948094	    -11.80373590	      1.37524819	     -4.05757436	     26.31098094	      3.04856036	     -2.36012032	     24.71099439	     -9.81131150	     21.50541105	      7.92064249	      2.61808954	      2.65310077	     -0.71048811	      3.73371125	     -0.37975322	      2.48838497	      2.88351468	     -1.10967345	     -0.82178789
      1.09500000	     42.74015004	     11.31867282	      2.19082410	     89.05823725	     97.60517574	    -35.82363831	    -11.15790226	      1.82488623	     -3.30184761	     33.33332246	      5.11686196	     -2.36570214	     13.55356748	     -9.56274013	     16.53942669	      9.78868723	      0.04706432	      1.75686385	     -0.53585793	      4.71747856	     -0.45101452	      2.57653749	      2.83574629	     -1.10529071	     -0.74996955
      1.10000000	     47.33529494	      8.65032352	     -0.79805099	     69.65274340	     27.02745542	    -37.55592725	    -11.52605441	      1.97546804	     -2.31871779	     39.18037335	      6.56186130	     -1.73171634	      2.21874058	     -8.55173455	     11.91756631	     11.94805294	     -2.75257009	      0.64532690	     -0.27524009	      4.99009980	     -0.43419707	      2.66982043	      2.56998737	     -1.09446918	     -0.67284261
      1.10500000	     45.75464217	      5.92655801	      0.14770930	     49.44336776	    -24.31287175	    -21.21374970	    -13.55248664	      1.21915761	     -1.04553818	     42.60256003	      6.80400412	     -0.52671747	     -6.57282048	     -8.11965042	      9.25984311	     14.52216334	     -5.05117310	     -0.81773239	      0.06623441	      4.46122927	     -0.29900240	      2.74432913	      2.09912858	     -1.09759639	     -0.59474786
      1.11000000	     36.85352284	      1.12722623	      5.39556118	     35.42177971	    -46.66142328	     10.58718454	    -17.72148515	     -0.74897995	      0.44716516	     43.39869734	      6.61158404	      0.85637561	    -12.01228316	     -9.20507019	      8.79459133	     17.59970052	     -6.21988557	     -2.63001732	      0.47476341	      3.62499744	     -0.07126754	      2.77384569	      1.54641304	     -1.12521834	     -0.51102911
      1.11500000	     22.95309243	     -7.44629975	     12.11185936	     29.69652101	    -45.91205375	     47.11565709	    -24.11271469	     -4.08067035	      2.09241303	     42.46477364	      6.78986743	      1.99088352	    -14.31145377	    -11.55128485	      9.33202962	     21.03203313	     -6.05949512	     -4.86048889	      0.92498641	      2.99355773	      0.18255286	      2.74438464	      1.11437834	     -1.19502343	     -0.43510803
      1.12000000	      8.18332996	    -18.04475087	     16.41053735	     26.20802535	    -36.70719380	     75.00356817	    -32.57436975	     -8.26073603	      3.76409169	     40.98826245	      6.82631352	      2.73597600	    -13.84104829	    -13.78417900	      9.91804262	     24.54205049	     -4.89445461	     -7.43735180	      1.38960333	      2.51168530	      0.40534696	      2.64300575	      0.99312540	     -1.30975449	     -0.40981983
      1.12500000	     -5.21560466	    -25.43739179	     16.52697458	     15.64380897	    -31.97083164	     86.83051803	    -43.03410936	    -11.70991924	      5.23352655	     39.79971025	      5.38848673	      3.20714449	    -11.76824647	    -14.18079472	     10.78774425	     28.03745917	     -3.37280955	     -9.84976970	      1.85913374	      1.70490837	      0.56759259	      2.44376001	      1.25682780	     -1.42356068	     -0.48060298
      1.13000000	    -17.77879991	    -25.16963574	     13.54599034	     -6.48981985	    -39.08336357	     85.74576727	    -55.33068858	    -13.11652968	      6.39935373	     39.37548318	      1.91687109	      3.51254951	    -10.45604543	    -11.45058643	     12.52585032	     31.61646521	     -2.14925576	    -11.63405180	      2.34305634	      0.29702615	      0.64755117	      2.12695129	      1.82562423	     -1.48357715	     -0.65879016
      1.13500000	    -30.58568287	    -16.64518413	     10.00998376	    -36.52169465	    -58.18510518	     80.59189823	    -68.35103540	    -11.93810256	      7.23554624	     39.88864745	     -2.53152456	      3.61319298	    -12.14171884	     -5.48645127	     15.09037025	     35.20644947	     -1.58803207	    -12.53154415	      2.82937691	     -1.43145210	      0.62512135	      1.70700406	      2.51084129	     -1.46517238	     -0.90659228
      1.14000000	    -43.20256041	     -3.50921933	      8.48229223	    -66.04109598	    -80.92545237	     77.19702768	    -79.75448916	     -8.25049658	      7.69417050	     41.10256175	     -5.93307555	      3.40455525	    -17.18730663	      1.97229235	     18.11485798	     38.36738274	     -1.65511202	    -12.40749845	      3.25661560	     -2.83665119	      0.50187191	      1.23812180	      3.09895826	     -1.37912839	     -1.15004590
      1.14500000	    -53.24169365	      8.79499190	     10.52090115	    -87.83673341	    -94.34671230	     74.02386157	    -86.92078830	     -2.40526157	      7.70035428	     42.49071476	     -6.72376139	      2.84408394	    -23.54162998	      7.85207889	     21.57096929	     40.54337125	     -2.08983819	    -11.14153984	      3.53876522	     -3.38040540	      0.31036270	      0.77235374	      3.43011546	     -1.24559850	     -1.31090862
      1.15000000	    -57.51401721	     16.42850346	     15.77420690	    -99.14874167	    -88.18199022	     65.87141990	    -88.29671429	      4.83473273	      7.24749481	     43.58984600	     -4.79358590	      2.00172828	    -27.83289817	      9.86698966	     25.45833504	     41.40775052	     -2.67765460	     -8.80364861	      3.61748022	     -2.97452162	      0.09726886	      0.31413485	      3.45081610	     -1.08340830	     -1.34505681
      1.15500000	    -54.07832592	     19.48340306	     21.79106264	   -100.24127480	    -60.49353506	     49.15236789	    -83.82909321	     12.65508161	      6.37549162	     44.32361954	     -1.41981366	      1.03812844	    -27.84293302	      8.25463116	     28.94025286	     40.99717851	     -3.38470616	     -5.58000330	      3.48427714	     -1.99781469	     -0.10104182	     -0.17409531	      3.21944656	     -0.89876356	     -1.26588732
      1.16000000	    -43.47404357	     19.94708805	     24.94968264	    -91.20609415	    -19.75493405	     24.61421715	    -74.67002054	     19.61291820	      5.13305411	     45.17885499	      1.66607833	      0.10469319	    -24.43437061	      5.21315425	     30.23962107	     39.60321002	     -4.30221385	     -2.03084620	      3.17494416	     -0.98107710	     -0.27507537	     -0.71843056	      2.85287535	     -0.70987250	     -1.12743918
      1.16500000	    -27.87595462	     18.86478437	     22.32237875	    -71.30321832	     18.96764868	     -3.74550039	    -62.75205846	     23.48527050	      3.51361465	     46.96003624	      3.29376921	     -0.76020703	    -20.48708046	      3.05352002	     27.79836358	     37.68724291	     -5.50754374	      0.85969151	      2.76588749	     -0.23308948	     -0.43944133	     -1.30095356	      2.45328853	     -0.54934901	     -0.97968055
      1.17000000	     -9.88914133	     15.76133686	     13.33434161	    -41.38240339	     42.58847628	    -31.09458582	    -50.67629267	     22.09023191	      1.52357141	     50.09406937	      3.13699452	     -1.58491527	    -17.98582819	      2.93891929	     21.69806026	     35.86323842	     -6.97817398	      1.96037907	      2.37614768	      0.20188417	     -0.60727948	     -1.86256476	      2.07314988	     -0.45357962	     -0.84337246
      1.17500000	      7.60498432	     10.20935779	     -0.01818429	     -6.05378519	     46.90350586	    -54.35560552	    -41.40148702	     15.03742690	     -0.63540684	     54.25348187	      1.37955938	     -2.34628933	    -16.76925703	      4.62566488	     13.75582795	     34.77870739	     -8.61548246	      0.69454885	      2.14358943	      0.34346019	     -0.77091498	     -2.31941608	      1.72885021	     -0.43704928	     -0.71783477
      1.18000000	     21.29042292	      3.51421464	    -14.31436532	     26.33519934	     37.07325562	    -73.77833794	    -37.38245083	      5.06321963	     -2.43738481	     58.68239032	     -1.53493259	     -2.97945198	    -15.71401623	      6.94683295	      6.24006164	     34.86711665	    -10.30579092	     -2.24695026	      2.17619818	      0.21065487	     -0.91216281	     -2.58862612	      1.43313649	     -0.45300682	     -0.59745587
      1.18500000	     27.59983362	     -1.22282640	    -26.07230249	     45.59271245	     22.87006609	    -91.92785592	    -39.81902909	     -2.91937875	     -3.15069455	     62.55808723	     -4.98364666	     -3.44373014	    -14.29511577	      8.74288667	      0.81651108	     36.19202022	    -11.91796522	     -5.11297742	      2.51548567	     -0.13076775	     -1.01900862	     -2.62790710	      1.21784984	     -0.39988033	     -0.48689375
      1.19000000	     23.43907535	     -0.86844359	    -32.45705839	     43.20330882	     13.14626754	   -109.38991300	    -48.58310760	     -4.93390443	     -2.23231251	     65.01793190	     -8.27282504	     -3.70359856	    -12.85439988	      9.78457577	     -1.32330467	     38.50877411	    -13.25499735	     -6.35176643	      3.13060131	     -0.59562206	     -1.08669043	     -2.47429103	      1.12982257	     -0.20378774	     -0.41108847
      1.19500000	      7.92002475	      5.11934828	    -31.56708673	     17.03723373	     12.34188378	   -120.43219164	    -62.44952497	     -0.80152988	      0.25932735	     65.31655280	    -10.67215593	     -3.71314200	    -11.64965565	     10.86897081	      0.92221095	     41.38975432	    -14.07764957	     -5.83578207	      3.92519089	     -1.10882612	     -1.11695779	     -2.24982737	      1.19937738	      0.09248244	     -0.40639920
      1.20000000	    -15.50879376	     12.99483919	    -23.30731339	    -25.83880971	     18.81992076	   -116.20706156	    -79.01381529	      5.85568818	      3.56671937	     63.34489111	    -11.48843699	     -3.46796244	    -10.07113158	     12.44804569	      7.79938830	     44.26276021	    -14.26983261	     -4.83180751	      4.73781343	     -1.59313141	     -1.12255805	     -2.12104893	      1.40831871	      0.33437670	     -0.49549653
      1.20500000	    -39.10703480	     16.30205718	    -10.62815655	    -72.10732610	     26.00506731	    -94.74736332	    -94.64237372	     10.68930770	      6.56693625	     59.92866061	    -10.20584111	     -3.09553025	     -7.07822291	     13.39365055	     17.09881705	     46.45723760	    -13.97139120	     -4.70474163	      5.35825336	     -1.88457317	     -1.12237722	     -2.23752419	      1.68845260	      0.36598203	     -0.65918638
      1.21000000	    -54.71918751	     11.64808053	      0.51855141	   -108.98660507	     27.70664573	    -65.59751374	   -105.39668275	     12.09166374	      8.30680412	     56.36706648	     -6.97004386	     -2.77632238	     -2.39086013	     12.43398754	     23.98447893	     47.40518435	    -13.49002804	     -5.65246444	      5.58742608	     -1.82868474	     -1.11894401	     -2.67889537	      1.95672232	      0.14209705	     -0.84028072
      1.21500000	    -58.47830555	      3.23384168	      4.10804040	   -128.84067232	     23.38226263	    -42.41924770	   -108.63104056	     11.96688363	      8.34677930	     53.62575766	     -2.81797712	     -2.57103310	      2.87956227	     10.67584952	     23.75832647	     46.86661486	    -13.09377539	     -6.65315066	      5.31268117	     -1.45548832	     -1.08672547	     -3.41241232	      2.16189826	     -0.25673810	     -0.97914301
      1.22000000	    -51.50467369	     -0.06221102	     -1.56797185	   -130.08539758	     18.09788490	    -32.94742871	   -103.75762781	     13.60807583	      6.76980986	     52.01558298	      0.87906876	     -2.40899244	      6.99683361	     10.98133035	     15.75221602	     44.94114632	    -12.90814071	     -6.36084246	      4.55125986	     -0.95822110	     -0.99577799	     -4.26261667	      2.30833962	     -0.68039008	     -1.04871641
      1.22500000	    -37.04794018	      7.78099161	    -12.19144532	   -117.08857229	     19.94019331	    -36.90160819	    -91.75635454	     19.14282301	      4.03462278	     51.46742686	      3.11049804	     -2.16863311	      8.99884332	     14.54733595	      4.57516423	     41.90215555	    -12.95483064	     -3.92839459	      3.45114731	     -0.59264052	     -0.84292476	     -4.92909367	      2.43906050	     -0.96481315	     -1.06829904
      1.23000000	    -18.31188922	     25.06185541	    -20.15569814	    -99.49179518	     38.90654847	    -49.11498276	    -74.34277464	     28.32725523	      0.82244407	     51.93372000	      3.77410479	     -1.79615067	      9.10190991	     19.16553476	     -2.86306939	     38.02376373	    -13.27569075	      0.65631766	      2.25248011	     -0.50949497	     -0.65658862	     -5.07947296	      2.59484343	     -0.97823170	     -1.07893619
      1.23500000	      1.88463062	     43.32803994	    -19.75133729	    -88.80916691	     84.93310348	    -61.55876789	    -53.34743572	     38.52638567	     -2.14445885	     53.43561848	      3.58165049	     -1.30055860	      7.94953601	     20.96077104	     -2.18186204	     33.47028986	    -13.96670353	      6.55528327	      1.21578443	     -0.73238085	     -0.47183554	     -4.47765298	      2.78974472	     -0.66665747	     -1.11260167
      1.24000000	     21.39871835	     52.02896857	    -10.68742410	    -92.57105578	    163.14053613	    -64.30965460	    -30.35252296	     45.51411526	     -4.29692615	     55.81707017	      3.52217570	     -0.72933281	      5.97553631	     17.35681908	      5.66128516	     28.31043993	    -15.04059538	     12.29826953	      0.54715663	     -1.18213412	     -0.30810205	     -3.08513062	      3.01436973	     -0.07828488	     -1.17619643
      1.24500000	     39.05957517	     43.77817979	      2.63580643	   -110.40548000	    269.99035310	    -49.15465107	     -6.78188224	     45.28184044	     -5.31705455	     58.57548121	      4.37701563	     -0.24085050	      3.40832230	      8.58743444	     15.65565625	     22.68509330	    -16.29311291	     16.28769858	      0.34702041	     -1.63106679	     -0.17316450	     -1.10809271	      3.24548296	      0.64701822	     -1.25099806
      1.25000000	     53.82077358	     18.06619536	     14.72276800	   -134.87669166	    393.75891787	    -14.86872917	     15.51920658	     36.26408177	     -5.12134879	     60.88671432	      6.30367764	     -0.05605431	      0.44574762	     -2.84271741	     22.65532807	     17.00340714	    -17.28155901	     17.42192519	      0.58351959	     -1.80449359	     -0.07601816	      1.04158268	      3.44365303	      1.31279212	     -1.30993032
      1.25500000	     63.61622281	    -18.51614682	     22.51152620	   -154.90748023	    518.43703158	     32.64273730	     33.95410752	     20.26106223	     -3.84204555	     61.59149343	      9.23086665	     -0.51073239	     -2.49481612	    -13.34281334	     24.40569040	     11.94346286	    -17.28988593	     15.43090708	      1.09271928	     -1.28340695	     -0.02772163	      2.90499916	      3.53791556	      1.71718167	     -1.31345650
      1.26000000	     65.62621624	    -54.14130738	     25.73412995	   -160.29986556	    628.60190021	     83.76432324	     45.90508376	      1.61701492	     -1.85914167	     58.93310912	     12.81099979	     -1.78162043	     -4.29408144	    -19.04871008	     21.75449001	      8.15706420	    -15.32153337	     10.92610395	      1.61648856	      0.26049813	     -0.01970023	      4.17606088	      3.43261397	      1.72351460	     -1.22438511
      1.26500000	     57.87898862	    -75.61319764	     25.15384509	   -147.59441021	    712.76603983	    127.44529861	     49.93684523	    -14.17709501	      0.21111037	     50.76206145	     16.27650801	     -3.68311365	     -2.96345391	    -16.94193493	     16.76751494	      5.87111950	    -10.36470057	      5.36310068	      1.87984514	      2.83283590	     -0.02018191	      4.78960902	      3.04117287	      1.31988171	     -1.02550683
      1.27000000	     40.92749939	    -74.03942074	     21.20120970	   -122.24195931	    763.83684207	    152.35685448	     46.39477991	    -21.96559881	      1.62834402	     35.79172499	     18.86445370	     -5.86783061	      3.48821643	     -6.49192599	     10.75189984	      4.70092429	     -1.99541429	      0.72931686	      1.68862620	      6.19937633	     -0.00102716	      4.85937169	      2.32779281	      0.62447339	     -0.72020229
      1.27500000	     18.03626268	    -50.62893654	     14.51092059	    -92.44616132	    779.18063587	    152.36364971	     37.03519733	    -20.02646108	      1.92987722	     15.00060275	     20.57438322	     -8.23127219	     15.52794702	      9.61661293	      4.00159927	      3.75323196	      9.12265695	     -1.82028811	      1.02104612	     10.18048066	      0.03853626	      4.55437168	      1.33716826	     -0.20648128	     -0.32073194
      1.28000000	     -6.07992031	    -15.65350839	      7.05298306	    -60.15606206	    763.82433894	    130.46577297	     24.58474094	    -10.85361517	      1.23219965	     -8.19589442	     22.08093830	    -10.94285466	     31.17826977	     26.48972397	     -3.10046887	      2.06560191	     21.33907079	     -2.47311989	      0.05340013	     14.67892179	      0.07790141	      3.98746745	      0.20130453	     -1.01012632	      0.14727296
