# Supplementary material for: Biomechanics of running: A special reference to the comparisons of wearing boots and running shoes
Source: PLoS One. 2022 Jun 24;17(6):e0270496. doi: 10.1371/journal.pone.0270496 (PMC9231798; doi:10.1371/journal.pone.0270496)
Supplement: S1 File — The file contains experimental markers and force data (TRC and MOT), OpenSim model (OSIM), setup (XML), and output (STO) files for 17 participants, 2 conditions (boot\shoe), and 4 trials which are stored in separate folders. (ZIP) [file pone.0270496.s001.zip › DataSet/s01/boot/T3/results/s01_boot_T3_inverse_kinematics.mot]

Coordinates
version=1
nRows=257
nColumns=26
inDegrees=yes

Units are S.I. units (second, meters, Newtons, ...)
If the header above contains a line with 'inDegrees', this indicates whether rotational values are in degrees (yes) or radians (no).

endheader
time	pelvis_tilt	pelvis_list	pelvis_rotation	pelvis_tx	pelvis_ty	pelvis_tz	hip_flexion_r	hip_adduction_r	hip_rotation_r	knee_angle_r	knee_add_r	knee_rot_r	ankle_angle_r	subtalar_angle_r	hip_flexion_l	hip_adduction_l	hip_rotation_l	knee_angle_l	knee_add_l	knee_rot_l	ankle_angle_l	subtalar_angle_l	lumbar_extension	lumbar_bending	lumbar_rotation
      0.00000000	      1.77737165	      7.42540438	      1.21074302	     -0.30031453	      1.04508803	      0.57656747	    -22.12151140	     -3.47185036	     -5.29286977	     27.92090622	      0.00000000	      0.00000000	    -27.31365427	    -10.88422825	     21.16930683	      8.38075108	     -6.33462615	     17.65047031	      0.00000000	      0.00000000	     -4.94930599	     -4.71148638	    -18.04252411	     -7.90432285	      4.65284629
      0.00500000	      1.85793672	      7.07549094	      1.51729823	     -0.28517765	      1.04542887	      0.57598749	    -21.81328600	     -2.91202546	     -4.54887877	     29.84689604	      0.00000000	      0.00000000	    -26.66543115	    -10.97160530	     20.45717869	      8.24842560	     -6.00493681	     15.57366161	      0.00000000	      0.00000000	     -5.08309346	     -3.34960118	    -18.15939408	     -7.50927550	      4.49799699
      0.01000000	      1.95749093	      6.66152088	      1.92930061	     -0.26971969	      1.04535774	      0.57522026	    -21.57221974	     -2.34216583	     -4.31378233	     31.60187301	      0.00000000	      0.00000000	    -25.46450440	    -10.47686162	     19.74626290	      7.96930951	     -6.04826355	     13.88620839	      0.00000000	      0.00000000	     -4.15381647	     -0.32603281	    -18.21091799	     -7.00319674	      4.16151473
      0.01500000	      2.03665440	      6.54060433	      2.07115057	     -0.25466763	      1.04527981	      0.57467114	    -21.05657234	     -2.12512253	     -3.72227362	     33.82700182	      0.00000000	      0.00000000	    -24.88147995	    -10.60964626	     19.03989272	      8.05595609	     -5.64320264	     12.19697102	      0.00000000	      0.00000000	     -3.87483690	      0.66404758	    -18.27232564	     -6.82324577	      4.10160447
      0.02000000	      2.18810804	      6.29370182	      2.18732106	     -0.23974218	      1.04479262	      0.57403159	    -20.56073475	     -1.81509487	     -3.19653918	     36.07872497	      0.00000000	      0.00000000	    -23.98296189	    -10.70297371	     18.37836047	      7.91398551	     -5.52379861	     10.89074653	      0.00000000	      0.00000000	     -3.85777475	      2.17254924	    -18.40673258	     -6.53982203	      4.10067325
      0.02500000	      2.20330548	      6.13954347	      2.38420675	     -0.22483879	      1.04386981	      0.57394604	    -20.01223986	     -1.53536522	     -2.91574452	     38.16781373	      0.00000000	      0.00000000	    -23.23541051	    -10.53327905	     17.98153499	      7.83809114	     -5.40688251	      9.99635495	      0.00000000	      0.00000000	     -3.50286610	      3.88979835	    -18.39228359	     -6.45413478	      4.26194022
      0.03000000	      2.68049973	      6.04653250	      2.38998533	     -0.20995448	      1.04354852	      0.57364432	    -19.81373432	     -1.43457049	     -2.77716832	     40.57555095	      0.00000000	      0.00000000	    -22.44971339	    -10.71542461	     17.11772817	      7.84086930	     -5.47732137	      9.40261478	      0.00000000	      0.00000000	     -2.78406444	      4.73096121	    -18.96904228	     -6.31316059	      4.12831707
      0.03500000	      3.05355065	      5.92684419	      2.49544839	     -0.19552431	      1.04271070	      0.57332425	    -19.33499848	     -1.30751568	     -2.63436783	     42.92432988	      0.00000000	      0.00000000	    -22.61643005	    -10.57260170	     16.62743346	      7.79649853	     -5.39708640	      9.38726535	      0.00000000	      0.00000000	     -2.74683075	      5.04600192	    -19.47978260	     -6.17123832	      4.10050253
      0.04000000	      3.40039283	      5.71114012	      2.67128342	     -0.18089500	      1.04170104	      0.57334787	    -18.78761640	     -1.09954994	     -2.82099861	     45.39407421	      0.00000000	      0.00000000	    -22.68116700	    -10.54232176	     16.14662789	      7.63222193	     -5.29678949	      9.45322952	      0.00000000	      0.00000000	     -2.68742751	      5.27336550	    -20.03991771	     -6.09753351	      4.04008131
      0.04500000	      3.73824069	      5.86206528	      2.70227123	     -0.16629051	      1.04056256	      0.57272014	    -18.13458035	     -1.46687697	     -3.12085346	     48.18848512	      0.00000000	      0.00000000	    -22.05445207	    -10.89282989	     15.53842709	      7.88371605	     -5.04778032	      9.44682274	      0.00000000	      0.00000000	     -2.22251441	      5.86733632	    -20.46391333	     -6.18767343	      3.60312019
      0.05000000	      4.17576766	      5.80107351	      2.89733343	     -0.15195627	      1.03924640	      0.57269600	    -17.63741707	     -1.39712446	     -3.18255867	     50.60899377	      0.00000000	      0.00000000	    -22.40530787	    -10.79314595	     15.06244208	      7.85582117	     -4.91420915	      9.95663799	      0.00000000	      0.00000000	     -2.08804721	      5.89736051	    -21.05388590	     -6.17701102	      3.56242438
      0.05500000	      4.43308833	      6.03217820	      3.17293435	     -0.13784451	      1.03709157	      0.57176309	    -16.90959366	     -1.87696767	     -3.98230798	     53.41652682	      0.00000000	      0.00000000	    -21.66582478	    -11.50311543	     14.79401356	      8.26835644	     -4.44821873	     10.73236881	      0.00000000	      0.00000000	     -1.15347467	      5.56282072	    -21.41153537	     -6.26475139	      3.18180642
      0.06000000	      4.67482911	      6.21369488	      3.61478131	     -0.12395935	      1.03488308	      0.57128488	    -16.15975016	     -2.10440813	     -4.48928489	     56.07895947	      0.00000000	      0.00000000	    -21.24494059	    -11.72656032	     14.59082267	      8.58706456	     -3.91407672	     11.65150433	      0.00000000	      0.00000000	     -0.85025608	      5.37981763	    -21.85975526	     -6.39721096	      2.59767911
      0.06500000	      5.03790812	      6.47866443	      3.60765872	     -0.10942141	      1.03275626	      0.57105807	    -15.46945312	     -2.61939253	     -4.72620923	     58.71147340	      0.00000000	      0.00000000	    -20.92136189	    -12.21648984	     14.09875340	      8.88719346	     -3.77214308	     12.48951349	      0.00000000	      0.00000000	     -0.65502687	      4.88896279	    -22.34862271	     -6.73380357	      2.30640931
      0.07000000	      5.39406766	      6.94002017	      3.76688032	     -0.09536610	      1.03044484	      0.57093472	    -14.76269693	     -3.30900493	     -5.19883880	     61.39650751	      0.00000000	      0.00000000	    -20.73205069	    -12.90448575	     13.59038320	      9.51970156	     -3.15791710	     13.38662443	      0.00000000	      0.00000000	     -1.51215089	      3.22966869	    -22.89527577	     -7.15451223	      1.51437595
      0.07500000	      5.82498848	      7.33308104	      3.86662598	     -0.08087125	      1.02794986	      0.57054610	    -14.15475145	     -3.99048072	     -5.64855300	     63.93381894	      0.00000000	      0.00000000	    -20.81729918	    -13.75124419	     12.89177436	     10.03606431	     -2.44574512	     14.19705755	      0.00000000	      0.00000000	     -1.99859353	      1.73586100	    -23.61207445	     -7.63774367	      1.11792587
      0.08000000	      6.39029272	      7.68981372	      4.04046951	     -0.06671889	      1.02543042	      0.57033829	    -13.71749182	     -4.58591554	     -6.21297492	     66.39971968	      0.00000000	      0.00000000	    -20.32905746	    -14.79263114	     12.31914296	     10.43615363	     -2.53383710	     15.65269847	      0.00000000	      0.00000000	     -2.55695039	      0.79795153	    -24.40389946	     -7.92798538	      0.75822951
      0.08500000	      6.53480931	      8.02017435	      4.21425850	     -0.05264384	      1.02195986	      0.57005090	    -12.65517399	     -5.21018045	     -6.57808083	     69.03867078	      0.00000000	      0.00000000	    -20.47671874	    -16.34560222	     12.05836405	     10.92476105	     -2.01062182	     16.83203658	      0.00000000	      0.00000000	     -3.77893183	     -1.39741807	    -24.76533379	     -8.30382395	      0.13421275
      0.09000000	      7.10436811	      8.51421688	      4.20893665	     -0.03822308	      1.01900722	      0.56973363	    -12.14936672	     -6.13379987	     -6.95245910	     71.48944880	      0.00000000	      0.00000000	    -19.85099878	    -17.20321095	     11.24686594	     11.51118787	     -1.73643967	     18.02754387	      0.00000000	      0.00000000	     -4.09629028	     -2.79626687	    -25.32626228	     -8.68481517	     -0.33581359
      0.09500000	      7.30621227	      8.80887023	      4.53568535	     -0.02436511	      1.01517807	      0.56915700	    -11.19217500	     -6.74070691	     -7.41625864	     74.10129143	      0.00000000	      0.00000000	    -19.32715818	    -18.00106936	     11.16366218	     11.87143406	     -1.85312675	     19.91380267	      0.00000000	      0.00000000	     -3.93780503	     -3.64702816	    -25.79224411	     -8.86914796	     -0.75156739
      0.10000000	      7.45482228	      9.14079852	      4.67081242	     -0.01047562	      1.01118294	      0.56858665	    -10.03696148	     -7.44086986	     -7.57309201	     76.70541902	      0.00000000	      0.00000000	    -18.52513580	    -18.84454428	     11.07208891	     12.31714456	     -1.88232356	     21.66447518	      0.00000000	      0.00000000	     -3.47051081	     -4.80581725	    -26.18884415	     -9.27282795	     -1.34400991
      0.10500000	      7.47364629	      9.35741394	      4.78495609	      0.00342283	      1.00690137	      0.56838220	     -8.62939228	     -8.10229455	     -7.62692349	     79.36685293	      0.00000000	      0.00000000	    -18.14235023	    -19.45166762	     11.21036458	     12.59218037	     -2.07132332	     23.52319169	      0.00000000	      0.00000000	     -3.25380415	     -5.85960284	    -26.34976677	     -9.41151187	     -2.03309618
      0.11000000	      7.69484071	      9.63357759	      5.01334373	      0.01702158	      1.00293794	      0.56790973	     -7.51810048	     -8.72477429	     -7.78686442	     81.78296961	      0.00000000	      0.00000000	    -17.54821241	    -20.00751279	     11.20706348	     12.92764017	     -2.30176175	     25.62658364	      0.00000000	      0.00000000	     -2.70258898	     -6.79025499	    -26.82141741	     -9.58520470	     -2.40544501
      0.11500000	      7.68454185	      9.83486360	      5.30306275	      0.03043269	      0.99856116	      0.56665133	     -6.09366381	     -9.32905236	     -7.91636405	     84.27961171	      0.00000000	      0.00000000	    -16.74184911	    -20.75632691	     11.48254595	     13.38562076	     -1.99818724	     27.77460582	      0.00000000	      0.00000000	     -2.03056036	     -8.21268825	    -27.07142365	     -9.66367362	     -3.34140722
      0.12000000	      7.87511733	     10.10744766	      5.56222460	      0.04387342	      0.99457503	      0.56642407	     -4.86834569	     -9.89203937	     -7.98378925	     86.48483981	      0.00000000	      0.00000000	    -16.31368295	    -21.33312153	     11.60965198	     13.71184366	     -2.12206478	     30.16661533	      0.00000000	      0.00000000	     -1.04692316	     -9.13377488	    -27.53176885	     -9.85570675	     -3.87728661
      0.12500000	      7.98287033	     10.41183179	      5.77904551	      0.05745533	      0.99036348	      0.56568521	     -3.55753604	    -10.53707056	     -7.88464100	     88.66500452	      0.00000000	      0.00000000	    -15.64340833	    -21.94702390	     11.82368186	     14.15879245	     -1.96941451	     32.65674915	      0.00000000	      0.00000000	      0.29116169	    -10.34601139	    -27.89390931	    -10.01395131	     -4.54169652
      0.13000000	      8.05493783	     10.43017580	      5.98108898	      0.07058733	      0.98628842	      0.56563688	     -2.06604648	    -10.75399503	     -7.67015762	     90.80052402	      0.00000000	      0.00000000	    -14.86330388	    -22.43503826	     12.04868631	     14.27574351	     -1.67080541	     35.05547557	      0.00000000	      0.00000000	      1.57663429	    -11.74811748	    -28.29177432	     -9.97539070	     -5.26960627
      0.13500000	      8.00597773	     10.51762750	      6.39871065	      0.08382641	      0.98228889	      0.56506145	     -0.52423373	    -11.03276773	     -7.61014562	     92.73018711	      0.00000000	      0.00000000	    -14.24870054	    -22.61625351	     12.22268953	     14.58289737	     -0.92742340	     37.19878855	      0.00000000	      0.00000000	      2.66870653	    -12.99743241	    -28.47309760	     -9.90489038	     -6.11749334
      0.14000000	      8.14691183	     10.74466747	      6.66731690	      0.09741618	      0.97849198	      0.56479951	      0.80238769	    -11.51202556	     -7.54771713	     94.46973290	      0.00000000	      0.00000000	    -13.77430581	    -22.88199352	     11.96912736	     14.98221153	     -0.36951421	     39.04630056	      0.00000000	      0.00000000	      3.93935892	    -13.91309136	    -28.97379187	    -10.02714950	     -6.52450102
      0.14500000	      8.18529143	     10.82777126	      6.81078589	      0.11071470	      0.97498035	      0.56477104	      2.44292300	    -11.82178874	     -7.19161463	     96.26729992	      0.00000000	      0.00000000	    -13.18559240	    -23.26486041	     11.68544663	     15.21608044	      0.13898628	     40.55489731	      0.00000000	      0.00000000	      5.29860562	    -14.73912063	    -29.30184567	    -10.05770897	     -7.24546720
      0.15000000	      8.20819826	     10.85507199	      6.76178973	      0.12443861	      0.97178295	      0.56453738	      4.17231103	    -12.16323399	     -6.61052923	     97.89265289	      0.00000000	      0.00000000	    -12.95869290	    -23.15926632	     11.22634677	     15.30566000	      0.42923128	     41.70572750	      0.00000000	      0.00000000	      6.63703355	    -15.21324205	    -29.53268449	    -10.05606919	     -7.62031003
      0.15500000	      8.16348189	     10.78714259	      7.13482360	      0.13824342	      0.96859254	      0.56388179	      5.86440899	    -12.39839864	     -6.45448153	     99.36909115	      0.00000000	      0.00000000	    -12.52616967	    -22.94004347	     10.68724519	     15.37008956	      1.10946660	     42.75680364	      0.00000000	      0.00000000	      8.14314977	    -15.59343053	    -29.70823221	     -9.79722336	     -8.21031240
      0.16000000	      8.28604297	     10.47640180	      7.08219422	      0.15223989	      0.96605519	      0.56411947	      7.41290324	    -12.09486838	     -5.91294714	    100.51523811	      0.00000000	      0.00000000	    -11.84973382	    -23.05414892	      9.96382170	     14.90665055	      1.11727434	     43.63118450	      0.00000000	      0.00000000	      9.52594570	    -15.58108597	    -29.97069443	     -9.45626383	     -8.62152858
      0.16500000	      8.55496359	     10.04884688	      7.25643196	      0.16619440	      0.96413486	      0.56353627	      8.73781555	    -11.80560223	     -5.62766127	    101.39809597	      0.00000000	      0.00000000	    -11.46935646	    -22.19388300	      8.96103456	     14.36871126	      1.62162273	     44.43211308	      0.00000000	      0.00000000	     11.56911714	    -14.11880120	    -30.33208229	     -8.78284044	     -8.87098364
      0.17000000	      8.66531118	      9.85522041	      6.95154083	      0.17986535	      0.96219577	      0.56402945	     10.49854131	    -11.67409793	     -4.86451850	    102.42974258	      0.00000000	      0.00000000	    -10.78765172	    -22.58828728	      8.01535989	     14.05882474	      1.49856785	     44.71193415	      0.00000000	      0.00000000	     12.65685986	    -14.42988774	    -30.62510290	     -8.66141991	     -9.04994073
      0.17500000	      8.75808451	      9.55401278	      6.61694413	      0.19362831	      0.96031659	      0.56481053	     12.25896006	    -11.26151722	     -4.08124206	    103.25534208	      0.00000000	      0.00000000	    -10.32216358	    -22.71283343	      7.12639777	     13.51683664	      1.06651574	     45.04130774	      0.00000000	      0.00000000	     13.75463961	    -14.49510895	    -30.84318877	     -8.45414729	     -9.06675558
      0.18000000	      8.67099904	      9.32788640	      6.25305812	      0.20770453	      0.95871133	      0.56556177	     14.17927646	    -10.93584670	     -3.25888618	    103.88289802	      0.00000000	      0.00000000	    -10.00442730	    -22.63190453	      6.27106286	     13.11289103	      0.76907619	     45.12575681	      0.00000000	      0.00000000	     14.86388714	    -14.32565309	    -30.80829836	     -8.34349397	     -9.07325504
      0.18500000	      8.59346728	      8.86683095	      6.20710141	      0.22196767	      0.95740329	      0.56605541	     15.99264647	    -10.49319600	     -2.78223578	    104.36132634	      0.00000000	      0.00000000	     -9.27824241	    -21.57594721	      5.51803901	     12.37184094	      0.86254089	     45.60452650	      0.00000000	      0.00000000	     16.43270921	    -12.48397439	    -30.76496149	     -7.94156949	     -8.90157722
      0.19000000	      8.68506378	      8.65388481	      6.05103800	      0.23638464	      0.95690409	      0.56654836	     17.48674445	    -10.25752440	     -2.31381139	    104.56086532	      0.00000000	      0.00000000	     -8.90093824	    -21.52495702	      4.36435613	     11.94129258	      0.66168086	     45.48959336	      0.00000000	      0.00000000	     17.01500847	    -12.45246794	    -30.98827821	     -7.70558597	     -9.42306039
      0.19500000	      9.05944187	      8.11901216	      6.26129101	      0.25090545	      0.95740437	      0.56646906	     18.42019310	     -9.74770443	     -2.46997311	    104.34739727	      0.00000000	      0.00000000	     -8.49389891	    -21.38366703	      2.80942882	     11.16129645	      1.07452016	     45.26871268	      0.00000000	      0.00000000	     17.78588920	    -11.96543162	    -31.44632236	     -6.90108702	     -9.84185528
      0.20000000	      8.98915615	      7.76509218	      6.20718370	      0.26556837	      0.95749680	      0.56662372	     19.93368429	     -9.39187676	     -2.19454855	    104.15454231	      0.00000000	      0.00000000	     -8.21124105	    -21.46761515	      1.67501790	     10.65069556	      1.20806374	     44.83324112	      0.00000000	      0.00000000	     17.90249187	    -11.81362141	    -31.34788298	     -6.50208603	     -9.99958772
      0.20500000	      8.92792074	      7.27214306	      6.13871890	      0.28052675	      0.95794348	      0.56671351	     21.39761596	     -8.89691720	     -2.12132299	    103.78157671	      0.00000000	      0.00000000	     -8.03089258	    -21.34287352	      0.37690834	     10.08267159	      1.46699743	     44.13326330	      0.00000000	      0.00000000	     18.19661983	    -11.79642010	    -31.15977720	     -5.96966236	    -10.23399913
      0.21000000	      8.96618128	      6.53334508	      6.06049760	      0.29530218	      0.95847135	      0.56707690	     22.70009970	     -8.11751728	     -2.08732772	    103.25622362	      0.00000000	      0.00000000	     -7.42146296	    -20.68300266	     -0.79061757	      8.98175827	      1.03842086	     43.84758780	      0.00000000	      0.00000000	     18.93623227	    -11.14078666	    -31.14804548	     -5.07977939	    -10.69544114
      0.21500000	      8.78426015	      6.14565680	      5.98233720	      0.31028747	      0.95928942	      0.56731023	     24.19918153	     -7.76761180	     -1.99946769	    102.66052070	      0.00000000	      0.00000000	     -7.23273072	    -20.64630895	     -2.05376762	      8.49191673	      1.24825639	     42.87107816	      0.00000000	      0.00000000	     18.92171822	    -10.98998655	    -30.85762336	     -4.68110319	    -10.81350811
      0.22000000	      8.81487931	      5.25721637	      5.99596694	      0.32575688	      0.96115736	      0.56708100	     25.13603172	     -6.84853478	     -2.23270394	    101.54719329	      0.00000000	      0.00000000	     -6.73906005	    -20.76979053	     -3.45307474	      7.33021345	      1.14295761	     42.00491267	      0.00000000	      0.00000000	     18.81466763	    -10.45595311	    -30.70955663	     -3.59171296	    -11.07194974
      0.22500000	      8.93791293	      4.65867355	      5.92615335	      0.34100771	      0.96337612	      0.56754061	     25.99390241	     -6.16682494	     -2.31656526	    100.40819906	      0.00000000	      0.00000000	     -6.60651782	    -20.79208564	     -5.14909996	      6.53746385	      1.18042197	     40.67310353	      0.00000000	      0.00000000	     18.60337764	    -10.23818965	    -30.71357701	     -2.91341241	    -11.39992989
      0.23000000	      8.88905277	      4.07126235	      6.01884324	      0.35635066	      0.96554470	      0.56783381	     26.98469406	     -5.61524777	     -2.66703927	     99.22863363	      0.00000000	      0.00000000	     -5.44595664	    -20.86756866	     -6.60147839	      5.74368013	      1.36222904	     39.48354236	      0.00000000	      0.00000000	     18.09358704	     -9.95765613	    -30.53481599	     -2.17999181	    -11.75313563
      0.23500000	      8.91901829	      3.33686391	      5.91663809	      0.37218741	      0.96829245	      0.56805740	     27.75356589	     -4.85752308	     -2.82700289	     97.75629556	      0.00000000	      0.00000000	     -5.28283479	    -20.94877290	     -8.23631315	      4.79358607	      1.16857054	     37.98606624	      0.00000000	      0.00000000	     17.44241255	     -9.87938181	    -30.32464952	     -1.30671574	    -12.08619932
      0.24000000	      8.93133747	      2.72667867	      5.93081167	      0.38804224	      0.97136523	      0.56824795	     28.34326737	     -4.20235643	     -3.07110041	     96.06512411	      0.00000000	      0.00000000	     -4.89531267	    -21.35267615	     -9.74279980	      3.97992698	      1.26741310	     36.70588349	      0.00000000	      0.00000000	     16.13421386	     -9.43001867	    -30.11792644	     -0.54406100	    -12.47966680
      0.24500000	      8.96754870	      2.13489995	      5.77313571	      0.40414143	      0.97469111	      0.56858133	     28.88178467	     -3.64112781	     -3.32966103	     94.26138292	      0.00000000	      0.00000000	     -4.79047776	    -21.44827402	    -11.28714171	      3.18912350	      0.93793746	     35.32184783	      0.00000000	      0.00000000	     14.70101744	     -9.25114300	    -30.00105886	      0.14628868	    -12.74895644
      0.25000000	      9.02621770	      1.42863871	      5.73999283	      0.42018012	      0.97846913	      0.56858919	     29.30419870	     -3.07460840	     -3.79418868	     92.31746991	      0.00000000	      0.00000000	     -4.84020895	    -21.61418931	    -12.83536284	      2.34936988	      0.99445483	     33.91645044	      0.00000000	      0.00000000	     13.00022658	     -9.23462480	    -29.81214949	      1.06585380	    -13.02161995
      0.25500000	      8.83786419	      0.79808079	      5.52035994	      0.43667032	      0.98185082	      0.56915532	     29.93316057	     -2.32058989	     -3.82042869	     90.34544233	      0.00000000	      0.00000000	     -4.75493725	    -21.44372251	    -14.14803837	      1.63580744	      0.89510358	     32.48572627	      0.00000000	      0.00000000	     11.31756492	     -8.92746811	    -29.31598229	      1.75785274	    -13.34257714
      0.26000000	      8.90498238	      0.11057009	      5.45484819	      0.45326698	      0.98595142	      0.56952596	     30.10490873	     -1.66996576	     -4.28745298	     88.09084877	      0.00000000	      0.00000000	     -4.63035676	    -21.68959258	    -15.77502299	      0.81144037	      0.79226216	     30.82357572	      0.00000000	      0.00000000	      8.93033679	     -9.15193562	    -29.17050309	      2.59389623	    -13.65526338
      0.26500000	      8.68105799	     -0.48759162	      5.21717841	      0.47024223	      0.98973438	      0.57015752	     30.57438465	     -1.08798667	     -4.53580420	     85.88863940	      0.00000000	      0.00000000	     -4.44798809	    -21.60229416	    -16.97849400	      0.10417110	      0.26523094	     29.38090053	      0.00000000	      0.00000000	      6.46691783	     -8.89983193	    -28.62202153	      3.25536262	    -13.92306882
      0.27000000	      8.65946807	     -1.22145184	      4.97596446	      0.48707598	      0.99395093	      0.57070249	     30.64515371	     -0.30694653	     -4.81102798	     83.34667559	      0.00000000	      0.00000000	     -4.34136332	    -21.48765776	    -18.51928356	     -0.68284916	      0.02984039	     27.65313954	      0.00000000	      0.00000000	      3.90253614	     -8.79539813	    -28.29969103	      4.08459351	    -14.01368176
      0.27500000	      8.19934723	     -1.88768136	      4.75781543	      0.50423559	      0.99778638	      0.57158468	     31.13672639	      0.48700569	     -5.05849095	     80.76454959	      0.00000000	      0.00000000	     -4.13736418	    -21.46995165	    -19.38228254	     -1.45147472	     -0.48592487	     26.26230300	      0.00000000	      0.00000000	      1.22200295	     -8.21317199	    -27.44690231	      4.75103459	    -14.21222652
      0.28000000	      8.19797468	     -2.63720524	      4.36887869	      0.52143701	      1.00226703	      0.57258197	     31.01103325	      1.35727038	     -5.35357463	     78.03182578	      0.00000000	      0.00000000	     -4.20905094	    -21.68447350	    -20.84724376	     -2.27335000	     -1.47892837	     24.60856063	      0.00000000	      0.00000000	     -1.81895194	     -8.14132714	    -27.17783800	      5.54610023	    -14.37017678
      0.28500000	      7.72566553	     -3.33937801	      4.23461857	      0.53874971	      1.00599306	      0.57344488	     31.29877838	      2.03452729	     -5.80017881	     75.17125671	      0.00000000	      0.00000000	     -4.13902868	    -21.66564392	    -21.58616553	     -3.09291895	     -2.09714458	     23.35564769	      0.00000000	      0.00000000	     -4.66582494	     -7.41547954	    -26.26094848	      6.30452297	    -14.52281793
      0.29000000	      7.33296152	     -4.09060273	      3.83288483	      0.55624927	      1.00988041	      0.57497988	     31.41437155	      2.95994902	     -6.06615384	     72.21203248	      0.00000000	      0.00000000	     -4.02077653	    -21.56657108	    -22.51377271	     -3.93517555	     -3.09188578	     21.93417704	      0.00000000	      0.00000000	     -7.59064879	     -6.66369621	    -25.50482440	      7.03993423	    -14.59254402
      0.29500000	      7.04262273	     -4.83507459	      3.44374018	      0.57368568	      1.01377003	      0.57589748	     31.29084587	      3.81173167	     -6.43999263	     69.06292442	      0.00000000	      0.00000000	     -3.99777914	    -21.39513974	    -23.53485518	     -4.67462227	     -4.30223508	     20.55190172	      0.00000000	      0.00000000	    -10.68468090	     -6.11527672	    -24.89707553	      7.84680850	    -14.55086362
      0.30000000	      6.67271664	     -5.55918087	      3.15602982	      0.59123236	      1.01730971	      0.57732859	     31.19483811	      4.61731225	     -6.88018982	     65.91854748	      0.00000000	      0.00000000	     -3.79039613	    -21.25612561	    -24.30833935	     -5.52295484	     -5.55276320	     19.56303531	      0.00000000	      0.00000000	    -13.26388330	     -5.35588297	    -24.14307989	      8.58167265	    -14.47583742
      0.30500000	      6.27209407	     -6.05848053	      2.79808115	      0.60860503	      1.02094756	      0.57837606	     31.02700586	      5.18620746	     -7.26025142	     62.61367177	      0.00000000	      0.00000000	     -3.62420842	    -21.02435054	    -25.01579899	     -6.01970764	     -6.65804854	     18.54175127	      0.00000000	      0.00000000	    -15.73169733	     -4.67983663	    -23.43798699	      9.10655370	    -14.53458745
      0.31000000	      5.72367760	     -6.66077988	      2.40450458	      0.62621292	      1.02411675	      0.57964722	     30.93870389	      5.88074246	     -7.59548702	     59.28916283	      0.00000000	      0.00000000	     -3.52369220	    -20.44543963	    -25.44297467	     -6.63124091	     -7.84625600	     17.88408594	      0.00000000	      0.00000000	    -17.96990483	     -4.10445152	    -22.49419307	      9.76297821	    -14.43947930
      0.31500000	      5.14201839	     -7.18327911	      2.07302316	      0.64375871	      1.02704146	      0.58111185	     30.79036750	      6.53321558	     -8.01267708	     55.82263459	      0.00000000	      0.00000000	     -3.58820132	    -19.77312557	    -25.80143301	     -7.14091329	     -8.75440551	     17.28638714	      0.00000000	      0.00000000	    -19.81232546	     -3.72488409	    -21.52649582	     10.30550568	    -14.43369659
      0.32000000	      4.80841027	     -7.52310852	      1.78387243	      0.66103133	      1.03008193	      0.58222604	     30.27718654	      6.99578994	     -8.40570268	     52.27077233	      0.00000000	      0.00000000	     -3.52733996	    -19.08276680	    -26.26375856	     -7.42957301	     -9.43901328	     17.01463888	      0.00000000	      0.00000000	    -21.36488036	     -3.63596757	    -20.88964415	     10.66139998	    -14.51043996
      0.32500000	      4.42173575	     -7.68299143	      1.44318715	      0.67828056	      1.03292024	      0.58332643	     29.79827037	      7.31579289	     -8.66540019	     48.77919215	      0.00000000	      0.00000000	     -3.44578212	    -18.19172794	    -26.46718369	     -7.57463639	    -10.20210079	     17.08387194	      0.00000000	      0.00000000	    -22.59477617	     -3.49060534	    -20.17936923	     10.87434899	    -14.52170117
      0.33000000	      4.04754383	     -7.86930447	      1.17655842	      0.69556818	      1.03536143	      0.58461884	     29.29345983	      7.56459250	     -9.22109865	     45.37181298	      0.00000000	      0.00000000	     -3.51478095	    -16.76757664	    -26.67266293	     -7.78092349	    -10.72590462	     17.18013358	      0.00000000	      0.00000000	    -24.07017816	     -3.53593286	    -19.54194133	     11.08609235	    -14.58739560
      0.33500000	      3.71339416	     -7.99804941	      0.92535960	      0.71266265	      1.03751958	      0.58572493	     28.69464432	      7.88587553	     -9.49430450	     41.86518575	      0.00000000	      0.00000000	     -3.43787213	    -15.32083591	    -26.86816333	     -7.83930072	    -10.88865874	     17.22803257	      0.00000000	      0.00000000	    -25.40401829	     -4.10811096	    -18.89886820	     11.26822121	    -14.79442218
      0.34000000	      3.63640181	     -7.77740028	      0.68878940	      0.72961157	      1.03995378	      0.58636957	     27.87613198	      7.68596573	     -9.99094223	     38.74035918	      0.00000000	      0.00000000	     -2.91675609	    -12.90092233	    -27.13184524	     -7.52693477	    -11.05913979	     17.48427000	      0.00000000	      0.00000000	    -27.70044873	     -5.38263084	    -18.62652932	     11.01941957	    -14.90031080
      0.34500000	      3.40008657	     -7.61885190	      0.66188258	      0.74621680	      1.04169298	      0.58752175	     27.19941116	      7.63228190	    -10.32624670	     35.49695683	      0.00000000	      0.00000000	     -2.82941917	    -10.75490530	    -27.13548302	     -7.37893053	    -10.32804386	     17.91672404	      0.00000000	      0.00000000	    -29.61155403	     -6.28763760	    -18.15408373	     10.86456195	    -15.37709275
      0.35000000	      3.21599857	     -7.16983296	      0.38245991	      0.76293396	      1.04319615	      0.58864022	     26.59584858	      7.32155903	    -10.40582665	     32.73948205	      0.00000000	      0.00000000	     -2.30028214	     -8.03266211	    -27.05918507	     -6.86789015	     -9.87141431	     18.80632956	      0.00000000	      0.00000000	    -30.61844460	     -6.78176186	    -17.77113079	     10.33481472	    -15.51675523
      0.35500000	      3.09925447	     -6.84930193	      0.32145713	      0.77957240	      1.04457201	      0.58945046	     25.86067915	      7.07681414	    -10.78337793	     29.94848911	      0.00000000	      0.00000000	     -2.09182359	     -5.44074976	    -26.99776960	     -6.49767752	     -8.95028581	     19.70282577	      0.00000000	      0.00000000	    -31.66141871	     -7.39382511	    -17.47641099	     10.03490432	    -15.84146292
      0.36000000	      3.03847891	     -6.42700851	      0.23149712	      0.79580056	      1.04578770	      0.59038420	     25.14467670	      6.74098367	    -11.07549621	     27.36164666	      0.00000000	      0.00000000	     -1.80855475	     -2.91335199	    -26.82029286	     -6.02183826	     -7.86278312	     20.96317960	      0.00000000	      0.00000000	    -32.14118075	     -8.23401650	    -17.33873451	      9.58014013	    -16.23175053
      0.36500000	      2.93524890	     -6.09638871	      0.02054937	      0.81204781	      1.04647514	      0.59156154	     24.49619700	      6.57022328	    -11.05368935	     24.92256082	      0.00000000	      0.00000000	     -1.32964816	     -0.37267891	    -26.60757735	     -5.58678310	     -6.84372958	     22.30307430	      0.00000000	      0.00000000	    -32.17696591	     -8.69532563	    -17.16161843	      9.18757150	    -16.37942786
      0.37000000	      3.10772418	     -5.60190996	     -0.09560625	      0.82794502	      1.04744278	      0.59243759	     23.56369723	      6.21010437	    -11.14778503	     22.66432222	      0.00000000	      0.00000000	     -1.15948567	      1.81922442	    -26.43789159	     -5.01949804	     -5.79405985	     24.09841201	      0.00000000	      0.00000000	    -31.69880843	     -9.22792674	    -17.33973941	      8.65621492	    -16.55771441
      0.37500000	      3.06724282	     -5.16891732	     -0.21274587	      0.84408367	      1.04773404	      0.59347309	     22.84230485	      5.91971392	    -11.09505669	     20.47971081	      0.00000000	      0.00000000	     -0.94191137	      4.31558522	    -26.06585313	     -4.52614264	     -4.71741115	     25.90617450	      0.00000000	      0.00000000	    -31.10159441	     -9.53481455	    -17.25532276	      8.19685203	    -16.84105079
      0.38000000	      3.27163989	     -4.87886414	     -0.48797469	      0.86005089	      1.04821521	      0.59450835	     21.93787002	      5.83513676	    -10.92804976	     18.55537085	      0.00000000	      0.00000000	     -0.85866041	      5.94400768	    -25.90643836	     -4.05691971	     -3.99920340	     27.77277408	      0.00000000	      0.00000000	    -30.55337259	    -10.01369024	    -17.47657179	      7.85986147	    -16.78099704
      0.38500000	      3.46362820	     -4.62734144	     -0.51553173	      0.87574961	      1.04834637	      0.59547426	     21.09163734	      5.73676562	    -10.53594628	     16.81622095	      0.00000000	      0.00000000	     -0.67671047	      7.18377038	    -25.58090350	     -3.74698742	     -2.87693728	     29.94007766	      0.00000000	      0.00000000	    -30.04651041	    -10.37320496	    -17.77781609	      7.61926953	    -16.84296536
      0.39000000	      3.69910481	     -4.40895092	     -0.70903475	      0.89148385	      1.04818250	      0.59657863	     20.27363186	      5.66477552	    -10.63950501	     15.36430817	      0.00000000	      0.00000000	     -0.49361564	      8.76148611	    -25.29402145	     -3.40975523	     -2.42342362	     32.11628895	      0.00000000	      0.00000000	    -28.98408645	    -10.70301660	    -18.07234179	      7.32344475	    -16.95487849
      0.39500000	      3.86227638	     -4.09989895	     -0.91643242	      0.90718662	      1.04779301	      0.59748362	     19.56519827	      5.51322234	    -10.21756091	     14.14259360	      0.00000000	      0.00000000	     -0.44115326	      9.70484940	    -24.82413425	     -2.94471931	     -1.68334237	     34.48758610	      0.00000000	      0.00000000	    -28.29317138	    -11.09139816	    -18.30562606	      7.02445437	    -16.90651308
      0.40000000	      4.15822600	     -3.91411396	     -1.08205035	      0.92262781	      1.04722638	      0.59845118	     18.90175087	      5.40397295	    -10.09021567	     13.33100570	      0.00000000	      0.00000000	     -0.05603512	     10.27554995	    -24.45873948	     -2.66409024	     -1.19907022	     36.86170212	      0.00000000	      0.00000000	    -27.49188925	    -11.54919967	    -18.73583790	      6.81616142	    -16.88676779
      0.40500000	      4.39055917	     -3.73973708	     -1.37527996	      0.93819563	      1.04649354	      0.59956687	     18.40253666	      5.36885574	    -10.06618975	     12.93176631	      0.00000000	      0.00000000	      0.09109858	     10.44184717	    -24.01672913	     -2.36805112	     -1.09555646	     39.16146805	      0.00000000	      0.00000000	    -27.48737754	    -11.68452729	    -19.07095199	      6.56064412	    -16.84068537
      0.41000000	      4.60236899	     -3.60149558	     -1.52753055	      0.95362379	      1.04523254	      0.60043293	     17.85640469	      5.31985156	     -9.72782580	     12.44227800	      0.00000000	      0.00000000	      0.38774313	     10.88951090	    -23.47095916	     -2.14002329	     -0.70756249	     41.82555443	      0.00000000	      0.00000000	    -26.33230912	    -12.34696017	    -19.39795227	      6.49647590	    -16.68718797
      0.41500000	      4.92275642	     -3.56363180	     -1.86789929	      0.96893056	      1.04416862	      0.60120945	     17.42388177	      5.34099929	     -9.65373857	     12.57869754	      0.00000000	      0.00000000	      0.46972788	     10.94768367	    -23.03038032	     -1.92976342	     -0.62696347	     44.24165866	      0.00000000	      0.00000000	    -26.21010661	    -12.58829081	    -19.87947849	      6.40029703	    -16.52828895
      0.42000000	      5.11574151	     -3.59139155	     -2.05735951	      0.98418889	      1.04232107	      0.60200146	     17.08591796	      5.43414737	     -9.48817854	     12.70880994	      0.00000000	      0.00000000	      0.88256672	     10.89855231	    -22.38111698	     -1.86873536	     -0.56620766	     47.01305265	      0.00000000	      0.00000000	    -25.18463233	    -13.52939310	    -20.21433566	      6.52591255	    -16.09802401
      0.42500000	      5.36470849	     -3.75805965	     -2.40244922	      0.99905558	      1.04063251	      0.60271147	     16.80398824	      5.66725642	     -9.29957171	     13.20259859	      0.00000000	      0.00000000	      1.05390836	     10.61450296	    -21.76716356	     -1.91555811	     -0.71362071	     49.72316024	      0.00000000	      0.00000000	    -24.49552736	    -14.27739949	    -20.72494034	      6.73226913	    -15.63632101
      0.43000000	      5.54937100	     -3.95942427	     -2.69525648	      1.01432817	      1.03862435	      0.60334849	     16.57878940	      5.90250125	     -9.10419650	     13.82612467	      0.00000000	      0.00000000	      1.06468714	     10.34107528	    -21.09703679	     -2.08014545	     -0.97225369	     52.31902051	      0.00000000	      0.00000000	    -24.25647428	    -14.81693095	    -21.05137014	      7.00644319	    -15.06929540
      0.43500000	      5.80507624	     -4.06704586	     -3.00447213	      1.02913128	      1.03639895	      0.60405678	     16.23692469	      6.09280862	     -8.65224320	     14.35756621	      0.00000000	      0.00000000	      1.57653249	      9.68585305	    -20.40268501	     -2.15143837	     -1.15907353	     55.04367080	      0.00000000	      0.00000000	    -23.88951541	    -15.53087010	    -21.56083992	      7.13365848	    -14.62791981
      0.44000000	      6.08655425	     -4.35581966	     -3.19780573	      1.04422227	      1.03396150	      0.60470795	     15.90905793	      6.39016769	     -8.33388041	     15.20834476	      0.00000000	      0.00000000	      1.61013479	      9.32635832	    -19.74975983	     -2.50151957	     -1.46078311	     57.80034513	      0.00000000	      0.00000000	    -23.47422130	    -16.21245077	    -22.05167156	      7.51832172	    -14.23300109
      0.44500000	      6.16663787	     -4.73799036	     -3.45006610	      1.05912895	      1.03094884	      0.60553417	     15.79943302	      6.81695792	     -8.00761153	     16.05993305	      0.00000000	      0.00000000	      1.60313434	      8.66006902	    -18.80659620	     -3.02751623	     -1.87679264	     60.62258254	      0.00000000	      0.00000000	    -23.02149056	    -16.95391277	    -22.33699040	      7.88915476	    -13.55935429
      0.45000000	      6.35341238	     -5.17598017	     -3.55161724	      1.07407316	      1.02796336	      0.60620222	     15.55583774	      7.29518744	     -7.80146575	     17.08791681	      0.00000000	      0.00000000	      1.15363434	      7.61179459	    -17.97115361	     -3.61779061	     -2.10284935	     63.46215536	      0.00000000	      0.00000000	    -22.59422576	    -17.91074418	    -22.74743195	      8.38667493	    -13.00665161
      0.45500000	      6.50097463	     -5.60438259	     -3.77181460	      1.08887408	      1.02479662	      0.60684313	     15.44895014	      7.74595934	     -7.65540412	     18.45507599	      0.00000000	      0.00000000	      0.47086999	      6.46859088	    -17.06331278	     -4.23515735	     -2.48782159	     66.18959338	      0.00000000	      0.00000000	    -22.37864925	    -18.53650712	    -23.18629322	      8.93868470	    -12.45077109
      0.46000000	      6.50286117	     -5.98414024	     -3.98277015	      1.10355622	      1.02084192	      0.60732923	     15.51506979	      8.13094120	     -7.46090247	     19.75770313	      0.00000000	      0.00000000	     -0.66452651	      5.34503535	    -15.99149432	     -4.67030328	     -2.52563635	     69.07451260	      0.00000000	      0.00000000	    -21.62599457	    -19.61570168	    -23.40942413	      9.37114592	    -11.69407014
      0.46500000	      6.38841388	     -6.28120070	     -4.28173579	      1.11832031	      1.01677954	      0.60785766	     15.64704223	      8.53914818	     -7.15816484	     21.09211760	      0.00000000	      0.00000000	     -1.91462659	      2.86251561	    -14.71082715	     -5.03659838	     -2.63941976	     71.89375483	      0.00000000	      0.00000000	    -21.36682389	    -20.43238157	    -23.49665189	      9.77334300	    -10.94087786
      0.47000000	      6.60270239	     -6.72185119	     -4.39828370	      1.13300246	      1.01293079	      0.60851348	     15.53906943	      8.92940096	     -7.50396644	     22.75755327	      0.00000000	      0.00000000	     -2.99850217	      1.42511886	    -13.81033761	     -5.69197333	     -2.77851041	     74.55998709	      0.00000000	      0.00000000	    -20.97508183	    -21.19314938	    -23.99112640	     10.26355674	    -10.33816912
      0.47500000	      6.68661100	     -7.18815100	     -4.45875253	      1.14745607	      1.00852207	      0.60907358	     15.61069741	      9.38512354	     -7.91293727	     24.52170817	      0.00000000	      0.00000000	     -3.58106452	     -0.45535646	    -12.65515911	     -6.38551458	     -2.78611029	     77.44085090	      0.00000000	      0.00000000	    -20.39571569	    -21.92922387	    -24.37264611	     10.80535740	     -9.60227270
      0.48000000	      6.78519017	     -7.48844006	     -4.64196287	      1.16176467	      1.00402354	      0.60960648	     15.86647470	      9.54790486	     -8.45345502	     26.77431149	      0.00000000	      0.00000000	     -3.41737684	     -1.58912841	    -11.52855898	     -6.83645144	     -2.75635655	     80.13142499	      0.00000000	      0.00000000	    -19.68657310	    -22.48448527	    -24.73567013	     11.13741629	     -9.01301664
      0.48500000	      6.77267618	     -7.84348772	     -4.75534205	      1.17573939	      0.99944496	      0.61037356	     16.23134648	      9.83075411	     -8.83756264	     29.01041095	      0.00000000	      0.00000000	     -3.18199457	     -2.34813128	    -10.16742351	     -7.37463210	     -2.60890931	     82.86446202	      0.00000000	      0.00000000	    -19.19490397	    -23.04990429	    -25.06366299	     11.54866437	     -8.34289805
      0.49000000	      6.90774210	     -8.12664320	     -5.10433986	      1.18972730	      0.99491247	      0.61108909	     16.49215444	     10.01026830	     -9.11040544	     31.48865327	      0.00000000	      0.00000000	     -2.35775613	     -3.04213787	     -9.02875267	     -7.81910399	     -2.74600531	     85.46915103	      0.00000000	      0.00000000	    -18.52800069	    -23.70154868	    -25.63035835	     11.79293033	     -7.69287824
      0.49500000	      6.80444949	     -8.25547654	     -5.20261367	      1.20338079	      0.98991456	      0.61200147	     17.09623496	     10.11100193	     -9.14770232	     34.09995293	      0.00000000	      0.00000000	     -1.32261836	     -3.70312537	     -7.38218732	     -8.06161133	     -2.33883373	     88.11483546	      0.00000000	      0.00000000	    -18.11392107	    -23.99377658	    -25.81188172	     11.92850513	     -6.81770796
      0.50000000	      6.97387414	     -8.49551553	     -5.37841888	      1.21703906	      0.98560060	      0.61264090	     17.35578389	     10.25423806	     -9.25141182	     36.72928509	      0.00000000	      0.00000000	     -0.18560815	     -3.92573112	     -6.11489614	     -8.41756353	     -2.21980867	     90.57069210	      0.00000000	      0.00000000	    -17.49856941	    -24.37421777	    -26.37819054	     12.14507041	     -6.09996518
      0.50500000	      7.10557780	     -8.56629277	     -5.56595156	      1.23062456	      0.98135840	      0.61328527	     17.57846206	     10.29511800	     -8.96880173	     39.26726907	      0.00000000	      0.00000000	      1.44566512	     -4.55750971	     -4.74882459	     -8.55488284	     -1.93667793	     92.90347316	      0.00000000	      0.00000000	    -17.01899725	    -24.68623401	    -26.87948765	     12.16545581	     -5.34758770
      0.51000000	      7.38121429	     -8.68748981	     -5.73211610	      1.24449755	      0.97757365	      0.61384629	     17.50747300	     10.31674632	     -8.74130034	     41.61405305	      0.00000000	      0.00000000	      2.82175981	     -5.19740618	     -3.55972085	     -8.75283638	     -1.71639649	     95.01001309	      0.00000000	      0.00000000	    -16.55619726	    -24.99619856	    -27.51328554	     12.21538491	     -4.60692672
      0.51500000	      7.71699539	     -8.86687160	     -5.92990428	      1.25795561	      0.97396319	      0.61402549	     17.28670163	     10.38219453	     -8.54256724	     43.77923996	      0.00000000	      0.00000000	      3.91860841	     -5.65520234	     -2.35453452	     -8.98618383	     -1.57541634	     97.11892538	      0.00000000	      0.00000000	    -16.04714982	    -25.35610237	    -28.32152951	     12.34021418	     -3.97220064
      0.52000000	      8.01175491	     -9.04237051	     -5.92142931	      1.27168688	      0.97053695	      0.61411477	     16.85297587	     10.52545228	     -8.22849953	     45.52236240	      0.00000000	      0.00000000	      5.28002532	     -5.95787472	     -1.07028504	     -9.20105677	     -1.06782587	     99.12952856	      0.00000000	      0.00000000	    -15.40271065	    -25.75343162	    -28.98842455	     12.51657727	     -3.28754632
      0.52500000	      8.13109743	     -9.00761786	     -6.06695974	      1.28576698	      0.96728531	      0.61451419	     16.44903671	     10.46734367	     -7.83040736	     47.02757171	      0.00000000	      0.00000000	      6.81073143	     -5.64544150	      0.39745442	     -9.16516309	     -0.69812624	    100.87464821	      0.00000000	      0.00000000	    -14.74620933	    -25.58302987	    -29.38658458	     12.43133393	     -2.43097710
      0.53000000	      8.29982606	     -9.08692210	     -6.06007920	      1.29979856	      0.96436851	      0.61458404	     15.75490814	     10.48629451	     -7.84722861	     48.06778834	      0.00000000	      0.00000000	      8.17503948	     -6.08592678	      1.85657296	     -9.27472814	     -0.24820134	    102.54842771	      0.00000000	      0.00000000	    -14.17922543	    -25.80452333	    -29.87355033	     12.53291834	     -1.98244960
      0.53500000	      8.25453909	     -9.04719805	     -5.86705679	      1.31373284	      0.96137010	      0.61454642	     15.20644848	     10.37781102	     -7.85194932	     48.91082800	      0.00000000	      0.00000000	      9.56238821	     -6.21457016	      3.72072763	     -9.34494905	      0.29914898	    104.12935339	      0.00000000	      0.00000000	    -13.78503527	    -25.99717636	    -30.03747759	     12.62334845	     -1.61432672
      0.54000000	      8.28816554	     -8.98249060	     -5.66586044	      1.32809436	      0.95880108	      0.61467686	     14.49738911	     10.18762695	     -7.95103039	     49.68541195	      0.00000000	      0.00000000	     10.78420974	     -6.08726320	      5.38544945	     -9.30286065	      1.04031332	    105.47143213	      0.00000000	      0.00000000	    -13.17791323	    -26.28829473	    -30.21184785	     12.64355299	     -1.36117939
      0.54500000	      8.16644657	     -8.74977083	     -5.61981701	      1.34271905	      0.95656332	      0.61472317	     13.78430299	      9.93211118	     -7.72509321	     50.20615545	      0.00000000	      0.00000000	     12.31545643	     -5.90146100	      7.23100870	     -9.08791071	      1.41242196	    106.61109489	      0.00000000	      0.00000000	    -12.69382068	    -26.25355396	    -30.15101666	     12.50416587	     -1.10529513
      0.55000000	      8.18535967	     -8.49496864	     -5.32428221	      1.35730523	      0.95452097	      0.61502315	     12.86764642	      9.65051618	     -7.66749174	     50.59310198	      0.00000000	      0.00000000	     13.73678443	     -5.78066379	      9.00316474	     -8.82036716	      2.09458486	    107.73061345	      0.00000000	      0.00000000	    -12.23486543	    -26.22322696	    -30.17603416	     12.30659026	     -0.99110517
      0.55500000	      8.05551072	     -8.14610879	     -5.26615731	      1.37187184	      0.95267467	      0.61539478	     12.10331125	      9.23710978	     -7.55286987	     50.96200162	      0.00000000	      0.00000000	     15.00521471	     -5.52400249	     10.90183285	     -8.37668901	      2.55345464	    108.54621508	      0.00000000	      0.00000000	    -11.65194577	    -26.36137321	    -30.04172807	     11.95334947	     -0.74345542
      0.56000000	      7.82970815	     -7.69844661	     -5.29759208	      1.38610187	      0.95091741	      0.61598563	     11.51131386	      8.69540929	     -7.17175116	     51.50842131	      0.00000000	      0.00000000	     16.50868503	     -4.03046096	     12.90379179	     -7.81553450	      2.96855253	    109.37979756	      0.00000000	      0.00000000	    -10.86536480	    -26.00133744	    -29.81093872	     11.44325086	     -0.47466355
      0.56500000	      7.92497160	     -7.33518355	     -5.25208558	      1.40066716	      0.94992579	      0.61644593	     10.31222265	      8.31535634	     -7.01363074	     51.48677090	      0.00000000	      0.00000000	     17.55265810	     -4.25067531	     14.42378274	     -7.38648764	      3.21726327	    109.79016255	      0.00000000	      0.00000000	    -10.31393171	    -26.23323701	    -29.92786720	     11.03559205	     -0.18194108
      0.57000000	      7.83707131	     -6.97686835	     -5.21813998	      1.41566951	      0.94904353	      0.61689699	      9.30528694	      7.93527385	     -6.71220027	     51.53427149	      0.00000000	      0.00000000	     18.62367328	     -3.99642747	     16.17349004	     -7.05059344	      3.43096300	    110.17007748	      0.00000000	      0.00000000	     -9.88960112	    -26.09890312	    -29.77428870	     10.62554763	      0.10129150
      0.57500000	      7.73834380	     -6.83182235	     -5.04699122	      1.43077668	      0.94878033	      0.61697764	      8.19543852	      7.67298876	     -6.83461269	     51.31025075	      0.00000000	      0.00000000	     19.27319643	     -3.51569799	     17.91891682	     -6.79357972	      3.94511394	    110.36085490	      0.00000000	      0.00000000	     -9.25925945	    -26.11169315	    -29.58265514	     10.54051721	      0.36378317
      0.58000000	      7.80830429	     -6.30645715	     -5.07570364	      1.44584970	      0.94887373	      0.61798256	      6.86710769	      7.15443762	     -6.48977079	     50.99180057	      0.00000000	      0.00000000	     20.08670343	     -3.28907567	     19.34704258	     -6.33512518	      3.92623961	    110.21999094	      0.00000000	      0.00000000	     -9.02340762	    -25.86149145	    -29.53424940	      9.86517877	      0.53839831
      0.58500000	      7.70839660	     -5.96976176	     -5.10229174	      1.46119949	      0.94944363	      0.61877706	      5.56097798	      6.85542981	     -6.19975236	     50.27581224	      0.00000000	      0.00000000	     20.19700087	     -3.21512664	     20.92324455	     -6.10891510	      3.90622500	    109.93364853	      0.00000000	      0.00000000	     -8.62253051	    -25.92542637	    -29.28537863	      9.42385463	      0.68786016
      0.59000000	      7.53027411	     -5.24751146	     -5.40147510	      1.47625233	      0.94998138	      0.61991016	      4.57666235	      6.09578247	     -5.62665480	     50.06715872	      0.00000000	      0.00000000	     20.71725610	     -2.80393826	     22.46542742	     -5.46321183	      3.50043932	    109.53537049	      0.00000000	      0.00000000	     -7.56336714	    -25.81368402	    -28.96554936	      8.43888794	      1.26448561
      0.59500000	      7.48563128	     -4.61649722	     -5.48729119	      1.49197576	      0.95121062	      0.62091924	      3.17530953	      5.42549779	     -5.35869210	     49.27121721	      0.00000000	      0.00000000	     21.01903794	     -2.45552388	     23.81821287	     -4.94709606	      3.31054936	    108.90074040	      0.00000000	      0.00000000	     -7.55952407	    -25.26549633	    -28.65255392	      7.62614391	      1.62292137
      0.60000000	      7.35384663	     -3.99038958	     -5.50296595	      1.50730600	      0.95237528	      0.62213245	      1.91245056	      4.80213687	     -5.07831906	     48.43466170	      0.00000000	      0.00000000	     20.99323553	     -2.24216506	     25.26068379	     -4.45264249	      3.11589137	    108.17181891	      0.00000000	      0.00000000	     -6.78325393	    -25.34402970	    -28.30013571	      6.83829878	      1.84503177
      0.60500000	      7.01894905	     -3.31262642	     -5.84342920	      1.52285623	      0.95382877	      0.62334989	      0.92644839	      4.10391433	     -4.68310028	     47.65336025	      0.00000000	      0.00000000	     20.80376654	     -2.19629147	     26.76208019	     -3.98119903	      2.55635510	    107.13186488	      0.00000000	      0.00000000	     -5.96063195	    -24.96130254	    -27.72994393	      5.90699912	      2.34784644
      0.61000000	      7.28755340	     -2.33737160	     -5.76021432	      1.53838512	      0.95616570	      0.62444787	     -0.78422769	      2.94418910	     -4.87464875	     46.68475805	      0.00000000	      0.00000000	     20.55690178	     -2.08084683	     27.54762713	     -3.04099389	      2.17302342	    105.93122016	      0.00000000	      0.00000000	     -5.82767658	    -24.72830532	    -27.79195508	      4.65244634	      2.62628634
      0.61500000	      6.82107513	     -1.77143763	     -6.06767963	      1.55436183	      0.95794960	      0.62572573	     -1.66536567	      2.38099301	     -4.40878690	     45.71721626	      0.00000000	      0.00000000	     20.00459968	     -1.89022992	     29.00089630	     -2.74252130	      1.57966381	    104.66892999	      0.00000000	      0.00000000	     -5.22991235	    -24.63253409	    -27.04657436	      3.86120313	      3.15515114
      0.62000000	      6.50412939	     -1.16149431	     -6.23456823	      1.57044812	      0.96053048	      0.62676127	     -2.72670630	      1.67178041	     -4.33211751	     44.66866044	      0.00000000	      0.00000000	     19.10020608	     -1.70650208	     30.18274069	     -2.31320710	      1.10457532	    103.17253163	      0.00000000	      0.00000000	     -5.01537180	    -24.53613673	    -26.45091700	      3.02079574	      3.72565974
      0.62500000	      6.49243259	     -0.49986184	     -6.27155093	      1.58650472	      0.96367700	      0.62814256	     -4.15002485	      0.95245337	     -4.29450910	     43.48147999	      0.00000000	      0.00000000	     17.86875268	     -1.56792517	     30.93319759	     -1.80008436	      0.59860705	    101.48482070	      0.00000000	      0.00000000	     -4.49563378	    -24.45720467	    -26.20592388	      2.08482928	      4.15867148
      0.63000000	      6.40537013	      0.23693398	     -6.22473844	      1.60289451	      0.96688697	      0.62930177	     -5.44442265	      0.12631596	     -4.47241762	     42.39756925	      0.00000000	      0.00000000	     16.71023351	     -1.62502220	     31.66679839	     -1.14141020	      0.21941826	     99.56850981	      0.00000000	      0.00000000	     -4.15557104	    -24.12738828	    -25.72780952	      1.13020517	      4.82128937
      0.63500000	      6.27837653	      0.85577026	     -6.21440722	      1.61939785	      0.97033499	      0.63020787	     -6.73155044	     -0.55679361	     -4.43535416	     41.22643220	      0.00000000	      0.00000000	     15.06209150	     -1.47394802	     32.37257495	     -0.59737350	     -0.23683370	     97.67246922	      0.00000000	      0.00000000	     -3.83218422	    -24.11523794	    -25.28334620	      0.31073878	      5.31155094
      0.64000000	      6.13687966	      1.54445438	     -6.31158569	      1.63642910	      0.97401770	      0.63094868	     -7.96755013	     -1.42665279	     -4.58518547	     40.01681348	      0.00000000	      0.00000000	     13.16501840	     -1.31198899	     32.90221641	     -0.10193873	     -0.91266610	     95.47047052	      0.00000000	      0.00000000	     -3.54127462	    -24.03369604	    -24.81161293	     -0.60512636	      5.74309189
      0.64500000	      6.03314111	      2.09741033	     -6.10025367	      1.65336707	      0.97800141	      0.63126394	     -9.27709369	     -2.09635699	     -4.94300308	     38.77153859	      0.00000000	      0.00000000	     11.17429568	     -1.04812718	     33.36195421	      0.48505899	     -1.21767062	     93.16399205	      0.00000000	      0.00000000	     -3.45551334	    -23.91791125	    -24.37468511	     -1.31030366	      6.14653395
      0.65000000	      6.11306735	      2.74396898	     -5.99477539	      1.67030381	      0.98235250	      0.63190536	    -10.82735182	     -2.79506977	     -5.25817900	     37.28854696	      0.00000000	      0.00000000	      8.90285774	     -1.53363863	     33.44888770	      1.12386384	     -1.70196643	     90.65152367	      0.00000000	      0.00000000	     -3.18770081	    -24.03232443	    -24.19700863	     -2.17237731	      6.54051904
      0.65500000	      5.87034869	      3.12541256	     -5.76877329	      1.68744702	      0.98612133	      0.63249890	    -11.90501435	     -3.21876728	     -5.63383891	     36.08050909	      0.00000000	      0.00000000	      6.58125346	     -1.22745036	     33.87666481	      1.49726321	     -1.86630985	     88.16930842	      0.00000000	      0.00000000	     -3.23959887	    -23.96451199	    -23.61225992	     -2.66582805	      6.75244455
      0.66000000	      5.99937755	      4.02510698	     -5.57659353	      1.70499672	      0.99091549	      0.63270684	    -13.42958441	     -4.26858558	     -6.30938919	     34.64531154	      0.00000000	      0.00000000	      3.89297037	     -1.47647554	     33.68480957	      2.47659333	     -2.42693697	     85.20721997	      0.00000000	      0.00000000	     -3.24888753	    -23.96816257	    -23.40758567	     -3.76565211	      6.90694714
      0.66500000	      6.08143840	      4.59874342	     -5.27217755	      1.72243452	      0.99557870	      0.63294855	    -14.97432271	     -4.89207834	     -7.07244550	     33.08076594	      0.00000000	      0.00000000	      0.85174236	     -1.40964537	     33.46446702	      3.13205701	     -2.71337946	     82.24064212	      0.00000000	      0.00000000	     -3.38548794	    -23.86361193	    -23.18181752	     -4.49115554	      6.95833222
      0.67000000	      5.76121268	      5.26947991	     -4.96345516	      1.74018828	      0.99941696	      0.63300492	    -15.94106782	     -5.57787767	     -7.72556163	     31.77890967	      0.00000000	      0.00000000	     -1.78259292	     -1.28879187	     33.65977043	      3.88337345	     -3.02379555	     79.30463771	      0.00000000	      0.00000000	     -3.35490889	    -23.80592780	    -22.43414506	     -5.25860211	      7.10190842
      0.67500000	      5.73047838	      5.85474740	     -4.55858715	      1.75767924	      1.00401466	      0.63314463	    -17.25362389	     -6.15649329	     -8.68038704	     30.43607749	      0.00000000	      0.00000000	     -4.51104603	     -1.29535865	     33.39026594	      4.59085806	     -3.27705528	     76.08387086	      0.00000000	      0.00000000	     -3.58958294	    -23.69812674	    -22.11035568	     -5.94771972	      7.00914460
      0.68000000	      5.57798124	      6.53219682	     -4.29349957	      1.77541886	      1.00786340	      0.63319534	    -18.38886814	     -6.82457915	     -9.46524030	     29.15340332	      0.00000000	      0.00000000	     -7.33244340	     -1.36578140	     33.17211045	      5.34477601	     -3.67639274	     72.79596039	      0.00000000	      0.00000000	     -3.56826515	    -23.72984648	    -21.62200465	     -6.77929158	      6.96791497
      0.68500000	      5.54026646	      7.24537618	     -3.93169683	      1.79348003	      1.01215288	      0.63311631	    -19.68138311	     -7.52019162	    -10.32197489	     27.91048285	      0.00000000	      0.00000000	     -9.77652125	     -1.05232123	     32.65823124	      6.19285775	     -4.06334071	     69.27377978	      0.00000000	      0.00000000	     -3.68303623	    -23.73113344	    -21.22866611	     -7.61695652	      6.94773143
      0.69000000	      5.46385962	      7.89060146	     -3.56355475	      1.81132480	      1.01582965	      0.63317653	    -20.88437588	     -8.04016815	    -11.14603868	     26.81593322	      0.00000000	      0.00000000	    -12.04578485	     -0.91051115	     32.18835377	      6.97585685	     -4.35633977	     65.75980955	      0.00000000	      0.00000000	     -3.96903816	    -23.62967402	    -20.84072206	     -8.39671137	      6.81333919
      0.69500000	      5.13497637	      8.47062170	     -3.12070993	      1.82910640	      1.01926496	      0.63305445	    -21.73275238	     -8.44957766	    -11.80833366	     25.91988231	      0.00000000	      0.00000000	    -13.94697559	     -0.51928616	     31.88980157	      7.67809570	     -4.67360655	     62.09187289	      0.00000000	      0.00000000	     -4.18611984	    -23.43576515	    -20.20046323	     -9.04024352	      6.70002717
      0.70000000	      4.90345624	      9.05470828	     -2.73275136	      1.84711509	      1.02254172	      0.63326957	    -22.61720219	     -8.85874041	    -12.50100484	     25.06801948	      0.00000000	      0.00000000	    -16.07407447	     -0.38427627	     31.36717246	      8.37273848	     -5.05654783	     58.31010751	      0.00000000	      0.00000000	     -4.37282934	    -23.25197326	    -19.64660204	     -9.80563008	      6.46653201
      0.70500000	      4.73057021	      9.44521319	     -2.42452445	      1.86524029	      1.02584298	      0.63366020	    -23.47346471	     -9.04735835	    -13.08599236	     24.38045359	      0.00000000	      0.00000000	    -17.83370510	     -0.67491218	     30.64851948	      8.81910408	     -5.44121110	     54.40390341	      0.00000000	      0.00000000	     -4.59057611	    -22.96407886	    -19.15203638	    -10.35072389	      6.44074296
      0.71000000	      4.33871113	      9.78163123	     -2.09165225	      1.88321097	      1.02841460	      0.63384627	    -23.96276312	     -9.19464730	    -13.35126804	     23.91582338	      0.00000000	      0.00000000	    -19.39262832	     -0.91294202	     30.16229855	      9.22193486	     -5.87059657	     50.48783757	      0.00000000	      0.00000000	     -4.88369720	    -22.64880707	    -18.41254669	    -10.78631933	      6.38702441
      0.71500000	      4.16200802	     10.13380053	     -1.91697898	      1.90125502	      1.03115936	      0.63411233	    -24.59379900	     -9.35720783	    -13.45441557	     23.52790277	      0.00000000	      0.00000000	    -20.93246612	     -1.62315062	     29.33618416	      9.61545214	     -6.42224784	     46.38363938	      0.00000000	      0.00000000	     -5.10862252	    -21.97768019	    -17.91131568	    -11.29350418	      6.45072435
      0.72000000	      4.10294995	     10.18519486	     -1.65579706	      1.91880848	      1.03344470	      0.63436687	    -25.29915876	     -9.21948834	    -13.51827860	     23.17129417	      0.00000000	      0.00000000	    -22.77906489	     -2.02421719	     28.43198291	      9.76216213	     -6.92384809	     42.45536628	      0.00000000	      0.00000000	     -5.71629699	    -21.05965755	    -17.62380539	    -11.46429012	      6.48740050
      0.72500000	      3.85822830	     10.21457571	     -1.32744100	      1.93657437	      1.03522770	      0.63450658	    -25.68809081	     -9.01452539	    -13.54079695	     23.10275929	      0.00000000	      0.00000000	    -24.68945826	     -2.96489228	     27.66198951	      9.98052692	     -7.21365997	     38.47518330	      0.00000000	      0.00000000	     -5.91346705	    -20.31556077	    -17.09056242	    -11.60378165	      6.57224032
      0.73000000	      3.70307686	      9.97312233	     -1.20322544	      1.95408802	      1.03678959	      0.63479789	    -25.99749101	     -8.64849865	    -13.12016090	     23.30637211	      0.00000000	      0.00000000	    -25.88663365	     -3.49075897	     26.85633012	      9.75511537	     -7.85696781	     34.67265711	      0.00000000	      0.00000000	     -6.41389870	    -18.94475184	    -16.66339249	    -11.38492900	      6.73367769
      0.73500000	      3.72486190	      9.73522165	     -1.17991624	      1.97163715	      1.03827610	      0.63501546	    -26.43096296	     -8.26564311	    -12.37406166	     23.62829200	      0.00000000	      0.00000000	    -27.03679549	     -4.51985406	     25.80815991	      9.55029121	     -8.62521082	     30.88292098	      0.00000000	      0.00000000	     -6.73034722	    -17.04961967	    -16.35584857	    -11.21574986	      7.30138501
      0.74000000	      3.44771403	      9.40595053	     -0.81801677	      1.98885372	      1.03892719	      0.63512453	    -26.49677908	     -7.61295118	    -11.44868974	     24.18469415	      0.00000000	      0.00000000	    -26.93395762	     -5.05347217	     25.19357491	      9.38609217	     -9.03461375	     27.34684378	      0.00000000	      0.00000000	     -7.16634005	    -15.22846397	    -15.88406939	    -10.86385042	      7.30555008
      0.74500000	      3.34377228	      9.07602250	     -0.87469591	      2.00596120	      1.03957426	      0.63559619	    -26.46234067	     -7.26618917	    -10.67104548	     25.15290399	      0.00000000	      0.00000000	    -26.92744550	     -5.64456008	     24.49309414	      9.01088912	     -9.99557584	     24.13984503	      0.00000000	      0.00000000	     -6.71796800	    -12.03919556	    -15.52130857	    -10.62324611	      7.64118851
      0.75000000	      3.27279075	      8.70618441	     -0.71107325	      2.02321523	      1.03999510	      0.63542259	    -26.62388738	     -6.69033111	     -9.61894043	     25.98442332	      0.00000000	      0.00000000	    -26.23296542	     -5.88037369	     23.68598686	      8.86370601	    -10.41249504	     20.84378073	      0.00000000	      0.00000000	     -6.90857655	    -10.05048045	    -15.28849738	    -10.21407708	      7.74657019
      0.75500000	      3.18449625	      8.18623861	     -0.64296470	      2.03998324	      1.04002073	      0.63556471	    -26.44173799	     -6.09649904	     -8.58532579	     27.34245834	      0.00000000	      0.00000000	    -25.26186791	     -5.86186324	     23.00198614	      8.44220524	    -10.91719980	     17.95816387	      0.00000000	      0.00000000	     -6.10202167	     -6.77181070	    -15.04616436	     -9.64273884	      7.90003442
      0.76000000	      3.21452029	      7.71498190	     -0.61387444	      2.05689168	      1.04006528	      0.63526352	    -26.38619459	     -5.60336277	     -7.73094272	     28.69995190	      0.00000000	      0.00000000	    -24.53521097	     -5.75109382	     22.20506292	      8.14758770	    -11.40166093	     15.21023384	      0.00000000	      0.00000000	     -5.70601443	     -4.14718158	    -14.96855503	     -9.15314023	      8.20775705
      0.76500000	      3.35623192	      7.28279884	     -0.47634289	      2.07372883	      1.03994572	      0.63513241	    -26.46741901	     -5.07545522	     -7.04208683	     30.02845989	      0.00000000	      0.00000000	    -23.63046250	     -5.63296413	     21.38638381	      7.86335180	    -11.89407133	     12.77101017	      0.00000000	      0.00000000	     -4.93275712	     -0.88971809	    -15.02418959	     -8.65347696	      8.15599072
      0.77000000	      3.39397483	      6.71722900	     -0.43862692	      2.09029547	      1.03942434	      0.63480438	    -26.22731946	     -4.55795262	     -6.49093700	     31.67751004	      0.00000000	      0.00000000	    -22.91008945	     -5.61108455	     20.68542921	      7.50794346	    -12.00608888	     10.48111854	      0.00000000	      0.00000000	     -4.37725221	      1.49141673	    -14.97464978	     -7.97478762	      8.51757738
      0.77500000	      3.48663931	      6.41404604	     -0.31364522	      2.10721737	      1.03879978	      0.63458025	    -26.11792057	     -4.25292789	     -6.21753201	     33.22802166	      0.00000000	      0.00000000	    -22.32785087	     -5.33217298	     19.90160407	      7.42318727	    -12.14358269	      8.28036185	      0.00000000	      0.00000000	     -3.73249722	      4.11989076	    -14.96861751	     -7.67109409	      8.48103578
      0.78000000	      3.64443878	      6.07983339	     -0.29892148	      2.12358949	      1.03793563	      0.63432899	    -25.97539306	     -3.99806303	     -5.72504914	     34.96455376	      0.00000000	      0.00000000	    -21.52989750	     -4.87518075	     19.20543592	      7.23786765	    -12.21965629	      6.48567299	      0.00000000	      0.00000000	     -3.14408367	      6.29442095	    -15.14151827	     -7.28188218	      8.64968069
      0.78500000	      3.67561123	      5.86269748	     -0.22251810	      2.14008853	      1.03684459	      0.63393598	    -25.68026695	     -3.77816510	     -5.17644298	     36.67643545	      0.00000000	      0.00000000	    -21.17557052	     -4.90293850	     18.65669991	      7.28334422	    -11.99749513	      4.81634546	      0.00000000	      0.00000000	     -2.54429946	      7.22183389	    -15.12852550	     -7.01875265	      8.52275178
      0.79000000	      3.83640295	      5.67603728	     -0.14191569	      2.15658463	      1.03565146	      0.63369919	    -25.50444618	     -3.71335329	     -5.12888087	     38.41599578	      0.00000000	      0.00000000	    -20.95533476	     -4.65541917	     18.03504963	      7.26534850	    -11.76179192	      3.55538233	      0.00000000	      0.00000000	     -1.95348850	      8.64273707	    -15.27550461	     -6.83960962	      8.48755215
      0.79500000	      3.97263729	      5.44849603	      0.03335456	      2.17276276	      1.03422747	      0.63351720	    -25.23264727	     -3.56636438	     -5.25053249	     40.22713268	      0.00000000	      0.00000000	    -20.44309284	     -4.62178202	     17.57970898	      7.18169289	    -11.55684128	      2.56668059	      0.00000000	      0.00000000	     -1.39733706	     10.20913956	    -15.41755087	     -6.59236501	      8.42833051
      0.80000000	      4.05697983	      5.23785366	      0.18562463	      2.18910220	      1.03272469	      0.63348131	    -24.79508824	     -3.52907924	     -5.64018933	     42.18824434	      0.00000000	      0.00000000	    -20.18333935	     -4.57052594	     17.33794844	      7.06618238	    -11.74075966	      2.15551691	      0.00000000	      0.00000000	     -0.96521255	     11.47370741	    -15.50085270	     -6.36623245	      8.24903045
      0.80500000	      4.34018608	      4.97283938	      0.30161206	      2.20508071	      1.03125819	      0.63328767	    -24.53271738	     -3.41546653	     -5.75060492	     44.03567353	      0.00000000	      0.00000000	    -20.33699610	     -4.54133774	     16.97194361	      6.92919827	    -11.83838085	      1.95119843	      0.00000000	      0.00000000	     -0.84118636	     11.66791877	    -15.89300997	     -6.13099671	      8.24860143
      0.81000000	      4.55299926	      5.03702386	      0.19588585	      2.22148386	      1.02919036	      0.63348918	    -24.15599848	     -3.76552478	     -5.93817311	     46.14069833	      0.00000000	      0.00000000	    -20.15219850	     -5.02321839	     16.47642053	      7.03717995	    -11.71433240	      1.61239991	      0.00000000	      0.00000000	     -0.28254508	     12.42971895	    -16.00643973	     -6.22449759	      8.17461651
      0.81500000	      4.90575089	      4.87346105	      0.35797003	      2.23730487	      1.02736336	      0.63360880	    -23.88886631	     -3.73790001	     -6.12128334	     48.15785006	      0.00000000	      0.00000000	    -20.22401062	     -5.11550270	     16.12194678	      6.93902229	    -11.66328124	      1.85344372	      0.00000000	      0.00000000	     -0.23314644	     12.55846808	    -16.52068093	     -6.13800405	      8.14746166
      0.82000000	      5.15525598	      5.07014393	      0.24744814	      2.25327367	      1.02492912	      0.63395225	    -23.39200290	     -4.19973947	     -6.34661053	     50.51959457	      0.00000000	      0.00000000	    -19.67153575	     -6.23751456	     15.65947321	      7.18418375	    -11.39783134	      1.86723800	      0.00000000	      0.00000000	      0.37455600	     12.83090922	    -16.75503574	     -6.41485026	      8.01511866
      0.82500000	      5.45083363	      5.30162189	      0.44428655	      2.26903826	      1.02212239	      0.63405803	    -23.04397655	     -4.62967589	     -6.94740216	     52.70265991	      0.00000000	      0.00000000	    -19.43593898	     -7.45973665	     15.37935770	      7.47759924	    -11.18704453	      2.37321293	      0.00000000	      0.00000000	      0.57053830	     12.85085336	    -17.12988115	     -6.71347434	      7.64390547
      0.83000000	      5.88080981	      5.43031544	      0.46651620	      2.28477091	      1.01963548	      0.63422343	    -22.68775927	     -5.00290819	     -7.23127081	     54.99436570	      0.00000000	      0.00000000	    -19.41117029	     -8.45661976	     14.77265635	      7.64752840	    -10.69713007	      2.70238888	      0.00000000	      0.00000000	      0.79092139	     12.64023996	    -17.65197998	     -6.93990109	      7.46768053
      0.83500000	      6.07292809	      5.65972613	      0.53883181	      2.30052170	      1.01650093	      0.63438263	    -22.08172766	     -5.40386425	     -7.43485156	     57.28473358	      0.00000000	      0.00000000	    -18.92936402	     -9.98956223	     14.59087918	      7.92296186	    -10.50892931	      3.50210975	      0.00000000	      0.00000000	      0.69744919	     12.04028700	    -17.91362347	     -7.22638094	      7.01433757
      0.84000000	      6.59405812	      5.72940331	      0.60793864	      2.31608354	      1.01368441	      0.63424024	    -21.84037173	     -5.68853077	     -7.51333419	     59.33858163	      0.00000000	      0.00000000	    -19.10137382	    -10.15183308	     14.08545407	      7.96010796	    -10.14307963	      4.56511784	      0.00000000	      0.00000000	      0.25728893	     12.02859595	    -18.57295848	     -7.26125295	      6.97658255
      0.84500000	      7.12637258	      6.57452115	      0.81913615	      2.33160815	      1.01053055	      0.63386228	    -21.66725363	     -6.88037338	     -8.53069729	     61.64797501	      0.00000000	      0.00000000	    -19.23718118	    -12.59653887	     13.48817821	      8.98996059	     -9.37420984	      5.40033500	      0.00000000	      0.00000000	     -1.84296898	      9.46784699	    -19.32854710	     -8.21134773	      6.20761397
      0.85000000	      7.57609983	      6.98888900	      1.00137410	      2.34700185	      1.00713013	      0.63379082	    -21.34417966	     -7.48368374	     -8.92139757	     63.84997734	      0.00000000	      0.00000000	    -18.88223233	    -13.90114093	     13.27052975	      9.49146084	     -9.63719623	      6.97164202	      0.00000000	      0.00000000	     -3.46737247	      7.58270611	    -19.92881128	     -8.62756046	      5.63914181
      0.85500000	      7.80279968	      7.41313340	      1.29237464	      2.36235100	      1.00329179	      0.63355006	    -20.72256753	     -8.07718211	     -9.33640260	     66.14885730	      0.00000000	      0.00000000	    -18.61473974	    -15.20835144	     13.30577938	     10.08444507	     -9.67717834	      8.64627022	      0.00000000	      0.00000000	     -5.42115317	      5.18114736	    -20.25524907	     -9.08761198	      4.71417047
      0.86000000	      8.02640589	      7.97286558	      1.59662963	      2.37734136	      0.99933082	      0.63316053	    -20.05593660	     -8.87984367	     -9.76914967	     68.50003761	      0.00000000	      0.00000000	    -18.16040144	    -16.77163951	     13.36244247	     10.84237308	     -9.51067810	     10.26961265	      0.00000000	      0.00000000	     -7.10309271	      2.55172276	    -20.68675813	     -9.64342199	      4.03048646
      0.86500000	      8.20771582	      8.47461351	      1.96346680	      2.39220573	      0.99537539	      0.63261446	    -19.36110980	     -9.63310332	    -10.23186132	     70.78470698	      0.00000000	      0.00000000	    -17.71477240	    -18.14604231	     13.75951287	     11.50010640	     -9.55095028	     12.69020042	      0.00000000	      0.00000000	     -8.17461765	     -0.30545054	    -21.10282319	    -10.09256092	      3.26155068
      0.87000000	      8.38887678	      8.95910032	      2.43316392	      2.40631738	      0.99136601	      0.63221082	    -18.59881467	    -10.26761692	    -10.59370721	     73.10045793	      0.00000000	      0.00000000	    -17.14111494	    -19.05893667	     14.46543318	     11.99844692	     -9.93544478	     15.75095669	      0.00000000	      0.00000000	     -8.19333294	     -1.93147506	    -21.65793291	    -10.56561481	      2.26142061
      0.87500000	      8.42795113	      9.61482891	      2.80031997	      2.42051583	      0.98728349	      0.63164217	    -17.61126661	    -11.17537632	    -10.82658091	     75.40615068	      0.00000000	      0.00000000	    -16.46165703	    -20.17058548	     15.40239729	     12.70926230	    -10.20761886	     19.02874653	      0.00000000	      0.00000000	     -8.33907489	     -3.95781678	    -22.02192228	    -11.13022322	      1.23239339
      0.88000000	      7.97201831	      9.92831461	      3.96294654	      2.43344787	      0.98221165	      0.63007404	    -16.01034606	    -11.51187902	    -11.49719240	     77.97613630	      0.00000000	      0.00000000	    -15.98211253	    -20.71053515	     17.18413545	     13.26144805	     -9.35660308	     22.95289054	      0.00000000	      0.00000000	     -8.58140465	     -6.19808146	    -22.07603136	    -11.18211826	     -0.18734630
      0.88500000	      8.10286481	     10.75076768	      4.49833280	      2.44720451	      0.97871286	      0.62928673	    -15.13411989	    -12.46958957	    -11.69088959	     80.07388520	      0.00000000	      0.00000000	    -15.86554478	    -21.65111425	     18.08981994	     14.22187484	     -9.00478213	     26.27820955	      0.00000000	      0.00000000	     -9.96746319	     -8.61276003	    -22.68243262	    -11.86670491	     -1.34333843
      0.89000000	      8.50562175	     11.40831380	      5.05632260	      2.46076351	      0.97548315	      0.62859571	    -14.52825836	    -13.28900099	    -11.97871537	     82.14270752	      0.00000000	      0.00000000	    -15.39117424	    -21.98189556	     18.57424237	     15.08997257	     -8.28131633	     29.70244373	      0.00000000	      0.00000000	     -9.00686478	    -10.54865189	    -23.66544982	    -12.34270953	     -2.31866238
      0.89500000	      8.89604589	     12.01043648	      5.37899885	      2.47485306	      0.97263464	      0.62820936	    -13.80753138	    -14.02505042	    -11.87894450	     84.03769694	      0.00000000	      0.00000000	    -14.93590719	    -22.58912373	     18.82486902	     15.96286924	     -7.63414614	     32.68603968	      0.00000000	      0.00000000	     -8.96231258	    -13.79591727	    -24.51250936	    -12.74328982	     -3.56372835
      0.90000000	      9.28278485	     12.44714970	      5.97441909	      2.48876592	      0.96993820	      0.62807226	    -13.11815060	    -14.42424221	    -11.94505293	     85.76301961	      0.00000000	      0.00000000	    -14.49506020	    -22.80512948	     18.85812047	     16.64655164	     -6.56234607	     35.51896789	      0.00000000	      0.00000000	     -7.59581463	    -15.32062462	    -25.38612013	    -13.04530290	     -4.29280398
      0.90500000	      9.82229036	     12.62964159	      6.51434897	      2.50260496	      0.96750335	      0.62757873	    -12.51473707	    -14.47560507	    -11.87291925	     87.39006584	      0.00000000	      0.00000000	    -14.13795845	    -23.08463348	     18.50313281	     17.10284866	     -5.41640900	     38.01011378	      0.00000000	      0.00000000	     -6.24602411	    -16.63439803	    -26.40472098	    -12.89719214	     -5.18591970
      0.91000000	     10.40003517	     12.78375328	      6.68345959	      2.51682801	      0.96534398	      0.62746699	    -11.79514723	    -14.73828346	    -11.57576426	     88.88815860	      0.00000000	      0.00000000	    -14.01842865	    -23.01706521	     17.87348480	     17.37179651	     -4.79481470	     40.06063024	      0.00000000	      0.00000000	     -4.71200442	    -17.60154581	    -27.35567126	    -12.81954675	     -5.63060500
      0.91500000	     10.78842264	     12.88226249	      6.99638028	      2.53105283	      0.96317233	      0.62762181	    -10.85932320	    -14.73801132	    -11.10150782	     90.34165174	      0.00000000	      0.00000000	    -13.60787870	    -23.27100370	     17.12957921	     17.58934717	     -4.12442980	     41.64528532	      0.00000000	      0.00000000	     -3.07866918	    -18.37716322	    -28.03641696	    -12.70588207	     -6.18767094
      0.92000000	     10.60831904	     12.45780318	      7.07103830	      2.54583058	      0.96086516	      0.62732705	     -9.03221946	    -14.37676028	    -10.28074303	     91.69135008	      0.00000000	      0.00000000	    -13.30769414	    -22.90641718	     16.92033878	     17.25293989	     -3.56004389	     43.07603613	      0.00000000	      0.00000000	     -1.07189029	    -18.35561070	    -27.82583518	    -12.14969020	     -6.39821175
      0.92500000	     10.91662557	     12.32546127	      6.84497570	      2.56016990	      0.95885452	      0.62742044	     -7.72152232	    -14.28644236	     -9.24224800	     92.96915991	      0.00000000	      0.00000000	    -12.91175160	    -22.92578239	     16.01431039	     17.10254597	     -3.46772989	     44.02237537	      0.00000000	      0.00000000	      0.70367560	    -19.04909230	    -28.20815066	    -11.93240983	     -6.44712476
      0.93000000	     11.19820360	     11.84735311	      6.54863499	      2.57457842	      0.95690136	      0.62736111	     -6.28973871	    -13.81384347	     -8.18099255	     94.21080399	      0.00000000	      0.00000000	    -12.34218632	    -22.65527217	     15.26582281	     16.54734683	     -3.30159053	     45.32578581	      0.00000000	      0.00000000	      2.86523620	    -18.86504846	    -28.41386989	    -11.37900291	     -5.95144452
      0.93500000	     11.28073606	     11.38488117	      6.11573864	      2.58925263	      0.95505566	      0.62761608	     -4.57564674	    -13.32621983	     -6.88214895	     95.32717471	      0.00000000	      0.00000000	    -11.61757205	    -22.18885861	     14.46138033	     15.97382230	     -3.12426473	     46.09427714	      0.00000000	      0.00000000	      5.24788570	    -17.98683677	    -28.37871760	    -10.95567647	     -5.60891806
      0.94000000	     11.65856249	     11.19255643	      5.55204298	      2.60389013	      0.95421328	      0.62816077	     -3.22746518	    -13.24468146	     -5.80732147	     96.16399173	      0.00000000	      0.00000000	    -11.57242747	    -22.03966514	     13.26283119	     15.70612760	     -3.17862090	     46.57296248	      0.00000000	      0.00000000	      6.53951957	    -18.43167809	    -28.69757590	    -10.79367709	     -5.73806985
      0.94500000	     11.97161838	     10.90484176	      5.08596222	      2.61863835	      0.95342434	      0.62880024	     -1.84253173	    -12.95939931	     -4.76027210	     96.99281336	      0.00000000	      0.00000000	    -11.31468294	    -21.94202311	     12.04177136	     15.36164347	     -3.12924265	     46.95474659	      0.00000000	      0.00000000	      7.95579903	    -18.76274193	    -28.87026800	    -10.58114805	     -5.69520642
      0.95000000	     12.09438064	     10.49685722	      4.81995436	      2.63314124	      0.95257084	      0.62955016	     -0.26660873	    -12.44280432	     -3.99666017	     97.63025655	      0.00000000	      0.00000000	    -10.92561205	    -21.89817907	     11.13879377	     14.86822604	     -3.02099150	     47.55007259	      0.00000000	      0.00000000	      9.34879125	    -18.88855453	    -28.92169397	    -10.22772636	     -5.81533151
      0.95500000	     12.06871734	     10.07457910	      4.83233150	      2.64774517	      0.95196050	      0.63018935	      1.30111431	    -11.76993059	     -3.31912019	     98.10711539	      0.00000000	      0.00000000	    -10.10985769	    -21.12569103	     10.37952422	     14.35509341	     -2.52771039	     48.28252054	      0.00000000	      0.00000000	     11.11652980	    -17.60810914	    -28.80075232	     -9.81778548	     -6.02321587
      0.96000000	     12.25764791	      9.90180307	      4.66401808	      2.66254666	      0.95229967	      0.63108101	      2.62294341	    -11.55336512	     -2.75297000	     98.38885320	      0.00000000	      0.00000000	     -9.95848111	    -21.24174356	      9.16304479	     14.13702195	     -2.24497841	     48.37966193	      0.00000000	      0.00000000	     11.74210088	    -17.85707289	    -28.94753382	     -9.73191598	     -6.29361886
      0.96500000	     12.31584080	      9.63011463	      4.83599465	      2.67727246	      0.95278172	      0.63175851	      3.94770785	    -11.17118777	     -2.52251971	     98.41411094	      0.00000000	      0.00000000	     -9.80157941	    -21.16868341	      8.08364228	     13.83684791	     -1.73702503	     48.56924390	      0.00000000	      0.00000000	     12.62910302	    -18.08490306	    -29.01085921	     -9.39646460	     -6.89476039
      0.97000000	     12.21318440	      9.23949227	      4.90194888	      2.69183130	      0.95339069	      0.63274574	      5.52630751	    -10.59276186	     -2.18546275	     98.40700741	      0.00000000	      0.00000000	     -9.54774957	    -21.22578513	      7.19696075	     13.33634986	     -1.35685914	     48.69748845	      0.00000000	      0.00000000	     13.23774541	    -17.98448599	    -28.82938714	     -9.00543098	     -7.33281647
      0.97500000	     12.25624772	      8.99321651	      4.79665706	      2.70652902	      0.95390377	      0.63324886	      6.97199556	    -10.35440919	     -1.80635766	     98.46824010	      0.00000000	      0.00000000	     -8.75617075	    -21.86099565	      6.03625854	     13.06917019	     -1.00371772	     48.62633170	      0.00000000	      0.00000000	     13.89949421	    -17.95270135	    -28.74837456	     -8.69837882	     -7.74359973
      0.98000000	     12.20781108	      8.73392864	      4.80615990	      2.72148428	      0.95519737	      0.63389953	      8.34032674	     -9.96748768	     -1.50486252	     98.09701985	      0.00000000	      0.00000000	     -8.61124625	    -21.92643233	      4.74539060	     12.79364600	     -0.41816216	     48.08331325	      0.00000000	      0.00000000	     14.06169353	    -17.95268184	    -28.59555767	     -8.47133377	     -7.92537168
      0.98500000	     12.02355768	      8.25179097	      4.84801257	      2.73585952	      0.95603629	      0.63465828	      9.92719802	     -9.31900139	     -1.28634534	     97.73634516	      0.00000000	      0.00000000	     -8.21090424	    -22.13683908	      3.80214511	     12.21897676	     -0.13616438	     47.88127452	      0.00000000	      0.00000000	     14.98541238	    -17.96084608	    -28.21902799	     -7.88512676	     -8.51653568
      0.99000000	     11.92965119	      7.95173693	      4.74872810	      2.75034635	      0.95732531	      0.63526689	     11.36722599	     -8.91566028	     -1.02630341	     97.18224532	      0.00000000	      0.00000000	     -8.04991443	    -22.19090445	      2.53569247	     11.88985289	      0.19080266	     47.13814285	      0.00000000	      0.00000000	     15.14215077	    -17.89619196	    -27.98880175	     -7.56720464	     -8.69852028
      0.99500000	     12.05003103	      7.23478987	      4.85575907	      2.76498287	      0.95946174	      0.63582901	     12.39686382	     -7.96988148	     -1.01527019	     96.30400852	      0.00000000	      0.00000000	     -7.80904590	    -22.33010983	      1.12537457	     10.91480582	      0.34224626	     46.63759107	      0.00000000	      0.00000000	     15.54719329	    -17.65040062	    -27.95754832	     -6.67718488	     -9.29191232
      1.00000000	     12.20133034	      6.81520467	      4.86638724	      2.77981409	      0.96171068	      0.63559655	     13.30261224	     -7.53086836	     -0.99775239	     95.34308859	      0.00000000	      0.00000000	     -7.81607628	    -22.28850323	     -0.49289342	     10.41543648	      0.61130352	     45.75611267	      0.00000000	      0.00000000	     15.71008909	    -17.50677809	    -27.89770212	     -6.03537440	     -9.64441577
      1.00500000	     12.49329141	      6.24687324	      5.03031467	      2.79488595	      0.96500536	      0.63588346	     13.84751740	     -6.82808547	     -1.25351201	     94.06247403	      0.00000000	      0.00000000	     -7.12526140	    -22.78749157	     -2.29571485	      9.61135989	      0.95276158	     44.72468881	      0.00000000	      0.00000000	     15.37725700	    -17.22382839	    -28.03351576	     -5.25379068	    -10.18614421
      1.01000000	     12.34632841	      5.90134551	      4.98626110	      2.80977472	      0.96764326	      0.63623367	     15.03660692	     -6.43020039	     -1.09071816	     92.89047864	      0.00000000	      0.00000000	     -6.89060266	    -22.81516684	     -3.57708395	      9.18833593	      1.22505030	     43.74028219	      0.00000000	      0.00000000	     15.13738581	    -17.15411579	    -27.64783362	     -4.86620866	    -10.42351207
      1.01500000	     12.47504339	      5.38950530	      4.90492647	      2.82478099	      0.97109075	      0.63703806	     15.79271606	     -5.81670031	     -1.18527629	     91.46121728	      0.00000000	      0.00000000	     -6.24618477	    -23.04425657	     -5.12209784	      8.44015783	      1.21111931	     42.64895252	      0.00000000	      0.00000000	     14.07519210	    -17.17235962	    -27.57173230	     -4.19474531	    -11.00348431
      1.02000000	     12.35888580	      4.87071581	      5.09552926	      2.84035640	      0.97472861	      0.63751057	     16.63140442	     -5.23942350	     -1.40652964	     89.78266286	      0.00000000	      0.00000000	     -6.14811865	    -22.82302557	     -6.42347420	      7.72429568	      1.54740519	     41.56225908	      0.00000000	      0.00000000	     13.01766788	    -17.16194101	    -27.23900246	     -3.52878518	    -11.63315419
      1.02500000	     12.27357299	      4.36326096	      4.99167172	      2.85576089	      0.97821239	      0.63856270	     17.45797823	     -4.47974406	     -1.30703725	     88.05681338	      0.00000000	      0.00000000	     -5.92856146	    -23.23276028	     -7.72909439	      7.00911374	      1.56853127	     40.44613968	      0.00000000	      0.00000000	     11.90554795	    -17.12193925	    -26.86240748	     -2.98036523	    -12.10639559
      1.03000000	     12.59597769	      3.91132516	      4.80975911	      2.87099983	      0.98256939	      0.63920974	     17.70628728	     -3.97114451	     -1.44195262	     86.05492165	      0.00000000	      0.00000000	     -6.51335839	    -24.12626822	     -9.25977056	      6.27674624	      1.16036999	     39.60794474	      0.00000000	      0.00000000	     10.35465883	    -17.09277140	    -27.01490468	     -2.39953953	    -12.47141872
      1.03500000	     12.38742532	      3.40264725	      4.66237264	      2.88643894	      0.98633233	      0.64022049	     18.52999301	     -3.35209254	     -1.41979034	     84.05729407	      0.00000000	      0.00000000	     -6.58147516	    -24.24675155	    -10.32587984	      5.58652228	      1.05055987	     38.59599710	      0.00000000	      0.00000000	      8.74319877	    -16.74183331	    -26.56495682	     -1.87797989	    -12.82600973
      1.04000000	     12.34770138	      2.97737739	      4.52798277	      2.90186751	      0.99067822	      0.64124785	     19.05376360	     -2.77025674	     -1.44021885	     81.90553836	      0.00000000	      0.00000000	     -6.50166532	    -24.29834671	    -11.44100024	      4.93534965	      0.92067878	     37.71927495	      0.00000000	      0.00000000	      6.88336296	    -16.36556008	    -26.28142066	     -1.42249034	    -13.11332041
      1.04500000	     12.39221781	      2.16532642	      4.43072110	      2.91737219	      0.99487910	      0.64221072	     19.40632249	     -1.82100387	     -1.66333191	     79.56919359	      0.00000000	      0.00000000	     -6.62261562	    -24.35727892	    -12.73798729	      3.84596875	      0.57424222	     36.58862658	      0.00000000	      0.00000000	      5.08456609	    -16.11300362	    -26.04565173	     -0.48154652	    -13.30207133
      1.05000000	     12.65061021	      1.34142405	      4.40932616	      2.93315960	      0.99959094	      0.64295184	     19.30733827	     -0.92361779	     -2.14590716	     76.93056096	      0.00000000	      0.00000000	     -6.69710346	    -24.76111204	    -14.15360439	      2.67772475	      0.02168407	     35.60795957	      0.00000000	      0.00000000	      3.08205447	    -16.06328293	    -26.07408557	      0.55635151	    -13.52480100
      1.05500000	     12.47331367	      0.72887240	      4.30878902	      2.94898085	      1.00371227	      0.64411197	     19.70054398	     -0.15721318	     -2.24669953	     74.36750609	      0.00000000	      0.00000000	     -6.47270159	    -24.77825834	    -15.12673112	      1.82620117	     -0.19923791	     34.58506586	      0.00000000	      0.00000000	      1.03524467	    -15.39063853	    -25.62143251	      1.20827625	    -13.86441395
      1.06000000	     12.68656903	      0.10321783	      4.13196573	      2.96470550	      1.00853030	      0.64523681	     19.52204910	      0.57427554	     -2.45153130	     71.60678659	      0.00000000	      0.00000000	     -6.49942809	    -24.71978031	    -16.44381354	      0.87964244	     -1.06194569	     33.64271583	      0.00000000	      0.00000000	     -1.25693769	    -14.91972064	    -25.61091053	      1.96271569	    -14.16608378
      1.06500000	     12.33856968	     -0.53903323	      4.05525254	      2.98031226	      1.01248085	      0.64619245	     19.95646553	      1.28286594	     -2.65558632	     68.81145016	      0.00000000	      0.00000000	     -6.59846692	    -24.60794006	    -17.18407408	      0.03829443	     -1.37716801	     32.57636600	      0.00000000	      0.00000000	     -3.58649349	    -14.08352574	    -24.97804326	      2.65867850	    -14.28243725
      1.07000000	     12.13230846	     -1.06551674	      3.76720378	      2.99633401	      1.01694109	      0.64736708	     20.07341667	      1.85591571	     -2.78489819	     65.78956413	      0.00000000	      0.00000000	     -6.65144077	    -24.33851557	    -18.01143131	     -0.75116122	     -2.40897591	     31.63441226	      0.00000000	      0.00000000	     -6.09017203	    -13.26139166	    -24.47130044	      3.22200919	    -14.45955576
      1.07500000	     12.36919738	     -1.83636545	      3.66088905	      3.01227855	      1.02142307	      0.64871940	     19.56944068	      2.77607132	     -3.21125199	     62.57067317	      0.00000000	      0.00000000	     -6.58517530	    -24.49503652	    -19.38206298	     -1.80265294	     -3.31260326	     30.61824919	      0.00000000	      0.00000000	     -8.25124827	    -13.09468867	    -24.49338082	      4.09918968	    -14.56481005
      1.08000000	     12.16122281	     -2.37467654	      3.51684743	      3.02846404	      1.02520431	      0.64997288	     19.49069134	      3.37359410	     -3.56716022	     59.30341829	      0.00000000	      0.00000000	     -6.63942587	    -24.26693127	    -20.21092132	     -2.53828778	     -3.86709570	     29.70074640	      0.00000000	      0.00000000	    -10.35996308	    -12.24008173	    -23.94978950	      4.68001498	    -14.66101433
      1.08500000	     11.68473273	     -2.89686228	      3.24714850	      3.04503705	      1.02881226	      0.65104029	     19.63368255	      3.88283353	     -3.88840230	     56.00354712	      0.00000000	      0.00000000	     -6.56002012	    -23.99009973	    -20.88801375	     -3.11908193	     -4.48543467	     28.61419209	      0.00000000	      0.00000000	    -12.13721786	    -11.57849147	    -23.11847158	      5.25775878	    -14.72237086
      1.09000000	     11.74729626	     -3.66170253	      3.13923835	      3.06113026	      1.03241419	      0.65250973	     19.08861900	      4.75435002	     -4.44089069	     52.41738843	      0.00000000	      0.00000000	     -6.78041989	    -23.66354190	    -21.93189237	     -4.15552164	     -5.57819143	     27.96802471	      0.00000000	      0.00000000	    -14.11912834	    -11.23824851	    -22.89513658	      6.09131833	    -14.74412300
      1.09500000	     11.35792564	     -3.98119770	      2.86420532	      3.07786198	      1.03562488	      0.65375460	     18.93700084	      5.09759017	     -4.85520469	     48.86326357	      0.00000000	      0.00000000	     -6.78899571	    -23.22649463	    -22.58164975	     -4.61877389	     -6.53950133	     27.15602018	      0.00000000	      0.00000000	    -16.15583928	    -10.39402695	    -22.08039035	      6.42678561	    -14.87591491
      1.10000000	     10.88433064	     -4.26826948	      2.74777960	      3.09446699	      1.03848966	      0.65496231	     18.89043527	      5.28890716	     -5.61304750	     45.38722733	      0.00000000	      0.00000000	     -6.80200578	    -22.49097092	    -22.99882732	     -5.05991685	     -7.10307601	     26.58365396	      0.00000000	      0.00000000	    -17.52145225	     -9.89685714	    -21.19124438	      6.74315670	    -14.93035348
      1.10500000	     10.54822811	     -4.56419641	      2.68354282	      3.11098308	      1.04123825	      0.65624659	     18.58767082	      5.59089471	     -6.32305201	     41.74955596	      0.00000000	      0.00000000	     -6.97266863	    -21.25866197	    -23.44648291	     -5.56423384	     -7.81136411	     26.27375300	      0.00000000	      0.00000000	    -18.90298618	     -9.54240784	    -20.45906899	      7.06089502	    -15.14075316
      1.11000000	     10.50468879	     -4.84397467	      2.23649752	      3.12769274	      1.04394640	      0.65731128	     17.95949922	      5.89162559	     -7.02201903	     38.22452097	      0.00000000	      0.00000000	     -6.60062363	    -19.75573866	    -24.37900514	     -5.81168452	     -9.06049679	     25.77925724	      0.00000000	      0.00000000	    -20.11405888	     -9.45992485	    -20.12912787	      7.38612454	    -15.16022206
      1.11500000	     10.45174212	     -4.89678286	      1.97035494	      3.14388016	      1.04614042	      0.65842280	     17.37320391	      5.93863148	     -7.72760668	     34.77554964	      0.00000000	      0.00000000	     -6.59243405	    -17.83495611	    -25.17203605	     -5.82402071	     -9.51914592	     25.40064234	      0.00000000	      0.00000000	    -21.18362986	     -9.51634167	    -19.77366876	      7.45378765	    -15.19680678
      1.12000000	     10.11393445	     -4.92664697	      1.85428357	      3.16026408	      1.04804815	      0.65946269	     17.06577776	      5.95787892	     -8.61693170	     31.33259482	      0.00000000	      0.00000000	     -6.39154789	    -15.82978588	    -25.48408383	     -5.93120941	     -9.84400348	     25.23551151	      0.00000000	      0.00000000	    -22.50564343	     -9.45719838	    -19.07722336	      7.52776489	    -15.40998192
      1.12500000	     10.08497214	     -4.66577913	      1.81473516	      3.17653392	      1.04994828	      0.66040889	     16.42828763	      5.60162524	     -9.61739844	     28.18143953	      0.00000000	      0.00000000	     -5.44882242	    -12.38585833	    -26.09606691	     -5.67441423	     -9.66540859	     24.96258992	      0.00000000	      0.00000000	    -24.16193799	    -10.09812570	    -18.74702362	      7.26124897	    -15.66536775
      1.13000000	     10.08046627	     -4.52268744	      1.84537433	      3.19268499	      1.05127638	      0.66139362	     15.81362759	      5.42086540	    -10.79008029	     25.10130211	      0.00000000	      0.00000000	     -5.14136140	     -9.31504935	    -26.60407856	     -5.62712271	     -9.63371291	     24.94905598	      0.00000000	      0.00000000	    -25.78406164	    -10.77233245	    -18.46993185	      7.17681114	    -16.06455325
      1.13500000	      9.61408787	     -4.16049224	      1.85959257	      3.20927869	      1.05209551	      0.66230478	     15.72378964	      4.98356574	    -11.90596825	     22.22151192	      0.00000000	      0.00000000	     -4.43184876	     -6.23064041	    -26.51695664	     -5.31404889	     -9.10759497	     25.20205242	      0.00000000	      0.00000000	    -27.06791140	    -11.78079275	    -17.56911044	      6.82791220	    -16.67128121
      1.14000000	      9.47304080	     -3.97568250	      1.82217917	      3.22514525	      1.05280120	      0.66333851	     15.36280386	      4.79983515	    -12.93026420	     19.55310860	      0.00000000	      0.00000000	     -3.68552650	     -2.85139161	    -26.69016559	     -5.12564138	     -8.50044182	     25.66159292	      0.00000000	      0.00000000	    -27.89393110	    -12.60539115	    -17.19635738	      6.60508374	    -16.78525181
      1.14500000	      9.21578414	     -3.58882948	      1.68042519	      3.24145898	      1.05309347	      0.66454190	     15.13532647	      4.43525749	    -13.74419665	     17.09787170	      0.00000000	      0.00000000	     -3.05147010	      0.43754247	    -26.72051918	     -4.73539475	     -8.00383365	     26.18901675	      0.00000000	      0.00000000	    -28.77786664	    -13.13923027	    -16.60411889	      6.13026910	    -17.04774707
      1.15000000	      8.98417786	     -3.22825421	      1.72369980	      3.25722201	      1.05314314	      0.66556366	     14.91486916	      4.06775695	    -14.65632338	     14.77563375	      0.00000000	      0.00000000	     -2.31962995	      4.29267737	    -26.53252561	     -4.46433239	     -7.26039111	     27.17670116	      0.00000000	      0.00000000	    -28.58829589	    -13.80993258	    -16.07785375	      5.77523990	    -17.32281306
      1.15500000	      8.82735342	     -2.95249880	      1.70241603	      3.27321574	      1.05297133	      0.66679751	     14.50159171	      3.92263617	    -14.88822721	     12.29570207	      0.00000000	      0.00000000	     -2.06908218	      6.66590606	    -26.52857957	     -4.21357751	     -6.36632121	     28.02033862	      0.00000000	      0.00000000	    -28.45894062	    -14.65881263	    -15.67010735	      5.48443532	    -17.56597851
      1.16000000	      8.91558486	     -2.57874022	      1.77127390	      3.28855919	      1.05272737	      0.66787195	     14.02608151	      3.58148987	    -15.74326246	     10.36349088	      0.00000000	      0.00000000	     -1.00492089	     10.06122211	    -26.46286380	     -3.96247914	     -5.65656487	     29.45718194	      0.00000000	      0.00000000	    -27.94509451	    -15.62682383	    -15.66963652	      5.08918678	    -17.90505774
      1.16500000	      8.82478544	     -2.22987785	      1.69371241	      3.30401106	      1.05203322	      0.66918809	     13.75166584	      3.31268508	    -16.02255727	      8.53049918	      0.00000000	      0.00000000	     -0.70326048	     12.81090040	    -26.24070174	     -3.61407347	     -4.91712894	     30.85403794	      0.00000000	      0.00000000	    -27.55732498	    -16.45749741	    -15.41570503	      4.69416711	    -17.96451300
      1.17000000	      8.81935770	     -1.87011203	      1.69494331	      3.31954826	      1.05127532	      0.67034093	     13.42083864	      3.03146077	    -16.44101509	      6.93357603	      0.00000000	      0.00000000	      0.13952215	     15.43506089	    -26.13375259	     -3.28123091	     -4.00772376	     32.19170967	      0.00000000	      0.00000000	    -26.91082660	    -17.34395577	    -15.23691999	      4.29714131	    -17.99481459
      1.17500000	      8.90261347	     -1.65275823	      1.68881180	      3.33487140	      1.05045146	      0.67165627	     12.96432626	      3.01433764	    -16.24224276	      5.29389866	      0.00000000	      0.00000000	      0.49808188	     16.24232865	    -25.98880139	     -3.10691596	     -3.18088885	     33.78666773	      0.00000000	      0.00000000	    -26.17929971	    -18.09579363	    -15.21376503	      4.02659584	    -17.92508891
      1.18000000	      8.87249755	     -1.41605651	      1.61266913	      3.34993353	      1.04923358	      0.67303937	     12.74070815	      2.89690403	    -16.01364602	      3.93727415	      0.00000000	      0.00000000	      0.70238677	     17.59146221	    -25.62813086	     -2.89952115	     -2.61819144	     35.53201414	      0.00000000	      0.00000000	    -25.40287481	    -18.87700936	    -15.08616083	      3.76138255	    -17.92959218
      1.18500000	      8.99286606	     -1.15660103	      1.59922605	      3.36491111	      1.04789769	      0.67412296	     12.50714219	      2.69721772	    -16.19736346	      3.08842377	      0.00000000	      0.00000000	      1.09494490	     18.53785373	    -25.32414524	     -2.69172532	     -2.02399194	     37.43899118	      0.00000000	      0.00000000	    -24.58212037	    -19.80315144	    -15.16591209	      3.47267674	    -17.89545158
      1.19000000	      9.08524592	     -0.89351667	      1.47432380	      3.37942026	      1.04633500	      0.67517992	     12.46375359	      2.46756662	    -16.52007046	      2.60547976	      0.00000000	      0.00000000	      1.18667597	     19.71901568	    -24.98993179	     -2.35281622	     -1.37356969	     39.29526462	      0.00000000	      0.00000000	    -23.88505176	    -20.69492738	    -15.29135712	      3.20830136	    -17.78804171
      1.19500000	      9.12439293	     -0.73730749	      1.33544193	      3.39437574	      1.04446738	      0.67646976	     12.55746533	      2.29956942	    -16.97551533	      2.53226995	      0.00000000	      0.00000000	      1.49022269	     20.93641789	    -24.50090825	     -2.24128203	     -1.13742525	     41.37391935	      0.00000000	      0.00000000	    -23.35979762	    -21.64611895	    -15.25891249	      3.06608144	    -17.51741999
      1.20000000	      9.32080803	     -0.60248955	      1.34648868	      3.40915706	      1.04257415	      0.67733647	     12.54296675	      2.12360302	    -17.91972285	      2.73777807	      0.00000000	      0.00000000	      2.02002069	     21.82060093	    -24.17364081	     -2.14142324	     -0.75112626	     43.33436385	      0.00000000	      0.00000000	    -23.18547818	    -22.52437658	    -15.45997278	      2.95410390	    -17.38334563
      1.20500000	      9.71832070	     -0.51478184	      1.02369905	      3.42363840	      1.04061260	      0.67841006	     12.52919542	      1.88516870	    -18.72853945	      3.52440213	      0.00000000	      0.00000000	      2.44174550	     23.66378768	    -24.04345603	     -2.02215240	     -0.85777228	     45.25589855	      0.00000000	      0.00000000	    -23.24382313	    -23.22186238	    -15.91566578	      2.85529429	    -17.11877362
      1.21000000	     10.04918399	     -0.45436938	      0.79414892	      3.43805607	      1.03852196	      0.67933378	     12.37441545	      1.79831769	    -18.57419944	      4.02207435	      0.00000000	      0.00000000	      2.88352512	     23.79921009	    -23.75570730	     -2.04610069	     -1.07408951	     47.34809899	      0.00000000	      0.00000000	    -22.98037960	    -23.81194612	    -16.31087694	      2.82904752	    -16.86368514
      1.21500000	     10.41289857	     -0.37097711	      0.57334493	      3.45246557	      1.03638584	      0.68016235	     12.17679219	      1.66715843	    -18.37913459	      4.57073471	      0.00000000	      0.00000000	      2.87524729	     23.80922949	    -23.53983686	     -1.96809473	     -1.01493129	     49.21085839	      0.00000000	      0.00000000	    -23.08117793	    -23.98994436	    -16.78034467	      2.88165893	    -16.71864706
      1.22000000	     10.66062088	     -0.61371429	      0.35715484	      3.46691329	      1.03358401	      0.68130350	     12.12590894	      1.87857050	    -18.00522759	      5.38498785	      0.00000000	      0.00000000	      3.59433649	     23.53444895	    -23.10940609	     -2.37868298	     -1.50316797	     51.38515574	      0.00000000	      0.00000000	    -22.41470766	    -24.97444524	    -17.07432679	      3.14810565	    -15.96982952
      1.22500000	     11.07441355	     -0.87179070	      0.14574342	      3.48125038	      1.03089717	      0.68229472	     11.96951081	      2.07828043	    -17.63830000	      6.44795934	      0.00000000	      0.00000000	      3.74198065	     23.06225415	    -22.84527684	     -2.77955381	     -1.89920838	     53.52682986	      0.00000000	      0.00000000	    -22.47686033	    -25.41922528	    -17.57539768	      3.46341314	    -15.38526622
      1.23000000	     11.31984173	     -1.30279615	     -0.13344119	      3.49542217	      1.02792332	      0.68339067	     11.84618175	      2.57765589	    -16.51183688	      7.25983242	      0.00000000	      0.00000000	      3.25224490	     21.25650030	    -22.38536447	     -3.34455827	     -2.35438313	     55.57919348	      0.00000000	      0.00000000	    -22.38400085	    -26.63816064	    -17.91065967	      3.93785980	    -14.58711702
      1.23500000	     11.73605122	     -1.79810166	     -0.25274854	      3.50943090	      1.02483626	      0.68420293	     11.69865978	      3.03501079	    -16.28523158	      8.52614703	      0.00000000	      0.00000000	      2.17175699	     19.82220124	    -22.04625032	     -4.01960175	     -2.69277240	     57.74598141	      0.00000000	      0.00000000	    -22.31827143	    -27.15906894	    -18.47444429	      4.55778334	    -14.11975498
      1.24000000	     12.03270500	     -2.33583394	     -0.59001254	      3.52350515	      1.02143270	      0.68549747	     11.54985598	      3.67952160	    -15.29568357	      9.57138136	      0.00000000	      0.00000000	      0.73899465	     17.22208530	    -21.59709712	     -4.73952248	     -3.21162990	     59.91955173	      0.00000000	      0.00000000	    -22.02092072	    -27.65693284	    -18.90031942	      5.17920545	    -13.56405796
      1.24500000	     12.42879079	     -2.64558990	     -0.81933401	      3.53755121	      1.01786049	      0.68606369	     11.61945295	      3.84283977	    -15.56653213	     11.49909004	      0.00000000	      0.00000000	     -0.62793620	     16.11196012	    -21.26402211	     -5.09682460	     -3.48392801	     61.90144587	      0.00000000	      0.00000000	    -21.62096179	    -28.34100560	    -19.41922292	      5.63304579	    -13.10265964
      1.25000000	     12.61513036	     -3.35136158	     -1.04808878	      3.55108671	      1.01395066	      0.68721597	     11.70156646	      4.77032232	    -14.59939233	     12.73411872	      0.00000000	      0.00000000	     -3.26423707	     11.59593422	    -20.53569390	     -6.12389098	     -4.09715333	     64.24054500	      0.00000000	      0.00000000	    -21.37386027	    -29.08011619	    -19.81471328	      6.41810119	    -12.24418179
      1.25500000	     12.82252043	     -3.82003804	     -1.35410575	      3.56472133	      1.00991039	      0.68800175	     11.98111374	      5.32293852	    -14.50645555	     14.56834058	      0.00000000	      0.00000000	     -5.30659825	      8.45482687	    -19.82869937	     -6.65057435	     -4.33056859	     66.39684941	      0.00000000	      0.00000000	    -21.13524630	    -29.67276600	    -20.21453123	      6.99043864	    -11.50394471
      1.26000000	     13.02558416	     -4.27624008	     -1.43794966	      3.57813451	      1.00570653	      0.68879708	     12.47423664	      5.68807093	    -14.99849520	     16.98280926	      0.00000000	      0.00000000	     -6.27437172	      6.32613595	    -19.02314741	     -7.25996098	     -4.26685902	     68.62505524	      0.00000000	      0.00000000	    -20.65577440	    -30.28398774	    -20.63568826	      7.55504870	    -10.75170695
      1.26500000	     12.85953253	     -4.64408030	     -1.94763866	      3.59080178	      1.00105388	      0.68985802	     13.61391644	      6.02934510	    -14.82571585	     19.72305108	      0.00000000	      0.00000000	     -7.49722463	      3.90671928	    -17.71068393	     -7.65630037	     -4.52035534	     71.00913618	      0.00000000	      0.00000000	    -20.07700256	    -30.70218504	    -20.71836250	      7.97345124	     -9.73186025
      1.27000000	     12.97030952	     -5.24131231	     -2.31341285	      3.60325075	      0.99654580	      0.69121186	     14.43935126	      6.65064702	    -14.56195441	     22.56060261	      0.00000000	      0.00000000	     -8.29958292	      1.50393682	    -16.69424680	     -8.42360314	     -4.72152228	     73.25104809	      0.00000000	      0.00000000	    -19.53957095	    -31.08712254	    -21.19463212	      8.57208953	     -8.92292207
      1.27500000	     13.27180394	     -5.77820930	     -2.60249257	      3.61550413	      0.99246885	      0.69195101	     15.23616544	      7.01285419	    -14.65480947	     25.79441390	      0.00000000	      0.00000000	     -8.82017913	      0.15434350	    -15.82600584	     -8.96332999	     -4.74636383	     75.35690685	      0.00000000	      0.00000000	    -19.15418886	    -31.45263086	    -21.90715940	      9.16648593	     -7.92128308
      1.28000000	     13.53048807	     -6.30267610	     -2.85068880	      3.62785542	      0.98844842	      0.69305182	     16.06410714	      7.37160314	    -14.62183249	     28.97695603	      0.00000000	      0.00000000	     -9.99144427	     -0.87864018	    -14.86432194	     -9.59234974	     -4.69221277	     77.53981760	      0.00000000	      0.00000000	    -18.52787730	    -31.76191394	    -22.57181277	      9.68191263	     -6.96356946
