# Supplementary material for: Biomechanics of running: A special reference to the comparisons of wearing boots and running shoes
Source: PLoS One. 2022 Jun 24;17(6):e0270496. doi: 10.1371/journal.pone.0270496 (PMC9231798; doi:10.1371/journal.pone.0270496)
Supplement: S1 File — The file contains experimental markers and force data (TRC and MOT), OpenSim model (OSIM), setup (XML), and output (STO) files for 17 participants, 2 conditions (boot\shoe), and 4 trials which are stored in separate folders. (ZIP) [file pone.0270496.s001.zip › DataSet/s01/boot/T3/results/s01_boot_T3_Kinematics_q.sto]

Coordinates
version=1
nRows=257
nColumns=26
inDegrees=yes

Units are S.I. units (second, meters, Newtons, ...)
If the header above contains a line with 'inDegrees', this indicates whether rotational values are in degrees (yes) or radians (no).

endheader
time	pelvis_tilt	pelvis_list	pelvis_rotation	pelvis_tx	pelvis_ty	pelvis_tz	hip_flexion_r	hip_adduction_r	hip_rotation_r	knee_angle_r	knee_add_r	knee_rot_r	ankle_angle_r	subtalar_angle_r	hip_flexion_l	hip_adduction_l	hip_rotation_l	knee_angle_l	knee_add_l	knee_rot_l	ankle_angle_l	subtalar_angle_l	lumbar_extension	lumbar_bending	lumbar_rotation
      0.00000000	      1.77737165	      7.42540438	      1.21074302	     -0.30031453	      1.04508803	      0.57656747	    -22.12151140	     -3.47185036	     -5.29286977	     27.92090622	      0.00000000	      0.00000000	    -27.31365427	    -10.88422825	     21.16930683	      8.38075108	     -6.33462615	     17.65047031	      0.00000000	      0.00000000	     -4.94930599	     -4.71148638	    -18.04252411	     -7.90432285	      4.65284629
      0.00500000	      1.83585705	      7.10492886	      1.51221838	     -0.28506803	      1.04516890	      0.57590458	    -21.77447407	     -2.98066735	     -4.71285933	     29.84396252	      0.00000000	      0.00000000	    -26.40201299	    -10.79659807	     20.46094362	      8.24697575	     -6.10963254	     15.71192302	      0.00000000	      0.00000000	     -4.64941837	     -2.76921621	    -18.07683488	     -7.51741094	      4.47792879
      0.01000000	      1.91278404	      6.80309880	      1.78697825	     -0.26986222	      1.04517453	      0.57528455	    -21.41579346	     -2.52098801	     -4.16022663	     31.80641144	      0.00000000	      0.00000000	    -25.52111688	    -10.71783951	     19.76099872	      8.12026502	     -5.90429137	     13.89371775	      0.00000000	      0.00000000	     -4.34994831	     -0.90807652	    -18.13470968	     -7.15750579	      4.33071358
      0.01500000	      2.02561018	      6.53365210	      2.01618617	     -0.25473295	      1.04504666	      0.57474139	    -21.03773797	     -2.11724718	     -3.66247491	     33.84042912	      0.00000000	      0.00000000	    -24.70449028	    -10.65417620	     19.07699946	      8.00537277	     -5.73400356	     12.30088092	      0.00000000	      0.00000000	     -4.05166920	      0.79775752	    -18.24023380	     -6.84499191	      4.22868982
      0.02000000	      2.18864734	      6.30329103	      2.19395531	     -0.23970741	      1.04475200	      0.57429178	    -20.63714000	     -1.78372613	     -3.24716758	     35.96704323	      0.00000000	      0.00000000	    -23.98656370	    -10.60782504	     18.41530145	      7.90452602	     -5.60575743	     11.01108424	      0.00000000	      0.00000000	     -3.75327844	      2.28907513	    -18.41570360	     -6.58989781	      4.17235858
      0.02500000	      2.40953586	      6.11328496	      2.32799657	     -0.22480262	      1.04427770	      0.57392997	    -20.21216992	     -1.52643591	     -2.94028129	     38.19644842	      0.00000000	      0.00000000	    -23.39488301	    -10.57859297	     17.78189740	      7.81975633	     -5.51461222	     10.06782776	      0.00000000	      0.00000000	     -3.44875682	      3.52825969	    -18.67599357	     -6.39259258	      4.14472048
      0.03000000	      2.68598576	      5.96350236	      2.43619998	     -0.21002654	      1.04361853	      0.57362920	    -19.75832676	     -1.34773732	     -2.76264899	     40.53040493	      0.00000000	      0.00000000	    -22.93905804	    -10.56800654	     17.18370620	      7.75629896	     -5.44268291	      9.47989641	      0.00000000	      0.00000000	     -3.12746709	      4.50212454	    -19.02246442	     -6.24814815	      4.11702312
      0.03500000	      3.00561635	      5.85644743	      2.54077878	     -0.19537998	      1.04276509	      0.57335056	    -19.26780299	     -1.25058934	     -2.72608627	     42.96391985	      0.00000000	      0.00000000	    -22.60301557	    -10.58325525	     16.62843797	      7.72493580	     -5.36237925	      9.22731714	      0.00000000	      0.00000000	     -2.77729414	      5.21863100	    -19.44121998	     -6.15179474	      4.05741015
      0.04000000	      3.35022760	      5.79910660	      2.66177682	     -0.18085795	      1.04170074	      0.57305619	    -18.73306941	     -1.24041974	     -2.83078869	     45.48555691	      0.00000000	      0.00000000	    -22.34803622	    -10.63870637	     16.12183477	      7.74169124	     -5.24317877	      9.27188594	      0.00000000	      0.00000000	     -2.39207522	      5.69509002	    -19.90839875	     -6.10286843	      3.93855030
      0.04500000	      3.70258914	      5.80174462	      2.81151508	     -0.16644926	      1.04040754	      0.57272215	    -18.15165102	     -1.32438610	     -3.06472948	     48.07763058	      0.00000000	      0.00000000	    -22.12743633	    -10.75483722	     15.66323445	      7.82452806	     -5.05919395	      9.56778577	      0.00000000	      0.00000000	     -1.98379859	      5.94168902	    -20.40007154	     -6.10612021	      3.74227365
      0.05000000	      4.05237245	      5.87461760	      2.99124569	     -0.15213437	      1.03887598	      0.57234632	    -17.52887522	     -1.50927680	     -3.40523078	     50.71756577	      0.00000000	      0.00000000	    -21.90474778	    -10.95594269	     15.24161093	      7.98839619	     -4.79516245	     10.06823528	      0.00000000	      0.00000000	     -1.59359498	      5.95065821	    -20.90123629	     -6.17055522	      3.46132262
      0.05500000	      4.39879695	      6.02434210	      3.19125509	     -0.13788439	      1.03711138	      0.57194754	    -16.87749144	     -1.79928439	     -3.82270422	     53.38059166	      0.00000000	      0.00000000	    -21.66521723	    -11.26774828	     14.83479549	      8.24083483	     -4.44980823	     10.72859483	      0.00000000	      0.00000000	     -1.29113465	      5.69821525	    -21.40954136	     -6.30608656	      3.09938070
      0.06000000	      4.74888687	      6.25108915	      3.39527337	     -0.12366533	      1.03513096	      0.57155528	    -16.21411183	     -2.19394429	     -4.28643854	     56.04328852	      0.00000000	      0.00000000	    -21.41498508	    -11.71457645	     14.41452521	      8.57964602	     -4.03629302	     11.50985662	      0.00000000	      0.00000000	     -1.15641776	      5.15828870	    -21.93235273	     -6.51847085	      2.66998505
      0.06500000	      5.11178891	      6.54718900	      3.58775833	     -0.10944752	      1.03295179	      0.57119437	    -15.55284990	     -2.68646534	     -4.77061721	     58.68751112	      0.00000000	      0.00000000	    -21.16888610	    -12.31447776	     13.95704517	      8.99291847	     -3.58031361	     12.38423706	      0.00000000	      0.00000000	     -1.24895590	      4.32214739	    -22.47875855	     -6.80433587	      2.19367132
      0.07000000	      5.49173787	      6.89762102	      3.76000530	     -0.09521507	      1.03057760	      0.57087331	    -14.89805192	     -3.26337164	     -5.25692686	     61.30379999	      0.00000000	      0.00000000	    -20.93451106	    -13.07151259	     13.45441269	      9.46100091	     -3.11690732	     13.33999236	      0.00000000	      0.00000000	     -1.57910901	      3.21524919	    -23.05060988	     -7.14912941	      1.69294775
      0.07500000	      5.88330893	      7.28254426	      3.91185967	     -0.08097004	      1.02799335	      0.57058166	    -14.23952201	     -3.90626711	     -5.73237381	     63.89282925	      0.00000000	      0.00000000	    -20.70247448	    -13.96774692	     12.92035673	      9.96004373	     -2.68594195	     14.38179439	      0.00000000	      0.00000000	     -2.09635599	      1.90181907	    -23.63750550	     -7.52958946	      1.18631721
      0.08000000	      6.27132410	      7.68101632	      4.04953521	     -0.06673055	      1.02517080	      0.57029551	    -13.55310913	     -4.59495291	     -6.18528495	     66.46368463	      0.00000000	      0.00000000	    -20.44781798	    -14.96054658	     12.38807246	     10.46632208	     -2.32584692	     15.52656628	      0.00000000	      0.00000000	     -2.69937595	      0.47373234	    -24.21862993	     -7.91943012	      0.68376858
      0.08500000	      6.63515120	      8.07428828	      4.18221583	     -0.05252550	      1.02208154	      0.56998618	    -12.80681151	     -5.30989041	     -6.60315297	     69.02895942	      0.00000000	      0.00000000	    -20.14016263	    -15.98975830	     11.90192527	     10.95987142	     -2.06669516	     16.79768766	      0.00000000	      0.00000000	     -3.26263530	     -0.97120893	    -24.77020087	     -8.29507078	      0.18563614
      0.09000000	      6.95514095	      8.44783844	      4.31926542	     -0.03838830	      1.01871102	      0.56962870	    -11.96987582	     -6.03320071	     -6.97326716	     71.59822667	      0.00000000	      0.00000000	    -19.75628877	    -16.99381658	     11.50663730	     11.42671664	     -1.92394884	     18.21957174	      0.00000000	      0.00000000	     -3.66937699	     -2.35380351	    -25.27396369	     -8.63909919	     -0.31541789
      0.09500000	      7.21868473	      8.79255557	      4.46851169	     -0.02435069	      1.01506828	      0.56920779	    -11.02178643	     -6.74920698	     -7.28506931	     74.17229072	      0.00000000	      0.00000000	    -19.28855025	    -17.92707198	     11.23663272	     11.86018936	     -1.89339557	     19.81271199	      0.00000000	      0.00000000	     -3.83861537	     -3.63278509	    -25.72265931	     -8.94127678	     -0.83087955
      0.10000000	      7.42377215	      9.10530526	      4.63567896	     -0.01043725	      1.01118841	      0.56872041	     -9.95821605	     -7.44512398	     -7.53266465	     76.74040303	      0.00000000	      0.00000000	    -18.74520685	    -18.76912683	     11.10810234	     12.26136240	     -1.94905300	     21.58953104	      0.00000000	      0.00000000	     -3.73533978	     -4.81078970	    -26.12120502	     -9.19803151	     -1.37250397
      0.10500000	      7.57839576	      9.38826532	      4.82458206	      0.00333852	      1.00712687	      0.56817601	     -8.79099476	     -8.11129542	     -7.71567152	     79.28166978	      0.00000000	      0.00000000	    -18.14416523	    -19.52264786	     11.11637230	     12.63770069	     -2.04644268	     23.55118889	      0.00000000	      0.00000000	     -3.36292669	     -5.92434139	    -26.48390446	     -9.41127734	     -1.94899590
      0.11000000	      7.69602339	      9.64668427	      5.03715879	      0.01697642	      1.00294814	      0.56759616	     -7.54155692	     -8.74072770	     -7.83746811	     81.77005788	      0.00000000	      0.00000000	    -17.50575057	    -20.20282664	     11.23856072	     12.99966166	     -2.13107363	     25.68395286	      0.00000000	      0.00000000	     -2.74770273	     -7.02388542	    -26.82867504	     -9.58673243	     -2.56401709
      0.11500000	      7.78984044	      9.88580850	      5.27306335	      0.03049006	      0.99871491	      0.56701204	     -6.23161904	     -9.32855183	     -7.90225561	     84.18052274	      0.00000000	      0.00000000	    -16.84876908	    -20.82457406	     11.43853137	     13.35650701	     -2.14913015	     27.95444573	      0.00000000	      0.00000000	     -1.92648996	     -8.15278327	    -27.17062736	     -9.73150359	     -3.21554656
      0.12000000	      7.86887273	     10.10830788	      5.52939781	      0.04390577	      0.99448270	      0.56645661	     -4.87625393	     -9.87196837	     -7.91330539	     86.49346073	      0.00000000	      0.00000000	    -16.18997336	    -21.39328535	     11.67140972	     13.71308946	     -2.05723356	     30.30618862	      0.00000000	      0.00000000	     -0.94012660	     -9.33123082	    -27.51786690	     -9.85130115	     -3.89623324
      0.12500000	      7.93742475	     10.31307348	      5.80064039	      0.05726012	      0.99030056	      0.56595379	     -3.48201474	    -10.37041999	     -7.87276302	     88.69603331	      0.00000000	      0.00000000	    -15.54496679	    -21.90241150	     11.88725529	     14.06811907	     -1.83030925	     32.66150536	      0.00000000	      0.00000000	      0.17072066	    -10.54740937	    -27.87090030	     -9.94833133	     -4.59426450
      0.13000000	      7.99722080	     10.49501594	      6.07821392	      0.07059675	      0.98621509	      0.56551154	     -2.04935442	    -10.82465478	     -7.78139541	     90.78071906	      0.00000000	      0.00000000	    -14.92834436	    -22.33712831	     12.03515584	     14.41281443	     -1.46753042	     34.93113180	      0.00000000	      0.00000000	      1.37110795	    -11.75673043	    -28.22488536	    -10.02023390	     -5.29424596
      0.13500000	      8.05023192	     10.64477634	      6.34997658	      0.08396123	      0.98227358	      0.56512359	     -0.57663300	    -11.23322489	     -7.63749979	     92.74255060	      0.00000000	      0.00000000	    -14.35135426	    -22.68068535	     12.06895560	     14.72917082	     -0.99435453	     37.02972922	      0.00000000	      0.00000000	      2.63765544	    -12.88988470	    -28.57275265	    -10.05946419	     -5.97826422
      0.14000000	      8.10030659	     10.74854990	      6.60074942	      0.09739345	      0.97852387	      0.56477842	      0.93659400	    -11.58747554	     -7.43627442	     94.57638239	      0.00000000	      0.00000000	    -13.81768789	    -22.92025048	     11.95395373	     14.98945620	     -0.45799530	     38.89174009	      0.00000000	      0.00000000	      3.96029868	    -13.86830773	    -28.90769459	    -10.05344745	     -6.62739209
      0.14500000	      8.15313529	     10.78998564	      6.81391737	      0.11091948	      0.97501084	      0.56447130	      2.48787021	    -11.86923969	     -7.17075465	     96.27516477	      0.00000000	      0.00000000	    -13.32059241	    -23.05132386	     11.67195446	     15.15987391	      0.08275206	     40.48143709	      0.00000000	      0.00000000	      5.33759939	    -14.62237470	    -29.22489445	     -9.98751037	     -7.22292974
      0.15000000	      8.21486764	     10.75521085	      6.97280688	      0.12454659	      0.97177146	      0.56421461	      4.07228688	    -12.05483639	     -6.83333730	     97.83025311	      0.00000000	      0.00000000	    -12.84429072	    -23.08077128	     11.22261436	     15.20906565	      0.56896246	     41.79385363	      0.00000000	      0.00000000	      6.76777216	    -15.10713101	    -29.52251933	     -9.85150110	     -7.74700352
      0.15500000	      8.28958095	     10.63898628	      7.06180706	      0.13826440	      0.96883050	      0.56404087	      5.68524778	    -12.12443543	     -6.41709732	     99.23388085	      0.00000000	      0.00000000	    -12.36996884	    -23.02693039	     10.62135648	     15.11825743	      0.95117543	     42.84765350	      0.00000000	      0.00000000	      8.23978799	    -15.31222792	    -29.80109668	     -9.64713596	     -8.18383017
      0.16000000	      8.37652830	     10.44817293	      7.06935373	      0.15205322	      0.96619892	      0.56399385	      7.32517692	    -12.07149383	     -5.91864608	    100.48166852	      0.00000000	      0.00000000	    -11.88342489	    -22.91477066	      9.89498580	     14.88789970	      1.19731413	     43.67445145	      0.00000000	      0.00000000	      9.72853227	    -15.26333899	    -30.06112055	     -9.39055467	     -8.52324620
      0.16500000	      8.46946301	     10.19972207	      6.99371888	      0.16589721	      0.96387770	      0.56410934	      8.99206897	    -11.90636541	     -5.34415700	    101.57215196	      0.00000000	      0.00000000	    -11.38021164	    -22.76700681	      9.07517598	     14.53688616	      1.29958898	     44.30938560	      0.00000000	      0.00000000	     11.19653659	    -15.01242109	    -30.30095204	     -9.10645785	     -8.76609892
      0.17000000	      8.55963557	      9.91378978	      6.84854737	      0.17979599	      0.96186764	      0.56439409	     10.68099467	    -11.65224688	     -4.71609006	    102.50293064	      0.00000000	      0.00000000	    -10.86614580	    -22.59600447	      8.19002309	     14.09465138	      1.27852158	     44.78466564	      0.00000000	      0.00000000	     12.60147231	    -14.61953180	    -30.51735411	     -8.81594383	     -8.92859438
      0.17500000	      8.64076171	      9.60596022	      6.66298641	      0.19376752	      0.96017963	      0.56481468	     12.37563919	    -11.33674145	     -4.07487973	    103.26681051	      0.00000000	      0.00000000	    -10.35422268	    -22.40293937	      7.25617448	     13.59094267	      1.17987456	     45.12472384	      0.00000000	      0.00000000	     13.90429527	    -14.13801046	    -30.70816213	     -8.52551007	     -9.04199589
      0.18000000	      8.71182806	      9.28270518	      6.47390566	      0.20784101	      0.95883655	      0.56530450	     14.04878355	    -10.98352114	     -3.47163558	    103.85175863	      0.00000000	      0.00000000	     -9.86023247	    -22.18592869	      6.27596426	     13.04840670	      1.06172335	     45.34211405	      0.00000000	      0.00000000	     15.07335961	    -13.61295838	    -30.87368339	     -8.22430117	     -9.14585038
      0.18500000	      8.77512030	      8.94119670	      6.31337695	      0.22204508	      0.95786312	      0.56578673	     15.67149751	    -10.60656345	     -2.95393395	    104.24510195	      0.00000000	      0.00000000	     -9.39839352	    -21.94939916	      5.24211068	     12.47953842	      0.97524386	     45.43617003	      0.00000000	      0.00000000	     16.08590826	    -13.08675507	    -31.01413077	     -7.89042265	     -9.27629937
      0.19000000	      8.83130309	      8.57203918	      6.19837148	      0.23639868	      0.95727108	      0.56620090	     17.22511195	    -10.20804032	     -2.55209287	    104.43896346	      0.00000000	      0.00000000	     -8.97692847	    -21.70515784	      4.14715822	     11.88672941	      0.94840294	     45.39661586	      0.00000000	      0.00000000	     16.93086550	    -12.59729996	    -31.12493752	     -7.50116358	     -9.45477343
      0.19500000	      8.87656685	      8.16323290	      6.12819008	      0.25090829	      0.95705243	      0.56651953	     18.70658869	     -9.78031090	     -2.27344144	    104.43307838	      0.00000000	      0.00000000	     -8.59403707	    -21.46618754	      2.99050249	     11.26419433	      0.98050717	     45.21041282	      0.00000000	      0.00000000	     17.61145073	    -12.16746898	    -31.19549781	     -7.04096399	     -9.68362955
      0.20000000	      8.90500860	      7.70432192	      6.09001919	      0.26557054	      0.95718815	      0.56674881	     20.12269421	     -9.31119097	     -2.10688043	    104.23303828	      0.00000000	      0.00000000	     -8.23654820	    -21.24267900	      1.77769547	     10.60156462	      1.04932059	     44.86712467	      0.00000000	      0.00000000	     18.14188445	    -11.79784356	    -31.21432914	     -6.50414248	     -9.95095625
      0.20500000	      8.91397228	      7.18992534	      6.06818390	      0.28037749	      0.95766553	      0.56691650	     21.47804793	     -8.79036440	     -2.03338415	    103.84555041	      0.00000000	      0.00000000	     -7.88327309	    -21.04489992	      0.51403874	      9.88897230	      1.12593743	     44.36022626	      0.00000000	      0.00000000	     18.53665928	    -11.47110729	    -31.17680145	     -5.89354654	    -10.24009331
      0.21000000	      8.90734428	      6.62178745	      6.05130247	      0.29532202	      0.95848978	      0.56705632	     22.76685416	     -8.21448266	     -2.03531620	    103.27456342	      0.00000000	      0.00000000	     -7.51224617	    -20.88746505	     -0.80056923	      9.12220736	      1.18861005	     43.68647593	      0.00000000	      0.00000000	     18.79848277	    -11.16462323	    -31.08890498	     -5.21804684	    -10.53771779
      0.21500000	      8.89435496	      6.00870010	      6.03425076	      0.31040108	      0.95968095	      0.56719673	     23.97353734	     -7.58931926	     -2.10029681	    102.52084948	      0.00000000	      0.00000000	     -7.10889660	    -20.78783169	     -2.17081912	      8.30563012	      1.22835582	     42.84704194	      0.00000000	      0.00000000	     18.91279159	    -10.86221401	    -30.96471501	     -4.49045371	    -10.83768014
      0.22000000	      8.88526944	      5.36435357	      6.01586012	      0.32561653	      0.96126005	      0.56735579	     25.07983940	     -6.92871149	     -2.22012523	    101.58432014	      0.00000000	      0.00000000	     -6.67263871	    -20.75920283	     -3.60028983	      7.45162689	      1.24604117	     41.85085255	      0.00000000	      0.00000000	     18.85071095	    -10.55924456	    -30.82013236	     -3.72567780	    -11.14051310
      0.22500000	      8.88701834	      4.70383291	      5.99530811	      0.34097480	      0.96323557	      0.56753996	     26.07229192	     -6.25089026	     -2.38785059	    100.46642343	      0.00000000	      0.00000000	     -6.22018077	    -20.80392879	     -5.08565405	      6.57734243	      1.24620287	     40.71687073	      0.00000000	      0.00000000	     18.57632391	    -10.26115144	    -30.66691041	     -2.93859065	    -11.44977620
      0.23000000	      8.90108092	      4.03997327	      5.96971445	      0.35648595	      0.96559801	      0.56774626	     26.94586263	     -5.57343772	     -2.59577087	     99.17112029	      0.00000000	      0.00000000	     -5.78300599	    -20.91142823	     -6.61489146	      5.70045564	      1.23258856	     39.47217822	      0.00000000	      0.00000000	     18.05438077	     -9.97908112	    -30.50971432	     -2.14180147	    -11.76775042
      0.23500000	      8.92372810	      3.38097494	      5.93386747	      0.37216180	      0.96832162	      0.56796821	     27.70391369	     -4.90879301	     -2.83520961	     97.70503574	      0.00000000	      0.00000000	     -5.39726739	    -21.06010035	     -8.16983777	      4.83573657	      1.20672151	     38.14601991	      0.00000000	      0.00000000	     17.25715447	     -9.72586524	    -30.34629970	     -1.34432723	    -12.09305761
      0.24000000	      8.94728263	      2.72987221	      5.88148120	      0.38801370	      0.97136848	      0.56820352	     28.35647811	     -4.26170063	     -3.09722963	     96.07730821	      0.00000000	      0.00000000	     -5.08963645	    -21.22197504	     -9.73043017	      3.99308502	      1.16773310	     36.76279536	      0.00000000	      0.00000000	     16.16911144	     -9.51287710	    -30.16900110	     -0.55163683	    -12.42088545
      0.24500000	      8.96157913	      2.08540110	      5.80671390	      0.40405142	      0.97469308	      0.56845955	     28.91760274	     -3.62882433	     -3.37333824	     94.29843582	      0.00000000	      0.00000000	     -4.86713214	    -21.36964572	    -11.27805419	      3.17671609	      1.11118322	     35.33768314	      0.00000000	      0.00000000	     14.78750464	     -9.34636406	    -29.96641481	      0.23342276	    -12.74464959
      0.25000000	      8.95562707	      1.44352219	      5.70506170	      0.42028230	      0.97824750	      0.56875397	     29.40192575	     -3.00039070	     -3.65622344	     92.37790366	      0.00000000	      0.00000000	     -4.71661165	    -21.48365164	    -12.79696064	      2.38518586	      1.02657760	     33.87702643	      0.00000000	      0.00000000	     13.11913270	     -9.22294986	    -29.72550356	      1.00956919	    -13.05748208
      0.25500000	      8.91924910	      0.79886176	      5.57353864	      0.43670941	      0.98198604	      0.56911110	     29.82169765	     -2.36324701	     -3.94076905	     90.32190855	      0.00000000	      0.00000000	     -4.61309257	    -21.55689679	    -14.27395483	      1.61221871	      0.89566009	     32.38273241	      0.00000000	      0.00000000	     11.17654188	     -9.12638794	    -29.43396895	      1.77658783	    -13.35280851
      0.26000000	      8.84416492	      0.14562849	      5.41054686	      0.45332926	      0.98586711	      0.56955657	     30.18551508	     -1.70402107	     -4.22487386	     88.13269091	      0.00000000	      0.00000000	     -4.53121361	    -21.59413166	    -15.69731976	      0.84823035	      0.69359426	     30.85778198	      0.00000000	      0.00000000	      8.97668289	     -9.02801194	    -29.08203286	      2.53560140	    -13.62452098
      0.26500000	      8.72448472	     -0.52169768	      5.21581355	      0.47013101	      0.98985195	      0.57011263	     30.49853395	     -1.01170011	     -4.50964039	     85.80975590	      0.00000000	      0.00000000	     -4.45344922	    -21.60751322	    -17.05627503	      0.08243518	      0.39276319	     29.31002150	      0.00000000	      0.00000000	      6.54184722	     -8.89162293	    -28.66346109	      3.28941440	    -13.86741011
      0.27000000	      8.55696125	     -1.20734659	      4.99036731	      0.48709814	      0.99390194	      0.57079474	     30.76307866	     -0.27991728	     -4.79899635	     83.35207112	      0.00000000	      0.00000000	     -4.37189892	    -21.61031163	    -18.34161110	     -0.69455938	     -0.03265951	     27.75323466	      0.00000000	      0.00000000	      3.90138067	     -8.68124195	    -28.17623552	      4.04207268	    -14.07751079
      0.27500000	      8.34095096	     -1.91288549	      4.73625567	      0.50421103	      0.99797668	      0.57160906	     30.97922167	      0.49128828	     -5.09854511	     80.75994435	      0.00000000	      0.00000000	     -4.28494320	    -21.61047728	    -19.54674752	     -1.48798014	     -0.60234747	     26.20633170	      0.00000000	      0.00000000	      1.09410369	     -8.36871905	    -27.62264096	      4.79744248	    -14.25166785
      0.28000000	      8.07786451	     -2.63593476	      4.45598739	      0.52144864	      1.00203428	      0.57255098	     31.14545620	      1.29512595	     -5.41352420	     78.03575569	      0.00000000	      0.00000000	     -4.19269271	    -21.60635615	    -20.66790810	     -2.29659365	     -1.32590285	     24.69217062	      0.00000000	      0.00000000	     -1.82847732	     -7.93919793	    -27.00835897	      5.55721807	    -14.38678823
      0.28500000	      7.77034154	     -3.36937660	      4.15217688	      0.53878899	      1.00603383	      0.57360567	     31.25936605	      2.11913650	     -5.74678597	     75.18365316	      0.00000000	      0.00000000	     -4.09482295	    -21.58667890	    -21.70286131	     -3.11166952	     -2.19994897	     23.23706623	      0.00000000	      0.00000000	     -4.79998457	     -7.39440201	    -26.34090132	      6.31905501	    -14.48017117
      0.29000000	      7.42148342	     -4.10130929	      3.82782315	      0.55620906	      1.00993855	      0.57475088	     31.31821068	      2.94683633	     -6.09796881	     72.20888054	      0.00000000	      0.00000000	     -3.99170780	    -21.53397175	    -22.64867012	     -3.91764164	     -3.20644125	     21.87085244	      0.00000000	      0.00000000	     -7.74072217	     -6.75375183	    -25.62790673	      7.07555761	    -14.53138424
      0.29500000	      7.03448996	     -4.81593954	      3.48691835	      0.57368510	      1.01371763	      0.57596125	     31.31929600	      3.75959491	     -6.46398087	     69.11732241	      0.00000000	      0.00000000	     -3.88687893	    -21.42789602	    -23.49993252	     -4.69429929	     -4.31235818	     20.62609487	      0.00000000	      0.00000000	    -10.56491746	     -6.05284599	    -24.87598335	      7.81455697	    -14.54441940
      0.30000000	      6.61354204	     -5.49529846	      3.13470859	      0.59119305	      1.01734690	      0.57721246	     31.25939652	      4.53877658	     -6.84023784	     65.91570903	      0.00000000	      0.00000000	     -3.78793507	    -21.24613106	    -24.24962021	     -5.41980944	     -5.47200458	     19.53508442	      0.00000000	      0.00000000	    -13.19391309	     -5.33997206	    -24.09149983	      8.52053404	    -14.52842913
      0.30500000	      6.16618874	     -6.12104450	      2.77755781	      0.60870866	      1.02080939	      0.57848314	     31.13306537	      5.26725413	     -7.22227410	     62.61292751	      0.00000000	      0.00000000	     -3.70416449	    -20.96314575	    -24.89290363	     -6.07354672	     -6.63246029	     18.62498214	      0.00000000	      0.00000000	    -15.57268150	     -4.67189742	    -23.28377645	      9.17635185	    -14.49664721
      0.31000000	      5.70546596	     -6.67554689	      2.42275901	      0.62620718	      1.02409530	      0.57975400	     30.93167647	      5.92923123	     -7.60721413	     59.22251580	      0.00000000	      0.00000000	     -3.64137265	    -20.54802827	    -25.43123091	     -6.63780415	     -7.74010379	     17.91298186	      0.00000000	      0.00000000	    -17.68443468	     -4.10906215	    -22.46828778	      9.76438852	    -14.46448654
      0.31500000	      5.24928491	     -7.14239931	      2.07824589	      0.64366359	      1.02720001	      0.58100664	     30.64541465	      6.50904787	     -7.99427956	     55.76549153	      0.00000000	      0.00000000	     -3.59668940	    -19.96220217	    -25.87333096	     -7.09826841	     -8.74513169	     17.40334873	      0.00000000	      0.00000000	    -19.55756886	     -3.70978123	    -21.66650218	     10.26712750	    -14.44780247
      0.32000000	      4.81677627	     -7.50710903	      1.75206574	      0.66105372	      1.03011998	      0.58222397	     30.26783044	      6.99080266	     -8.38395579	     52.27191506	      0.00000000	      0.00000000	     -3.55656857	    -19.15895390	    -26.23246359	     -7.44389157	     -9.60251026	     17.08779414	      0.00000000	      0.00000000	    -21.26000266	     -3.52348672	    -20.90172325	     10.66788722	    -14.46155747
      0.32500000	      4.42386403	     -7.75801813	      1.45169756	      0.67835538	      1.03284883	      0.58339267	     29.79996827	      7.35952071	     -8.77616247	     48.77991535	      0.00000000	      0.00000000	     -3.49923947	    -18.08801532	    -26.52188098	     -7.66661904	    -10.27048996	     16.95031351	      0.00000000	      0.00000000	    -22.87845230	     -3.58280027	    -20.19378409	     10.95180573	    -14.51866872
      0.33000000	      4.08042626	     -7.88715813	      1.18315179	      0.69554880	      1.03537616	      0.58450580	     29.25158166	      7.60335456	     -9.16821873	     45.33216471	      0.00000000	      0.00000000	     -3.40075590	    -16.70650333	    -26.75076281	     -7.76136773	    -10.71010249	     16.97594922	      0.00000000	      0.00000000	    -24.48610909	     -3.89434419	    -19.55576109	     11.10705398	    -14.62858729
      0.33500000	      3.78965233	     -7.89150940	      0.94974382	      0.71261697	      1.03768862	      0.58556471	     28.63931424	      7.71652519	     -9.55366167	     41.97075756	      0.00000000	      0.00000000	     -3.24271663	    -14.99299448	    -26.92203659	     -7.72705148	    -10.88865773	     17.15976238	      0.00000000	      0.00000000	    -26.10992374	     -4.43119986	    -18.99354200	     11.12696533	    -14.79534621
      0.34000000	      3.54935007	     -7.77503264	      0.75092641	      0.72954692	      1.03977245	      0.58657891	     27.98271949	      7.70259847	     -9.92257661	     38.73167978	      0.00000000	      0.00000000	     -3.01868783	    -12.95863450	    -27.03306924	     -7.56864192	    -10.78694631	     17.51075766	      0.00000000	      0.00000000	    -27.71292062	     -5.13376358	    -18.50767703	     11.01319852	    -15.01567274
      0.34500000	      3.35492784	     -7.55030599	      0.58198418	      0.74633060	      1.04161709	      0.58756300	     27.29898149	      7.57644478	    -10.26295340	     35.64026940	      0.00000000	      0.00000000	     -2.73626739	    -10.65023830	    -27.07921298	     -7.29866243	    -10.40659142	     18.04843680	      0.00000000	      0.00000000	    -29.20233282	     -5.92336928	    -18.09682403	     10.77812285	    -15.27840261
      0.35000000	      3.20290582	     -7.23803532	      0.43503541	      0.76296474	      1.04321890	      0.58853219	     26.59818229	      7.36314844	    -10.56179257	     32.70929145	      0.00000000	      0.00000000	     -2.41423139	     -8.14436528	    -27.05820505	     -6.93661182	     -9.77343198	     18.79466844	      0.00000000	      0.00000000	    -30.46071570	     -6.72332617	    -17.76126801	     10.44421227	    -15.56596141
      0.35500000	      3.09306241	     -6.86413181	      0.30091991	      0.77945027	      1.04458244	      0.58949920	     25.88160601	      7.09397291	    -10.80541716	     29.94069995	      0.00000000	      0.00000000	     -2.07703568	     -5.53546581	    -26.97277997	     -6.50643717	     -8.93514575	     19.76569398	      0.00000000	      0.00000000	    -31.38442119	     -7.47569553	    -17.50438185	     10.04029199	    -15.85748876
      0.36000000	      3.02827179	     -6.45574576	      0.17119528	      0.79579278	      1.04571833	      0.59047313	     25.14401564	      6.80108151	    -10.98024167	     27.33069389	      0.00000000	      0.00000000	     -1.74924944	     -2.92284827	    -26.83050476	     -6.03332674	     -7.95416943	     20.96722118	      0.00000000	      0.00000000	    -31.91312703	     -8.14724973	    -17.33134101	      9.59665689	    -16.13259610
      0.36500000	      3.01262107	     -6.03794938	      0.03966189	      0.81200277	      1.04663919	      0.59145912	     24.37865606	      6.51282900	    -11.07542339	     24.87624453	      0.00000000	      0.00000000	     -1.45097929	     -0.40022026	    -26.64163498	     -5.54104759	     -6.89821959	     22.39291861	      0.00000000	      0.00000000	    -32.04269298	     -8.72711964	    -17.24640914	      9.14118569	    -16.37493362
      0.37000000	      3.04902642	     -5.63161526	     -0.09708965	      0.82809410	      1.04735524	      0.59245874	     23.58280000	      6.25051955	    -11.08665829	     22.58093672	      0.00000000	      0.00000000	     -1.19426963	      1.95103367	    -26.41624717	     -5.05010060	     -5.83100330	     24.02576504	      0.00000000	      0.00000000	    -31.82101046	     -9.22115791	    -17.25052685	      8.69690720	    -16.57467999
      0.37500000	      3.13738787	     -5.25190954	     -0.24034100	      0.84408074	      1.04787099	      0.59347088	     22.76174697	      6.02650778	    -11.01901344	     20.45846860	      0.00000000	      0.00000000	     -0.98097435	      4.06616457	    -26.16165842	     -4.57615884	     -4.80553922	     25.84167316	      0.00000000	      0.00000000	    -31.33076373	     -9.64550770	    -17.34004964	      8.28028769	    -16.72912151
      0.38000000	      3.27378743	     -4.90724571	     -0.39071284	      0.85997394	      1.04818406	      0.59449238	     21.92995395	      5.84365716	    -10.88726494	     18.53277618	      0.00000000	      0.00000000	     -0.80329127	      5.90026980	    -25.88091442	     -4.12875290	     -3.86126363	     27.81404013	      0.00000000	      0.00000000	    -30.66677294	    -10.02056760	    -17.50659547	      7.90023974	    -16.84112644
      0.38500000	      3.45083028	     -4.59975906	     -0.54961966	      0.87578139	      1.04828643	      0.59551800	     21.10910380	      5.69707950	    -10.71311279	     16.83463758	      0.00000000	      0.00000000	     -0.64708433	      7.42951918	    -25.57291336	     -3.71130853	     -3.02435017	     29.91740286	      0.00000000	      0.00000000	    -29.91659981	    -10.36683701	    -17.73793060	      7.55907987	    -16.91579270
      0.39000000	      3.65903534	     -4.32809077	     -0.71987276	      0.89150750	      1.04816755	      0.59653992	     20.32382706	      5.57853514	    -10.51995898	     15.39571040	      0.00000000	      0.00000000	     -0.49634263	      8.64946341	    -25.23407740	     -3.32350660	     -2.30972003	     32.12951614	      0.00000000	      0.00000000	    -29.14876507	    -10.70344628	    -18.02005153	      7.25606831	    -16.95618955
      0.39500000	      3.88871338	     -4.09137799	     -0.90513441	      0.90715358	      1.04781750	      0.59754764	     19.59651165	      5.48179009	    -10.32738973	     14.24168252	      0.00000000	      0.00000000	     -0.33678775	      9.57219956	    -24.86048031	     -2.96516391	     -1.72353286	     34.43248450	      0.00000000	      0.00000000	    -28.40738835	    -11.04863248	    -18.33990595	      6.99202821	    -16.96001085
      0.40000000	      4.13145601	     -3.89220356	     -1.10879698	      0.92271769	      1.04722897	      0.59852830	     18.94299322	      5.40624978	    -10.14723102	     13.38652865	      0.00000000	      0.00000000	     -0.15755407	     10.22396770	    -24.44917478	     -2.63952460	     -1.26573301	     36.81333555	      0.00000000	      0.00000000	    -27.71150544	    -11.42051438	    -18.68746042	      6.77242833	    -16.91867164
      0.40500000	      4.38081955	     -3.73714577	     -1.33300431	      0.93819530	      1.04639814	      0.59946839	     18.37039041	      5.35749648	     -9.98178204	     12.82966716	      0.00000000	      0.00000000	      0.04901034	     10.64137578	    -23.99845302	     -2.35462959	     -0.93264000	     39.26352584	      0.00000000	      0.00000000	    -27.06010213	    -11.83645945	    -19.05639147	      6.60737505	    -16.81915790
      0.41000000	      4.63233014	     -3.63517376	     -1.57795770	      0.95358114	      1.04532489	      0.60035720	     17.87720235	      5.34528467	     -9.82424996	     12.55650008	      0.00000000	      0.00000000	      0.28801886	     10.86467810	    -23.50756350	     -2.12292908	     -0.71939672	     41.77708178	      0.00000000	      0.00000000	    -26.44294856	    -12.31017314	    -19.44351119	      6.50884713	    -16.64810852
      0.41500000	      4.88302025	     -3.59500244	     -1.84134704	      0.96887241	      1.04401205	      0.60119060	     17.45492044	      5.38040509	     -9.66102896	     12.54121232	      0.00000000	      0.00000000	      0.56085030	     10.93032287	    -22.97628369	     -1.95970457	     -0.62126772	     44.34828103	      0.00000000	      0.00000000	    -25.85244646	    -12.84772772	    -19.84727002	      6.48679640	    -16.39687681
      0.42000000	      5.13066893	     -3.62269721	     -2.11796616	      0.98407214	      1.04246344	      0.60197282	     17.09048318	      5.47176956	     -9.47537223	     12.75068524	      0.00000000	      0.00000000	      0.86076170	     10.86561696	    -22.40437144	     -1.88070798	     -0.63267716	     46.97035556	      0.00000000	      0.00000000	    -25.28984914	    -13.44567761	    -20.26588090	      6.54612095	    -16.06537169
      0.42500000	      5.37283090	     -3.72059139	     -2.39990040	      0.99919038	      1.04068057	      0.60271479	     16.76952061	      5.62478419	     -9.25235782	     13.14937632	      0.00000000	      0.00000000	      1.16640427	     10.68535213	    -21.79076762	     -1.89960648	     -0.74457269	     49.63592669	      0.00000000	      0.00000000	    -24.76297322	    -14.09380391	    -20.69571839	      6.68602231	    -15.66236824
      0.43000000	      5.60574623	     -3.88769584	     -2.67774352	      1.01424216	      1.03865963	      0.60342972	     16.48023916	      5.84131340	     -8.98449890	     13.70489777	      0.00000000	      0.00000000	      1.43615348	     10.38890753	    -21.13265042	     -2.02574125	     -0.94214876	     52.33841090	      0.00000000	      0.00000000	    -24.27845936	    -14.78142066	    -21.13040066	      6.90180206	    -15.20168473
      0.43500000	      5.82366329	     -4.12052900	     -2.94283739	      1.02924333	      1.03639065	      0.60412771	     16.21674285	      6.12024181	     -8.67611244	     14.39285164	      0.00000000	      0.00000000	      1.60742514	      9.95823890	    -20.42501342	     -2.26202443	     -1.20431254	     55.07271180	      0.00000000	      0.00000000	    -23.83528644	    -15.50268479	    -21.56086286	      7.18731130	    -14.69644563
      0.44000000	      6.01941827	     -4.41305772	     -3.18963935	      1.04420626	      1.03385976	      0.60481179	     15.98006920	      6.45720118	     -8.34458418	     15.19911985	      0.00000000	      0.00000000	      1.60554930	      9.35960836	    -19.66155307	     -2.60280299	     -1.50486502	     57.83438882	      0.00000000	      0.00000000	    -23.42398795	    -16.25712303	    -21.97678558	      7.53584605	    -14.15513637
      0.44500000	      6.18642081	     -4.75591586	     -3.41684457	      1.05913686	      1.03105321	      0.60547762	     15.77648448	      6.84340852	     -8.01841100	     16.11924091	      0.00000000	      0.00000000	      1.36355571	      8.55235313	    -18.83671827	     -3.03295373	     -1.81501949	     60.61831432	      0.00000000	      0.00000000	    -23.03012660	    -17.04572282	    -22.36920320	      7.93913785	    -13.58153417
      0.45000000	      6.32106352	     -5.13647816	     -3.62651152	      1.07403334	      1.02796124	      0.60611762	     15.61448688	      7.26514864	     -7.73352925	     17.15648752	      0.00000000	      0.00000000	      0.84787928	      7.50507082	    -17.94773628	     -3.53024516	     -2.10709707	     63.41820936	      0.00000000	      0.00000000	    -22.63811873	    -17.86572216	    -22.73325084	      8.38611890	    -12.97748157
      0.45500000	      6.42431790	     -5.54063714	     -3.82178198	      1.08888591	      1.02458135	      0.60672761	     15.50246034	      7.70504312	     -7.52897782	     18.32080422	      0.00000000	      0.00000000	      0.08041105	      6.21486280	    -16.99552265	     -4.07091640	     -2.35866961	     66.22718610	      0.00000000	      0.00000000	    -22.23368103	    -18.70698972	    -23.07000471	      8.86304262	    -12.34606469
      0.46000000	      6.50169483	     -5.95512382	     -4.00492006	      1.10367663	      1.02092065	      0.60731230	     15.44811736	      8.14444348	     -7.44091682	     19.62919553	      0.00000000	      0.00000000	     -0.85288956	      4.72220090	    -15.98404205	     -4.63514244	     -2.55550916	     69.03846579	      0.00000000	      0.00000000	    -21.80519905	    -19.55144662	    -23.38675389	      9.35478237	    -11.69332379
      0.46500000	      6.56118291	     -6.36845506	     -4.17731262	      1.11837962	      1.01699638	      0.60788636	     15.45964588	      8.56549393	     -7.49336353	     21.10548960	      0.00000000	      0.00000000	     -1.81290440	      3.11335617	    -14.91804786	     -5.20843537	     -2.69190478	     71.84561416	      0.00000000	      0.00000000	    -21.34454280	    -20.37582026	    -23.69499912	      9.84582084	    -11.02744817
      0.47000000	      6.61008032	     -6.77003788	     -4.34131007	      1.13296336	      1.01283472	      0.60847098	     15.54657619	      8.95241803	     -7.68707221	     22.77640842	      0.00000000	      0.00000000	     -2.63672935	      1.50512348	    -13.80024166	     -5.77848718	     -2.76851663	     74.64201617	      0.00000000	      0.00000000	    -20.84810367	    -21.15673993	    -24.00662240	     10.32011240	    -10.35567578
      0.47500000	      6.65330351	     -7.14904232	     -4.50176522	      1.14739648	      1.00847078	      0.60908748	     15.71727465	      9.29273884	     -7.99254781	     24.66333371	      0.00000000	      0.00000000	     -3.17598586	      0.01507590	    -12.63048795	     -6.33125449	     -2.78947058	     77.41955503	      0.00000000	      0.00000000	    -20.31842930	    -21.87580135	    -24.33096948	     10.76090638	     -9.68089139
      0.48000000	      6.69495070	     -7.49490105	     -4.66527216	      1.16165586	      1.00395158	      0.60974988	     15.97230175	      9.57882353	     -8.35329889	     26.77258253	      0.00000000	      0.00000000	     -3.32983158	     -1.27007908	    -11.40877467	     -6.85036429	     -2.76016029	     80.16707526	      0.00000000	      0.00000000	    -19.76483047	    -22.52234138	    -24.67527066	     11.15215424	     -9.00032443
      0.48500000	      6.74172859	     -7.79950668	     -4.83745674	      1.17573386	      0.99933916	      0.61045818	     16.29693507	      9.80904399	     -8.69956173	     29.08787616	      0.00000000	      0.00000000	     -3.06154145	     -2.31393294	    -10.14014784	     -7.32022362	     -2.68597620	     82.86959803	      0.00000000	      0.00000000	    -19.20089656	    -23.09348009	    -25.04744904	     11.48156291	     -8.30731452
      0.49000000	      6.80501176	     -8.05964585	     -5.02045499	      1.18964206	      0.99471034	      0.61119449	     16.65745643	      9.98773739	     -8.96656150	     31.56702649	      0.00000000	      0.00000000	     -2.39632393	     -3.13051987	     -8.83781026	     -7.73030803	     -2.57174909	     85.50881309	      0.00000000	      0.00000000	    -18.63955943	    -23.59263582	    -25.45821203	     11.74382134	     -7.59525627
      0.49500000	      6.89928596	     -8.27811526	     -5.21204235	      1.20341039	      0.99015030	      0.61192486	     17.00385909	     10.12393025	     -9.11001303	     34.14320167	      0.00000000	      0.00000000	     -1.40549729	     -3.76788545	     -7.52147276	     -8.07806496	     -2.42156105	     88.06486808	      0.00000000	      0.00000000	    -18.08857565	    -24.02770462	    -25.91995440	     11.94235910	     -6.86159300
      0.50000000	      7.03697455	     -8.46263600	     -5.40596179	      1.21708255	      0.98574027	      0.61260678	     17.27890262	     10.22913617	     -9.11441756	     36.73069677	      0.00000000	      0.00000000	     -0.18426462	     -4.28424291	     -6.21048896	     -8.36899262	     -2.23797889	     90.51914079	      0.00000000	      0.00000000	    -17.54868508	    -24.40887140	    -26.44173692	     12.08870337	     -6.10992307
      0.50500000	      7.22188093	     -8.62264825	     -5.59233424	      1.23070950	      0.98154338	      0.61320008	     17.43074097	     10.31442344	     -8.99332163	     39.23480555	      0.00000000	      0.00000000	      1.17104763	     -4.72667290	     -4.91446861	     -8.61372013	     -2.02026467	     92.85696145	      0.00000000	      0.00000000	    -17.01486370	    -24.74574494	    -27.02197605	     12.19943424	     -5.35003147
      0.51000000	      7.44473465	     -8.76506215	     -5.75812053	      1.24434299	      0.97759541	      0.61367725	     17.42438424	     10.38704828	     -8.78286201	     41.56437555	      0.00000000	      0.00000000	      2.58187612	     -5.11972098	     -3.62640022	     -8.82318057	     -1.76297155	     95.06876820	      0.00000000	      0.00000000	    -16.47984898	    -25.04481025	    -27.64273287	     12.29147738	     -4.59714648
      0.51500000	      7.68359643	     -8.89068009	     -5.88850280	      1.25803069	      0.97390482	      0.61402974	     17.24772510	     10.44745482	     -8.53095616	     43.64472213	      0.00000000	      0.00000000	      3.99829841	     -5.46637404	     -2.32245823	     -9.00379651	     -1.45695255	     97.14908295	      0.00000000	      0.00000000	    -15.93845195	    -25.30891572	    -28.26953820	     12.37706933	     -3.87132961
      0.52000000	      7.90942769	     -8.99292497	     -5.96956416	      1.27181204	      0.97046093	      0.61426846	     16.91060030	     10.48800860	     -8.28493431	     45.42826383	      0.00000000	      0.00000000	      5.39931028	     -5.75696600	     -0.96898557	     -9.15451552	     -1.09305164	     99.09438520	      0.00000000	      0.00000000	    -15.39047968	    -25.53915639	    -28.85801726	     12.46010438	     -3.19630152
      0.52500000	      8.09440954	     -9.05931517	     -5.99177209	      1.28571449	      0.96724549	      0.61441953	     16.43834439	     10.49448268	     -8.08005823	     46.90028813	      0.00000000	      0.00000000	      6.78474081	     -5.97748779	      0.46655489	     -9.26631762	     -0.66664181	    100.90144059	      0.00000000	      0.00000000	    -14.84021763	    -25.73707195	    -29.36478746	     12.53486389	     -2.59597251
      0.53000000	      8.21933257	     -9.07470604	     -5.95335840	      1.29975121	      0.96424295	      0.61451843	     15.86289485	     10.44991512	     -7.93136980	     48.07789963	      0.00000000	      0.00000000	      8.16478143	     -6.11252807	      2.00537576	     -9.32368709	     -0.18095281	    102.56657740	      0.00000000	      0.00000000	    -14.29261757	    -25.90447623	    -29.75790644	     12.58692716	     -2.08813424
      0.53500000	      8.27738532	     -9.02520232	     -5.86222967	      1.31392104	      0.96144686	      0.61460457	     15.21438807	     10.33943311	     -7.83196194	     49.00192254	      0.00000000	      0.00000000	      9.55116762	     -6.14577114	      3.65163385	     -9.30795348	      0.35176369	    104.08557793	      0.00000000	      0.00000000	    -13.74915275	    -26.04130102	    -30.02319717	     12.59615776	     -1.67789067
      0.54000000	      8.27383593	     -8.90220844	     -5.73485959	      1.32821038	      0.95886186	      0.61471539	     14.51513065	     10.15464657	     -7.75920599	     49.72400582	      0.00000000	      0.00000000	     10.95006962	     -6.06329397	      5.39240780	     -9.20288390	      0.91155297	    105.45385269	      0.00000000	      0.00000000	    -13.20659415	    -26.14491395	    -30.16534692	     12.54212107	     -1.35494458
      0.54500000	      8.22277858	     -8.70577591	     -5.59200307	      1.34259803	      0.95650330	      0.61487983	     13.77654057	      9.89652489	     -7.68599727	     50.29287934	      0.00000000	      0.00000000	     12.35623981	     -5.86027735	      7.20194550	     -9.00144460	      1.47426822	    106.66647043	      0.00000000	      0.00000000	    -12.65942884	    -26.21265768	    -30.20440069	     12.41093921	     -1.09658819
      0.55000000	      8.14271210	     -8.44573878	     -5.45311198	      1.35706427	      0.95439642	      0.61511346	     12.99858586	      9.57595495	     -7.59109269	     50.74339331	      0.00000000	      0.00000000	     13.74990266	     -5.54768738	      9.04748876	     -8.71071129	      2.01577046	    107.71769159	      0.00000000	      0.00000000	    -12.10419441	    -26.24523355	    -30.16911804	     12.20055047	     -0.87480406
      0.55500000	      8.05226237	     -8.13941419	     -5.33194360	      1.37160152	      0.95257543	      0.61541837	     12.17139835	      9.21143594	     -7.46413526	     51.09073859	      0.00000000	      0.00000000	     15.09816875	     -5.15495108	     10.89496590	     -8.35190887	      2.51502865	    108.60042500	      0.00000000	      0.00000000	    -11.54310838	    -26.24767638	    -30.08909059	     11.92117299	     -0.66421356
      0.56000000	      7.96642940	     -7.80589110	     -5.23523762	      1.38621935	      0.95107988	      0.61578929	     11.27972021	      8.82369454	     -7.30451196	     51.33139741	      0.00000000	      0.00000000	     16.36095861	     -4.72488487	     12.71432141	     -7.95450132	      2.95517523	    109.30645814	      0.00000000	      0.00000000	    -10.98433996	    -26.22711683	    -29.98747828	     11.58972934	     -0.44763946
      0.56500000	      7.89362167	     -7.45857691	     -5.16503403	      1.40093915	      0.94994704	      0.61622371	     10.30999368	      8.42822468	     -7.11583724	     51.45052104	      0.00000000	      0.00000000	     17.49964833	     -4.30061084	     14.48395553	     -7.54615705	      3.32230215	    109.82766824	      0.00000000	      0.00000000	    -10.43782460	    -26.18891442	    -29.87620151	     11.22006537	     -0.21726084
      0.57000000	      7.83443097	     -7.09922414	     -5.12287053	      1.41578165	      0.94920252	      0.61673004	      9.25717020	      8.02878817	     -6.89978365	     51.43214689	      0.00000000	      0.00000000	     18.48547294	     -3.91186670	     16.19269076	     -7.14315660	      3.60295453	    110.15760701	      0.00000000	      0.00000000	     -9.90899926	    -26.13375905	    -29.75517665	     10.81387199	      0.02836029
      0.57500000	      7.78281283	     -6.71687454	     -5.11241848	      1.43075601	      0.94885364	      0.61732779	      8.12772773	      7.61549763	     -6.65380078	     51.26727358	      0.00000000	      0.00000000	     19.30435997	     -3.56979878	     17.83854001	     -6.74617325	      3.78302516	    110.29278393	      0.00000000	      0.00000000	     -9.39493686	    -26.05758648	    -29.61554801	     10.35799862	      0.28889168
      0.58000000	      7.72904342	     -6.29283041	     -5.13843983	      1.44585723	      0.94888869	      0.61803882	      6.93793875	      7.16881240	     -6.37476529	     50.95689712	      0.00000000	      0.00000000	     19.95620699	     -3.27117567	     19.42541407	     -6.34326870	      3.85032268	    110.23322025	      0.00000000	      0.00000000	     -8.88571247	    -25.95400104	    -29.44493589	      9.83033581	      0.56540164
      0.58500000	      7.66319449	     -5.80911985	     -5.20331944	      1.46107086	      0.94928249	      0.61887611	      5.70889065	      6.66746839	     -6.06552117	     50.51017640	      0.00000000	      0.00000000	     20.44896281	     -3.00654465	     20.95917403	     -5.91783311	      3.79937909	    109.98186612	      0.00000000	      0.00000000	     -8.37025023	    -25.81776802	    -29.23251285	      9.21066357	      0.86054597
      0.59000000	      7.57788563	     -5.25604951	     -5.30447399	      1.47638076	      0.95000602	      0.61983765	      4.46093332	      6.09658099	     -5.73850747	     49.94020983	      0.00000000	      0.00000000	     20.79001591	     -2.76750707	     22.44394471	     -5.45712159	      3.63426749	    109.54295696	      0.00000000	      0.00000000	     -7.84283785	    -25.64827875	    -28.97241819	      8.48994323	      1.17708062
      0.59500000	      7.46941994	     -4.63566424	     -5.43465348	      1.49177616	      0.95103591	      0.62090760	      3.21009089	      5.45258449	     -5.41341773	     49.26069616	      0.00000000	      0.00000000	     20.97893755	     -2.55016178	     23.87961483	     -4.95758368	      3.36723577	    108.92036360	      0.00000000	      0.00000000	     -7.30630032	    -25.45158280	    -28.66458497	      7.67376795	      1.51743832
      0.60000000	      7.33747443	     -3.96076946	     -5.58408915	      1.50725655	      0.95236040	      0.62206161	      1.96693685	      4.74384270	     -5.11101395	     48.48481522	      0.00000000	      0.00000000	     21.00492331	     -2.35376286	     25.26107589	     -4.42554869	      3.01518784	    108.11702325	      0.00000000	      0.00000000	     -6.77091748	    -25.23944961	    -28.31317772	      6.78028338	      1.88499061
      0.60500000	      7.18439865	     -3.25114445	     -5.74218614	      1.52283356	      0.95398007	      0.62327215	      0.73655183	      3.98792477	     -4.84756907	     47.62509577	      0.00000000	      0.00000000	     20.84893734	     -2.17721156	     26.57891939	     -3.87426472	      2.59703915	    107.13537705	      0.00000000	      0.00000000	     -6.25043766	    -25.02584901	    -27.92419994	      5.83543292	      2.28474963
      0.61000000	      7.01511851	     -2.52847521	     -5.89793163	      1.53852855	      0.95590442	      0.62451143	     -0.48163794	      3.20668345	     -4.63294246	     46.69310415	      0.00000000	      0.00000000	     20.48826694	     -2.01739915	     27.82058078	     -3.31883136	      2.13238660	    105.97787178	      0.00000000	      0.00000000	     -5.75686662	    -24.82296150	    -27.50429074	      4.86740241	      2.72166767
      0.61500000	      6.83766774	     -1.81111057	     -6.03986957	      1.55436693	      0.95814594	      0.62575105	     -1.69401827	      2.42007607	     -4.47229361	     45.69904568	      0.00000000	      0.00000000	     19.90164609	     -1.87053582	     28.97112614	     -2.77051910	      1.64013054	    104.64699432	      0.00000000	      0.00000000	     -5.29686700	    -24.63853204	    -27.06144231	      3.90095092	      3.19721069
      0.62000000	      6.66276103	     -1.11058716	     -6.15678179	      1.57037231	      0.96071332	      0.62695999	     -2.91142132	      1.64129223	     -4.36898700	     44.65136110	      0.00000000	      0.00000000	     19.07348109	     -1.73439953	     30.01455326	     -2.23316822	      1.13658178	    103.14520538	      0.00000000	      0.00000000	     -4.87235580	    -24.47565797	    -26.60582202	      2.95342507	      3.70626229
      0.62500000	      6.50116433	     -0.43164049	     -6.23925592	      1.58656260	      0.96360555	      0.62810402	     -4.14536936	      0.87601664	     -4.32642565	     43.55600721	      0.00000000	      0.00000000	     17.99543685	     -1.60955254	     30.93664963	     -1.70387571	      0.63402096	    101.47507784	      0.00000000	      0.00000000	     -4.48432423	    -24.33495949	    -26.14864827	      2.03438174	      4.23601303
      0.63000000	      6.36060480	      0.22531264	     -6.28087529	      1.60294776	      0.96680968	      0.62914922	     -5.40410860	      0.12527830	     -4.34904360	     42.41555851	      0.00000000	      0.00000000	     16.66509109	     -1.49960991	     31.72780245	     -1.17640735	      0.14085488	     99.63923461	      0.00000000	      0.00000000	     -4.13638838	    -24.21706958	    -25.70002291	      1.14784228	      4.76726475
      0.63500000	      6.24477667	      0.86204219	     -6.27784157	      1.61952833	      0.97030284	      0.63006910	     -6.69116860	     -0.61143201	     -4.44347590	     41.22905230	      0.00000000	      0.00000000	     15.08365383	     -1.41112194	     32.38354129	     -0.64365950	     -0.33669281	     97.63987892	      0.00000000	      0.00000000	     -3.83566603	    -24.12303546	    -25.26764340	      0.29431086	      5.27756356
      0.64000000	      6.15414191	      1.48213777	     -6.22777020	      1.63629593	      0.97405538	      0.63085074	     -8.00596709	     -1.33509272	     -4.61921421	     39.99347238	      0.00000000	      0.00000000	     13.25484990	     -1.35210499	     32.90346002	     -0.09790843	     -0.79306445	     95.47854057	      0.00000000	      0.00000000	     -3.59099700	    -24.05258966	    -24.85611891	     -0.52876466	      5.74502854
      0.64500000	      6.08656274	      2.09154878	     -6.12921692	      1.65323667	      0.97803214	      0.63149526	     -9.34435941	     -2.04788610	     -4.88757569	     38.70663309	      0.00000000	      0.00000000	     11.18569357	     -1.32803318	     33.29053115	      0.46954021	     -1.22370308	     93.15656900	      0.00000000	      0.00000000	     -3.40994040	    -24.00232429	    -24.46587698	     -1.32720689	      6.15160645
      0.65000000	      6.03719420	      2.69841361	     -5.98207870	      1.67033571	      0.98219200	      0.63201232	    -10.69871208	     -2.75380587	     -5.25916470	     37.37017409	      0.00000000	      0.00000000	      8.88948701	     -1.33691749	     33.55121964	      1.06766385	     -1.62667927	     90.67612572	      0.00000000	      0.00000000	     -3.29595035	    -23.96554843	    -24.09229422	     -2.10953133	      6.48510106
      0.65500000	      5.99844204	      3.31132497	     -5.78794417	      1.68757949	      0.98648701	      0.63241345	    -12.05833715	     -3.45730545	     -5.74059937	     35.99159301	      0.00000000	      0.00000000	      6.39102672	     -1.36709930	     33.69550286	      1.70375169	     -2.00351515	     88.04117120	      0.00000000	      0.00000000	     -3.24660265	    -23.93419983	    -23.72633825	     -2.88490902	      6.74004141
      0.66000000	      5.96071232	      3.93679258	     -5.55004031	      1.70495496	      0.99086223	      0.63270928	    -13.41064467	     -4.16040502	     -6.33124348	     34.58512038	      0.00000000	      0.00000000	      3.73199437	     -1.39917105	     33.73596828	      2.38112497	     -2.35839604	     85.25786175	      0.00000000	      0.00000000	     -3.25359420	    -23.90176650	    -23.35689514	     -3.66058825	      6.91734671
      0.66500000	      5.91419175	      4.57773087	     -5.27302625	      1.72244855	      0.99525825	      0.63291090	    -14.74297906	     -4.86079945	     -7.02121138	     33.17132047	      0.00000000	      0.00000000	      0.97254192	     -1.41033670	     33.68550419	      3.09816537	     -2.69690836	     82.33361834	      0.00000000	      0.00000000	     -3.30490275	    -23.86526738	    -22.97394887	     -4.44068151	      7.02268042
      0.67000000	      5.85094322	      5.23365379	     -4.96265650	      1.74004693	      0.99961687	      0.63303251	    -16.04446739	     -5.55224127	     -7.79165314	     31.77512719	      0.00000000	      0.00000000	     -1.81367481	     -1.37935695	     33.55436989	      3.84914143	     -3.02525514	     79.27508667	      0.00000000	      0.00000000	     -3.38831216	    -23.82482141	    -22.57109231	     -5.22678024	      7.06416590
      0.67500000	      5.76560231	      5.90117501	     -4.62518965	      1.75773852	      1.00388637	      0.63309308	    -17.30600737	     -6.22558780	     -8.61686787	     30.42295012	      0.00000000	      0.00000000	     -4.54982227	     -1.29172779	     33.34901936	      4.62521840	     -3.34956070	     76.08662800	      0.00000000	      0.00000000	     -3.49458453	    -23.78100694	    -22.14556622	     -6.01850781	      7.05066068
      0.68000000	      5.65419199	      6.57345776	     -4.26689373	      1.77551360	      1.00802356	      0.63311667	    -18.51775446	     -6.86892590	     -9.46707194	     29.14014252	      0.00000000	      0.00000000	     -7.16820166	     -1.14557916	     33.07360367	      5.41409706	     -3.67499401	     72.77048407	      0.00000000	      0.00000000	     -3.61897425	    -23.73171647	    -21.69594649	     -6.81248023	      6.99123029
      0.68500000	      5.51310077	      7.23914940	     -3.89432654	      1.79336277	      1.01199365	      0.63313128	    -19.66682308	     -7.46752888	    -10.31097726	     27.94916916	      0.00000000	      0.00000000	     -9.62186387	     -0.95760539	     32.73170523	      6.19892075	     -4.00551506	     69.32802699	      0.00000000	      0.00000000	     -3.76092012	    -23.67038547	    -21.22029541	     -7.60060760	      6.89576465
      0.69000000	      5.34025293	      7.88219836	     -3.51535381	      1.81127519	      1.01576985	      0.63316541	    -20.73839030	     -8.00500833	    -11.11762638	     26.86806748	      0.00000000	      0.00000000	    -11.89285143	     -0.76569701	     32.32580359	      6.95828086	     -4.34470976	     65.76120346	      0.00000000	      0.00000000	     -3.92291879	    -23.58599127	    -20.71713202	     -8.36945818	      6.77637296
      0.69500000	      5.13777992	      8.48302930	     -3.13973472	      1.82923679	      1.01933243	      0.63324233	    -21.71991233	     -8.46535219	    -11.85721877	     25.90948340	      0.00000000	      0.00000000	    -13.99358242	     -0.62439604	     31.85543778	      7.66814977	     -4.69678707	     62.07427543	      0.00000000	      0.00000000	     -4.11001519	    -23.46334609	    -20.18845189	     -9.10095924	      6.64863066
      0.70000000	      4.91360131	      9.02048459	     -2.77816457	      1.84722784	      1.02266569	      0.63337437	    -22.60508313	     -8.83442609	    -12.50118380	     25.08114861	      0.00000000	      0.00000000	    -15.95950106	     -0.59274799	     31.31706831	      8.30492213	     -5.06667453	     58.27623293	      0.00000000	      0.00000000	     -4.32998782	    -23.28205993	    -19.64199309	     -9.77367137	      6.53132456
      0.70500000	      4.68025864	      9.47381517	     -2.44008886	      1.86522110	      1.02575375	      0.63356038	    -23.39466711	     -9.10028104	    -13.02211808	     24.38807660	      0.00000000	      0.00000000	    -17.83430008	     -0.71889410	     30.70683496	      8.84805905	     -5.45939696	     54.38344680	      0.00000000	      0.00000000	     -4.59242601	    -23.01427222	    -19.09069268	    -10.36431247	      6.44417854
      0.71000000	      4.45148794	      9.82446786	     -2.13177775	      1.88318332	      1.02857758	      0.63378865	    -24.09388600	     -9.25290532	    -13.39389864	     23.83588317	      0.00000000	      0.00000000	    -19.65054093	     -1.02777850	     30.02470028	      9.28138986	     -5.87970330	     50.42146437	      0.00000000	      0.00000000	     -4.90509378	    -22.62268956	    -18.54935358	    -10.84975967	      6.40456638
      0.71500000	      4.23817378	     10.05793766	     -1.85590698	      1.90108035	      1.03111510	      0.63404324	    -24.70791528	     -9.28463233	    -13.59178480	     23.43410579	      0.00000000	      0.00000000	    -21.40953127	     -1.51594368	     29.27785338	      9.59343021	     -6.33247050	     46.42499010	      0.00000000	      0.00000000	     -5.26807963	    -22.06023709	    -18.03013153	    -11.20974836	      6.42467386
      0.72000000	      4.04563348	     10.16596467	     -1.61261043	      1.91888315	      1.03334427	      0.63430949	    -25.23809802	     -9.19191818	    -13.59314218	     23.19788008	      0.00000000	      0.00000000	    -23.06760317	     -2.15303383	     28.48173900	      9.77800644	     -6.82327250	     42.43576171	      0.00000000	      0.00000000	     -5.66808878	    -21.27193708	    -17.53942108	    -11.43021179	      6.50963084
      0.72500000	      3.87370015	     10.14846436	     -1.40079816	      1.93657107	      1.03524780	      0.63457595	    -25.68132822	     -8.97775245	    -13.38086613	     23.14653373	      0.00000000	      0.00000000	    -24.53799644	     -2.88729841	     27.65780032	      9.83585242	     -7.35745797	     38.49886265	      0.00000000	      0.00000000	     -6.07554445	    -20.20012370	    -17.07831862	    -11.50636584	      6.65630978
      0.73000000	      3.71936221	     10.01383194	     -1.21868266	      1.95413202	      1.03681775	      0.63483251	    -26.03277946	     -8.65299326	    -12.95033219	     23.29940144	      0.00000000	      0.00000000	    -25.71220870	     -3.65307228	     26.82858918	      9.77614539	     -7.93675018	     34.65845635	      0.00000000	      0.00000000	     -6.44611329	    -18.79428419	    -16.64626175	    -11.44378071	      6.85304781
      0.73500000	      3.58035343	      9.77696101	     -1.06377957	      1.97156111	      1.03805825	      0.63506704	    -26.29000773	     -8.23559353	    -12.31666930	     23.67082809	      0.00000000	      0.00000000	    -26.49383397	     -4.37986919	     26.01208498	      9.61615201	     -8.55499979	     30.95369729	      0.00000000	      0.00000000	     -6.72714834	    -17.02409757	    -16.24520635	    -11.25638015	      7.08162790
      0.74000000	      3.45804514	      9.45595374	     -0.93307695	      1.98885964	      1.03898584	      0.63526314	    -26.45635738	     -7.74805748	    -11.51728871	     24.26618812	      0.00000000	      0.00000000	    -26.83056749	     -5.00311856	     25.21719741	      9.37849126	     -9.19602586	     27.41539684	      0.00000000	      0.00000000	     -6.86844175	    -14.89082253	    -15.88193993	    -10.96247167	      7.32204249
      0.74500000	      3.35821921	      9.06947930	     -0.82318813	      2.00603406	      1.03962673	      0.63540116	    -26.54210206	     -7.21443648	    -10.60768037	     25.07983102	      0.00000000	      0.00000000	    -26.73148704	     -5.47511004	     24.44253150	      9.08762368	     -9.83476785	     24.06432739	      0.00000000	      0.00000000	     -6.83442104	    -12.43233085	    -15.56740614	    -10.58146734	      7.55781602
      0.75000000	      3.28907286	      8.63609753	     -0.73020107	      2.02309458	      1.04001081	      0.63546263	    -26.56254919	     -6.65838658	     -9.65262322	     26.09529812	      0.00000000	      0.00000000	    -26.26457687	     -5.77290089	     23.67954366	      8.76755337	    -10.44083734	     20.91184254	      0.00000000	      0.00000000	     -6.61314276	     -9.72074746	    -15.31325439	    -10.13322230	      7.77862254
      0.75500000	      3.25750510	      8.17508230	     -0.64961486	      2.04005328	      1.04016472	      0.63543578	    -26.53402978	     -6.10273210	     -8.71588268	     27.28763866	      0.00000000	      0.00000000	    -25.53791487	     -5.89991744	     22.91861593	      8.44116620	    -10.98280063	     17.96243994	      0.00000000	      0.00000000	     -6.21874426	     -6.85520509	    -15.12733506	     -9.63939999	      7.97920236
      0.76000000	      3.26578756	      7.70699082	     -0.57663390	      2.05692204	      1.04010691	      0.63531921	    -26.46976562	     -5.56942923	     -7.85067984	     28.62722124	      0.00000000	      0.00000000	    -24.67305368	     -5.88040659	     22.15500323	      8.13000426	    -11.43212326	     15.21748000	      0.00000000	      0.00000000	     -5.68698059	     -3.95207344	    -15.01050009	     -9.12446649	      8.15626074
      0.76500000	      3.31037296	      7.25258130	     -0.50656879	      2.07371026	      1.03984700	      0.63512228	    -26.37736246	     -5.07865725	     -7.09346189	     30.08407437	      0.00000000	      0.00000000	    -23.78034015	     -5.74956905	     21.39232534	      7.85300099	    -11.76722390	     12.67975992	      0.00000000	      0.00000000	     -5.06583971	     -1.13233367	    -14.95630351	     -8.61448157	      8.30571718
      0.77000000	      3.38339202	      6.83002206	     -0.43505494	      2.09042319	      1.03938913	      0.63486285	    -26.25878436	     -4.64681436	     -6.46341648	     31.63152883	      0.00000000	      0.00000000	    -22.94331399	     -5.54446271	     20.64276210	      7.62378055	    -11.97823633	     10.35827624	      0.00000000	      0.00000000	     -4.40479779	      1.49426037	    -14.95360834	     -8.13361057	      8.42184979
      0.77500000	      3.47588047	      6.45152017	     -0.35814728	      2.10706181	      1.03873702	      0.63456434	    -26.11221044	     -4.28425926	     -5.96769009	     33.24855876	      0.00000000	      0.00000000	    -22.21396118	     -5.29921175	     19.92432451	      7.44760021	    -12.07113616	      8.27113644	      0.00000000	      0.00000000	     -3.74629760	      3.84542071	    -14.99052146	     -7.69974934	      8.49874101
      0.78000000	      3.58102914	      6.12124080	     -0.27275877	      2.12362443	      1.03789731	      0.63425356	    -25.93429339	     -3.99432091	     -5.60850332	     34.92117363	      0.00000000	      0.00000000	    -21.61579701	     -5.04417466	     19.25625295	      7.31993194	    -12.06873598	      6.44427912	      0.00000000	      0.00000000	     -3.12105588	      5.87771932	    -15.05775798	     -7.32165904	      8.53323299
      0.78500000	      3.69620997	      5.83620076	     -0.17784143	      2.14010866	      1.03687949	      0.63395910	    -25.72192569	     -3.77474621	     -5.38653904	     36.64314879	      0.00000000	      0.00000000	    -21.15024080	     -4.80705884	     18.65382114	      7.22840747	    -12.00674510	      4.90539876	      0.00000000	      0.00000000	     -2.54645430	      7.58769034	    -15.15052510	     -6.99970806	      8.52749844
      0.79000000	      3.82330956	      5.59025472	     -0.07586629	      2.15651269	      1.03569269	      0.63370933	    -25.47342146	     -3.62123760	     -5.29809398	     38.41573388	      0.00000000	      0.00000000	    -20.80327556	     -4.61531759	     18.12388581	      7.15822327	    -11.92436588	      3.67488808	      0.00000000	      0.00000000	     -2.02635306	      9.00068931	    -15.26878919	     -6.73022151	      8.48931526
      0.79500000	      3.96751685	      5.37932349	      0.02676365	      2.17283541	      1.03434115	      0.63352910	    -25.18921167	     -3.53133487	     -5.32994039	     40.24587626	      0.00000000	      0.00000000	    -20.55113644	     -4.49948993	     17.66241276	      7.09888991	    -11.85137144	      2.75730870	      0.00000000	      0.00000000	     -1.55169141	     10.15375550	    -15.41606891	     -6.51114390	      8.42951122
      0.80000000	      4.13521290	      5.20508582	      0.12154751	      2.18907578	      1.03282095	      0.63343597	    -24.87202730	     -3.50657653	     -5.45861229	     42.14306090	      0.00000000	      0.00000000	    -20.36444625	     -4.49529601	     17.25499660	      7.04895003	    -11.79720826	      2.13745107	      0.00000000	      0.00000000	     -1.10340051	     11.08326235	    -15.59738232	     -6.34581673	      8.35764464
      0.80500000	      4.33190794	      5.07518845	      0.20150938	      2.20523243	      1.03112055	      0.63343646	    -24.52656007	     -3.55182676	     -5.65627381	     44.11538014	      0.00000000	      0.00000000	    -20.21183625	     -4.64167924	     16.88057231	      7.01633312	    -11.74842845	      1.78351528	      0.00000000	      0.00000000	     -0.66041018	     11.82062985	    -15.81742491	     -6.24271403	      8.27783112
      0.81000000	      4.56122967	      5.00027679	      0.26442099	      2.22130402	      1.02922574	      0.63352323	    -24.15911732	     -3.67257988	     -5.89887214	     46.16554831	      0.00000000	      0.00000000	    -20.06555889	     -4.97410753	     16.51661872	      7.01486437	    -11.67612678	      1.65601593	      0.00000000	      0.00000000	     -0.21364391	     12.38928329	    -16.07990770	     -6.21166131	      8.18666325
      0.81500000	      4.82541156	      4.99008109	      0.31358377	      2.23729135	      1.02712659	      0.63367439	    -23.77793373	     -3.87237131	     -6.17097668	     48.28787811	      0.00000000	      0.00000000	    -19.90897486	     -5.51544443	     16.14318941	      7.05960783	    -11.54907152	      1.71776355	      0.00000000	      0.00000000	      0.21770038	     12.79709423	    -16.38814785	     -6.25936991	      8.07424001
      0.82000000	      5.12645982	      5.05089562	      0.35617959	      2.25319958	      1.02482273	      0.63385655	    -23.39362663	     -4.15189729	     -6.46575054	     50.46776295	      0.00000000	      0.00000000	    -19.74120369	     -6.26893724	     15.74497774	      7.16367867	    -11.34644427	      1.94096620	      0.00000000	      0.00000000	      0.57514452	     13.02675554	    -16.74591633	     -6.38713552	      7.92740409
      0.82500000	      5.46631112	      5.18547261	      0.40094066	      2.26903802	      1.02232299	      0.63403154	    -23.01813133	     -4.51004897	     -6.78266810	     52.68476200	      0.00000000	      0.00000000	    -19.57402599	     -7.21814180	     15.31312754	      7.33766811	    -11.06631743	      2.31054662	      0.00000000	      0.00000000	      0.76317955	     13.03088484	    -17.15698842	     -6.59177012	      7.73273962
      0.83000000	      5.84483722	      5.39449427	      0.45680402	      2.28481625	      1.01963889	      0.63416414	    -22.66094241	     -4.94565033	     -7.12564420	     54.91856295	      0.00000000	      0.00000000	    -19.42138871	     -8.33471799	     14.84864146	      7.59069040	    -10.72847854	      2.82483402	      0.00000000	      0.00000000	      0.66921223	     12.73749074	    -17.62244756	     -6.86849569	      7.47748409
      0.83500000	      6.25603697	      5.67722871	      0.53286689	      2.30053745	      1.01677534	      0.63422828	    -22.32308866	     -5.45749541	     -7.50088016	     57.15528598	      0.00000000	      0.00000000	    -19.28716092	     -9.58819793	     14.36745742	      7.93015796	    -10.37158271	      3.49545742	      0.00000000	      0.00000000	      0.19884295	     12.06805102	    -18.13639731	     -7.21270041	      7.14899873
      0.84000000	      6.68429083	      6.02973766	      0.63883113	      2.31619121	      1.01372467	      0.63420908	    -21.99115700	     -6.04134903	     -7.91231175	     59.39120894	      0.00000000	      0.00000000	    -19.15781559	    -10.94934230	     13.90522448	      8.35824279	    -10.04517414	      4.34801764	      0.00000000	      0.00000000	     -0.68429466	     10.96558290	    -18.68248128	     -7.61824638	      6.73511819
      0.84500000	      7.10358622	      6.44246633	      0.78524249	      2.33174800	      1.01046824	      0.63409989	    -21.63539714	     -6.68651851	     -8.35634048	     61.63224807	      0.00000000	      0.00000000	    -19.00435007	    -12.38535390	     13.51814613	      8.86732102	     -9.79719961	      5.42327261	      0.00000000	      0.00000000	     -1.93176418	      9.42277527	    -19.23456101	     -8.07401341	      6.22628730
      0.85000000	      7.48181340	      6.90103548	      0.98352488	      2.34715786	      1.00698602	      0.63389548	    -21.21513715	     -7.37650858	     -8.82092443	     63.88973177	      0.00000000	      0.00000000	    -18.79311134	    -13.85435557	     13.27657736	      9.43967202	     -9.65921449	      6.77607143	      0.00000000	      0.00000000	     -3.41302481	      7.49480822	    -19.76337057	     -8.56322434	      5.61740845
      0.85500000	      7.78909697	      7.39104381	      1.24573769	      2.36235575	      1.00327002	      0.63358646	    -20.69027646	     -8.09422271	     -9.29044344	     66.17460522	      0.00000000	      0.00000000	    -18.49962538	    -15.30646499	     13.25140316	     10.05354147	     -9.63451076	      8.46866793	      0.00000000	      0.00000000	     -4.95035119	      5.28725345	    -20.24666711	     -9.06738082	      4.90695983
      0.86000000	      8.00665003	      7.90335653	      1.58336733	      2.37727495	      0.99933625	      0.63315949	    -20.03383140	     -8.82730779	     -9.75172655	     68.49206476	      0.00000000	      0.00000000	    -18.11804578	    -16.69077028	     13.49633357	     10.69202013	     -9.69384159	     10.55647100	      0.00000000	      0.00000000	     -6.37098074	      2.92409801	    -20.67764941	     -9.57172485	      4.09430623
      0.86500000	      8.13339097	      8.43621089	      2.00444297	      2.39186668	      0.99523232	      0.63260455	    -19.24136336	     -9.56996463	    -10.19655634	     70.83752977	      0.00000000	      0.00000000	    -17.66282323	    -17.96358148	     14.02963801	     11.34957450	     -9.77908555	     13.06739117	      0.00000000	      0.00000000	     -7.55257317	      0.51089406	    -21.06860336	    -10.06837483	      3.17903778
      0.87000000	      8.18941082	      8.99321445	      2.50918140	      2.40611983	      0.99104016	      0.63192601	    -18.33577678	    -10.32100415	    -10.62003105	     73.19421562	      0.00000000	      0.00000000	    -17.16342733	    -19.09493941	     14.81939307	     12.03286278	     -9.81386692	     15.98145948	      0.00000000	      0.00000000	     -8.44134430	     -1.89033050	    -21.45024414	    -10.55585273	      2.16474004
      0.87500000	      8.21507076	      9.57806185	      3.08592680	      2.42007254	      0.98687227	      0.63115264	    -17.36581906	    -11.07913245	    -11.01657723	     75.53297908	      0.00000000	      0.00000000	    -16.65460453	    -20.07129123	     15.77870889	     12.75459645	     -9.72098216	     19.22122002	      0.00000000	      0.00000000	     -9.03597364	     -4.26185751	    -21.86716151	    -11.03534363	      1.06520153
      0.88000000	      8.26311306	     10.18750911	      3.71053149	      2.43380878	      0.98285631	      0.63033952	    -16.39506969	    -11.83646172	    -11.37604472	     77.81585636	      0.00000000	      0.00000000	    -16.16572026	    -20.89323176	     16.77772493	     13.52216086	     -9.44267252	     22.65966038	      0.00000000	      0.00000000	     -9.35076626	     -6.60653555	    -22.36762851	    -11.50443921	     -0.09163274
      0.88500000	      8.38323824	     10.80520137	      4.35118626	      2.44743870	      0.97910740	      0.62955674	    -15.48122387	    -12.57252622	    -11.68210886	     80.00373826	      0.00000000	      0.00000000	    -15.71379810	    -21.56985776	     17.67286671	     14.32605418	     -8.95526521	     26.14320844	      0.00000000	      0.00000000	     -9.38499603	     -8.91451124	    -22.98753037	    -11.95039405	     -1.26494486
      0.89000000	      8.60483778	     11.39983364	      4.97599880	      2.46107108	      0.97569827	      0.62886830	    -14.65347425	    -13.25288120	    -11.91306114	     82.06563364	      0.00000000	      0.00000000	    -15.30314274	    -22.11284268	     18.34288150	     15.13415025	     -8.27320265	     29.51998432	      0.00000000	      0.00000000	     -9.11737076	    -11.14022365	    -23.73411471	    -12.34700655	     -2.40633651
      0.89500000	      8.92700981	     11.92976394	      5.55730341	      2.47479080	      0.97264349	      0.62831349	    -13.89973535	    -13.83528282	    -12.04282107	     83.98527955	      0.00000000	      0.00000000	    -14.92947823	    -22.53252144	     18.71564720	     15.89503368	     -7.44476397	     32.66292179	      0.00000000	      0.00000000	     -8.52190380	    -13.20192994	    -24.57831324	    -12.65872117	     -3.46571953
      0.90000000	      9.32058748	     12.35243229	      6.07011230	      2.48864975	      0.96990479	      0.62790082	    -13.16970622	    -14.28125724	    -12.04108656	     85.76254639	      0.00000000	      0.00000000	    -14.58364953	    -22.83657762	     18.77611785	     16.54893480	     -6.54305874	     35.48274097	      0.00000000	      0.00000000	     -7.58770102	    -15.00351418	    -25.45981645	    -12.85095789	     -4.39594328
      0.90500000	      9.73997193	     12.63424021	      6.48842555	      2.50266926	      0.96741234	      0.62761510	    -12.39127986	    -14.56656299	    -11.87472512	     87.40990365	      0.00000000	      0.00000000	    -14.25274422	    -23.03071060	     18.55659486	     17.04147834	     -5.65279013	     37.93164440	      0.00000000	      0.00000000	     -6.32958734	    -16.46586427	    -26.30258726	    -12.90132402	     -5.15658644
      0.91000000	     10.13954679	     12.75740115	      6.78460864	      2.51684698	      0.96509200	      0.62743120	    -11.49391971	    -14.68571523	    -11.51329253	     88.94580735	      0.00000000	      0.00000000	    -13.92091329	    -23.12021898	     18.11613796	     17.33545872	     -4.85356727	     40.00068655	      0.00000000	      0.00000000	     -4.78764810	    -17.55047559	    -27.03583586	    -12.80646531	     -5.71803987
      0.91500000	     10.48891462	     12.72284967	      6.93361156	      2.53116385	      0.96289031	      0.62732791	    -10.43135999	    -14.65079334	    -10.93862929	     90.38733550	      0.00000000	      0.00000000	    -13.57265911	    -23.11174295	     17.51710736	     17.41801392	     -4.20398616	     41.71270698	      0.00000000	      0.00000000	     -3.02084200	    -18.26617378	    -27.61417633	    -12.58281545	     -6.06677086
      0.92000000	     10.78068948	     12.54952487	      6.92059627	      2.54559119	      0.96079037	      0.62729792	     -9.19496233	    -14.48706941	    -10.15487354	     91.74422343	      0.00000000	      0.00000000	    -13.19814076	    -23.01487126	     16.80735914	     17.30241250	     -3.73138668	     43.11185948	      0.00000000	      0.00000000	     -1.10041844	    -18.66145172	    -28.02883869	    -12.26245346	     -6.21159884
      0.92500000	     11.02707010	     12.27012006	      6.74908954	      2.56009874	      0.95881462	      0.62735102	     -7.81197870	    -14.22694155	     -9.19408652	     93.01577544	      0.00000000	      0.00000000	    -12.79729856	    -22.84323688	     16.01442976	     17.02436634	     -3.42937414	     44.25177555	      0.00000000	      0.00000000	      0.89502993	    -18.80961070	    -28.30424277	    -11.88582374	     -6.18836791
      0.93000000	     11.24811117	     11.92385486	      6.44592044	      2.57466130	      0.95701415	      0.62750905	     -6.33117503	    -13.90299255	     -8.11442793	     94.19124790	      0.00000000	      0.00000000	    -12.37964556	    -22.61462538	     15.15127618	     16.63354469	     -3.26260377	     45.18574693	      0.00000000	      0.00000000	      2.88483052	    -18.79244723	    -28.48269824	    -11.49292497	     -6.05823685
      0.93500000	     11.45934066	     11.54816716	      6.05970955	      2.58926125	      0.95545015	      0.62779476	     -4.80461775	    -13.54167372	     -6.99086341	     95.25331102	      0.00000000	      0.00000000	    -11.95895202	    -22.34993506	     14.22689066	     16.18237356	     -3.17680423	     45.96132949	      0.00000000	      0.00000000	      4.79419295	    -18.68470125	    -28.60650125	    -11.11506273	     -5.89655157
      0.94000000	     11.66474671	     11.17204395	      5.65203142	      2.60388752	      0.95417541	      0.62822026	     -3.27348762	    -13.15985260	     -5.90099641	     96.18308714	      0.00000000	      0.00000000	    -11.54597946	    -22.07156308	     13.25425833	     15.71562118	     -3.11115690	     46.61802614	      0.00000000	      0.00000000	      6.56366129	    -18.54119722	    -28.70535016	    -10.76971954	     -5.77554347
      0.94500000	     11.85681385	     10.81326519	      5.28328056	      2.61853365	      0.95322342	      0.62878089	     -1.76138155	    -12.76606099	     -4.91015973	     96.96477666	      0.00000000	      0.00000000	    -11.14490019	    -21.80286080	     12.25132689	     15.26441329	     -3.01069553	     47.18429706	      0.00000000	      0.00000000	      8.15466828	    -18.39273382	    -28.79199674	    -10.46043704	     -5.74891866
      0.95000000	     12.02183913	     10.47952889	      4.99791926	      2.63319609	      0.95260636	      0.62945606	     -0.27481334	    -12.36514303	     -4.06018887	     97.58868207	      0.00000000	      0.00000000	    -10.75560943	    -21.56940090	     11.23574636	     14.84563858	     -2.83694079	     47.67319209	      0.00000000	      0.00000000	      9.54814039	    -18.25435893	    -28.86490770	    -10.18093340	     -5.84412919
      0.95500000	     12.14658167	     10.17082500	      4.81497025	      2.64787171	      0.95231693	      0.63021468	      1.19200814	    -11.96153381	     -3.36494003	     98.05244172	      0.00000000	      0.00000000	    -10.37768834	    -21.39899826	     10.21865349	     14.46402769	     -2.57421704	     48.08066171	      0.00000000	      0.00000000	     10.74050194	    -18.13735965	    -28.91407970	     -9.91987887	     -6.06224966
      0.96000000	     12.22286766	      9.88088406	      4.72749462	      2.66255487	      0.95233100	      0.63102104	      2.65095074	    -11.55810437	     -2.81319365	     98.36024293	      0.00000000	      0.00000000	    -10.01131148	    -21.31632262	      9.20206767	     14.11402871	     -2.22937505	     48.38972177	      0.00000000	      0.00000000	     11.74246947	    -18.05209170	    -28.92661171	     -9.66348134	     -6.38282452
      0.96500000	     12.24976681	      9.59816243	      4.71037436	      2.67723613	      0.95261402	      0.63183891	      4.11284206	    -11.15281500	     -2.37755125	     98.51956675	      0.00000000	      0.00000000	     -9.65630106	    -21.33327648	      8.17947953	     13.78144264	     -1.82549127	     48.57824790	      0.00000000	      0.00000000	     12.57899092	    -18.00156775	    -28.89159483	     -9.39617702	     -6.77211853
      0.97000000	     12.23446220	      9.30760137	      4.73237221	      2.69190423	      0.95313399	      0.63263389	      5.57988197	    -10.73716585	     -2.02655265	     98.53612841	      0.00000000	      0.00000000	     -9.31288421	    -21.44178955	      7.13712926	     13.44588039	     -1.39288833	     48.62602312	      0.00000000	      0.00000000	     13.28499478	    -17.97666839	    -28.80488301	     -9.10091990	     -7.19376238
      0.97500000	     12.19193714	      8.99327946	      4.76741861	      2.70655054	      0.95387678	      0.63337483	      7.04019924	    -10.29799401	     -1.73588065	     98.40955667	      0.00000000	      0.00000000	     -8.98306544	    -21.61484771	      6.05558686	     13.08414043	     -0.96093574	     48.51912698	      0.00000000	      0.00000000	     13.89559697	    -17.95885229	    -28.67251156	     -8.75993176	     -7.61916041
      0.98000000	     12.14280251	      8.64169698	      4.80094402	      2.72117491	      0.95485538	      0.63403534	      8.46758550	     -9.82216264	     -1.49430037	     98.13252166	      0.00000000	      0.00000000	     -8.66872765	    -21.81619938	      4.91253190	     12.67451809	     -0.55226053	     48.25161372	      0.00000000	      0.00000000	     14.43395914	    -17.92721298	    -28.51060468	     -8.35688854	     -8.03369059
      0.98500000	     12.10881102	      8.24540721	      4.82985671	      2.73579089	      0.95610804	      0.63459665	      9.82745904	     -9.30254192	     -1.30247991	     97.69366085	      0.00000000	      0.00000000	     -8.36692400	    -22.01363068	      3.68728910	     12.20208358	     -0.17955448	     47.82473042	      0.00000000	      0.00000000	     14.90139514	    -17.86569725	    -28.34079163	     -7.88125965	     -8.43661751
      0.99000000	     12.10638855	      7.80575637	      4.85793555	      2.75042668	      0.95768501	      0.63505380	     11.08779109	     -8.74220175	     -1.16648738	     97.08232167	      0.00000000	      0.00000000	     -8.06753728	    -22.18869216	      2.36742636	     11.66333902	      0.15466761	     47.24512362	      0.00000000	      0.00000000	     15.27399892	    -17.76870006	    -28.18212602	     -7.33337636	     -8.83637147
      0.99500000	     12.14043195	      7.33286951	      4.88972943	      2.76511913	      0.95962870	      0.63542343	     12.23087483	     -8.15388783	     -1.08986520	     96.29266724	      0.00000000	      0.00000000	     -7.75728495	    -22.33902560	      0.95590316	     11.06732637	      0.45466177	     46.52424427	      0.00000000	      0.00000000	     15.50764032	    -17.64342779	    -28.04296815	     -6.72690639	     -9.24456134
      1.00000000	     12.20229550	      6.84208640	      4.92576863	      2.77990337	      0.96195686	      0.63574681	     13.25938309	     -7.55458259	     -1.06829710	     95.32527718	      0.00000000	      0.00000000	     -7.42922630	    -22.47460500	     -0.52567286	     10.43156750	      0.72521042	     45.67954961	      0.00000000	      0.00000000	     15.54944112	    -17.50730809	    -27.91770774	     -6.08604816	     -9.67110637
      1.00500000	     12.27425137	      6.34823835	      4.96089169	      2.79480397	      0.96465726	      0.63608207	     14.19223890	     -6.95816928	     -1.08932283	     94.18564410	      0.00000000	      0.00000000	     -7.09242757	    -22.61194763	     -2.04149712	      9.77454996	      0.96566866	     44.73575848	      0.00000000	      0.00000000	     15.35163221	    -17.38061261	    -27.79085985	     -5.43787028	    -10.12109617
      1.01000000	     12.33818337	      5.86064523	      4.98572226	      2.80983086	      0.96769477	      0.63648712	     15.05278312	     -6.37034411	     -1.13652392	     92.88092386	      0.00000000	      0.00000000	     -6.77469293	    -22.76948790	     -3.55234642	      9.10888801	      1.16758828	     43.72383383	      0.00000000	      0.00000000	     14.88333665	    -17.27722482	    -27.64598056	     -4.80365255	    -10.59274352
      1.01500000	     12.38321553	      5.38092983	      4.98976325	      2.82497951	      0.97102390	      0.63700270	     15.85717924	     -5.78792984	     -1.19513201	     91.41736578	      0.00000000	      0.00000000	     -6.51450393	    -22.96381211	     -5.02666902	      8.43825332	      1.31664663	     42.67696374	      0.00000000	      0.00000000	     14.13653228	    -17.19795161	    -27.47365793	     -4.19344753	    -11.07614108
      1.02000000	     12.40831511	      4.90347238	      4.96470925	      2.84023395	      0.97459941	      0.63764398	     16.60938166	     -5.20145991	     -1.25641128	     89.79967115	      0.00000000	      0.00000000	     -6.34509381	    -23.20418142	     -6.44658199	      7.75786498	      1.39719486	     41.62475825	      0.00000000	      0.00000000	     13.12452657	    -17.12965038	    -27.27429254	     -3.60492072	    -11.55419309
      1.02500000	     12.41985146	      4.41714494	      4.90745473	      2.85557299	      0.97838200	      0.63840235	     17.30286837	     -4.59839772	     -1.31993607	     88.03147813	      0.00000000	      0.00000000	     -6.27896127	    -23.48577469	     -7.80780166	      7.05654258	      1.39721878	     40.58768278	      0.00000000	      0.00000000	     11.87462049	    -17.05015523	    -27.05553856	     -3.02495096	    -12.00712261
      1.03000000	     12.42701106	      3.90782726	      4.82177969	      2.87097804	      0.98233982	      0.63925372	     17.92533294	     -3.96572989	     -1.39321681	     86.11568739	      0.00000000	      0.00000000	     -6.30166741	    -23.78732645	     -9.11592978	      6.31946097	      1.31131084	     39.57391086	      0.00000000	      0.00000000	     10.41910548	    -16.93582459	    -26.82748031	     -2.43315357	    -12.41909149
      1.03500000	     12.43788816	      3.36225302	      4.71703116	      2.88643840	      0.98644726	      0.64016875	     18.46324614	     -3.29287515	     -1.48806124	     84.05447009	      0.00000000	      0.00000000	     -6.37859822	    -24.07765976	    -10.38156456	      5.53236754	      1.13972623	     38.58027849	      0.00000000	      0.00000000	      8.78799605	    -16.76748925	    -26.59873511	     -1.80788897	    -12.78319083
      1.04000000	     12.45673464	      2.77300638	      4.60379945	      2.90195114	      0.99068175	      0.64112200	     18.90607387	     -2.57569938	     -1.61454000	     81.84964578	      0.00000000	      0.00000000	     -6.47000203	    -24.32713682	    -11.61502803	      4.68748111	      0.88468480	     37.59699542	      0.00000000	      0.00000000	      7.00465109	    -16.53207372	    -26.37406874	     -1.13434108	    -13.10217458
      1.04500000	     12.48182214	      2.14242575	      4.48913578	      2.91751732	      0.99501941	      0.64209822	     19.25042843	     -1.81977536	     -1.77555239	     79.50359001	      0.00000000	      0.00000000	     -6.54504031	    -24.51560023	    -12.82145818	      3.78869474	      0.54755341	     36.61341640	      0.00000000	      0.00000000	      5.08483995	    -16.22081448	    -26.15251880	     -0.41135555	    -13.38500070
      1.05000000	     12.50498611	      1.48231102	      4.37422922	      2.93313872	      0.99943126	      0.64309443	     19.50191581	     -1.03964029	     -1.96571015	     77.01964431	      0.00000000	      0.00000000	     -6.58879947	    -24.63406377	    -13.99873417	      2.85205823	      0.12870681	     35.62194792	      0.00000000	      0.00000000	      3.04000084	    -15.82819059	    -25.92662623	      0.34770963	    -13.64117295
      1.05500000	     12.51420717	      0.80883157	      4.25553881	      2.94881849	      1.00388164	      0.64411721	     19.67228207	     -0.25344155	     -2.17582472	     74.40107066	      0.00000000	      0.00000000	     -6.60191260	    -24.68378727	    -15.13995255	      1.90013590	     -0.37093818	     34.61930269	      0.00000000	      0.00000000	      0.88409284	    -15.35423351	    -25.68426635	      1.12152590	    -13.87587717
      1.06000000	     12.49787951	      0.13608873	      4.12803870	      2.96456489	      1.00832875	      0.64517730	     19.77360160	      0.52351795	     -2.39979527	     71.64938657	      0.00000000	      0.00000000	     -6.59522867	    -24.67503075	    -16.23828118	      0.95399594	     -0.94803399	     33.60647417	      0.00000000	      0.00000000	     -1.35894211	    -14.80777140	    -25.41225536	      1.89014842	    -14.08855230
      1.06500000	     12.44758080	     -0.52724355	      3.98822141	      2.98039395	      1.01272584	      0.64628447	     19.81428147	      1.28191101	     -2.63891178	     68.76407822	      0.00000000	      0.00000000	     -6.58304037	    -24.62365258	    -17.28984286	      0.02829605	     -1.59549844	     32.58895933	      0.00000000	      0.00000000	     -3.65125734	    -14.20596065	    -25.09891528	      2.64075145	    -14.27518100
      1.07000000	     12.35769954	     -1.17677933	      3.83526758	      2.99632721	      1.01702286	      0.64744371	     19.79967465	      2.01672923	     -2.90141356	     65.74451132	      0.00000000	      0.00000000	     -6.57835209	    -24.54395641	    -18.29242030	     -0.86840626	     -2.30299959	     31.57744735	      0.00000000	      0.00000000	     -5.94341916	    -13.56901887	    -24.73403475	      3.36723778	    -14.43202441
      1.07500000	     12.22376520	     -1.80867358	      3.67031296	      3.01238476	      1.02117003	      0.64865306	     19.73505719	      2.72297144	     -3.19895274	     62.59286052	      0.00000000	      0.00000000	     -6.59104581	    -24.43976956	    -19.24224852	     -1.73004391	     -3.05987415	     30.58817232	      0.00000000	      0.00000000	     -8.18211528	    -12.91426833	    -24.30811871	      4.06588841	    -14.55832372
      1.08000000	     12.04294295	     -2.41610416	      3.49489338	      3.02857732	      1.02512414	      0.64990364	     19.62622597	      3.39208319	     -3.54298122	     59.31639446	      0.00000000	      0.00000000	     -6.62689623	    -24.29755689	    -20.13346109	     -2.54919599	     -3.85859495	     29.64189379	      0.00000000	      0.00000000	    -10.31917801	    -12.25472434	    -23.81441660	      4.73083974	    -14.65714408
      1.08500000	     11.81722664	     -2.98774869	      3.30980306	      3.04490097	      1.02885492	      0.65118113	     19.47658252	      4.01103642	     -3.94281272	     55.92859970	      0.00000000	      0.00000000	     -6.68558497	    -24.08357028	    -20.96165231	     -3.31459273	     -4.69472131	     28.76076958	      0.00000000	      0.00000000	    -12.31789943	    -11.60319893	    -23.25387201	      5.35192939	    -14.73478148
      1.09000000	     11.55635806	     -3.50864427	      3.11492440	      3.06133591	      1.03234719	      0.65246735	     19.28408816	      4.56393885	     -4.40518883	     52.44948498	      0.00000000	      0.00000000	     -6.75820583	    -23.74467777	    -21.72852691	     -4.01036621	     -5.56174692	     27.96355237	      0.00000000	      0.00000000	    -14.15630619	    -10.97844813	    -22.63923489	      5.91546470	    -14.79947301
      1.09500000	     11.27801187	     -3.96280704	      2.91009734	      3.07784886	      1.03559778	      0.65374194	     19.04096139	      5.03512046	     -4.93466361	     48.90516170	      0.00000000	      0.00000000	     -6.82614786	    -23.21261316	    -22.44406938	     -4.61754030	     -6.44426139	     27.26116234	      0.00000000	      0.00000000	    -15.83036293	    -10.40941529	    -21.99519812	      6.40700115	    -14.86029010
      1.10000000	     11.00445630	     -4.33590544	      2.69705747	      3.09439850	      1.03860908	      0.65498479	     18.73692095	      5.41172040	     -5.53473088	     45.32678448	      0.00000000	      0.00000000	     -6.86260915	    -22.41205852	    -23.12400922	     -5.11743650	     -7.31326275	     26.65513868	      0.00000000	      0.00000000	    -17.35821344	     -9.93497057	    -21.35340503	      6.81400949	    -14.92704005
      1.10500000	     10.75573470	     -4.61640983	      2.48197868	      3.11094338	      1.04138152	      0.65617942	     18.36589802	      5.68399769	     -6.20960261	     41.74935449	      0.00000000	      0.00000000	     -6.83664608	    -21.27165029	    -23.78193879	     -5.49540946	     -8.12459100	     26.14032548	      0.00000000	      0.00000000	    -18.78107586	     -9.59847009	    -20.74262562	      7.12661472	    -15.01120256
      1.11000000	     10.54202161	     -4.79580407	      2.27681222	      3.12745073	      1.04390738	      0.65731603	     17.93338936	      5.84450750	     -6.96533278	     38.21047668	      0.00000000	      0.00000000	     -6.71882503	    -19.73546165	    -24.41965844	     -5.74383403	     -8.82193812	     25.71115822	      0.00000000	      0.00000000	    -20.15466793	     -9.43932785	    -20.17812958	      7.33714704	    -15.12654591
      1.11500000	     10.36002148	     -4.86963998	      2.09702028	      3.14390217	      1.04616894	      0.65839361	     17.45923039	      5.88912390	     -7.80800458	     34.74843787	      0.00000000	      0.00000000	     -6.48725682	    -17.77307895	    -25.02272227	     -5.86398278	     -9.34689523	     25.36875593	      0.00000000	      0.00000000	    -21.53006385	     -9.48475781	    -19.65693792	      7.44067913	    -15.28737692
      1.12000000	     10.19568955	     -4.83956022	      1.95569132	      3.16029347	      1.04814134	      0.65942047	     16.97344143	      5.82041332	     -8.73809415	     31.39918594	      0.00000000	      0.00000000	     -6.13277517	    -15.38727296	    -25.56463536	     -5.86612742	     -9.65373868	     25.12531532	      0.00000000	      0.00000000	    -22.93020882	     -9.74306095	    -19.16184764	      7.43695016	    -15.50379389
      1.12500000	     10.03114296	     -4.71452831	      1.85774458	      3.17662802	      1.04979893	      0.66041315	     16.50754350	      5.65054926	     -9.74346127	     28.19260220	      0.00000000	      0.00000000	     -5.66153449	    -12.61690433	    -26.01649018	     -5.76758894	     -9.72118438	     25.00388354	      0.00000000	      0.00000000	    -24.33301556	    -10.19928396	    -18.67110671	      7.33198469	    -15.77621007
      1.13000000	      9.85247329	     -4.50980990	      1.79838259	      3.19290771	      1.05112311	      0.66139347	     16.08494039	      5.40092776	    -10.79537314	     25.14912579	      0.00000000	      0.00000000	     -5.09320755	     -9.53208996	    -26.35689125	     -5.58957728	     -9.55527992	     25.03376687	      0.00000000	      0.00000000	    -25.67084574	    -10.81602295	    -18.16900327	      7.13793688	    -16.09296729
      1.13500000	      9.65586131	     -4.24401464	      1.76653103	      3.20912615	      1.05210910	      0.66238421	     15.71350308	      5.09830861	    -11.85046201	     22.27796836	      0.00000000	      0.00000000	     -4.45535340	     -6.22333723	    -26.57874486	     -5.35407126	     -9.18398380	     25.24352127	      0.00000000	      0.00000000	    -26.84820257	    -11.54213062	    -17.65370054	      6.87132268	    -16.43324271
      1.14000000	      9.44950747	     -3.93581533	      1.75045156	      3.22526748	      1.05276833	      0.66340463	     15.38370695	      4.76969949	    -12.85790537	     19.57783061	      0.00000000	      0.00000000	     -3.77704406	     -2.79155318	    -26.69066547	     -5.08151288	     -8.64753029	     25.65444403	      0.00000000	      0.00000000	    -27.76974103	    -12.32736140	    -17.13923095	      6.55072013	    -16.77362681
      1.14500000	      9.25032797	     -3.60178566	      1.74179608	      3.24131038	      1.05312529	      0.66446744	     15.07389576	      4.43842177	    -13.76844369	     17.04048298	      0.00000000	      0.00000000	     -3.08426121	      0.65676676	    -26.71263809	     -4.78930833	     -7.98875592	     26.27675689	      0.00000000	      0.00000000	    -28.36680008	    -13.13563166	    -16.65067295	      6.19460466	    -17.09386621
      1.15000000	      9.07726386	     -3.25563793	      1.73624655	      3.25723411	      1.05321087	      0.66557832	     14.76029658	      4.12226296	    -14.54197734	     14.65656739	      0.00000000	      0.00000000	     -2.39813257	      4.01185423	    -26.66841808	     -4.49082234	     -7.24648260	     27.10883563	      0.00000000	      0.00000000	    -28.61340883	    -13.94971696	    -16.21505259	      5.81945928	    -17.37858512
      1.15500000	      8.94450557	     -2.90833323	      1.73174946	      3.27302383	      1.05305491	      0.66673713	     14.42709063	      3.83319743	    -15.15259857	     12.42162254	      0.00000000	      0.00000000	     -1.73638864	      7.16519039	    -26.57807290	     -4.19500185	     -6.45295993	     28.13885886	      0.00000000	      0.00000000	    -28.52789735	    -14.76667152	    -15.85218434	      5.43857399	    -17.61612952
      1.16000000	      8.85754328	     -2.56852696	      1.72659216	      3.28867261	      1.05268070	      0.66793897	     14.07245426	      3.57776253	    -15.59220162	     10.34041022	      0.00000000	      0.00000000	     -1.11648387	     10.01855810	    -26.45322926	     -3.90699895	     -5.63433595	     29.34829875	      0.00000000	      0.00000000	    -28.16214271	    -15.58980753	    -15.56943148	      5.06208531	    -17.79785675
      1.16500000	      8.81354549	     -2.24286779	      1.71847321	      3.30417944	      1.05210253	      0.66917422	     13.70897586	      3.35714290	    -15.87467957	      8.42960850	      0.00000000	      0.00000000	     -0.55656058	     12.49892984	    -26.29632641	     -3.62940292	     -4.81291236	     30.71652297	      0.00000000	      0.00000000	    -27.58579835	    -16.42325869	    -15.36265699	      4.69786287	    -17.91926455
      1.17000000	      8.80523329	     -1.93577395	      1.70423048	      3.31954529	      1.05132643	      0.67042824	     13.35962712	      3.16650596	    -16.04022851	      6.71961914	      0.00000000	      0.00000000	     -0.07149009	     14.57780287	    -26.10356479	     -3.36305662	     -4.01013451	     32.22474522	      0.00000000	      0.00000000	    -26.87352920	    -17.27021506	    -15.22198157	      4.35209973	    -17.98136920
      1.17500000	      8.82576582	     -1.64908670	      1.67968811	      3.33477107	      1.05035316	      0.67168185	     13.05126380	      2.99477461	    -16.15444140	      5.25380785	      0.00000000	      0.00000000	      0.33464735	     16.28510984	    -25.87008054	     -3.10733861	     -3.24872892	     33.85701826	      0.00000000	      0.00000000	    -26.09840960	    -18.13209083	    -15.13829013	      4.02929984	    -17.99007696
      1.18000000	      8.87248144	     -1.38266337	      1.63965070	      3.34985949	      1.04918288	      0.67291399	     12.80684367	      2.82697630	    -16.29562539	      4.08182238	      0.00000000	      0.00000000	      0.67491160	     17.70353233	    -25.59535887	     -2.86112884	     -2.55303605	     35.59798311	      0.00000000	      0.00000000	    -25.32902213	    -19.00626580	    -15.10739648	      3.73255759	    -17.95326763
      1.18500000	      8.94842755	     -1.13629647	      1.57827691	      3.36481788	      1.04781988	      0.67410604	     12.63784534	      2.64952824	    -16.53015448	      3.24657896	      0.00000000	      0.00000000	      0.97986500	     18.93943903	    -25.28653788	     -2.62521512	     -1.94815351	     37.43003633	      0.00000000	      0.00000000	    -24.62589732	    -19.88299991	    -15.13120395	      3.46478551	    -17.87735808
      1.19000000	      9.06134271	     -0.91207396	      1.48987113	      3.37965836	      1.04627467	      0.67524602	     12.53958514	      2.45617089	    -16.88521636	      2.76965054	      0.00000000	      0.00000000	      1.29009285	     20.08268836	    -24.95788540	     -2.40511118	     -1.45837075	     39.33278216	      0.00000000	      0.00000000	    -24.03502976	    -20.74451870	    -15.21637534	      3.23043151	    -17.76497534
      1.19500000	      9.22032890	     -0.71611561	      1.37002453	      3.39439459	      1.04456209	      0.67633094	     12.49190759	      2.25193806	    -17.33251376	      2.64179920	      0.00000000	      0.00000000	      1.64275396	     21.17333865	    -24.62651924	     -2.21273592	     -1.10438346	     41.28535290	      0.00000000	      0.00000000	    -23.58008952	    -21.56888880	    -15.37099239	      3.03694038	    -17.61381682
      1.20000000	      9.43130400	     -0.55942062	      1.21705208	      3.40903862	      1.04269563	      0.67736698	     12.46544525	      2.05417217	    -17.79249854	      2.82301829	      0.00000000	      0.00000000	      2.05648098	     22.18760369	    -24.30626756	     -2.06658269	     -0.89949308	     43.27017988	      0.00000000	      0.00000000	    -23.25803295	    -22.33833471	    -15.59985532	      2.89572088	    -17.41625795
      1.20500000	      9.69346089	     -0.45780831	      1.03331329	      3.42360046	      1.04068121	      0.67836786	     12.43071897	      1.89058831	    -18.15969379	      3.25241782	      0.00000000	      0.00000000	      2.51933791	     23.04634267	    -24.00284584	     -1.99060532	     -0.84653433	     45.27604511	      0.00000000	      0.00000000	    -23.04256279	    -23.04820619	    -15.90041418	      2.82232857	    -17.16032375
      1.21000000	      9.99896440	     -0.43031440	      0.82532513	      3.43808921	      1.03851410	      0.67935105	     12.36596093	      1.79440557	    -18.33900515	      3.86427030	      0.00000000	      0.00000000	      2.98265579	     23.64044314	    -23.71312426	     -2.01125598	     -0.93728811	     47.29867651	      0.00000000	      0.00000000	    -22.89540141	    -23.71109100	    -16.26209814	      2.83500778	    -16.83326052
      1.21500000	     10.33583676	     -0.49527754	      0.60194774	      3.45251298	      1.03618072	      0.68033227	     12.26094659	      1.79708798	    -18.27648726	      4.60346485	      0.00000000	      0.00000000	      3.36165493	     23.86010365	    -23.42831420	     -2.15196249	     -1.15431220	     49.33868086	      0.00000000	      0.00000000	    -22.77976322	    -24.35227963	    -16.66960091	      2.95103395	    -16.42757534
      1.22000000	     10.69146334	     -0.66471017	      0.37154344	      3.46687708	      1.03366340	      0.68132020	     12.11720195	      1.92053551	    -17.97251342	      5.43453564	      0.00000000	      0.00000000	      3.54486092	     23.61581666	    -23.13788358	     -2.42614115	     -1.47352717	     51.39828245	      0.00000000	      0.00000000	    -22.66877418	    -24.99817858	    -17.10737527	      3.18170461	    -15.94666855
      1.22500000	     11.05420454	     -0.93940215	      0.13976536	      3.48118202	      1.03094402	      0.68231403	     11.94704672	      2.17143161	    -17.47665912	      6.34371160	      0.00000000	      0.00000000	      3.41551147	     22.84880814	    -22.83105330	     -2.83191272	     -1.86660568	     53.47898934	      0.00000000	      0.00000000	    -22.54566526	    -25.66473261	    -17.56209294	      3.52797996	    -15.40555225
      1.23000000	     11.41277341	     -1.30745507	     -0.09125355	      3.49542168	      1.02800525	      0.68330531	     11.77328414	      2.53988980	    -16.87055642	      7.33736093	      0.00000000	      0.00000000	      2.88313820	     21.53620321	    -22.49531865	     -3.35143511	     -2.30350933	     55.58135858	      0.00000000	      0.00000000	    -22.39902496	    -26.35296545	    -18.02231506	      3.97865672	    -14.82452774
      1.23500000	     11.75491667	     -1.74713999	     -0.32252646	      3.50958060	      1.02483137	      0.68428321	     11.62900266	      3.00269945	    -16.24546966	      8.43935047	      0.00000000	      0.00000000	      1.91468968	     19.69521508	    -22.11392884	     -3.95521192	     -2.75494755	     57.70612526	      0.00000000	      0.00000000	    -22.21907790	    -27.05275266	    -18.47718008	      4.51193410	    -14.21916567
      1.24000000	     12.06737564	     -2.23269669	     -0.55719603	      3.52363062	      1.02141156	      0.68524045	     11.55550751	      3.52934559	    -15.68099251	      9.68776423	      0.00000000	      0.00000000	      0.55209942	     17.38815500	    -21.66519566	     -4.60924149	     -3.19388928	     59.85496247	      0.00000000	      0.00000000	    -21.99737605	    -27.74955503	    -18.91653169	      5.09989219	    -13.59319056
      1.24500000	     12.33827581	     -2.74042623	     -0.79947185	      3.53752961	      1.01774592	      0.68617761	     11.59696197	      4.08789115	    -15.23060538	     11.13085112	      0.00000000	      0.00000000	     -1.09077303	     14.72819456	    -21.12572107	     -5.28196487	     -3.59636122	     62.02968231	      0.00000000	      0.00000000	    -21.72770562	    -28.42824762	    -19.33360467	      5.71411503	    -12.93857151
      1.25000000	     12.56140388	     -3.25293709	     -1.05377783	      3.55122537	      1.01385189	      0.68710409	     11.79198106	      4.64907600	    -14.91625084	     12.82117764	      0.00000000	      0.00000000	     -2.85221013	     11.87915998	    -20.47724817	     -5.94904723	     -3.94284528	     64.22996778	      0.00000000	      0.00000000	    -21.40608550	    -29.07341714	    -19.72927190	      6.33051960	    -12.24161156
      1.25500000	     12.74019233	     -3.76108674	     -1.32372195	      3.56466563	      1.00976791	      0.68803523	     12.16404440	      5.18946660	    -14.73018833	     14.80580674	      0.00000000	      0.00000000	     -4.56301522	      9.03697796	    -19.71408011	     -6.59603615	     -4.22072427	     66.45109271	      0.00000000	      0.00000000	    -21.03063624	    -29.66972689	    -20.11526256	      6.93261750	    -11.49024669
      1.26000000	     12.88873771	     -4.26381229	     -1.61055141	      3.57781243	      1.00555103	      0.68898638	     12.71407141	      5.69437452	    -14.64263900	     17.11270932	      0.00000000	      0.00000000	     -6.09059328	      6.39010458	    -18.84700562	     -7.21911185	     -4.42612784	     68.68350575	      0.00000000	      0.00000000	    -20.60263064	    -30.20465036	    -20.51344969	      7.51300548	    -10.67875074
      1.26500000	     13.02800297	     -4.76554537	     -1.91188163	      3.59065708	      1.00126678	      0.68996679	     13.41937846	      6.15898974	    -14.61482001	     19.73857131	      0.00000000	      0.00000000	     -7.36855303	      4.07414263	    -17.90092552	     -7.82293994	     -4.56331557	     70.91518545	      0.00000000	      0.00000000	    -20.12774192	    -30.67246716	    -20.94939016	      8.07241079	     -9.80914050
      1.27000000	     13.17755370	     -5.27172460	     -2.22231870	      3.60322945	      0.99697229	      0.69097658	     14.24101084	      6.58673767	    -14.61320886	     22.64376308	      0.00000000	      0.00000000	     -8.40099246	      2.13864178	    -16.90633794	     -8.41575478	     -4.64254592	     73.13614765	      0.00000000	      0.00000000	    -19.61563445	    -31.07717216	    -21.44119872	      8.61631772	     -8.89030830
      1.27500000	     13.34665975	     -5.78475808	     -2.53627202	      3.61559711	      0.99269946	      0.69200848	     15.13560737	      6.98666719	    -14.61781986	     25.75555375	      0.00000000	      0.00000000	     -9.24591654	      0.53393333	    -15.88900898	     -9.00443654	     -4.67891875	     75.34287619	      0.00000000	      0.00000000	    -19.07815370	    -31.43290139	    -21.98900410	      9.15110197	     -7.93613600
      1.28000000	     13.53048807	     -6.30267610	     -2.85068880	      3.62785542	      0.98844842	      0.69305182	     16.06410714	      7.37160314	    -14.62183249	     28.97695603	      0.00000000	      0.00000000	     -9.99144427	     -0.87864018	    -14.86432194	     -9.59234974	     -4.69221277	     77.53981760	      0.00000000	      0.00000000	    -18.52787730	    -31.76191394	    -22.57181277	      9.68191263	     -6.96356946
