# Supplementary material for: Biomechanics of running: A special reference to the comparisons of wearing boots and running shoes
Source: PLoS One. 2022 Jun 24;17(6):e0270496. doi: 10.1371/journal.pone.0270496 (PMC9231798; doi:10.1371/journal.pone.0270496)
Supplement: S1 File — The file contains experimental markers and force data (TRC and MOT), OpenSim model (OSIM), setup (XML), and output (STO) files for 17 participants, 2 conditions (boot\shoe), and 4 trials which are stored in separate folders. (ZIP) [file pone.0270496.s001.zip › DataSet/s01/boot/T3/results/s01_boot_T3_Kinematics_u.sto]

Speeds
version=1
nRows=257
nColumns=26
inDegrees=yes

Units are S.I. units (second, meters, Newtons, ...)
If the header above contains a line with 'inDegrees', this indicates whether rotational values are in degrees (yes) or radians (no).

endheader
time	pelvis_tilt	pelvis_list	pelvis_rotation	pelvis_tx	pelvis_ty	pelvis_tz	hip_flexion_r	hip_adduction_r	hip_rotation_r	knee_angle_r	knee_add_r	knee_rot_r	ankle_angle_r	subtalar_angle_r	hip_flexion_l	hip_adduction_l	hip_rotation_l	knee_angle_l	knee_add_l	knee_rot_l	ankle_angle_l	subtalar_angle_l	lumbar_extension	lumbar_bending	lumbar_rotation
      0.00000000	     11.07771163	    -64.75382771	     61.24235369	      3.05068898	      0.01881025	     -0.13406676	     68.98792801	     99.34047278	    116.91436740	    383.24478128	      0.00000000	      0.00000000	    183.32677221	     17.84068430	   -141.95998006	    -27.00943242	     45.68226604	   -391.82811180	      0.00000000	      0.00000000	     59.98240558	    391.20128556	     -6.08486796	     78.33115785	    -35.97973292
      0.00500000	     12.93368834	    -62.79672015	     58.42932202	      3.04653789	      0.01096861	     -0.12963209	     70.23027868	     96.05641929	    114.17744322	    387.31697836	      0.00000000	      0.00000000	    180.31725482	     16.90631806	   -141.10140706	    -26.25613076	     43.64587975	   -379.52630404	      0.00000000	      0.00000000	     59.96251677	    382.98059336	     -8.42130234	     75.50955379	    -33.02791937
      0.01000000	     18.42600197	    -57.46969254	     50.82879639	      3.03457784	     -0.01068714	     -0.11721412	     73.50241578	     86.98996674	    105.95991094	    398.74896576	      0.00000000	      0.00000000	    170.91805437	     14.38366212	   -138.62428565	    -24.26866830	     37.96327769	   -344.21386212	      0.00000000	      0.00000000	     59.78903573	    358.97371364	    -15.53875865	     67.75956738	    -25.25065602
      0.01500000	     27.19419409	    -50.09182823	     40.65630817	      3.01621788	     -0.04155335	     -0.09947568	     77.81255627	     74.03821422	     92.21681901	    415.55638218	      0.00000000	      0.00000000	    154.55755781	     11.01330311	   -134.76649576	    -21.62281251	     29.90594532	   -290.30854611	      0.00000000	      0.00000000	     59.55507793	    321.36296795	    -27.43458355	     56.91450978	    -15.54031053
      0.02000000	     38.28818092	    -42.02522408	     30.72084126	      2.99343705	     -0.07669069	     -0.08056340	     82.47126264	     59.18719162	     73.02708391	    435.41910749	      0.00000000	      0.00000000	    131.65422217	      7.54935024	   -129.71863777	    -18.66080804	     21.55242616	   -224.15796403	      0.00000000	      0.00000000	     60.00299873	    273.89987173	    -43.27268762	     45.12703921	     -7.58031376
      0.02500000	     49.99247783	    -33.99637945	     23.51252277	      2.96822012	     -0.11315922	     -0.06508415	     87.66412971	     43.66551994	     49.01916158	    456.39577815	      0.00000000	      0.00000000	    104.66653287	      4.10714918	   -123.41281413	    -15.08129759	     15.51311870	   -152.87260105	      0.00000000	      0.00000000	     62.16971930	    221.34270965	    -60.89645323	     33.97916249	     -4.46468692
      0.03000000	     60.15917180	    -25.83993347	     20.53183622	      2.94219033	     -0.15081360	     -0.05656750	     94.14763657	     27.72166161	     21.63089499	    477.02032531	      0.00000000	      0.00000000	     78.20842283	     -0.10717485	   -115.59669096	     -9.94155475	     14.20276342	    -83.00365288	      0.00000000	      0.00000000	     66.77340336	    168.50988512	    -77.20935605	     23.97135838	     -7.70260035
      0.03500000	     67.06152446	    -16.74444058	     21.98697223	      2.91659959	     -0.19113999	     -0.05619557	    102.33087074	     10.95321285	     -7.01442295	    496.00465663	      0.00000000	      0.00000000	     57.55388053	     -6.47577565	   -106.30315631	     -2.05767608	     18.96275836	    -19.33984996	      0.00000000	      0.00000000	     73.54552128	    118.73205295	    -89.46079899	     14.59618596	    -17.06893024
      0.04000000	     70.18756773	     -5.83759658	     26.83475672	      2.89257611	     -0.23523356	     -0.06237971	    111.65455412	     -7.13179712	    -34.46030552	    512.05611334	      0.00000000	      0.00000000	     46.06104557	    -16.39567905	    -96.34556001	      9.37656741	     29.60074227	     35.61830798	      0.00000000	      0.00000000	     80.18610181	     72.23184439	    -96.58051757	      4.81195454	    -31.08564535
      0.04500000	     70.40332469	      7.24738177	     33.10274050	      2.87154393	     -0.28238994	     -0.07130537	    120.73387752	    -26.68843007	    -58.34782084	    524.01147325	      0.00000000	      0.00000000	     43.43600602	    -30.87422778	    -87.45758665	     24.27204786	     44.51334359	     81.17500580	      0.00000000	      0.00000000	     81.75569751	     26.14092469	    -99.57540155	     -6.42402439	    -47.66653982
      0.05000000	     69.48987890	     22.13195774	     38.45036707	      2.85538837	     -0.33004685	     -0.07836147	    127.93962873	    -47.41447959	    -76.84629692	    531.12493679	      0.00000000	      0.00000000	     46.12812563	    -50.43381780	    -81.94742722	     41.53434485	     61.14303271	    117.50647549	      0.00000000	      0.00000000	     71.93986056	    -23.39513682	   -100.82277192	    -19.69832878	    -64.58810034
      0.05500000	     69.33458708	     37.76848433	     40.98399125	      2.84577116	     -0.37517227	     -0.08011124	    132.03789972	    -68.57925617	    -89.09658460	    533.29122145	      0.00000000	      0.00000000	     49.43400521	    -75.11451899	    -81.75937795	     59.36740435	     76.55264918	    145.31622236	      0.00000000	      0.00000000	     46.26535811	    -78.52126746	   -102.77391440	    -34.72457037	    -79.72832572
      0.06000000	     71.03206993	     52.67325103	     40.08262653	      2.84287878	     -0.41637895	     -0.07592390	    132.81709267	    -89.06021893	    -95.52674346	    531.17037778	      0.00000000	      0.00000000	     50.10457885	   -104.24560692	    -87.18235929	     75.75332583	     87.98632504	    166.24364711	      0.00000000	      0.00000000	      5.53245545	   -137.80299664	   -106.68651842	    -50.12471616	    -91.32790522
      0.06500000	     74.28721802	     65.25709548	     36.61606528	      2.84479013	     -0.45514499	     -0.06814961	    131.52498523	   -107.49269350	    -97.54387217	    526.19774261	      0.00000000	      0.00000000	     48.04656210	   -135.88059961	    -96.09552239	     88.88849152	     93.22320713	    183.11585448	      0.00000000	      0.00000000	    -42.93472274	   -195.82257386	   -111.95614810	    -63.72711744	    -98.42584250
      0.07000000	     77.51162232	     74.24079546	     32.28680072	      2.84811240	     -0.49505119	     -0.06064415	    130.73592094	   -122.64469472	    -96.56272314	    520.34593591	      0.00000000	      0.00000000	     46.02289880	   -166.34767377	   -104.49091470	     97.53399393	     90.78853659	    199.35815951	      0.00000000	      0.00000000	    -87.40496750	   -244.75478556	   -116.43080010	    -73.39376953	   -101.23045058
      0.07500000	     78.59500698	     79.01888053	     28.67441637	      2.84927598	     -0.53963777	     -0.05684167	    133.50320591	   -133.83141955	    -93.23442818	    515.58594780	      0.00000000	      0.00000000	     47.66142689	   -190.70072100	   -107.99493077	    101.27967878	     80.29258420	    217.94731695	      0.00000000	      0.00000000	   -116.02217534	   -277.47779638	   -117.60565743	    -77.89351463	   -101.08527797
      0.08000000	     75.90040483	     79.73869533	     26.71128169	      2.84553436	     -0.59038088	     -0.05860415	    142.16081189	   -140.98926687	    -87.51019560	    513.19922423	      0.00000000	      0.00000000	     55.25965325	   -204.35536739	   -103.40264619	    100.55935648	     62.72237253	    240.75838784	      0.00000000	      0.00000000	   -120.88427498	   -290.41107457	   -114.02044590	    -77.24527056	    -99.93084362
      0.08500000	     68.95418599	     77.08232472	     26.67892072	      2.83535132	     -0.64584139	     -0.06598237	    157.41472793	   -144.38841319	    -79.20467711	    513.25020893	      0.00000000	      0.00000000	     68.60716302	   -205.21313986	    -89.52867747	     96.39023549	     40.40496182	    268.52075942	      0.00000000	      0.00000000	   -100.43020560	   -284.85536054	   -105.98082797	    -72.42790639	    -99.57900259
      0.09000000	     58.60840310	     72.03159119	     28.40358986	      2.81845169	     -0.70207312	     -0.07752687	    178.06526800	   -144.41019397	    -68.47954898	    514.49359761	      0.00000000	      0.00000000	     85.19743902	   -194.85542640	    -67.41063743	     90.12334491	     16.82508218	    300.93028549	      0.00000000	      0.00000000	    -59.53208404	   -266.78499425	    -95.27871097	    -64.84438486	   -101.23887942
      0.09500000	     46.74404841	     65.75268844	     31.48433453	      2.79575931	     -0.75383392	     -0.09093614	    201.31532554	   -141.56515476	    -56.04115263	    514.76876657	      0.00000000	      0.00000000	    101.59777809	   -177.77649112	    -40.04265040	     83.30573007	     -3.72667922	    336.74934070	      0.00000000	      0.00000000	     -7.02865533	   -244.93327899	    -84.37307230	    -55.91160683	   -105.34928267
      0.10000000	     35.57428257	     59.42776141	     35.50941650	      2.76915960	     -0.79622201	     -0.10370037	    223.69406963	   -136.48185790	    -42.99109620	    511.76139516	      0.00000000	      0.00000000	    115.11585144	   -159.17313567	    -11.53637283	     77.42449830	    -17.02334195	    374.02826674	      0.00000000	      0.00000000	     48.16766026	   -227.55828664	    -75.54265563	    -46.85938791	   -111.59718274
      0.10500000	     26.74528447	     53.94231868	     40.11836966	      2.74114133	     -0.82620479	     -0.11333636	    242.44546128	   -129.75575621	    -30.33585779	    503.85533708	      0.00000000	      0.00000000	    124.61056103	   -142.78785770	     14.06334777	     73.47459507	    -20.07844491	    410.19456255	      0.00000000	      0.00000000	     99.87716266	   -219.61720553	    -70.15769086	    -38.63775995	   -119.12354797
      0.11000000	     20.75898984	     49.60932317	     44.90174186	      2.71447430	     -0.84317971	     -0.11753590	    256.58120001	   -121.85494684	    -18.52885324	    490.64939676	      0.00000000	      0.00000000	    130.12794384	   -129.81348903	     33.59234811	     71.62957661	    -11.94716107	    441.81267138	      0.00000000	      0.00000000	    144.96640462	   -221.70036114	    -68.26904053	    -31.79127915	   -126.81618365
      0.11500000	     17.07017617	     46.13314119	     49.36313753	      2.69186850	     -0.84826660	     -0.11497287	    266.88586537	   -113.18002206	     -7.49449238	    472.87895806	      0.00000000	      0.00000000	    132.11041501	   -119.07284217	     44.88873984	     71.27521974	      6.19619066	    464.49711821	      0.00000000	      0.00000000	    182.14613274	   -230.56168304	    -68.78350776	    -26.31484488	   -133.54720521
      0.12000000	     14.67776788	     42.82938596	     52.98816011	      2.67564458	     -0.84300036	     -0.10637566	    275.05163130	   -104.16991419	      3.00286181	    451.87411328	      0.00000000	      0.00000000	    130.88952055	   -108.17885979	     46.58520212	     71.31849593	     31.41935466	    473.57777145	      0.00000000	      0.00000000	    211.02435415	   -240.42666259	    -70.12038529	    -21.68059970	   -138.33096244
      0.12500000	     12.78982810	     38.90815078	     55.22562300	      2.66756819	     -0.82831362	     -0.09449464	    282.64376632	    -95.24774203	     13.18378529	    428.91419532	      0.00000000	      0.00000000	    126.61857023	    -94.95421628	     38.03655445	     70.40742112	     59.38694685	    465.51821048	      0.00000000	      0.00000000	    232.12702434	   -244.53114984	    -70.92015541	    -17.05485871	   -140.36525742
      0.13000000	     11.18872869	     33.55898973	     55.39741607	      2.66862862	     -0.80429755	     -0.08264731	    290.48619624	    -86.41754125	     23.41694217	    404.80403318	      0.00000000	      0.00000000	    119.63919140	    -78.35434135	     19.56095753	     66.87444365	     84.86038748	    439.43103757	      0.00000000	      0.00000000	    247.24108597	   -236.83230789	    -70.43006544	    -11.45571221	   -139.02455434
      0.13500000	     10.14448399	     25.87958954	     52.79516883	      2.67852264	     -0.77069775	     -0.07295936	    298.62315266	    -76.73225845	     34.30542098	    379.76352470	      0.00000000	      0.00000000	    111.02222214	    -58.62654661	     -7.21601352	     58.73209298	    102.79905057	    397.78717427	      0.00000000	      0.00000000	    259.05969586	   -213.74667974	    -68.48441096	     -3.80842597	   -133.94723823
      0.14000000	     10.07961897	     15.06672281	     46.95531711	      2.69525354	     -0.72767143	     -0.06530382	    306.58479691	    -64.34851037	     46.42287580	    353.53351278	      0.00000000	      0.00000000	    102.67396259	    -37.03834898	    -39.39532873	     44.22506530	    109.74459257	    345.82384387	      0.00000000	      0.00000000	    269.98232745	   -175.24769528	    -65.32771903	      6.72814373	   -125.07955348
      0.14500000	     11.26563185	      1.02215492	     37.75406835	      2.71539729	     -0.67629311	     -0.05714547	    313.75149180	    -47.53317185	     60.04144251	    325.68169299	      0.00000000	      0.00000000	     96.71190335	    -15.61782885	    -73.40793411	     22.85971029	    104.55880527	    289.91606992	      0.00000000	      0.00000000	    280.91030588	   -124.84623951	    -61.49283059	     20.01323041	   -112.53672069
      0.15000000	     13.57396973	    -15.12011767	     25.27239654	      2.73507175	     -0.61862625	     -0.04441491	    319.84990207	    -26.00911487	     75.16431045	    296.08418462	      0.00000000	      0.00000000	     94.46422231	      3.21102994	   -105.79945704	     -3.83351661	     88.25104042	    235.71142950	      0.00000000	      0.00000000	    290.80894879	    -68.70439861	    -57.58413366	     34.34431115	    -96.55476150
      0.15500000	     16.29002347	    -31.13403584	      9.92091276	      2.75134798	     -0.55740581	     -0.02355223	    325.28579896	     -1.59914919	     91.46623129	    265.22206873	      0.00000000	      0.00000000	     95.75639471	     17.46052122	   -133.78876120	    -32.47212322	     63.54085043	    186.89475533	      0.00000000	      0.00000000	    297.15433467	    -14.22313248	    -53.87205190	     46.84305897	    -77.81728339
      0.16000000	     18.26964369	    -44.60063060	     -6.98180965	      2.76360684	     -0.49523004	      0.00601365	    330.71074616	     22.41467269	    107.73478678	    233.85941370	      0.00000000	      0.00000000	     99.01023432	     26.61485217	   -155.67415658	    -59.01154825	     34.63878929	    145.01588021	      0.00000000	      0.00000000	    297.06596862	     31.97814000	    -50.08082397	     54.92062513	    -57.96054528
      0.16500000	     18.59316536	    -54.07914652	    -22.81955812	      2.77396721	     -0.43327084	      0.04044960	    335.90814506	     42.83239858	    121.32059222	    202.26949547	      0.00000000	      0.00000000	    102.06933099	     32.07374626	   -171.28399732	    -80.37516349	      6.96311314	    110.04672954	      0.00000000	      0.00000000	    288.69400425	     66.32954978	    -45.73258296	     57.97335115	    -39.72058130
      0.17000000	     17.25517647	    -59.75867112	    -34.24953217	      2.78617097	     -0.37040015	      0.07231354	    339.11800343	     57.86597696	    128.53278996	    169.80249926	      0.00000000	      0.00000000	    103.10840044	     36.32045916	   -182.21078056	    -95.50180629	    -13.81953824	     80.89489191	      0.00000000	      0.00000000	    271.96643913	     89.04782114	    -40.74936253	     58.00615262	    -26.34306990
      0.17500000	     15.16922134	    -63.15796694	    -38.69951689	      2.80346016	     -0.30400279	      0.09361695	    337.79803384	     67.52743952	    126.19550967	    135.33232393	      0.00000000	      0.00000000	    101.12029539	     41.00697465	   -191.26815393	   -105.21776277	    -23.63319868	     55.55322097	      0.00000000	      0.00000000	    248.10649425	    102.08725055	    -35.59370331	     58.55384417	    -20.37787696
      0.18000000	     13.35339641	    -66.24843025	    -35.82585580	      2.82692172	     -0.23234750	      0.09965246	    330.44915436	     73.28730977	    113.46566219	     98.20392261	      0.00000000	      0.00000000	     95.98710921	     45.65237423	   -201.09495819	   -111.38104450	    -21.86203463	     31.36754004	      0.00000000	      0.00000000	    218.75030532	    106.51581937	    -30.64151117	     62.69752149	    -22.41079885
      0.18500000	     11.99751483	    -70.68185587	    -27.81120413	      2.85534546	     -0.15660357	      0.09116517	    317.99287773	     77.43047757	     92.58379578	     58.86010834	      0.00000000	      0.00000000	     88.45934365	     48.53771794	   -212.72222168	   -116.09294378	    -11.77850495	      5.88607167	      0.00000000	      0.00000000	    185.88670897	    102.65742419	    -25.39181235	     71.63925958	    -30.49937721
      0.19000000	     10.33898239	    -77.39537213	    -18.23570243	      2.88630008	     -0.08051362	      0.07358632	    303.37458172	     82.25235877	     67.92647367	     18.68255301	      0.00000000	      0.00000000	     80.18065479	     48.70959471	   -225.27511295	   -121.23538740	      0.99242434	    -22.16204530	      0.00000000	      0.00000000	    152.21315915	     92.33225436	    -18.55733835	     84.59115183	    -40.94948475
      0.19500000	      7.54834717	    -86.48795728	    -10.29860304	      2.91741386	     -0.00764651	      0.05411964	    289.48836811	     89.26841649	     43.94385733	    -20.83173463	      0.00000000	      0.00000000	     73.42670015	     46.55275341	   -237.17578457	   -128.14200580	     11.05290606	    -52.66975926	      0.00000000	      0.00000000	    120.53495929	     79.59850955	     -9.25355175	     99.67146347	    -50.15999863
      0.20000000	      3.72740127	    -97.26308308	     -5.51797945	      2.94720176	      0.06146687	      0.03857571	    277.13858151	     98.74142890	     23.34835427	    -58.94610218	      0.00000000	      0.00000000	     70.30134664	     42.52798659	   -247.75010686	   -137.25763286	     15.45802311	    -84.85814645	      0.00000000	      0.00000000	     92.16739549	     68.87688783	      1.88916755	    114.95301122	    -56.18712559
      0.20500000	     -0.00727265	   -108.43708504	     -3.60124078	      2.97533019	      0.12967091	      0.02966161	    264.80562046	    109.70803061	      6.65029046	    -95.91663041	      0.00000000	      0.00000000	     71.76957343	     36.09108035	   -257.71962178	   -147.93011135	     14.44516137	   -118.01269324	      0.00000000	      0.00000000	     65.85207276	     62.61504848	     12.91178852	    128.98304392	    -59.01101100
      0.21000000	     -2.31993848	   -118.51742088	     -3.31249854	      3.00237798	      0.20074946	      0.02722983	    250.16994591	    120.44831608	     -7.01611821	   -132.46207894	      0.00000000	      0.00000000	     77.14940936	     26.27259763	   -268.30215234	   -158.62811634	     10.33800480	   -151.46213116	      0.00000000	      0.00000000	     38.37862400	     60.53426942	     21.75429049	    140.78412091	    -59.83590154
      0.21500000	     -2.51754192	   -126.24883799	     -3.53360605	      3.02930869	      0.27646920	      0.02953997	    231.86711664	    129.14298101	    -18.71426675	   -169.03543010	      0.00000000	      0.00000000	     84.22254172	     13.11614635	   -279.93913141	   -167.57794970	      5.61292380	   -184.02357771	      0.00000000	      0.00000000	      6.35578003	     60.57647396	     27.37003264	    149.74889530	    -60.18057307
      0.22000000	     -0.87863486	   -130.97383065	     -3.84155069	      3.05708744	      0.35547287	      0.03429144	    210.19309524	    134.47433101	    -28.99251497	   -205.53056189	      0.00000000	      0.00000000	     89.71707704	     -1.74881977	   -291.74423526	   -173.43664707	      1.62788970	   -213.81347370	      0.00000000	      0.00000000	    -32.41111950	     60.41348836	     30.06145595	    155.65756820	    -61.08736496
      0.22500000	      1.62561114	   -132.79827419	     -4.47479099	      3.08656190	      0.43440732	      0.03925642	    186.62194766	    136.05221055	    -37.84094548	   -241.49610772	      0.00000000	      0.00000000	     90.18095084	    -15.78160233	   -301.99034573	   -175.67595681	     -1.43478908	   -238.85475442	      0.00000000	      0.00000000	    -78.54221152	     58.43855377	     31.07386168	    158.75221655	    -62.70216582
      0.23000000	      3.87045487	   -132.47088400	     -5.94143533	      3.11830179	      0.50969642	      0.04302087	    162.92436346	    134.50575991	    -45.03486832	   -276.40453886	      0.00000000	      0.00000000	     83.43113176	    -26.48285498	   -309.08338967	   -174.58028274	     -3.96121199	   -258.02174205	      0.00000000	      0.00000000	   -131.17637278	     53.95264149	     31.88505887	    159.66347769	    -64.43999345
      0.23500000	      4.92784819	   -131.03060297	     -8.61248904	      3.15241822	      0.57847060	      0.04566250	    140.63913594	    131.19270099	    -50.44053824	   -309.72110672	      0.00000000	      0.00000000	     69.93768441	    -32.02958181	   -312.21474932	   -170.97480399	     -6.41085840	   -271.61230654	      0.00000000	      0.00000000	   -188.23396191	     46.94274999	     33.74144086	    159.14740823	    -65.51588049
      0.24000000	      4.14944486	   -129.45812759	    -12.53971806	      3.18866959	      0.63873753	      0.04870464	    120.86713989	    127.76116478	    -54.08225460	   -341.01108340	      0.00000000	      0.00000000	     52.87981052	    -31.77973141	   -311.39716601	   -165.94534192	     -9.32274972	   -281.17335638	      0.00000000	      0.00000000	   -247.06167761	     38.02774019	     37.56517873	    157.83780837	    -65.39033167
      0.24500000	      1.19689141	   -128.47012136	    -17.51764726	      3.22666963	      0.68948625	      0.05431081	    104.08155913	    125.72632413	    -56.11362668	   -370.21308239	      0.00000000	      0.00000000	     36.59140827	    -26.62377302	   -307.12905022	   -160.65321742	    -13.63975207	   -288.67667862	      0.00000000	      0.00000000	   -305.33958661	     28.67758884	     43.91259261	    156.14516278	    -63.88491190
      0.25000000	     -3.92057326	   -128.46337449	    -23.24206909	      3.26579337	      0.73075252	      0.06428592	     90.05995582	    126.09654477	    -56.86684646	   -397.79087643	      0.00000000	      0.00000000	     24.49179179	    -18.74472733	   -299.99815664	   -156.17320272	    -20.81525713	   -295.54260070	      0.00000000	      0.00000000	   -361.58695406	     21.23069266	     52.86784983	    154.30483799	    -61.02893126
      0.25500000	    -10.90791394	   -129.59569365	    -29.42023410	      3.30493952	      0.76328343	      0.07943573	     78.13378457	    129.21480031	    -56.88096830	   -424.53717087	      0.00000000	      0.00000000	     17.79052507	    -10.72786717	   -290.41124929	   -153.34017705	    -32.39377286	   -302.08882004	      0.00000000	      0.00000000	   -414.88881099	     18.36682986	     64.07485874	    152.53829004	    -56.89630800
      0.26000000	    -19.32300526	   -131.88503230	    -35.78574655	      3.34263328	      0.78786203	      0.09950526	     67.56284335	    134.85039528	    -56.79879000	   -451.17452348	      0.00000000	      0.00000000	     15.55021081	     -4.59296123	   -278.57271257	   -152.62348239	    -49.36881133	   -307.63274475	      0.00000000	      0.00000000	   -464.31719755	     22.21809614	     76.90986669	    151.16202429	    -51.61323327
      0.26500000	    -28.65744764	   -135.19133290	    -42.07239307	      3.37750615	      0.80479289	      0.12344324	     57.72048093	    142.29688213	    -57.24229953	   -478.04068672	      0.00000000	      0.00000000	     15.80520949	     -1.22476707	   -264.69794398	   -154.01730528	    -71.83891079	   -311.00831804	      0.00000000	      0.00000000	   -508.64652023	     33.56347121	     90.58682347	    150.50303954	    -45.41198684
      0.27000000	    -38.37132627	   -139.12498203	    -48.03565631	      3.40868518	      0.81385545	      0.14961361	     48.09742786	    150.41609909	    -58.69431722	   -505.02528647	      0.00000000	      0.00000000	     16.85142320	     -0.17560463	   -249.21627714	   -156.96289329	    -98.99957072	   -311.07148425	      0.00000000	      0.00000000	   -546.25804441	     51.54508572	    104.22387104	    150.69619567	    -38.52668004
      0.27500000	    -47.98279250	   -143.01400397	    -53.52382589	      3.43576713	      0.81463614	      0.17595785	     38.30725388	    157.83539665	    -61.30738309	   -531.74459290	      0.00000000	      0.00000000	     17.91941169	      0.16494491	   -232.71686355	   -160.36803043	   -129.20545858	   -306.92615979	      0.00000000	      0.00000000	   -574.94488147	     73.97013934	    117.01903297	    151.51487168	    -31.03231963
      0.28000000	    -57.16121466	   -145.96873528	    -58.49748237	      3.45854651	      0.80702740	      0.20030474	     28.10417171	    163.27873838	    -64.78206788	   -557.79004781	      0.00000000	      0.00000000	     18.99678065	      1.87309141	   -215.68125353	   -162.78404481	   -160.10953860	   -297.86225882	      0.00000000	      0.00000000	   -591.87084961	     97.78522958	    128.43752486	    152.32086049	    -22.91865112
      0.28500000	    -65.74275646	   -147.00830991	    -62.92935628	      3.47682474	      0.79156091	      0.22081609	     17.36659225	    165.77005835	    -68.50849788	   -582.87445352	      0.00000000	      0.00000000	     20.14870065	      6.59294252	   -198.20952987	   -162.71971898	   -188.90946208	   -283.18345706	      0.00000000	      0.00000000	   -594.05175879	    119.48023539	    138.28601070	    152.16641916	    -14.41172248
      0.29000000	    -73.69633780	   -145.23213107	    -66.67990294	      3.49041120	      0.76929972	      0.23640721	      6.08299464	    164.68110638	    -71.85734021	   -606.83882219	      0.00000000	      0.00000000	     20.98373126	     15.17025185	   -179.93163061	   -158.98476574	   -212.57971277	   -262.20625896	      0.00000000	      0.00000000	   -579.33874902	    135.58054250	    146.69357134	    150.02372304	     -6.20388911
      0.29500000	    -80.97082654	   -140.01435860	    -69.50633995	      3.49920250	      0.74152449	      0.24692188	     -5.74947581	    159.79514407	    -74.38907308	   -629.56432558	      0.00000000	      0.00000000	     20.68638946	     27.99911915	   -160.32437597	   -150.94045864	   -228.24425813	   -234.60292014	      0.00000000	      0.00000000	   -547.65914395	    143.15828858	    153.87573959	    145.05224560	      0.68035957
      0.30000000	    -87.16557811	   -131.11434303	    -71.16492292	      3.50317024	      0.70961779	      0.25285624	    -18.38698219	    151.30767868	    -75.95933814	   -650.79358557	      0.00000000	      0.00000000	     18.56252721	     45.55051157	   -139.37378112	   -138.57030801	   -233.82650742	   -200.87872621	      0.00000000	      0.00000000	   -502.05286433	    140.08341307	    159.62011011	    136.76365112	      5.26764092
      0.30500000	    -91.33941725	   -118.59533384	    -71.45146687	      3.50224763	      0.67505823	      0.25477744	    -32.43985098	    139.56220017	    -76.75739802	   -669.87822657	      0.00000000	      0.00000000	     14.73271395	     68.66544384	   -117.98417924	   -122.33332999	   -228.55235978	   -162.57845432	      0.00000000	      0.00000000	   -448.86890468	    125.11224801	    162.95335829	    124.97473416	      6.92553317
      0.31000000	    -92.33880479	   -102.65641372	    -70.20169249	      3.49632282	      0.63916732	      0.25295261	    -48.46021974	    124.70829436	    -77.19570399	   -685.59192984	      0.00000000	      0.00000000	     10.47235146	     98.66353243	    -97.64833643	   -102.89318215	   -212.84236722	   -122.07992965	      0.00000000	      0.00000000	   -396.79590567	     98.05558842	    162.51055316	    109.65358657	      5.40588966
      0.31500000	    -89.47957890	    -83.59797902	    -67.33309653	      3.48543070	      0.60261352	      0.24752300	    -66.27491800	    106.68383268	    -77.65316248	   -696.21246690	      0.00000000	      0.00000000	      7.86135629	    137.23817177	    -79.65020175	    -80.92522484	   -187.67488300	    -82.06574751	      0.00000000	      0.00000000	   -354.79242081	     59.98312182	    157.40704336	     90.88244576	      0.76543764
      0.32000000	    -82.98348832	    -61.89487993	    -62.88682090	      3.46987960	      0.56516275	      0.23895738	    -84.72776911	     85.51149966	    -78.22211399	   -699.93474362	      0.00000000	      0.00000000	      8.93380472	    185.77527087	    -64.45875929	    -57.05629158	   -153.88868611	    -44.72102153	      0.00000000	      0.00000000	   -329.18600440	     13.41534944	    147.83224679	     68.92260656	     -6.70247496
      0.32500000	    -73.85029045	    -38.19942913	    -57.05578939	      3.45012639	      0.52602700	      0.22828318	   -102.08525593	     61.57103718	    -78.57562346	   -695.42503298	      0.00000000	      0.00000000	     14.82347776	    244.08041914	    -51.62208525	    -31.86201511	   -111.99239063	    -10.80332225	      0.00000000	      0.00000000	   -320.75225335	    -37.39124614	    134.90665130	     44.24373118	    -16.46392636
      0.33000000	    -63.42280192	    -13.34832633	    -50.24755542	      3.42666730	      0.48445072	      0.21701312	   -116.70111281	     35.75783172	    -78.03004001	   -682.25288983	      0.00000000	      0.00000000	     25.20689323	    309.27870588	    -40.02614537	     -5.99319034	    -62.73660832	     20.87828531	      0.00000000	      0.00000000	   -323.27509167	    -86.32986349	    120.11262722	     17.62154585	    -27.64507617
      0.33500000	    -52.97041053	     11.48253114	    -43.13251859	      3.40016535	      0.44006186	      0.20688051	   -127.53543255	      9.62146030	    -75.81121709	   -661.09429930	      0.00000000	      0.00000000	     38.23051589	    375.76421696	    -28.38246219	     19.56000988	     -8.01798210	     52.96057123	      0.00000000	      0.00000000	   -324.98958019	   -126.37679483	    104.76898217	     -9.61127699	    -38.95189531
      0.34000000	    -43.31661106	     34.68744675	    -36.55529242	      3.37154759	      0.39310374	      0.19930392	   -134.51211449	    -14.69268626	    -71.35021549	   -633.68506608	      0.00000000	      0.00000000	     51.11654477	    436.39744812	    -15.85916453	     43.38426151	     48.66078049	     88.11795833	      0.00000000	      0.00000000	   -313.00269773	   -151.94803952	     89.63503493	    -35.48119711	    -48.80129723
      0.34500000	    -34.57601323	     54.50230698	    -31.29114502	      3.34181990	      0.34462703	      0.19484949	   -138.64078348	    -34.91803917	    -64.36707415	   -602.45966864	      0.00000000	      0.00000000	     61.20578027	    484.36658858	     -2.51367916	     63.94829980	    102.61106641	    127.71099391	      0.00000000	      0.00000000	   -278.70876638	   -161.27779489	     74.70198677	    -57.78600396	    -55.69371729
      0.35000000	    -26.23914733	     69.52789244	    -27.80060803	      3.31186341	      0.29625841	      0.19325277	   -141.64460360	    -49.33967129	    -54.71135274	   -569.88441706	      0.00000000	      0.00000000	     66.77435635	    514.78856908	     10.82448621	     80.06221732	    149.03849395	    171.33925165	      0.00000000	      0.00000000	   -221.08724339	   -156.75639153	     59.40270002	    -74.79967870	    -58.62157552
      0.35500000	    -17.59537922	     79.11712836	    -26.13240601	      3.28253448	      0.24952472	      0.19385602	   -145.17845306	    -57.24219256	    -42.27620053	   -537.70194828	      0.00000000	      0.00000000	     67.26996449	    525.42539058	     23.08540583	     91.15900356	    184.16174676	    217.26582850	      0.00000000	      0.00000000	   -146.34164797	   -143.09507765	     43.16908564	    -85.74547056	    -57.29735644
      0.36000000	     -8.17605988	     83.39505157	    -25.96613294	      3.25482442	      0.20526723	      0.19588502	   -150.10258692	    -58.95864586	    -27.27801979	   -506.42179035	      0.00000000	      0.00000000	     63.16209438	    516.47671133	     33.47272495	     97.28728821	    205.93906828	    263.12936723	      0.00000000	      0.00000000	    -65.01851030	   -125.18407548	     25.89662806	    -90.77188167	    -52.19168125
      0.36500000	      2.01938860	     83.02295607	    -26.75837328	      3.22964394	      0.16342958	      0.19856040	   -156.14628171	    -55.62605276	    -10.64099030	   -475.25074265	      0.00000000	      0.00000000	     55.73641411	    489.84844092	     41.73028423	     98.93594014	    214.29431600	    306.56938467	      0.00000000	      0.00000000	     11.53373596	   -106.98083258	      8.04071661	    -90.64334970	    -44.41400094
      0.37000000	     12.54208564	     79.00083903	    -27.97959511	      3.20736527	      0.12314564	      0.20124821	   -162.02330776	    -48.88334690	      5.97966694	   -442.41632363	      0.00000000	      0.00000000	     46.88724929	    448.48329593	     48.17552314	     96.91523426	    210.81569177	    345.74980307	      0.00000000	      0.00000000	     74.30194863	    -91.19374883	     -9.56671350	    -86.51489592	    -35.39930706
      0.37500000	     22.67077923	     72.60187418	    -29.33624966	      3.18766907	      0.08307112	      0.20350182	   -165.90916194	    -40.63122741	     20.57619043	   -405.76113706	      0.00000000	      0.00000000	     38.70318475	    396.06710885	     53.55882689	     92.34310506	    198.05749206	    379.71409620	      0.00000000	      0.00000000	    118.56878296	    -79.24054945	    -25.96033386	    -79.83841221	    -26.48447773
      0.38000000	     31.63760155	     65.20249907	    -30.85737787	      3.16986460	      0.04187606	      0.20492663	   -166.07020786	    -32.68775926	     31.38096146	   -363.46903864	      0.00000000	      0.00000000	     32.85737790	    336.78779822	     58.78179941	     86.51345127	    178.78771294	    408.37761796	      0.00000000	      0.00000000	    144.07101748	    -71.47107651	    -40.24298154	    -72.11635323	    -18.50284531
      0.38500000	     38.85660643	     57.85231835	    -32.80132633	      3.15326024	     -0.00129072	      0.20505904	   -161.43040340	    -26.23765435	     37.48025456	   -314.70719225	      0.00000000	      0.00000000	     30.17168026	    274.77463265	     64.54587340	     80.48938617	    155.48876295	    432.22250397	      0.00000000	      0.00000000	    153.69789466	    -67.67177515	    -51.81424378	    -64.38943067	    -11.47812051
      0.39000000	     44.09725456	     50.85442309	    -35.42624052	      3.13723004	     -0.04659641	      0.20336050	   -151.91887797	    -21.40082386	     39.11510877	   -259.98710337	      0.00000000	      0.00000000	     30.60657580	    213.61261129	     71.12390311	     74.64929866	    130.16642794	    452.02391171	      0.00000000	      0.00000000	    151.96182161	    -67.57623963	    -60.59175040	    -56.79897097	     -4.60680339
      0.39500000	     47.49156284	     43.74614970	    -38.79477205	      3.12113344	     -0.09366921	      0.19929368	   -138.47218582	    -17.31831301	     37.51245232	   -201.14838580	      0.00000000	      0.00000000	     33.57613142	    156.36757099	     78.41360151	     68.58389245	    104.31890135	    468.73234035	      0.00000000	      0.00000000	    143.97037464	    -71.10361520	    -67.01346110	    -48.63446150	      3.37090411
      0.40000000	     49.39078539	     35.69830239	    -42.74386743	      3.10435412	     -0.14187105	      0.19250523	   -122.69877033	    -12.70415461	     34.47605723	   -140.93524694	      0.00000000	      0.00000000	     38.36854739	    105.58421000	     86.16436647	     61.40212925	     78.93250562	    483.33010759	      0.00000000	      0.00000000	    134.45590850	    -78.23842586	    -71.79960610	    -38.85838783	     13.61280614
      0.40500000	     50.20715455	     26.01629017	    -46.94769901	      3.08650404	     -0.19046314	      0.18316003	   -106.39822502	     -6.46083034	     31.93795079	    -82.30608693	      0.00000000	      0.00000000	     44.43069734	     62.74785743	     94.14798568	     52.13548496	     54.47188068	    496.55562799	      0.00000000	      0.00000000	    126.49039499	    -88.61176876	    -75.67184771	    -26.74943082	     26.65625273
      0.41000000	     50.30075309	     14.47335405	    -50.95817781	      3.06772450	     -0.23873861	      0.17222021	    -91.16872021	      1.94616546	     31.54053108	    -27.83416076	      0.00000000	      0.00000000	     51.23407411	     27.80534566	    102.21351605	     40.02709818	     30.97970713	    508.68079936	      0.00000000	      0.00000000	    120.64684620	   -101.08424548	    -79.13108365	    -12.31896384	     42.06605529
      0.41500000	     49.90446214	      1.38920389	    -54.22371235	      3.04887977	     -0.28625635	      0.16128676	    -78.19015881	     12.40477011	     34.32286923	     20.59885299	      0.00000000	      0.00000000	     57.69702707	     -0.62726892	    110.30383745	     24.72871061	      8.44748350	    519.57139143	      0.00000000	      0.00000000	    115.50267795	   -113.81304555	    -82.31840558	      3.66420959	     58.43121603
      0.42000000	     49.07742743	    -12.54280689	    -56.15612885	      3.03135543	     -0.33312547	      0.15198117	    -68.07742423	     24.32068936	     40.45716696	     61.98604904	      0.00000000	      0.00000000	     61.57708033	    -24.75216218	    118.49278913	      6.40706323	    -12.71796389	    529.00657480	      0.00000000	      0.00000000	    109.24534629	   -125.00207741	    -85.00827724	     20.03184048	     73.86419567
      0.42500000	     47.66491648	    -26.57811939	    -56.29601570	      3.01645625	     -0.38014649	      0.14526722	    -60.71302737	     36.94434660	     49.01401354	     96.39340314	      0.00000000	      0.00000000	     59.29780260	    -47.36595528	    127.04078597	    -14.28448669	    -31.54829257	    536.99949717	      0.00000000	      0.00000000	    101.25895687	   -133.87193241	    -86.71404815	     35.76233446	     86.85493873
      0.43000000	     45.30772735	    -40.14788754	    -54.54381501	      3.00480015	     -0.42857112	      0.14105620	    -55.19990239	     49.63099145	     57.98993575	    124.99398987	      0.00000000	      0.00000000	     46.48743850	    -71.81684034	    136.37598333	    -36.27437445	    -46.77480100	    543.82788493	      0.00000000	      0.00000000	     92.57942851	   -140.97871841	    -86.85192622	     50.34140039	     96.96644248
      0.43500000	     41.61297740	    -52.78809769	    -51.30473058	      2.99609107	     -0.47949859	      0.13824200	    -50.15730375	     61.79980459	     64.77744982	    149.72014048	      0.00000000	      0.00000000	     19.46318753	   -101.60392426	    146.89662122	    -58.05506356	    -57.20908695	    549.74995823	      0.00000000	      0.00000000	     85.01977126	   -147.52636752	    -84.97953158	     63.64346330	    104.84700023
      0.44000000	     36.46051938	    -63.91160033	    -47.37582599	      2.98928011	     -0.53332908	      0.13523018	    -44.29204009	     72.69375441	     66.87089302	    172.64629604	      0.00000000	      0.00000000	    -22.53745434	   -139.26041892	    158.68000219	    -77.74454951	    -62.03968820	    554.75146680	      0.00000000	      0.00000000	     79.99440367	   -154.30092292	    -81.08089028	     75.50003327	    111.56169054
      0.44500000	     30.21455564	    -72.80405193	    -43.58357072	      2.98290108	     -0.58962744	      0.13082436	    -36.85015440	     81.32724006	     62.38674372	    195.51527253	      0.00000000	      0.00000000	    -75.45813992	   -184.75696269	    171.34948582	    -93.55388269	    -61.08458780	    558.60697595	      0.00000000	      0.00000000	     78.07724988	   -161.05969811	    -75.71766594	     85.44719547	    117.82932856
      0.45000000	     23.67468939	    -78.94150486	    -40.39562933	      2.97536568	     -0.64725106	      0.12501477	    -27.66746765	     86.78046348	     50.24617252	    219.71221942	      0.00000000	      0.00000000	   -130.11524703	   -234.30684425	    184.21082335	   -104.54966300	    -54.98800409	    561.11869331	      0.00000000	      0.00000000	     79.20641580	   -166.60444195	    -69.93578644	     92.88157157	    123.69518097
      0.45500000	     17.81798177	    -82.27626151	    -37.78803146	      2.96506448	     -0.70447025	      0.11913562	    -16.89099655	     88.54857369	     30.33770818	    246.57981844	      0.00000000	      0.00000000	   -173.97003010	   -280.43923776	    196.53454979	   -111.05288600	    -45.16576853	    562.24516401	      0.00000000	      0.00000000	     82.95806328	   -169.29031381	    -65.01534288	     97.37972770	    128.66757686
      0.46000000	     13.41145678	    -83.13979570	    -35.50578547	      2.95035399	     -0.75922844	      0.11524098	     -4.57841756	     86.61272352	      4.04508881	    277.58359914	      0.00000000	      0.00000000	   -194.60931313	   -313.69736295	    207.88791557	   -114.16783994	    -33.38807083	    562.05386768	      0.00000000	      0.00000000	     88.70859973	   -167.69816445	    -62.08239699	     98.80020835	    132.14414543
      0.46500000	     10.63407505	    -81.84471034	    -33.52300484	      2.92977107	     -0.80960464	      0.11511234	      9.51512676	     81.27785371	    -25.07651721	    313.85418331	      0.00000000	      0.00000000	   -183.82981616	   -325.84004444	    218.41571186	   -114.75499855	    -21.20284580	    560.58972717	      0.00000000	      0.00000000	     95.68077301	   -161.25387078	    -61.62336671	     97.08215823	    133.95189485
      0.47000000	      9.08253628	    -78.42570865	    -32.24056384	      2.90265072	     -0.85390333	      0.11947307	     25.56032441	     73.07016191	    -51.41305683	    355.26088245	      0.00000000	      0.00000000	   -140.63719302	   -313.41950924	    228.72241515	   -112.79959492	     -9.58667397	    557.70633881	      0.00000000	      0.00000000	    102.81368898	   -150.49106933	    -63.33526543	     92.07140456	    134.65601864
      0.47500000	      8.32971706	    -72.81546100	    -32.17188753	      2.86980124	     -0.89011712	      0.12761747	     42.76567439	     62.79927061	    -68.84437063	    399.74598257	      0.00000000	      0.00000000	    -71.64769348	   -279.64026831	    239.19846178	   -107.74934393	      1.02123206	    552.94023581	      0.00000000	      0.00000000	    108.73693195	   -136.77882005	    -66.63306618	     83.70002522	    135.35652828
      0.48000000	      8.54450786	    -65.24875514	    -33.42781112	      2.83368199	     -0.91549679	      0.13735845	     58.76825284	     51.58055682	    -73.06514755	    443.42194669	      0.00000000	      0.00000000	     11.32266371	   -233.20958697	    249.33069677	    -99.35903017	     10.52137306	    545.56687642	      0.00000000	      0.00000000	    112.23111823	   -121.74700865	    -71.34314100	     72.37760158	    137.10676216
      0.48500000	     10.55099356	    -56.48214136	    -35.51967350	      2.79790958	     -0.92688866	      0.14535756	     69.95208006	     40.65668946	    -63.22664559	    481.28498472	      0.00000000	      0.00000000	     95.09594286	   -184.86043753	    257.67482075	    -88.22341221	     18.99130530	    534.82584545	      0.00000000	      0.00000000	    112.89495325	   -106.82831722	    -77.88827932	     59.20242261	    140.33202278
      0.49000000	     15.26370581	    -47.67040174	    -37.60348094	      2.76638451	     -0.92175696	      0.14801018	     72.55783116	     31.12895794	    -42.06922070	    508.12809934	      0.00000000	      0.00000000	    168.53648438	   -143.46115909	    262.57876726	    -75.72488385	     26.56142967	    520.18861588	      0.00000000	      0.00000000	    111.37510271	    -93.10401693	    -86.84766502	     45.81745222	    144.58358953
      0.49500000	     22.88415168	    -39.98606350	    -38.82156144	      2.74242514	     -0.89949933	      0.14268251	     64.05014448	     23.74186653	    -14.79475884	    519.45140979	      0.00000000	      0.00000000	    224.54266308	   -113.50077001	    263.27657014	    -63.57156110	     33.42127993	    501.60250982	      0.00000000	      0.00000000	    108.99846692	    -81.27320870	    -98.17815251	     33.99247309	    148.76086209
      0.50000000	     32.33465798	    -34.15208114	    -38.41608923	      2.72816154	     -0.86237253	      0.12870830	     44.19818050	     18.72107331	     12.55855442	    512.34651895	      0.00000000	      0.00000000	    260.67416589	    -94.65138900	    260.77099344	    -53.17105214	     40.03000789	    479.61324869	      0.00000000	      0.00000000	    107.13774783	    -71.52353958	   -110.50364570	     25.11430857	    151.57781322
      0.50500000	     41.31773590	    -30.09615848	    -35.69388590	      2.72435790	     -0.81519175	      0.10767125	     15.34988948	     15.64658852	     34.63751090	    486.21405407	      0.00000000	      0.00000000	    278.79363578	    -83.13278240	    257.86997884	    -45.10163250	     47.24041007	    455.20048920	      0.00000000	      0.00000000	    106.64852910	    -63.44412405	   -120.99547986	     19.76013214	    151.86963521
      0.51000000	     47.07235902	    -26.90070001	    -30.11738304	      2.73064059	     -0.76374656	      0.08291080	    -18.29203834	     13.42312504	     47.90654831	    443.08750975	      0.00000000	      0.00000000	    283.87408640	    -74.15043205	    258.17691464	    -38.90688205	     55.99536409	    429.34781611	      0.00000000	      0.00000000	    107.54153023	    -56.26931835	   -126.13460539	     17.47786609	    148.61296927
      0.51500000	     47.47430820	    -23.12154540	    -21.55955400	      2.74576770	     -0.71288733	      0.05846624	    -52.02030976	     10.47976526	     51.23871030	    387.44463055	      0.00000000	      0.00000000	    282.02590971	    -64.15759282	    264.56122148	    -33.30548181	     66.73390816	    402.66650023	      0.00000000	      0.00000000	    109.02204314	    -49.39995015	   -123.06893063	     16.89259101	    140.91217083
      0.52000000	     41.90463940	    -17.34882702	    -10.53524212	      2.76769502	     -0.66531235	      0.03791384	    -81.95374839	      5.25370716	     45.96543490	    325.48488774	      0.00000000	      0.00000000	    278.41056351	    -51.60490281	    277.94865965	    -26.67646154	     78.99215054	    375.34865681	      0.00000000	      0.00000000	    110.00928877	    -42.74834698	   -110.83955563	     16.12761478	    128.27938970
      0.52500000	     31.43497759	     -8.68927801	      1.71850492	      2.79372311	     -0.62140361	      0.02371259	   -105.85496780	     -3.24632940	     35.47646286	    263.92330626	      0.00000000	      0.00000000	    276.13015478	    -36.09246947	    296.99443792	    -17.51661917	     91.46817526	    347.35136116	      0.00000000	      0.00000000	    109.91441742	    -36.48825044	    -90.78227829	     13.28608078	    111.23436519
      0.53000000	     18.30902666	      3.01001178	     13.37994214	      2.82092071	     -0.57983087	      0.01718165	   -123.29986035	    -15.09169414	     24.25175469	    208.52758930	      0.00000000	      0.00000000	    276.30036412	    -17.36886110	    318.67158266	     -4.78965510	    102.39465828	    318.56195009	      0.00000000	      0.00000000	    109.07209378	    -30.47481742	    -65.98951844	      6.84952240	     91.72061940
      0.53500000	      5.09962666	     17.09015385	     22.50682495	      2.84654340	     -0.53844880	      0.01854688	   -135.34952960	    -29.39082304	     16.30715878	    162.85116192	      0.00000000	      0.00000000	    278.48045034	      4.56066709	    339.38494881	     11.64873027	    110.01407362	    288.88483306	      0.00000000	      0.00000000	    108.43075304	    -24.15697850	    -40.29553272	     -3.86328083	     72.73122312
      0.54000000	     -6.03401912	     32.11026142	     27.72924370	      2.86845428	     -0.49503531	      0.02676242	   -143.97134753	    -44.49361140	     13.73583689	    127.64417950	      0.00000000	      0.00000000	    280.91709991	     28.61511418	    356.04577711	     30.63182852	    113.08155718	    258.26253999	      0.00000000	      0.00000000	    108.79236668	    -17.18606010	    -17.25582599	    -18.23355783	     57.22979236
      0.54500000	    -13.75794724	     46.12730061	     28.74927796	      2.88590729	     -0.44754633	      0.03953260	   -151.47048506	    -58.38472001	     16.27273867	    101.08716243	      0.00000000	      0.00000000	    280.88697806	     52.23732878	    366.65857277	     49.70885418	    111.18916472	    226.59570025	      0.00000000	      0.00000000	    110.20290476	     -9.93124235	      0.64838118	    -34.31024937	     47.07507235
      0.55000000	    -17.63530133	     57.29036640	     26.34364778	      2.90031795	     -0.39405494	      0.05396797	   -160.05487594	    -69.20828749	     22.02948180	     79.62177564	      0.00000000	      0.00000000	    275.46104054	     71.80199318	    370.40511175	     65.85629743	    104.70700128	    193.65575392	      0.00000000	      0.00000000	    111.81884427	     -3.27541851	     12.45309656	    -49.48508752	     42.50437224
      0.55500000	    -18.03399309	     64.57640330	     21.90778957	      2.91492137	     -0.33299646	      0.06778462	   -171.35434173	    -75.88169014	     28.75343924	     59.17221351	      0.00000000	      0.00000000	    262.47891355	     83.81671637	    367.56785789	     76.64626844	     94.43837612	    159.15935060	      0.00000000	      0.00000000	    112.32780164	      2.04607586	     18.76873086	    -61.66624846	     42.30809383
      0.56000000	    -16.01427177	     68.36373950	     16.72295963	      2.93297023	     -0.26394564	      0.08046900	   -185.79400750	    -78.67429039	     34.95184681	     36.55897965	      0.00000000	      0.00000000	    241.31944013	     86.71992954	    359.44720807	     81.35924893	     81.16679349	    122.97744582	      0.00000000	      0.00000000	    110.82443005	      5.98813837	     21.47623668	    -70.41565898	     44.57073101
      0.56500000	    -13.09354738	     70.49916644	     11.31747880	      2.95568240	     -0.18831331	      0.09357597	   -202.27533507	    -79.38100438	     40.45311495	     10.52982562	      0.00000000	      0.00000000	    213.18027258	     81.98106734	    348.03893821	     81.42055772	     65.24098634	     85.28722376	      0.00000000	      0.00000000	    107.58584549	      9.26990514	     23.04945948	    -77.38303299	     47.61131067
      0.57000000	    -10.79484095	     73.62545753	      5.42117730	      2.98162877	     -0.10925023	      0.10964074	   -218.63134775	    -80.73784368	     46.06749550	    -18.18943402	      0.00000000	      0.00000000	    180.68318506	     73.16336235	    335.40075395	     79.76875148	     46.54026955	     46.56978491	      0.00000000	      0.00000000	    104.04688024	     12.93688429	     25.67447613	    -85.55469990	     50.61442986
      0.57500000	    -10.18879630	     79.96873340	     -1.41294984	      3.00793135	     -0.03071210	      0.13023146	   -232.58507636	    -85.25850154	     52.45560884	    -47.71910687	      0.00000000	      0.00000000	    146.88932234	     63.80120115	    323.08280874	     79.45171853	     25.06246356	      7.50355282	      0.00000000	      0.00000000	    101.93083307	     17.75737147	     30.60727915	    -97.57214292	     53.63398189
      0.58000000	    -11.65973777	     90.27511898	     -9.08511675	      3.03204671	      0.04385896	      0.15463384	   -242.60733386	    -94.15348298	     59.07791718	    -76.10984822	      0.00000000	      0.00000000	    114.14566063	     55.98895591	    311.87510049	     82.29454802	      1.66332893	    -31.22446438	      0.00000000	      0.00000000	    102.15265308	     23.86358170	     38.01051143	   -114.20062969	     57.06558366
      0.58500000	    -14.92949991	    103.54382362	    -16.77874116	      3.05284285	      0.11266103	      0.18020840	   -248.32136572	   -106.89743624	     64.19563756	   -102.12980992	      0.00000000	      0.00000000	     83.22947431	     50.15585796	    301.77506970	     88.32313879	    -21.89877461	    -69.16971289	      0.00000000	      0.00000000	    104.23352263	     30.65797188	     47.15674960	   -133.98058648	     61.08591193
      0.59000000	    -19.31551137	    117.61165286	    -23.43254109	      3.07074185	      0.17595020	      0.20386003	   -250.32480832	   -121.57749249	     65.92977070	   -125.39764786	      0.00000000	      0.00000000	     53.18581470	     45.58295896	    292.13185683	     96.08121000	    -43.72363208	   -106.26312291	      0.00000000	      0.00000000	    106.63247780	     36.93268545	     56.87715078	   -154.11203609	     65.60301088
      0.59500000	    -24.07858249	    130.10208269	    -28.30756783	      3.08739191	      0.23561305	      0.22328976	   -249.66030167	   -135.73251016	     63.39374939	   -145.96885153	      0.00000000	      0.00000000	     22.01377408	     41.36539582	    281.96296885	    103.51212998	    -62.51672603	   -142.67848984	      0.00000000	      0.00000000	    107.62602344	     41.34008679	     66.10803632	   -171.73631067	     70.64880588
      0.60000000	    -28.62078272	    139.17932912	    -31.11285901	      3.10516021	      0.29421403	      0.23738447	   -247.43142680	   -147.16208222	     57.01893529	   -163.96452237	      0.00000000	      0.00000000	    -12.27008235	     37.22464131	    270.30324873	    108.84290181	    -77.66869446	   -178.57833014	      0.00000000	      0.00000000	    106.04972440	     43.03328620	     74.25004231	   -184.77433736	     76.54546624
      0.60500000	    -32.44822544	    143.92910501	    -31.75967947	      3.12637700	      0.35399211	      0.24590781	   -244.74010729	   -154.45447012	     48.03778213	   -179.53631378	      0.00000000	      0.00000000	    -50.89908934	     33.50561598	    256.41338263	    111.14671731	    -88.93322790	   -213.99833582	      0.00000000	      0.00000000	    101.72791550	     41.99149658	     81.12348567	   -192.20626865	     83.53600190
      0.61000000	    -34.99586201	    144.51394086	    -30.15460519	      3.15248695	      0.41618756	      0.24886644	   -242.75220728	   -157.35831933	     37.65224950	   -192.91913520	      0.00000000	      0.00000000	    -94.09332472	     30.55452706	    239.75022155	    110.63706537	    -96.29074691	   -248.92035941	      0.00000000	      0.00000000	     95.48117992	     38.90441512	     86.57829775	   -194.16568525	     91.29141586
      0.61500000	    -35.61718154	    142.04812007	    -26.24049174	      3.18366530	      0.48073110	      0.24595088	   -242.57514425	   -156.84296570	     26.50081313	   -204.42047124	      0.00000000	      0.00000000	   -141.08043941	     28.26861416	    219.92372791	    108.56326137	   -100.06238680	   -283.34946074	      0.00000000	      0.00000000	     88.47000375	     34.77274679	     90.21753306	   -191.83617387	     98.75913721
      0.62000000	    -33.97424779	    138.01377129	    -20.20567406	      3.21908936	      0.54619561	      0.23647220	   -244.78559013	   -154.49304583	     14.71067268	   -214.45118154	      0.00000000	      0.00000000	   -190.45739858	     26.16739341	    196.96211647	    106.48804352	   -100.94821094	   -317.28038206	      0.00000000	      0.00000000	     81.31471758	     30.36630556	     91.64774024	   -186.86529042	    104.42977756
      0.62500000	    -30.40399946	    133.55896097	    -12.57195341	      3.25736456	      0.61025526	      0.21998229	   -249.07268076	   -151.59469533	      2.17063652	   -223.60337066	      0.00000000	      0.00000000	   -240.83204636	     23.65122310	    171.55489702	    105.44566411	    -99.80269647	   -350.68111369	      0.00000000	      0.00000000	     73.78012708	     25.89326485	     90.88123835	   -180.62547116	    106.81949975
      0.63000000	    -25.70094636	    129.28178103	     -3.95445711	      3.29671759	      0.67062058	      0.19719177	   -254.53692021	   -148.72088813	    -11.43582101	   -232.61328640	      0.00000000	      0.00000000	   -291.26205060	     20.10379269	    144.76242888	    105.77790554	    -97.26265043	   -383.58148056	      0.00000000	      0.00000000	     65.15002754	     21.22051831	     88.31102228	   -173.97428476	    104.91912782
      0.63500000	    -20.61723647	    125.52683269	      5.24587448	      3.33521953	      0.72565207	      0.17032758	   -260.26577484	   -145.99216296	    -26.65724919	   -242.10026524	      0.00000000	      0.00000000	   -341.19111752	     15.00983419	    117.52192675	    107.57649233	    -93.56964273	   -416.11171661	      0.00000000	      0.00000000	     54.83340604	     16.39487690	     84.48291233	   -167.52169802	     98.45978754
      0.64000000	    -15.70686581	    122.70969806	     14.83295730	      3.37133841	      0.77419549	      0.14238715	   -265.51600408	   -143.54149068	    -44.02431117	   -252.21524963	      0.00000000	      0.00000000	   -390.10633890	      8.39531752	     90.54353762	    111.01598246	    -88.82005726	   -448.38225055	      0.00000000	      0.00000000	     42.77243263	     11.89638395	     80.10872631	   -161.90404250	     87.91787377
      0.64500000	    -11.48579078	    121.33221062	     24.59310964	      3.40445402	      0.81514074	      0.11576885	   -269.58509120	   -141.71366393	    -63.68488896	   -262.47253126	      0.00000000	      0.00000000	   -437.13121840	      1.29146997	     64.49996645	    116.26982230	    -83.36779139	   -480.33785109	      0.00000000	      0.00000000	     29.52874810	      8.43976484	     76.14430967	   -157.76401685	     74.30382476
      0.65000000	     -8.51707364	    121.70996503	     34.20875188	      3.43471534	      0.84720760	      0.09144817	   -271.79585759	   -140.81430956	    -85.18304941	   -271.86405065	      0.00000000	      0.00000000	   -480.54550642	     -4.44869618	     40.11061187	    123.23136442	    -77.87705893	   -511.70937128	      0.00000000	      0.00000000	     16.14769206	      6.55034072	     73.59814467	   -155.48149997	     58.91253711
      0.65500000	     -7.30979866	    123.67717618	     43.33682692	      3.46236762	      0.86895759	      0.06935165	   -271.62825901	   -140.66017293	   -107.37706277	   -279.09310794	      0.00000000	      0.00000000	   -517.45649102	     -6.96138359	     18.03019675	    131.31821736	    -73.00172647	   -542.06414150	      0.00000000	      0.00000000	      3.87582918	      6.21375411	     73.16607323	   -154.91568799	     43.10014500
      0.66000000	     -8.11750962	    126.60521967	     51.66846974	      3.48736572	      0.87912669	      0.04933848	   -268.86529957	   -140.50011807	   -128.54968967	   -282.80354419	      0.00000000	      0.00000000	   -544.13385381	     -5.09086797	     -1.40282421	    139.57312956	    -69.13895923	   -571.00422286	      0.00000000	      0.00000000	     -6.25877982	      6.85736220	     74.95478589	   -155.48952327	     28.01923105
      0.66500000	    -10.75814829	    129.75118039	     58.94316138	      3.50961991	      0.87732283	      0.03177800	   -263.70527137	   -139.44466016	   -146.80127802	   -281.87460610	      0.00000000	      0.00000000	   -557.15511897	      1.34933570	    -18.43600874	    147.04740642	    -66.47472582	   -598.46573809	      0.00000000	      0.00000000	    -13.84607532	      7.72841237	     78.43756393	   -156.59778633	     14.39113313
      0.67000000	    -14.71455535	    132.50744406	     64.99392895	      3.52934536	      0.86439585	      0.01749953	   -256.59702134	   -136.82764904	   -160.50910303	   -275.71381704	      0.00000000	      0.00000000	   -554.72815349	     11.54577838	    -33.80952041	    153.05028414	    -65.07176634	   -624.80270931	      0.00000000	      0.00000000	    -19.20462453	      8.41893957	     82.78722319	   -157.83345214	      2.49993007
      0.67500000	    -19.54942962	    134.27775230	     69.78474615	      3.54697163	      0.84196562	      0.00753272	   -247.70086752	   -132.11511897	   -168.57509252	   -264.30628703	      0.00000000	      0.00000000	   -537.43423474	     23.59013080	    -48.20004884	    156.97551398	    -64.82404773	   -650.51089551	      0.00000000	      0.00000000	    -23.14775781	      9.17089185	     87.46282303	   -158.75174772	     -7.60201377
      0.68000000	    -25.13951612	    134.25778784	     73.31925341	      3.56275132	      0.81175301	      0.00284676	   -236.56451354	   -124.72509498	   -170.45728790	   -248.06260085	      0.00000000	      0.00000000	   -508.32269195	     34.32436959	    -61.84424213	    158.01456454	    -65.47775082	   -675.90554936	      0.00000000	      0.00000000	    -26.59425951	     10.76518494	     92.45352658	   -158.56971325	    -15.84562028
      0.68500000	    -31.37693879	    131.47941478	     75.44821255	      3.57656172	      0.77539227	      0.00396876	   -222.55235417	   -114.16193031	   -166.07032600	   -227.72159522	      0.00000000	      0.00000000	   -472.53768534	     39.58737340	    -74.82408130	    155.19424033	    -66.84606418	   -701.01781689	      0.00000000	      0.00000000	    -30.26917285	     14.13680412	     97.86829392	   -156.23049841	    -21.94211011
      0.69000000	    -37.69749373	    125.08073309	     75.81215931	      3.58794784	      0.73444013	      0.01047970	   -205.64135377	   -100.29071112	   -155.59616321	   -204.29897110	      0.00000000	      0.00000000	   -436.29686520	     35.31464505	    -87.55071648	    147.73776048	    -68.97200692	   -725.57785855	      0.00000000	      0.00000000	    -34.69649558	     20.12356286	    103.33939808	   -150.70291395	    -25.29494041
      0.69500000	    -43.02335040	    114.53960385	     74.07064597	      3.59604231	      0.69008202	      0.02071045	   -186.75450586	    -83.37512868	   -139.28889934	   -178.88467309	      0.00000000	      0.00000000	   -405.22796824	     19.18204116	   -100.72402445	    135.41352160	    -72.02594749	   -748.90325821	      0.00000000	      0.00000000	    -40.40326586	     29.60549254	    107.87275470	   -141.17801183	    -25.16744308
      0.70000000	    -46.21763193	     99.74511327	     70.23532854	      3.59946360	      0.64270402	      0.03205406	   -167.34892761	    -63.85773866	   -117.38297291	   -152.29377238	      0.00000000	      0.00000000	   -382.66217205	     -8.17098244	   -114.76752060	    118.60667792	    -76.09812754	   -769.77461016	      0.00000000	      0.00000000	    -47.91790000	     43.83031009	    110.26749613	   -127.12419902	    -21.08555271
      0.70500000	    -46.64696387	     80.96281823	     64.78457706	      3.59671445	      0.59188520	      0.04193553	   -148.67525224	    -42.14971638	    -90.11979904	   -124.75987233	      0.00000000	      0.00000000	   -368.41386950	    -43.13573816	   -129.33925995	     98.10895361	    -81.14748964	   -786.48838911	      0.00000000	      0.00000000	    -57.33718497	     64.52662584	    109.74265310	   -108.35254565	    -13.18400354
      0.71000000	    -44.48838311	     58.80709174	     58.45502688	      3.58701252	      0.53689966	      0.04882316	   -131.19919309	    -18.63805584	    -57.76687838	    -95.80624617	      0.00000000	      0.00000000	   -358.17801841	    -80.29583787	   -143.27911819	     74.83901320	    -87.13458885	   -797.14034839	      0.00000000	      0.00000000	    -67.75358064	     93.68128211	    106.37581066	    -85.13927361	     -2.24882104
      0.71500000	    -40.66051304	     34.29807994	     51.89401778	      3.57082056	      0.47735911	      0.05251646	   -114.45941598	      6.07464049	    -20.62265361	    -64.39532995	      0.00000000	      0.00000000	   -343.95923564	   -113.93880111	   -154.93686185	     49.76532287	    -94.16024559	   -800.04514501	      0.00000000	      0.00000000	    -77.00813100	    133.14845168	    101.10167358	    -58.37581262	     10.46683631
      0.72000000	    -36.37111146	      8.90839579	     45.46238363	      3.54960997	      0.41371524	      0.05360873	    -97.49956638	     30.91645503	     20.67511587	    -29.43533641	      0.00000000	      0.00000000	   -316.30193240	   -139.14728744	   -162.77657761	     24.08317842	   -102.35128034	   -794.12880027	      0.00000000	      0.00000000	    -82.00474137	    184.12719081	     95.15999016	    -29.64570419	     23.41364324
      0.72500000	    -32.51543198	    -15.62143697	     39.32146178	      3.52516142	      0.34742233	      0.05265131	    -79.61682564	     54.38504767	     64.41729775	      9.55903078	      0.00000000	      0.00000000	   -268.11668212	   -152.33968142	   -166.02724940	     -0.63810457	   -111.39665358	   -779.14487423	      0.00000000	      0.00000000	    -79.47818341	    246.32864414	     89.31505651	     -1.00895608	     34.86322461
      0.73000000	    -29.30576579	    -37.72280903	     33.60840699	      3.49905813	      0.28069326	      0.04957979	    -60.86999783	     74.91094682	    107.30164004	     52.07988484	      0.00000000	      0.00000000	   -198.24005038	   -151.58379539	   -165.04162627	    -22.65885815	   -120.12310012	   -755.70081672	      0.00000000	      0.00000000	    -66.95702848	    317.05889896	     83.45079035	     25.56386157	     43.20737389
      0.73500000	    -26.25517616	    -56.41245759	     28.45404631	      3.47262489	      0.21606636	      0.04368202	    -42.12833262	     91.28775538	    144.90069255	     96.67700047	      0.00000000	      0.00000000	   -112.60615779	   -136.94408148	   -161.25797808	    -40.57144319	   -126.63282019	   -725.16955534	      0.00000000	      0.00000000	    -43.73963710	    390.99115056	     76.74284358	     48.77384596	     47.53765179
      0.74000000	    -22.46805162	    -71.36621271	     23.93897935	      3.44700620	      0.15586557	      0.03408458	    -24.76093893	    102.91812045	    172.97064875	    141.27782012	      0.00000000	      0.00000000	    -22.40049049	   -110.73683332	   -156.75507948	    -53.66963079	   -128.92938264	   -689.46060452	      0.00000000	      0.00000000	    -11.55995253	    461.04667311	     68.18634944	     68.14069842	     48.06972253
      0.74500000	    -17.17533326	    -82.60886724	     20.14654547	      3.42311029	      0.10151148	      0.02048883	    -10.06185896	    109.74114945	    188.67806684	    183.62264050	      0.00000000	      0.00000000	     59.69866987	    -77.28901855	   -153.41836577	    -61.87591128	   -125.53939133	   -650.59788830	      0.00000000	      0.00000000	     25.57455695	    519.91990599	     57.22233035	     83.60544967	     45.90035491
      0.75000000	    -10.24110337	    -90.10417477	     17.19952561	      3.40150755	      0.05302720	      0.00369459	      1.32388814	    111.91874825	    191.18607545	    221.71931068	      0.00000000	      0.00000000	    123.36822230	    -41.96174215	   -152.11852015	    -65.38959779	   -115.82790745	   -610.25853294	      0.00000000	      0.00000000	     62.44950004	    561.37712660	     44.16506676	     94.97491363	     42.25875747
      0.75500000	     -2.30593091	    -93.61303766	     15.19633930	      3.38237654	      0.00915268	     -0.01448387	      9.63419114	    109.60821425	    181.71360030	    254.21388542	      0.00000000	      0.00000000	    163.15818314	     -9.68936055	   -152.42280928	    -64.44323999	    -99.99347644	   -569.47258421	      0.00000000	      0.00000000	     94.08462951	    580.91947261	     30.17322853	    101.73438382	     37.87336883
      0.76000000	      5.49504807	    -92.92165618	     14.15307439	      3.36544672	     -0.03196829	     -0.03182263	     15.81825362	    103.03313354	    163.15085226	    280.60754484	      0.00000000	      0.00000000	    179.05516724	     16.28767068	   -152.90199002	    -59.38074936	    -78.99939211	   -528.43532334	      0.00000000	      0.00000000	    116.98312714	    576.24587312	     16.78536710	    103.35795728	     32.81704597
      0.76500000	     12.06490610	    -88.22417118	     14.01845668	      3.35001616	     -0.07187690	     -0.04634229	     21.08481904	     92.72055195	    139.11644756	    301.23731912	      0.00000000	      0.00000000	    175.23188588	     34.79667600	   -151.75342521	    -50.95498165	    -54.69654448	   -486.36413589	      0.00000000	      0.00000000	    129.79468870	    547.93430559	      5.27888774	     99.81444095	     26.76957578
      0.77000000	     16.83237848	    -80.38454000	     14.71970789	      3.33518133	     -0.11115861	     -0.05664267	     26.41512502	     79.66717230	    112.69100242	    317.03919893	      0.00000000	      0.00000000	    157.85893766	     46.10725958	   -147.45545906	    -40.55208730	    -29.90334450	   -441.62188805	      0.00000000	      0.00000000	    133.19229081	    499.91906876	     -3.79275051	     91.92642413	     19.47516972
      0.77500000	     19.92904832	    -70.88023884	     16.15041633	      3.32020412	     -0.14946372	     -0.06186302	     32.33185593	     65.24895997	     85.53880635	    329.30368883	      0.00000000	      0.00000000	    133.12125643	     50.98502526	   -139.26013005	    -30.07732811	     -8.02970411	   -392.34802773	      0.00000000	      0.00000000	    129.17969419	    439.09181525	    -10.65673549	     81.32850008	     11.16621253
      0.78000000	     22.04178300	    -61.34540488	     18.04575688	      3.30475800	     -0.18609249	     -0.06149084	     38.94241170	     50.81438868	     58.10094242	    339.53538805	      0.00000000	      0.00000000	    106.11971067	     50.11399601	   -127.44385817	    -21.42154922	      7.76732885	   -337.43951414	      0.00000000	      0.00000000	    120.33749384	    373.75299409	    -16.07722860	     69.91130355	      2.70178082
      0.78500000	     24.09787652	    -52.89463696	     19.84105533	      3.28887377	     -0.22071408	     -0.05533470	     46.06318950	     37.17296390	     30.78622754	    349.30232302	      0.00000000	      0.00000000	     80.58952390	     43.82980103	   -113.29145891	    -15.70636825	     15.67577705	   -277.40196345	      0.00000000	      0.00000000	    109.37554434	    311.14574770	    -21.03287505	     59.01245078	     -4.72710690
      0.79000000	     26.92249020	    -45.63334535	     20.72923548	      3.27270583	     -0.25385094	     -0.04373264	     53.32486218	     24.32047309	      5.02889772	    359.97425536	      0.00000000	      0.00000000	     59.00207883	     31.85769498	    -98.81854547	    -12.73425705	     16.24281463	   -214.63531846	      0.00000000	      0.00000000	     98.97471480	    255.33192751	    -26.39756981	     48.86472479	    -10.16970657
      0.79500000	     30.98062901	    -38.68368813	     20.02581639	      3.25634729	     -0.28689829	     -0.02775985	     60.26657818	     11.58657378	    -16.96250874	    372.41231564	      0.00000000	      0.00000000	     42.84278572	     13.27661237	    -86.26425732	    -11.04845095	     12.63038366	   -152.91484575	      0.00000000	      0.00000000	     91.55135543	    207.11555618	    -32.68826537	     38.65372825	    -13.41820669
      0.80000000	     36.28521687	    -30.74506842	     17.64303086	      3.23975673	     -0.32158536	     -0.00926488	     66.44902004	     -1.85584512	    -33.54735850	    386.74505807	      0.00000000	      0.00000000	     32.89732149	    -12.92088790	    -77.42367551	     -8.64972629	      9.51101754	    -96.12109192	      0.00000000	      0.00000000	     88.51617957	    165.74048180	    -39.99591119	     27.18014444	    -15.18357807
      0.80500000	     42.51159098	    -20.84453107	     14.26490835	      3.22284955	     -0.35907149	      0.00921976	     71.52894578	    -16.43698812	    -44.69852987	    402.28418889	      0.00000000	      0.00000000	     29.09985062	    -46.84776172	    -73.11071547	     -3.91907399	     11.01211125	    -46.80518611	      0.00000000	      0.00000000	     89.04142058	    130.01475855	    -48.14224374	     13.71674516	    -16.85936305
      0.81000000	     49.28650947	     -8.78678495	     11.01652357	      3.20580257	     -0.39920456	      0.02474779	     75.17637908	    -31.98510745	    -51.82858069	    417.59605255	      0.00000000	      0.00000000	     29.98478151	    -86.91226485	    -73.14113456	      3.84502252	     18.99414390	     -5.45813804	      0.00000000	      0.00000000	     89.06672728	     97.74555863	    -56.95760293	     -1.52766750	    -19.95027017
      0.81500000	     56.45184687	      4.91823519	      8.89683075	      3.18930142	     -0.44046648	      0.03457764	     76.94036972	    -47.95062229	    -56.79495339	    430.83828794	      0.00000000	      0.00000000	     32.66761630	   -129.73207002	    -76.74558069	     14.49095788	     32.55077356	     29.22054387	      0.00000000	      0.00000000	     81.51708390	     64.82150803	    -66.46498845	    -17.59514948	    -25.46890737
      0.82000000	     64.03888118	     19.49279357	      8.43720380	      3.17431493	     -0.48075973	      0.03698837	     76.37184379	    -63.81541353	    -61.10268239	    440.41280166	      0.00000000	      0.00000000	     34.00936237	   -171.08711458	    -82.84565771	     27.48498655	     48.57376158	     59.55667950	      0.00000000	      0.00000000	     58.20931474	     25.44671970	    -76.77760353	    -33.39315030	    -33.71524263
      0.82500000	     71.91111176	     34.35718179	      9.76462948	      3.16140521	     -0.51871715	      0.03180966	     73.48849605	    -79.40465974	    -65.79994446	    445.68691350	      0.00000000	      0.00000000	     32.35196909	   -207.61145146	    -89.87900212	     42.41362687	     62.80745341	     88.22126391	      0.00000000	      0.00000000	     13.12796588	    -26.25602858	    -87.70302397	    -48.29375501	    -44.57245143
      0.83000000	     79.31359279	     49.23423214	     12.88199274	      3.15001811	     -0.55473730	      0.02035423	     69.33033667	    -94.80735155	    -71.61327577	    447.35732617	      0.00000000	      0.00000000	     28.54697752	   -237.99076985	    -95.40229759	     59.05555616	     71.01284628	    117.87910217	      0.00000000	      0.00000000	    -54.00501136	    -93.81800973	    -98.29782313	    -62.24940615	    -57.95144092
      0.83500000	     84.64980327	     63.73924341	     17.86590077	      3.13813531	     -0.59094302	      0.00481613	     66.24952741	   -109.80444250	    -78.63390062	    447.20991397	      0.00000000	      0.00000000	     25.60131911	   -262.44809563	    -95.88819013	     76.82297114	     70.05157846	    151.21780072	      0.00000000	      0.00000000	   -135.45508475	   -175.96126549	   -106.73610818	    -75.24283283	    -73.85687393
      0.84000000	     85.76968347	     76.94387759	     24.87125415	      3.12238990	     -0.62998062	     -0.01269101	     67.53362775	   -123.37881328	    -85.82300341	    447.37201991	      0.00000000	      0.00000000	     27.14350515	   -280.94022696	    -87.11013808	     94.15939990	     58.86084489	    191.16632121	      0.00000000	      0.00000000	   -216.17857333	   -265.31922520	   -110.80245676	    -86.60851328	    -92.02195772
      0.84500000	     80.84788978	     87.64957411	     34.07441046	      3.09864468	     -0.67330646	     -0.03113885	     76.16791739	   -134.11835463	    -91.36723262	    449.44178704	      0.00000000	      0.00000000	     35.41554624	   -292.06359193	    -65.32835627	    108.85826416	     39.23419375	    240.78511524	      0.00000000	      0.00000000	   -278.33175285	   -349.92034212	   -109.01635337	    -95.12347190	   -111.67680343
      0.85000000	     69.41593587	     95.27798885	     45.64403961	      3.06308549	     -0.71989009	     -0.05093696	     93.31715027	   -141.28758648	    -93.92241753	    453.93484585	      0.00000000	      0.00000000	     49.92902542	   -293.84762669	    -28.87542332	    119.32409465	     15.83633698	    302.45721624	      0.00000000	      0.00000000	   -308.05977223	   -417.63136083	   -101.73610765	    -99.92347815	   -131.91371412
      0.85500000	     52.84907863	    100.41359869	     59.63362656	      3.01377480	     -0.76600210	     -0.07314371	    117.55833603	   -145.38064407	    -93.43791517	    460.20118217	      0.00000000	      0.00000000	     67.66488568	   -285.27035966	     20.65882793	    125.63655806	     -4.96666340	    376.50097934	      0.00000000	      0.00000000	   -300.94794685	   -461.12532873	    -91.34452500	   -101.23629400	   -152.28294603
      0.86000000	     34.12409909	    104.45999386	     75.70132920	      2.95220901	     -0.80592738	     -0.09801780	    145.18424384	   -147.66723700	    -90.80805554	    466.63830974	      0.00000000	      0.00000000	     84.46629524	   -266.97252532	     77.97529814	    129.56688282	    -16.79377297	    459.62551797	      0.00000000	      0.00000000	   -263.16048079	   -480.52661149	    -81.46071509	   -100.24055029	   -172.80608521
      0.86500000	     17.24305290	    108.82036946	     92.75170737	      2.88407165	     -0.83290725	     -0.12384957	    171.03693363	   -149.37189604	    -86.97508013	    470.98974162	      0.00000000	      0.00000000	     96.60609257	   -241.14340505	    134.30294137	    133.69808319	    -14.69796137	    544.11344960	      0.00000000	      0.00000000	   -207.74543409	   -482.68391934	    -75.95837713	    -98.38290624	   -193.20569207
      0.87000000	      6.53550450	    114.12903492	    108.75893630	      2.81846848	     -0.84015691	     -0.14661693	    189.53710094	   -151.02353988	    -82.24362413	    470.70197939	      0.00000000	      0.00000000	    101.95559138	   -210.95661410	    178.66385598	    140.08201605	      3.43256291	    618.90389008	      0.00000000	      0.00000000	   -147.85981602	   -477.30443419	    -78.21730212	    -96.66952116	   -212.06898857
      0.87500000	      5.54146659	    119.72459204	    121.11660040	      2.76548507	     -0.82264481	     -0.16085608	    196.25273648	   -151.98741718	    -76.04197034	    463.51076029	      0.00000000	      0.00000000	    100.56929102	   -179.62483380	    200.62976800	    148.89999535	     35.69882458	    672.68358431	      0.00000000	      0.00000000	    -90.58371726	   -471.52486215	    -90.21587487	    -95.07165583	   -226.80964737
      0.88000000	     15.39602881	    123.51686811	    127.63527636	      2.73278250	     -0.77978953	     -0.16197631	    190.04036565	   -150.26912139	    -67.19648502	    448.30273460	      0.00000000	      0.00000000	     94.41713558	   -149.47570084	    194.05998835	    157.83023922	     76.42514710	    697.47273833	      0.00000000	      0.00000000	    -35.32398730	   -466.10170276	   -111.22737212	    -92.15480085	   -234.54333664
      0.88500000	     33.66997124	    122.50008929	    127.54729563	      2.72289282	     -0.71729462	     -0.14893472	    174.47867718	   -142.98662077	    -54.50123662	    425.79343404	      0.00000000	      0.00000000	     86.22569534	   -121.57710303	    159.85970291	    162.64408062	    118.03943823	    690.80394379	      0.00000000	      0.00000000	     22.40716588	   -455.57150209	   -137.00307025	    -85.33947218	   -233.14752861
      0.89000000	     54.93103839	    113.93039930	    121.46358308	      2.73291688	     -0.64589338	     -0.12511195	    157.03649654	   -127.70413787	    -37.01137584	    398.41831301	      0.00000000	      0.00000000	     78.19271783	    -95.96531359	    105.71730822	    158.84093232	    153.14667615	    655.62869379	      0.00000000	      0.00000000	     85.58294173	   -431.90810735	   -160.64275882	    -72.08227210	   -221.72463903
      0.89500000	     72.92291426	     96.58796221	    110.24124453	      2.75668798	     -0.57737060	     -0.09655619	    146.19427125	   -103.93599414	    -13.88004347	    369.44865833	      0.00000000	      0.00000000	     71.58009081	    -72.15939377	     42.92421453	    143.47135142	    175.74779648	    598.56003600	      0.00000000	      0.00000000	    153.00277138	   -389.45429137	   -174.97174876	    -51.41017136	   -200.44491734
      0.90000000	     82.93050950	     71.33633533	     94.01850873	      2.78757752	     -0.52053189	     -0.06906794	    148.30288339	    -73.63127820	     15.69662703	    341.89711774	      0.00000000	      0.00000000	     67.18247641	    -49.64732169	    -17.58635702	    116.23596450	    182.05236200	    527.78412654	      0.00000000	      0.00000000	    220.17901353	   -328.45824504	   -175.02190702	    -24.71441390	   -170.28414718
      0.90500000	     83.24807544	     40.78467319	     72.37049652	      2.82012453	     -0.47900775	     -0.04610542	    165.49986533	    -40.31410929	     51.89713915	    317.68680031	      0.00000000	      0.00000000	     65.71928911	    -28.17664281	    -68.17095518	     79.51711935	    171.34510335	    451.50288527	      0.00000000	      0.00000000	    281.70519406	   -255.17850146	   -159.65449189	      4.68119774	   -132.96873166
      0.91000000	     75.53978108	      8.51312780	     45.24076571	      2.85030693	     -0.45096488	     -0.02819487	    195.03502735	     -7.76463726	     93.31762510	    297.26466466	      0.00000000	      0.00000000	     67.54954169	     -7.84246761	   -105.86946734	     37.64024543	    146.35572774	    376.91126523	      0.00000000	      0.00000000	    333.08234371	   -178.99037766	   -132.09049287	     32.69967175	    -91.13922061
      0.91500000	     63.97447939	    -21.68808883	     13.83637072	      2.87545729	     -0.43028544	     -0.01337636	    230.26939230	     20.87051544	    136.43033629	    279.68173083	      0.00000000	      0.00000000	     72.09587522	     10.91724309	   -132.12850334	     -4.16332062	    112.55754859	    309.41034049	      0.00000000	      0.00000000	    371.25013110	   -108.95834432	    -98.96661208	     55.66595635	    -48.62842957
      0.92000000	     53.18646046	    -46.52679093	    -18.94346904	      2.89444618	     -0.40890172	      0.00172210	    263.32728128	     43.51510279	    175.99709247	    263.04879924	      0.00000000	      0.00000000	     77.71342042	     27.37745381	   -150.87660869	    -40.85740279	     76.71245039	    252.07288891	      0.00000000	      0.00000000	    394.28383298	    -51.65146534	    -67.76974907	     71.10013530	    -10.50084224
      0.92500000	     46.07913741	    -63.89850613	    -48.76038096	      2.90772581	     -0.37963016	      0.02028649	    288.17523349	     59.42760492	    206.34651274	    245.20145174	      0.00000000	      0.00000000	     82.28684971	     40.67979962	   -165.90321061	    -68.66604810	     45.30601082	    205.68707002	      0.00000000	      0.00000000	    401.17950018	    -10.39054619	    -43.86662193	     78.18946032	     17.71555318
      0.93000000	     42.87895159	    -73.33588254	    -70.85597274	      2.91671577	     -0.33845171	      0.04372811	    302.36172079	     69.25732821	    222.96842883	    224.39176037	      0.00000000	      0.00000000	     84.28709147	     50.06168867	   -179.08758826	    -85.87792163	     23.25375691	    169.49143642	      0.00000000	      0.00000000	    392.21223321	     14.71746652	    -28.96873452	     77.90806746	     31.76206608
      0.93500000	     41.74465370	    -75.96365321	    -81.52608030	      2.92290206	     -0.28535158	      0.07097887	    306.86632428	     74.71262427	    223.81822930	    199.78811924	      0.00000000	      0.00000000	     83.61784535	     55.06504356	   -190.23669664	    -93.07752560	     13.13535834	    142.06757983	      0.00000000	      0.00000000	    369.52966882	     26.53573151	    -21.55618829	     72.65399595	     30.44923941
      0.94000000	     40.14697921	    -73.89867908	    -79.47912073	      2.92739360	     -0.22342527	      0.09906116	    304.80282600	     77.75041342	    209.91153191	    171.58568822	      0.00000000	      0.00000000	     81.44312972	     55.51162081	   -198.19674841	    -92.58600849	     14.99280009	    121.57749754	      0.00000000	      0.00000000	    336.98022357	     29.87285424	    -18.39701072	     65.38151071	     16.13870485
      0.94500000	     36.19863016	    -69.36571802	    -66.50502778	      2.93094859	     -0.15697143	      0.12448503	    299.84040056	     79.61801601	    185.01341562	    140.76266640	      0.00000000	      0.00000000	     79.00899136	     51.12036441	   -202.36349084	    -87.34322319	     26.49716089	    105.37400723	      0.00000000	      0.00000000	    298.80450912	     29.06099850	    -16.18877987	     58.55878838	     -6.40227500
      0.95000000	     29.35484753	    -64.13333188	    -47.00425844	      2.93393502	     -0.09010364	      0.14452722	    295.00059028	     80.59556512	    154.52362490	    108.72293752	      0.00000000	      0.00000000	     76.72300272	     41.31781712	   -203.48961544	    -80.01485707	     43.52598736	     90.03328754	      0.00000000	      0.00000000	    258.46756361	     25.92177142	    -12.62370501	     53.62836980	    -31.70088279
      0.95500000	     20.26349925	    -59.55949509	    -26.43513395	      2.93613045	     -0.02649249	      0.15771668	    292.14711868	     80.73839463	    123.98102301	     76.93156609	      0.00000000	      0.00000000	     74.43325233	     25.98412045	   -203.28428613	    -72.81907022	     61.31188364	     72.35924675	      0.00000000	      0.00000000	    218.83023811	     20.50256915	     -6.59955910	     51.25435393	    -54.83775580
      0.96000000	     10.21692183	    -56.80769375	     -9.43553882	      2.93681047	      0.03092374	      0.16361153	    291.81794955	     80.69561539	     97.67358685	     46.45679898	      0.00000000	      0.00000000	     72.12689238	      6.66163500	   -203.57117992	    -67.66223535	     75.82359585	     50.50302552	      0.00000000	      0.00000000	    182.80195164	     13.48463230	      1.96719682	     51.82419931	    -72.23073051
      0.96500000	      0.78268557	    -56.79196836	      1.50596487	      2.93530494	      0.08116092	      0.16238522	    293.03210229	     81.70984354	     77.67224111	     17.47955727	      0.00000000	      0.00000000	     69.87768762	    -13.17097880	   -205.92723218	    -66.06312856	     84.69099330	     24.21916934	      0.00000000	      0.00000000	    153.00586156	      7.04125362	     12.19067325	     55.66765364	    -82.23715512
      0.97000000	     -6.39807254	    -59.97405614	      6.40221712	      2.93162791	      0.12632434	      0.15456320	    293.38952403	     85.00489696	     63.55876192	    -10.86420813	      0.00000000	      0.00000000	     67.41562389	    -29.29819650	   -211.66970998	    -68.94915312	     87.35206091	     -5.57884668	      0.00000000	      0.00000000	    130.60926908	      3.56267587	     22.29311038	     63.03432559	    -85.44507699
      0.97500000	     -9.90998988	    -66.21754221	      7.13206701	      2.92686989	      0.17123039	      0.14092742	    289.84328616	     91.12362680	     53.07933590	    -40.01998619	      0.00000000	      0.00000000	     64.42956723	    -38.66769058	   -221.70594933	    -76.48883414	     84.66395277	    -37.37434697	      0.00000000	      0.00000000	    114.43931544	      4.28516361	     30.10227488	     73.92037124	    -84.22830226
      0.98000000	     -8.99601457	    -74.67409167	      6.19229954	      2.92332240	      0.22152890	      0.12262925	    279.91989322	     99.46257224	     43.50643533	    -71.19000990	      0.00000000	      0.00000000	     61.39338778	    -40.76439581	   -236.22773331	    -87.87530236	     78.38156484	    -69.58177475	      0.00000000	      0.00000000	    100.96186108	      8.92522689	     33.91060300	     87.66703351	    -81.57723769
      0.98500000	     -4.02971076	    -83.79748647	      5.52065555	      2.92403196	      0.28128156	      0.10169871	    262.91840461	    108.28179614	     32.99067351	   -104.72417445	      0.00000000	      0.00000000	     59.67924051	    -37.58651390	   -254.31062068	   -101.21997056	     70.62867695	   -100.94759408	      0.00000000	      0.00000000	     85.19766880	     15.87707272	     33.34917616	    102.58352968	    -79.89585307
      0.99000000	      3.23238306	    -91.71262628	      5.87960867	      2.93155247	      0.35098273	      0.08170153	    240.60073389	    115.40935082	     21.26888296	   -140.01187826	      0.00000000	      0.00000000	     60.55309944	    -32.37466007	   -273.54951023	   -113.96187331	     63.22489431	   -130.51865538	      0.00000000	      0.00000000	     62.33208530	     22.67297202	     29.82563661	    116.10470832	    -80.40921668
      0.99500000	     10.08046401	    -96.90978902	      6.86122672	      2.94662906	      0.42710505	      0.06755249	    216.73718710	    119.32294372	      9.52325824	   -175.82470789	      0.00000000	      0.00000000	     63.81602256	    -28.11263808	   -290.32383013	   -123.83128197	     56.95427861	   -157.25696667	      0.00000000	      0.00000000	     29.31313920	     26.82862398	     26.03986677	    125.64856963	    -83.20729308
      1.00000000	     14.04146002	    -98.89100426	      7.37635202	      2.96789818	      0.50372233	      0.06380148	    195.34179550	    119.91803655	     -0.46456757	   -210.93570560	      0.00000000	      0.00000000	     67.11699871	    -26.68486920	   -301.07303832	   -129.83115551	     51.25195853	   -179.79398153	      0.00000000	      0.00000000	    -14.22664756	     26.90999207	     24.61403984	    129.76066426	    -87.58677379
      1.00500000	     14.10905615	    -98.33054399	      6.34909288	      2.99267068	      0.57521906	      0.07229399	    178.62134403	    118.45601433	     -7.37806136	   -244.66960082	      0.00000000	      0.00000000	     66.64695148	    -28.87697811	   -303.90873103	   -132.54552337	     44.64200210	   -196.67608313	      0.00000000	      0.00000000	    -65.94715250	     23.28099788	     26.70259872	    128.78256001	    -92.35470127
      1.01000000	     11.09270307	    -96.65520254	      3.22218521	      3.01792664	      0.63823115	      0.09111171	    166.15161544	    116.79044672	    -10.99532826	   -277.00875523	      0.00000000	      0.00000000	     59.10589389	    -34.71002847	   -299.35895105	   -133.60006128	     35.63209157	   -206.96700302	      0.00000000	      0.00000000	   -121.63240597	     18.04434872	     31.57202278	    124.56697585	    -95.97217364
      1.01500000	      6.89586320	    -95.42435880	     -1.89314624	      3.04097930	      0.69189541	      0.11561678	    155.73010837	    116.50238347	    -12.14888170	   -308.26033558	      0.00000000	      0.00000000	     43.80471618	    -43.35497414	   -289.77603863	   -134.82054600	     23.45179049	   -210.77424130	      0.00000000	      0.00000000	   -176.61849426	     14.12150580	     37.33306322	    119.59872486	    -96.80106004
      1.02000000	      3.37349314	    -95.93735912	     -8.23895234	      3.06006193	      0.73699490	      0.14057738	    144.91579734	    118.51124370	    -12.34925094	   -338.69734704	      0.00000000	      0.00000000	     23.51944539	    -52.64369681	   -278.06036574	   -137.71590691	      8.35552905	   -209.41409514	      0.00000000	      0.00000000	   -227.24162270	     13.96562487	     42.13967212	    116.26041973	    -93.73581160
      1.02500000	      1.56037056	    -99.07701166	    -14.53260233	      3.07491545	      0.77498336	      0.16193233	    132.05370459	    123.15625748	    -13.32355455	   -368.48262099	      0.00000000	      0.00000000	      3.44049630	    -59.26016500	   -266.63069916	   -143.32086373	     -8.52239897	   -205.14693159	      0.00000000	      0.00000000	   -271.61991752	     18.64212376	     45.01258771	    116.42695851	    -86.88979687
      1.03000000	      1.58161571	   -105.11029847	    -19.40965692	      3.08674879	      0.80730302	      0.17760656	    116.46782759	    130.27816767	    -16.40425770	   -397.76235556	      0.00000000	      0.00000000	    -11.31266131	    -60.27674197	   -256.99142616	   -152.00791463	    -25.81713886	   -200.48481717	      0.00000000	      0.00000000	   -309.57082183	     27.73404777	     45.91669301	    121.04221168	    -77.66522980
      1.03500000	      2.91891896	   -113.38182116	    -22.11888897	      3.09731133	      0.83493733	      0.18753565	     98.33084976	    139.01482448	    -21.88979299	   -426.66768438	      0.00000000	      0.00000000	    -18.08415234	    -54.84065815	   -249.62469203	   -163.10903358	    -42.73223501	   -197.31567595	      0.00000000	      0.00000000	   -342.09051128	     40.02703471	     45.41579674	    129.58361918	    -68.07901073
      1.04000000	      4.56488674	   -122.23853878	    -22.93042094	      3.10783386	      0.85807695	      0.19324822	     78.67906561	    147.66782849	    -28.80317912	   -455.18505494	      0.00000000	      0.00000000	    -17.42646219	    -44.27599112	   -243.94039976	   -174.71861594	    -59.23937066	   -196.36584805	      0.00000000	      0.00000000	   -370.73286598	     54.42562386	     44.47884171	    139.87812399	    -59.83373216
      1.04500000	      5.18841455	   -129.58101060	    -22.90010672	      3.11869491	      0.87602529	      0.19715293	     59.26033169	    154.19690345	    -35.40503055	   -483.12182402	      0.00000000	      0.00000000	    -12.09445120	    -30.81451904	   -238.55118700	   -184.23949406	    -75.60655166	   -197.32198955	      0.00000000	      0.00000000	   -396.83498106	     70.27163124	     44.39644032	    148.84581951	    -53.63150414
      1.05000000	      3.66004837	   -133.90138935	    -23.19292476	      3.12995655	      0.88752068	      0.20157128	     41.74890416	    157.22769367	    -40.32534355	   -510.34068983	      0.00000000	      0.00000000	     -5.45004075	    -16.61524044	   -232.10989897	   -189.63246888	    -91.90817924	   -199.37384338	      0.00000000	      0.00000000	   -420.66287735	     86.79113028	     46.37879940	    154.03367453	    -49.01523938
      1.05500000	     -0.36889453	   -135.00839207	    -24.46173772	      3.14221536	      0.89123398	      0.20791406	     26.81537033	    156.73041660	    -43.50151840	   -537.03666816	      0.00000000	      0.00000000	     -0.18182069	     -3.62615016	   -224.13856977	   -190.41660887	   -107.84335243	   -201.65184290	      0.00000000	      0.00000000	   -440.91711290	    102.49667182	     51.01433958	    154.80750291	    -44.83846977
      1.06000000	     -6.44046849	   -133.80480811	    -26.65910390	      3.15688421	      0.88604761	      0.21646047	     13.98911326	    153.74949718	    -46.13245496	   -563.66135757	      0.00000000	      0.00000000	      2.36264901	      6.57489998	   -215.06942858	   -187.55331582	   -122.75794702	   -203.29918540	      0.00000000	      0.00000000	   -455.02710633	    115.49590611	     58.17797545	    152.21693351	    -40.08358251
      1.06500000	    -13.85781572	   -131.39623085	    -29.29195747	      3.17548320	      0.87110849	      0.22658304	      2.44769934	    149.45745217	    -49.80259667	   -590.49406164	      0.00000000	      0.00000000	      2.07473037	     13.46716882	   -205.49543544	   -182.45550429	   -135.87274847	   -203.35221329	      0.00000000	      0.00000000	   -460.22280534	    124.53087521	     67.49315490	    147.83800823	    -34.43392755
      1.07000000	    -22.24493661	   -128.30262436	    -31.84571429	      3.19851997	      0.84601798	      0.23704636	     -8.11734952	    144.31608545	    -55.59962562	   -617.26804589	      0.00000000	      0.00000000	     -0.53078597	     18.25958680	   -195.41293127	   -176.03679332	   -146.75771719	   -200.70857117	      0.00000000	      0.00000000	   -454.83199626	    129.66319090	     78.78211871	    142.64910539	    -28.27570411
      1.07500000	    -31.43637827	   -124.23285649	    -34.08087382	      3.22487566	      0.81138590	      0.24639194	    -17.52381674	    137.89840116	    -63.80390050	   -643.15332840	      0.00000000	      0.00000000	     -4.74626153	     23.85748330	   -184.30846940	   -168.37914175	   -155.73996419	   -194.29890306	      0.00000000	      0.00000000	   -439.01962121	    131.81950801	     91.82879116	    136.62304030	    -22.34856321
      1.08000000	    -40.83721662	   -118.35884733	    -36.05996980	      3.25202151	      0.76924204	      0.25335759	    -25.88344372	    129.30618848	    -74.11884528	   -666.98458500	      0.00000000	      0.00000000	     -9.59295715	     34.15551668	   -172.01206778	   -158.90903397	   -163.62025055	   -183.45657839	      0.00000000	      0.00000000	   -414.57336944	    131.59380531	    105.63610623	    129.01573396	    -17.39423897
      1.08500000	    -49.12529879	   -109.79039852	    -37.98289450	      3.27676943	      0.72257615	      0.25702662	    -34.04087143	    117.73391715	    -86.03726618	   -687.46503486	      0.00000000	      0.00000000	    -13.59014985	     53.22373063	   -159.31299029	   -146.71572971	   -170.63894899	   -168.35164901	      0.00000000	      0.00000000	   -384.17331903	    128.40671330	    118.15750642	    118.95311278	    -13.93954254
      1.09000000	    -54.62225487	    -98.02485235	    -39.98047428	      3.29607883	      0.67424883	      0.25677596	    -43.22663025	    102.89456443	    -99.06135536	   -703.30648155	      0.00000000	      0.00000000	    -14.83262381	     84.63622384	   -147.77719973	   -130.94849473	   -175.67299913	   -150.16526101	      0.00000000	      0.00000000	   -351.03772031	    120.52863243	    126.85799279	    105.96918931	    -12.23988898
      1.09500000	    -55.94981731	    -83.15918294	    -41.90200950	      3.30769847	      0.62609229	      0.25237568	    -54.39063433	     85.14911936	   -112.83837312	   -713.38024458	      0.00000000	      0.00000000	    -11.43673451	    130.73864862	   -138.99230378	   -111.28548318	   -176.37186663	   -130.74867504	      0.00000000	      0.00000000	   -319.18236998	    105.76918832	    129.66694789	     90.22587027	    -12.40992207
      1.10000000	    -52.77527048	    -65.69663215	    -43.11439796	      3.31074240	      0.57846600	      0.24420447	    -67.45618975	     65.17130532	   -127.32357866	   -716.80032650	      0.00000000	      0.00000000	     -2.09674122	    191.90139490	   -133.47392815	    -88.17491947	   -169.74912300	   -111.85533076	      0.00000000	      0.00000000	   -293.35954835	     82.53314041	    126.05104154	     72.25155527	    -14.66923336
      1.10500000	    -46.36067261	    -46.21780021	    -42.51147105	      3.30609686	      0.53025832	      0.23331442	    -80.78057675	     43.48840325	   -142.83214344	   -712.91205993	      0.00000000	      0.00000000	     13.48380172	    266.15982153	   -129.77518505	    -62.75328291	   -152.87066889	    -94.28139046	      0.00000000	      0.00000000	   -277.71028868	     50.72520399	    117.73396631	     52.53330567	    -19.45995017
      1.11000000	    -39.24530844	    -25.38355038	    -39.01751304	      3.29623097	      0.47948550	      0.22129540	    -91.54581665	     20.56465327	   -159.68304901	   -701.35251909	      0.00000000	      0.00000000	     34.39241484	    349.35627139	   -124.81446333	    -36.65834883	   -124.06634394	    -77.36394424	      0.00000000	      0.00000000	   -273.51400666	     12.00221366	    108.17974473	     31.50764761	    -27.17155767
      1.11500000	    -34.04798953	     -4.20048057	    -32.44078042	      3.28422937	      0.42428798	      0.21001544	    -97.08597501	     -2.64418927	   -177.42784259	   -682.25167287	      0.00000000	      0.00000000	     58.55055259	    435.51672461	   -115.49242210	    -11.75065058	    -84.34935193	    -59.18941765	      0.00000000	      0.00000000	   -277.47196257	    -30.46718916	    100.90555535	      9.89010382	    -37.51826342
      1.12000000	    -32.30808557	     15.92995484	    -23.92131158	      3.27243695	      0.36378962	      0.20129028	    -96.14542354	    -24.43300690	   -194.21845363	   -656.44103799	      0.00000000	      0.00000000	     83.03070803	    517.49349443	   -100.27459259	     10.30409616	    -37.66982219	    -37.40219192	      0.00000000	      0.00000000	   -281.85283178	    -72.35523015	     97.89264528	    -11.18013666	    -49.07176754
      1.12500000	    -33.99617205	     33.56299257	    -15.43068935	      3.26147069	      0.29860048	      0.19652502	    -89.40669263	    -42.78501784	   -206.96357972	   -625.50469954	      0.00000000	      0.00000000	    104.78871311	    588.27534827	    -79.73010487	     28.39342470	     10.46916118	    -10.16840235	      0.00000000	      0.00000000	   -276.95099622	   -108.85718561	     98.95558299	    -30.39421314	    -59.49544234
      1.13000000	    -37.60632158	     47.69217460	     -8.70438397	      3.25019596	      0.23090301	      0.19637811	    -79.36469601	    -56.15294091	   -212.32935958	   -591.58095008	      0.00000000	      0.00000000	    121.60074796	    642.59708707	    -56.18871627	     42.07099143	     54.92624036	     23.09669244	      0.00000000	      0.00000000	   -254.89702231	   -136.07984983	    101.95451103	    -46.66634036	    -66.48832027
      1.13500000	    -40.75278273	     57.99620471	     -4.44221083	      3.23663550	      0.16388589	      0.20057163	    -69.54690381	    -63.98088858	   -207.97999451	   -556.93750758	      0.00000000	      0.00000000	    132.55616465	    677.52684600	    -32.85609907	     51.44532507	     92.21692591	     61.52772221	      0.00000000	      0.00000000	   -212.77396076	   -152.63925916	    103.68095209	    -59.35293608	    -68.82012729
      1.14000000	    -41.20051302	     64.72895137	     -2.26918094	      3.21916526	      0.10064517	      0.20802043	    -63.12979036	    -66.67969154	   -193.32942266	   -523.41254400	      0.00000000	      0.00000000	    137.89514795	    691.63250965	    -12.60574707	     56.99436761	    120.91392728	    103.18417925	      0.00000000	      0.00000000	   -153.49715510	   -160.23417645	    101.23806906	    -68.26569877	    -66.65366183
      1.14500000	    -37.81567424	     68.42647958	     -1.32946457	      3.19728246	      0.04319627	      0.21728638	    -61.62314619	    -65.23805235	   -169.53322070	   -491.85995925	      0.00000000	      0.00000000	    138.51930096	    684.02220191	      2.99860409	     59.44032330	    141.29415726	    145.68104488	      0.00000000	      0.00000000	    -84.45643485	   -162.51925945	     93.25144803	    -73.62653797	    -60.93588735
      1.15000000	    -30.92276339	     69.66896806	     -0.95171669	      3.17170884	     -0.00795103	      0.22705743	    -64.36493865	    -60.82812244	   -139.00616938	   -461.86919182	      0.00000000	      0.00000000	    135.35419293	    654.36611818	     14.00380924	     59.65812782	    154.54247935	    186.74451700	      0.00000000	      0.00000000	    -14.83862262	   -163.04747141	     80.31710172	    -75.98897572	    -52.56645540
      1.15500000	    -21.99935123	     68.96573771	     -0.90151482	      3.14395669	     -0.05364851	      0.23630374	    -68.97865254	    -54.58094612	   -104.95832489	   -431.95802607	      0.00000000	      0.00000000	    128.76676542	    603.64525871	     21.74447522	     58.50327058	    162.00285322	    224.63086358	      0.00000000	      0.00000000	     47.25613692	   -163.86322922	     64.58880172	    -76.03112645	    -42.15822498
      1.16000000	    -12.89457232	     66.73418914	     -1.23761015	      3.11553614	     -0.09556334	      0.24411223	    -72.44147711	    -47.55059906	    -71.32825183	   -399.97800692	      0.00000000	      0.00000000	    118.57629296	    535.19725481	     28.12243168	     56.61446284	    164.71442593	    258.44247609	      0.00000000	      0.00000000	     96.67958662	   -165.53272650	     48.67229614	    -74.30422016	    -30.37636508
      1.16500000	     -4.96471396	     63.38023666	     -2.11476259	      3.08723701	     -0.13551244	      0.24950025	    -72.16208066	    -40.85594116	    -43.00105003	   -363.32935378	      0.00000000	      0.00000000	    104.86918732	    455.94473882	     34.78364662	     54.39582193	    163.14803946	    288.21733912	      0.00000000	      0.00000000	    131.34923765	   -167.95523090	     34.39036330	    -71.17753301	    -18.22257057
      1.17000000	      1.39882885	     59.39758644	     -3.72132354	      3.05912409	     -0.17491871	      0.25145768	    -66.65563107	    -35.77555708	    -25.44664018	   -319.19915568	      0.00000000	      0.00000000	     88.99876115	    376.61825407	     42.50262597	     52.16598448	    157.20597296	    314.54943643	      0.00000000	      0.00000000	    151.11585732	   -170.88240044	     22.19765159	    -66.97802464	     -6.82720975
      1.17500000	      6.72018244	     55.28914593	     -6.27005280	      3.03126616	     -0.21440228	      0.24926882	    -55.89743125	    -33.43535013	    -22.93691127	   -265.42393036	      0.00000000	      0.00000000	     73.88923124	    309.16595269	     50.92038872	     50.16736574	    146.54162874	    337.85920013	      0.00000000	      0.00000000	    156.63547781	   -173.79289362	     11.42189768	    -62.04328966	      3.06887543
      1.18000000	     12.07114551	     51.29571914	     -9.94233154	      3.00434425	     -0.25357299	      0.24295240	    -41.47074090	    -34.15825201	    -35.84863329	   -201.88664561	      0.00000000	      0.00000000	     63.26138223	    261.89422694	     58.72851006	     48.30082787	    130.89433957	    357.94198271	      0.00000000	      0.00000000	    149.07923478	   -175.55727254	      0.86743204	    -56.56280190	     11.43334085
      1.18500000	     18.57686294	     47.18727020	    -14.80082539	      2.97943101	     -0.29127178	      0.23346039	    -26.28681422	    -37.04324585	    -58.92937966	   -131.45752831	      0.00000000	      0.00000000	     60.12025497	    235.58167588	     64.30894374	     45.88654889	    110.23974688	    374.19077171	      0.00000000	      0.00000000	    130.60856900	   -174.53081862	    -10.62378794	    -50.40265227	     18.83961965
      1.19000000	     26.90910700	     42.30042690	    -20.71336834	      2.95722879	     -0.32629582	      0.22243161	    -13.71168692	    -40.13511369	    -82.13858664	    -59.62177626	      0.00000000	      0.00000000	     65.26279413	    223.10187025	     66.55906242	     41.75791076	     84.96962599	    386.19808220	      0.00000000	      0.00000000	    104.93175168	   -169.31555386	    -23.73094452	    -43.09406604	     26.18850363
      1.19500000	     36.89605148	     35.71649496	    -27.28659695	      2.93766545	     -0.35826397	      0.21174600	     -6.37125235	    -40.97358490	    -94.03842382	      7.11270598	      0.00000000	      0.00000000	     76.46452755	    212.33404549	     65.50843038	     34.57245114	     56.17042960	    394.23329101	      0.00000000	      0.00000000	     77.15716344	   -159.80662784	    -38.29147734	    -33.92331951	     34.53132298
      1.20000000	     47.46812292	     26.42949472	    -33.82474929	      2.92027470	     -0.38811125	      0.20314028	     -5.22413498	    -37.19253433	    -86.30777996	     63.28752559	      0.00000000	      0.00000000	     88.64892586	    190.64108078	     62.39934232	     23.08121589	     25.68930519	    399.32145704	      0.00000000	      0.00000000	     52.58327903	   -147.80038441	    -53.17143677	    -22.04159064	     44.90318052
      1.20500000	     57.12200818	     13.56762797	    -39.44683310	      2.90476330	     -0.41782083	      0.19781404	     -9.40441011	    -27.10842668	    -57.29019949	    106.22587778	      0.00000000	      0.00000000	     94.87041071	    149.11148591	     59.08654356	      6.40903861	     -4.22440601	    402.89006540	      0.00000000	      0.00000000	     34.93040899	   -136.58370548	    -66.68681209	     -6.69448049	     57.91743201
      1.21000000	     64.66676482	     -3.20171166	    -43.44243091	      2.89101339	     -0.44949563	      0.19600447	    -16.83855684	    -10.28814134	    -12.59275584	    136.64791612	      0.00000000	      0.00000000	     87.60212495	     84.79796095	     57.11018130	    -15.47562469	    -31.48644046	    406.19497106	      0.00000000	      0.00000000	     25.19051730	   -129.45654000	    -77.45935817	     12.36001229	     73.17945926
      1.21500000	     69.65622057	    -23.20207757	    -45.62201889	      2.87867854	     -0.48445835	      0.19678289	    -25.11187795	     12.11130076	     37.56596056	    157.84355454	      0.00000000	      0.00000000	     60.21008565	      0.05226118	     57.17014076	    -41.27376014	    -54.51317274	    409.88950725	      0.00000000	      0.00000000	     21.95887933	   -127.94253184	    -85.01493032	     34.44271746	     88.98535065
      1.22000000	     72.20954641	    -44.60271000	    -46.34879454	      2.86698478	     -0.52307693	      0.19835740	    -31.97474045	     37.49519913	     82.31032009	    174.13238456	      0.00000000	      0.00000000	      9.06805094	    -99.74110683	     59.35520078	    -68.33742437	    -72.21998125	    414.00161883	      0.00000000	      0.00000000	     22.97559443	   -130.96407665	    -89.65291286	     57.86412783	    102.85370865
      1.22500000	     72.51632636	    -64.86705041	    -46.29287848	      2.85479748	     -0.56525187	      0.19887195	    -35.32796637	     62.52176265	    113.23210043	    189.75896821	      0.00000000	      0.00000000	    -63.93578284	   -207.83818977	     63.78356007	    -93.36072252	    -84.00112395	    418.29475425	      0.00000000	      0.00000000	     26.63450157	   -135.67535108	    -91.85881395	     80.26711939	    112.87824213
      1.23000000	     70.50366212	    -81.60880004	    -46.15222911	      2.84056352	     -0.61079010	      0.19725715	    -33.06813504	     84.06582575	    126.09210206	    208.50730323	      0.00000000	      0.00000000	   -150.17756034	   -316.64581096	     71.06498300	   -113.43926671	    -89.77910039	    422.67420559	      0.00000000	      0.00000000	     32.34843956	   -139.25371076	    -91.86827497	     99.26084556	    118.98600467
      1.23500000	     65.90343168	    -93.38478435	    -46.46544824	      2.82207081	     -0.65914478	      0.19364635	    -23.24957544	    100.02007332	    121.24000289	    233.57112527	      0.00000000	      0.00000000	   -235.79357971	   -417.69497794	     82.22471383	   -126.91360910	    -89.89350363	    427.29090689	      0.00000000	      0.00000000	     39.91660005	   -140.16360706	    -89.72960742	    113.09937344	    123.03592385
      1.24000000	     58.66870328	   -100.03370635	    -47.54522877	      2.79652012	     -0.70879930	      0.18926634	     -4.64729448	    109.56104298	    102.75181009	    267.42040352	      0.00000000	      0.00000000	   -305.36507660	   -501.36533039	     98.07329187	   -133.63065497	    -84.87989032	    432.31287013	      0.00000000	      0.00000000	     48.97040073	   -138.05509216	    -85.76976288	    121.12025690	    127.64545312
      1.24500000	     49.46933826	   -102.47227623	    -49.51563970	      2.76130115	     -0.75688977	      0.18591955	     22.55003328	    112.87219943	     76.67888793	    311.59886991	      0.00000000	      0.00000000	   -346.25175600	   -557.09926001	    118.35238093	   -134.63910576	    -75.44897796	    437.57335876	      0.00000000	      0.00000000	     59.02883302	   -132.90844716	    -81.07605366	    123.75536017	    134.68543935
      1.25000000	     39.89176352	   -102.22745206	    -52.33260760	      2.71521124	     -0.79943289	      0.18520675	     56.26772379	    110.80948375	     49.34563828	    366.14938624	      0.00000000	      0.00000000	   -352.52410242	   -575.84059967	    141.24145318	   -131.70859260	    -62.71632577	    442.38519671	      0.00000000	      0.00000000	     69.68616702	   -124.63801348	    -77.58297466	    122.25129075	    144.51645833
      1.25500000	     32.10610544	   -101.00565605	    -55.69207361	      2.65957400	     -0.83222481	      0.18778407	     92.59347710	    104.85237544	     26.11774035	    428.67932551	      0.00000000	      0.00000000	   -327.27222511	   -554.58699382	    163.65839041	   -126.96657651	    -48.30902557	    445.73823678	      0.00000000	      0.00000000	     80.45682577	   -113.45344877	    -77.56425380	    118.34404627	    156.22429393
      1.26000000	     28.04061698	   -100.24888922	    -58.95856136	      2.59882373	     -0.85228233	      0.19299558	    126.63440751	     96.95751609	     10.24772790	    493.98829914	      0.00000000	      0.00000000	   -281.53526481	   -499.52886147	    182.31042308	   -122.43762662	    -34.00360055	    446.80993579	      0.00000000	      0.00000000	     90.55467023	   -100.31475226	    -82.60278072	    113.84797023	    168.30326756
      1.26500000	     28.35124140	   -100.64065107	    -61.38274475	      2.54003576	     -0.85944920	      0.19916281	    154.14503522	     89.01278142	      2.02646831	    555.02281689	      0.00000000	      0.00000000	   -229.84938743	   -425.15907243	    195.06613712	   -119.38639909	    -21.21723315	    445.51240723	      0.00000000	      0.00000000	     99.07117243	    -86.94383895	    -92.41702894	    110.11144136	    179.23751302
      1.27000000	     31.79270709	   -101.91571196	    -62.59470421	      2.49120092	     -0.85725790	      0.20449442	    173.03046726	     82.39347258	     -0.71988660	    604.59839833	      0.00000000	      0.00000000	   -185.14691700	   -350.72836113	    201.88900233	   -117.97606653	    -10.97690764	    442.74950500	      0.00000000	      0.00000000	    105.37187100	    -75.41662880	   -104.32300126	    107.67104306	    187.82604716
      1.27500000	     35.67290241	   -103.22616727	    -62.88476470	      2.45909012	     -0.85190748	      0.20790276	    183.50471668	     78.01048373	     -0.91860441	    636.84522132	      0.00000000	      0.00000000	   -155.82456192	   -295.89909832	    204.53940810	   -117.60472752	     -4.23559076	    440.09988757	      0.00000000	      0.00000000	    109.20014244	    -67.62971583	   -114.07332220	    106.41329537	    193.27279255
      1.28000000	     37.33119339	   -103.76774700	    -62.87695006	      2.44792408	     -0.84931476	      0.20904970	    186.78608672	     76.47148258	     -0.73170649	    648.01944365	      0.00000000	      0.00000000	   -145.73162230	   -275.72461052	    205.12038680	   -117.57660614	     -1.86378170	    439.02234724	      0.00000000	      0.00000000	    110.48319926	    -64.88115384	   -117.83246611	    106.03893310	    195.13592751
