# Supplementary material for: Biomechanics of running: A special reference to the comparisons of wearing boots and running shoes
Source: PLoS One. 2022 Jun 24;17(6):e0270496. doi: 10.1371/journal.pone.0270496 (PMC9231798; doi:10.1371/journal.pone.0270496)
Supplement: S1 File — The file contains experimental markers and force data (TRC and MOT), OpenSim model (OSIM), setup (XML), and output (STO) files for 17 participants, 2 conditions (boot\shoe), and 4 trials which are stored in separate folders. (ZIP) [file pone.0270496.s001.zip › DataSet/s01/boot/T3/results/s01_boot_T3_TD.txt]

velocity	3.06888
Rstance	0.28
Rswing	0.505
Rflight	0.115
Rstep	0.395
Rstride	0.785
Lstance	0.255	0.285
Lswing	0.515
Lflight	0.12	0.105
Lstep	0.375	0.39
Lstride	0.77
RstepWidth	4.5342
RflightLength	112.02732
RstepLength	132.3778
RstrideLength	253.89082
RstrideHeight	26.26372
LstepWidth	12.00894	12.09299
LflightLength	103.52743	102.69939
LstepLength	108.15021	121.51302
LstrideLength	250.96796
LstrideHeight	30.28167
