# Supplementary material for: Biomechanics of running: A special reference to the comparisons of wearing boots and running shoes
Source: PLoS One. 2022 Jun 24;17(6):e0270496. doi: 10.1371/journal.pone.0270496 (PMC9231798; doi:10.1371/journal.pone.0270496)
Supplement: S1 File — The file contains experimental markers and force data (TRC and MOT), OpenSim model (OSIM), setup (XML), and output (STO) files for 17 participants, 2 conditions (boot\shoe), and 4 trials which are stored in separate folders. (ZIP) [file pone.0270496.s001.zip › DataSet/s01/boot/T3/s01_boot_T3_setupIK.xml]

<?xml version="1.0" encoding="UTF-8" ?>
<OpenSimDocument Version="40000">
	<InverseKinematicsTool name="s01_boot_T3">
		<!--Name of the directory where results are written. Be default this is the directory in which the setup file is be  executed.-->
		<results_directory></results_directory>
		<!--Name/path to the xml .osim file.-->
		<model_file>E:\MMMMM\s01\boot\static\s01_boot_scaled.osim</model_file>
		<!--The time range for the study.-->
		<time_range>0 100</time_range>
		<!--Name of the resulting inverse kinematics motion (.mot) file.-->
		<output_motion_file>E:\MMMMM\s01\boot\T3\results\s01_boot_T3_inverse_kinematics.mot</output_motion_file>
		<!--Flag (true or false) indicating whether or not to report errors from the inverse kinematics solution. Default is true.-->
		<report_errors>true</report_errors>
		<!--Markers and coordinates to be considered (tasks) and their weightings. The sum of weighted-squared task errors composes the cost function.-->
		<IKTaskSet>
			<objects>
				<IKMarkerTask name="RACR">
					<!--Whether or not this task will be used during inverse kinematics solve, default is true.-->
					<apply>true</apply>
					<!--Weight given to the task when solving inverse kinematics problems, default is 0.-->
					<weight>2</weight>
				</IKMarkerTask>
				<IKMarkerTask name="LACR">
					<!--Whether or not this task will be used during inverse kinematics solve, default is true.-->
					<apply>true</apply>
					<!--Weight given to the task when solving inverse kinematics problems, default is 0.-->
					<weight>2</weight>
				</IKMarkerTask>
				<IKMarkerTask name="C7">
					<!--Whether or not this task will be used during inverse kinematics solve, default is true.-->
					<apply>true</apply>
					<!--Weight given to the task when solving inverse kinematics problems, default is 0.-->
					<weight>2</weight>
				</IKMarkerTask>
				<IKMarkerTask name="CLAV">
					<!--Whether or not this task will be used during inverse kinematics solve, default is true.-->
					<apply>true</apply>
					<!--Weight given to the task when solving inverse kinematics problems, default is 0.-->
					<weight>1</weight>
				</IKMarkerTask>
				<IKMarkerTask name="RASI">
					<!--Whether or not this task will be used during inverse kinematics solve, default is true.-->
					<apply>true</apply>
					<!--Weight given to the task when solving inverse kinematics problems, default is 0.-->
					<weight>10</weight>
				</IKMarkerTask>
				<IKMarkerTask name="LASI">
					<!--Whether or not this task will be used during inverse kinematics solve, default is true.-->
					<apply>true</apply>
					<!--Weight given to the task when solving inverse kinematics problems, default is 0.-->
					<weight>10</weight>
				</IKMarkerTask>
				<IKMarkerTask name="midASIS">
					<!--Whether or not this task will be used during inverse kinematics solve, default is true.-->
					<apply>true</apply>
					<!--Weight given to the task when solving inverse kinematics problems, default is 0.-->
					<weight>10</weight>
				</IKMarkerTask>
				<IKMarkerTask name="RPSI">
					<!--Whether or not this task will be used during inverse kinematics solve, default is true.-->
					<apply>true</apply>
					<!--Weight given to the task when solving inverse kinematics problems, default is 0.-->
					<weight>10</weight>
				</IKMarkerTask>
				<IKMarkerTask name="LPSI">
					<!--Whether or not this task will be used during inverse kinematics solve, default is true.-->
					<apply>true</apply>
					<!--Weight given to the task when solving inverse kinematics problems, default is 0.-->
					<weight>10</weight>
				</IKMarkerTask>
				<IKMarkerTask name="midPSIS">
					<!--Whether or not this task will be used during inverse kinematics solve, default is true.-->
					<apply>true</apply>
					<!--Weight given to the task when solving inverse kinematics problems, default is 0.-->
					<weight>10</weight>
				</IKMarkerTask>
				<IKMarkerTask name="LHJC">
					<!--Whether or not this task will be used during inverse kinematics solve, default is true.-->
					<apply>false</apply>
					<!--Weight given to the task when solving inverse kinematics problems, default is 0.-->
					<weight>1</weight>
				</IKMarkerTask>
				<IKMarkerTask name="RHJC">
					<!--Whether or not this task will be used during inverse kinematics solve, default is true.-->
					<apply>false</apply>
					<!--Weight given to the task when solving inverse kinematics problems, default is 0.-->
					<weight>1</weight>
				</IKMarkerTask>
				<IKMarkerTask name="RTH1">
					<!--Whether or not this task will be used during inverse kinematics solve, default is true.-->
					<apply>true</apply>
					<!--Weight given to the task when solving inverse kinematics problems, default is 0.-->
					<weight>3</weight>
				</IKMarkerTask>
				<IKMarkerTask name="RTH2">
					<!--Whether or not this task will be used during inverse kinematics solve, default is true.-->
					<apply>true</apply>
					<!--Weight given to the task when solving inverse kinematics problems, default is 0.-->
					<weight>3</weight>
				</IKMarkerTask>
				<IKMarkerTask name="RTH3">
					<!--Whether or not this task will be used during inverse kinematics solve, default is true.-->
					<apply>true</apply>
					<!--Weight given to the task when solving inverse kinematics problems, default is 0.-->
					<weight>3</weight>
				</IKMarkerTask>
				<IKMarkerTask name="RTH4">
					<!--Whether or not this task will be used during inverse kinematics solve, default is true.-->
					<apply>true</apply>
					<!--Weight given to the task when solving inverse kinematics problems, default is 0.-->
					<weight>3</weight>
				</IKMarkerTask>
				<IKMarkerTask name="RLFC">
					<!--Whether or not this task will be used during inverse kinematics solve, default is true.-->
					<apply>true</apply>
					<!--Weight given to the task when solving inverse kinematics problems, default is 0.-->
					<weight>3</weight>
				</IKMarkerTask>
				<IKMarkerTask name="RTB1">
					<!--Whether or not this task will be used during inverse kinematics solve, default is true.-->
					<apply>true</apply>
					<!--Weight given to the task when solving inverse kinematics problems, default is 0.-->
					<weight>3</weight>
				</IKMarkerTask>
				<IKMarkerTask name="RTB2">
					<!--Whether or not this task will be used during inverse kinematics solve, default is true.-->
					<apply>true</apply>
					<!--Weight given to the task when solving inverse kinematics problems, default is 0.-->
					<weight>3</weight>
				</IKMarkerTask>
				<IKMarkerTask name="RTB3">
					<!--Whether or not this task will be used during inverse kinematics solve, default is true.-->
					<apply>true</apply>
					<!--Weight given to the task when solving inverse kinematics problems, default is 0.-->
					<weight>3</weight>
				</IKMarkerTask>
				<IKMarkerTask name="RTB4">
					<!--Whether or not this task will be used during inverse kinematics solve, default is true.-->
					<apply>true</apply>
					<!--Weight given to the task when solving inverse kinematics problems, default is 0.-->
					<weight>3</weight>
				</IKMarkerTask>
				<IKMarkerTask name="RLMAL">
					<!--Whether or not this task will be used during inverse kinematics solve, default is true.-->
					<apply>false</apply>
					<!--Weight given to the task when solving inverse kinematics problems, default is 0.-->
					<weight>3</weight>
				</IKMarkerTask>
				<IKMarkerTask name="RCAL">
					<!--Whether or not this task will be used during inverse kinematics solve, default is true.-->
					<apply>true</apply>
					<!--Weight given to the task when solving inverse kinematics problems, default is 0.-->
					<weight>3</weight>
				</IKMarkerTask>
				<IKMarkerTask name="RTOE">
					<!--Whether or not this task will be used during inverse kinematics solve, default is true.-->
					<apply>true</apply>
					<!--Weight given to the task when solving inverse kinematics problems, default is 0.-->
					<weight>3</weight>
				</IKMarkerTask>
				<IKMarkerTask name="RMT5">
					<!--Whether or not this task will be used during inverse kinematics solve, default is true.-->
					<apply>true</apply>
					<!--Weight given to the task when solving inverse kinematics problems, default is 0.-->
					<weight>3</weight>
				</IKMarkerTask>
				<IKMarkerTask name="RFF">
					<!--Whether or not this task will be used during inverse kinematics solve, default is true.-->
					<apply>true</apply>
					<!--Weight given to the task when solving inverse kinematics problems, default is 0.-->
					<weight>3</weight>
				</IKMarkerTask>
				<IKMarkerTask name="LTH1">
					<!--Whether or not this task will be used during inverse kinematics solve, default is true.-->
					<apply>true</apply>
					<!--Weight given to the task when solving inverse kinematics problems, default is 0.-->
					<weight>3</weight>
				</IKMarkerTask>
				<IKMarkerTask name="LTH2">
					<!--Whether or not this task will be used during inverse kinematics solve, default is true.-->
					<apply>true</apply>
					<!--Weight given to the task when solving inverse kinematics problems, default is 0.-->
					<weight>3</weight>
				</IKMarkerTask>
				<IKMarkerTask name="LTH3">
					<!--Whether or not this task will be used during inverse kinematics solve, default is true.-->
					<apply>true</apply>
					<!--Weight given to the task when solving inverse kinematics problems, default is 0.-->
					<weight>3</weight>
				</IKMarkerTask>
				<IKMarkerTask name="LTH4">
					<!--Whether or not this task will be used during inverse kinematics solve, default is true.-->
					<apply>true</apply>
					<!--Weight given to the task when solving inverse kinematics problems, default is 0.-->
					<weight>3</weight>
				</IKMarkerTask>
				<IKMarkerTask name="LLFC">
					<!--Whether or not this task will be used during inverse kinematics solve, default is true.-->
					<apply>true</apply>
					<!--Weight given to the task when solving inverse kinematics problems, default is 0.-->
					<weight>3</weight>
				</IKMarkerTask>
				<IKMarkerTask name="LTB1">
					<!--Whether or not this task will be used during inverse kinematics solve, default is true.-->
					<apply>true</apply>
					<!--Weight given to the task when solving inverse kinematics problems, default is 0.-->
					<weight>3</weight>
				</IKMarkerTask>
				<IKMarkerTask name="LTB2">
					<!--Whether or not this task will be used during inverse kinematics solve, default is true.-->
					<apply>true</apply>
					<!--Weight given to the task when solving inverse kinematics problems, default is 0.-->
					<weight>3</weight>
				</IKMarkerTask>
				<IKMarkerTask name="LTB3">
					<!--Whether or not this task will be used during inverse kinematics solve, default is true.-->
					<apply>true</apply>
					<!--Weight given to the task when solving inverse kinematics problems, default is 0.-->
					<weight>3</weight>
				</IKMarkerTask>
				<IKMarkerTask name="LTB4">
					<!--Whether or not this task will be used during inverse kinematics solve, default is true.-->
					<apply>true</apply>
					<!--Weight given to the task when solving inverse kinematics problems, default is 0.-->
					<weight>3</weight>
				</IKMarkerTask>
				<IKMarkerTask name="LLMAL">
					<!--Whether or not this task will be used during inverse kinematics solve, default is true.-->
					<apply>false</apply>
					<!--Weight given to the task when solving inverse kinematics problems, default is 0.-->
					<weight>3</weight>
				</IKMarkerTask>
				<IKMarkerTask name="LCAL">
					<!--Whether or not this task will be used during inverse kinematics solve, default is true.-->
					<apply>true</apply>
					<!--Weight given to the task when solving inverse kinematics problems, default is 0.-->
					<weight>3</weight>
				</IKMarkerTask>
				<IKMarkerTask name="LTOE">
					<!--Whether or not this task will be used during inverse kinematics solve, default is true.-->
					<apply>true</apply>
					<!--Weight given to the task when solving inverse kinematics problems, default is 0.-->
					<weight>3</weight>
				</IKMarkerTask>
				<IKMarkerTask name="LMT5">
					<!--Whether or not this task will be used during inverse kinematics solve, default is true.-->
					<apply>true</apply>
					<!--Weight given to the task when solving inverse kinematics problems, default is 0.-->
					<weight>3</weight>
				</IKMarkerTask>
				<IKMarkerTask name="LFF">
					<!--Whether or not this task will be used during inverse kinematics solve, default is true.-->
					<apply>true</apply>
					<!--Weight given to the task when solving inverse kinematics problems, default is 0.-->
					<weight>3</weight>
				</IKMarkerTask>
			</objects>
			<groups />
		</IKTaskSet>
		<!--TRC file (.trc) containing the time history of observations of marker positions obtained during a motion capture experiment. Markers in this file that have a corresponding task and model marker are included.-->
		<marker_file>E:\MMMMM\s01\boot\T3\exp\s01_boot_T3_markers.trc</marker_file>
		<!--The name of the storage (.sto or .mot) file containing the time history of coordinate observations. Coordinate values from this file are included if there is a corresponding model coordinate and task. -->
		<coordinate_file>Unassigned</coordinate_file>
	</InverseKinematicsTool>
</OpenSimDocument>
