# Supplementary material for: Biomechanics of running: A special reference to the comparisons of wearing boots and running shoes
Source: PLoS One. 2022 Jun 24;17(6):e0270496. doi: 10.1371/journal.pone.0270496 (PMC9231798; doi:10.1371/journal.pone.0270496)
Supplement: S1 File — The file contains experimental markers and force data (TRC and MOT), OpenSim model (OSIM), setup (XML), and output (STO) files for 17 participants, 2 conditions (boot\shoe), and 4 trials which are stored in separate folders. (ZIP) [file pone.0270496.s001.zip › DataSet/s01/boot/T4/exp/s01_boot_T4_markers.trc]

PathFileType	4	(X/Y/Z)	s1_boot_run_120006;yzx;r1
DataRate	CameraRate	NumFrames	NumMarkers	Units	OrigDataRate	OrigDataStartFrame	OrigNumFrames
200	200	252	43	mm	200	0	252
Frame#	Time	RASI			LASI			RPSI			LPSI			RTH1			RTH2			RTH3			RTH4			RLFC			RTB1			RTB2			RTB3			RTB4			RLMAL			RCAL			RTOE
		X1	Y1	Z1	X2	Y2	Z2	X3	Y3	Z3	X4	Y4	Z4	X5	Y5	Z5	X6	Y6	Z6	X7	Y7	Z7	X8	Y8	Z8	X9	Y9	Z9	X10	Y10	Z10	X11	Y11	Z11	X12	Y12	Z12	X13	Y13	Z13	X14	Y14	Z14	X15	Y15	Z15	X16	Y16	Z16
0	0.000000	-161.362991	1012.384827	717.264893	-176.832809	1038.116699	484.486725	-323.272339	1069.209961	662.709045	-334.557587	1073.903320	565.820129	-256.110352	754.257996	753.602966	-200.332352	737.256287	724.558044	-234.237335	639.533264	714.155396	-277.294525	648.639465	738.251526	-329.879578	525.201721	720.418396	-453.325745	491.583984	744.101929	-430.218903	431.047363	724.044373	-533.238892	408.924744	701.878235	-550.684998	462.539673	734.217834	-745.734070	397.465790	703.695190	-798.807861	453.083221	653.316284	-757.749451	237.317108	603.153992
1	0.005000	-145.253098	1009.598145	716.802124	-161.993423	1035.721802	484.406433	-308.718140	1065.708740	662.258667	-319.968506	1070.429321	565.733521	-238.206314	750.911011	753.905151	-182.785843	734.201538	724.158508	-215.493896	634.662720	713.351624	-258.448273	644.335510	738.292114	-309.096375	521.381775	722.004089	-432.735596	489.846405	744.291931	-411.118347	431.649628	724.205200	-514.138367	409.527008	702.039063	-530.272217	463.081573	733.951477	-726.789185	403.922546	703.073792	-775.239807	459.202698	652.268127	-742.277710	242.120209	605.294983
2	0.010000	-130.884262	1006.237244	716.297302	-147.705551	1034.533081	483.980377	-294.055817	1061.922363	661.565613	-305.866119	1066.978638	565.826172	-220.625412	747.223389	754.186707	-164.746323	731.006348	723.386597	-195.605515	631.055359	714.722290	-238.396729	639.940308	740.222107	-288.097137	516.125916	722.926453	-410.164734	486.917694	745.095459	-391.738251	432.616394	724.763367	-494.758270	410.493774	702.597229	-509.622742	463.844635	733.849060	-707.060120	409.821716	702.281921	-756.179199	465.666199	648.895081	-725.977356	246.181976	608.846008
3	0.015000	-114.982323	1003.115662	715.213684	-132.737122	1031.256470	483.675629	-278.660675	1057.674072	661.821228	-290.778290	1062.935059	565.964661	-202.822021	742.538513	754.534790	-146.197250	727.686646	723.260742	-173.824036	629.227539	717.064514	-216.688293	635.287903	742.435181	-266.303864	511.458679	724.322083	-389.166840	484.836182	745.536255	-371.622711	432.207825	725.171936	-474.642731	410.085205	703.005798	-488.364166	463.750122	733.619812	-686.361633	415.306335	701.748718	-733.069397	471.548004	646.578674	-708.641724	250.534134	611.235291
4	0.020000	-100.484032	999.586609	714.725342	-117.488602	1028.413330	483.416199	-263.992798	1053.462158	661.619934	-276.190216	1058.921753	565.928833	-184.254639	738.571777	754.624817	-127.304222	724.228943	723.589600	-153.008408	625.893555	718.179932	-196.114441	631.029785	743.351257	-244.539154	507.172333	725.485596	-366.244629	481.969360	745.991943	-351.163544	431.275208	725.760803	-454.183563	409.152588	703.594666	-466.810944	463.947052	733.638916	-666.355103	421.482056	700.764465	-710.859436	476.841827	643.828003	-689.761780	253.902283	614.905579
5	0.025000	-85.248817	995.812195	713.597656	-104.568176	1025.844116	481.418152	-249.716705	1049.096680	661.096436	-262.024719	1054.680298	566.004883	-165.571609	734.370361	754.412292	-108.232819	720.619873	724.181580	-132.817184	621.490967	718.526917	-176.277786	626.568237	743.216064	-222.648636	500.987701	726.354309	-344.780212	480.403809	745.564514	-330.637329	430.411835	726.025208	-433.657318	408.289215	703.859070	-444.542206	463.556915	733.525024	-644.913940	426.890869	699.960571	-687.348755	481.858032	642.095520	-670.278870	257.130035	617.944946
6	0.030000	-70.338425	991.600464	713.736694	-89.427071	1022.699646	480.709564	-234.373611	1043.945801	661.172302	-246.991943	1050.149536	566.125244	-147.241974	728.998352	754.607300	-89.148643	716.845947	724.845276	-112.908997	616.457520	718.563965	-156.458282	621.297485	742.839722	-200.447311	496.405212	727.194397	-322.014526	478.602783	746.504578	-309.442993	429.133026	726.466675	-412.463013	407.010406	704.300537	-422.103394	462.902893	733.287354	-623.922119	431.769592	698.898499	-664.855713	486.229767	639.016479	-651.510376	260.874817	621.151672
7	0.035000	-55.116714	986.710510	714.318848	-74.905914	1018.856445	480.458893	-220.388016	1039.507813	660.694702	-232.949554	1045.627075	565.845642	-128.985352	724.336670	754.609497	-70.217293	712.893738	725.389160	-92.942421	611.230835	718.749512	-136.805481	616.261047	742.664124	-178.505951	491.123077	727.644958	-297.673126	474.111938	746.691345	-287.882324	428.522064	727.366394	-390.902344	406.399445	705.200256	-399.340057	462.582550	733.217651	-600.352905	435.487579	698.207520	-640.572754	488.771851	636.573242	-631.394287	263.384888	623.967957
8	0.040000	-40.459255	982.797791	712.433960	-59.424419	1014.790527	479.422943	-205.792755	1033.957764	660.666504	-218.530609	1041.150757	565.976257	-109.709282	719.586853	754.596008	-51.604351	708.749878	725.621826	-72.055099	608.333435	719.050659	-115.122307	612.859741	743.635803	-156.595917	485.408295	727.794250	-276.149048	472.388153	746.851318	-266.283173	427.556396	728.382141	-369.303192	405.433777	706.216003	-376.345245	461.865173	733.233398	-577.229309	439.368378	698.152893	-616.371521	492.354065	634.716980	-610.678467	266.400055	626.948303
9	0.045000	-25.592165	978.445862	711.163452	-46.153076	1010.655640	478.678009	-191.166779	1028.793213	660.216370	-204.281570	1036.654663	565.536316	-90.848511	714.462158	754.487122	-33.475422	704.400879	725.351807	-52.055122	601.900818	717.614807	-95.313202	605.951294	742.392517	-134.488556	479.527924	727.730774	-252.739716	469.521790	747.446228	-243.647339	423.887329	728.206543	-347.291016	404.053345	707.742188	-352.934540	460.798462	733.119690	-554.168152	442.771027	697.441223	-592.091003	494.706635	633.175110	-589.221191	268.699554	630.358337
10	0.050000	-10.630393	974.437744	711.396912	-31.330553	1006.599854	478.340637	-177.509506	1023.103516	660.944214	-190.614670	1032.088867	565.881470	-71.963142	709.250427	754.464050	-15.996097	699.833313	724.387512	-30.350546	599.370178	718.916199	-73.959450	601.167908	743.885193	-111.955223	473.748962	727.542908	-228.570847	465.986511	747.650391	-220.782990	420.336243	728.849731	-324.872650	402.413818	708.046326	-329.383514	459.733093	733.367859	-530.100769	445.232544	697.254944	-567.627258	497.171600	632.590759	-567.533020	270.410095	633.114075
11	0.055000	4.011256	969.301880	711.021545	-16.759867	1002.489624	478.128418	-163.181839	1017.010376	661.025330	-177.022430	1027.673706	565.466675	-53.354347	704.160583	754.450073	2.320881	696.351440	723.482544	-10.325394	593.446350	718.624390	-54.157219	595.255615	743.136353	-88.767296	468.338440	727.318970	-205.052338	463.721222	748.027161	-197.565872	418.155365	729.252197	-301.326385	399.247498	708.222595	-306.350128	459.273773	734.719360	-505.009888	446.592438	697.474182	-542.599976	498.861938	631.971985	-545.811279	271.704437	634.812805
12	0.060000	18.894753	963.750610	710.174255	-2.571291	996.947021	478.255707	-149.775970	1011.625549	661.236633	-163.590347	1023.253235	565.508972	-34.550034	699.387329	754.599304	20.875240	691.323669	722.290344	11.064941	590.064880	719.702759	-32.842327	590.629578	743.996826	-64.696121	463.563354	727.147461	-180.006378	459.513062	748.443726	-173.518753	413.759430	729.171631	-277.661224	398.023560	708.179260	-281.454193	455.874084	734.751770	-479.177795	447.704193	697.626526	-516.963867	499.355347	631.242004	-522.507080	273.083588	635.756409
13	0.065000	33.486736	959.294189	710.392822	11.095522	992.488831	478.051575	-136.566925	1007.165649	659.193787	-150.623993	1018.682983	565.559814	-15.851567	694.222229	754.282104	39.514137	687.065796	721.886475	32.328148	585.818115	719.993042	-11.246807	586.243591	744.941406	-40.756649	459.205261	726.654907	-156.136124	457.049652	748.798523	-149.196884	410.886810	729.384338	-254.127869	396.826843	708.077881	-257.122559	454.688293	735.172668	-455.126465	449.640198	697.569885	-491.981567	500.649017	632.019348	-499.044250	274.561523	639.148132
14	0.070000	48.317009	954.295349	709.571655	24.095287	988.263428	476.164642	-122.495918	1001.728821	659.212708	-137.567596	1013.739258	565.400513	2.983134	689.020203	754.135986	58.766720	684.390625	722.584290	54.477703	583.242615	721.202759	9.698605	580.898438	744.359436	-16.757786	455.087708	725.914673	-130.374908	453.650635	748.684875	-124.373123	408.172058	728.705261	-229.478333	395.020477	706.559692	-232.160080	453.575928	735.686951	-427.502289	451.946503	699.855591	-466.499512	501.104065	632.680359	-475.336304	274.844727	639.906799
15	0.075000	62.451107	949.166138	710.038147	37.382942	984.587952	475.900726	-109.591621	996.404114	658.935852	-124.333084	1008.955200	565.731262	21.773518	684.930786	753.965820	77.856712	680.466125	721.412842	74.048958	577.689026	718.903076	31.674543	577.092896	744.916016	7.388270	450.932648	725.140991	-105.283676	450.084442	747.993896	-99.961243	404.859650	727.048279	-205.042328	393.175568	706.691101	-206.998108	451.405823	736.921814	-401.392090	450.517456	700.634888	-440.960510	500.610992	633.643127	-450.790588	275.182648	640.813843
16	0.080000	77.019348	944.819885	707.822327	50.237221	981.789612	474.726074	-96.516869	991.379028	658.896729	-111.080223	1004.048401	566.703003	42.128017	680.398804	753.241028	95.336685	675.916870	718.720947	97.126381	576.626221	720.291809	53.376686	573.308350	744.507263	31.825617	446.626709	724.371155	-79.500359	446.656189	748.048950	-74.738571	401.483429	726.955078	-179.802353	391.075775	705.839294	-181.365860	448.369354	735.347046	-376.261688	449.545074	701.279602	-415.611633	500.804565	635.597229	-426.012573	274.450928	641.139587
17	0.085000	91.974319	940.293640	707.443420	62.984261	978.264954	472.628235	-81.385048	985.950562	658.292114	-96.812523	998.509338	567.024902	61.346195	677.161499	753.025330	115.846710	674.545959	718.789307	117.537338	574.234924	717.977295	75.874893	570.904724	744.914490	57.265377	443.536743	724.284119	-54.200867	444.488159	747.747009	-49.089554	399.894287	727.275330	-155.049149	389.984222	707.075500	-155.545975	447.106049	735.407166	-351.340271	449.288300	702.303955	-390.148560	499.643829	637.716125	-400.510986	274.137085	641.632629
18	0.090000	106.432625	935.436340	706.844177	75.860527	975.138672	471.201660	-68.073174	981.522705	658.881165	-82.248085	993.395874	567.480652	81.472534	675.150696	752.751038	134.801971	672.666870	717.143494	140.837997	573.793213	718.242310	98.115944	568.629272	744.505310	82.770416	440.620789	723.817017	-28.444157	442.381866	747.452942	-23.700001	396.505981	725.467896	-128.905045	386.216827	705.351746	-129.445129	443.583923	735.876587	-326.087006	447.868530	703.335022	-365.258850	498.640015	639.770020	-374.321198	271.735809	641.834595
19	0.095000	120.017708	933.661621	706.190186	89.074295	971.882507	469.927765	-55.400208	977.045654	660.236145	-70.426704	989.302307	568.952698	101.120842	673.642456	752.323425	154.600082	672.162048	716.030273	163.479248	573.284241	717.382690	120.774155	567.305054	744.476685	109.402412	439.283905	724.267029	-2.343480	440.370575	747.173645	1.683196	394.421936	725.544312	-103.534378	385.783783	706.357971	-103.894943	442.724915	736.607178	-300.568970	445.475159	704.376953	-340.575378	496.161224	642.612427	-347.967346	270.290863	641.570984
20	0.100000	134.620270	931.134277	704.997314	102.639587	969.090881	469.364380	-39.858204	973.156250	659.869446	-54.899963	984.356323	568.514343	121.547836	671.626648	752.164795	176.255081	674.553772	717.820007	185.231461	573.198547	716.296143	144.124588	566.782837	744.252747	135.711502	437.842773	723.859070	23.987900	438.487518	746.916138	28.031588	391.983856	724.891785	-77.338303	383.474854	705.310364	-77.640648	440.297913	735.768982	-274.853333	442.297638	705.433899	-315.864868	494.564575	644.818787	-320.928467	267.897217	641.215149
21	0.105000	148.956436	929.110535	703.033264	115.846031	965.417236	468.219482	-26.365631	969.878601	659.879517	-40.888630	980.218384	568.698486	141.783905	670.741943	752.275208	195.351089	674.887878	716.421997	207.537582	573.907837	715.889587	166.976074	566.107971	743.335815	162.572952	437.443481	724.096924	50.436722	436.765961	746.687134	54.603168	389.921722	724.248535	-51.183861	381.282440	705.100952	-51.307846	438.096252	736.053101	-249.007141	438.525330	706.510010	-290.727997	491.291992	646.902771	-293.913666	264.974854	640.784058
22	0.110000	161.681427	927.143005	704.676331	130.685791	962.542175	467.935486	-13.619961	967.051025	660.322510	-28.636473	977.785461	569.020081	161.546814	669.585571	752.078491	215.799271	675.084839	716.226440	229.743790	574.741028	715.549988	189.569412	565.720520	743.038147	188.719803	436.850037	723.124146	76.889725	435.239136	746.493713	80.428734	389.828583	724.979797	-25.561031	380.987274	706.155334	-28.148003	434.569000	734.371826	-223.097519	434.347656	707.609436	-265.542694	488.368958	649.113464	-265.796600	262.136566	640.750183
23	0.115000	173.592545	924.054443	705.036743	144.874969	959.341187	468.277435	-0.035033	964.663391	659.678955	-15.283625	975.201599	568.222168	180.932510	669.366760	752.111206	235.459595	676.484863	715.952332	252.048340	575.831604	714.765991	212.249527	566.281189	743.412231	214.858490	437.236237	722.831055	103.233643	433.940338	746.342712	106.812500	388.360107	723.541077	0.833353	378.490631	705.740051	-1.472108	433.698242	734.988220	-197.191589	429.953979	708.736267	-241.046478	484.670197	651.060547	-237.601532	258.345154	640.361755
24	0.120000	188.418045	924.307007	704.374268	159.415222	956.832642	468.406128	14.279317	962.509277	658.400330	-1.016795	972.509399	566.968689	201.523621	669.105530	752.119446	254.501419	677.166016	715.176453	274.126434	577.312012	713.674927	234.804901	566.963196	743.832275	240.854584	438.150787	722.059570	129.355225	432.902740	746.241028	133.069946	387.594025	723.179321	27.463943	376.495453	705.059998	24.542198	431.779755	734.685425	-171.356445	425.533752	709.894653	-216.353210	480.134674	652.938843	-209.368561	254.193954	640.354431
25	0.125000	202.794037	924.067200	703.696350	174.279633	953.930969	468.735596	27.784550	960.596619	657.855286	12.701185	970.452393	565.959900	221.541534	668.904663	752.049561	273.452942	678.936951	715.214600	295.269165	579.096375	712.756775	257.049286	567.937012	743.757751	266.687561	440.035553	721.670532	155.141205	432.159637	746.195618	159.846725	387.003998	721.989380	54.155064	375.803070	706.484253	50.931080	430.396606	735.351501	-145.659210	421.276306	711.088806	-191.876602	475.071228	654.841858	-179.738846	249.414597	639.772156
26	0.130000	216.533813	922.615784	703.377869	188.090775	950.801880	468.452881	41.540283	958.882996	657.341431	26.582687	968.590088	565.213623	241.115784	669.496643	752.278320	292.246338	681.168335	714.778870	317.071533	581.021179	711.899048	279.225647	569.737122	743.462646	292.256744	442.147430	720.554626	181.369934	433.108124	745.558594	186.327621	388.509583	723.279175	81.211487	374.753784	706.081055	76.890533	429.158386	735.544739	-120.166977	417.371094	712.322876	-168.160919	469.485535	655.870667	-150.619965	244.217239	639.232849
27	0.135000	230.178665	920.966797	704.547424	202.724030	948.021912	468.236511	55.421101	957.140869	656.657227	41.070900	966.710815	564.460571	260.182281	670.727966	752.326721	310.988953	683.763916	714.589233	338.219086	585.748596	712.106750	301.352570	571.439819	742.701477	317.739502	445.110291	720.412354	207.059311	433.148743	745.508850	212.776764	388.727661	720.826660	107.229958	373.250854	706.069641	103.574509	428.629150	737.273132	-94.602722	412.001038	713.230286	-144.053268	463.677429	657.078552	-120.729965	239.139862	639.303711
28	0.140000	243.388412	920.338623	704.827454	216.910141	946.245300	468.054016	69.286484	955.674683	656.194275	55.077629	965.062927	564.417847	279.404175	672.698425	752.874634	329.496399	686.454346	713.679321	359.856659	588.161194	711.280518	322.867096	574.066772	742.483826	343.133667	448.387604	719.806641	232.699661	433.760254	744.932068	239.580063	390.070435	722.542542	133.826935	372.192657	705.757141	129.581039	427.820099	738.311890	-68.834679	406.273773	714.082825	-119.608444	457.024719	658.101624	-90.612282	233.702560	640.043396
29	0.145000	257.518219	920.201050	705.526489	230.359833	943.259094	468.053833	83.037682	954.662781	656.235229	69.199852	964.208191	564.485352	298.865570	674.407349	752.623962	347.669037	689.281860	712.629700	380.125580	593.083923	711.593323	344.685547	577.542847	742.155151	368.208160	452.376556	719.908997	257.948059	435.256958	745.202942	265.699249	391.774719	720.286255	160.685623	371.457642	705.342529	155.931747	427.087463	739.429260	-43.179928	399.946869	713.535645	-95.596695	449.749634	658.863098	-60.580612	227.725220	640.146423
30	0.150000	271.428925	919.843933	705.609802	245.782959	941.872742	468.348572	96.971359	954.451904	656.276001	83.800781	963.394226	564.211853	317.483521	677.401062	752.855652	365.868378	693.053223	711.813416	400.542328	598.344910	711.479065	366.052765	581.105469	741.959290	393.025146	456.617645	719.038879	282.890656	436.646027	745.143188	291.584595	393.137695	721.480347	187.489227	370.924103	705.025024	181.135773	426.256470	739.604858	-17.237755	393.933105	713.777527	-71.811928	442.360962	659.244934	-29.126184	221.774689	639.634521
31	0.155000	285.179626	919.773193	705.891296	260.440765	941.261902	469.329315	111.079453	954.098694	655.928589	98.221260	963.067566	564.362000	335.860413	680.136353	752.338623	383.680847	698.005676	712.503906	421.357849	602.653748	710.350159	387.228699	586.370422	741.887573	417.555481	461.456757	718.638123	306.728027	437.432648	743.497437	317.182922	394.982452	721.774902	213.920929	370.470520	705.003540	206.215134	425.511414	739.790344	8.241442	387.721008	714.415283	-47.474506	434.504486	659.693970	2.302179	215.264755	640.364014
32	0.160000	299.465668	920.416016	706.353088	275.425293	939.788147	469.955170	126.710060	954.885071	653.956482	112.534286	962.703735	564.638306	354.330322	683.830078	753.297119	401.102661	703.151001	712.838501	441.676178	608.794800	710.131775	407.800079	591.529846	742.107605	441.254272	467.110168	718.750549	331.262177	441.231476	745.085632	342.495361	397.279022	721.427185	239.663940	369.975250	705.477295	230.815216	424.956329	740.487427	33.719639	381.596741	715.043213	-23.694790	425.522644	660.031128	34.058624	208.471008	641.008240
33	0.165000	313.769501	920.757019	705.848389	290.452148	939.668823	470.119202	140.509933	954.866699	655.071838	127.294731	962.763062	564.723816	372.482727	688.008362	753.938538	418.427856	708.064453	711.787964	461.152069	614.686157	709.785400	428.392853	596.392639	742.205017	464.660522	473.273651	718.905273	354.623016	442.523224	745.586426	367.522980	399.997437	720.694336	266.304657	369.852661	704.898682	255.257507	424.024353	740.259827	59.501976	374.835541	714.688965	0.184237	416.934906	660.052795	66.458237	202.159317	641.717407
34	0.170000	328.130371	922.397522	706.969788	305.109833	938.659973	471.153717	154.530869	955.294861	656.217957	142.181046	963.150269	564.479187	390.805817	692.659058	754.356262	435.790894	713.033081	710.915161	480.706970	621.073364	709.095703	449.031250	601.787048	742.133240	487.467926	480.087463	719.289490	379.676086	446.383575	745.104126	392.266876	403.107666	719.833679	291.616119	369.504120	705.481201	279.496796	423.141846	739.908447	84.623360	367.660675	714.475952	24.028927	406.917267	660.124878	98.813034	195.213120	642.265137
35	0.175000	342.808746	924.233887	706.970276	320.216248	938.185913	471.215881	168.942795	956.870850	656.811218	156.698929	963.817932	564.486328	408.610260	697.106140	754.446655	452.551178	718.666443	712.065247	499.763519	628.332397	709.012695	468.598053	607.313354	742.052856	510.129089	486.809387	718.817139	402.605438	448.478241	744.987915	416.728149	406.579773	719.102295	317.910706	369.155670	704.919556	303.661469	423.124512	739.945618	109.474030	360.549591	714.579712	48.082176	397.066345	660.200562	131.766998	188.064957	642.454407
36	0.180000	357.211060	926.198792	707.514282	334.880188	938.720276	470.304169	183.573196	958.508728	656.994873	171.418716	965.048828	564.493591	425.988190	701.523071	755.147339	469.241760	724.514099	712.218384	518.392639	635.488770	709.367859	487.922272	613.729370	743.319458	531.964661	493.976746	718.655029	425.279755	451.817291	745.362183	440.907898	410.383728	718.757568	343.168976	368.755585	703.906555	327.400543	422.089233	739.595764	136.006195	352.709839	714.363098	73.044380	386.507935	659.289978	165.461258	181.709137	642.920471
37	0.185000	371.716309	928.004517	707.108398	350.285309	939.081970	469.944702	198.484238	960.507568	656.914368	186.636429	966.447693	564.029480	443.893707	707.184448	755.975830	486.634430	730.623779	711.240845	537.296082	642.269714	708.682373	507.127777	621.005066	743.568665	553.400513	501.649414	719.106201	447.020233	454.865967	745.055420	464.807220	414.489594	719.056641	367.918854	368.368896	703.006104	350.912506	421.481354	739.291626	161.665543	344.894470	714.401917	97.786415	376.107635	658.557678	199.680389	175.818802	643.599365
38	0.190000	386.594025	931.000793	707.311096	365.747528	939.453369	471.159302	213.298676	962.884949	656.822327	201.686890	968.261902	563.934570	460.819122	712.300110	756.360168	502.044128	737.546814	712.824219	555.275269	648.607300	708.003540	525.533264	627.195862	742.210510	573.582825	508.576630	719.158936	468.983337	458.622772	745.979370	488.776062	418.949158	720.857605	392.688263	368.060669	702.781982	373.919006	420.594086	738.795105	187.501892	336.926056	714.758606	123.409439	365.289764	658.889648	234.208969	170.067108	644.427185
39	0.195000	401.880463	934.781067	708.229553	381.056793	941.214172	470.238037	228.124634	965.918884	656.603882	216.841797	970.395203	563.868835	478.073883	718.041199	757.450500	518.625244	743.626892	712.568237	572.859497	656.234253	708.058472	543.907349	633.704712	742.885315	593.737610	516.299133	719.583740	490.155518	462.035645	745.520081	511.838531	422.991638	720.976013	418.195465	368.242004	703.508301	396.888428	419.588531	739.026855	214.530182	329.056488	714.320923	149.122177	353.513611	658.463501	268.831543	164.127197	645.340210
40	0.200000	416.768463	937.820435	708.020508	396.819122	943.358765	470.704193	243.307373	968.404175	656.902771	232.717865	972.800537	563.552368	494.541351	724.306580	758.090332	535.404175	749.081360	712.382751	590.403564	663.450439	707.917236	562.195801	641.507813	743.468872	613.444031	523.484802	720.275024	511.100525	464.475739	745.730896	533.899902	425.883972	720.086243	443.802917	368.679352	704.529236	419.368530	419.554901	739.668762	241.263458	320.519653	714.571655	174.852432	341.900970	658.283508	303.332703	157.672211	646.274414
41	0.205000	431.366791	941.724487	708.723694	412.949738	945.265320	470.805542	258.479767	972.008484	656.747009	248.510376	975.697449	563.658630	512.390015	729.094727	758.431946	550.172363	756.034180	714.160950	607.364258	671.345032	708.865845	579.758240	648.019897	743.109192	632.120422	530.221130	720.321594	532.465698	469.629730	746.982239	556.281982	430.573456	721.010010	468.873199	369.139252	705.189148	441.989105	418.390167	739.816650	268.363281	311.559174	713.809265	200.638519	330.580750	658.289673	337.497009	150.375320	647.165955
42	0.210000	446.547546	946.489502	708.526550	429.083618	947.002563	471.804626	273.578308	975.785583	656.530579	264.594879	979.127319	563.355896	527.696228	735.972473	759.320313	566.688599	762.209534	713.203308	624.195862	677.584229	707.889954	597.173340	653.873596	742.370605	650.369141	537.668091	720.749451	551.841919	471.485168	746.683899	577.898193	434.474548	721.140991	493.510925	369.760895	706.136414	463.846710	417.240173	738.514221	295.738190	303.111938	714.681213	227.459686	317.852448	657.515320	372.276978	145.871597	647.162292
43	0.215000	461.375641	950.627686	709.841248	445.604980	949.465515	472.213501	289.299835	979.918518	656.348694	280.846588	982.838501	563.189026	545.375671	741.312073	760.049744	582.205078	768.776184	714.630981	640.546509	684.352051	707.515625	614.441040	661.700012	743.275146	668.005249	545.237305	721.587219	572.058777	475.441437	748.012085	599.276001	438.436829	721.761841	518.223755	369.763641	706.872986	486.112091	416.583923	738.342468	323.532471	294.148010	714.125244	254.712814	306.306427	657.428833	407.372070	140.498169	647.081848
44	0.220000	476.719482	955.202209	709.545105	462.502563	952.396118	472.597473	304.977142	983.893005	656.059570	297.021667	986.148621	562.910889	560.327271	747.197937	761.079590	597.850403	775.611755	714.693481	656.794434	690.985229	707.160095	631.160645	667.893250	743.735657	685.059509	551.400085	722.168518	590.773010	477.349060	747.123291	620.852966	441.899353	723.699524	543.436035	369.987762	707.958069	507.468628	413.882355	736.766907	351.421234	285.560303	714.182190	282.446014	294.830200	656.952881	443.381866	135.809875	647.333984
45	0.225000	492.124847	960.080139	711.354980	478.982788	955.185303	473.432526	320.692719	988.335938	656.390991	311.871704	989.496582	561.309326	577.738892	752.238953	760.390076	613.191345	780.927429	715.298096	672.516785	698.366760	707.816345	647.688354	673.985352	743.793518	701.675537	558.715820	723.142883	609.796692	479.777161	747.583740	641.193665	445.633484	724.313904	567.390259	370.115906	708.964417	530.042908	414.306641	738.564270	380.064026	276.630615	714.585571	310.693207	282.223267	656.542175	478.613892	132.101242	647.697205
46	0.230000	507.750946	964.711121	711.371704	496.078217	957.985168	474.326233	336.816528	992.831604	656.525879	329.305786	993.937683	561.729309	592.419983	759.439697	762.231689	628.690186	787.004089	715.542175	688.607178	703.493469	706.868958	663.743530	679.687866	743.455627	717.381653	564.583496	723.528748	629.063293	481.674133	749.832031	661.559448	449.505554	725.788391	591.176819	370.368195	709.875000	552.623535	413.347656	740.408142	408.798950	267.827454	714.091125	339.360840	270.248413	656.760925	514.588745	128.030472	647.764282
47	0.235000	522.810059	969.128052	712.028931	513.366333	961.335388	475.406281	352.519257	997.484619	655.342224	346.666687	998.234375	561.800598	608.596863	764.467346	762.276001	644.055054	793.192810	715.610718	703.946716	709.592346	707.790222	679.169495	686.474121	744.841125	733.311462	571.116699	724.071106	647.449341	483.690430	751.080505	681.177429	453.950134	727.145630	615.886169	370.964783	710.672607	573.862244	411.429535	741.017334	437.654022	258.910675	713.339844	368.421478	257.451324	655.541138	551.094360	124.679214	647.737122
48	0.240000	538.291199	973.938904	712.746521	530.502441	964.552734	476.471191	368.510956	1002.363098	655.437195	363.837036	1002.953918	561.308411	623.608948	770.373718	762.827759	658.980408	798.611267	716.306763	719.100830	715.535645	707.796692	694.696960	691.425964	744.028198	747.607849	576.285645	725.413330	665.435852	485.739471	752.272095	700.944275	457.645325	729.328735	638.925964	371.376953	711.535034	595.145996	409.367645	741.398743	466.821472	250.253113	714.067566	397.414124	245.718994	655.070068	586.856873	122.199936	648.322937
49	0.245000	553.728333	979.793396	714.857971	548.282288	967.894348	477.575775	385.203430	1007.129639	655.573792	381.164001	1007.113159	561.017273	639.195801	776.002686	763.795715	674.511597	803.869019	717.150696	733.877075	720.237244	707.835876	709.299805	696.902283	745.978699	762.589233	581.151611	726.215759	683.052917	486.816864	753.113342	719.986816	460.765442	730.830627	662.147827	371.380035	712.675049	616.481506	407.465149	741.778320	496.213348	241.330948	713.511719	427.747894	234.051758	654.646606	623.208557	120.095787	648.218872
50	0.250000	569.869019	985.356812	716.075928	565.962097	971.727234	478.965973	401.554016	1011.999084	655.585999	398.661774	1011.665283	560.620300	653.162842	779.656250	765.032898	689.392456	808.585449	718.428528	748.686951	724.981689	709.239868	724.170471	701.179138	745.113770	776.545410	585.858337	727.631104	700.421875	487.437622	754.534912	738.135681	462.392853	730.722717	684.997314	370.913177	713.747864	638.041931	405.255920	743.309509	524.923706	233.064423	712.422791	458.165009	221.531448	652.770325	658.893311	118.273071	648.368164
51	0.255000	585.689026	990.488525	717.503296	583.753601	975.341064	480.370575	417.886536	1016.607361	654.637329	416.087006	1016.261169	560.419189	668.458252	784.466614	765.448059	704.281006	813.112732	719.844788	763.292114	729.901123	710.253967	737.912231	705.563354	746.993958	790.440002	589.674866	729.070435	715.792969	486.565155	752.867737	756.404114	464.502747	732.130371	708.208191	370.571259	714.872131	658.875732	402.279999	743.277954	555.065369	224.745300	712.380005	488.925385	209.987366	652.236877	694.811035	117.341568	648.135620
52	0.260000	601.428345	995.911072	718.527405	601.179382	978.647095	481.556458	434.327148	1021.348755	654.313049	434.108398	1021.180786	559.864685	682.383057	789.019104	766.777893	719.137451	816.784912	720.739319	777.308167	732.742554	710.653748	752.072876	708.674744	747.490845	803.902832	592.545898	730.266968	732.200562	485.650238	753.168640	774.136658	465.749756	733.061096	731.102112	370.411896	715.841125	680.062500	399.511261	744.981750	584.812500	216.583603	711.708435	519.933472	198.785904	651.372375	730.310303	116.523689	648.583984
53	0.265000	616.860107	1001.101135	719.732117	619.139282	981.998230	482.845795	451.470184	1026.440186	654.125488	451.847046	1025.678223	559.548401	696.748901	792.487305	767.732788	733.893188	820.369751	723.421814	791.343323	735.556274	711.828308	765.719788	711.656128	748.251099	817.369629	594.988220	731.394043	749.549622	485.507050	756.240173	791.821045	466.982300	734.530029	753.039734	369.541962	716.261597	700.733459	395.907593	745.050293	613.586304	208.503555	711.763794	551.000854	187.918304	650.357300	766.659912	117.199295	648.503357
54	0.270000	633.350098	1005.875671	720.392456	636.912292	985.738892	484.604492	468.014130	1031.060913	653.671570	469.716278	1029.996338	559.387329	710.849426	794.203918	768.057861	748.831055	822.498291	724.185364	805.373596	737.930481	714.067505	778.559326	713.495056	749.235291	829.774780	596.764893	733.111145	765.708618	483.218628	756.532959	809.179077	467.868500	736.142761	775.182068	368.634521	717.453247	721.521057	392.144165	746.247742	643.872009	200.765228	711.287109	582.354492	177.590927	649.923706	800.963989	117.623749	647.987305
55	0.275000	649.258057	1010.420837	721.950745	654.624207	989.006714	486.070526	485.292084	1035.700684	653.296082	487.565704	1034.290039	559.121826	723.828979	796.538147	770.278503	763.595215	825.086182	726.789368	819.048279	739.666077	716.383728	791.102051	715.253540	750.704529	841.415039	597.911682	734.529297	782.562012	482.750214	759.123840	826.836853	468.390625	737.833069	797.111816	367.564880	718.562988	742.523865	388.521484	747.093811	674.048950	193.752213	711.064087	613.908752	167.899841	649.396362	835.434265	119.108292	648.087097
56	0.280000	665.629761	1014.421387	722.839661	672.486694	992.433350	487.071320	502.538300	1040.155518	653.107239	506.029999	1039.158081	558.530334	736.779907	798.419983	771.403198	778.220703	826.436096	729.653076	832.538330	739.931274	718.725037	803.201721	716.074829	751.871887	853.083130	598.295410	736.189270	798.358276	479.637665	758.855774	844.227356	469.122864	739.598633	818.787415	366.967041	719.648438	763.147949	384.278564	747.695679	703.855774	186.885910	711.129150	645.267883	158.226303	648.661377	868.789429	120.008102	647.077209
57	0.285000	682.023743	1018.513123	723.682251	689.872498	994.953613	488.591339	519.473389	1044.568970	652.757202	523.910400	1043.227173	558.182129	750.802124	798.376160	771.449280	792.708313	827.323792	733.049500	845.749634	739.946594	721.522095	815.369507	715.289185	752.723877	864.149292	598.406433	737.604614	815.222778	478.920319	762.253113	861.035034	468.735870	740.115540	839.456726	365.552307	719.857239	784.096558	381.317322	749.433105	735.196594	180.750732	710.505493	676.554260	149.239517	648.383179	901.687988	121.621956	645.945740
58	0.290000	698.361206	1021.996704	724.484131	707.500488	997.863281	489.742676	536.906555	1048.782227	652.497375	541.489380	1047.159424	557.970276	763.923645	798.768188	772.838379	807.666443	827.277649	735.288269	858.489685	739.009094	723.856812	826.503418	714.623413	755.040588	875.110291	597.831848	738.996887	830.564026	475.037537	760.881470	877.147827	468.495270	740.751404	860.838135	364.307434	720.509216	804.347534	377.115997	749.731750	764.493164	174.875671	709.642761	707.368164	140.957321	648.271484	933.423157	124.191597	645.458252
59	0.295000	714.908875	1025.216309	724.810242	724.804626	1000.404053	490.675507	554.592957	1052.790161	652.662231	559.308472	1050.839355	557.432861	775.670105	799.142944	775.131836	822.456055	826.747559	738.135193	870.960754	737.437805	726.871216	837.455200	712.698242	754.832458	885.892761	596.550842	740.144714	846.399597	472.554840	762.356262	893.149719	468.022583	741.572571	881.250671	362.916626	720.366882	824.546082	373.800018	750.524597	794.005066	169.869598	710.418457	737.783020	133.732559	648.173340	964.771973	126.504288	643.833862
60	0.300000	731.511841	1028.029663	725.098694	742.059509	1002.902100	491.354614	570.360413	1055.623657	651.031311	576.930115	1054.243652	557.363647	787.921875	798.485352	776.356384	836.562622	825.132324	740.929382	883.264282	734.857727	729.314758	848.331360	710.919434	755.828247	896.820435	595.329590	741.195190	862.028198	469.707336	762.530945	908.829773	467.458099	742.409546	901.568420	362.170105	720.824524	844.327332	370.096436	750.946960	822.639282	164.953491	710.310303	768.423218	126.597931	648.664795	994.877319	129.579742	642.982483
61	0.305000	748.096252	1030.115479	725.680908	758.654419	1005.170532	491.733124	587.882019	1059.117188	651.421814	593.602173	1057.513916	557.512634	801.407410	798.199524	776.098267	850.765503	824.134155	743.882385	895.512695	732.501343	732.894470	859.069763	709.332458	758.309326	907.872314	593.025879	742.176331	877.604919	467.457489	763.443909	924.479187	466.461243	743.012024	920.960632	361.121185	720.604675	863.676208	365.959717	750.494385	851.221375	160.642395	710.051208	797.963074	120.352516	649.201782	1024.145142	133.247345	641.872620
62	0.310000	765.153564	1031.985596	725.665894	775.919800	1007.023132	492.341766	606.706970	1062.852661	652.994690	610.905945	1060.426025	557.441528	814.298584	797.182312	776.656006	865.038086	822.165710	746.477417	907.519653	729.847656	735.802612	869.811768	707.237610	760.032715	918.849487	590.551086	743.051331	892.804260	464.076691	764.012024	938.791138	464.825531	742.486694	940.453064	360.076752	721.426880	883.068237	363.489777	751.519226	878.802185	156.803223	710.132080	826.667603	114.630310	649.382507	1051.875977	137.105591	640.048340
63	0.315000	781.977112	1033.048706	725.685852	792.525146	1008.889832	492.746552	623.754333	1065.528076	653.167542	628.228088	1062.972290	557.256165	826.417480	796.535645	777.520508	879.538391	820.135986	748.266785	919.460938	726.454102	738.211731	880.995056	704.787231	761.930542	930.728394	587.500366	744.046143	908.072632	461.372131	764.625427	953.690063	463.947754	743.184265	958.922729	358.691132	722.496582	901.072327	359.689392	750.633118	905.409851	154.198975	710.650391	854.748047	109.820900	650.260193	1079.127686	141.578735	638.635559
64	0.320000	798.565247	1034.126953	725.789734	809.321289	1010.517151	492.832733	640.420898	1067.929199	653.645569	644.870850	1065.562866	557.760315	839.676697	795.197571	779.132813	893.412292	817.445801	749.547852	931.388855	723.226746	740.010254	892.091675	702.560791	763.453796	941.718567	584.297058	744.417297	922.496521	458.879852	764.678101	968.018921	462.640472	743.135376	976.215332	357.785248	722.347900	919.165405	357.388550	752.238647	931.286804	151.898590	711.363708	881.793579	105.362457	650.608459	1104.584961	145.857590	637.451111
65	0.325000	815.343933	1034.626343	725.806396	825.578491	1011.912292	493.282013	657.478333	1069.720215	654.138000	661.831970	1067.995483	557.663635	854.144775	794.148560	779.272583	907.415283	814.868958	751.203125	943.753723	719.791443	741.696289	903.943726	699.969788	764.922607	953.300232	581.139832	744.819763	937.060791	457.387360	766.429993	982.332153	462.232086	743.948425	993.476501	357.242279	722.548767	936.363220	355.988159	753.298706	956.370544	149.954422	711.792786	908.005920	102.113754	651.613647	1128.850220	150.442749	636.424377
66	0.330000	831.983948	1034.825073	726.295044	841.900146	1012.660461	493.924683	674.152344	1071.361816	654.765503	678.476074	1070.143433	558.012390	867.632874	792.711060	781.480164	921.812439	812.019409	751.447083	955.902344	715.864807	742.968811	915.892212	696.896729	766.339294	964.688232	578.084351	744.940002	950.427734	454.899750	765.111755	995.973633	461.530060	745.188293	1010.568542	357.152771	723.598755	953.034790	354.140076	753.750427	980.267029	148.907242	712.499146	932.654968	99.048531	652.256287	1152.088989	154.899170	635.361755
67	0.335000	848.525574	1035.453125	726.547302	857.994568	1013.863770	494.085632	690.451538	1072.591797	655.827820	695.143860	1071.597046	558.413513	881.731018	790.092896	783.540833	935.745239	808.680603	752.690002	968.063477	711.938477	744.084839	928.183289	693.854797	767.978821	976.015808	574.970398	744.888367	964.553528	454.062714	767.136963	1009.302368	459.718353	743.733948	1026.644043	356.761169	724.902283	969.573792	352.325134	753.747009	1002.785034	147.946533	712.828796	956.398254	96.207993	652.650513	1173.818359	158.501511	634.601563
68	0.340000	864.568909	1035.346436	727.224304	874.032166	1014.382751	494.547852	706.967651	1073.621094	656.750610	710.880493	1072.835571	559.245117	897.081116	789.137695	783.760315	950.276794	805.291931	751.785156	980.667969	708.428650	744.594177	941.306091	691.374634	769.566589	987.656555	572.462158	744.837463	977.779114	451.389679	765.724609	1023.624023	460.750427	746.848206	1042.893311	356.751251	725.488892	984.927429	350.453186	754.140991	1024.621582	147.386414	713.622742	978.781616	94.661926	654.124207	1194.681885	161.684036	632.963440
69	0.345000	880.792358	1035.045166	727.495483	889.968933	1014.639709	495.019165	722.828918	1074.087891	657.439392	726.547791	1073.507080	560.135376	910.816772	785.900146	785.718750	964.417236	802.961853	752.430786	993.614502	704.898804	744.496399	954.687561	689.035645	771.633545	999.528320	569.856506	744.783508	991.770996	450.229126	766.717529	1036.995605	459.251953	745.672546	1058.856079	356.522827	725.935791	1000.752075	348.814423	753.753479	1044.949097	146.310257	714.006042	1000.114319	93.490067	654.594482	1213.790894	164.662109	632.092651
70	0.350000	896.415649	1034.486206	728.204468	905.760742	1015.060913	495.391144	738.768982	1074.167114	658.188416	742.565369	1074.172607	560.683228	926.360107	784.094849	786.850769	978.264404	799.555603	751.452576	1006.550537	701.339966	744.028870	968.007263	685.544678	772.178162	1011.667175	567.547546	744.530396	1005.566467	448.743408	765.822571	1050.858643	459.013214	746.548462	1074.088623	356.520477	726.850159	1016.644409	347.641754	753.907288	1064.272461	145.797958	714.197144	1019.351746	91.788269	655.239502	1232.042969	166.475342	631.621643
71	0.355000	911.179443	1032.852051	728.427979	921.739197	1014.918152	496.018066	754.432434	1073.937988	659.224609	757.845642	1073.783813	561.950134	940.190186	781.859009	787.717041	991.708008	796.519104	750.944275	1019.571960	698.220764	743.827209	981.963745	683.522034	773.789063	1023.411621	566.073425	744.710693	1019.693176	447.499786	766.764038	1064.461304	457.075562	745.519775	1089.511108	355.941895	726.585388	1031.929199	346.420227	754.840515	1082.245972	145.159515	714.166443	1037.410767	90.089035	654.650208	1249.985840	167.805664	631.472534
72	0.360000	927.019592	1032.837524	729.194519	937.579407	1014.569214	496.625122	769.936340	1072.939209	659.658020	773.194580	1073.336060	562.441040	955.156738	780.050476	788.600342	1005.795654	794.417786	750.926208	1033.223999	695.295105	743.943604	996.006409	681.172424	775.099182	1036.098267	565.075745	744.638428	1033.930786	445.874115	765.901306	1078.694092	456.898132	746.429688	1104.676514	355.135834	726.429749	1047.338135	345.509705	754.196655	1099.312622	144.292313	714.020630	1054.827759	88.902878	655.093628	1266.644165	168.403671	630.804077
73	0.365000	942.213440	1031.443359	729.485229	953.017090	1014.472412	497.031006	785.185608	1072.032471	660.273499	788.488647	1072.668457	562.815247	969.707947	778.162476	789.915466	1019.961670	791.693298	750.233154	1046.947632	692.759949	744.092590	1010.735046	679.231323	777.064819	1049.193359	563.911011	744.593872	1048.295898	444.783691	766.774841	1092.955200	455.967560	744.941406	1119.343384	354.218750	726.207520	1062.561890	343.839111	754.492432	1115.247192	143.358459	713.633667	1071.336304	87.584435	654.929504	1281.934448	167.863510	630.393738
74	0.370000	957.694397	1030.316040	730.233154	968.737671	1013.881775	497.410980	800.473083	1070.838135	660.675232	804.258179	1070.983887	563.341614	985.166931	776.305481	790.521606	1034.555298	790.399536	751.076294	1061.038208	690.817078	744.094299	1025.226318	676.805481	775.834351	1063.052490	562.839539	744.513367	1062.840698	443.354401	766.046753	1107.501953	455.451660	746.271729	1134.049561	353.381927	725.422607	1077.452881	342.507751	754.645569	1130.240234	141.952972	713.278198	1086.173218	86.441490	654.192566	1296.636841	167.488907	629.931519
75	0.375000	972.695801	1028.809326	730.772217	984.475098	1012.904541	497.969971	815.621033	1069.275391	660.859497	818.697388	1069.577393	563.628113	999.595581	775.116638	791.812317	1049.026001	788.667236	750.772095	1075.790649	689.668213	743.768982	1039.985474	675.837708	776.349487	1077.211792	562.379150	744.433960	1077.343018	441.430878	766.166687	1121.494385	453.084381	744.514221	1148.335327	351.565765	724.594604	1092.301025	340.686737	753.975891	1143.875366	140.062637	712.717041	1099.916870	84.858444	654.052612	1310.414917	165.857361	629.300415
76	0.380000	987.669922	1027.239624	731.310120	999.945862	1011.689636	498.424713	830.479614	1067.079834	661.174805	834.280884	1067.021240	564.056458	1015.203064	773.324341	791.554565	1063.986938	787.889709	751.788696	1090.522949	688.597656	743.679138	1054.756592	675.080994	778.061462	1091.788818	561.280701	744.118774	1092.282104	440.126648	766.719910	1136.500977	451.561005	743.975403	1162.279907	349.570923	724.324585	1106.340698	339.073730	754.667786	1156.541382	137.917297	712.202637	1112.365356	82.853943	653.504761	1322.810913	163.822144	628.840820
77	0.385000	1002.658386	1025.891113	731.843445	1015.554138	1010.227539	499.024200	845.412842	1064.809692	661.084290	849.535095	1065.269409	563.967285	1029.662598	773.064148	792.434875	1079.628662	787.319275	753.089478	1105.558228	687.814270	743.410339	1069.764038	673.339478	775.473083	1107.354126	560.637024	743.904175	1106.379883	438.002686	766.335022	1150.041138	448.823608	743.801086	1175.525513	346.861237	722.663025	1120.206177	336.988586	753.873901	1168.773071	135.613785	711.862976	1124.001221	80.688278	652.720215	1335.099487	161.193298	628.278320
78	0.390000	1017.050537	1024.315674	732.448242	1031.085938	1008.691040	499.616272	859.489685	1062.533691	660.725098	864.449707	1061.792480	564.269287	1045.123779	771.227539	792.609985	1094.478027	786.041992	753.022278	1121.219971	687.526733	742.547974	1085.298828	672.947266	775.118347	1122.780762	559.192322	743.463623	1120.601563	436.300537	766.619385	1164.695557	446.990814	743.454041	1188.894043	345.148346	723.596130	1133.178833	335.224762	754.077881	1179.996460	133.219513	711.849548	1134.711426	78.036789	652.220154	1345.758667	158.199341	627.569824
79	0.395000	1031.514038	1022.585876	733.079651	1046.645142	1006.618103	500.268707	874.160828	1060.125244	660.273926	879.338623	1059.011475	564.283386	1061.235596	770.298523	793.234497	1110.027344	785.830200	753.899658	1136.954590	687.777649	742.400269	1101.088501	672.666016	774.716431	1138.868530	557.685608	743.231079	1134.324951	434.128387	766.194092	1178.181152	444.073730	743.419434	1201.716797	341.964691	722.919556	1145.885254	333.027802	754.009583	1190.047974	130.129669	711.455078	1144.499268	76.087746	652.213440	1355.674561	154.495514	626.869385
80	0.400000	1045.942505	1021.260864	733.875122	1062.320557	1004.328796	501.053589	888.578430	1057.403442	659.956116	894.573914	1055.641968	564.241211	1076.515625	769.628418	793.651978	1126.041992	785.161072	754.592529	1153.154419	687.256287	741.650696	1116.741211	671.315125	772.853210	1154.901611	555.975525	742.827454	1147.955200	431.955048	766.774231	1192.264526	441.515839	743.572510	1214.039673	338.676819	722.963318	1157.871826	329.919006	753.247864	1199.441528	127.266006	711.190857	1152.820679	74.234238	651.966187	1364.824829	150.150360	625.877319
81	0.405000	1060.230591	1019.466370	734.512695	1077.745850	1001.611755	501.634247	900.829102	1054.330078	659.057251	909.828491	1052.034424	563.969421	1091.095459	767.679260	792.620667	1142.321899	785.081604	754.931763	1169.318970	686.580261	740.864868	1132.954712	670.781555	772.933472	1170.496582	554.357971	742.604004	1160.950317	429.177673	766.289795	1205.451904	438.466736	743.989624	1225.721436	334.784180	722.919189	1169.646362	328.074066	753.834656	1207.939941	126.319763	711.604797	1159.694946	75.159149	652.205139	1372.896118	144.627487	624.458191
82	0.410000	1074.304077	1017.546753	735.510254	1093.130127	998.890808	502.318604	913.621277	1051.303101	658.004272	924.762512	1048.227417	564.011292	1107.694458	766.678772	792.162537	1157.693604	783.084167	753.986877	1185.417358	685.707031	740.391052	1148.420898	669.001221	770.899475	1186.202026	552.069580	742.673218	1174.188110	427.126190	766.889954	1218.825439	435.377319	743.747620	1237.288208	331.570374	722.974121	1181.068115	325.358582	753.822998	1214.586548	126.647812	711.783752	1164.761719	76.623360	651.585571	1379.668091	138.957031	623.306458
83	0.415000	1088.662720	1015.433350	736.121521	1108.465820	995.391296	503.195679	929.663330	1048.720459	657.223999	939.595642	1043.968140	563.588257	1123.192749	765.228149	790.433533	1174.006226	782.286438	754.141174	1201.418457	684.594299	740.577271	1164.738037	667.672302	769.601318	1200.960815	549.548828	742.919434	1187.166992	425.114594	767.730896	1232.365479	432.075836	745.359680	1249.039551	328.364685	722.891296	1192.499878	322.475708	753.454651	1221.585083	126.257256	711.141113	1170.005981	78.261681	651.319824	1386.275757	130.960205	623.127747
84	0.420000	1102.814697	1012.967346	736.895752	1123.963623	991.459900	503.839630	944.680359	1044.430176	656.645691	953.904907	1039.530884	563.963928	1138.486206	762.910400	788.956360	1189.935303	780.656128	754.074585	1217.961548	682.707886	739.781860	1180.140381	666.720337	769.470703	1215.545532	546.896667	743.128723	1199.869751	422.466614	767.487732	1244.802246	429.088776	745.462219	1260.349121	325.429718	723.126770	1203.799194	320.133820	753.514343	1227.191284	124.105934	709.825989	1174.685059	79.099792	649.741455	1392.217896	122.479874	621.534790
85	0.425000	1116.743042	1010.388855	737.596558	1138.992188	987.838684	504.466736	959.011353	1040.720825	655.954407	969.228149	1035.462769	562.428284	1153.435791	760.976318	786.802185	1205.643555	778.501770	753.434082	1234.228638	681.831909	741.127686	1196.168701	664.064575	767.126953	1230.384888	544.593567	743.815125	1212.618408	420.870758	768.467773	1257.382813	425.673157	744.728088	1270.731812	322.361938	723.125732	1214.309814	317.946930	753.530579	1231.941040	121.078629	708.786560	1178.080200	79.538971	647.651672	1397.564453	112.941742	620.552307
86	0.430000	1130.717407	1007.384583	738.443115	1154.025391	983.829834	505.127380	973.735657	1036.618042	655.561584	984.117981	1031.618164	562.395630	1168.272461	758.333191	786.103394	1220.881348	776.862061	753.371643	1250.203369	679.979919	741.022888	1211.903198	662.624146	767.872681	1244.746094	541.857117	744.081543	1225.599487	417.890839	767.698730	1271.292480	422.914001	745.396729	1280.704712	318.026428	721.590637	1224.310181	315.200775	752.788086	1235.806519	119.312393	707.475830	1181.496094	80.275337	645.715881	1402.540649	103.364082	619.608093
87	0.435000	1145.122314	1004.029114	738.853210	1169.193970	979.247681	505.788696	988.459839	1032.442017	655.460632	998.813049	1026.932129	562.327087	1182.548584	756.002686	784.632568	1236.306519	775.391357	754.120483	1266.588135	678.052917	740.959106	1227.714478	659.114502	766.781555	1259.593750	539.203613	744.730469	1238.970459	415.709808	767.892761	1283.978394	418.634430	744.337769	1291.502197	315.063416	721.512817	1234.509033	313.350952	751.632629	1239.890869	118.146019	705.655334	1184.524780	81.502975	643.818604	1407.332397	94.270004	618.578552
88	0.440000	1159.359497	1000.718323	740.044006	1184.039917	974.953613	506.318085	1002.301880	1028.342407	654.796753	1013.397095	1022.421936	560.690857	1196.830933	752.030212	785.611511	1251.447144	773.607300	755.226379	1282.173950	674.846375	741.341736	1243.443970	656.634338	766.930603	1274.965088	536.581848	745.365051	1251.931152	410.830719	764.552673	1298.692505	414.707153	744.585449	1301.805176	310.443817	719.790955	1244.692505	311.502869	750.143921	1244.602417	117.611847	703.504333	1188.011475	82.744171	642.398071	1411.144409	87.152023	618.054626
89	0.445000	1172.881470	996.831909	740.498779	1198.478760	970.482422	506.896515	1016.005737	1024.297363	654.722595	1027.371582	1018.301453	560.566833	1211.789063	748.470215	786.823730	1265.831299	771.027710	756.235046	1297.354980	672.037720	743.213318	1259.364380	653.283020	768.421082	1291.313599	533.295593	745.501709	1265.856323	409.030121	764.279968	1312.440796	410.608246	743.446838	1312.621338	305.334839	718.352783	1255.345093	308.868286	748.731750	1248.898682	117.486603	702.105713	1190.721802	84.333092	641.183105	1414.111450	81.278366	617.074585
90	0.450000	1186.259155	993.177002	741.140076	1213.444336	966.093750	507.312164	1029.648560	1020.173889	654.408020	1040.643433	1013.585754	561.404480	1225.861938	745.382080	789.154175	1278.987061	767.170227	756.692261	1311.996582	669.421753	744.470642	1274.049927	650.229126	771.312256	1307.207397	530.546448	745.572815	1279.977173	406.192383	763.869507	1326.750732	407.242035	742.799500	1323.975464	302.558807	717.212097	1266.326538	305.947388	746.355408	1252.854492	117.682785	700.995056	1193.291870	85.903664	640.898865	1416.643921	76.413864	616.461426
91	0.455000	1199.942017	989.150452	741.189148	1228.111816	961.817871	507.896423	1042.566040	1015.751770	653.820190	1054.538086	1008.787964	559.771606	1240.665649	741.448608	791.954956	1293.622803	764.419250	757.164795	1326.227661	665.864868	746.545349	1288.850830	647.321899	774.273132	1324.444824	527.562256	745.237671	1293.888794	403.955811	762.659241	1340.371460	403.403412	741.216492	1334.632690	299.362701	715.133789	1278.005981	304.707123	746.114502	1256.218750	117.512894	700.311218	1195.523315	87.771278	640.918396	1418.458862	71.249153	614.761841
92	0.460000	1213.018066	985.222961	741.865906	1242.377930	957.204651	508.600098	1056.053345	1010.995789	654.002563	1068.147461	1004.471924	560.343079	1255.364990	738.934814	793.436951	1306.920898	760.788635	758.440186	1340.940063	663.063965	749.005249	1304.203369	644.365784	776.597229	1342.095093	524.427979	744.296509	1308.360962	403.584137	763.778198	1354.481812	402.016785	741.474182	1345.358032	298.389740	714.577820	1289.108887	303.731110	745.832581	1259.131226	116.939461	699.639587	1196.995361	89.034027	640.743469	1419.337891	67.090431	611.784668
93	0.465000	1226.480835	981.587524	742.363098	1256.393311	953.215698	508.636200	1069.204346	1006.397217	653.747803	1080.565308	999.303406	560.990356	1269.346802	736.571045	795.016785	1321.764893	756.968628	760.646301	1356.070313	661.081177	750.785706	1318.791992	641.259888	776.653992	1359.166382	522.082581	742.872131	1321.999023	401.741089	762.333313	1368.055664	400.091705	740.306274	1355.234009	296.795563	713.373657	1299.864746	304.367767	745.892029	1260.671753	116.472610	698.934265	1198.059570	89.576515	640.473816	1420.182007	65.181091	610.721619
94	0.470000	1239.693604	977.759033	743.053040	1270.565796	949.316895	508.927856	1082.463745	1001.582092	653.431641	1094.703491	994.787231	559.422668	1284.585083	734.494141	795.351257	1337.324341	754.586121	763.326538	1371.252441	658.382568	750.922180	1333.139404	639.585327	777.025818	1376.219971	519.650696	741.940186	1335.637817	402.471832	763.106628	1380.583618	398.035339	739.026062	1364.010010	295.049377	712.478271	1309.658203	304.352142	745.908997	1262.229248	115.564697	697.900513	1198.885254	90.106499	639.831116	1421.731689	65.067062	611.619385
95	0.475000	1253.910767	974.406738	743.439636	1284.496826	945.379456	509.385529	1095.690796	997.204895	652.917236	1107.713013	989.905823	559.929565	1297.857056	731.387939	794.098511	1351.531494	752.095825	763.117859	1386.000610	656.752686	751.340027	1346.968384	636.337036	774.925293	1391.882813	517.412964	740.722168	1348.571167	402.960327	763.327942	1392.434448	395.138153	737.298279	1371.865845	292.888000	711.436584	1318.363647	305.044128	746.036865	1263.484619	115.221336	697.329102	1199.763916	90.436783	639.703918	1422.533569	63.436089	612.275269
96	0.480000	1267.393921	971.229675	743.993225	1298.609741	942.173767	509.119873	1109.682373	993.020081	651.960999	1120.463257	985.918579	560.034424	1311.367065	726.947815	793.017639	1366.039063	750.037781	764.488831	1400.135742	654.431030	751.045105	1361.087769	634.137390	774.294617	1406.584229	515.179260	740.462769	1359.649292	400.288635	761.324036	1403.637573	392.477997	736.121948	1379.266357	291.312500	711.532715	1326.354736	304.512054	746.036743	1264.250122	114.542450	696.767944	1200.540649	90.854340	639.470886	1422.842529	62.648125	612.403320
97	0.485000	1281.279297	968.619629	744.145630	1312.516724	938.922363	509.359680	1123.350586	989.403259	650.771667	1134.504150	981.303467	559.554749	1324.782593	724.572266	792.957581	1378.556152	747.457031	763.722107	1413.762329	650.868164	750.619629	1374.457031	631.880127	775.157410	1419.587158	513.031128	740.224976	1370.845459	398.296173	761.429077	1413.601074	388.384064	735.177429	1385.087891	287.424133	710.213989	1333.867065	303.427368	746.119324	1264.847656	113.960495	696.422302	1201.168579	91.344116	639.170349	1422.935181	61.917713	612.323303
98	0.490000	1295.494141	966.274963	744.267761	1325.888428	936.279724	508.863068	1137.143555	986.640320	650.042114	1147.601685	977.951172	559.362244	1337.199097	721.877319	793.384888	1391.166748	743.825989	764.027344	1426.175781	648.345642	750.988220	1386.891479	628.028931	775.074829	1430.844604	510.132172	740.151611	1380.753174	395.139587	761.194458	1422.856079	383.684509	733.745178	1391.323120	283.976013	709.195618	1340.611938	301.658051	746.155884	1265.717407	113.051331	696.234131	1201.759888	91.740273	638.776489	1423.025513	61.415142	611.977112
99	0.495000	1309.867065	963.893494	744.268005	1338.145264	933.326050	508.019135	1151.338989	983.879211	650.230530	1161.291504	974.882935	559.749756	1349.735474	718.430847	793.277283	1404.259766	739.137878	764.016541	1438.552124	643.681824	749.360779	1399.278320	624.024170	775.236938	1441.595581	507.003479	740.202942	1389.301025	390.852264	760.572632	1431.397583	379.070160	733.388428	1397.034790	279.485565	707.866577	1346.312256	296.654144	743.300171	1266.689087	112.342484	695.214966	1201.856567	92.394409	639.398315	1423.199463	60.921932	611.693909
100	0.500000	1324.264648	961.089050	744.002808	1351.973145	931.225586	507.785156	1165.654663	981.445496	650.198975	1176.076538	973.492981	558.807068	1362.473389	714.442810	794.126526	1416.308594	735.750793	763.643250	1449.923218	639.757324	750.452148	1410.336426	620.953735	775.723572	1451.427490	502.947174	740.393372	1396.650024	385.108704	759.100647	1439.074097	372.620911	733.024048	1402.186401	275.113037	706.702087	1352.528076	293.840332	743.199585	1267.446899	112.238876	694.660767	1202.250244	93.336723	639.229065	1423.355835	60.725868	611.552063
101	0.505000	1339.102173	959.081055	743.377197	1365.938965	929.028992	507.327576	1179.593994	979.743286	650.560242	1190.146606	971.329285	559.268860	1374.777100	710.617004	793.495605	1428.603638	732.074280	763.227600	1462.148193	634.988647	750.429504	1422.255127	615.689819	775.184387	1460.604370	496.718353	740.469055	1404.349243	381.300201	759.974243	1445.406372	367.128693	732.090149	1407.434692	270.724152	706.098145	1358.046631	290.986267	742.796875	1268.328491	111.917488	694.032593	1203.794312	93.409927	637.979858	1423.566162	60.200542	611.383667
102	0.510000	1353.488525	956.424988	742.575378	1379.389282	926.874268	506.458649	1192.934692	977.824890	650.534058	1204.409912	969.902893	560.329651	1387.147583	706.811951	792.817749	1442.025757	726.817444	763.130371	1473.498413	629.822571	749.852112	1433.537354	611.121765	774.474731	1468.992432	490.839081	740.660767	1410.927856	376.606873	759.124878	1451.860107	363.135376	733.185547	1412.260742	267.598999	705.057922	1363.133789	288.643738	742.142212	1268.984009	111.499146	693.554260	1204.409546	93.949951	637.729919	1423.775757	59.913425	611.198242
103	0.515000	1367.101929	953.683411	741.784119	1393.136597	925.015137	505.981689	1207.568115	975.423889	650.569214	1217.942993	968.383850	561.131226	1399.914917	703.660706	792.734314	1454.834106	723.272156	762.857666	1484.713257	625.192566	749.290710	1443.606934	607.746338	774.412048	1476.789917	484.434052	740.953430	1417.395264	371.920959	758.614441	1457.763794	357.559998	731.668518	1416.296021	263.515259	704.571350	1367.600464	284.448975	741.080933	1269.790894	111.222908	693.291077	1205.020020	94.543053	637.663818	1423.948975	59.725319	611.149963
104	0.520000	1381.433105	951.744324	741.403503	1407.227173	923.568176	505.712311	1221.801147	973.982544	651.448730	1232.191284	967.326294	561.884399	1412.161499	701.255005	792.682800	1467.450684	718.324829	761.927856	1494.256836	620.468384	750.362305	1453.768799	603.956726	774.630432	1484.969116	477.860901	740.771606	1423.562134	368.523346	758.662598	1463.619385	353.434448	731.758789	1420.427368	260.186066	703.973877	1372.143921	282.433044	741.117920	1270.602295	110.915314	693.347534	1205.610840	95.243034	638.081665	1424.010498	59.526608	611.152466
105	0.525000	1397.075928	950.256592	741.392395	1420.980957	922.602478	505.381653	1235.865845	972.676086	651.486084	1246.212402	965.864319	562.101746	1424.347778	698.039490	791.980896	1479.492920	714.095398	761.432861	1504.744873	615.956909	749.784668	1464.638306	599.442627	774.739197	1493.244995	472.550049	740.740173	1430.146606	365.251831	759.177368	1469.561768	349.393066	732.416260	1423.669800	256.352020	702.951538	1376.052979	279.473633	740.233582	1271.233887	111.142738	693.130737	1206.260132	95.691521	637.973450	1423.950317	59.193054	611.111755
106	0.530000	1411.642944	948.075012	741.500122	1435.178589	922.754150	504.942749	1250.532959	971.913818	651.768738	1260.433105	964.920288	561.569336	1436.148315	695.099609	791.612915	1491.494873	710.977905	761.249634	1514.610229	610.969238	749.361938	1474.429443	596.142090	775.031616	1500.854858	467.263092	740.201477	1436.073853	362.997009	759.356201	1474.827881	343.959747	730.264099	1426.797241	253.310059	702.568665	1379.864746	276.747986	739.735474	1271.971191	110.956940	692.961609	1206.747314	96.220718	637.669250	1424.022949	59.072151	611.106384
107	0.535000	1427.149414	947.317261	741.741394	1449.115479	921.922546	504.830261	1264.872314	971.163330	652.104675	1274.410156	963.885010	562.562744	1447.558105	691.892944	792.086975	1503.045410	707.391052	761.265625	1525.927979	607.871826	750.476868	1484.281250	592.921021	775.148132	1508.165405	462.348877	739.441406	1441.142090	358.591003	757.802063	1479.727905	340.789001	730.531677	1428.661987	250.800583	702.849487	1383.374146	276.069733	740.470459	1272.660034	111.098145	692.802917	1207.169434	96.946030	637.543091	1424.141968	58.951851	611.160217
108	0.540000	1442.672119	947.090088	741.968262	1463.586548	921.742798	504.755554	1279.332275	970.884338	652.178955	1288.653809	963.915955	561.415955	1458.857422	689.747742	792.815430	1514.038696	703.407410	761.225159	1535.749146	603.283997	749.555603	1493.659424	589.289795	774.889465	1515.543701	458.345367	739.005432	1445.647949	356.116608	757.348816	1484.256592	337.355133	730.432251	1432.260254	247.799484	702.181885	1386.528442	275.389435	740.145081	1273.260742	111.274712	692.648193	1207.623047	97.725143	637.296753	1424.328857	58.761078	611.148010
109	0.545000	1457.646118	946.411804	742.392273	1478.476563	922.811951	504.802246	1294.031738	970.990784	652.488953	1302.935181	962.993103	562.755371	1469.426758	687.151062	792.407776	1525.061646	700.249756	761.391479	1543.216309	599.498230	748.965820	1502.622314	586.412109	774.540710	1522.147827	455.452667	738.828369	1450.198730	354.984589	757.802917	1488.391235	334.888489	730.825378	1435.149536	246.295425	702.374573	1389.496216	272.653625	739.405518	1273.656982	111.357620	692.289673	1208.015381	98.504318	636.952515	1424.519287	58.588932	611.147766
110	0.550000	1472.209961	945.446777	742.975830	1492.012817	923.438232	505.015289	1308.076904	971.260132	653.067566	1317.517822	963.811096	561.778015	1480.215088	684.834717	792.569031	1535.806030	696.412476	761.053223	1552.020386	596.356567	749.136475	1511.499634	583.518799	774.146057	1528.326538	452.783447	738.548340	1454.312500	351.753418	757.640137	1492.088135	331.301208	730.003235	1437.629883	243.886398	702.013062	1392.391357	271.908936	739.128784	1273.915283	111.365662	692.109558	1207.580444	99.370140	637.743530	1424.736206	58.454025	611.161255
111	0.555000	1486.502319	944.359619	743.681458	1507.459229	923.990662	505.828461	1323.070679	971.678345	652.847717	1332.564453	964.721436	562.303406	1490.186768	683.878357	791.858643	1546.468262	693.692200	760.754333	1560.524658	593.236450	748.949890	1519.517334	582.010864	774.501831	1534.066040	450.284760	738.821289	1458.496338	351.209351	758.105408	1495.727173	329.715363	730.381836	1439.813721	243.110870	702.671021	1395.404419	271.784882	739.278687	1274.542603	111.852112	692.005249	1207.782471	101.039619	637.138733	1424.961670	58.304909	611.284790
112	0.560000	1500.661987	943.314636	744.471558	1522.322388	926.200500	506.471130	1337.892456	971.355713	653.086365	1347.267334	966.681824	562.394836	1499.785889	682.181396	791.075806	1556.928223	690.932983	760.402527	1569.020142	590.020752	748.862854	1527.598511	579.763733	774.034729	1539.040405	448.321991	738.327454	1462.418823	348.683289	757.737732	1499.212036	326.374664	729.142090	1442.906006	240.987823	701.527161	1398.204102	270.225159	738.626770	1275.536377	112.605789	691.747498	1208.190308	102.844383	636.819275	1425.196655	58.191242	611.340332
113	0.565000	1514.827393	942.476501	745.308533	1537.128052	927.761841	506.732544	1352.734131	973.032532	653.786743	1362.458008	967.336853	562.593506	1510.090454	680.656799	790.548035	1567.648071	688.871887	761.521179	1577.438354	586.874756	748.818665	1535.130737	577.032349	773.283997	1544.059448	446.326080	738.420715	1465.558594	347.638580	756.924438	1502.240234	324.881744	728.371826	1445.363525	240.280151	701.077759	1400.618774	269.636597	737.858826	1276.748535	113.659225	691.567444	1208.510376	104.195435	636.608826	1425.586060	57.865669	610.996826
114	0.570000	1529.137451	942.009583	746.154907	1552.524170	930.117371	507.587616	1367.983887	974.090271	654.138977	1377.263184	969.936157	563.725586	1519.681519	678.867981	789.530884	1577.927368	685.977356	761.367554	1585.710693	583.963684	748.760559	1542.575073	575.667908	773.303284	1548.106201	444.274384	738.154724	1469.000854	347.892944	757.153076	1506.175659	323.807434	728.304504	1447.422729	238.926300	699.756104	1403.243530	269.416412	737.056824	1277.375610	115.457626	690.672119	1209.032227	106.424477	636.240784	1425.480225	57.819145	611.458313
115	0.575000	1543.730591	942.078369	746.973083	1567.162354	933.752625	507.843781	1383.439453	975.341064	654.149353	1392.555176	971.568420	563.120728	1529.529663	678.898132	789.061096	1588.082153	683.825806	760.565613	1593.766479	581.405090	748.631042	1550.521484	575.197571	773.318665	1552.576294	443.016022	737.714722	1472.188232	346.793060	756.540100	1509.134521	322.991882	728.418884	1449.981201	238.758209	698.912842	1405.892212	270.503113	737.738525	1278.391357	117.509094	690.381287	1210.801758	109.561630	636.183716	1426.367432	58.496731	611.743469
116	0.580000	1558.745605	942.847351	747.725525	1583.662964	935.945435	508.685669	1398.156128	977.176453	655.058716	1407.853516	973.828796	564.505920	1539.401855	678.469421	789.062378	1597.505493	682.060913	760.038452	1601.697876	579.301392	748.460205	1557.227539	573.574463	772.155579	1556.977539	441.239014	737.437805	1475.655029	345.835999	755.505127	1512.483521	324.546509	730.088562	1451.933838	240.405121	700.954651	1408.586060	270.984192	736.247375	1279.807007	119.879593	691.186707	1212.246826	112.525719	635.949097	1426.896362	58.530682	611.952148
117	0.585000	1574.209717	942.933838	748.478943	1599.373535	938.483521	510.166992	1414.264282	977.405945	656.760559	1423.107910	976.337891	563.473572	1549.187378	680.009644	789.329285	1607.383545	681.457581	761.188171	1609.597168	577.755005	748.278198	1565.382935	574.070984	771.974854	1561.316895	441.516937	736.992615	1479.255615	347.543304	755.964966	1515.917114	325.024017	729.536072	1454.644531	241.403534	700.783081	1411.576782	272.566376	736.586853	1281.363770	121.465813	691.109253	1213.735474	114.931000	636.429810	1427.465576	58.791306	612.166382
118	0.590000	1590.172974	943.901672	749.626587	1614.889648	942.488831	510.563934	1430.662964	980.702393	657.097046	1438.398071	979.024841	565.318970	1558.520264	678.835999	787.007080	1617.644775	680.042053	760.344788	1617.556519	576.868347	748.115051	1572.456909	574.414246	771.198975	1566.342163	441.856720	736.899048	1483.205688	348.165039	755.608154	1519.287720	326.393341	729.648254	1457.615234	243.097702	700.436401	1414.736450	274.555420	736.344055	1283.494629	125.251389	691.328186	1215.696655	119.387482	637.357849	1427.933960	59.010914	612.243896
119	0.595000	1605.686401	944.868164	749.807556	1630.381958	946.934753	510.765259	1446.475464	983.491211	657.187378	1454.020264	982.149475	565.668884	1568.566895	680.838867	786.379150	1628.333008	679.795105	759.924805	1625.668335	576.743835	748.000854	1580.122925	574.684326	769.701721	1571.207275	443.667816	736.886292	1486.887939	351.219116	755.200989	1522.973877	327.829742	729.192749	1460.683594	244.825104	700.663025	1418.075317	276.126007	735.460876	1285.412720	128.553314	691.242371	1217.270020	123.404915	636.795105	1427.933838	58.626930	611.666931
120	0.600000	1621.967407	946.590881	751.194458	1646.624390	950.697754	511.520782	1463.032227	986.594238	657.810913	1469.711670	985.351929	566.552490	1579.387817	683.701294	786.408081	1638.772217	680.690430	760.120117	1634.024780	577.483887	747.965759	1588.510620	576.575989	769.150269	1576.727051	445.393707	736.749329	1491.273926	352.606812	754.745911	1526.984375	329.583344	728.651367	1463.978271	247.304672	700.933228	1421.611694	280.265930	736.300171	1288.037598	131.825256	691.325134	1219.925781	128.322876	636.536682	1427.690552	59.236130	611.516052
121	0.605000	1638.187744	948.297302	752.196472	1662.320068	954.949280	512.010742	1479.365356	989.793152	658.074951	1485.664551	989.179688	566.925110	1590.029663	685.301941	785.395813	1649.490967	679.898193	758.881592	1642.718018	579.190857	748.039795	1596.947388	579.221802	768.988403	1582.388428	448.135223	736.576843	1495.813110	357.121613	755.631897	1531.328247	331.904266	728.506042	1467.542725	250.446518	701.258545	1425.334351	284.185974	735.921631	1290.714722	137.184128	692.455444	1222.833374	133.222809	637.159485	1428.726196	60.240211	611.896423
122	0.610000	1654.481079	950.451904	752.322144	1678.592285	959.854126	512.225769	1495.791016	993.510071	659.102295	1500.881470	992.958069	568.285583	1600.875732	686.668030	783.685791	1661.113892	682.100220	759.318970	1651.840454	581.967163	748.253113	1606.088135	582.160339	769.190002	1584.344604	449.320435	736.650940	1500.635864	361.309540	756.122864	1536.014282	335.042572	729.238770	1471.420410	254.160736	701.650635	1429.557861	287.996674	736.397827	1294.264893	140.940689	692.476074	1225.717651	138.890793	637.829773	1429.252686	60.622433	611.954041
123	0.615000	1671.381836	952.811890	753.131958	1694.446533	964.735840	512.341248	1512.951294	995.996887	660.360840	1516.929810	996.935425	568.973267	1612.712524	690.173645	783.199341	1672.197998	683.338074	758.058350	1661.230225	583.729614	747.992310	1615.146362	583.617920	767.100525	1589.713867	452.172760	736.614990	1505.535278	363.800262	754.680542	1540.826294	338.182556	728.888794	1475.654663	258.357452	702.121033	1434.226440	293.584839	737.226807	1297.975952	145.757050	693.020508	1229.875732	145.730362	637.924866	1429.799316	61.367222	612.001099
124	0.620000	1688.397217	954.985474	751.964905	1710.313721	969.467468	512.313721	1529.944946	999.149536	661.005066	1533.203613	1000.845154	569.796143	1624.764038	693.564392	783.158508	1684.145752	685.198547	757.986206	1670.520020	585.488525	746.663147	1624.891724	587.156128	767.743958	1597.334961	456.196106	736.550781	1510.833130	369.141144	755.394714	1546.008789	343.467133	729.335205	1480.289185	262.946777	702.681335	1439.120728	297.731506	737.508667	1302.491211	151.445206	693.954590	1233.563721	152.318710	638.295288	1430.421387	61.378872	611.829834
125	0.625000	1705.932007	958.006592	752.617371	1726.492676	974.422119	512.348633	1547.052490	1002.825012	661.197449	1550.610718	1004.968140	569.767273	1636.719238	697.457947	783.113159	1696.310669	687.631836	757.356140	1680.245483	586.496521	744.910645	1634.916992	590.431519	766.647644	1606.046753	460.894440	736.540161	1516.447266	374.824066	756.290527	1551.446167	347.720123	730.114014	1485.367188	267.838806	703.343140	1444.363403	302.867828	737.629150	1307.307129	157.116837	694.553650	1239.057373	158.919693	638.744751	1431.723389	61.679535	612.353760
126	0.630000	1723.326416	960.575745	753.061279	1742.395630	979.447754	512.328552	1564.360352	1006.678833	661.999573	1567.470825	1009.289795	570.323364	1649.390137	700.210327	782.809875	1708.224609	689.133545	756.373108	1690.286621	590.361511	744.926636	1644.796875	593.650818	765.556152	1614.687988	465.771729	736.665039	1521.908325	378.330475	754.786377	1557.367554	352.771179	730.923523	1490.932251	272.943665	704.118103	1449.853882	308.463501	737.760925	1312.786621	163.090134	695.284180	1244.252563	165.785797	638.746521	1433.295898	61.792835	612.506165
127	0.635000	1741.020630	963.634033	751.873840	1758.463745	984.681702	512.383545	1581.875122	1010.812195	663.381653	1584.197266	1013.529419	571.701111	1662.541016	703.854614	781.244934	1720.941040	692.213135	755.990479	1700.962891	593.221008	744.689636	1655.447266	597.706421	765.498901	1622.097656	470.331879	737.007080	1528.162720	385.591675	756.003113	1562.989136	357.769958	730.476135	1497.027954	278.171448	705.017761	1455.558105	314.311462	738.167969	1318.854614	168.844681	696.066345	1250.384155	173.613739	639.247803	1435.160522	61.742638	612.897400
128	0.640000	1758.806641	966.707031	751.984680	1774.743774	989.784546	512.320496	1600.185791	1016.104736	666.340149	1600.834595	1017.435120	571.408020	1675.706421	707.103455	780.768738	1734.026855	694.913696	755.774353	1712.110718	596.357788	744.432190	1666.656494	601.310364	764.532776	1629.574829	474.973145	737.253479	1534.812012	391.519379	756.545105	1569.849243	363.364288	731.338257	1503.525391	284.202942	706.377136	1461.774170	320.911560	739.489136	1325.478882	175.439667	696.498047	1256.871338	180.826065	639.614868	1437.663696	62.037544	613.509888
129	0.645000	1776.941284	969.343018	751.024475	1790.752808	994.554749	512.147583	1618.051025	1020.224548	667.533447	1617.886719	1021.781433	572.507019	1689.221313	711.531982	780.593262	1747.305176	697.435120	754.476624	1722.596680	600.603638	743.994995	1677.610107	606.027161	765.073975	1637.727661	480.170624	737.520569	1541.753296	397.830719	756.864197	1577.106812	371.044189	733.392578	1510.023315	289.946503	707.162964	1468.703247	327.040375	739.297180	1333.263306	181.533127	696.983704	1263.568237	188.654602	640.536316	1440.010010	62.858654	614.871521
130	0.650000	1794.805176	972.545654	750.611633	1806.923950	999.407654	511.677948	1636.049927	1024.375488	668.469421	1634.661743	1026.319824	574.351318	1702.870605	716.200134	780.424500	1760.709351	700.265259	754.300293	1734.148804	603.245483	743.803345	1689.433838	610.010010	764.448608	1645.809937	485.742310	737.708557	1548.565674	403.105164	755.927490	1583.821777	375.009430	732.351807	1517.127319	295.783447	708.023865	1475.688721	333.078583	739.611084	1340.379272	188.278412	697.046631	1270.415527	195.608673	641.128967	1442.815918	63.203564	615.272522
131	0.655000	1813.084351	975.292542	749.294250	1823.293823	1004.057495	511.173859	1653.941528	1028.286987	669.546326	1651.725708	1030.886475	574.672668	1716.776489	720.720764	779.971497	1774.154907	704.166870	754.520203	1745.516479	606.373474	742.445496	1700.707642	614.887512	764.188721	1654.545776	491.177094	737.785339	1556.741333	410.518829	757.480347	1592.048706	382.297668	733.918701	1524.735962	301.743927	708.988770	1483.295044	340.503448	740.960632	1347.519165	193.770477	697.075378	1276.692261	202.103088	641.131042	1445.359131	64.183784	615.718811
132	0.660000	1831.259888	978.311768	748.416809	1839.523193	1007.737610	511.788391	1671.587646	1031.726807	670.354248	1669.004639	1035.082642	575.314880	1730.874878	724.952759	779.953003	1788.032837	707.221069	754.429749	1757.828003	610.776672	743.991394	1713.376465	619.599304	764.957764	1663.883057	496.491333	737.761292	1565.047363	416.354065	756.864014	1600.395996	388.366577	734.740784	1532.747803	307.858185	710.086548	1491.077148	346.672882	740.042358	1353.776001	199.359467	697.673035	1283.254150	208.618988	641.659912	1448.391235	66.163071	615.701477
133	0.665000	1849.099609	980.766907	747.663147	1855.185425	1011.945862	511.239899	1689.417969	1035.515869	671.508606	1686.193481	1039.556152	576.901428	1745.079346	728.375610	779.726685	1802.108765	709.206543	753.114990	1769.392944	613.634399	741.474121	1725.340576	622.992004	762.456848	1673.769409	501.701324	737.646790	1573.132324	422.471100	756.951843	1608.172485	392.442902	733.821472	1541.061401	314.156433	711.346191	1499.717041	353.738861	742.124573	1360.185791	204.376083	698.167542	1290.173340	215.690704	642.200439	1451.104980	67.966370	615.237610
134	0.670000	1867.414917	983.923767	747.066589	1871.201538	1016.238770	511.300537	1707.533081	1039.183350	672.385010	1703.529053	1043.926025	578.547668	1759.638550	732.473267	779.074707	1816.162231	713.190491	753.103027	1782.189697	616.844849	741.217834	1737.823975	627.530273	762.289978	1684.152344	506.823364	737.452209	1582.180298	428.793610	757.341309	1617.275146	400.464386	735.680542	1550.017822	319.773895	712.280457	1508.294067	359.836639	741.931580	1367.384521	209.163620	699.001587	1297.942017	223.754257	643.094177	1454.762085	70.486359	615.323914
135	0.675000	1885.083862	986.182678	746.509216	1887.775391	1019.595459	510.671722	1725.506470	1042.736694	673.323975	1720.726440	1046.986816	578.306091	1774.975342	735.799683	778.183838	1830.293091	715.420044	752.366089	1795.208008	621.266846	741.948486	1751.112915	631.820557	762.454651	1694.979858	511.873810	737.188049	1591.661499	434.965942	758.125977	1626.786255	405.657196	736.160767	1559.484375	325.103882	713.409302	1517.419800	364.395905	741.364014	1375.009766	215.749985	699.684814	1306.318970	232.674957	643.817871	1458.637085	73.393700	615.379272
136	0.680000	1903.192383	988.953796	745.693848	1904.780762	1022.837708	510.750977	1743.338989	1046.303101	674.803955	1738.242676	1051.661133	580.336182	1789.294067	739.354553	776.239014	1844.755127	717.940857	750.772583	1807.946899	624.289978	741.408752	1764.590942	635.794128	762.324463	1706.043701	516.137573	737.170837	1601.837891	441.417328	758.155640	1637.102783	409.520264	735.254028	1569.786499	330.006866	714.206543	1527.665771	369.463684	741.929321	1383.882935	222.416016	700.638367	1316.291992	241.213486	643.875610	1463.491211	77.014534	615.399658
137	0.685000	1920.512939	990.909912	745.366699	1921.024658	1025.960571	510.815125	1760.989258	1049.409424	675.885376	1755.821533	1054.755005	581.055054	1804.852783	742.371094	776.696899	1859.783936	720.618225	749.897705	1821.010986	627.171387	739.783997	1778.260254	639.614746	761.780701	1717.391113	520.402710	736.794373	1613.158691	445.697388	757.433777	1648.114258	414.317108	735.291687	1580.199829	335.096741	715.135254	1538.726318	376.074768	742.678345	1393.095215	229.243561	701.864014	1326.678345	251.438995	644.199219	1469.032715	80.982834	615.629333
138	0.690000	1938.164429	993.298584	744.793274	1937.870850	1028.905518	510.785980	1778.820313	1052.095947	676.578979	1773.114746	1057.704956	581.660828	1820.229126	745.179260	775.682800	1874.911255	721.856750	748.444824	1834.641479	629.405823	738.129089	1792.187378	642.357544	761.329163	1729.572510	525.005554	736.778687	1624.808105	451.077942	757.838196	1659.560059	419.241577	734.802063	1590.790283	340.912781	715.598083	1549.932007	382.161163	744.326599	1402.675659	236.255188	702.762512	1337.479614	259.697876	643.830688	1475.193359	85.253822	616.043030
139	0.695000	1955.180664	995.125000	744.577454	1954.556274	1030.874023	511.159790	1795.458496	1055.500977	678.495239	1790.111938	1060.737671	582.200684	1835.856567	747.779419	775.211426	1889.632935	724.328430	746.896851	1848.688232	631.711914	737.422546	1806.337891	645.941589	760.681641	1742.370361	529.506165	737.081848	1637.399902	455.509796	757.451416	1671.512451	424.290466	735.540527	1602.424683	345.385986	716.116821	1561.641357	388.141968	744.796387	1413.162964	242.916916	703.694763	1349.519897	269.721191	644.906616	1481.094238	89.224533	616.459045
140	0.700000	1972.644653	996.872620	744.364807	1970.580688	1033.136353	511.679199	1812.554199	1057.924561	679.638489	1807.349609	1063.067261	582.943665	1851.821289	750.194885	775.297119	1905.187866	726.470703	746.952454	1863.279785	634.184753	736.507202	1821.276367	648.252930	760.239990	1755.495972	532.178711	736.717468	1650.072144	460.123688	757.538940	1684.264893	428.671021	735.508118	1614.366577	350.309448	716.067017	1574.101807	391.826416	745.140259	1424.263062	248.397842	704.549927	1362.111206	279.569427	645.438782	1486.557129	92.056511	617.585510
141	0.705000	1989.427368	998.091919	744.531128	1987.087280	1034.485718	511.882263	1829.864136	1059.834351	679.999634	1824.531250	1064.769531	583.170044	1867.608765	752.113342	775.114197	1920.842773	728.681030	747.040039	1878.441772	636.850464	736.980225	1836.981812	650.982788	760.908630	1769.820435	534.931580	736.798279	1663.286743	464.899231	757.845276	1697.679443	433.075104	736.264526	1626.757935	354.151123	716.696228	1587.210815	396.522552	745.207458	1435.298828	254.086929	705.767700	1375.285278	289.020813	646.841431	1491.514160	96.767868	617.856567
142	0.710000	2006.518311	999.496155	744.204590	2003.720825	1035.898804	511.670593	1847.489990	1061.573730	680.399597	1841.471313	1066.521118	583.752319	1884.069336	753.255798	774.920044	1936.779785	729.532166	744.897583	1893.432373	638.344849	735.303101	1852.148438	652.279785	760.163391	1784.477295	537.604004	737.112427	1677.193604	466.507172	757.035645	1711.077026	434.447083	735.232666	1639.326294	357.731018	716.990051	1599.926147	399.408966	745.210999	1446.500366	261.725128	707.208862	1388.397461	298.495911	648.287109	1496.658325	101.809395	617.519653
143	0.715000	2023.042725	1000.280273	744.209656	2020.148071	1036.733887	511.782288	1864.107056	1062.682373	680.676758	1858.241089	1067.676025	584.135193	1901.143921	755.023682	774.414978	1952.904419	730.595093	743.828552	1909.422852	638.442566	733.747253	1868.759888	654.162170	760.187195	1799.724854	539.214233	736.522400	1691.488281	469.693878	757.212646	1724.968628	438.564362	736.331787	1652.442871	361.067535	717.223999	1613.734985	403.883423	746.376831	1457.753540	267.699890	708.429626	1400.695435	306.719482	649.351013	1503.106812	107.402115	616.980530
144	0.720000	2039.588745	1001.199951	744.297119	2036.600220	1037.505615	511.686920	1880.930176	1064.479858	681.591980	1874.739380	1068.943726	584.307617	1917.949097	755.442932	774.502563	1969.804321	731.808838	744.403137	1925.491089	639.636780	732.376221	1884.680298	653.830261	758.561951	1815.877686	539.756836	736.952026	1706.588623	472.068573	757.520874	1739.313843	439.856110	736.245544	1665.726440	363.808502	717.558960	1627.480103	407.232605	746.791138	1469.532349	274.744659	709.687683	1412.529175	314.895996	651.228088	1510.829590	113.748581	616.755798
145	0.725000	2056.105713	1001.801758	744.037048	2053.393555	1037.415649	511.763977	1897.411743	1064.908203	681.283752	1891.620972	1069.022705	584.457092	1934.639771	755.718628	774.279907	1986.419434	731.049194	742.234497	1942.512329	641.097290	733.491272	1901.974365	654.301819	759.167419	1832.292969	539.604370	736.873291	1722.666748	473.435608	757.798035	1754.266602	440.802155	735.914001	1678.360229	367.148987	717.675232	1641.834595	410.138763	747.138855	1480.732300	281.167816	710.485596	1424.180908	322.521545	652.287354	1519.412964	120.454788	616.538147
146	0.730000	2072.161865	1002.412903	744.134766	2070.105957	1037.644653	512.262268	1914.079224	1066.083740	681.904602	1907.845825	1069.463135	584.435242	1952.000000	755.734924	774.003113	2003.328857	731.681335	742.032776	1959.641968	640.617249	732.677551	1919.659668	654.714233	759.621948	1849.656982	539.303894	736.937378	1738.108398	474.429596	758.269958	1769.058594	441.241791	735.641174	1691.755127	369.112122	717.803772	1656.237427	413.746704	748.202759	1491.814453	288.375671	711.283752	1435.480591	331.255463	654.107483	1528.386230	127.632584	616.158569
147	0.735000	2088.525635	1002.582947	743.800232	2086.328613	1037.184326	511.894470	1930.095215	1065.914673	681.478821	1924.213379	1069.438477	584.451233	1969.511841	755.104431	774.305115	2020.899658	731.919800	742.718689	1977.418335	640.128418	731.974792	1937.644653	654.049438	759.502197	1867.936157	538.209351	737.122192	1755.036377	476.674774	759.995605	1784.268311	442.397980	736.253723	1705.475708	371.398132	717.812927	1671.031494	417.458771	748.413269	1503.962891	295.125031	711.785461	1446.915771	338.340027	655.983887	1538.402832	134.429382	615.981201
148	0.740000	2104.705566	1002.922607	743.629517	2102.822510	1036.361938	511.630951	1945.957153	1066.151123	681.402161	1940.527832	1068.710571	583.601563	1987.036133	754.450134	774.535522	2038.792114	731.046875	741.781250	1995.680908	639.712585	733.210205	1955.871826	653.093079	759.752258	1886.382568	536.499573	737.276123	1771.393066	477.194214	760.218506	1800.491943	443.100342	736.904602	1719.531616	373.868103	717.770935	1686.563965	421.148621	749.425171	1516.111694	301.538727	712.144348	1458.959351	345.709412	657.394836	1548.598389	142.433609	615.169495
149	0.745000	2120.406494	1003.102051	743.907227	2119.575195	1035.024414	511.909271	1962.213867	1065.393311	681.414246	1956.503906	1068.212524	583.555542	2005.068237	753.653748	774.417847	2056.672852	731.042603	743.666016	2014.502075	637.739990	731.670715	1974.253174	651.730957	759.932434	1905.220825	534.976990	737.094543	1788.658813	477.892059	760.660278	1816.365845	442.795044	736.811340	1733.932861	376.383209	717.746216	1702.399414	423.989655	749.545837	1529.325317	308.047485	712.655823	1472.056641	353.463531	659.376526	1559.174683	149.131470	615.070251
150	0.750000	2136.663086	1002.801575	743.612061	2135.646729	1034.388184	511.936432	1978.139404	1064.129150	680.816406	1972.907593	1067.445435	583.141541	2022.452026	752.731018	774.491516	2074.815186	729.370972	742.574951	2033.304321	637.054504	734.152771	1992.681396	650.144775	759.305481	1924.239258	533.330627	738.290833	1806.528198	478.605621	761.765076	1832.901001	442.529816	736.984375	1748.689209	378.804565	717.806946	1717.923950	427.072968	749.416077	1542.637817	315.047150	713.597046	1485.518188	361.004639	660.360168	1570.141357	156.296890	615.067627
151	0.755000	2152.849121	1002.157349	743.378357	2152.009521	1032.849487	511.444000	1993.463867	1062.980957	680.654175	1988.576538	1065.854248	582.252563	2040.157715	751.470337	774.177734	2092.859863	729.098572	744.597473	2052.601563	635.452698	734.395752	2011.128540	648.345276	760.542114	1942.956421	530.651978	738.071655	1824.063477	479.282440	762.455505	1849.643555	440.805450	736.880005	1763.810425	380.993256	718.021423	1734.810303	429.678040	749.969360	1556.841675	322.049927	713.862854	1499.433350	368.812958	662.133240	1581.245972	162.902588	614.686646
152	0.760000	2168.685059	1000.949402	743.721802	2167.918457	1031.001221	511.152252	2008.992310	1061.628052	680.044067	2005.000366	1063.971802	581.702881	2057.375000	749.834167	774.285645	2110.879150	727.854492	745.278503	2071.562744	633.959167	736.119751	2029.570679	646.210510	760.030457	1961.792480	527.261292	738.527588	1841.820557	478.166077	761.166260	1867.245605	441.519836	739.213013	1779.306519	382.810455	718.458008	1751.174805	432.233124	749.618774	1571.097168	328.479187	714.519836	1514.777588	376.463196	663.557373	1591.259277	169.486511	614.447510
153	0.765000	2184.697754	1000.081116	744.121094	2183.959717	1029.036499	511.298431	2024.201782	1060.307983	679.968506	2020.561768	1061.966797	581.129028	2074.577148	747.974976	774.461060	2129.037598	726.058960	745.903259	2090.386719	632.367432	737.975708	2047.936035	645.069275	761.452087	1981.377930	525.902893	740.232666	1860.286255	478.361084	762.312988	1884.617676	440.041321	739.272766	1795.187134	384.117279	719.184998	1768.793457	434.000702	750.379150	1586.379028	334.592529	715.310364	1530.753052	383.313171	663.773621	1602.839111	175.296432	614.687622
154	0.770000	2200.372314	998.629639	744.279358	2200.453857	1026.883667	511.372681	2040.307373	1057.396484	679.277588	2036.718506	1059.723633	581.084961	2092.036133	746.247986	774.492065	2146.821289	724.701721	747.876892	2109.013428	630.034241	738.050537	2066.363770	642.393066	761.662781	2001.039551	522.428467	740.505554	1879.301880	477.489624	762.649963	1902.280884	439.967834	740.836792	1811.462280	384.774811	720.270630	1786.673828	436.537292	751.280334	1602.607178	341.016418	716.305359	1547.210571	391.333771	665.332764	1615.323242	181.718536	615.024658
155	0.775000	2216.398926	997.365479	744.592529	2216.564209	1024.615234	511.469299	2055.776123	1054.438477	679.598816	2052.001953	1057.390747	580.773499	2109.237305	744.094238	775.285583	2164.541016	722.733704	748.259888	2127.518799	628.201660	740.804688	2084.584473	639.874451	762.447144	2020.669067	519.266357	742.022278	1898.712402	477.510254	762.719055	1920.799805	437.366302	740.729553	1828.934570	386.032227	721.493958	1805.068970	437.895782	750.984497	1618.822754	347.314026	716.889954	1565.117310	398.832947	665.144409	1628.017822	186.944443	615.960815
156	0.780000	2232.071533	995.732910	745.186157	2232.285156	1021.896606	511.223297	2071.147705	1051.824707	679.258423	2067.777344	1054.371826	580.589050	2126.259521	741.437561	775.996155	2182.249756	720.780273	749.668152	2146.173096	625.386658	740.835266	2102.900391	637.729248	764.714600	2041.234741	516.012085	743.215881	1918.079224	476.835724	763.996216	1939.379883	435.781555	742.042908	1846.236328	386.441681	722.525330	1823.885742	439.817780	752.229553	1635.890259	352.729095	717.095337	1583.291992	405.376587	664.741516	1641.338135	192.868774	616.929260
157	0.785000	2247.958008	993.501038	745.164185	2246.789795	1020.136841	511.595551	2086.374268	1048.686646	679.435120	2082.728516	1051.819458	581.010559	2143.944580	739.300537	776.526489	2199.601318	718.777771	751.457336	2164.750977	622.716980	742.946716	2121.340576	634.338501	764.467834	2061.159180	512.679138	744.971191	1937.928345	475.375061	764.391418	1958.692017	434.438599	743.824158	1864.292725	387.197571	724.039246	1843.048950	441.178558	753.474792	1653.014526	358.108215	717.062195	1601.775269	412.336090	665.252136	1655.344116	198.176422	618.042908
158	0.790000	2263.786377	991.492798	745.092712	2261.703125	1017.611572	511.767731	2101.855713	1044.833984	678.969299	2098.104248	1048.265259	580.835510	2161.398926	736.204041	777.417664	2217.079346	715.975647	752.098816	2183.551514	619.771179	744.810913	2139.802246	630.883972	766.244385	2082.349854	508.443329	745.928711	1958.557373	474.099854	766.044250	1978.480347	432.681335	745.630493	1882.821045	387.052979	724.950134	1862.834839	441.536560	753.699097	1670.835693	364.469025	717.321228	1621.302612	419.254059	664.632690	1669.654541	203.592529	619.441162
159	0.795000	2279.327637	988.647583	745.186401	2277.125732	1015.111328	511.760925	2116.952393	1041.226685	678.873413	2113.374268	1044.606323	581.438660	2178.340088	732.594299	778.327393	2235.277100	712.994507	752.866211	2202.790527	616.441040	745.845703	2158.568359	627.786499	768.162231	2103.044189	504.845306	748.275085	1979.411743	471.687347	766.624146	1998.488770	429.853699	747.019043	1901.361450	386.549530	725.782776	1882.444580	441.738190	754.424072	1689.390869	370.490021	718.042053	1641.187744	424.959076	664.019775	1684.870239	207.892426	621.447632
160	0.800000	2295.086182	985.896362	744.711670	2292.895508	1012.198547	511.765686	2132.573242	1037.201172	678.711304	2128.346191	1041.281738	581.730652	2196.274902	729.428772	778.889526	2252.705078	710.481873	754.749390	2222.236328	613.765747	749.288513	2177.968262	623.489380	768.724731	2124.319580	500.119812	749.577454	2000.546631	470.232483	768.541565	2018.039917	426.860474	748.711548	1920.577881	386.031158	727.097778	1903.195923	441.491241	754.371948	1707.856079	375.009888	717.810059	1661.513428	430.492706	662.651978	1701.011963	212.394730	623.749695
161	0.805000	2310.818115	982.345032	744.412598	2308.018555	1010.446411	510.801331	2148.033936	1032.375122	678.597778	2142.863525	1036.988403	582.056763	2214.017090	725.189392	780.002258	2271.125488	706.501160	753.864197	2241.931641	609.211060	748.792358	2197.420898	619.935303	771.186218	2145.678467	494.904541	750.743958	2021.203979	466.738922	769.274658	2038.616699	423.249329	749.285828	1940.264038	385.067383	727.405518	1923.646118	441.521790	756.259888	1727.156616	380.932404	717.964600	1682.556519	436.654266	662.305847	1717.444580	215.936981	626.336304
162	0.810000	2326.337158	978.902649	744.088684	2323.100342	1007.626404	510.272888	2163.469971	1027.925781	678.481140	2157.930176	1032.996582	582.723938	2232.176025	720.907227	780.878174	2289.314453	703.445679	755.648987	2261.367432	605.504089	750.224548	2216.980469	614.459167	770.944214	2166.760254	489.934021	752.522888	2042.700684	462.968536	769.863403	2059.317383	419.879089	751.486511	1960.119995	384.287811	729.025208	1944.709717	440.755341	756.620911	1746.893921	385.391907	718.237000	1703.817627	441.333496	661.004822	1734.088379	220.219330	628.639954
163	0.815000	2341.695313	974.900269	743.664917	2337.434082	1004.374146	509.689392	2178.280762	1023.906677	678.229065	2172.498779	1028.719849	583.239990	2250.682861	715.921143	780.632080	2308.113281	699.037842	755.094360	2281.728271	601.447510	751.590759	2236.956299	609.370850	771.600830	2188.882813	484.996033	754.457947	2065.371582	460.619965	771.473511	2079.895020	416.440826	751.873108	1980.707031	383.821503	730.227478	1966.116211	439.503937	757.115295	1767.068726	389.847504	717.858826	1725.570923	445.689148	659.729980	1751.942017	223.566849	631.514099
164	0.820000	2357.339111	970.660950	742.780823	2351.924805	1001.163696	509.113800	2193.213135	1018.832825	678.507385	2186.386230	1024.067871	583.090637	2269.516602	711.542969	781.804626	2327.089111	695.434753	756.670837	2302.248535	596.481445	751.575745	2257.545166	605.132019	774.019531	2210.518799	479.696167	755.619873	2086.206787	456.796936	772.147400	2101.458984	413.027344	752.745544	2000.423706	381.323029	730.911804	1987.813477	438.689178	758.351929	1789.200439	394.553650	718.063416	1747.920410	449.568604	658.418762	1769.888184	226.389191	635.035156
165	0.825000	2372.779053	966.943481	742.339417	2366.120117	997.672058	508.254944	2208.005371	1013.531555	678.516785	2200.307373	1019.701965	583.660889	2288.396240	706.512878	782.171631	2346.153564	691.422119	756.505737	2322.618896	591.685608	751.528992	2277.644775	599.121582	773.147583	2232.569092	474.152283	756.927124	2107.866943	452.922974	772.631042	2122.301025	409.100067	754.741882	2021.343872	380.306458	731.439819	2009.283081	437.493866	759.239258	1809.566040	399.123322	718.229553	1770.419067	453.057678	657.020020	1788.746338	228.992554	637.911987
166	0.830000	2388.376709	962.557373	741.614990	2379.742188	994.318481	507.612823	2222.497070	1008.892151	678.694580	2213.721191	1015.546021	584.054565	2307.354004	700.877563	780.975708	2365.464600	686.935974	755.982239	2343.501465	587.932556	752.588684	2299.027832	593.776794	773.889404	2254.561035	468.538208	758.276550	2131.509277	450.383423	774.307922	2143.681396	405.549652	755.086548	2042.549316	379.029541	731.960938	2031.921021	436.372650	760.008911	1831.298218	402.476837	718.558838	1793.725464	455.767853	655.609131	1808.431763	230.882828	639.596741
167	0.835000	2403.813721	957.543823	740.800964	2392.823242	990.375610	506.914551	2236.594482	1004.006409	679.259216	2226.616943	1011.359741	584.535217	2326.025391	696.344299	782.377869	2384.486572	682.382446	755.494141	2363.816895	582.981140	752.704163	2319.351807	588.275757	773.649780	2276.442139	463.368011	759.106506	2154.036133	446.465027	774.661011	2166.207275	401.863892	755.967041	2064.061035	376.938416	732.188965	2054.731201	434.528442	760.818726	1854.311035	405.714905	718.961853	1817.577026	458.505615	654.515076	1828.649170	233.032959	645.595886
168	0.840000	2419.115234	952.896179	739.709167	2407.899658	986.415710	506.228058	2250.657715	999.170471	679.741821	2239.346191	1007.273438	585.284912	2344.947754	690.907410	781.617065	2403.198975	679.041565	755.908203	2385.199219	578.868896	753.243958	2340.645508	582.899475	774.498474	2298.864014	457.705841	758.986755	2177.474365	443.485260	776.439941	2188.562012	398.192322	755.939392	2086.222168	375.432373	732.881714	2077.779297	433.095551	761.308594	1877.333008	407.795410	719.196045	1841.435059	460.404846	654.275879	1849.726440	235.385757	648.214050
169	0.845000	2434.257080	948.422302	738.520264	2418.724121	983.441467	504.620331	2264.128906	994.142944	679.703003	2252.314697	1002.907837	585.914001	2363.912842	685.476501	780.582947	2422.083984	674.788147	754.930542	2405.794678	573.995728	751.804504	2361.270020	578.509216	774.732117	2321.904053	452.119324	758.572083	2201.399414	441.138794	777.779053	2212.080078	395.956787	756.709900	2108.967773	373.912262	733.319214	2101.157715	431.443481	761.637756	1901.362183	411.189423	720.299377	1865.732910	462.207947	654.070923	1870.565186	236.432861	650.429749
170	0.850000	2449.213623	943.930115	737.414856	2431.761475	980.854675	503.309723	2277.866455	989.304077	680.226807	2265.647949	998.532593	586.730530	2382.813232	680.445801	780.892944	2441.135254	671.960999	753.963074	2427.212158	570.022095	750.395020	2382.939697	573.425293	774.058044	2345.053223	447.047882	757.779297	2225.852783	437.371246	777.684021	2234.731201	391.963898	756.989319	2132.210205	372.115204	733.229980	2124.739990	429.587524	762.256531	1925.296265	411.670227	720.704224	1890.132080	463.903351	655.181091	1894.226929	237.782608	655.608459
171	0.855000	2463.960693	939.227539	736.573547	2444.012939	978.369568	501.705048	2291.520996	984.126221	681.085876	2278.438232	992.544373	586.657837	2401.647217	676.698730	781.238770	2459.792725	668.169434	752.004395	2448.548828	567.012085	748.944946	2404.363281	568.593628	772.496460	2368.573730	443.549927	758.557129	2250.022217	433.989166	777.180420	2259.010498	389.099915	757.162598	2155.870850	370.405823	732.712341	2149.127930	427.186493	762.458862	1949.867676	413.405182	722.393433	1914.476318	464.460846	656.041748	1915.980835	239.559814	657.583313
172	0.860000	2478.304443	935.362000	736.032288	2456.686035	976.303345	500.289032	2305.165283	979.268799	681.375000	2292.068604	987.731628	588.011536	2421.362549	672.688049	780.578979	2478.764893	665.671509	750.285034	2470.177246	564.617065	748.984375	2426.324219	565.181580	772.592163	2392.756348	439.689850	758.360046	2274.712402	431.370819	778.145264	2283.849121	386.539764	756.597473	2179.963379	368.097321	732.315857	2173.739990	425.231262	762.154907	1974.998535	413.379883	722.947449	1939.404053	465.625122	657.883972	1939.693970	239.232651	660.049011
173	0.865000	2492.853271	932.121277	734.927246	2468.323242	973.311096	498.676849	2318.699219	974.618164	682.661865	2306.416016	984.851318	591.180847	2440.923584	669.284119	779.740295	2497.981201	663.680664	748.394165	2491.414551	562.419678	747.579468	2448.534912	562.464050	772.840881	2417.364014	435.643066	757.623474	2300.518799	428.177124	777.718933	2307.597656	383.662994	756.723694	2204.083740	366.256378	733.042297	2198.819824	423.509338	763.062988	2000.721558	413.981323	723.858826	1964.223022	465.477325	659.099182	1962.452881	240.591232	661.199524
174	0.870000	2507.132813	929.516785	733.947510	2482.251709	971.016113	497.537720	2332.377686	969.744690	684.170471	2319.784180	978.887756	591.026550	2460.684326	666.262024	778.829346	2517.420166	662.079773	747.319275	2513.830811	560.645691	745.643188	2470.603027	559.760193	772.341736	2442.448242	432.719482	757.667664	2324.349121	424.851563	777.562378	2332.927490	380.357574	755.574219	2228.634766	364.640961	733.631653	2223.880859	421.326599	763.000000	2025.788208	413.267273	724.862488	1988.807373	465.156799	660.607605	1986.687256	239.447739	663.371094
175	0.875000	2521.450195	927.059753	733.711792	2496.529541	968.365845	496.907135	2346.088379	964.971130	685.326111	2334.001465	974.623474	591.595642	2481.221680	663.977905	779.090271	2537.548096	661.125854	747.060791	2535.251221	559.110718	744.995605	2492.865967	556.818481	770.353394	2467.627441	430.156525	758.319092	2350.579102	422.569611	777.459473	2357.530273	377.593658	756.484863	2253.588379	362.991760	732.790466	2249.062500	419.444885	763.424805	2050.595459	412.247070	726.323364	2013.444092	464.586151	662.495483	2012.650024	238.161697	665.943054
176	0.880000	2535.518066	925.149231	733.176941	2510.802246	965.771240	496.327728	2360.134277	960.944580	686.081055	2348.379150	972.334900	593.837769	2501.574951	661.633850	779.084167	2557.599121	660.441895	746.574280	2557.824219	557.964905	745.305847	2515.237549	555.009460	771.209290	2493.176758	426.239563	756.718323	2375.590576	419.885315	777.900940	2383.616699	375.478607	755.994751	2278.286133	361.407318	733.912659	2274.659668	417.840210	764.884583	2076.125977	411.597107	728.057983	2038.084473	463.088806	664.731873	2037.515137	237.157471	667.127319
177	0.885000	2549.478027	923.261230	732.688965	2525.014893	963.039673	495.850677	2373.850342	958.189453	686.214355	2362.262207	967.250061	592.517639	2521.775635	659.766907	779.088196	2577.189453	658.730957	745.124329	2580.701904	557.277588	745.937744	2537.761719	553.603149	771.729126	2518.678955	423.810883	756.222351	2401.961670	418.017883	778.262451	2408.082275	373.434540	756.592529	2303.756104	360.017120	734.161865	2300.090576	415.671143	764.683411	2101.750488	409.942902	729.398743	2062.670166	461.340454	666.766785	2063.288818	235.258163	667.979492
178	0.890000	2563.471191	920.871765	732.593872	2539.275146	959.996460	495.761017	2388.757813	955.897888	683.566040	2376.356934	964.491333	591.804871	2542.307617	658.484436	779.621155	2596.915527	658.326050	743.783203	2603.035400	557.118225	746.255371	2560.437988	551.755798	770.710510	2543.762939	422.828918	756.838745	2428.054932	416.351685	777.911072	2433.845947	371.060638	755.955139	2329.033936	358.062897	734.779175	2325.525391	414.476166	765.931213	2128.069824	407.306458	730.106384	2087.477539	458.990051	668.791016	2089.395996	233.187927	669.429016
179	0.895000	2577.129150	918.823730	732.800842	2553.882568	957.252441	495.892365	2402.548584	954.177795	682.142090	2390.309814	961.907837	590.755249	2562.064453	656.805176	779.584106	2616.889648	658.189392	743.575378	2624.697021	556.736755	745.864319	2582.101563	551.196228	771.457336	2569.192871	421.525482	756.210632	2452.930176	415.128815	778.551453	2459.630615	369.852905	755.605530	2354.101563	357.053009	735.350281	2351.208008	412.400635	765.849670	2153.364990	404.921997	732.249573	2112.128418	456.689362	670.716980	2115.977295	231.296570	669.992554
180	0.900000	2590.674072	917.144165	733.259888	2568.398682	954.418274	496.084381	2416.777344	952.533569	680.632751	2404.846191	960.646790	588.859375	2582.131104	656.016846	780.410095	2636.612305	657.831116	743.319946	2645.842773	556.449097	745.058472	2603.622314	550.987000	772.443359	2594.565918	420.931854	755.710022	2478.906738	414.250458	778.381348	2484.161621	368.584473	755.826965	2380.043945	354.767822	735.550842	2376.881348	411.236694	765.569397	2178.299805	401.978027	733.878235	2136.342773	453.359253	672.959229	2143.839111	227.298477	671.486023
181	0.905000	2604.328369	915.859985	733.921204	2583.617188	951.951477	496.570709	2430.778809	950.804260	679.546387	2419.181152	959.418579	587.111877	2601.617920	655.376526	780.527832	2655.630371	658.402161	743.120789	2666.627930	556.571106	744.131836	2625.870361	550.190857	772.142639	2620.187500	420.720612	755.498535	2505.063232	413.594147	778.171570	2510.333740	367.599487	755.268250	2405.962891	353.231720	735.738159	2402.634277	410.628998	767.690674	2204.046143	398.091431	734.921936	2160.784912	449.590973	675.083069	2171.358643	224.613815	672.489380
182	0.910000	2618.314941	914.998169	734.734802	2598.472168	950.085571	497.071716	2444.571533	949.098999	678.607666	2433.403564	958.333069	586.210938	2620.865234	655.040955	781.025818	2674.469727	659.117798	743.441406	2687.208252	557.418701	743.378235	2647.261963	550.758118	772.845154	2644.816406	420.941406	754.162354	2531.201416	413.006927	777.965088	2536.992676	367.811859	755.427856	2431.516602	352.233826	737.356628	2428.238525	408.294495	766.058716	2230.103027	394.743622	736.016113	2185.233887	445.602081	676.719055	2199.461426	219.994354	673.132080
183	0.915000	2632.855957	914.585632	735.650757	2613.687256	948.328735	497.797394	2458.547607	947.924866	677.849670	2447.713867	957.463135	585.408020	2639.701172	654.799255	780.742310	2693.194824	660.130737	743.343079	2707.739258	559.307800	743.091614	2668.233154	551.462891	773.606262	2669.254395	421.854279	753.062439	2556.906250	412.579956	777.613525	2563.258057	367.714813	755.224182	2458.109131	351.031281	737.713501	2454.150146	407.952942	768.055847	2255.095459	390.491547	738.256775	2209.450684	441.114258	678.499756	2227.543701	216.439270	672.888367
184	0.920000	2648.173828	914.649353	736.619263	2628.476807	947.205994	499.048645	2472.735352	946.940247	677.520935	2461.822754	956.772034	585.463745	2658.252197	655.281433	780.704529	2712.111816	662.512878	745.373413	2728.270996	561.906189	743.549011	2689.121582	552.520874	773.938660	2694.539795	423.340973	753.645386	2581.671143	413.151154	777.259277	2589.358398	367.935822	755.316772	2484.183105	349.498871	737.062134	2479.610840	406.872894	768.799805	2280.446533	386.051605	739.696045	2233.768799	435.629242	680.284729	2256.446533	211.210922	674.765137
185	0.925000	2664.491211	915.216370	737.590332	2642.891846	945.749390	499.374756	2486.713867	946.564880	677.505127	2476.320801	956.097473	585.286987	2677.073975	656.676392	781.249512	2730.485596	665.567810	746.164795	2748.845215	565.047546	744.310791	2710.264160	554.147949	773.355225	2718.707764	426.368317	753.027466	2606.781738	413.177490	776.990112	2615.561768	368.338196	754.833984	2510.203857	349.605164	739.060120	2505.766357	405.714661	768.640137	2307.025391	382.119171	740.614075	2258.014648	430.193359	682.016663	2285.492432	206.054474	675.418274
186	0.930000	2676.770508	914.434387	738.256348	2657.390137	945.369812	499.997467	2500.686523	946.491211	678.009094	2490.801270	956.450806	586.385132	2695.862549	658.689941	781.983521	2748.744141	668.930298	747.443054	2769.504150	568.565491	744.937256	2730.774658	556.925964	773.938293	2743.241943	428.382202	751.764343	2631.485107	414.043579	776.283386	2641.305664	370.108521	754.447327	2536.239014	348.506195	738.789124	2530.561768	405.255096	769.579529	2331.748535	376.142792	741.841309	2281.770996	423.910645	683.526306	2314.794434	200.861404	675.572815
187	0.935000	2691.774902	915.338867	738.503845	2671.863281	944.649170	500.562103	2513.838623	946.768005	679.487610	2505.444580	956.380920	586.561462	2713.985840	660.187073	781.523804	2766.761230	671.979004	746.952576	2790.289551	572.293701	744.988831	2751.504150	559.554382	773.531006	2767.478760	433.180206	752.098694	2657.076172	415.642151	776.701233	2667.065674	371.907928	753.986694	2562.554443	347.774078	738.618958	2555.556396	404.212250	770.236023	2356.813477	370.124298	742.287109	2305.834229	417.270844	685.079102	2344.897461	195.648468	676.291443
188	0.940000	2704.571045	915.820251	738.846069	2686.750732	943.923950	501.432404	2528.330078	948.021118	680.721252	2519.911133	957.272522	587.251648	2732.322998	663.158447	782.173584	2784.838135	675.779114	747.413452	2811.243408	576.065857	744.025940	2772.464111	563.447815	773.822754	2792.115723	436.379791	750.254517	2682.238281	417.783844	776.768982	2692.342773	372.769623	753.149048	2588.716553	347.546906	738.636353	2580.870117	403.262482	769.643921	2382.970947	365.161713	742.943787	2329.551270	410.239288	686.167297	2375.564209	190.229111	677.191406
189	0.945000	2719.321533	917.499939	739.020142	2701.265137	943.638550	501.518250	2543.318604	947.245300	679.753967	2534.064697	957.807983	587.662720	2750.688232	666.048889	782.775574	2802.733154	680.091736	747.862427	2831.116699	582.036865	745.055786	2792.471191	566.915833	773.653442	2815.902588	441.368927	749.804749	2706.365967	419.026306	776.164856	2717.462158	375.389801	753.314392	2614.755615	347.108490	738.308167	2605.183594	402.813690	770.028503	2407.479004	358.905762	744.004456	2353.341553	402.858582	687.199463	2406.039795	183.824753	677.556519
190	0.950000	2733.771973	919.308472	739.015564	2715.546143	943.462830	502.147766	2557.700684	948.236572	680.309143	2548.319580	958.789551	587.838989	2768.943604	668.996338	782.619202	2820.778320	685.080688	747.851379	2851.298340	586.838562	743.690857	2814.001953	572.174866	773.723328	2839.266602	446.879913	750.058899	2729.498047	420.899384	775.747131	2742.927246	378.062531	753.539673	2641.023438	346.951874	738.484436	2629.431152	401.654480	770.673279	2433.588135	353.150238	743.915833	2377.087646	394.733276	688.150146	2436.729248	177.862976	677.990967
191	0.955000	2747.547363	921.196533	739.170471	2730.514404	942.760864	504.082611	2571.830322	949.964539	681.077515	2562.638184	960.101257	588.565613	2787.273926	673.033875	783.233459	2838.525146	689.610779	746.988403	2871.443115	592.950928	744.315796	2833.199463	576.951477	773.395020	2862.606689	452.697327	748.811157	2753.256348	422.717163	776.534180	2766.813965	380.687225	752.547363	2666.176270	346.389069	738.468140	2654.444580	402.149597	769.968018	2458.563477	346.451935	744.967957	2400.895020	386.288147	688.767273	2468.558594	170.972855	678.332214
192	0.960000	2761.841797	925.121704	738.761414	2745.151855	942.656189	503.935089	2585.983398	951.731018	681.206543	2577.282715	960.439575	588.302246	2805.536865	677.463196	783.866272	2855.931152	695.199036	746.907227	2890.106445	599.897400	744.760925	2854.271973	581.681519	772.894226	2885.238525	459.381744	750.044922	2776.474121	425.516205	775.572205	2791.525391	383.083832	752.895020	2691.295410	346.330750	738.419128	2677.452148	400.974731	770.412659	2484.517578	339.944458	744.962280	2424.572266	377.081818	689.475220	2501.480957	165.598465	679.127869
193	0.965000	2775.301514	926.856323	739.172424	2759.992432	943.919617	505.695923	2600.870605	953.453979	679.952026	2591.267090	961.443848	588.632690	2823.645020	682.410950	784.230835	2873.430664	700.832581	746.988403	2909.700439	606.673218	743.917114	2874.196533	588.252502	773.815979	2907.646240	464.771088	748.372620	2800.775146	427.858398	775.298157	2815.381348	387.135193	752.868591	2716.615234	346.075287	738.154541	2701.085938	399.600525	770.088196	2509.303711	332.313965	745.420471	2448.819580	367.953186	689.961426	2533.491943	159.868210	680.015137
194	0.970000	2788.430908	928.152405	739.115295	2775.375000	943.500122	505.099182	2614.667480	956.002197	681.647949	2604.626953	962.810730	589.226135	2841.538818	687.541138	785.264832	2890.824951	707.480225	747.654236	2928.827148	613.446045	743.635803	2894.068848	593.373108	772.132507	2929.208252	472.115448	748.821350	2822.480225	430.586853	775.262390	2839.776855	390.712769	752.670532	2742.202393	345.663727	737.662537	2724.895508	398.367767	769.098083	2535.863525	326.187653	745.348450	2472.867676	357.928345	689.392395	2566.166504	152.986557	680.028320
195	0.975000	2802.710449	932.008240	739.636108	2789.573975	945.403320	504.015839	2628.735840	957.681580	681.623108	2617.406006	963.545105	589.530884	2859.655029	692.785400	785.931458	2907.905029	714.140076	748.280334	2947.824707	620.401367	743.494202	2913.527588	600.965759	773.496277	2950.909424	478.528534	748.138184	2844.859131	434.092987	775.291687	2863.352295	394.259033	752.697815	2767.975342	345.906952	738.078491	2747.808105	398.249969	770.423523	2560.812744	318.801270	746.156982	2498.080566	348.078613	689.624939	2599.581299	146.784958	680.225708
196	0.980000	2816.922852	935.740173	739.672241	2803.826172	947.341248	502.849548	2642.363525	959.847473	681.985901	2633.509033	966.634155	589.476440	2877.522705	698.088013	785.576904	2924.964600	719.838806	746.661133	2967.030518	627.724915	743.069641	2933.290039	607.145081	772.917542	2971.725342	485.103851	747.640259	2865.850098	436.432709	775.213379	2886.640137	397.990875	752.804077	2793.343018	346.173523	738.101379	2771.899414	397.432434	769.948120	2587.673584	310.599640	745.814636	2522.994141	337.589294	689.873413	2633.594971	141.123138	680.565308
197	0.985000	2831.501465	939.606934	740.198975	2818.568359	950.060547	502.928101	2656.854004	962.862671	682.222412	2650.468506	970.233521	589.427246	2895.252197	704.021301	786.294250	2941.599854	726.495605	746.460938	2985.542236	634.425354	741.255493	2953.055420	613.830383	771.719788	2991.747803	492.916962	749.347351	2887.219971	438.804321	775.814758	2909.627441	401.874908	752.993896	2818.293213	345.733063	737.452942	2795.002930	396.785095	769.641235	2614.194580	302.955139	745.742798	2548.748047	326.733887	689.356628	2668.065430	135.860809	681.005127
198	0.990000	2846.131592	943.603821	740.774170	2833.789795	952.312988	503.450348	2673.741699	967.578308	683.705261	2665.817139	972.498962	589.747620	2912.886963	710.162659	786.774414	2957.803955	733.173828	746.425659	3003.332031	642.292236	741.010742	2971.619873	620.802979	772.074768	3011.530029	500.025330	748.860291	2909.421875	442.149078	775.541443	2932.301025	405.877808	753.271851	2843.348633	346.248260	737.368469	2819.673828	395.736053	769.527405	2640.233398	294.572144	746.044556	2574.302734	316.148895	689.527405	2702.850830	130.857681	681.503296
199	0.995000	2860.740234	947.645325	741.468933	2848.937988	954.841125	503.730621	2688.447021	970.744141	684.126282	2681.546387	975.478943	590.109070	2930.112305	716.499390	787.288147	2974.486084	740.321228	746.375793	3021.016113	650.093872	740.565735	2989.733154	628.310364	772.515991	3031.287109	506.681305	748.884949	2929.819580	445.691650	776.096924	2954.647705	409.966217	753.642456	2868.994385	346.964508	738.381836	2841.381836	395.863281	769.822083	2667.149658	287.031952	745.932373	2600.962402	304.771057	689.101563	2737.809570	125.973457	682.017700
200	1.000000	2875.313965	952.518188	742.562561	2864.715820	957.724121	504.249298	2702.885498	975.133057	684.284546	2697.134521	978.967041	590.571594	2946.958252	722.707886	787.750977	2990.828369	747.086914	746.297668	3038.766113	657.567932	740.442810	3006.995850	636.203796	773.946899	3050.045654	514.650879	750.477173	2950.433350	449.070618	776.098633	2976.655029	414.106781	754.110291	2894.244385	347.958557	739.284912	2863.484131	394.676270	770.728760	2696.357178	278.878937	745.237793	2627.547119	293.352081	688.399231	2772.799316	121.067863	682.506409
201	1.005000	2889.698975	957.295105	743.427734	2879.870117	960.169495	504.505524	2717.427979	979.484558	684.273804	2712.314697	982.604736	590.815735	2963.721680	728.992737	788.239136	3006.861084	753.920837	746.595276	3055.642822	664.834473	740.578613	3025.411377	641.748169	772.094055	3069.180908	520.772095	749.438965	2970.504395	451.679138	776.774841	2998.309326	418.266113	754.679932	2919.804932	346.788757	737.486450	2886.239990	393.980743	770.045227	2724.534180	270.612640	744.938477	2654.624512	282.582947	688.638672	2807.678955	116.000603	682.927490
202	1.010000	2904.596924	962.031677	744.513000	2895.717285	963.334106	505.355713	2732.765381	983.230347	685.025452	2727.325684	986.570313	590.623352	2980.120117	735.118408	789.031799	3022.334473	760.753906	746.854553	3072.009033	672.556335	740.894348	3042.343750	649.322327	772.454529	3086.566406	527.877014	750.197632	2989.020508	455.013397	777.087769	3019.597900	422.410889	755.356018	2944.435547	347.216736	737.769531	2908.233643	393.284729	770.549377	2751.036621	262.665436	745.521912	2682.721924	270.598022	687.826904	2843.393555	112.238800	682.534851
203	1.015000	2919.016846	966.960083	745.277222	2911.704834	967.096252	506.409912	2747.794678	987.048096	685.432800	2743.015869	990.328979	591.145813	2996.189453	741.474609	789.696716	3038.384521	767.594421	747.191895	3088.021240	679.224365	740.737854	3059.042480	655.501282	772.478638	3103.916504	535.414490	751.120239	3008.645264	457.779297	777.231201	3040.507324	426.507721	756.143066	2968.632813	348.675842	740.193909	2930.636475	393.298492	771.025330	2779.404297	254.676895	745.007019	2711.260742	258.965179	687.035645	2878.873535	108.762138	683.047180
204	1.020000	2934.136230	972.379089	746.173035	2927.669434	970.229187	507.086731	2763.082764	991.793030	685.742676	2759.417725	994.288757	591.380005	3012.283691	748.078125	790.473206	3053.559570	773.630432	747.668884	3103.959717	686.452087	741.046814	3075.059814	661.870850	771.985229	3120.344727	543.110901	752.257935	3028.180908	459.800140	777.954285	3061.025146	430.523315	757.045654	2991.614746	349.586914	739.616577	2952.192871	392.165375	771.103149	2807.868408	246.822311	744.715088	2740.200684	247.606155	686.258972	2916.385986	106.505295	683.233826
205	1.025000	2948.494141	977.460815	747.123108	2943.811279	973.700195	508.021149	2778.742188	996.229614	686.353638	2774.753662	997.604248	591.240417	3027.748291	754.096436	790.969360	3069.172607	780.249451	748.218933	3119.802246	692.173279	741.166565	3091.071289	668.826782	772.861755	3136.652832	549.460632	753.296936	3047.368652	463.434052	779.794189	3081.137939	434.424255	758.068359	3015.643066	350.625824	741.183472	2974.241943	390.713837	770.870544	2835.513428	239.466614	745.074463	2769.501221	236.442688	685.491150	2951.720947	103.046074	683.386963
206	1.030000	2963.568115	982.879700	748.415161	2960.360596	977.012146	509.357574	2794.142334	1000.438232	686.443542	2789.114014	1002.695740	591.759094	3043.279785	759.641602	791.679260	3083.717041	786.021362	748.899170	3134.961914	698.265259	741.450012	3106.826416	674.513794	773.459412	3152.208252	555.557617	754.703979	3064.362549	464.743286	779.397339	3100.832520	438.177185	759.215759	3039.431396	351.066132	741.584229	2995.396973	390.335205	772.324280	2866.022461	230.211441	744.344116	2799.122314	225.396576	684.726379	2987.729980	100.993980	683.638184
207	1.035000	2978.181885	988.206360	749.443542	2976.801025	980.935913	510.707275	2809.457031	1005.477661	686.909851	2804.662598	1008.078674	592.377686	3058.147949	765.120178	792.415771	3099.075928	791.733337	749.582458	3150.151855	704.008240	741.639526	3121.468506	679.818665	773.779602	3166.948730	561.762329	755.678101	3082.166992	467.317627	780.780212	3120.096436	441.748810	760.492371	3062.952148	351.794800	742.427979	3017.043945	389.303528	773.720581	2895.801758	222.723907	743.631531	2829.023193	214.389572	683.958801	3023.795166	99.134872	683.843506
208	1.040000	2993.339111	993.267334	750.522156	2993.736816	984.419739	512.233765	2824.843994	1011.192139	687.234680	2821.308838	1012.074951	592.062622	3072.729004	770.452698	793.324707	3113.201172	796.968567	750.275635	3165.736328	709.427063	742.058167	3135.814209	685.904785	775.428528	3181.085205	566.595154	757.020264	3099.540527	469.215454	781.514282	3138.915771	445.105713	761.902832	3086.060791	352.670013	743.661804	3037.610596	387.555603	773.750305	2925.378662	214.178955	742.821289	2859.928223	202.799576	682.369934	3060.649414	98.219818	683.728638
209	1.045000	3008.266602	998.193237	751.611450	3010.212402	987.566772	513.707825	2840.616699	1016.081360	687.130005	2837.981689	1016.440430	592.206848	3087.161377	775.374878	794.338562	3127.892578	801.530823	751.295532	3179.793945	713.932495	743.373962	3150.619141	690.431641	775.938232	3194.918457	571.377930	758.472107	3116.133545	470.025574	782.230408	3157.263916	447.588348	762.583923	3108.471191	353.581177	745.185669	3059.207764	387.007996	774.732239	2955.645508	206.572586	742.462402	2891.005615	192.306839	681.157532	3096.750488	97.835487	683.857178
210	1.050000	3023.108154	1003.003296	752.832825	3027.835693	991.086975	515.004211	2856.466553	1020.072449	687.075684	2854.563965	1020.456238	592.135010	3101.433105	779.900940	795.520386	3142.055420	806.253174	752.393677	3194.023926	718.692261	744.349060	3164.292725	694.859314	777.016541	3208.430664	575.485107	759.944702	3132.847656	470.497620	783.276184	3175.298340	450.049225	763.896179	3131.336426	354.276062	746.270386	3080.007568	384.509674	775.320496	2985.879150	199.308640	742.011292	2922.581787	181.824982	679.807312	3132.715820	97.962944	684.605225
211	1.055000	3038.371338	1007.945923	754.029541	3044.731201	994.646606	516.714600	2872.429688	1024.973999	687.348755	2871.116943	1025.571411	592.316223	3115.305664	783.774841	796.851624	3156.596924	810.178589	754.099976	3207.764893	722.744751	746.391235	3177.779785	698.070923	777.938354	3221.448975	579.075684	761.780151	3149.373535	470.724274	784.355103	3192.913330	451.823151	765.422791	3153.800781	354.569214	746.974670	3100.760986	380.760559	774.251648	3016.235596	192.029221	740.681458	2954.468506	172.047913	678.297302	3168.485352	98.667145	684.735779
212	1.060000	3053.525146	1012.165588	755.078247	3061.494873	997.987732	518.320862	2888.448975	1030.045776	687.520691	2888.619629	1029.512451	592.063293	3128.995117	787.247681	797.854553	3171.008545	813.639893	756.051025	3221.652344	725.640625	747.427612	3190.563477	701.646851	779.280518	3234.359131	581.781372	763.470032	3165.840576	470.484070	785.464478	3210.031006	454.402679	767.869202	3175.444580	354.426086	748.137695	3121.987549	377.862579	773.254578	3046.514648	185.235107	739.700195	2986.524170	161.851318	676.847351	3203.978516	100.407448	684.862244
213	1.065000	3068.684814	1016.472900	756.228760	3078.328369	1000.950806	519.918091	2904.424805	1034.976196	687.584717	2905.938477	1033.900757	591.963379	3142.458496	790.459106	799.195740	3184.461914	816.497803	757.968872	3234.804688	728.009216	749.287842	3203.859375	703.723083	780.437744	3246.495605	583.773682	765.144897	3181.422363	470.025238	786.766602	3227.910889	455.340851	768.859680	3197.806396	354.669830	749.127808	3142.260742	375.625366	775.089600	3076.956299	179.661972	739.859802	3018.861816	152.679810	675.766724	3239.546631	102.624077	685.210999
214	1.070000	3083.949951	1020.382996	757.317017	3095.181885	1003.872009	521.493896	2920.474609	1038.498779	687.305054	2923.523438	1038.407227	591.490784	3155.425293	792.837158	800.831421	3199.175781	819.041992	760.182983	3246.739502	728.995361	751.351257	3216.325928	705.565491	781.197632	3258.487061	586.132813	767.203369	3197.750977	468.375244	788.255188	3244.520020	456.485657	770.763000	3219.268555	354.432892	749.695007	3162.419678	373.735992	776.337097	3107.729980	173.830002	739.488831	3051.306885	143.947586	674.674744	3274.490479	105.400978	685.456665
215	1.075000	3099.206787	1024.094116	758.408813	3112.215576	1006.686401	523.053894	2936.609131	1042.792114	687.490051	2940.501221	1042.112061	591.507202	3168.268799	794.538757	802.134094	3213.290039	820.659668	763.102051	3259.838867	730.556274	753.550476	3228.019775	706.853821	782.857361	3269.682373	586.973450	769.057861	3213.999756	466.443420	789.522522	3261.259521	457.738403	772.538696	3240.916504	354.246216	751.005066	3183.690918	368.932281	775.512573	3138.535889	167.648682	738.215027	3083.923828	135.720139	673.780334	3308.982666	108.903061	685.340210
216	1.080000	3114.596924	1027.361816	759.348877	3128.886475	1008.897766	524.368530	2954.018799	1047.119507	687.470886	2957.796875	1045.584229	591.433533	3181.606689	794.903259	802.132568	3227.256104	822.084839	766.365112	3272.276367	730.457825	755.619324	3239.214111	707.370972	783.900635	3281.009033	587.181030	770.942261	3229.455566	465.378357	791.275696	3276.939941	458.180298	772.652588	3262.167969	353.885834	751.642700	3203.944824	367.140198	776.885498	3169.038330	162.130890	736.926880	3116.522705	127.738724	672.369507	3342.907715	113.001877	685.545593
217	1.085000	3130.154297	1030.593140	760.272522	3145.594482	1011.393616	525.610107	2971.146484	1051.144897	687.480530	2977.561279	1049.079956	591.861023	3193.448242	796.144958	804.229492	3242.106445	821.701904	768.744446	3284.587158	730.577820	758.299988	3250.141846	707.123291	786.353149	3291.944336	586.849060	772.584412	3245.830566	463.005127	791.924744	3293.401855	458.117249	774.972168	3283.185059	353.434906	752.759094	3224.172119	363.546295	777.522400	3199.809326	157.708038	736.172546	3148.918945	121.664223	671.593567	3376.109863	117.266304	685.108521
218	1.090000	3145.726807	1033.144165	761.092834	3162.059814	1013.381287	526.790649	2986.435059	1054.532593	687.752075	2993.036133	1051.836426	591.860352	3205.163574	796.678711	805.705200	3254.378906	821.390259	772.014099	3296.818604	728.671814	760.838867	3260.614014	706.679688	788.378784	3302.877686	586.217651	774.033020	3261.237793	461.591797	794.001953	3308.589600	458.855042	776.611389	3303.905029	352.918518	753.528015	3244.876709	360.750153	777.983887	3230.109375	153.745651	735.568298	3180.890869	115.940605	671.120972	3407.686523	122.331841	685.164734
219	1.095000	3161.364990	1035.346069	761.981445	3178.389648	1015.381409	527.932556	3002.217041	1057.254272	688.071167	3008.804199	1055.180176	591.478943	3217.483398	795.747437	806.584473	3267.745850	821.453064	776.159851	3308.271729	728.019836	764.096558	3271.280518	706.164917	790.427368	3313.521240	585.121338	775.564636	3277.100342	458.313049	794.026306	3324.864014	457.883362	777.239258	3324.384766	352.472290	754.378723	3264.678711	357.764343	778.496094	3259.882568	150.113281	735.502197	3213.446533	110.064896	670.110962	3439.451904	128.042892	684.711304
220	1.100000	3177.214355	1037.198242	763.007568	3194.698486	1017.137451	529.222168	3017.958252	1059.220459	688.132751	3025.100586	1056.944214	591.320557	3228.907715	796.521118	808.625183	3281.188965	819.660461	778.594849	3320.139648	725.786194	767.692932	3282.002441	704.553894	792.545532	3324.324219	583.803040	776.804199	3292.827637	455.928101	795.034729	3340.447510	457.340637	777.554810	3344.645264	352.625916	755.076111	3284.543701	354.921661	779.091736	3289.202637	148.207779	736.460388	3244.921631	105.284050	670.632935	3469.413818	133.986389	683.905151
221	1.105000	3192.866211	1038.574097	763.877625	3210.810059	1018.586243	530.458984	3034.028320	1061.705322	688.752319	3041.433105	1059.632202	591.621155	3240.677490	796.090698	810.655029	3294.288086	817.916626	781.351013	3331.943604	723.777466	770.487732	3292.504639	703.705627	795.105774	3335.028564	581.933655	778.073303	3308.267090	454.031952	796.538208	3355.722900	457.118988	779.675293	3364.098633	352.369354	755.888611	3303.902832	352.246948	779.730713	3317.491455	147.116180	738.808960	3275.681885	101.720146	670.327454	3499.013916	140.568863	683.928589
222	1.110000	3208.599609	1039.411499	764.792114	3226.612061	1019.900208	531.351013	3049.786621	1063.012817	688.678406	3057.407715	1061.531128	591.807983	3252.812744	795.568054	813.025879	3307.470459	816.381653	783.546509	3343.759766	721.157166	773.549133	3303.564453	701.182678	797.047485	3346.096924	579.662292	779.000000	3323.074707	452.365265	796.719666	3370.973389	456.872253	779.733459	3383.425293	352.566772	756.849609	3323.049561	350.532104	780.208435	3346.347656	144.347046	738.500061	3305.733154	97.659546	670.864075	3526.750244	147.123169	683.994385
223	1.115000	3224.254883	1040.048462	765.798950	3242.048828	1020.965149	532.167908	3065.598145	1064.032593	688.796997	3073.593018	1063.287964	591.996033	3265.812744	793.395264	814.329895	3320.842773	813.253784	785.397034	3355.367432	717.780945	776.428223	3315.029053	699.082703	798.792786	3357.197021	577.533508	779.535583	3337.903076	450.009766	796.848206	3385.389648	456.384552	780.999023	3402.089844	352.792542	758.852478	3341.825928	348.719299	781.161072	3373.012695	143.314774	739.120056	3334.605713	95.486542	671.721863	3553.331055	153.563782	683.422485
224	1.120000	3239.763672	1040.499390	766.714539	3257.451416	1021.926941	532.935608	3081.427246	1065.128418	689.292725	3089.227051	1064.539429	592.349854	3279.181885	791.833740	815.070435	3334.340576	810.556641	786.470581	3366.748535	714.744507	778.914246	3326.457520	696.244751	801.282898	3368.269043	574.796204	779.785706	3352.505859	447.758850	796.941956	3399.913574	455.922638	781.295166	3419.923828	352.766541	760.154785	3359.770264	347.387726	783.110840	3399.843994	142.792557	740.262451	3363.191162	92.832710	673.167297	3579.063232	160.428253	683.155212
225	1.125000	3255.457764	1040.486816	767.686096	3272.662598	1022.390259	533.824768	3097.107422	1065.236816	689.632141	3104.972656	1065.549072	593.386780	3292.624756	789.286377	816.999146	3347.253174	808.247375	788.789856	3378.737061	711.166565	780.648743	3338.372559	693.109924	803.355530	3379.108643	572.014587	780.085388	3366.654297	446.199097	797.462830	3413.889404	456.168945	782.839844	3437.479004	353.492798	760.812134	3377.050293	345.242065	782.734375	3425.341064	142.662247	741.632141	3389.805664	91.341454	674.701904	3603.615967	167.041245	682.508484
226	1.130000	3271.213135	1040.118286	768.385925	3288.204102	1022.725952	534.530151	3112.690918	1065.538696	690.648621	3120.153320	1066.553955	594.208191	3306.393066	787.701538	818.417480	3360.874023	805.188782	789.956482	3390.736572	707.572021	780.949646	3349.862793	691.166687	805.471985	3390.948242	569.566528	780.161560	3380.970947	444.285767	797.461487	3428.138428	455.722931	783.866638	3454.429932	353.672943	762.276733	3394.607422	344.246796	783.381409	3449.939697	143.041763	742.838196	3415.842773	90.059219	676.525696	3626.662842	172.876511	682.233459
227	1.135000	3286.535889	1039.698364	768.981201	3303.354980	1022.962219	535.246582	3127.811768	1065.330078	691.992188	3135.379150	1066.508911	594.870483	3320.185547	785.058838	820.069641	3374.261719	802.067871	791.286560	3402.820068	703.773254	781.708008	3362.385986	687.704651	806.945984	3402.436523	567.033081	780.484924	3395.194580	443.373535	798.280579	3442.042725	455.833466	784.521484	3471.708008	353.984375	763.336792	3411.929688	342.245300	783.437134	3473.881104	143.260162	744.049194	3440.432129	89.230782	677.827026	3648.931152	178.627670	682.153259
228	1.140000	3302.227295	1038.674683	769.924927	3318.185547	1022.585815	536.038391	3143.320313	1065.057739	692.992615	3150.431396	1066.153198	595.730225	3334.770752	781.554321	820.695190	3387.787598	798.972900	792.598999	3415.069336	700.344604	782.917969	3375.292236	684.188293	808.125122	3414.656006	564.502625	780.421570	3409.835449	441.148346	798.021240	3456.547852	455.045715	784.659058	3488.558350	354.276611	764.017578	3428.550049	341.606018	783.752136	3496.577393	143.626114	745.470337	3463.864258	88.629471	680.441650	3669.974609	183.974243	682.411316
229	1.145000	3317.431152	1037.394409	770.747498	3333.117676	1022.143738	536.761047	3158.261963	1064.804810	693.734924	3165.125244	1065.964111	596.860596	3348.782471	778.813721	821.919556	3401.044434	796.168884	793.673340	3427.581055	697.616699	783.524780	3388.251221	681.487183	809.227600	3426.865967	562.437988	780.843506	3424.132080	440.478882	798.658203	3471.369141	454.666870	784.244568	3505.458740	355.102142	765.081726	3445.857178	341.142273	785.216125	3517.440918	144.448288	747.306885	3486.516357	88.335510	682.039734	3690.133057	188.037750	681.977417
230	1.150000	3332.629883	1036.035400	771.481934	3348.323730	1021.595215	537.363525	3173.413330	1063.552612	694.861938	3179.742432	1065.290894	597.935547	3361.936768	777.150696	824.903748	3414.545410	793.176819	794.314392	3440.839111	694.150330	784.493591	3401.258057	678.582458	810.592224	3439.149902	560.271240	781.201172	3440.150879	439.443451	799.613281	3486.023193	454.376678	784.685974	3522.225830	355.201843	765.575928	3463.279297	339.544800	785.569519	3538.600342	144.571365	747.192993	3507.826416	87.357971	683.354980	3709.221436	191.298569	681.450012
231	1.155000	3347.524414	1034.444580	772.009155	3362.859619	1020.927002	537.803223	3188.212646	1062.263428	695.315186	3194.451172	1064.398193	598.803467	3374.959961	775.558655	827.225708	3427.450684	790.810547	795.733887	3454.094971	691.042175	785.647705	3414.458740	675.794373	812.276917	3451.835693	558.692566	781.432434	3456.119141	437.679688	799.332336	3501.360840	454.159119	785.171997	3538.738525	355.462341	765.954895	3480.644775	339.323669	786.829224	3558.444092	144.760605	748.405640	3527.964844	87.208817	684.347473	3727.247559	194.440689	681.779175
232	1.160000	3362.594482	1032.320801	772.517029	3377.415039	1019.796509	538.208618	3202.746826	1061.176392	696.258362	3208.987793	1062.863037	599.889771	3389.405518	772.677124	828.317322	3441.256104	788.117615	795.672241	3467.145508	688.889465	787.033020	3428.387939	673.203552	813.397461	3465.136230	557.583679	781.738770	3471.438721	438.054138	801.233032	3516.709473	453.800842	784.896851	3555.211670	355.110016	765.849915	3497.805176	339.655121	788.980225	3576.820801	144.642700	749.049622	3546.540527	86.388519	685.876831	3745.691406	196.019852	681.150269
233	1.165000	3377.612793	1030.510742	772.712585	3392.302490	1018.738342	538.703857	3217.506104	1059.279297	697.606140	3223.016602	1060.889893	600.657959	3403.814209	770.938477	828.713562	3455.631348	786.077087	795.784119	3481.237305	686.409363	787.309143	3442.157471	671.743774	815.018433	3479.244385	556.679199	782.503296	3487.634766	436.476074	802.392639	3532.994141	453.196503	785.781555	3571.645020	354.790833	766.176514	3514.312012	338.257355	789.146851	3594.221191	144.739105	750.185486	3564.657959	85.893463	685.798035	3762.163818	197.609833	681.051819
234	1.170000	3392.029297	1028.177734	773.222351	3406.915771	1017.373169	539.107361	3232.017578	1057.553711	698.269409	3237.426758	1059.147217	601.185242	3417.670654	768.873474	829.815674	3469.824707	784.849121	797.243469	3495.462158	684.497559	788.031799	3456.207520	670.203674	815.956970	3494.228760	556.204102	783.024048	3503.990479	435.681274	803.812744	3548.852051	451.926514	785.213562	3587.530762	354.342438	766.293396	3530.930420	337.637665	790.836792	3610.887207	144.316605	751.113708	3581.253418	84.565323	686.584717	3778.260254	197.608826	681.300171
235	1.175000	3406.203857	1026.059692	773.694214	3421.204590	1015.497314	539.663757	3246.426270	1055.008423	698.881958	3251.537842	1056.608643	602.348083	3432.544678	768.265137	831.475159	3483.889160	784.195679	799.864929	3510.251221	684.083740	789.667725	3470.745117	668.471924	816.277405	3509.832031	555.244873	783.331116	3520.086182	434.179993	804.475342	3564.298096	450.790405	785.497986	3603.586426	352.974487	766.203552	3546.612305	334.864197	791.236755	3626.947998	142.821411	751.681641	3597.276123	82.912193	686.787781	3793.023926	197.474091	681.066772
236	1.180000	3420.761963	1024.365967	774.196228	3435.801270	1013.761658	539.911438	3260.322266	1052.676392	699.540466	3266.340332	1054.031006	602.807373	3447.803711	766.558044	831.922974	3497.299561	784.378784	803.325317	3525.564209	683.233093	789.447510	3486.213379	667.386292	815.463684	3526.302979	554.887085	783.836914	3535.672119	432.679077	805.018188	3579.644531	449.600372	787.123169	3619.225342	350.869843	766.132507	3562.210938	334.282043	792.554260	3642.533203	139.699783	751.736755	3611.897705	80.851593	687.649170	3806.998535	195.891373	681.344177
237	1.185000	3434.665039	1021.903381	774.960022	3450.556152	1011.511658	540.589966	3274.484375	1050.071045	699.877930	3280.779785	1050.849854	603.602173	3463.109375	764.624878	832.981445	3512.367920	783.415527	804.274170	3541.459473	682.569580	788.661316	3502.191895	666.642395	816.435486	3542.971191	553.943542	784.020752	3550.397461	431.553009	806.544128	3594.952881	447.459076	787.657959	3633.239502	349.226563	767.781860	3577.246582	332.883118	793.222534	3656.606689	137.192719	752.557068	3625.166992	78.299126	689.034058	3820.747559	193.515137	680.184204
238	1.190000	3448.821045	1020.044617	775.661316	3464.896484	1009.122375	541.172852	3288.287354	1047.149658	700.029236	3295.393555	1047.995483	604.182434	3478.299072	763.722046	834.520874	3527.073975	783.494324	805.703857	3557.159424	682.584167	789.243835	3518.106689	666.016113	815.504211	3560.681641	553.087341	784.007568	3565.848145	429.070770	806.724365	3610.060547	444.779755	787.682312	3648.334717	346.637451	768.090576	3591.314941	330.245911	794.185791	3670.321289	134.056885	752.620667	3637.635010	76.373611	690.186890	3833.351318	190.484634	680.032532
239	1.195000	3462.279297	1017.634033	776.515076	3479.471191	1006.224670	541.894470	3302.364502	1044.001343	700.150452	3310.508301	1044.084961	604.657227	3494.045898	762.640259	834.556274	3542.664795	782.664551	805.765747	3573.532471	682.322510	788.306030	3535.167480	664.962097	815.617371	3577.690918	551.552551	784.226440	3581.026855	426.316772	806.957458	3625.774658	441.833008	788.325684	3661.918213	343.878143	769.678650	3605.432373	327.607147	794.603455	3683.204346	130.897705	753.252136	3649.564941	73.519127	691.782349	3844.958252	186.727081	679.248413
240	1.200000	3476.011719	1015.482971	777.230652	3493.674561	1003.067078	542.751953	3316.148926	1040.901855	700.076233	3325.284180	1040.444702	605.383362	3510.185547	760.708557	833.846497	3558.503174	781.701355	805.358337	3590.479004	681.163086	787.973694	3552.342773	663.676086	814.540649	3594.866943	550.472412	784.977722	3595.632568	424.147919	807.962463	3640.289795	439.391663	790.541443	3676.472656	340.316803	769.690430	3618.892090	325.185669	795.247070	3694.849854	127.857819	754.673401	3660.376953	69.508339	694.208252	3856.324707	181.877884	679.042114
241	1.205000	3489.305908	1013.033936	778.176025	3508.332031	999.612000	543.691772	3330.356201	1037.514648	700.329590	3336.989258	1036.134399	604.443848	3526.207520	759.276428	833.707214	3575.060547	779.606812	803.933899	3607.164063	680.588989	787.446838	3568.592773	662.743164	814.029358	3611.423584	548.175964	785.745300	3610.315674	421.987610	809.266846	3655.474121	436.975189	791.739868	3689.723389	336.836823	771.032288	3631.933350	321.949860	796.278503	3704.198975	125.998421	757.274170	3669.190674	67.098877	695.480774	3867.538818	176.489548	678.124878
242	1.210000	3503.103760	1010.287537	779.130188	3522.546875	996.072144	544.532532	3344.518555	1033.632202	700.504700	3350.759033	1031.597900	605.562988	3541.953125	757.813049	832.724060	3590.999268	779.466675	803.459351	3623.645020	679.959656	787.828735	3585.292480	661.665710	814.323181	3627.217041	546.090881	786.711609	3625.464111	418.328674	809.207886	3670.919678	433.117188	792.362671	3703.093018	332.947632	772.143860	3645.440430	318.967041	796.433411	3714.198486	124.144646	757.968262	3676.432373	69.019043	696.037842	3878.278076	170.188446	678.094543
243	1.215000	3516.397217	1007.062195	780.107971	3536.718506	992.335144	545.314331	3358.676758	1029.869141	700.988586	3365.169434	1027.790894	604.539612	3558.203125	755.237305	831.360779	3607.245605	776.981995	802.141907	3640.368896	678.501465	787.556030	3602.288330	660.358215	814.046021	3642.801514	543.579102	787.762695	3639.049805	416.534241	810.779175	3685.052979	430.281189	793.445496	3716.968994	329.270477	772.751465	3659.167725	315.882172	796.728333	3721.080078	124.762581	759.179871	3682.387451	71.765656	695.888489	3887.029541	162.964478	678.875732
244	1.220000	3528.707031	1003.466980	780.630005	3550.901123	988.326965	545.925415	3371.180176	1024.660645	700.355835	3379.242432	1023.171143	605.081787	3573.204102	753.716370	831.046387	3623.854980	773.760681	800.388977	3657.388428	676.696350	787.413269	3619.118164	657.800293	813.198181	3658.375977	541.051270	789.189392	3653.817871	413.377045	810.960205	3699.760742	426.828247	794.144409	3730.077881	325.839447	773.555664	3671.922363	313.117188	798.093506	3730.038330	123.528984	758.782166	3689.768555	72.905846	694.784119	3896.215820	154.206039	680.426392
245	1.225000	3542.135254	999.939575	781.582825	3565.070801	983.856567	546.627502	3384.527832	1019.485046	699.857178	3393.267578	1017.920776	604.914551	3587.285400	751.323853	831.453247	3638.692383	772.479675	800.676208	3673.836914	675.294800	787.404114	3635.331055	655.983398	813.206482	3673.762207	538.024353	790.440369	3667.873779	411.526459	812.815430	3713.946045	423.715546	795.491150	3742.649414	322.304260	773.770386	3684.772461	310.507385	799.308838	3737.084229	120.622963	756.882141	3694.972900	73.862366	692.425964	3905.589111	142.488510	679.828003
246	1.230000	3555.777588	996.510315	782.314880	3578.951416	979.519287	547.454895	3397.424316	1014.772156	699.215698	3406.685059	1013.064880	605.160156	3601.751709	748.253845	831.266418	3653.543457	770.308411	800.801208	3689.977539	673.845825	788.549194	3651.507568	654.039429	813.771973	3689.617188	534.859558	791.749451	3683.575928	409.324493	814.516785	3729.131592	420.710846	795.778320	3755.913086	319.307068	773.200989	3698.113281	308.310547	799.119446	3742.572998	118.988297	755.491028	3700.317627	75.433228	690.331970	3915.276611	129.963989	679.536072
247	1.235000	3568.599854	992.367004	782.958740	3593.251953	974.794250	548.169678	3410.186035	1010.328186	698.940918	3419.944580	1008.334717	604.931580	3616.428955	745.685730	831.164124	3668.042969	767.755920	801.573975	3706.114502	671.584900	790.091248	3667.558594	651.609375	814.935974	3705.346680	531.938354	793.201050	3698.842773	407.030914	814.465698	3744.829346	417.014191	795.624268	3768.699219	315.266815	771.967285	3710.065186	306.001984	797.498474	3748.382568	117.311493	754.146729	3705.357422	77.020447	687.670593	3923.891602	117.693825	677.893372
248	1.240000	3581.801270	988.207886	783.448730	3607.004883	970.099915	548.732544	3422.819092	1005.444519	699.944397	3432.861328	1003.669678	604.382202	3630.829834	743.136597	832.705688	3681.667236	766.377136	802.970276	3721.586670	670.848572	793.197754	3683.234375	649.716187	817.636292	3722.546387	530.315247	794.609741	3714.421387	405.021179	813.266602	3761.626709	414.337463	795.919922	3782.070557	311.903076	771.100769	3722.796631	304.064362	795.881226	3755.464844	118.016785	752.236511	3710.619141	79.388252	685.070251	3930.443115	108.045227	678.762878
249	1.245000	3593.998291	983.639893	783.727783	3620.948975	965.095032	549.546570	3434.218506	999.969482	698.999023	3445.391846	998.124023	604.700500	3645.739502	740.389587	834.225769	3695.709717	763.889099	804.232056	3736.259277	669.126587	795.802612	3698.595459	648.339294	821.277283	3740.654297	529.027344	795.772827	3730.545898	403.371399	812.374023	3778.103516	411.733093	796.053040	3795.896973	308.102142	769.705444	3736.039551	302.046692	794.081604	3761.819336	118.108719	751.081238	3714.565430	81.438904	684.131042	3935.743896	99.496346	677.024902
250	1.250000	3605.759277	979.298218	784.065979	3634.702148	960.225159	550.437378	3445.795654	995.142700	699.075745	3458.323975	992.726868	605.522217	3658.830566	739.777405	839.276855	3709.729736	762.848267	807.012939	3751.531006	668.780518	799.581482	3713.995117	647.773499	825.115112	3759.561768	528.614746	796.778259	3746.663574	404.022827	814.126160	3794.654297	410.053040	795.959900	3809.502686	306.517090	769.576660	3749.741455	302.578583	794.931885	3767.429443	117.788971	749.839722	3717.844238	84.567520	683.282349	3940.244629	92.036987	674.951111
251	1.255000	3617.323242	975.270386	784.785461	3647.987061	955.552063	551.015076	3457.452637	990.364075	699.677429	3470.737061	986.613770	606.475098	3673.750488	737.649536	840.752625	3723.959473	762.280334	810.583008	3767.297119	668.774414	802.952698	3729.741699	647.049255	827.862488	3779.354980	529.151062	797.232849	3763.728271	404.585449	814.896545	3811.606445	409.804230	795.924866	3822.005615	306.261902	769.080444	3762.397705	304.763062	796.571045	3772.189453	118.235054	749.812927	3720.219482	85.914101	683.430542	3943.742188	85.328491	672.242432
[truncated: 81 more columns]
