# Supplementary material for: Biomechanics of running: A special reference to the comparisons of wearing boots and running shoes
Source: PLoS One. 2022 Jun 24;17(6):e0270496. doi: 10.1371/journal.pone.0270496 (PMC9231798; doi:10.1371/journal.pone.0270496)
Supplement: S1 File — The file contains experimental markers and force data (TRC and MOT), OpenSim model (OSIM), setup (XML), and output (STO) files for 17 participants, 2 conditions (boot\shoe), and 4 trials which are stored in separate folders. (ZIP) [file pone.0270496.s001.zip › DataSet/s01/boot/T4/results/s01_boot_T4_inverse_dynamics.sto]

Inverse Dynamics Generalized Forces
version=1
nRows=252
nColumns=26
inDegrees=no
endheader
time	pelvis_tilt_moment	pelvis_list_moment	pelvis_rotation_moment	pelvis_tx_force	pelvis_ty_force	pelvis_tz_force	hip_flexion_r_moment	hip_adduction_r_moment	hip_rotation_r_moment	hip_flexion_l_moment	hip_adduction_l_moment	hip_rotation_l_moment	lumbar_extension_moment	lumbar_bending_moment	lumbar_rotation_moment	knee_angle_r_moment	knee_angle_l_moment	knee_add_r_moment	knee_rot_r_moment	knee_add_l_moment	knee_rot_l_moment	ankle_angle_r_moment	ankle_angle_l_moment	subtalar_angle_r_moment	subtalar_angle_l_moment
      0.00000000	    -24.46749589	     12.12607410	     -7.01194896	     44.97667424	    657.06672845	    -51.61450311	     -5.57050239	     19.64275211	     -7.19935237	     15.56950891	     -5.86029435	     -0.29977039	     17.03298329	     -8.32527090	      1.92059733	     13.73374698	     -5.25695149	     11.77239635	      0.23427290	     -2.72335924	     -0.40687505	      0.89359410	      1.56632067	      0.40578601	     -0.39533935
      0.00500000	     -9.54680967	     21.11299669	     11.49730562	     41.21669569	    385.11185916	    -43.65830937	     24.25616208	      8.34279425	     -5.33936251	    -16.85166343	     -4.78542747	     -0.49022828	     10.49005120	      1.35142485	     12.81069415	      1.94248289	     10.49108943	      6.29259984	     -0.44414363	     -2.75480211	      0.54756477	      1.96230425	     -0.79848525	     -0.36637668	     -0.41465041
      0.01000000	      6.48183314	     26.79436245	     23.39297567	     33.42647532	    166.36595281	    -42.48337889	     46.84403720	      1.69385083	     -4.23535444	    -40.44529586	     -2.92676108	     -1.08542663	      7.63050270	      6.88451401	     19.80149434	     -7.28887892	     22.50517855	      2.81430659	     -0.88867182	     -2.10353738	      1.12283937	      2.77960402	     -2.66769370	     -0.85910715	     -0.40810975
      0.01500000	     21.06651111	     24.60604620	     26.88574816	     22.30563559	     31.06521685	    -39.14168171	     58.19470202	     -1.04772804	     -3.34413199	    -50.75537536	      1.70711430	     -2.13464343	      8.39305416	      8.34102220	     20.93616606	    -12.72234907	     28.84436325	      0.90873485	     -0.97745285	     -0.12199566	      1.20396653	      3.18297017	     -3.74309545	     -1.03605469	     -0.32265865
      0.02000000	     31.81154459	     13.77290966	     23.70590991	     10.05850643	    -15.72420943	    -23.27982781	     59.30517199	     -1.96319625	     -2.15418626	    -48.40654306	     10.22715377	     -3.34467997	     10.88899510	      7.91195567	     16.82731137	    -14.71207891	     29.51571981	     -0.30169065	     -0.76392357	      3.44087764	      0.89813848	      3.21253878	     -3.88560999	     -0.99428598	     -0.11833214
      0.02500000	     38.97593475	     -1.86171573	     17.22829408	     -4.28642183	     12.89852699	      7.55969617	     54.50786441	     -2.90706612	     -0.46855208	    -37.12333057	     21.53667919	     -4.32646551	     13.70287714	      8.07189248	      9.54124020	    -14.59629343	     25.97528357	     -1.54907579	     -0.40063144	      8.10691575	      0.44523686	      3.04973475	     -3.13892211	     -0.88085157	      0.19514785
      0.03000000	     45.17958676	    -15.07051184	     10.32409257	    -22.55516808	     95.80886746	     44.88414795	     48.71983521	     -4.22076542	      1.33001740	    -20.92539476	     32.26103186	     -4.81978352	     16.44773187	      9.99841059	      1.41205367	    -13.77080133	     20.19646630	     -2.86532608	     -0.04827811	     12.67854006	      0.08123141	      2.87822677	     -1.73147454	     -0.79281161	      0.54414123
      0.03500000	     52.42565817	    -19.82142500	      4.61759048	    -41.15255109	    212.05614086	     74.84427618	     45.34790120	     -5.13916784	      2.51972641	     -2.92832248	     38.72155969	     -4.72827024	     18.71636319	     13.02219953	     -5.51734173	    -13.04664207	     14.06112158	     -3.74342981	      0.18324056	     15.84711528	     -0.04656397	      2.80040833	     -0.02102822	     -0.76001405	      0.82892086
      0.04000000	     58.65996149	    -15.53683324	      0.07501022	    -51.49822943	    345.05830799	     84.96770479	     45.28163433	     -4.83890031	      2.56823487	     14.01903119	     39.50302587	     -4.06131436	     18.97456828	     15.45516536	    -10.12866924	    -12.48688429	      9.22661073	     -3.68376890	      0.25945060	     17.00758855	      0.10358521	      2.83082171	      1.62962809	     -0.77463589	      0.97497754
      0.04500000	     57.62343353	     -6.61727678	     -4.41455990	    -47.38061376	    481.38558960	     70.35978251	     47.12601757	     -3.16733899	      1.57246151	     26.55996358	     36.05591200	     -2.89096458	     14.88294906	     16.20102545	    -12.47534494	    -11.71883595	      7.00764970	     -2.68886064	      0.22103391	     16.40119050	      0.48240299	      2.91635178	      2.98754513	     -0.81417782	      0.93431959
      0.05000000	     43.44256560	      2.30454851	     -9.01696453	    -31.49684222	    607.50989203	     38.81490075	     48.70383262	     -0.64561498	      0.13719258	     31.06369318	     30.68253588	     -1.28458423	      5.56594435	     15.48254244	    -12.91072036	    -10.50019152	      8.07287852	     -1.23277203	      0.15283079	     14.37243152	      0.98157691	      2.96153046	      4.00813343	     -0.83604254	      0.64710436
      0.05500000	     15.62324013	     10.30803508	    -11.78647130	    -15.11059257	    709.96085263	      7.77943718	     48.75198386	      1.83250612	     -1.10118043	     24.72807393	     23.91368115	      0.81776997	     -6.35195202	     14.14822023	    -11.32569022	     -9.10817043	     12.19609635	      0.09879026	      0.13603811	     10.59822775	      1.47878675	      2.86795897	      4.77677606	     -0.77760889	      0.03629488
      0.06000000	    -20.47125232	     19.55943456	    -10.56320588	     -9.76788068	    780.45424004	     -8.32935389	     47.61197930	      3.49255055	     -1.93587545	      7.17445188	     14.23272654	      3.60717067	    -15.87545023	     12.85920917	     -7.69700578	     -8.19630793	     18.20469063	      1.02298789	      0.20872318	      4.39619635	      1.86871591	      2.59194867	      5.37770028	     -0.58274663	     -0.91261696
      0.06500000	    -57.15457853	     30.94289945	     -5.63967711	    -17.85122658	    822.11890280	     -8.10099131	     46.52509102	      3.86323601	     -2.56295749	    -18.24984133	      0.39194629	      7.11627425	    -19.21535855	     11.96696813	     -3.03066802	     -8.18525484	     24.11471778	      1.61618822	      0.35656756	     -4.13890040	      2.06260436	      2.19845745	      5.79373331	     -0.26052733	     -2.05477918
      0.07000000	    -88.06297610	     39.78620071	     -0.07452476	    -31.87417389	    849.22242074	      0.83638401	     46.31045257	      2.70964363	     -3.16165273	    -45.08106104	    -15.18319315	     10.64317266	    -16.01147160	     11.65721281	      0.69846675	     -8.80675000	     27.71705228	      2.02815590	      0.52942113	    -12.97642154	      1.98320509	      1.85433585	      5.89507094	      0.07905232	     -3.05010511
      0.07500000	   -110.76147831	     37.63595809	      2.04503285	    -43.95402106	    878.28915500	     12.24297955	     46.44836001	      0.33253005	     -3.71171695	    -67.09101043	    -25.94675824	     12.54564904	     -8.53603190	     12.24549904	      1.67344669	     -9.25280256	     27.70478128	      2.34790514	      0.66892531	    -18.49557889	      1.60490648	      1.71771727	      5.51657119	      0.28848872	     -3.47955462
      0.08000000	   -127.81986942	     19.51638397	     -2.31625906	    -54.22537075	    918.50947885	     23.89652099	     45.12016758	     -2.31161814	     -4.07170977	    -81.88654178	    -25.62639068	     11.11368425	      0.44637906	     14.37261452	     -0.58854926	     -8.71423543	     24.55403814	      2.60825530	      0.73963619	    -17.72263959	      1.01210028	      1.80112575	      4.59371781	      0.29717269	     -3.09391795
      0.08500000	   -143.39824837	    -10.21552636	    -13.81215134	    -68.80359136	    968.30718804	     30.97403012	     40.56352897	     -4.05298773	     -4.18092746	    -90.85787358	    -14.13808621	      6.15007422	      9.62911959	     18.30948069	     -5.25794386	     -6.93139366	     20.12424344	      2.85258343	      0.74059179	    -10.85650880	      0.38992731	      1.96543818	      3.28294711	      0.16002078	     -2.02389121
      0.09000000	   -156.87756321	    -40.24548017	    -29.98173949	    -92.44482236	   1018.74826738	     26.20500332	     32.65283176	     -4.47612565	     -3.94230892	    -95.52405097	      1.85893606	     -0.48715678	     20.03374021	     23.19743521	    -11.19622458	     -4.40847890	     16.19016469	      2.94485146	      0.69668717	     -1.30092486	     -0.07569910	      2.06561776	      1.93376197	     -0.02048396	     -0.71743047
      0.09500000	   -161.48868424	    -58.87198928	    -45.59223843	   -123.27002282	   1060.83197116	      6.81344854	     23.31595847	     -4.33986732	     -3.12221496	    -95.07809830	     13.39333925	     -5.87976961	     33.63155410	     27.43735236	    -17.19990029	     -2.08342836	     13.42097716	      2.51448048	      0.63764973	      6.40118033	     -0.29019910	      2.07432437	      0.91297575	     -0.18893022	      0.31509191
      0.10000000	   -150.18683693	    -60.73861398	    -54.69320241	   -149.34070506	   1090.61381432	    -22.94504222	     15.54407967	     -4.96530556	     -1.53597566	    -87.57612778	     15.13367787	     -7.91363533	     50.40190236	     29.31665020	    -21.68843813	     -0.71246118	     11.51645560	      1.23283079	      0.57456171	      9.32299966	     -0.27459182	      2.06141225	      0.41951879	     -0.35389387	      0.77120993
      0.10500000	   -123.20307173	    -49.36829898	    -54.34893245	   -154.52141207	   1108.98932978	    -54.82408533	     11.63127026	     -6.79341120	      0.47141215	    -72.87094205	      8.26486491	     -6.50873540	     66.82615736	     27.31563290	    -23.70912428	     -0.44133787	      9.99363370	     -0.64443270	      0.48734976	      7.59259322	     -0.12567223	      2.08685360	      0.42115193	     -0.53131027	      0.66324688
      0.11000000	    -90.36951622	    -33.62129681	    -46.87508912	   -135.25586609	   1120.02663466	    -76.60347699	     11.53910765	     -8.77705187	      2.01755498	    -54.00656304	     -1.49586734	     -3.28302711	     77.67586574	     21.04505884	    -24.27791531	     -0.75642996	      8.79847437	     -2.22752250	      0.34713542	      3.60864678	      0.05015930	      2.13358404	      0.71679368	     -0.70312348	      0.22634252
      0.11500000	    -65.18472532	    -21.00250564	    -37.46860877	   -106.02238478	   1131.42661893	    -73.25177491	     13.03082183	     -9.53512701	      2.38223160	    -35.69660078	     -8.43853671	     -0.16589095	     79.70130908	     12.43874191	    -25.23549403	     -0.85736715	      8.29325901	     -2.69533936	      0.15749760	      0.03073053	      0.19581861	      2.13863398	      1.06469404	     -0.83355411	     -0.25814777
      0.12000000	    -55.36957686	    -13.39566309	    -29.43664442	    -83.38679147	   1154.77784248	    -36.74577126	     13.69952577	     -8.74115031	      1.60371496	    -21.49505722	    -10.13873684	      1.78653938	     74.09913497	      5.15651819	    -26.42723340	     -0.23971289	      8.76358575	     -1.96527716	     -0.02978795	     -1.76381007	      0.32689455	      2.06685742	      1.30255006	     -0.89869796	     -0.59404591
      0.12500000	    -58.90271881	     -8.07495414	    -22.48995235	    -71.74360230	   1201.12762990	     24.79776420	     12.66563452	     -7.00969461	      0.24214224	    -12.43892549	     -7.53751982	      2.57935288	     65.81191305	      2.09724608	    -25.22494463	      0.99996553	     10.02558457	     -0.54645578	     -0.14512223	     -1.86715504	      0.49376615	      1.93356283	      1.38884317	     -0.88390642	     -0.71170242
      0.13000000	    -67.77090886	     -1.67401449	    -15.23900610	    -66.54088759	   1272.09936852	     90.75257024	     10.53005680	     -4.96926902	     -1.26668183	     -7.75224240	     -2.98760458	      2.68650842	     60.52841875	      3.64459391	    -19.36599067	      2.33877299	     11.45557047	      1.07263779	     -0.15410015	     -1.06996141	      0.70437777	      1.76926137	      1.36136413	     -0.77508760	     -0.64724716
      0.13500000	    -73.98704576	      6.54585017	     -7.70227305	    -64.36686747	   1354.43497616	    140.69521728	      8.32537096	     -3.03844060	     -2.75212584	     -6.16412343	      1.53563651	      2.43934108	     61.79651850	      8.01629313	     -9.54048920	      3.25009990	     12.31363746	      2.62253882	     -0.08116136	     -0.06482550	      0.88608504	      1.59323010	      1.27693452	     -0.58172028	     -0.49445424
      0.14000000	    -73.50464123	     14.03380101	     -1.20760886	    -67.29407541	   1425.21330725	    164.72399345	      6.70192606	     -1.72786715	     -3.99030425	     -6.75341071	      5.11265460	      1.85100145	     69.66803783	     12.72553964	      0.91497999	      3.53655504	     12.14124666	      3.83221903	      0.01920469	      0.88084492	      0.93126189	      1.42370900	      1.18333836	     -0.35902449	     -0.34896063
      0.14500000	    -67.34864220	     17.43917157	      2.65592712	    -79.44695346	   1465.00478299	    164.76953646	      5.76100040	     -1.43059240	     -4.66700345	     -8.99310791	      7.59992684	      0.83524447	     80.98821694	     16.19291851	      8.17778495	      3.39286457	     11.03766749	      4.43307863	      0.10796449	      1.80180375	      0.78709740	      1.28925131	      1.11727481	     -0.18069046	     -0.26603451
      0.15000000	    -60.25084272	     16.23623126	      2.63975976	   -100.32480949	   1469.49446605	    148.54232461	      5.23111713	     -1.86712266	     -4.68631441	    -12.27433562	      9.07673079	     -0.50015909	     91.08640278	     18.72186712	     10.13688513	      3.24238321	      9.63463836	      4.42779423	      0.17661623	      2.75407211	      0.51164113	      1.21840891	      1.09544129	     -0.09003224	     -0.24601194
      0.15500000	    -57.50150307	     13.24334316	     -1.53976243	   -121.86096195	   1451.63905173	    122.54912893	      4.71315009	     -2.25807184	     -4.25068935	    -15.62800909	      9.66264390	     -1.80477091	     96.09361890	     21.73753995	      7.46877748	      3.45408951	      8.69946084	      4.09378041	      0.22530024	      3.67302382	      0.24021051	      1.22729497	      1.10008296	     -0.09143729	     -0.25207564
      0.16000000	    -61.63357709	     11.32923463	     -8.79135193	   -132.05087092	   1432.72558321	     89.32285119	      3.91787574	     -2.22158881	     -3.56901882	    -17.87037033	      9.53569652	     -2.68383831	     94.62764047	     25.76070021	      2.76520720	      4.09888162	      8.63257323	      3.63685776	      0.24074917	      4.39232530	      0.08852031	      1.31700687	      1.09201514	     -0.17842880	     -0.25125618
      0.16500000	    -70.81028093	     10.90499032	    -17.10178617	   -121.63474366	   1428.44630031	     50.76003518	      2.81734368	     -2.15721374	     -2.65224389	    -17.84114182	      8.78134368	     -2.89598023	     87.97744981	     29.52119289	     -1.53110592	      4.93859058	      9.28717216	      2.99755186	      0.20719292	      4.69786968	      0.08630764	      1.47070671	      1.04782820	     -0.34435835	     -0.24329865
      0.17000000	    -80.11879105	     10.89729298	    -24.46866794	    -88.69139877	   1440.63494240	     13.99319194	      1.63951436	     -2.67035655	     -1.44452310	    -14.63548231	      7.35276886	     -2.42759239	     78.80034197	     31.32059474	     -4.43320000	      5.61156825	     10.16268681	      2.03642439	      0.13536651	      4.41016370	      0.18818125	      1.64754206	      0.97981836	     -0.56191188	     -0.25022664
      0.17500000	    -84.98025913	     11.03263128	    -29.45610562	    -38.61633615	   1460.52178981	     -9.38886138	      0.70169891	     -3.87177617	     -0.07470670	     -7.97494023	      5.28351266	     -1.45660557	     69.45173099	     30.77063210	     -5.91039429	      5.82449187	     10.70802459	      0.82297719	      0.06591071	      3.48741397	      0.32697865	      1.78612672	      0.92142975	     -0.76876833	     -0.28585863
      0.18000000	    -83.89262750	     12.77233607	    -31.25434368	     19.13780024	   1477.16273570	    -12.46370029	      0.19225578	     -5.20925539	      1.04003372	      1.38131989	      2.81391641	     -0.23790747	     61.24978689	     28.95225716	     -5.62297127	      5.50716477	     10.56349108	     -0.25155740	      0.03629842	      2.06516229	      0.45761655	      1.83139898	      0.89858213	     -0.88984497	     -0.34173599
      0.18500000	    -78.69875958	     17.75462451	    -30.03290594	     75.13291146	   1481.30723888	      0.73361060	      0.02418004	     -5.84728291	      1.40489965	     11.63866512	      0.34414463	      0.98267270	     54.49002591	     27.29668426	     -3.12036074	      4.92042427	      9.68157351	     -0.66933167	      0.05429554	      0.42604049	      0.56246676	      1.76897492	      0.91434298	     -0.88253975	     -0.39778310
      0.19000000	    -72.80571945	     25.25963583	    -27.25452802	    122.87688691	   1465.46859617	     19.09118845	     -0.15548729	     -5.33765189	      0.86719030	     20.64847271	     -1.72331977	      1.99030573	     48.64703012	     26.45437397	      0.82076264	      4.56434387	      8.29723283	     -0.19504616	      0.10923760	     -1.09073612	      0.63185820	      1.63071182	      0.95466896	     -0.76225556	     -0.43962869
      0.19500000	    -68.51770416	     32.30820965	    -24.75087583	    159.15036157	   1425.45084681	     33.04528178	     -0.67798655	     -4.00816046	     -0.23749270	     26.82213220	     -3.14236397	      2.62309111	     43.17024338	     26.11426082	      4.35931589	      4.83013513	      6.78636710	      0.92813188	      0.19007995	     -2.20378784	      0.65580313	      1.47398628	      1.00348103	     -0.58622480	     -0.46403791
      0.20000000	    -65.42179753	     36.13300410	    -23.29138621	    182.88553445	   1362.41293986	     39.94717224	     -1.52686110	     -2.77935120	     -1.30792864	     29.63891223	     -3.78398973	      2.79082404	     38.42474858	     25.64434993	      6.16922792	      5.67658489	      5.49234522	      2.12297193	      0.28251723	     -2.73609173	      0.63116619	      1.36292428	      1.05232346	     -0.42417698	     -0.47175095
      0.20500000	    -61.48747873	     35.47382010	    -22.37191635	    194.89074739	   1283.77701983	     43.18893687	     -2.46619649	     -2.60358628	     -1.76918759	     29.69401304	     -3.56101449	      2.47098558	     35.47444349	     24.45433129	      6.12855237	      6.67309031	      4.56534506	      2.76034061	      0.36527289	     -2.62471712	      0.56163749	      1.35100559	      1.09464986	     -0.33806354	     -0.46049880
      0.21000000	    -55.50170058	     30.41978347	    -21.20867742	    198.43007717	   1202.47874399	     47.26451411	     -3.47418227	     -3.80699764	     -1.36054030	     28.45895077	     -2.58507136	      1.72122363	     34.98681994	     21.98976361	      4.78160857	      7.36881493	      3.87151809	      2.50698635	      0.41940202	     -1.97973248	      0.44939892	      1.45823615	      1.11483494	     -0.36057497	     -0.42656762
      0.21500000	    -47.95848652	     22.45131866	    -19.52624845	    198.44386390	   1130.95026760	     53.42964378	     -4.84055587	     -5.73886015	     -0.37786545	     27.61267919	     -1.27855359	      0.69440113	     36.59230928	     18.00174523	      2.87672971	      7.59243568	      3.08484525	      1.60985597	      0.43322693	     -1.09313697	      0.29568119	      1.65695605	      1.09238123	     -0.47459374	     -0.37024565
      0.22000000	    -39.99919819	     14.25615172	    -17.45047402	    198.05916585	   1071.45168178	     59.28023996	     -6.87406991	     -7.16295345	      0.46993924	     28.14101691	     -0.17446456	     -0.39418437	     39.06430027	     12.93639613	      1.35584620	      7.44884949	      1.94207468	      0.75271739	      0.39692144	     -0.31110324	      0.10864750	      1.88427494	      1.02122234	     -0.62433907	     -0.30066071
      0.22500000	    -32.24688193	      8.92481704	    -15.24590921	    195.96917076	   1013.64738837	     61.53182060	     -9.66178119	     -7.03825455	      0.54526773	     30.00978965	      0.26418576	     -1.31754147	     40.94509416	      8.00337688	      1.12428855	      7.16241493	      0.43712746	      0.57460433	      0.30264683	      0.08627288	     -0.09386464	      2.07386346	      0.92924019	     -0.75271120	     -0.24104465
      0.23000000	    -24.61872493	      9.13673126	    -13.39706271	    189.03920741	    944.13771836	     58.10307512	    -12.97497430	     -4.97610330	     -0.38136857	     32.58084373	     -0.45113349	     -1.86369990	     41.39560631	      4.68488097	      2.53483495	      6.93210784	     -1.18263448	      1.33793439	      0.15427921	     -0.10632052	     -0.28367449	      2.18108302	      0.88035263	     -0.82384679	     -0.22655252
      0.23500000	    -16.91551146	     16.03632958	    -12.38579976	    176.67278475	    857.79823193	     48.23114637	    -16.24377389	     -1.37097654	     -2.08403509	     34.98293639	     -2.65514755	     -1.92474619	     40.67501918	      3.89771260	      5.32776618	      6.85611481	     -2.53336100	      2.86299131	     -0.02755773	     -0.92312893	     -0.42512549	      2.19338589	      0.94678977	     -0.82741329	     -0.28194021
      0.24000000	     -9.66583901	     27.95701055	    -11.94240631	    161.50441798	    759.78836744	     33.58252758	    -18.73685935	      2.64784723	     -4.01674757	     36.17672037	     -5.90070336	     -1.61185984	     39.45306289	      5.49202011	      9.11597945	      6.97081472	     -3.23442082	      4.64082877	     -0.21050565	     -2.05812663	     -0.49286323	      2.12728663	      1.17006749	     -0.77720593	     -0.40002543
      0.24500000	     -4.22566073	     40.02077144	    -10.73084981	    147.44445246	    659.69889420	     20.49613801	    -20.00969996	      5.35198353	     -5.39183548	     35.23874246	     -8.73858427	     -1.19990556	     37.83716654	      8.26801116	     13.58572427	      7.30780899	     -3.02888695	      5.89365240	     -0.35595475	     -2.93491807	     -0.48613580	      2.01290561	      1.53894368	     -0.71368629	     -0.54605647
      0.25000000	     -1.52837532	     46.80814885	     -7.46565437	    136.95870296	    566.03188200	     16.12107605	    -20.19081308	      5.64609775	     -5.72269698	     31.89138896	     -9.54441315	     -0.89295376	     35.76295668	     10.31908727	     18.09619391	      7.86218614	     -1.85135594	      6.11044211	     -0.43515227	     -3.06566466	     -0.41359490	      1.87180977	      1.98875990	     -0.66786692	     -0.67671142
      0.25500000	     -1.01275474	     45.81071052	     -2.29977659	    128.35590988	    484.05768270	     21.02191189	    -19.93059277	      4.13229448	     -5.16807547	     26.74374856	     -7.60145145	     -0.69443490	     33.88086372	      9.89920707	     21.48263005	      8.60609610	      0.13679233	      5.43568890	     -0.44278275	     -2.32102314	     -0.27790380	      1.71583202	      2.42668124	     -0.63946967	     -0.75669394
      0.26000000	     -1.18937419	     37.98476250	      3.25448927	    116.65371097	    414.85650948	     28.19948039	    -20.14958055	      2.38269472	     -4.10570888	     21.20632375	     -3.35480471	     -0.52090143	     32.96314475	      6.43595286	     22.63946905	      9.60309913	      2.50254633	      4.28203909	     -0.38623831	     -0.87938771	     -0.09672732	      1.56475546	      2.78370083	     -0.62735023	     -0.77461298
      0.26500000	     -0.56574892	     27.07740637	      7.47747267	     98.70588312	    354.88318109	     27.60270976	    -21.48794113	      2.24829098	     -3.05286531	     17.32936556	      1.80645936	     -0.31783203	     32.54444341	      0.57458904	     21.32199102	     11.02530961	      4.52320361	      3.27053280	     -0.27717439	      0.85638869	      0.07361499	      1.44911646	      3.04836228	     -0.62078100	     -0.75763984
      0.27000000	      1.98300076	     17.78076561	      9.45065573	     76.48944712	    297.69277294	     13.28878422	    -24.05814874	      5.02019250	     -2.50876608	     17.32547883	      6.02204568	     -0.06664673	     30.88025498	     -6.43572184	     18.34614710	     13.09918023	      5.33088189	      3.05499128	     -0.12605721	      2.36653354	      0.15977961	      1.39984260	      3.23500166	     -0.59556615	     -0.75383647
      0.27500000	      6.68580813	     12.84520469	      9.21945116	     55.93582771	    238.68833455	    -10.17958539	    -27.52911432	      9.89690192	     -2.37720344	     22.45345741	      7.80935194	      0.26469356	     26.20983129	    -12.85692315	     15.00865292	     15.95728999	      4.32098092	      3.55925410	      0.06541670	      3.23021444	      0.12698340	      1.44518539	      3.32732696	     -0.56262409	     -0.79271277
      0.28000000	     12.14506492	     12.41805720	      7.82825544	     44.08050194	    179.31740481	    -29.77123452	    -31.29818372	     14.91899599	     -2.33452331	     32.11213304	      7.36320688	      0.67893796	     17.85387676	    -16.65023108	     12.33010011	     19.51605722	      1.57804483	      4.32119565	      0.29853670	      3.53007868	      0.00671056	      1.58540494	      3.26683802	     -0.53832857	     -0.84897263
      0.28500000	     15.89623375	     13.75749455	      7.19027261	     45.81717046	    125.74543911	    -31.35220450	    -34.86724960	     17.92030105	     -1.99477534	     44.10749238	      6.64901777	      1.11940117	      6.66263205	    -16.53634879	     10.83839734	     23.46198323	     -2.10023529	      4.69244812	      0.58098806	      3.87829588	     -0.12692282	      1.78076484	      2.99674853	     -0.53506391	     -0.85123733
      0.29000000	     15.80142437	     12.46588796	      9.00764144	     59.68689410	     83.37801409	     -7.81506638	    -38.48518260	     17.00168516	     -0.92315828	     55.67291182	      7.73108541	      1.53407613	     -5.09230159	    -12.83662291	     10.77870932	     27.47582148	     -5.59319461	      3.86560522	      0.93122789	      4.85943806	     -0.19487412	      1.96310135	      2.51227735	     -0.58005852	     -0.73195843
      0.29500000	     11.22327672	      7.05270545	     13.45866301	     76.16394342	     52.16568842	     34.42006296	    -42.82746268	     12.56663756	      0.75018738	     64.26988270	     11.06782618	      1.94452436	    -14.75893833	     -6.92972688	     12.20793529	     31.32307920	     -7.88706820	      1.84397556	      1.34971098	      6.47419642	     -0.13406644	      2.05245558	      1.87940558	     -0.66131892	     -0.47423688
      0.30000000	      2.60845405	     -0.44177831	     18.87375944	     80.33696956	     25.90612115	     79.78418620	    -48.53906389	      6.48780279	      2.64820211	     68.06422101	     15.22183272	      2.42960970	    -20.93958022	     -0.06602617	     14.88817193	     34.84742985	     -8.34995007	     -0.86953763	      1.81376153	      8.07481518	      0.08670011	      1.99155983	      1.22753875	     -0.75587320	     -0.13048033
      0.30500000	     -9.38186377	     -6.33867039	     23.16009658	     60.31467163	     -2.27729592	    113.70952392	    -55.80305702	      0.95649216	      4.39989786	     66.43117719	     17.98400276	      3.01490079	    -24.17670615	      6.83014881	     18.29405809	     37.95700918	     -6.89329439	     -3.60800552	      2.28542699	      8.79976088	      0.44149828	      1.75077694	      0.72491213	     -0.84100148	      0.19481000
      0.31000000	    -23.83815752	     -7.81067956	     25.59823369	     16.61089900	    -32.62236521	    129.69594021	    -64.10954113	     -2.00260265	      5.67968851	     60.45065561	     17.73086429	      3.57589413	    -26.02874709	     12.37888595	     21.90000162	     40.64500370	     -4.07030877	     -5.58465756	      2.72019217	      8.08804141	      0.83178001	      1.31875458	      0.52989236	     -0.88279813	      0.38758562
      0.31500000	    -38.82069035	     -4.89323694	     26.61024905	    -37.74008506	    -59.32912203	    128.87293609	    -72.42344220	     -1.68284188	      6.40614666	     52.80210466	     13.98335573	      3.88278672	    -27.83478592	     14.76891934	     25.28243322	     42.90032209	     -0.98911348	     -6.42010107	      3.07822214	      5.89620410	      1.11527429	      0.71995316	      0.72300192	     -0.87395281	      0.37057224
      0.32000000	    -51.35749572	      0.71697958	     26.28677669	    -87.01905485	    -77.11669966	    114.36484678	    -79.45610555	      1.42643030	      6.66430511	     46.59947362	      7.39139779	      3.75424051	    -30.29364005	     13.14973381	     27.79493669	     44.63186026	      1.14461116	     -6.18022198	      3.33006520	      2.66000139	      1.17690624	      0.02957938	      1.25704689	     -0.83603552	      0.13778546
      0.32500000	    -58.61329243	      7.48134545	     24.13178623	   -120.41203761	    -84.15997610	     88.82960036	    -83.84968479	      6.44790517	      6.52941504	     43.89803294	     -0.31575501	      3.14291237	    -33.50410092	      8.58533924	     28.54871251	     45.68170440	      1.62733932	     -5.05176865	      3.45709020	     -0.79782613	      0.98267889	     -0.64590795	      1.96826431	     -0.78570323	     -0.23613821
      0.33000000	    -59.08672820	     13.97869944	     19.88825883	   -132.09498302	    -80.73753556	     55.35420624	    -84.46058240	     12.39123558	      6.00327845	     44.99443663	     -6.83968310	      2.10464142	    -37.08284853	      3.12787914	     26.88525108	     45.90375823	      0.49922995	     -3.21054813	      3.44899732	     -3.52419677	      0.57697015	     -1.21107943	      2.64895589	     -0.71751843	     -0.63110772
      0.33500000	    -53.03699645	     17.98513678	     13.81968662	   -120.12092942	    -68.44340530	     18.15105078	    -80.88172183	     17.81666075	      5.09063860	     48.75791253	    -10.39053723	      0.74549180	    -40.41812948	     -1.79340741	     22.67344374	     45.24463764	     -1.68804181	     -1.03731168	      3.31019430	     -4.85547604	      0.04645555	     -1.61673780	      3.13658113	     -0.62610343	     -0.94251987
      0.34000000	    -42.17446436	     17.44565256	      6.54041942	    -87.39185320	    -50.05004041	    -18.11018302	    -73.82695519	     21.18156454	      3.87951648	     53.48323860	    -10.52707998	     -0.78835353	    -42.83780265	     -5.64017712	     16.42230696	     43.83081725	     -4.26760076	      0.89221733	      3.07682482	     -4.70595080	     -0.51176621	     -1.86966532	      3.36494067	     -0.51957852	     -1.12084868
      0.34500000	    -29.16019499	     12.30608463	     -0.92686821	    -42.18563997	    -29.11688406	    -48.77274660	    -65.08504245	     21.57175211	      2.58646617	     57.62374997	     -7.95646987	     -2.32345213	    -43.65178768	     -7.78006811	      9.36283546	     41.99282695	     -6.69836274	      2.02546539	      2.82302521	     -3.44826579	     -1.01082177	     -2.00966877	      3.35104993	     -0.41814419	     -1.16593103
      0.35000000	    -17.15117566	      5.40686166	     -7.34172564	      3.41344909	    -10.02912229	    -70.34245387	    -57.02562508	     19.40313446	      1.49352409	     60.16758407	     -3.98451075	     -3.67074618	    -42.46756515	     -7.09480486	      3.07709767	     40.21953116	     -8.63370455	      2.19766171	      2.64076834	     -1.67279069	     -1.38656646	     -2.08276975	      3.15288034	     -0.33027012	     -1.10933614
      0.35500000	     -8.80849352	      0.88760460	    -12.06970949	     36.76165289	      2.65459473	    -82.46958658	    -51.79060364	     16.09631732	      0.84341814	     60.81781023	     -0.37394481	     -4.61304889	    -39.45105189	     -3.08306234	     -1.21656075	     38.97355568	     -9.93136895	      1.68959628	      2.60426913	     -0.09629917	     -1.60383622	     -2.12388727	      2.84594558	     -0.24018425	     -1.00659533
      0.36000000	     -4.91055759	      1.20280125	    -15.51791112	     48.23577447	      7.09899753	    -88.89382651	    -50.49646527	     12.93039727	      0.75709545	     59.91400186	      0.95716824	     -4.93122599	    -34.84300698	      3.04379845	     -2.97861002	     38.44176808	    -10.60503740	      0.90218962	      2.73796388	      0.58127619	     -1.65978040	     -2.14049476	      2.51332647	     -0.12695219	     -0.92144909
      0.36500000	     -4.50265903	      5.65419616	    -18.30121470	     34.25325134	      6.33926645	    -94.87101219	    -53.04519633	     10.38401999	      1.21202997	     58.08302478	     -0.94869544	     -4.55358925	    -28.66208375	      9.03342078	     -2.15981263	     38.49847591	    -10.73622623	      0.06513221	      3.01168692	      0.08001823	     -1.58807135	     -2.11524850	      2.22671594	      0.01074224	     -0.89285741
      0.37000000	     -6.92017927	     11.72229838	    -20.28208650	     -1.02678472	      5.82833379	   -103.09887101	    -58.63106875	      8.44841110	      2.08170085	     55.91044908	     -5.43283997	     -3.63504488	    -21.50947845	     13.22678342	      1.01559366	     38.93395891	    -10.42952203	     -0.75571427	      3.36620787	     -1.31993694	     -1.44907339	     -2.04327101	      2.03109366	      0.15270617	     -0.92811845
      0.37500000	    -12.39560569	     16.55278004	    -20.20844448	    -47.34832479	      8.52866797	   -111.60146900	    -66.24879404	      7.09541465	      3.18553118	     53.92314039	    -10.29656998	     -2.57713177	    -14.75562677	     15.22418472	      6.19807151	     39.63454625	     -9.85030845	     -1.53511983	      3.73744202	     -2.84925721	     -1.31496492	     -1.96527459	      1.94289671	      0.26809832	     -1.00494575
      0.38000000	    -20.05141519	     18.04152995	    -16.68339273	    -92.76394015	     13.23853221	   -116.16754071	    -74.72834359	      6.29154472	      4.30517957	     52.63678938	    -13.19128112	     -1.82149360	     -9.04789395	     15.36117535	     13.00786856	     40.51103110	     -9.24993052	     -2.26135915	      4.05569177	     -3.75263748	     -1.24079339	     -1.95814913	      1.95974647	      0.32022180	     -1.09513721
      0.38500000	    -26.74786887	     15.48947856	     -9.53586201	   -126.60230524	     17.13344711	   -113.73183653	    -82.57232935	      5.89122012	      5.17942264	     52.51821378	    -12.82390149	     -1.64237991	     -3.51623537	     14.18719434	     20.68132812	     41.33219363	     -8.93022175	     -2.93710716	      4.23595788	     -3.64578090	     -1.24154360	     -2.09781272	      2.06473869	      0.27327522	     -1.17239463
      0.39000000	    -28.87404898	     10.40881905	     -1.03557012	   -139.95299459	     18.75046196	   -103.47837258	    -87.98825600	      5.67984266	      5.53281039	     53.78540180	     -9.61748416	     -1.94923598	      2.82152650	     12.71625666	     27.33085388	     41.66353661	     -9.16231872	     -3.53429928	      4.18888991	     -2.73382022	     -1.27750586	     -2.41790455	      2.21869902	      0.11177355	     -1.21561525
      0.39500000	    -24.65736321	      6.06936175	      4.74731092	   -126.56421983	     18.85492065	    -85.50844601	    -89.24206885	      5.49794359	      5.15197710	     56.13724781	     -5.21656305	     -2.35419960	      9.60969259	     12.55244966	     30.14497004	     40.97914536	    -10.03377500	     -3.93729852	      3.85414647	     -1.60485012	     -1.27290779	     -2.86773228	      2.36468920	     -0.13905813	     -1.20490906
      0.40000000	      0.36465115	      5.14488087	      4.26333748	    -65.99876611	    -16.40254984	    -58.99246415	    -73.98980148	      1.86945078	      4.26705053	     58.69631777	     -1.57975537	     -2.41513426	     15.43206788	     14.58711127	     27.37376181	     29.70086489	    -11.30768055	     -4.63271735	      3.02484513	     -0.88229318	     -1.16726832	     -0.36434541	      2.47068369	     -0.16284782	     -1.14200827
      0.40500000	     24.99671785	      8.29668005	     -1.61472925	      5.36288156	    -37.22652139	    -31.12914320	    -56.18326580	     -0.35276293	      2.60061605	     60.40426266	      0.08320257	     -1.93334500	     18.82293244	     17.57305512	     20.28781955	     19.32274468	    -12.49872242	     -4.73951434	      1.98335230	     -0.85137680	     -0.95989275	      1.06312827	      2.55828006	     -0.32481355	     -1.06007084
      0.41000000	     44.72021856	     13.79105406	     -8.67602772	     64.57783397	    -39.83708986	     -6.93140349	    -38.33599640	     -0.48903493	      0.80241378	     60.57121148	     -0.31674823	     -0.96023308	     19.10537220	     18.86050227	     12.57078819	     10.54772353	    -13.15269899	     -3.82273770	      1.17816902	     -1.45696131	     -0.69806515	      2.50389330	      2.66974760	     -0.21548558	     -1.00951135
      0.41500000	     61.82295497	     16.48122904	    -12.82095885	    101.26708448	    -50.84526696	     15.66553564	    -20.49346430	     -3.00806969	     -0.08555857	     59.20522415	     -1.72824920	      0.21541446	     16.97433447	     16.37722854	      7.53109293	      0.40512367	    -13.06418475	     -4.07763391	      0.86797585	     -2.33015797	     -0.44419582	      5.14538939	      2.82203713	      0.08010491	     -1.01897268
      0.42000000	     63.56953019	     12.89965114	    -11.45702679	     97.06926433	    -87.59112082	     40.44990904	    -16.91274920	    -10.42596988	      0.78422703	     56.93496511	     -2.66011158	      1.15800714	     13.94917636	      9.82371928	      6.07497507	     -5.36725916	    -12.29529639	     -7.38553067	      1.41058659	     -2.95883941	     -0.25054743	      8.04339471	      3.00513080	      0.42337039	     -1.08245192
      0.42500000	     36.75225115	      4.36672524	     -4.07258678	     42.70480881	   -155.26400934	     68.44084841	    -41.15008385	    -21.76692690	      3.61935610	     54.71742891	     -1.98264246	      1.44108272	     10.81641571	      1.02158181	      7.13202806	     -0.39965030	    -11.16994651	    -13.60660608	      2.85610400	     -2.90787809	     -0.14481812	     10.20335023	      3.20054652	      0.69294735	     -1.16650832
      0.43000000	     -2.58954813	     -4.36853042	      6.34998691	    -33.34465558	   -247.30526255	     97.15448003	    -78.41972753	    -34.72969494	      7.64408020	     53.33120485	      0.20450926	      1.07965059	      7.19492330	     -6.92319906	      9.19720238	      6.95581824	    -10.19001911	    -21.00615891	      4.33427234	     -2.28238385	     -0.11669644	     12.66235332	      3.39039198	      0.75317810	     -1.24856936
      0.43500000	    -22.39860047	    -10.26120177	     14.80057790	    -85.30765429	   -321.85627812	    120.63766883	    -96.95380804	    -45.65255703	     11.03444814	     52.88616719	      3.22975114	      0.32230739	      2.91802951	    -11.91685882	     11.11699961	      2.70058274	     -9.70630194	    -27.01265341	      4.48441728	     -1.39621864	     -0.13369925	     15.65392379	      3.54789857	      0.54015233	     -1.30734224
      0.44000000	    -13.35038910	    -12.29488804	     18.09959017	    -96.75391004	   -315.90178752	    127.68333484	    -84.77234017	    -48.73736244	     12.16274549	     52.83371441	      6.19613091	     -0.52451822	     -0.88956553	    -14.31005116	     12.07752185	    -13.69566251	     -9.71880411	    -28.43188971	      3.14110933	     -0.55477587	     -0.15827639	     18.03466482	      3.64123500	      0.66629722	     -1.32498191
      0.44500000	      2.49165149	    -12.94317162	     16.84422806	    -86.49475990	   -212.00118704	    111.05563889	    -61.04740664	    -44.19714764	     11.72894812	     52.51955674	      8.26455484	     -1.24494052	     -2.65146942	    -15.71072390	     11.64219882	    -29.82949618	    -10.03041383	    -26.01026634	      1.66823019	      0.06603484	     -0.16204701	     18.53643967	      3.65079820	      1.56587549	     -1.28990275
      0.45000000	      4.42552701	    -19.80921527	     12.96913082	    -69.37664947	    -65.55931248	     78.84163007	    -47.31792052	    -44.40977617	     13.11391874	     51.61166579	      8.77943849	     -1.69272097	     -1.72001756	    -16.89187057	      9.96190769	    -39.20414075	    -10.46466442	    -27.21325100	      1.19425655	      0.35262895	     -0.13199451	     15.53845584	      3.58311308	      2.80896843	     -1.20856536
      0.45500000	      0.01025655	    -32.89443993	      6.86754954	    -35.93572437	     58.78379364	     40.98011786	    -40.14590772	    -56.34987329	     17.84345446	     50.22441994	      7.78109987	     -1.95228146	      1.66198992	    -17.23205965	      7.69576398	    -50.33437320	    -10.92901148	    -36.09792351	      1.26177503	      0.40826240	     -0.07698204	      9.46036140	      3.46530844	      3.97495261	     -1.09531698
      0.46000000	      1.43584700	    -37.09249177	     -1.32279400	     16.79508110	    150.09443381	     -4.98658298	    -30.01021431	    -67.32225895	     22.01667679	     48.65233089	      6.03651890	     -2.28051862	      7.27474757	    -16.07126956	      5.55559509	    -68.64035704	    -11.35485282	    -45.37169889	      0.67624421	      0.50312771	     -0.01995667	      2.17158544	      3.32839229	      5.44155786	     -0.96652576
      0.46500000	     -0.89938409	    -26.21855955	     -8.78698483	     63.46651546	    222.40259592	    -53.36508388	    -25.60467607	    -68.23943735	     22.80802625	     46.87102875	      4.38240367	     -2.81440581	     15.33605357	    -14.21118425	      3.95469916	    -86.27542866	    -11.59364896	    -49.40850198	     -0.70424359	      0.80357817	      0.02020700	     -5.30672690	      3.19243009	      7.13301740	     -0.84251425
      0.47000000	    -17.07898330	    -14.06300028	    -11.73503235	     82.68989172	    266.68226100	    -81.32174080	    -36.25906858	    -68.78995051	     22.92544752	     44.37044996	      3.30222973	     -3.54280286	     26.22333443	    -13.66052731	      3.11933733	    -97.58386614	    -11.38920256	    -52.87018128	     -2.46150848	      1.35890306	      0.03958473	    -13.57292404	      3.05737789	      8.38037767	     -0.73299711
      0.47500000	    -38.62497245	     -8.57749042	     -8.85719637	     79.82271147	    266.40426333	    -78.61628270	    -54.88807951	    -75.05043584	     24.51898165	     40.55856658	      2.71645595	     -4.29203810	     39.61518884	    -16.00199172	      3.25536124	   -106.26327354	    -10.51623365	    -58.75725276	     -4.17622339	      2.06439300	      0.05182810	    -23.37790704	      2.90723045	      9.53585820	     -0.63555325
      0.48000000	    -55.74153459	     -2.95992886	     -1.76590553	     66.17954850	    228.22322477	    -57.27943236	    -72.43802924	    -80.03206436	     25.76287035	     35.43723300	      2.08709626	     -4.79796334	     53.78957299	    -21.08866468	      4.26189417	   -114.18399113	     -9.00644791	    -62.99662271	     -5.46386484	      2.67946168	      0.07656800	    -34.38347237	      2.72519117	     11.45187247	     -0.54194525
      0.48500000	    -63.11318293	      5.07750135	      5.89050951	     50.32295015	    169.57987862	    -28.49884604	    -83.61014856	    -81.41038152	     25.68849681	     29.90348747	      0.68825245	     -4.78226400	     66.32850606	    -26.94580195	      5.53095894	   -120.55684725	     -7.25310012	    -64.13370561	     -6.43375125	      2.86987624	      0.12332315	    -45.73972444	      2.51284020	     13.84034926	     -0.45229094
      0.49000000	    -52.75676565	      8.44491038	     10.41125088	     42.16367192	     99.27558486	      6.22610400	    -81.54767339	    -85.93072879	     26.11340374	     25.31925704	     -1.78212928	     -4.11431203	     75.63982621	    -31.07644414	      6.52584911	   -127.86847811	     -5.82216532	    -66.15451663	     -7.61347306	      2.40429138	      0.18200663	    -56.90194063	      2.29608356	     15.78789615	     -0.38020124
      0.49500000	    -24.39604630	      4.32806559	     11.09061027	     42.01829188	     25.47112547	     42.20420573	    -66.01843876	    -95.59859503	     28.01831782	     22.56494029	     -4.77226333	     -2.90644571	     81.46248081	    -32.44748486	      7.41894555	   -136.92728494	     -5.04563054	    -70.75261521	     -9.12140337	      1.33404590	      0.22877417	    -67.97693068	      2.10958867	     17.08165406	     -0.34662572
      0.50000000	      9.82929419	     -2.95439814	     10.09218214	     42.02555091	    -35.81600235	     68.64351447	    -45.78327541	   -104.72853980	     30.17120728	     21.50401836	     -7.11281235	     -1.49560798	     84.21713711	    -32.25260491	      8.79593488	   -144.69406306	     -4.81500342	    -75.25802836	    -10.57668810	      0.01204113	      0.24120261	    -79.15023843	      1.97283407	     18.13216972	     -0.36291468
      0.50500000	     38.12476243	    -11.39997332	      9.64799433	     42.05004206	    -71.53964364	     79.86317550	    -27.67313899	   -110.19992178	     31.64553780	     21.33893788	     -7.72201670	     -0.37840348	     84.39978216	    -32.66355512	     10.88548166	   -150.46254462	     -4.79850466	    -78.24057341	    -11.81298919	     -1.02657955	      0.21130571	    -90.25969746	      1.87718441	     19.15033825	     -0.41040647
      0.51000000	     54.45362858	    -22.65997293	     10.58069865	     45.88770082	    -78.83042799	     78.60417245	    -14.01342230	   -114.06776776	     32.79297571	     21.22610346	     -6.27849098	     -0.01851771	     82.55861408	    -34.83235175	     13.09262722	   -155.81323108	     -4.76618627	    -80.85481171	    -13.01656442	     -1.31603499	      0.15322768	   -101.08840469	      1.79597059	     20.01275891	     -0.44129026
      0.51500000	     55.07691273	    -35.62415737	     12.07188869	     47.25174440	    -61.79188084	     70.22912530	     -7.59762640	   -117.82501472	     33.96259801	     20.56262144	     -3.44174539	     -0.50417227	     79.61673055	    -37.80329760	     14.02554946	   -160.04628055	     -4.66689539	    -83.61057851	    -14.21618178	     -0.78643457	      0.10118087	   -111.51646573	      1.71007196	     20.66079083	     -0.41439632
      0.52000000	     42.05607899	    -45.81581769	     12.07787322	     35.82084412	    -30.92143759	     60.64474723	     -8.91085562	   -120.98576206	     34.97737229	     19.07659233	     -0.39746750	     -1.48546681	     76.97489893	    -39.36108188	     12.36444318	   -162.07568664	     -4.47729001	    -85.91216619	    -15.24777274	      0.22074170	      0.08789867	   -121.50635084	      1.62003632	     21.21801818	     -0.32787475
      0.52500000	     25.29487715	    -49.91815580	      9.12761843	     10.28226235	     -1.05199055	     55.43832269	    -12.84408805	   -123.54973725	     35.57289656	     16.80682635	      1.66347906	     -2.33334300	     76.03536153	    -38.25686422	      8.15752116	   -163.33009234	     -4.04274023	    -87.64244220	    -16.18101176	      1.13178694	      0.12284153	   -131.09345659	      1.54142876	     21.72515685	     -0.22967852
      0.53000000	     13.97929162	    -46.73369746	      3.97548131	    -23.06101372	     16.77790478	     55.19442695	    -14.19930315	   -125.07988072	     35.27381220	     13.99366583	      2.04303129	     -2.48205769	     77.41946193	    -35.50573497	      3.10494179	   -165.03391857	     -3.09992433	    -88.56978295	    -17.28201014	      1.45927333	      0.19094331	   -140.23076658	      1.49532517	     22.06471782	     -0.18987816
      0.53500000	      9.62294228	    -36.47175171	     -0.78957274	    -56.20276964	     20.07325776	     55.81456698	    -12.56478456	   -123.71747763	     33.47418327	     11.03798698	      0.95529212	     -1.81413765	     80.30105047	    -33.31929058	     -0.51128366	   -165.84158920	     -1.52396967	    -87.68820437	    -18.60226888	      1.12151796	      0.26640781	   -148.76763545	      1.49280873	     22.18946195	     -0.24711338
      0.54000000	      9.18659169	    -22.42061692	     -2.30004951	    -79.61393774	     11.21220818	     55.82689983	     -9.57344419	   -118.98911390	     30.34536331	      8.47202774	     -0.49147510	     -0.85076377	     82.43562200	    -33.10731409	     -1.20428852	   -164.15410422	      0.39888299	    -84.76296183	    -19.92000812	      0.56651976	      0.32518868	   -156.63187768	      1.51502682	     22.18866038	     -0.36617309
      0.54500000	     10.35120338	    -10.63315626	      1.08792374	    -85.00449003	     -7.72063275	     59.05212334	     -5.46522241	   -113.31924200	     27.01247321	      6.70056108	     -0.94905815	     -0.45311261	     81.45714355	    -34.62763253	      1.05632071	   -160.50828072	      2.02217654	    -81.16860641	    -21.00046165	      0.49343563	      0.35442947	   -163.87704912	      1.51387242	     22.18294194	     -0.45222743
      0.55000000	     11.96925807	     -5.70453732	      8.85145375	    -72.35384463	    -34.84829330	     69.40594907	     -0.09857925	   -109.54903948	     24.52953138	      5.66208819	      0.27303362	     -1.17208746	     76.64184497	    -36.42305191	      5.16104975	   -156.51817425	      2.74863530	    -78.45599279	    -21.76867131	      1.31437312	      0.35527050	   -170.47269181	      1.44448300	     22.22934120	     -0.42103293
      0.55500000	     11.91218278	     -7.50526882	     18.44457484	    -51.12013015	    -64.98609740	     84.97013356	      4.62733186	   -108.04605993	     22.98677036	      4.81597430	      2.77658642	     -2.84152701	     69.50562081	    -36.92138810	      9.61309979	   -152.37967807	      2.41009733	    -76.68617018	    -22.24112902	      2.84080885	      0.33511705	   -176.16736440	      1.30042012	     22.33824825	     -0.26221675
      0.56000000	      7.87915260	    -13.32471287	     26.99937057	    -32.28928308	    -87.39372078	     98.73321918	      5.89024990	   -107.29317644	     21.94766280	      3.50887637	      5.49245962	     -4.78328387	     62.90692900	    -35.67686090	     13.13768338	   -146.37972301	      1.33010229	    -74.88346425	    -22.37231435	      4.48879733	      0.30024325	   -180.58844039	      1.11507641	     22.44765200	     -0.03780776
      0.56500000	      1.14693210	    -21.10488853	     32.96592911	    -20.03221366	    -90.64980693	    104.12695309	      3.94733663	   -106.08451381	     21.15596194	      1.39661570	      7.44421298	     -6.29061273	     59.44411897	    -33.61418013	     15.06500109	   -137.42357582	      0.11231265	    -72.48904019	    -22.09170479	      5.69941632	      0.25554251	   -183.51524401	      0.93907951	     22.47355680	      0.16374766
      0.57000000	     -3.90045504	    -28.83689219	     35.98423009	    -12.13673177	    -71.47475685	     97.24624494	      2.43040862	   -103.69854161	     20.31968955	     -1.28696604	      8.16194297	     -6.92018387	     59.75648985	    -32.05559990	     15.47250661	   -126.98457502	     -0.66883888	    -69.51291499	    -21.50749493	      6.16080155	      0.20529025	   -184.96916705	      0.82982537	     22.38588661	      0.26367416
      0.57500000	     -4.41489854	    -34.33057628	     36.32591369	     -4.79828289	    -35.70772033	     76.88900096	      4.70878488	    -99.74657007	     19.10227332	     -3.72378199	      7.68620057	     -6.57491648	     61.67381600	    -31.71440895	     14.92477315	   -117.52761510	     -0.69191892	    -66.18863641	    -20.86637645	      5.84486478	      0.15412634	   -185.03317403	      0.83798159	     22.13277108	      0.21644997
      0.58000000	     -1.89663947	    -36.35736998	     34.51183007	      3.86835818	      5.41652050	     45.91156718	     10.56847155	    -94.40543295	     17.43900325	     -4.93286006	      6.33772201	     -5.48337604	     61.50912269	    -32.24265392	     13.83170312	   -109.61800600	      0.01067983	    -62.68503195	    -20.27983526	      4.96363907	      0.10825287	   -183.75771417	      0.96662534	     21.66911158	      0.03485560
      0.58500000	     -0.47391789	    -34.72517017	     30.84770155	     12.93436601	     37.21802722	     11.37838652	     16.20666056	    -88.20170341	     15.53821266	     -4.42662507	      4.40285205	     -4.04497068	     56.84874324	    -32.45658354	     11.97920947	   -101.57178343	      1.01915414	    -58.94492878	    -19.63700856	      3.81019710	      0.07242149	   -181.15684113	      1.15478536	     21.02327573	     -0.21120592
      0.59000000	     -0.82041754	    -30.02296735	     25.60542295	     22.77235583	     46.50960225	    -19.35418577	     19.44671427	    -81.73980905	     13.66058120	     -2.55354577	      2.01065091	     -2.60114960	     48.32047768	    -31.30494317	      8.90327017	    -92.48845207	      1.70579840	    -55.03728956	    -18.81731385	      2.58033666	      0.04841315	   -177.24021805	      1.32483791	     20.25726777	     -0.43840020
      0.59500000	      1.43542849	    -23.58937356	     19.58720240	     36.51435079	     31.09112705	    -43.21599141	     22.49996667	    -75.52031505	     11.96237988	     -0.28685662	     -0.69101047	     -1.30791165	     39.03223614	    -28.67169074	      4.62978782	    -83.66368198	      1.69760464	    -51.34960757	    -17.85826546	      1.35275733	      0.03865268	   -172.08783498	      1.44017898	     19.39827894	     -0.59992171
      0.60000000	      8.55825514	    -17.16559605	     13.78512460	     55.07195712	      4.61033098	    -60.92550752	     27.29964712	    -69.60526123	     10.44794760	      1.25226741	     -3.25370496	     -0.23757432	     32.30066924	    -25.29205049	     -0.33649895	    -76.03840537	      1.19881941	    -48.04450050	    -16.83394646	      0.24708030	      0.04330804	   -165.79879110	      1.51549779	     18.44359532	     -0.69771430
      0.60500000	     16.10855073	    -12.94385114	      8.85914899	     74.80920456	    -11.43758301	    -72.06721821	     32.26713402	    -63.81660948	      9.07933320	      1.21102223	     -4.81390663	      0.38478933	     29.33482926	    -22.32309263	     -5.53090964	    -68.78591388	      0.76775624	    -44.85707380	    -15.71154070	     -0.40980065	      0.05153502	   -158.40532478	      1.58119244	     17.40516598	     -0.74987448
      0.61000000	     17.39761195	    -12.98833356	      5.29724556	     89.45316654	     -3.22308239	    -73.07987662	     34.84817192	    -58.26915247	      7.87987797	     -0.70433113	     -4.61078341	      0.29962274	     28.85194294	    -20.86580332	    -10.63026823	    -60.99741042	      0.79237145	    -41.55873767	    -14.42240415	     -0.30434060	      0.04632189	   -149.91064247	      1.64425490	     16.31132127	     -0.76348704
      0.61500000	      9.79034024	    -17.68580746	      3.56238095	     92.35546625	     26.05181751	    -60.90998596	     33.97938322	    -53.51367163	      6.93951193	     -4.05874874	     -2.80753829	     -0.43286755	     28.76853518	    -21.22744529	    -15.28729870	    -52.69981998	      1.22158919	    -38.25380143	    -12.96535449	      0.48068138	      0.01752136	   -140.41188393	      1.69113984	     15.18816310	     -0.74344124
      0.62000000	     -3.43251442	    -24.79701267	      3.49502651	     80.39968548	     59.61337676	    -38.88964307	     30.19755651	    -49.91238642	      6.29119932	     -7.78291834	     -0.66151409	     -1.37389500	     27.83961523	    -22.43895299	    -19.18378296	    -44.28654399	      1.74360122	    -35.09608292	    -11.38027896	      1.44542731	     -0.03516735	   -130.04737024	      1.72833045	     14.06328432	     -0.71507047
      0.62500000	    -15.78677626	    -30.18680567	      3.60824512	     57.05097384	     78.16532141	    -18.41195495	     25.19161651	    -46.94329201	      5.76596215	    -10.71889186	      0.18775909	     -1.91921225	     25.77136327	    -22.69762358	    -22.24486825	    -36.27598055	      2.12138175	    -31.96593898	     -9.74888235	      1.94191704	     -0.10417082	   -118.81833490	      1.79684459	     12.93795729	     -0.72756558
      0.63000000	    -23.89416488	    -30.30952447	      1.49755154	     28.05399599	     70.40347639	    -11.91807539	     19.51935013	    -43.40552779	      5.16903229	    -12.32830511	     -0.96390456	     -1.77331755	     22.53406695	    -20.53900430	    -24.78428046	    -28.63465459	      2.34586071	    -28.60528147	     -8.17461957	      1.67766569	     -0.17827608	   -106.82311069	      1.92802041	     11.75460690	     -0.81174413
      0.63500000	    -29.34406247	    -24.42882929	     -4.42889146	     -2.34166466	     38.51327793	    -23.66369962	     12.26582691	    -38.14050609	      4.51978202	    -12.98942548	     -3.41787391	     -1.10144209	     18.22254819	    -15.94310869	    -27.28878442	    -20.61497150	      2.57334428	    -24.87336480	     -6.66402102	      0.85990565	     -0.24779246	    -94.50148802	      2.10281538	     10.47487046	     -0.95384822
      0.64000000	    -32.75240435	    -15.13374480	    -13.17372922	    -27.42690803	     -2.65963040	    -46.40454562	      4.89605675	    -30.55504184	      3.86455587	    -13.49099885	     -5.61235519	     -0.41071296	     13.57187462	    -10.31477083	    -29.78518396	    -12.40031002	      2.93592523	    -20.65697934	     -5.16940084	      0.03131731	     -0.31466865	    -82.14373341	      2.26625777	      9.15337208	     -1.10531712
      0.64500000	    -32.27105136	     -5.88524678	    -21.54654226	    -39.35251050	    -34.50375418	    -66.66028006	      0.53181903	    -21.20362566	      3.14378512	    -14.28677138	     -6.38956866	     -0.06990362	     10.00920981	     -5.09511652	    -31.40784510	     -5.13371853	      3.40471329	    -15.94760776	     -3.76961455	     -0.44288171	     -0.38977231	    -69.81897049	      2.37679926	      7.87268417	     -1.22791583
      0.65000000	    -26.83871357	      1.33464854	    -26.27578952	    -35.60011498	    -46.06845177	    -73.40292839	      0.35609588	    -11.72021783	      2.34209509	    -15.20942690	     -5.45487306	     -0.17034740	      8.77035224	     -0.63655893	    -30.82283106	      0.42425250	      3.84493502	    -11.15073168	     -2.65231794	     -0.49265088	     -0.48000538	    -57.91649090	      2.43209958	      6.62373199	     -1.30886868
      0.65500000	    -15.34903866	      5.97702008	    -25.70718300	    -17.88559923	    -38.06965140	    -64.66272452	      4.96331611	     -3.71711525	      1.47016559	    -15.71282793	     -3.12999029	     -0.61538418	      9.92989550	      3.36614768	    -27.33633815	      3.58425634	      4.18279071	     -6.78815889	     -1.92592900	     -0.21275113	     -0.57963818	    -46.95778323	      2.46184084	      5.37418150	     -1.35540053
      0.66000000	      1.87953861	      8.00023082	    -20.74716258	      9.33064048	    -20.35035765	    -47.36991029	     14.26820267	      1.93712141	      0.57459408	    -15.31484360	     -0.25994148	     -1.09759044	     11.90415096	      6.96507142	    -21.79854851	      4.11751402	      4.48666264	     -3.06201618	     -1.49733190	      0.09398800	     -0.67198799	    -37.34842116	      2.50536837	      4.25572606	     -1.39659470
      0.66500000	     20.51129803	      6.77270087	    -14.55034299	     37.81425337	     -7.88840113	    -29.37242220	     25.93603170	      5.03914969	     -0.20124933	    -13.73558812	      2.77073097	     -1.56613466	     11.74188018	      9.90193954	    -16.40399579	      2.75257837	      4.86409446	     -0.01644947	     -1.19356559	      0.39711364	     -0.74566267	    -29.47444411	      2.58406488	      3.48434400	     -1.43912118
      0.67000000	     34.89407213	      2.42867360	    -10.56438734	     58.64315273	    -12.96957759	    -15.35721373	     36.98435711	      5.67616814	     -0.69580837	    -11.08302905	      5.48926724	     -1.92852386	      6.83398991	     12.10478111	    -13.46674281	      0.30599014	      5.40409187	      2.19085013	     -0.93539950	      0.61456459	     -0.78479153	    -23.36965491	      2.69970201	      3.05879206	     -1.48191460
      0.67500000	     40.55327926	     -3.29139226	    -10.77307357	     66.33658510	    -36.58321544	     -8.26186258	     44.37646444	      3.94239707	     -0.76881456	     -8.09836917	      6.59810995	     -1.76870489	     -2.99755911	     13.85106137	    -14.28110977	     -2.09507117	      6.24248582	      3.21165823	     -0.71366892	      0.25071056	     -0.75292954	    -18.51024388	      2.84316296	      2.62261756	     -1.54208485
      0.68000000	     35.69724373	     -8.55016235	    -15.20627837	     61.05208456	    -69.56639426	     -8.83594319	     45.91851354	      0.49958181	     -0.36315142	     -6.14680260	      5.64503049	     -1.00695791	    -15.21140502	     15.45415108	    -18.59457572	     -3.02149197	      7.66271067	      2.96699383	     -0.46455996	     -0.77987713	     -0.60558900	    -14.29690389	      2.98445051	      1.91344938	     -1.60189503
      0.68500000	     23.65745829	    -10.06713041	    -22.00160585	     48.61677452	   -100.59659856	    -16.98877066	     43.26002127	     -2.54553830	      0.30341390	     -6.86945128	      2.80877991	      0.28678462	    -26.22562368	     17.05706628	    -24.46722029	     -2.34191096	     10.05724377	      2.48801681	     -0.08422222	     -2.37903538	     -0.30411982	    -10.37833466	      3.08835330	      1.39907798	     -1.64222211
      0.69000000	     10.53415451	     -6.19361103	    -28.07314929	     35.66488738	   -119.63438017	    -30.20957952	     40.68802583	     -3.34029681	      0.86077003	    -11.28485633	     -0.31844548	      1.64943200	    -33.43954154	     18.69678944	    -28.97547106	     -1.58051115	     13.67553009	      2.79263422	      0.30134345	     -3.89726750	      0.14665619	     -6.06474905	      3.11912205	      1.31440915	     -1.62415906
      0.69500000	      1.69854891	     -0.05858020	    -29.71728627	     27.32687822	   -114.65907013	    -43.46992264	     42.47110679	     -3.01743888	      1.21417559	    -19.28257000	     -1.63826382	      2.56219051	    -36.19713063	     20.11168684	    -29.86051545	     -3.41154294	     18.44437198	      2.90321959	      0.29559264	     -4.51902215	      0.69148417	      0.78316437	      3.06076160	     -0.00233549	     -1.51572188
      0.70000000	    -16.31629403	      9.17777806	    -29.93561545	     -6.40082110	   -116.41816666	    -53.87654077	     35.90333162	     -1.06353424	      1.90323798	    -29.83617573	     -1.15583994	      3.07191151	    -35.37235054	     20.50395843	    -26.63438926	     -0.71255979	     23.89327821	      2.82046250	      0.63515229	     -4.40008263	      1.25861788	      1.24972575	      2.93975628	      0.08699961	     -1.36207387
      0.70500000	    -30.34710960	     15.15409765	    -24.92338652	    -38.01637194	    -95.55372087	    -57.69531058	     32.31472961	     -0.14831075	      2.26964150	    -41.36946987	      0.16593620	      3.34452862	    -32.36947817	     18.93971299	    -20.21855648	      0.93755468	     29.34842915	      2.56445084	      0.80736133	     -4.00787947	      1.78548388	      2.08568030	      2.79417623	      0.07206436	     -1.21682438
      0.71000000	    -37.86912642	     16.89895960	    -15.34589563	    -62.41792038	    -63.36878644	    -58.67745098	     33.06713127	     -1.49127241	      2.18198243	    -52.54239243	      0.33110974	      3.65680249	    -28.65747854	     15.02716727	    -12.09237307	      0.97355824	     34.23128283	      1.88221149	      0.76330442	     -4.16592731	      2.24975118	      2.99650202	      2.64157910	     -0.04303748	     -1.13788852
      0.71500000	    -39.72837201	     15.61581576	     -4.00494249	    -75.57008182	    -32.03136566	    -63.01262418	     37.73659116	     -4.62108873	      1.64406532	    -62.60741802	     -1.61315535	      4.08128343	    -25.84261136	      9.35603113	     -4.09067195	     -0.41699446	     38.29877408	      0.84357897	      0.53270659	     -5.22210424	      2.66003564	      3.66847045	      2.44794371	     -0.21201642	     -1.13626122
      0.72000000	    -39.67993950	     12.93338775	      4.67075976	    -76.65153782	     -7.92786184	    -71.92620497	     44.47519735	     -7.88577243	      0.78645986	    -71.18995846	     -4.27169656	      4.47858850	    -25.17339219	      3.54311687	      1.51425034	     -2.62804914	     41.62170833	     -0.23696180	      0.18863141	     -6.59517823	      3.02540636	      3.90699109	      2.13494409	     -0.37719603	     -1.16294982
      0.72500000	    -41.04817792	     10.44570496	      7.04453014	    -67.79768380	      9.09019294	    -80.30795901	     51.03999416	     -9.63397464	     -0.23556121	    -77.81965304	     -5.52743989	      4.75754867	    -26.58226222	     -0.62336016	      2.83068599	     -5.03997927	     44.30140426	     -0.99298218	     -0.19855490	     -7.46867393	      3.33743070	      3.68643326	      1.62324865	     -0.49641543	     -1.16557036
      0.73000000	    -43.78735470	      8.02559200	      2.57011174	    -52.07215386	     22.21859035	    -79.70004729	     55.72998708	     -9.20903184	     -1.32444631	    -81.47994409	     -3.51501566	      4.84539852	    -28.57364636	     -2.50859154	     -0.30566635	     -7.21932619	     46.29392359	     -1.19041173	     -0.58173087	     -7.02534984	      3.56623874	      3.11333373	      0.87032170	     -0.55136504	     -1.08580954
      0.73500000	    -44.85859426	      4.40854532	     -5.77994932	    -32.37431945	     34.69805580	    -64.33619978	     57.79441199	     -7.28095193	     -2.40936099	    -81.03431879	      1.82616890	      4.69004572	    -29.12124577	     -2.92100972	     -6.07381141	     -8.96779354	     47.41046906	     -0.85613339	     -0.92690311	     -5.07511674	      3.67701967	      2.36627665	     -0.08794873	     -0.54239924	     -0.89903384
      0.74000000	    -41.03852444	     -1.34151541	    -13.23764684	    -11.40115128	     48.44100574	    -33.79188767	     57.44330490	     -5.32217309	     -3.38400368	    -76.18711763	      8.62132218	      4.21505592	    -26.89401374	     -3.19310137	    -11.69472475	    -10.27754177	     47.49868019	     -0.23884806	     -1.19954903	     -2.25597342	      3.65018262	      1.64391852	     -1.12986023	     -0.48064915	     -0.63912732
      0.74500000	    -31.62994946	     -8.84121314	    -15.70642366	      8.35452813	     63.52696777	      8.36889885	     55.68601892	     -4.66428659	     -4.10514408	    -68.18737437	     14.18303965	      3.36888753	    -22.14730558	     -4.29996372	    -14.89850726	    -11.23847091	     46.63458117	      0.34456271	     -1.37067453	      0.27735633	      3.50566025	      1.11571088	     -2.08255375	     -0.39096740	     -0.38499778
      0.75000000	    -19.24409163	    -16.82046544	    -11.79207156	     23.36558471	     78.31214664	     55.82285615	     53.89463252	     -5.92788784	     -4.41156399	    -59.81276121	     16.58267981	      2.28255158	    -16.44685199	     -6.69156483	    -15.15463656	    -11.95557646	     45.19153871	      0.56628845	     -1.43302081	      1.50916625	      3.31673054	      0.87785373	     -2.78291953	     -0.32266930	     -0.21579251
      0.75500000	     -8.21213666	    -24.26457666	     -3.28361629	     27.31099542	     89.54482508	     99.57457007	     53.12973648	     -8.92957262	     -4.17798633	    -54.42900212	     15.89086826	      1.34686389	    -11.34100870	    -10.31736109	    -13.65450489	    -12.47166011	     43.72524981	      0.14815595	     -1.40917924	      1.27203787	      3.18899583	      0.93465197	     -3.13982961	     -0.33816111	     -0.15071021
      0.76000000	     -2.01857629	    -30.05953833	      6.37880224	     12.99450574	     93.17656003	    130.06462523	     53.73379601	    -12.72799662	     -3.45091590	    -54.57671980	     13.65614330	      1.03673477	     -7.26202482	    -14.33273405	    -11.95770583	    -12.75863755	     42.74180671	     -0.91004140	     -1.34809308	      0.20226472	      3.21575501	      1.21820755	     -3.17054195	     -0.47262643	     -0.13687999
      0.76500000	     -1.58817380	    -32.19403322	     14.05201499	    -21.50483339	     86.21222892	    141.45941390	     55.48284810	    -16.00748424	     -2.49296623	    -61.01539099	     11.29540212	      1.57448131	     -3.40894567	    -17.03786573	    -11.03284418	    -12.83114521	     42.58092815	     -2.26468420	     -1.30793701	     -0.97738342	      3.43751427	      1.63059666	     -3.00350906	     -0.71107849	     -0.10500330
      0.77000000	     -5.14772229	    -28.46121193	     17.53690691	    -68.29600523	     67.76293414	    133.34153565	     58.01561141	    -17.53478511	     -1.67766385	    -72.62906667	      9.36801899	      2.74026892	      1.53491264	    -16.67762097	    -11.49119213	    -12.83386903	     43.42408374	     -3.40222238	     -1.33305832	     -1.93844704	      3.81150922	      2.07521884	     -2.84109698	     -0.99773454	     -0.03770141
      0.77500000	     -9.67624307	    -18.28027750	     15.80544246	   -112.11550960	     39.51648393	    108.94733486	     61.00475278	    -16.38599976	     -1.35702696	    -86.81309505	      8.04133205	      3.97036879	      8.13780559	    -12.75110387	    -13.60799663	    -12.95367188	     45.22287916	     -3.82601519	     -1.43564959	     -2.63402997	      4.20017622	      2.46810548	     -2.88568423	     -1.25680992	      0.01143622
      0.78000000	    -12.86703053	     -4.06486007	      9.94365362	   -138.83635826	      6.81682782	     73.72266174	     63.92588640	    -12.39196558	     -1.67601284	   -100.02611314	      7.57034570	      4.61476164	     15.33784265	     -6.70359040	    -16.57640106	    -13.25888932	     47.57075486	     -3.30841931	     -1.58263929	     -3.02398933	      4.40854592	      2.75241997	     -3.25752193	     -1.42376180	     -0.04036058
      0.78500000	    -13.55386486	      9.66962535	      3.11683755	   -143.76031620	    -21.58563816	     34.81540077	     65.86081306	     -6.35500231	     -2.46994150	   -108.51490751	      8.22108971	      4.19361527	     21.19255307	     -1.02910174	    -18.47068224	    -13.60475769	     49.70455369	     -1.99396278	     -1.69804313	     -2.98827645	      4.26914238	      2.91441648	     -3.92895171	     -1.46451423	     -0.23736478
      0.79000000	    -10.73631099	     18.50565776	     -1.13429507	   -132.98593914	    -36.48905891	      0.35242454	     65.73809148	     -0.05766516	     -3.24920410	   -109.13063564	      9.98010569	      2.57141686	     24.49783430	      2.45260722	    -17.61758182	    -13.72109761	     50.65036353	     -0.44457199	     -1.68948751	     -2.39816890	      3.71871479	      2.97272927	     -4.69139364	     -1.38727635	     -0.54378431
      0.79500000	     -3.72368626	     20.00714863	     -1.17323056	   -116.91512813	    -30.18508469	    -22.74180774	     62.95447160	      4.43073001	     -3.45351936	   -100.10092683	     12.55101359	      0.03072092	     25.12424148	      3.40969023	    -14.05181493	    -13.42897013	     49.45935814	      0.61495298	     -1.50641855	     -1.15674031	      2.82311147	      2.95193912	     -5.18792704	     -1.23655723	     -0.85294886
      0.80000000	      6.37269414	     14.76773172	      1.88380428	   -102.87219166	      4.72889528	    -31.67831945	     57.83130759	      5.91375633	     -2.82862224	    -81.59331510	     15.60326233	     -2.76545325	     23.00465103	      2.60499231	     -9.44490536	    -12.77816994	     45.54575338	      0.73818707	     -1.18605165	      0.85156343	      1.76247359	      2.88097596	     -5.03805579	     -1.07666525	     -1.02879495
      0.80500000	     16.60705527	      6.16868867	      5.61950522	    -93.50505169	     75.43927110	    -29.14296775	     51.41620039	      4.55265020	     -1.46212769	    -55.70970069	     18.84078085	     -4.98475333	     17.81602363	      1.12404738	     -5.63142543	    -11.93765056	     38.99940701	     -0.11969748	     -0.82298152	      3.75232211	      0.79103667	      2.80521987	     -4.01219802	     -0.97535502	     -0.95343539
      0.81000000	     24.52538536	     -1.14510628	      7.99892481	    -89.51527455	    184.69132678	    -21.65202422	     45.08352209	      1.78006654	      0.27906577	    -25.89323564	     22.01383148	     -5.98143114	     10.03970581	     -0.06214904	     -3.42880394	    -11.03374857	     30.63991644	     -1.56165267	     -0.50267717	      7.55266354	      0.15718042	      2.77472828	     -2.16375930	     -0.96320440	     -0.57431347
      0.81500000	     29.54072698	     -3.70398768	      8.27261358	    -92.06021872	    325.28291569	    -14.86356364	     40.07687165	     -0.70386253	      1.95752315	      3.61138603	     25.11180207	     -5.57896590	      1.61387356	      0.05090361	     -2.59671643	    -10.10030308	     21.82532472	     -3.02276044	     -0.26172722	     11.97266904	      0.00450026	      2.81148576	      0.14355028	     -1.02435858	      0.05503348
      0.82000000	     32.05634021	      0.36461047	      6.65185687	   -102.63280150	    477.26302461	    -11.50553849	     37.24882943	     -1.41306650	      3.05179627	     27.98479729	     27.96718499	     -4.08894946	     -4.97004462	      2.63877373	     -2.29850426	     -9.16225282	     14.15273532	     -3.85451750	     -0.10177255	     16.16262315	      0.31782126	      2.88724650	      2.35610562	     -1.09837296	      0.75732846
      0.82500000	     32.09769915	     12.22841733	      4.21008999	   -120.55508280	    612.16798638	    -12.15560730	     36.90817613	      0.46078006	      3.10549456	     42.47052810	     29.03189891	     -2.04852524	     -8.06422473	      8.43381036	     -1.45132163	     -8.31690466	      8.99769204	     -3.56190119	     -0.00499421	     18.42489103	      0.93797987	      2.94346531	      3.98875811	     -1.11037152	      1.25402981
      0.83000000	     28.77869165	     31.87632318	      2.88352654	   -139.61649461	    704.55343166	    -15.67817126	     38.87279100	      4.58227996	      1.96616370	     43.83189397	     25.27195063	      0.18621411	     -7.65663071	     16.62519818	      0.99123877	     -7.72098059	      6.98682214	     -2.05389141	      0.05853941	     16.65873688	      1.62094201	      2.93931734	      4.86142379	     -1.01166002	      1.25497533
      0.83500000	     20.55451263	     54.93662759	      4.94311184	   -147.83322589	    743.54609292	    -17.20760188	     42.51397732	      9.03105165	      0.05882408	     31.81029144	     14.87062757	      2.62170023	     -5.20666805	     24.44482689	      5.51736568	     -7.49562643	      7.82112719	      0.11071280	      0.11989984	      9.92953449	      2.11510937	      2.88622576	      5.13244807	     -0.82456285	      0.61941243
      0.84000000	      6.07701602	     71.46463882	     11.32668067	   -133.17824648	    737.63834874	     -8.42606183	     46.76325006	     11.04032434	     -1.77221245	      9.34429295	      0.37037688	      5.27943484	     -2.46391249	     28.50150348	     11.48972199	     -7.60372751	     10.60097492	      1.97066019	      0.19374530	     -0.11048668	      2.23969245	      2.83414979	      5.13045953	     -0.63354314	     -0.51871975
      0.84500000	    -15.03918813	     70.30340649	     19.96788854	    -92.37083277	    710.44147078	     16.76263041	     50.26951027	      8.77173480	     -2.80183244	    -18.77880342	    -11.31543714	      7.60244491	     -0.14378134	     27.31906349	     17.14356288	     -7.84761853	     14.35081816	      2.78294309	      0.27453098	     -9.43627398	      1.94666486	      2.82178325	      5.11574253	     -0.51838968	     -1.76590323
      0.85000000	    -42.06889407	     48.25652448	     25.91428497	    -35.56726122	    687.88484252	     52.66626051	     51.76391411	      2.72564791	     -2.90055602	    -48.03427940	    -14.48323311	      8.62678996	      2.49833220	     22.83227705	     20.31746006	     -8.02627100	     18.26548803	      2.50101939	      0.34749941	    -14.44387495	      1.35134321	      2.83742052	      5.13039175	     -0.48899498	     -2.69491070
      0.85500000	    -73.08697865	     12.28151929	     23.53352699	     16.71546067	    686.51937023	     82.83994079	     50.38198813	     -4.54320781	     -2.53471941	    -75.32057627	     -7.68020772	      7.59536434	      7.31563823	     19.38680933	     19.52218705	     -8.02269529	     21.79830976	      1.71371237	      0.39985690	    -13.62471758	      0.67902502	      2.82567754	      4.99790997	     -0.48521621	     -3.00920607
      0.86000000	   -105.14465077	    -24.44622182	      9.78116521	     41.28671006	    713.36391061	     89.71726096	     45.87993980	    -10.05228469	     -2.34078125	    -98.95638345	      5.89655974	      4.60598505	     16.68958636	     21.07941040	     14.66618233	     -7.72420429	     24.61264117	      1.16953023	      0.42623718	     -8.02283931	      0.16445635	      2.73234783	      4.49932610	     -0.43590557	     -2.65161007
      0.86500000	   -134.26859358	    -47.71909931	    -13.82883049	     21.06877546	    771.97802532	     62.64566106	     38.83616544	    -11.74858127	     -2.76106797	   -117.73363686	     19.26363621	      0.97518100	     32.66671739	     29.14471598	      6.98150247	     -7.00773101	     26.49542686	      1.39421415	      0.42765043	     -0.88440148	     -0.03118027	      2.54473721	      3.59722191	     -0.30909509	     -1.84416063
      0.87000000	   -154.72234923	    -49.20197374	    -41.15701885	    -45.91482139	    861.65550427	      2.65208647	     30.51446706	     -9.50754631	     -3.65505818	   -129.47328732	     25.16554273	     -1.40053018	     55.46650432	     40.56427908	     -1.60219553	     -5.90896869	     27.20649886	      2.27706797	      0.40998982	      4.14061475	      0.12432595	      2.30474714	      2.49794313	     -0.14155078	     -0.95383822
      0.87500000	   -159.87164679	    -31.31735256	    -63.39944905	   -141.53121474	    973.03302465	    -75.35539867	     22.55559442	     -5.33599667	     -4.33376715	   -131.02145590	     19.92108065	     -1.20017489	     82.07402340	     48.71934593	     -9.31874736	     -4.74488986	     26.47239851	      3.08010879	      0.37596106	      4.85532468	      0.53182988	      2.09094245	      1.52488636	     -0.02028063	     -0.30336916
      0.88000000	   -145.68589721	     -7.07227368	    -72.73434348	   -232.68216094	   1091.01855382	   -142.37141210	     16.42365067	     -2.36617734	     -4.03397265	   -119.95157803	      5.95488515	      1.36691288	    106.60598127	     46.59052947	    -15.55580961	     -3.90882168	     24.15528001	      2.93694626	      0.32493479	      1.63935505	      1.00588582	      1.96752401	      0.92732295	     -0.02461334	     -0.02777421
      0.88500000	   -114.74007804	      8.09134680	    -66.74632144	   -287.17137698	   1201.46820191	   -166.12610828	     12.78169445	     -2.59591141	     -2.67002097	    -96.67738741	     -9.67795849	      4.73113254	    122.61410286	     31.49299989	    -21.18927352	     -3.52669755	     20.48432160	      1.67184621	      0.25827101	     -3.13039910	      1.35471048	      1.92339405	      0.76802136	     -0.15258213	     -0.07450554
      0.89000000	    -77.00310712	      6.76415637	    -50.08803040	   -289.78320670	   1294.55982575	   -128.40228127	     11.23923975	     -5.38427604	     -1.08566768	    -65.30018308	    -19.56657548	      7.02321543	    125.79575433	      8.06711918	    -27.42392657	     -3.38135702	     16.15131983	      0.09193599	      0.18156410	     -6.69947815	      1.45496301	      1.87068498	      0.92955144	     -0.30836632	     -0.29480708
      0.89500000	    -45.39726694	     -6.30369511	    -30.98288429	   -247.36488282	   1365.48361555	    -35.03274713	     10.81346920	     -8.15135820	     -0.51531422	    -32.39902662	    -20.07136327	      7.20054759	    115.89994340	    -13.91939842	    -33.93976316	     -3.13364700	     12.06492599	     -0.55586452	      0.10420144	     -7.49949571	      1.29208561	      1.72662842	      1.20968691	     -0.37218928	     -0.54178722
      0.90000000	    -28.45261701	    -20.08021646	    -15.31828907	   -181.87470370	   1413.12742760	     86.63557423	     10.68688015	     -8.66038883	     -1.57684641	     -4.40569291	    -12.52641315	      5.43273381	     97.11344795	    -26.00185562	    -38.26951226	     -2.56131714	      8.91229545	      0.40218077	      0.04391752	     -5.64378581	      0.96002011	      1.50865292	      1.43873815	     -0.29941576	     -0.71187299
      0.90500000	    -26.09451636	    -26.36800938	     -4.21487894	   -118.46467714	   1436.68116531	    198.81501749	     10.65263449	     -6.65840178	     -3.70165333	     14.64787287	     -1.47141930	      2.72421020	     76.34289305	    -25.85283261	    -37.48687129	     -1.64363639	      6.87684089	      2.48982786	      0.02412716	     -2.39972875	      0.61564929	      1.33960760	      1.54760727	     -0.15859281	     -0.74994284
      0.91000000	    -32.41775076	    -23.41999674	      3.29441491	    -76.23026661	   1434.34861658	    268.61272394	     10.86071688	     -3.43350336	     -5.63283364	     23.60954980	      8.33911363	      0.18206164	     59.94931404	    -16.45570636	    -30.82256740	     -0.48867904	      5.71968702	      4.53785817	      0.05473122	      0.77397522	      0.38770515	      1.34100454	      1.54829347	     -0.06917167	     -0.65251142
      0.91500000	    -41.43523144	    -13.22372982	      7.39288942	    -64.01954848	   1406.62313850	    280.21112396	     11.17978032	     -0.32219795	     -6.43182271	     23.38531674	     13.92391438	     -1.52983203	     51.32054336	     -2.23869174	    -20.15726618	      0.77566784	      5.10063978	      5.63541939	      0.11792527	      2.91688585	      0.29893864	      1.52269815	      1.46957607	     -0.10416670	     -0.47084433
      0.92000000	    -49.77224373	      1.26890988	      8.13278042	    -79.91980710	   1359.36621844	    238.06547295	     11.02628660	      1.91127058	     -5.90147949	     16.03677379	     14.62355373	     -2.34057274	     50.68788940	     13.13747088	     -7.97514495	      2.02627985	      4.83699378	      5.53546883	      0.18003787	      3.80148167	      0.27308907	      1.78200888	      1.32535688	     -0.25527271	     -0.28623808
      0.92500000	    -56.47210101	     16.13581848	      6.63873299	   -114.35929703	   1301.78970832	    162.03039417	      9.89089083	      2.86865253	     -4.41297753	      4.20545660	     11.98506423	     -2.65732921	     55.78421953	     26.90882442	      4.05496072	      3.09984340	      4.93178273	      4.49915640	      0.21450363	      3.89501584	      0.21173622	      1.98751653	      1.12931497	     -0.45881738	     -0.16010847
      0.93000000	    -62.20847597	     26.75839752	      4.08294576	   -156.52345978	   1242.41759838	     77.96568893	      7.82381918	      2.48895822	     -2.64916766	     -9.18104356	      8.74094699	     -3.02934806	     62.64131361	     37.07111339	     14.37281565	      3.80224947	      5.43368671	      3.08015416	      0.21642194	      3.97733107	      0.06853370	      2.05249614	      0.91240335	     -0.63015398	     -0.10552553
      0.93500000	    -67.81924730	     30.20593705	      0.44291738	   -199.49200936	   1188.44601570	      7.39171837	      5.37000332	      1.20728087	     -1.30739261	    -21.15811523	      6.80349250	     -3.66435450	     67.48323227	     42.41433085	     20.75670317	      4.03249953	      6.31072278	      1.89578234	      0.20397363	      4.46066146	     -0.12346678	      1.95926375	      0.71925612	     -0.69748126	     -0.10523435
      0.94000000	    -72.88424404	     27.44488543	     -5.16402787	   -239.12466823	   1147.48807554	    -40.04041319	      3.24015592	     -0.13484156	     -0.80540314	    -29.25035242	      5.97620823	     -4.21856756	     68.70388877	     42.61707859	     21.07860491	      3.89510395	      7.44363223	      1.37799285	      0.20186718	      5.03919550	     -0.27612205	      1.74983025	      0.59420556	     -0.63482674	     -0.14354121
      0.94500000	    -76.06139207	     22.68886023	    -13.33646136	   -268.16260300	   1127.61270693	    -67.58402316	      2.05479828	     -0.69475752	     -1.20018575	    -31.97136603	      4.66541427	     -4.13219693	     66.67558084	     38.35406828	     14.78987767	      3.64568097	      8.65060564	      1.66056278	      0.21589201	      5.05998599	     -0.30364811	      1.50124162	      0.56651510	     -0.47259293	     -0.21292566
      0.95000000	    -76.76658578	     20.13671794	    -23.44111559	   -272.71634971	   1136.07709980	    -83.89806798	      2.12757309	     -0.09358062	     -2.26406651	    -28.86211768	      1.71614214	     -3.18997593	     62.01392456	     31.15453348	      3.60653080	      3.52022246	      9.66485900	      2.59289541	      0.22927858	      4.18882000	     -0.18042356	      1.29530328	      0.63599099	     -0.27807953	     -0.29952981
      0.95500000	    -76.05326709	     20.93784328	    -33.40710900	   -236.90934037	   1178.67458277	    -92.75792496	      3.28484394	      1.37464984	     -3.56369698	    -20.44152704	     -2.34819858	     -1.77908251	     55.04289976	     22.98996700	     -9.18265487	      3.63818160	     10.17612194	      3.79818462	      0.22720545	      2.74048417	      0.03653973	      1.19275083	      0.76708762	     -0.12343476	     -0.37627544
      0.96000000	    -75.67884324	     23.07516014	    -40.53390102	   -153.57079649	   1256.77601089	    -90.25321684	      4.91995734	      2.89814802	     -4.58125950	     -8.38528905	     -5.62400837	     -0.61705822	     46.83870215	     15.86848418	    -20.05346180	      4.02427266	     10.00594138	      4.80137680	      0.21438815	      1.44421120	      0.24270017	      1.21941858	      0.90256292	     -0.06015865	     -0.41581255
      0.96500000	    -76.72835299	     23.85524378	    -43.00569758	    -32.73401432	   1359.60101333	    -69.84698166	      6.30729760	      3.53939480	     -4.90645165	      4.69445650	     -6.32096560	     -0.18733446	     39.35027040	     11.51137621	    -26.53143705	      4.61546386	      9.24046510	      5.20907850	      0.20564166	      0.86238021	      0.35528759	      1.36310489	      0.99729295	     -0.10732534	     -0.41291165
      0.97000000	    -79.00476797	     22.08825450	    -41.01174845	     97.67765296	   1458.31079513	    -28.64210373	      6.91673350	      2.63645609	     -4.38540917	     16.28821763	     -4.21390942	     -0.37327022	     33.73092065	     10.83934833	    -28.02755660	      5.24251096	      8.15223945	      4.84167712	      0.21015448	      0.93411582	      0.36008336	      1.57877020	      1.04724828	     -0.25131887	     -0.39497818
      0.97500000	    -80.76378465	     18.34649503	    -36.51346948	    200.36661379	   1513.21373647	     26.96348715	      6.49048826	      0.16001367	     -3.18446401	     25.05420499	     -0.82198956	     -0.59638384	     29.40667754	     13.38223713	    -25.55394235	      5.72214186	      7.02808491	      3.81342150	      0.22684159	      1.05643815	      0.30983840	      1.80116176	      1.07616242	     -0.45057768	     -0.40056492
      0.98000000	    -78.94538675	     14.20190706	    -32.05822822	    246.33691695	   1494.84092664	     79.73237204	      4.97878330	     -3.08676868	     -1.76062496	     31.10970989	      1.82839380	     -0.34087887	     25.39738626	     17.41419684	    -20.70253135	      5.99165244	      6.03431350	      2.53598014	      0.24505954	      0.65829117	      0.28029969	      1.96749242	      1.09471111	     -0.64753670	     -0.44028756
      0.98500000	    -70.68769412	     11.36935443	    -29.50264765	    232.86604317	   1402.61104289	    110.85974378	      2.61404093	     -5.84503884	     -0.65986462	     35.64195034	      2.66416379	      0.39490921	     21.79524577	     21.11082140	    -15.02895421	      6.11065198	      5.09728791	      1.53013587	      0.24892889	     -0.29872515	      0.30323590	      2.04787293	      1.09290624	     -0.79279129	     -0.48837394
      0.99000000	    -55.40073279	     10.67942319	    -29.01669737	    184.49920310	   1264.18898433	    114.11083822	     -0.00987809	     -7.27815276	     -0.21423546	     39.98243622	      2.08112817	      1.13024780	     19.51512999	     23.56356665	     -9.78065745	      6.19401830	      3.93530339	      1.12393967	      0.22876845	     -1.34667607	      0.33469612	      2.06009050	      1.06838337	     -0.86765444	     -0.51427533
      0.99500000	    -35.87250099	     11.25173997	    -29.09423048	    133.92713632	   1118.08354319	     99.33496719	     -2.29542004	     -7.54409229	     -0.34785371	     44.48074329	      1.41419642	      1.33875074	     19.20662765	     24.68324464	     -5.56897724	      6.38315598	      2.35416518	      1.26292881	      0.19077019	     -1.91211016	      0.30147346	      2.04783784	      1.03721072	     -0.88713560	     -0.50859369
      1.00000000	    -17.68489908	     11.25266889	    -28.11007485	    101.88545292	    995.74875322	     81.91843716	     -4.22337142	     -7.39488643	     -0.70304124	     48.28689991	      1.84725514	      0.84315309	     20.53448113	     24.69362603	     -2.43674183	      6.78466047	      0.48238549	      1.62741148	      0.15310709	     -1.70389102	      0.17321964	      2.03658121	      1.01801734	     -0.87748362	     -0.47961036
      1.00500000	     -6.71876974	      9.80137250	    -25.83433425	     92.02370673	    912.52727996	     70.71385223	     -6.38499498	     -7.32041523	     -0.94895141	     50.33076226	      3.48944124	     -0.13396283	     22.23099488	     23.89024597	     -0.31785142	      7.36849172	     -1.35627027	      1.91243000	      0.13178402	     -0.86672494	     -0.01840249	      2.01305432	      1.01888797	     -0.85342696	     -0.43920087
      1.01000000	     -5.67595863	      8.06544471	    -23.18769233	     97.20249306	    866.48628880	     65.49171972	     -9.27607600	     -7.16944122	     -1.05327216	     50.14068166	      5.30649989	     -1.16773481	     23.14732626	     22.55845158	      0.92300118	      7.95521121	     -2.88394663	      2.06786594	      0.12369325	      0.12735444	     -0.21060443	      1.95542828	      1.03777578	     -0.81643642	     -0.39666879
      1.01500000	    -12.28193273	      8.39800399	    -20.91468060	    107.76685866	    843.08999769	     62.01249350	    -12.63052488	     -6.52286754	     -1.26996531	     47.71718615	      5.90426765	     -1.83071058	     23.46821715	     20.91931685	      1.90739669	      8.31674899	     -3.90493831	      2.28444144	      0.10065777	      0.73232462	     -0.34047984	      1.88119173	      1.07237582	     -0.77277160	     -0.36241322
      1.02000000	    -20.72709574	     11.90140791	    -18.72085916	    116.92171520	    822.60775402	     56.62092082	    -15.54623045	     -5.31468526	     -1.76078897	     43.18642757	      4.59856721	     -1.84060629	     24.73670621	     18.89953237	      3.76886822	      8.28499028	     -4.23146387	      2.65629659	      0.02858122	      0.61935700	     -0.36095478	      1.85120476	      1.12725721	     -0.75142198	     -0.34885860
      1.02500000	    -25.17766933	     17.10436964	    -15.65530558	    121.21495631	    786.61353338	     47.55644108	    -17.22272771	     -3.75520555	     -2.46179742	     36.81257032	      2.04537249	     -1.19573259	     28.51898664	     16.01037389	      7.35878146	      7.82306659	     -3.69311609	      3.10073535	     -0.10507579	     -0.09771308	     -0.25554927	      1.91243202	      1.20988806	     -0.77989153	     -0.36153984
      1.03000000	    -23.36556318	     20.92983886	    -11.13643291	    118.97862448	    724.70004677	     36.33889175	    -17.57389035	     -2.10535248	     -3.15334297	     29.18598043	     -0.09703841	     -0.21467882	     34.57987968	     11.88541152	     12.25230795	      7.07186334	     -2.24246932	      3.44773047	     -0.27903891	     -0.88352383	     -0.05401426	      2.04954749	      1.32882884	     -0.85782422	     -0.39523880
      1.03500000	    -17.80207031	     21.27030761	     -5.54283071	    111.52708449	    640.42945353	     27.42441553	    -17.11713528	     -0.44459490	     -3.69754977	     21.36968475	     -0.23314832	      0.60783383	     40.20709772	      7.04739821	     16.82721034	      6.30048672	     -0.08013148	      3.64936652	     -0.45307266	     -1.09904487	      0.16525224	      2.20064546	      1.50016720	     -0.95268123	     -0.44609229
      1.04000000	    -12.72217047	     18.46669513	      0.17596441	    104.33926937	    548.81088584	     24.55083477	    -16.45440746	      1.07001491	     -3.99317599	     14.89942173	      2.08992379	      0.86792803	     42.17063215	      2.93883605	     19.65662137	      5.77907735	      2.30224149	      3.67251161	     -0.58906113	     -0.41563450	      0.30279056	      2.31325116	      1.74342433	     -1.03374710	     -0.52210543
      1.04500000	     -9.32857422	     15.20303115	      4.96330041	    103.34597826	    464.61555852	     25.99061906	    -15.83489606	      2.27290250	     -4.01144447	     11.37241565	      5.65253745	      0.49245267	     39.72050031	      0.81973693	     20.66699329	      5.66273313	      4.26011593	      3.50206418	     -0.66758205	      0.92991346	      0.29537593	      2.37589531	      2.05695305	     -1.08821605	     -0.63256958
      1.05000000	     -5.03070211	     14.39556201	      8.00710221	    110.03552939	    392.97613590	     25.60074654	    -15.15894778	      3.16331724	     -3.82000422	     11.65522612	      8.24775099	     -0.24586145	     34.90135689	      0.56020825	     20.83655188	      5.98230823	      5.28003472	      3.18086760	     -0.69021323	      2.28865717	      0.15882063	      2.40987093	      2.39754199	     -1.11905255	     -0.76640248
      1.05500000	      2.88389881	     16.98453236	      9.11526259	    120.89129424	    330.41884614	     19.57488390	    -14.27395174	      3.94233769	     -3.58204329	     15.38106561	      8.30754498	     -0.95284543	     30.00350065	      0.89309422	     21.08076689	      6.73154795	      5.19106634	      2.84430946	     -0.67325823	      3.07228077	     -0.03001290	      2.44399644	      2.69371576	     -1.13497006	     -0.89061463
      1.06000000	     13.98990491	     21.38012312	      8.86819349	    129.15257179	    271.67954843	     10.97256516	    -13.31480112	      4.64699678	     -3.40095832	     21.20190600	      5.92746898	     -1.34805230	     25.53097984	      0.67786061	     21.58042477	      7.98031754	      4.14661249	      2.57072829	     -0.63289911	      3.10585623	     -0.18912950	      2.49671776	      2.87664626	     -1.14993354	     -0.96977190
      1.06500000	     24.89194769	     25.02566477	      8.14336124	    126.67626664	    213.15729438	      6.39911079	    -12.73642157	      5.17608453	     -3.30395379	     27.57099768	      2.46351862	     -1.33524065	     20.17218267	     -0.39662347	     21.84478229	      9.84940946	      2.42546688	      2.38815312	     -0.56829411	      2.60566140	     -0.27107414	      2.56527570	      2.89966618	     -1.16545737	     -0.98253499
      1.07000000	     31.73700583	     25.44268709	      7.39333012	    107.07363195	    151.72337414	     11.14457926	    -13.05358467	      4.73211897	     -3.00879887	     33.48641047	     -0.60331101	     -0.93327957	     11.94803375	     -1.84098364	     21.08265038	     12.30264863	      0.22926749	      1.92371638	     -0.44837230	      1.90691708	     -0.26891125	      2.63764210	      2.75167863	     -1.18782310	     -0.93012828
      1.07500000	     32.32941830	     21.44282497	      6.43183495	     69.98431483	     85.39420527	     25.90882167	    -14.69300007	      2.23166081	     -2.10620965	     38.64544460	     -2.46607595	     -0.19707209	     -0.14353065	     -2.78576263	     18.74706062	     15.08825988	     -2.32231275	      0.55109400	     -0.22622068	      1.24196693	     -0.19864304	      2.70727864	      2.46248579	     -1.23341802	     -0.83342236
      1.08000000	     26.38366009	     14.24943333	      5.12835296	     24.52301377	     17.59174945	     45.04601132	    -18.07980782	     -1.92743198	     -0.62289997	     43.04976524	     -3.07225219	      0.78830505	    -14.92259069	     -2.87748969	     15.10882644	     18.00334417	     -5.01782057	     -1.73361892	      0.12742860	      0.70598219	     -0.07920171	      2.76095664	      2.08474715	     -1.28871829	     -0.71684383
      1.08500000	     14.96610157	      5.32693501	      4.03802656	    -13.72161178	    -42.07529426	     60.38644988	    -23.81340567	     -6.43753535	      1.17261795	     46.67474228	     -2.70000359	      1.85267762	    -29.12159042	     -2.86325305	     11.23640067	     21.12305048	     -7.46760703	     -4.49085931	      0.61343325	      0.36231214	      0.06977934	      2.76090026	      1.67430116	     -1.32898789	     -0.59238544
      1.09000000	      0.49538403	     -4.14283818	      3.85425146	    -34.45336890	    -83.43503982	     65.84700401	    -32.26730788	     -9.76370811	      2.92577236	     49.32404736	     -1.69698639	      2.76588841	    -38.71973657	     -3.81712165	      8.27290919	     24.64164795	     -9.20223889	     -7.07209564	      1.19784259	      0.26814646	      0.22676395	      2.64245991	      1.30052117	     -1.32576612	     -0.46292841
      1.09500000	    -14.08119095	    -12.25004374	      4.67056416	    -41.09801559	   -102.33717820	     60.40282036	    -43.02756566	    -10.67430629	      4.35235999	     50.58186671	     -0.53772543	      3.35860887	    -41.22064583	     -5.82271393	      6.73159258	     28.51991493	     -9.84571750	     -8.89189437	      1.81652382	      0.38113544	      0.37515062	      2.35379274	      1.06425295	     -1.26159821	     -0.33997523
      1.10000000	    -27.08506266	    -16.86582161	      6.08714866	    -44.31813441	   -102.42793425	     49.29777837	    -54.91736372	     -9.19947685	      5.42564383	     50.19115476	      0.14316886	      3.58662059	    -37.56302696	     -7.69762221	      6.47887434	     32.39413614	     -9.32167151	     -9.88236079	      2.39995843	      0.49790735	      0.49732276	      1.91052705	      1.07752719	     -1.16327535	     -0.25767254
      1.10500000	    -38.21767258	    -16.28413186	      8.03764538	    -50.00032601	    -91.34009364	     41.00368162	    -66.18715866	     -6.18544681	      6.19637274	     48.65072024	     -0.22347004	      3.48359266	    -31.56147076	     -7.91413676	      7.44441081	     35.74786457	     -8.00098708	    -10.22677386	      2.88670421	      0.34667355	      0.55977144	      1.40350290	      1.40019010	     -1.07498704	     -0.26439531
      1.11000000	    -47.27929188	    -10.36085825	     11.14724128	    -56.71287558	    -75.54765504	     41.47718133	    -74.96374326	     -2.70942743	      6.68051168	     47.19457635	     -1.76706073	      3.09887192	    -27.20333982	     -5.79578430	     10.08797984	     38.13253911	     -6.58833247	    -10.12865211	      3.22931695	     -0.21260527	      0.52072643	      0.94884912	      1.98273923	     -1.02970796	     -0.39089355
      1.11500000	    -53.42724115	     -0.76550288	     15.77052933	    -60.75816379	    -58.31718789	     48.90027446	    -79.85865640	      0.56401404	      6.85363628	     47.02331979	     -4.07876347	      2.48759124	    -26.40221242	     -1.99090931	     14.72526070	     39.32391347	     -5.74524347	     -9.66080382	      3.40616289	     -1.08575985	      0.36014817	      0.60269657	      2.67084642	     -1.02443123	     -0.62247173
      1.12000000	    -55.65566097	      9.71490045	     20.94146310	    -60.25309728	    -40.25398433	     54.95204335	    -80.42251830	      3.47282579	      6.71741248	     48.52782291	     -6.48590584	      1.71874233	    -28.63511043	      2.10952169	     20.58518955	     39.37965004	     -5.73875536	     -8.80788938	      3.43470255	     -2.02047990	      0.09930251	      0.32161525	      3.27112365	     -1.02284698	     -0.89863112
      1.12500000	    -53.52747015	     18.68304802	     24.82051276	    -54.89458783	    -20.00653406	     50.89376291	    -76.91561381	      6.46256517	      6.26630122	     51.15318084	     -8.35423517	      0.85434367	    -32.12543720	      5.22099989	     25.90589597	     38.59485698	     -6.37676372	     -7.36078937	      3.35771494	     -2.73396472	     -0.21199779	      0.00270081	      3.63572537	     -0.96369611	     -1.14233932
      1.13000000	    -47.58968074	     24.17511961	     25.76873007	    -43.91214695	      4.16077308	     33.32131052	    -69.94537232	      9.51907296	      5.48624811	     53.85178932	     -9.31407041	     -0.06747007	    -35.44413248	      6.49451624	     28.82558956	     37.33280956	     -7.20851567	     -5.32713380	      3.21582112	     -3.02050807	     -0.52362781	     -0.43203111	      3.72019154	     -0.81488664	     -1.30163381
      1.13500000	    -39.05745371	     24.54329652	     22.88974165	    -26.20456558	     31.73929721	      4.67856597	    -60.49100085	     11.58800880	      4.35823034	     55.62441851	     -9.45107325	     -0.98988195	    -38.00889970	      5.42041252	     28.19072005	     35.89872495	     -7.84450520	     -3.23495056	      3.03394112	     -2.85688384	     -0.79700406	     -0.97910759	      3.57438639	     -0.61137151	     -1.36573780
      1.14000000	    -29.37595074	     18.94839031	     16.17680307	     -2.78199624	     59.13120116	    -29.32820012	    -50.20902113	     11.23748905	      2.92186256	     55.82225066	     -9.27653532	     -1.78636057	    -39.36688201	      1.82784026	     23.95471687	     34.53497807	     -8.20174513	     -1.93691018	      2.83317743	     -2.43956689	     -0.99929324	     -1.55752529	      3.27485065	     -0.43986612	     -1.34191352
      1.14500000	    -20.33352277	      8.83633588	      6.66636340	     22.43351860	     81.83359148	    -61.59281509	    -41.28060045	      8.07667335	      1.35604995	     54.27060097	     -9.36728557	     -2.30207430	    -39.01570796	     -3.40729779	     17.16358583	     33.48129117	     -8.43487034	     -1.95384980	      2.65108392	     -2.06352444	     -1.10423715	     -2.06022607	      2.87137801	     -0.36875797	     -1.23463509
      1.15000000	    -14.12242101	     -1.13124201	     -3.56545174	     44.16803827	     96.25621995	    -84.24689485	    -35.74947258	      3.46809715	      0.00412579	     51.32624750	     -9.88428872	     -2.46680234	    -37.11463113	     -7.54121926	      9.63480549	     32.98598933	     -8.65310226	     -3.00317865	      2.54879977	     -1.90927018	     -1.10831048	     -2.40647698	      2.39692562	     -0.38530985	     -1.05771264
      1.15500000	    -12.58082765	     -5.16138659	    -11.97319703	     57.03622662	     99.92572049	    -91.28288062	    -34.99896729	     -0.25834415	     -0.69761132	     47.75767052	    -10.53442216	     -2.32524833	    -34.39901497	     -7.11208252	      3.45710143	     33.21014884	     -8.81380906	     -4.23398902	      2.59778527	     -1.99784375	     -1.04016571	     -2.55948069	      1.90534628	     -0.40364148	     -0.85577963
      1.16000000	    -16.12085476	     -0.68424787	    -16.45647969	     56.37163199	     92.05278941	    -82.74314830	    -39.60651150	     -1.34843754	     -0.37534206	     44.50648483	    -10.90158324	     -2.00167010	    -31.10435755	     -0.95746135	      0.36232965	     34.11818255	     -8.86474835	     -4.92189492	      2.85474132	     -2.24958864	     -0.95193961	     -2.51728253	      1.47961194	     -0.33300841	     -0.69241721
      1.16500000	    -23.34590775	      9.72382823	    -16.34294621	     39.70798049	     74.03053739	    -65.79883905	    -49.30077536	      0.31725255	      1.09692973	     42.39791564	    -10.95763267	     -1.62199310	    -26.48143252	      8.37316841	      1.11024265	     35.49697370	     -8.82457104	     -4.99959157	      3.33353113	     -2.60790202	     -0.89484147	     -2.30818576	      1.20645827	     -0.14876533	     -0.62350057
      1.17000000	    -31.67994904	     20.55519398	    -12.62130423	      7.55574890	     48.74555927	    -50.24544123	    -62.81264634	      3.30452724	      3.46476331	     41.80178911	    -11.01903854	     -1.28636402	    -19.51400249	     16.60933778	      5.24322604	     37.04673360	     -8.69285470	     -5.02923847	      3.97364582	     -3.01790894	     -0.89696220	     -1.99824102	      1.13753288	      0.08152976	     -0.67090289
      1.17500000	    -38.58220587	     27.00073969	     -7.19423016	    -36.68310902	     20.01139819	    -42.91693221	    -77.72148082	      5.77490536	      6.11425736	     42.42482783	    -11.26635725	     -1.06975375	    -10.14876211	     20.62753762	     11.36093936	     38.41323777	     -8.40621905	     -5.64091716	      4.62153406	     -3.35135653	     -0.95261951	     -1.69711095	      1.25681555	      0.23453161	     -0.80889045
      1.18000000	    -42.54866720	     27.23392230	     -2.11657320	    -85.77565648	     -7.12099991	    -45.75428395	    -90.68018412	      6.83098587	      8.26890773	     43.57135029	    -11.50593169	     -0.99074661	     -0.12723572	     19.71270603	     17.47305994	     39.21924676	     -7.96329276	     -6.91183998	      5.06334385	     -3.46010074	     -1.02618581	     -1.55260979	      1.47780799	      0.20603653	     -0.97441531
      1.18500000	    -43.31063620	     22.94007652	      0.58091911	   -128.62983428	    -26.95392216	    -56.53258909	    -98.31668773	      6.92620038	      9.24657516	     44.60507392	    -11.36354762	     -0.98065235	      7.53864551	     15.55933787	     21.28797640	     39.15630683	     -7.52632261	     -8.25483948	      5.10633695	     -3.30346071	     -1.07003985	     -1.71081479	      1.68086794	     -0.03164714	     -1.09858121
      1.19000000	    -40.78074988	     17.82624234	     -0.68219182	   -154.05175904	    -36.16525616	    -70.45879744	    -98.43783268	      7.15702449	      8.64216107	     45.15122988	    -10.47019661	     -0.96940702	     10.70698049	     11.25914020	     20.96231941	     38.05048012	     -7.32809071	     -8.86351256	      4.65147908	     -2.91842522	     -1.05394332	     -2.23183761	      1.77724775	     -0.42542674	     -1.13811361
      1.19500000	    -33.57483833	     14.77567144	     -6.17317677	   -156.00837991	    -36.54008358	    -83.28366168	    -90.76716009	      8.28302658	      6.42885725	     45.17001150	     -8.69599777	     -0.96444273	     10.11130440	      9.12670606	     16.21473103	     35.88049532	     -7.53067402	     -8.25046221	      3.72850220	     -2.36449110	     -0.98257723	     -3.02268904	      1.76099568	     -0.87272507	     -1.09371328
      1.20000000	    -19.60397827	     14.24393352	    -14.00056214	   -137.18749347	    -32.86184110	    -92.94031248	    -76.86843690	     10.36752735	      3.01595784	     44.98957127	     -6.19986847	     -1.04990356	      8.80976787	      9.26057949	      8.98366436	     32.81724835	     -8.19193518	     -6.42582036	      2.50233936	     -1.67950709	     -0.88214806	     -3.85230586	      1.69894390	     -1.25214927	     -0.99387467
      1.20500000	      1.12923123	     15.35182578	    -20.15757501	   -108.34191160	    -26.45756953	    -97.08110211	    -59.27577513	     13.13219863	     -0.83792002	     45.07615210	     -3.27734969	     -1.29621647	      9.30683467	     10.35617437	      2.93249210	     29.23843080	     -9.27827741	     -3.64580293	      1.23364908	     -0.89986282	     -0.77227650	     -4.42512654	      1.67482370	     -1.44260181	     -0.86835886
      1.21000000	     24.88604280	     17.35238879	    -20.28861224	    -82.19415832	     -9.64439672	    -90.53683645	    -40.33682221	     16.29548151	     -4.31020381	     45.67210246	     -0.34279787	     -1.60869307	     11.49746058	     11.15072211	      1.63806337	     25.64421327	    -10.64164167	     -0.10842074	      0.19178929	     -0.19627100	     -0.65657723	     -4.45737232	      1.75203318	     -1.34603818	     -0.75416559
      1.21500000	     45.73313392	     18.97716148	    -12.04124334	    -67.81543149	     32.70897756	    -67.22563643	    -21.74607331	     19.41742592	     -6.77130420	     46.74477067	      2.33443986	     -1.82077961	     13.44064152	     10.65826641	      6.50406170	     22.51431351	    -12.06013029	      4.01034652	     -0.42348859	      0.23962004	     -0.54149905	     -3.75012818	      1.95948525	     -0.92755929	     -0.69537488
      1.22000000	     58.82192122	     17.64806711	      3.26242526	    -70.60602424	    112.45015942	    -25.64164427	     -4.74145998	     21.56093763	     -7.85342960	     48.00765765	      4.57283168	     -1.79328385	     13.44606010	      7.89148155	     15.87928267	     20.12530075	    -13.26884433	      8.27460663	     -0.51978256	      0.28413223	     -0.44131272	     -2.27458424	      2.27390027	     -0.25406389	     -0.72486096
      1.22500000	     63.15093576	     10.01072574	     20.89741925	    -92.62156249	    227.06041760	     28.72349813	      9.83304600	     21.28997484	     -7.46700118	     48.91186958	      6.30689065	     -1.54425013	     11.49373656	      2.27076241	     25.77896876	     18.41739618	    -13.89267721	     11.85161054	     -0.12752910	      0.02960609	     -0.36635734	     -0.24072399	      2.61343294	      0.50849374	     -0.83209489
      1.23000000	     61.32054689	     -6.08510915	     34.84014867	   -129.56414235	    360.97665534	     85.44034631	     21.41233217	     17.26755820	     -5.82908165	     48.60511584	      7.65689994	     -1.29964745	      9.49297646	     -5.64341414	     31.77684480	     17.08502086	    -13.37229885	     13.68539683	      0.59484640	     -0.16178663	     -0.31367781	      1.93114474	      2.86327155	      1.13873507	     -0.95947756
      1.23500000	     55.66946144	    -28.99517647	     40.91874780	   -168.70254842	    496.22412044	    133.26111718	     29.33295669	      9.24495549	     -3.41484043	     45.82619793	      9.13514509	     -1.50702240	      9.82274294	    -13.69976281	     31.23900483	     15.76573119	    -11.02316603	     12.90904993	      1.37180538	      0.33958728	     -0.26905328	      3.77431038	      2.90707585	      1.41540519	     -1.01997847
      1.24000000	     44.99668541	    -51.34324770	     38.84746602	   -191.24376459	    617.59282637	    162.97685469	     32.97556877	     -1.03170389	     -0.86838833	     38.92866445	     11.44140589	     -2.64817596	     12.83356264	    -18.20306295	     24.66652832	     14.06568743	     -6.23046580	      9.46276437	      1.86408364	      2.18912385	     -0.20959779	      4.96369376	      2.65183837	      1.20087798	     -0.92956592
      1.24500000	     26.61334380	    -60.80667067	     31.31274926	   -179.59217723	    710.56963703	    166.16649635	     32.62487222	     -9.07442230	      0.96267233	     26.53228434	     14.55317863	     -4.77111566	     16.37359881	    -15.31523584	     15.11231963	     11.52425758	      1.25111714	      4.88430076	      1.78693449	      5.50645168	     -0.10762366	      5.37145613	      2.06523498	      0.57137323	     -0.65829405
      1.25000000	      1.05181864	    -47.34251223	     21.40273024	   -127.13599730	    763.89945771	    136.48635619	     29.63624983	     -9.53073337	      1.15081307	      8.87495488	     17.55430039	     -7.41124577	     18.26520780	     -3.87368296	      5.80601503	      7.71672910	     10.93972255	      1.77930252	      1.06394375	      9.73260279	      0.04797204	      5.01662428	      1.20889384	     -0.17569846	     -0.24855747
      1.25500000	    -26.78511267	    -12.02972355	     10.80434607	    -43.80886945	    778.95059495	     76.42015510	     25.43660134	     -0.18554144	     -0.71838169	    -11.30943606	     19.41301064	     -9.93303475	     18.51895381	     12.71950708	     -2.19503186	      2.56029775	     21.45972137	      1.92262310	     -0.08230704	     13.95977334	      0.23410758	      4.03428141	      0.22933945	     -0.69891020	      0.20993223
