# Supplementary material for: Biomechanics of running: A special reference to the comparisons of wearing boots and running shoes
Source: PLoS One. 2022 Jun 24;17(6):e0270496. doi: 10.1371/journal.pone.0270496 (PMC9231798; doi:10.1371/journal.pone.0270496)
Supplement: S1 File — The file contains experimental markers and force data (TRC and MOT), OpenSim model (OSIM), setup (XML), and output (STO) files for 17 participants, 2 conditions (boot\shoe), and 4 trials which are stored in separate folders. (ZIP) [file pone.0270496.s001.zip › DataSet/s01/boot/T4/results/s01_boot_T4_inverse_kinematics.mot]

Coordinates
version=1
nRows=252
nColumns=26
inDegrees=yes

Units are S.I. units (second, meters, Newtons, ...)
If the header above contains a line with 'inDegrees', this indicates whether rotational values are in degrees (yes) or radians (no).

endheader
time	pelvis_tilt	pelvis_list	pelvis_rotation	pelvis_tx	pelvis_ty	pelvis_tz	hip_flexion_r	hip_adduction_r	hip_rotation_r	knee_angle_r	knee_add_r	knee_rot_r	ankle_angle_r	subtalar_angle_r	hip_flexion_l	hip_adduction_l	hip_rotation_l	knee_angle_l	knee_add_l	knee_rot_l	ankle_angle_l	subtalar_angle_l	lumbar_extension	lumbar_bending	lumbar_rotation
      0.00000000	      3.18542253	      5.05646245	      3.07548071	     -0.17953369	      1.04095656	      0.59771975	    -19.27093735	     -3.22749855	     -6.67395580	     52.39203029	      0.00000000	      0.00000000	    -23.31800554	     -9.05968038	     15.86088860	      7.88535852	     -7.72538446	      3.79432618	      0.00000000	      0.00000000	      1.17037086	     10.43886244	    -18.65612635	     -6.09401753	      4.96463806
      0.00500000	      3.54871413	      5.20401558	      3.11024769	     -0.16453263	      1.03869591	      0.59757980	    -18.84847707	     -3.51350640	     -6.76662771	     54.69766293	      0.00000000	      0.00000000	    -23.00662117	    -10.00255619	     15.47303694	      7.99459706	     -7.45312025	      4.55121560	      0.00000000	      0.00000000	      1.64935105	     10.07976812	    -19.08763509	     -6.31730273	      4.47401526
      0.01000000	      4.03598477	      5.59549881	      3.06744964	     -0.14999577	      1.03636646	      0.59738562	    -18.53387768	     -4.20021185	     -7.14724251	     57.08360981	      0.00000000	      0.00000000	    -22.65238198	    -11.19275348	     14.95418457	      8.40327583	     -7.08339662	      5.32181773	      0.00000000	      0.00000000	      1.88605329	      9.16355235	    -19.82247174	     -6.79882973	      4.09384612
      0.01500000	      4.28108221	      5.80570983	      3.38948938	     -0.13479807	      1.03345649	      0.59674460	    -17.93169726	     -4.62240307	     -7.91511679	     59.41223554	      0.00000000	      0.00000000	    -23.11758683	    -13.30244552	     14.53127435	      8.72489233	     -5.79295472	      5.93077794	      0.00000000	      0.00000000	      1.63659628	      7.31770451	    -20.18711726	     -6.96559835	      3.34366005
      0.02000000	      4.72716756	      6.07684692	      3.35607071	     -0.11999346	      1.03059465	      0.59660467	    -17.43922742	     -5.19739588	     -8.15411415	     61.88788237	      0.00000000	      0.00000000	    -22.01637222	    -14.96405744	     14.07726132	      8.95256840	     -5.39142763	      7.06506538	      0.00000000	      0.00000000	      1.99961574	      6.75993095	    -20.77335732	     -7.33223946	      3.35392384
      0.02500000	      5.01539891	      6.52975441	      3.68351016	     -0.10581614	      1.02741670	      0.59532989	    -16.82373623	     -5.92800110	     -8.80067556	     64.27850790	      0.00000000	      0.00000000	    -22.22143172	    -16.40490499	     13.87900727	      9.58219883	     -4.66745140	      8.35913716	      0.00000000	      0.00000000	      1.05341489	      4.52626857	    -21.27427329	     -7.68483094	      2.27254978
      0.03000000	      5.43585956	      6.92614276	      3.77978984	     -0.09073494	      1.02398324	      0.59507960	    -16.41106293	     -6.58046000	     -9.19477568	     66.60767776	      0.00000000	      0.00000000	    -21.60662369	    -17.66178450	     13.55493195	      9.92016019	     -4.82363335	      9.81924689	      0.00000000	      0.00000000	      0.19240520	      3.65881925	    -21.87336255	     -8.10284372	      2.10475684
      0.03500000	      5.50552935	      7.29723856	      3.57085989	     -0.07625113	      1.01994895	      0.59512476	    -15.28088451	     -7.33002876	     -9.07029676	     69.22041479	      0.00000000	      0.00000000	    -21.50331733	    -19.60330137	     13.66839222	     10.28791505	     -5.02194409	     11.25911450	      0.00000000	      0.00000000	     -1.11852099	      1.97631371	    -21.99667856	     -8.66816481	      1.87438564
      0.04000000	      5.93381400	      7.54689039	      3.76115886	     -0.06151602	      1.01631633	      0.59427040	    -14.82314385	     -7.84511619	     -9.39145974	     71.44391439	      0.00000000	      0.00000000	    -20.97023917	    -20.64388884	     13.45769092	     10.62273339	     -5.10676077	     13.06081179	      0.00000000	      0.00000000	     -2.02414740	      0.43354941	    -22.63758974	     -8.85685532	      1.37727024
      0.04500000	      6.01977037	      7.89388154	      3.96025584	     -0.04728985	      1.01187780	      0.59323051	    -13.83668119	     -8.44351431	     -9.44319829	     73.80767988	      0.00000000	      0.00000000	    -20.34796466	    -21.78626992	     13.65626707	     11.15659897	     -4.95242072	     14.81402540	      0.00000000	      0.00000000	     -2.97324544	     -1.58596070	    -22.91366824	     -9.12368429	      0.69558088
      0.05000000	      6.41407206	      8.21100039	      4.01013361	     -0.03311210	      1.00794915	      0.59331228	    -13.11632203	     -8.96877725	     -9.40251078	     76.15116512	      0.00000000	      0.00000000	    -19.91378679	    -22.68088080	     13.58872377	     11.49142143	     -5.11177956	     16.77553310	      0.00000000	      0.00000000	     -3.62013338	     -3.14900610	    -23.52101561	     -9.48085307	      0.35622639
      0.05500000	      6.58577022	      8.74374894	      4.01565724	     -0.01897467	      1.00355213	      0.59300552	    -12.13148172	     -9.82057885	     -9.30285783	     78.44445103	      0.00000000	      0.00000000	    -19.42726789	    -23.42397259	     13.79817339	     12.10928844	     -5.49621827	     18.82117019	      0.00000000	      0.00000000	     -3.95111939	     -4.30736753	    -23.86473454	    -10.05141611	     -0.14859330
      0.06000000	      6.37906689	      9.20651551	      4.16737771	     -0.00516776	      0.99850987	      0.59256011	    -10.52283167	    -10.62535144	     -9.24872667	     80.99211736	      0.00000000	      0.00000000	    -18.92690186	    -24.04608002	     14.73709384	     12.65302261	     -5.73088267	     21.55023489	      0.00000000	      0.00000000	     -4.08615978	     -5.17473503	    -23.85120885	    -10.57238884	     -0.71600235
      0.06500000	      6.50340617	      9.45511350	      4.07774182	      0.00835137	      0.99431977	      0.59209998	     -9.20180538	    -11.17182024	     -8.77048550	     83.37166863	      0.00000000	      0.00000000	    -18.27568652	    -24.71305877	     15.41675125	     12.87374542	     -6.12932899	     24.46850822	      0.00000000	      0.00000000	     -4.00813346	     -6.10962494	    -24.26713659	    -10.77548671	     -1.17301438
      0.07000000	      6.55485849	      9.74806741	      4.50243790	      0.02189688	      0.98982650	      0.59093015	     -7.90561118	    -11.70615749	     -8.90306377	     85.64235582	      0.00000000	      0.00000000	    -17.35751760	    -25.78348760	     16.20396816	     13.31632654	     -5.81195433	     27.55731915	      0.00000000	      0.00000000	     -3.89613947	     -7.19673486	    -24.64459089	    -10.95017860	     -1.92159425
      0.07500000	      6.66963200	     10.14363191	      4.46546557	      0.03522604	      0.98547262	      0.59101233	     -6.52186939	    -12.20508809	     -8.29319398	     87.81849557	      0.00000000	      0.00000000	    -16.81673237	    -26.28143360	     16.88995047	     13.80728524	     -5.56664254	     30.58733281	      0.00000000	      0.00000000	     -3.61397547	     -9.13917389	    -25.06427583	    -11.36821746	     -2.58528257
      0.08000000	      6.98669104	     10.59144420	      4.91306008	      0.04858862	      0.98164259	      0.58984322	     -5.56172367	    -12.84579667	     -8.33372781	     89.72345837	      0.00000000	      0.00000000	    -16.59496053	    -26.20267438	     17.19334819	     14.58305074	     -4.62067369	     33.57787641	      0.00000000	      0.00000000	     -2.77831430	    -10.90798927	    -25.84480374	    -11.60385580	     -3.33648418
      0.08500000	      7.21024411	     10.82829488	      5.38643667	      0.06255153	      0.97782098	      0.58873694	     -4.54061312	    -13.29152223	     -8.37007585	     91.44142592	      0.00000000	      0.00000000	    -16.38637869	    -25.49733658	     17.39672696	     15.16188434	     -3.54349986	     36.42132990	      0.00000000	      0.00000000	     -1.25041094	    -12.76091490	    -26.42407509	    -11.63515615	     -4.27117913
      0.09000000	      7.28503172	     11.04416623	      5.78600835	      0.07618067	      0.97383988	      0.58807269	     -3.18059819	    -13.62308370	     -8.17366537	     93.18069866	      0.00000000	      0.00000000	    -15.75775213	    -25.29304679	     17.68206908	     15.66851172	     -2.70579194	     39.01104628	      0.00000000	      0.00000000	     -0.20476728	    -13.99193507	    -26.87160845	    -11.71043651	     -5.24340230
      0.09500000	      7.80678713	     10.80454227	      6.31487962	      0.08889443	      0.97107744	      0.58764278	     -2.26038953	    -13.33859717	     -8.08198219	     94.65250147	      0.00000000	      0.00000000	    -15.21128067	    -24.48686134	     17.32655196	     15.65004657	     -1.74471842	     41.32424899	      0.00000000	      0.00000000	      0.76833680	    -15.00511329	    -27.86765139	    -11.12674401	     -6.02347770
      0.10000000	      8.19168319	     10.81512832	      6.60827018	      0.10344730	      0.96823977	      0.58675020	     -1.28369443	    -13.51477933	     -8.01888811	     95.97101421	      0.00000000	      0.00000000	    -14.86872271	    -24.15539524	     16.64938891	     15.88203202	     -1.10979853	     43.01920964	      0.00000000	      0.00000000	      2.10913227	    -15.78280444	    -28.46895679	    -10.89103902	     -6.52110808
      0.10500000	      8.45243371	     10.55173113	      7.07527100	      0.11709974	      0.96529595	      0.58553627	     -0.05456335	    -13.34779799	     -7.94704667	     97.18862972	      0.00000000	      0.00000000	    -14.60304854	    -23.60510132	     16.09139202	     15.89251944	     -0.20923744	     44.63690683	      0.00000000	      0.00000000	      3.60995376	    -16.53345085	    -29.04188525	    -10.26798681	     -7.28456113
      0.11000000	      8.81712855	     10.26322200	      6.79035960	      0.13047147	      0.96287436	      0.58638312	      1.37915270	    -12.93667019	     -7.07051286	     98.45234210	      0.00000000	      0.00000000	    -14.03223653	    -23.45599328	     15.30173743	     15.46297758	     -0.27009153	     45.73499930	      0.00000000	      0.00000000	      4.97030986	    -16.93627171	    -29.61203405	    -10.03321222	     -7.57240273
      0.11500000	      8.85573907	      9.92374350	      6.43309151	      0.14405084	      0.95982069	      0.58663088	      3.31636959	    -12.60763654	     -6.13757770	     99.68463242	      0.00000000	      0.00000000	    -13.64677108	    -22.90844546	     14.89007431	     15.04124754	     -0.41263261	     46.91272791	      0.00000000	      0.00000000	      6.65662248	    -17.20152840	    -29.78789982	     -9.73759573	     -7.69146667
      0.12000000	      9.37487751	      9.23375216	      6.52481644	      0.15854025	      0.95813680	      0.58583588	      4.25088224	    -11.79347633	     -5.70962105	    100.32528315	      0.00000000	      0.00000000	    -12.82362877	    -21.78877916	     13.64728876	     14.36302143	      0.21310792	     47.88079480	      0.00000000	      0.00000000	      8.55282081	    -16.59192058	    -30.28515186	     -8.79690241	     -7.71844508
      0.12500000	      9.67243957	      8.79037984	      6.42165849	      0.17277216	      0.95633750	      0.58556788	      5.58513727	    -11.32370879	     -5.11909653	    101.03842574	      0.00000000	      0.00000000	    -12.08954663	    -20.64148013	     12.53078800	     13.87508739	      0.40822346	     48.44003384	      0.00000000	      0.00000000	     10.22112716	    -16.53033092	    -30.68781874	     -8.29699336	     -7.87057841
      0.13000000	      9.73416371	      8.42989811	      6.35946652	      0.18673816	      0.95418442	      0.58514113	      7.25071552	    -11.02860588	     -4.70133382	    101.74923201	      0.00000000	      0.00000000	    -11.78863648	    -20.47228609	     11.73540342	     13.48053739	      0.47462369	     49.02321365	      0.00000000	      0.00000000	     11.40302196	    -16.91687379	    -30.81733120	     -7.85313119	     -8.28718581
      0.13500000	      9.73459065	      8.03528459	      6.12942500	      0.20096346	      0.95211748	      0.58526228	      9.00818983	    -10.58709089	     -4.01756080	    102.39774229	      0.00000000	      0.00000000	    -11.41618507	    -20.26023402	     10.94903343	     13.01637447	      0.42762808	     49.53926517	      0.00000000	      0.00000000	     12.64853309	    -17.19359669	    -30.85545972	     -7.48553469	     -8.62133776
      0.14000000	      9.83891271	      7.72071126	      6.08094129	      0.21487985	      0.95061319	      0.58517108	     10.59027386	    -10.28578244	     -3.59981596	    102.90673722	      0.00000000	      0.00000000	    -10.73180840	    -20.25797874	      9.95898807	     12.62783163	      0.53188606	     49.90172559	      0.00000000	      0.00000000	     13.83929445	    -17.18522000	    -31.06584812	     -7.13307272	     -9.01266082
      0.14500000	      9.72374245	      7.10584392	      6.26792352	      0.22880914	      0.94914245	      0.58515183	     12.33946826	     -9.59288354	     -3.43240821	    103.13119706	      0.00000000	      0.00000000	    -10.41806851	    -19.94808652	      9.28081981	     11.94811730	      0.94605407	     50.40589222	      0.00000000	      0.00000000	     15.10754539	    -17.05395509	    -31.01380066	     -6.40478743	     -9.58647613
      0.15000000	      9.61244464	      6.66672167	      6.21582519	      0.24327042	      0.94800619	      0.58515708	     14.04871078	     -9.14324622	     -3.12929033	    103.33167508	      0.00000000	      0.00000000	     -9.54786418	    -19.47111203	      8.63796816	     11.35503865	      1.11484131	     51.09406216	      0.00000000	      0.00000000	     16.36104836	    -15.88300438	    -30.89499736	     -5.93174650	     -9.97761256
      0.15500000	      9.66878763	      6.48431804	      6.09061823	      0.25755828	      0.94783303	      0.58553805	     15.52387743	     -8.88083904	     -2.77759692	    103.22807487	      0.00000000	      0.00000000	     -9.33183032	    -19.56866646	      7.40675401	     11.15349961	      1.50674167	     50.79388058	      0.00000000	      0.00000000	     16.61885304	    -15.90240440	    -31.00220610	     -5.76262056	    -10.09330155
      0.16000000	      9.62849133	      5.95660201	      5.91643385	      0.27238917	      0.94764413	      0.58557787	     17.02683437	     -8.38478693	     -2.53238199	    102.94382766	      0.00000000	      0.00000000	     -8.87193402	    -19.58108020	      6.35563215	     10.49195351	      1.47103241	     50.71267819	      0.00000000	      0.00000000	     17.66148346	    -15.92946516	    -30.88316920	     -5.25694377	    -10.49661919
      0.16500000	      9.61496992	      5.74757375	      5.94955024	      0.28685779	      0.94786290	      0.58568534	     18.41167205	     -8.18346815	     -2.48143027	    102.56652006	      0.00000000	      0.00000000	     -8.59355864	    -19.59621553	      5.14634934	     10.19845423	      1.84385523	     50.30480210	      0.00000000	      0.00000000	     17.86129248	    -15.76161725	    -30.83503997	     -5.02608564	    -10.74350479
      0.17000000	      9.69812593	      5.13300864	      5.92225439	      0.30136688	      0.94828692	      0.58639073	     19.67451098	     -7.36972574	     -2.42501904	    102.00874317	      0.00000000	      0.00000000	     -8.11943113	    -19.47103098	      3.86984760	      9.35776375	      1.86245227	     50.00640325	      0.00000000	      0.00000000	     18.75908694	    -15.57147427	    -30.86700100	     -4.37884735	    -11.29268192
      0.17500000	      9.65233042	      4.49245798	      6.14682486	      0.31597280	      0.94922930	      0.58630115	     20.88941664	     -6.73438305	     -2.71215600	    101.13109502	      0.00000000	      0.00000000	     -7.89012226	    -19.21336502	      2.72640916	      8.49753367	      2.17432288	     49.58472562	      0.00000000	      0.00000000	     19.15492846	    -14.87647788	    -30.76040722	     -3.55965749	    -11.78196503
      0.18000000	      9.52348738	      4.19621963	      6.14777886	      0.33067580	      0.95039251	      0.58624928	     22.21365235	     -6.55145752	     -2.80425448	    100.26001854	      0.00000000	      0.00000000	     -7.62725286	    -19.32798592	      1.47207557	      8.13378904	      2.39159519	     48.74647614	      0.00000000	      0.00000000	     19.20420495	    -14.84138323	    -30.53705341	     -3.23050530	    -11.94516333
      0.18500000	      9.47845725	      3.61236868	      6.25464759	      0.34560661	      0.95184512	      0.58578217	     23.30866922	     -6.04236844	     -3.09767973	     99.22264425	      0.00000000	      0.00000000	     -6.89392817	    -19.81539092	      0.18105878	      7.42091220	      2.69734491	     48.02348225	      0.00000000	      0.00000000	     19.32006214	    -14.69967874	    -30.35970997	     -2.41017145	    -12.53662730
      0.19000000	      9.38113936	      2.99586895	      6.15807436	      0.36059492	      0.95359521	      0.58621951	     24.42282106	     -5.35952679	     -3.11779085	     97.97816664	      0.00000000	      0.00000000	     -6.80945085	    -19.77427178	     -1.08099232	      6.56922778	      2.63933762	     47.15906443	      0.00000000	      0.00000000	     19.08367966	    -14.53256250	    -30.14837058	     -1.83179324	    -12.85425190
      0.19500000	      9.50107979	      2.37388388	      6.25612271	      0.37572640	      0.95637048	      0.58599613	     25.10415556	     -4.82803888	     -3.56591280	     96.40806147	      0.00000000	      0.00000000	     -6.30363058	    -20.07951071	     -2.57383019	      5.69524788	      2.71243616	     46.21911009	      0.00000000	      0.00000000	     18.54655188	    -14.22368367	    -30.12930837	     -0.98743915	    -13.26497793
      0.20000000	      9.50133638	      1.96093189	      6.23302214	      0.39101595	      0.95891056	      0.58607760	     25.88131619	     -4.46366915	     -3.73258866	     94.84350567	      0.00000000	      0.00000000	     -6.10904779	    -20.23913337	     -4.00796981	      5.11623251	      2.89581601	     45.15542318	      0.00000000	      0.00000000	     17.98725345	    -13.98510109	    -29.98775406	     -0.47257217	    -13.62700843
      0.20500000	      9.38435195	      1.37800188	      6.11595077	      0.40636699	      0.96182313	      0.58642367	     26.75698155	     -3.88655575	     -3.90989012	     93.03136134	      0.00000000	      0.00000000	     -6.06982600	    -20.51450898	     -5.23742494	      4.30552509	      2.71704682	     44.10853493	      0.00000000	      0.00000000	     16.93302427	    -13.79201162	    -29.71258917	      0.12870485	    -13.84505493
      0.21000000	      9.29015042	      0.76427574	      6.03049434	      0.42192238	      0.96518509	      0.58663476	     27.37772038	     -3.17462219	     -4.12993967	     91.03721264	      0.00000000	      0.00000000	     -5.69231132	    -20.90990736	     -6.48172584	      3.44417385	      2.64885552	     43.01715022	      0.00000000	      0.00000000	     15.67781552	    -13.40971153	    -29.45458321	      0.83768133	    -14.13190758
      0.21500000	      9.11592255	      0.15100855	      5.82019516	      0.43775293	      0.96853578	      0.58722219	     28.11435313	     -2.52426311	     -4.32034570	     88.99048995	      0.00000000	      0.00000000	     -5.87697724	    -20.84527851	     -7.69640049	      2.59607053	      2.33688863	     41.77916908	      0.00000000	      0.00000000	     14.37030517	    -13.03005977	    -29.09396590	      1.44740838	    -14.30509298
      0.22000000	      9.10291568	     -0.36671736	      5.68710484	      0.45369919	      0.97223222	      0.58724440	     28.46470689	     -2.01882461	     -4.62292117	     86.73138887	      0.00000000	      0.00000000	     -5.68274294	    -21.09300003	     -9.14866770	      1.90693260	      2.29294714	     40.47841851	      0.00000000	      0.00000000	     12.77577678	    -12.55594691	    -28.89133915	      2.07390195	    -14.47578963
      0.22500000	      9.22476797	     -1.05352418	      5.42215268	      0.46933744	      0.97623087	      0.58789493	     28.67321008	     -1.23323237	     -4.83561685	     84.41064187	      0.00000000	      0.00000000	     -5.59778120	    -21.11684031	    -10.71789910	      0.97915042	      1.79158151	     39.03811373	      0.00000000	      0.00000000	     11.10493596	    -12.39943201	    -28.90318958	      2.81116323	    -14.56374575
      0.23000000	      8.89775975	     -1.54096448	      5.26289204	      0.48580203	      0.97998684	      0.58845517	     29.19010754	     -0.71582051	     -4.94985753	     81.92524444	      0.00000000	      0.00000000	     -5.48208440	    -20.89629677	    -11.73922012	      0.28777605	      1.50176866	     37.82153411	      0.00000000	      0.00000000	      9.18297568	    -11.75335125	    -28.32826601	      3.29282355	    -14.83703673
      0.23500000	      8.63659918	     -2.06745015	      4.84460000	      0.50218718	      0.98386586	      0.58910171	     29.61672599	     -0.09533956	     -5.05177181	     79.33745029	      0.00000000	      0.00000000	     -5.28818350	    -20.71100223	    -12.92181650	     -0.38896424	      0.83790937	     36.36609834	      0.00000000	      0.00000000	      7.08623857	    -11.10502457	    -27.81068882	      3.78618353	    -14.93026684
      0.24000000	      8.39566696	     -2.56410366	      4.52449185	      0.51864738	      0.98805942	      0.58985500	     29.84317917	      0.49467645	     -5.19036405	     76.63137575	      0.00000000	      0.00000000	     -5.05073065	    -20.56743496	    -14.13151828	     -1.09356151	      0.16712214	     34.78578211	      0.00000000	      0.00000000	      4.70269356	    -10.38372011	    -27.33926889	      4.25747562	    -14.99837435
      0.24500000	      8.51152657	     -3.35337793	      4.12925584	      0.53545283	      0.99267691	      0.59101142	     29.52868899	      1.48336768	     -5.44751046	     73.60459589	      0.00000000	      0.00000000	     -4.87287088	    -20.44602218	    -15.80831656	     -2.11283443	     -0.92212119	     33.06747598	      0.00000000	      0.00000000	      2.28254566	     -9.87149655	    -27.27375991	      5.03453081	    -14.85424174
      0.25000000	      8.27459881	     -3.86893821	      3.78438651	      0.55233357	      0.99696835	      0.59203282	     29.45857649	      2.17401367	     -5.64030293	     70.44896318	      0.00000000	      0.00000000	     -4.73904319	    -20.36031449	    -17.00851432	     -2.80404848	     -1.68779068	     31.49537471	      0.00000000	      0.00000000	     -0.58384825	     -8.83466566	    -26.74579712	      5.47018145	    -14.99429911
      0.25500000	      8.15804143	     -4.45350220	      3.32095479	      0.56922705	      1.00128770	      0.59306483	     29.19811768	      2.98347908	     -5.81706623	     67.21485551	      0.00000000	      0.00000000	     -4.48566533	    -20.42850880	    -18.38320053	     -3.55120493	     -2.89244933	     29.81423212	      0.00000000	      0.00000000	     -3.48191979	     -7.70335746	    -26.37226576	      6.01640038	    -14.92103696
      0.26000000	      7.93120145	     -5.08323843	      2.97974761	      0.58621145	      1.00539203	      0.59384820	     28.92327801	      3.76740460	     -6.06771441	     63.79928759	      0.00000000	      0.00000000	     -4.50222895	    -20.30664599	    -19.62361946	     -4.31729184	     -4.00464221	     28.16974656	      0.00000000	      0.00000000	     -6.02040320	     -6.70644533	    -25.86800756	      6.68430698	    -14.91283481
      0.26500000	      7.73932102	     -5.64292867	      2.59333944	      0.60340535	      1.00949455	      0.59488324	     28.53978832	      4.45750027	     -6.42797060	     60.31603418	      0.00000000	      0.00000000	     -4.36748495	    -20.06931887	    -20.86361480	     -5.00126861	     -5.34814791	     26.63801972	      0.00000000	      0.00000000	     -8.56475006	     -5.67953160	    -25.42921645	      7.22053643	    -14.86112436
      0.27000000	      7.61891995	     -6.12114178	      2.29960254	      0.62062499	      1.01338342	      0.59572930	     27.95601286	      5.05539205	     -6.82228345	     56.73517087	      0.00000000	      0.00000000	     -4.36617625	    -19.58658151	    -22.15608645	     -5.61985808	     -6.53933815	     25.09455474	      0.00000000	      0.00000000	    -11.24296768	     -4.62757524	    -25.01894489	      7.69664960	    -14.81990115
      0.27500000	      7.30980299	     -6.54397987	      1.88860533	      0.63790921	      1.01699770	      0.59690930	     27.58356484	      5.57662753	     -7.24088550	     53.19869835	      0.00000000	      0.00000000	     -4.39821225	    -18.93025595	    -23.23847689	     -6.09707199	     -7.67932044	     23.64964721	      0.00000000	      0.00000000	    -13.90123189	     -3.52823096	    -24.39167329	      8.10615544	    -14.79879383
      0.28000000	      6.92435670	     -6.84711039	      1.54897130	      0.65547063	      1.02033247	      0.59770466	     27.14864669	      5.96806343	     -7.74134552	     49.52345461	      0.00000000	      0.00000000	     -4.51674282	    -18.17377671	    -24.23648406	     -6.30012285	     -8.49837469	     22.23435326	      0.00000000	      0.00000000	    -16.10813439	     -2.70652284	    -23.66477396	      8.43127175	    -14.92455045
      0.28500000	      6.60360646	     -7.16996920	      1.24134551	      0.67282989	      1.02340875	      0.59864128	     26.64144621	      6.40198486	     -8.20469431	     45.85756853	      0.00000000	      0.00000000	     -4.73166205	    -16.92970541	    -25.13582570	     -6.65389330	     -9.46204814	     21.12179999	      0.00000000	      0.00000000	    -18.12350284	     -2.08117140	    -22.97739626	      8.77135315	    -14.94874549
      0.29000000	      6.31790936	     -7.28569716	      0.93724660	      0.69024660	      1.02640115	      0.59951435	     25.98272571	      6.68099896	     -8.63810035	     42.16812988	      0.00000000	      0.00000000	     -4.78412968	    -15.73871625	    -26.03225419	     -6.70943027	    -10.18370388	     20.08135428	      0.00000000	      0.00000000	    -19.96939733	     -1.53605682	    -22.35090018	      8.87242094	    -15.12144005
      0.29500000	      5.93791101	     -7.43631180	      0.74286480	      0.70769522	      1.02897116	      0.60018985	     25.43551940	      6.92265627	     -9.29893353	     38.53815467	      0.00000000	      0.00000000	     -4.93005091	    -14.21969695	    -26.69607793	     -6.84982825	    -10.68052685	     19.27912993	      0.00000000	      0.00000000	    -21.71216146	     -1.17427832	    -21.55706658	      9.06653712	    -15.33508450
      0.30000000	      5.92761353	     -7.39464333	      0.42736544	      0.72459665	      1.03160116	      0.60065766	     24.49001277	      7.02132008	     -9.66605201	     34.98862720	      0.00000000	      0.00000000	     -4.72630279	    -12.11011664	    -27.62162048	     -6.64620649	    -11.06166947	     18.64559291	      0.00000000	      0.00000000	    -23.41511714	     -1.49386830	    -21.34474252	      9.05069052	    -15.39497554
      0.30500000	      5.57397990	     -7.23189750	      0.41019688	      0.74161015	      1.03359196	      0.60119963	     24.00496012	      6.86925065	    -10.44407073	     31.76518908	      0.00000000	      0.00000000	     -4.50655262	     -9.71013870	    -27.96505337	     -6.47448089	    -10.63748214	     18.29500011	      0.00000000	      0.00000000	    -24.81775982	     -2.06099468	    -20.62629909	      8.96288256	    -15.97755427
      0.31000000	      5.09905499	     -7.04224578	      0.46119786	      0.75926597	      1.03532680	      0.60188331	     23.56966193	      6.71556144	    -11.30022038	     28.59077868	      0.00000000	      0.00000000	     -4.26022892	     -7.05140089	    -28.02825125	     -6.36886833	    -10.40658024	     18.22802927	      0.00000000	      0.00000000	    -26.19191627	     -2.75634402	    -19.69783113	      8.81485055	    -16.39907887
      0.31500000	      4.76113700	     -6.72373289	      0.32301006	      0.77633574	      1.03668707	      0.60235439	     23.14419145	      6.44147107	    -11.99392373	     25.80031650	      0.00000000	      0.00000000	     -3.70001569	     -4.04567615	    -28.19961025	     -5.95044566	     -9.74498294	     18.10115313	      0.00000000	      0.00000000	    -28.08025888	     -3.77383410	    -19.03357343	      8.49206809	    -16.72263442
      0.32000000	      4.42660657	     -6.42745941	      0.34405864	      0.79308070	      1.03781558	      0.60281328	     22.70427494	      6.20992757	    -12.60751552	     23.10623416	      0.00000000	      0.00000000	     -3.12273830	     -1.23965531	    -28.17831996	     -5.63695971	     -8.76884255	     18.39929707	      0.00000000	      0.00000000	    -29.74667217	     -4.91566459	    -18.39403507	      8.27279768	    -17.23793631
      0.32500000	      4.04353921	     -6.09207164	      0.28899036	      0.80991480	      1.03863328	      0.60327492	     22.44163026	      5.91356501	    -13.14281236	     20.78204342	      0.00000000	      0.00000000	     -2.67546479	      1.78448819	    -27.98662161	     -5.23626678	     -7.61039106	     19.02672237	      0.00000000	      0.00000000	    -30.80326603	     -5.62713662	    -17.71374019	      7.99263257	    -17.50916184
      0.33000000	      3.64166774	     -5.80903005	      0.24306005	      0.82659951	      1.03907850	      0.60394885	     22.19358925	      5.72819290	    -13.69594315	     18.55258651	      0.00000000	      0.00000000	     -2.13240983	      4.65118163	    -27.66816083	     -4.91219669	     -6.41342199	     19.87288480	      0.00000000	      0.00000000	    -31.88956540	     -6.43902575	    -17.03142376	      7.72876473	    -17.73645326
      0.33500000	      3.52741644	     -5.51910982	      0.33206989	      0.84302672	      1.03968151	      0.60450759	     21.65436174	      5.50235566	    -14.40906372	     16.52121993	      0.00000000	      0.00000000	     -1.85701637	      7.32525996	    -27.52770100	     -4.63945677	     -5.11795820	     21.08272853	      0.00000000	      0.00000000	    -31.99939089	     -7.26311914	    -16.71657291	      7.46323720	    -18.10629075
      0.34000000	      3.30004644	     -5.25972085	      0.31489818	      0.85922395	      1.03990834	      0.60529051	     21.30486399	      5.39029426	    -14.45542078	     14.63038066	      0.00000000	      0.00000000	     -1.90767487	      9.57900762	    -27.10349714	     -4.42014304	     -3.95459681	     22.50005540	      0.00000000	      0.00000000	    -31.93703897	     -7.38394838	    -16.33193674	      7.20054931	    -18.24029795
      0.34500000	      3.16864366	     -5.05191147	      0.33470879	      0.87532712	      1.03995060	      0.60596969	     20.89084965	      5.34701488	    -14.64353448	     12.97096919	      0.00000000	      0.00000000	     -1.52645695	     11.07688876	    -26.73066563	     -4.19361196	     -2.84907578	     24.22925860	      0.00000000	      0.00000000	    -31.34292992	     -7.97978204	    -16.05831946	      7.01423342	    -18.35840199
      0.35000000	      3.06341983	     -4.77973063	      0.25995361	      0.89118663	      1.03982740	      0.60671293	     20.53494640	      5.25538803	    -14.40111942	     11.64579035	      0.00000000	      0.00000000	     -1.54238867	     12.33376918	    -26.28504775	     -3.85141025	     -1.77518290	     25.96099139	      0.00000000	      0.00000000	    -31.08972263	     -8.37594709	    -15.88804677	      6.76794995	    -18.39890549
      0.35500000	      2.97791215	     -4.37658373	      0.11158303	      0.90664053	      1.03932273	      0.60774207	     20.29166329	      5.02174575	    -14.29859656	     10.63127728	      0.00000000	      0.00000000	     -1.33112049	     13.48543853	    -25.70211801	     -3.40391885	     -1.00054231	     28.17375719	      0.00000000	      0.00000000	    -30.09728087	     -8.92155394	    -15.83799113	      6.29076231	    -18.41344575
      0.36000000	      3.17811468	     -4.21890086	     -0.01852960	      0.92241047	      1.03923570	      0.60850684	     19.76725376	      5.00582313	    -14.39874848	      9.87683200	      0.00000000	      0.00000000	     -1.19354381	     14.53065973	    -25.49521779	     -3.21410934	     -0.45147543	     30.10813299	      0.00000000	      0.00000000	    -29.45619388	     -9.05022906	    -16.03105306	      6.10342671	    -18.34051084
      0.36500000	      3.28100350	     -3.99821667	     -0.12997206	      0.93777914	      1.03867898	      0.60917025	     19.43098936	      4.89794120	    -14.27247301	      9.34227243	      0.00000000	      0.00000000	     -0.89715159	     15.13876455	    -25.06251155	     -2.93236769	      0.05574361	     32.30899087	      0.00000000	      0.00000000	    -28.63955491	     -9.45124667	    -16.17336286	      5.88904041	    -18.26926851
      0.37000000	      3.50321499	     -3.85670876	     -0.29037266	      0.95335542	      1.03809512	      0.60994008	     19.04481415	      4.88710902	    -14.31550648	      9.20834434	      0.00000000	      0.00000000	     -0.74208957	     15.63067014	    -24.72588411	     -2.72578567	      0.39107548	     34.55893786	      0.00000000	      0.00000000	    -27.85288415	    -10.06933535	    -16.51973892	      5.74735571	    -18.22283915
      0.37500000	      3.68521042	     -3.75367953	     -0.45573987	      0.96849331	      1.03713854	      0.61052832	     18.75864048	      4.89708340	    -14.14815269	      9.21853283	      0.00000000	      0.00000000	     -0.60596076	     15.87016113	    -24.29702149	     -2.50973954	      0.68932245	     36.83352138	      0.00000000	      0.00000000	    -27.20401199	    -10.66225983	    -16.83561924	      5.67044812	    -18.04204214
      0.38000000	      4.00063696	     -3.69824529	     -0.66115515	      0.98373491	      1.03608721	      0.61122817	     18.41775163	      4.90910004	    -13.93105440	      9.60601676	      0.00000000	      0.00000000	     -0.12959622	     15.96637955	    -23.95538521	     -2.41469494	      0.67484196	     39.26377067	      0.00000000	      0.00000000	    -26.51412209	    -11.19475553	    -17.28080431	      5.62499590	    -17.85696532
      0.38500000	      4.25627607	     -3.64990503	     -0.87942317	      0.99897357	      1.03489478	      0.61167939	     18.11456535	      4.95417962	    -13.84510104	     10.05185856	      0.00000000	      0.00000000	     -0.07312845	     15.94771153	    -23.54695689	     -2.30288635	      0.66329745	     41.59891328	      0.00000000	      0.00000000	    -25.87397000	    -11.93436457	    -17.65834500	      5.59819071	    -17.52344982
      0.39000000	      4.68847087	     -3.70623982	     -1.16355553	      1.01372008	      1.03357529	      0.61229807	     17.69918990	      5.08462223	    -13.34551889	     10.74888944	      0.00000000	      0.00000000	      0.35146256	     15.79468610	    -23.25486581	     -2.33393624	      0.37253329	     44.09407117	      0.00000000	      0.00000000	    -25.39734959	    -12.49695785	    -18.36127904	      5.67843542	    -17.21411890
      0.39500000	      5.08900719	     -3.69620892	     -1.41970867	      1.02864828	      1.03222589	      0.61262561	     17.31423511	      5.09253632	    -12.95340856	     11.54249082	      0.00000000	      0.00000000	      0.27135915	     15.81423401	    -22.91491236	     -2.24432513	      0.34371557	     46.38125581	      0.00000000	      0.00000000	    -25.47568810	    -12.66474650	    -18.98401645	      5.78769981	    -17.08137972
      0.40000000	      5.41409538	     -4.05694238	     -1.69672813	      1.04366398	      1.03022374	      0.61326249	     16.97262905	      5.57111517	    -12.39464639	     12.46182038	      0.00000000	      0.00000000	      0.85194912	     15.28007751	    -22.44515001	     -2.70632862	     -0.45383445	     49.13625180	      0.00000000	      0.00000000	    -24.28748985	    -13.93762166	    -19.48576037	      6.15728980	    -16.37553147
      0.40500000	      5.79970055	     -4.36455091	     -2.06985108	      1.05794913	      1.02825188	      0.61366237	     16.65344429	      5.96424366	    -11.68594014	     13.56141020	      0.00000000	      0.00000000	      0.71189749	     14.48182194	    -21.96250776	     -3.00875781	     -1.04977892	     51.84893244	      0.00000000	      0.00000000	    -23.87058418	    -14.99749192	    -20.22473468	      6.49901380	    -15.69463141
      0.41000000	      6.13545438	     -4.70208400	     -2.35082482	      1.07221058	      1.02603017	      0.61409796	     16.30749544	      6.46685896	    -10.53710063	     14.62663926	      0.00000000	      0.00000000	      0.36770179	     12.82280094	    -21.39341304	     -3.38822268	     -1.47322682	     54.41995370	      0.00000000	      0.00000000	    -23.76987537	    -15.99167550	    -20.86347773	      6.85111221	    -14.82123174
      0.41500000	      6.19536883	     -5.22434739	     -2.53993926	      1.08723813	      1.02321934	      0.61426314	     16.29224068	      7.03972112	    -10.12867649	     15.87413303	      0.00000000	      0.00000000	     -0.68482543	     11.44508718	    -20.52919391	     -4.00145266	     -1.91351258	     57.23118786	      0.00000000	      0.00000000	    -23.51025842	    -17.29244488	    -21.10051188	      7.55273648	    -14.38076325
      0.42000000	      6.54791744	     -5.63852529	     -2.65673831	      1.10189728	      1.02024990	      0.61465713	     15.96038393	      7.51090866	     -9.89025291	     17.19187374	      0.00000000	      0.00000000	     -1.31340372	     10.25442759	    -19.93190719	     -4.61911992	     -2.34262490	     59.93686021	      0.00000000	      0.00000000	    -23.08986736	    -18.12506701	    -21.67886962	      7.99820407	    -13.86123661
      0.42500000	      6.62869719	     -6.06513463	     -3.02505446	      1.11647338	      1.01704820	      0.61470348	     15.97439490	      8.03850266	     -9.35428160	     18.69588392	      0.00000000	      0.00000000	     -2.66626843	      8.27575515	    -19.04453553	     -5.06781564	     -2.76793106	     62.60425534	      0.00000000	      0.00000000	    -22.93253377	    -19.14831937	    -22.06182232	      8.60205781	    -13.06073960
      0.43000000	      6.66958264	     -6.44752345	     -3.17711716	      1.13104700	      1.01345882	      0.61512898	     16.05275266	      8.51295830	     -9.18334754	     20.28446416	      0.00000000	      0.00000000	     -3.68729370	      6.16435532	    -18.00186404	     -5.61684300	     -2.93443786	     65.28665034	      0.00000000	      0.00000000	    -22.69755486	    -19.90223477	    -22.34045158	      9.07808428	    -12.49958002
      0.43500000	      6.71538266	     -6.92138068	     -3.24859351	      1.14565161	      1.00956307	      0.61533697	     16.14577184	      9.04873221	     -9.11334004	     21.91302306	      0.00000000	      0.00000000	     -4.63769228	      4.34486130	    -16.93613820	     -6.30060584	     -3.06458402	     68.19470926	      0.00000000	      0.00000000	    -22.10476734	    -20.88341935	    -22.60239277	      9.67634371	    -11.89930121
      0.44000000	      6.79719714	     -7.23070108	     -3.71244083	      1.15999898	      1.00566528	      0.61582194	     16.32777726	      9.51159246	     -8.80582376	     23.89717359	      0.00000000	      0.00000000	     -5.03200939	      2.07218205	    -15.96189515	     -6.66376960	     -3.45894189	     70.82648815	      0.00000000	      0.00000000	    -21.86574111	    -21.62659112	    -22.95141214	      9.97175875	    -11.09937410
      0.44500000	      6.77424725	     -7.48821638	     -3.77548309	      1.17390582	      1.00138189	      0.61612547	     16.73456978	      9.75815984	     -8.88231939	     26.10638820	      0.00000000	      0.00000000	     -4.63108552	      0.75507161	    -14.61098734	     -7.08464176	     -3.27502186	     73.72774015	      0.00000000	      0.00000000	    -21.23049506	    -22.45083253	    -23.22779549	     10.32521752	    -10.55312434
      0.45000000	      6.85063897	     -7.72655648	     -3.93142099	      1.18762121	      0.99726122	      0.61670811	     17.05996384	     10.01250462	     -8.89344537	     28.38664211	      0.00000000	      0.00000000	     -4.22702194	     -0.54437915	    -13.36835847	     -7.51050871	     -3.28929752	     76.48457238	      0.00000000	      0.00000000	    -20.80540990	    -23.05967161	    -23.64823604	     10.58474882	     -9.92268864
      0.45500000	      6.90123556	     -8.01863073	     -4.29341328	      1.20138594	      0.99295245	      0.61693961	     17.45336029	     10.35717630	     -8.58632331	     30.80367879	      0.00000000	      0.00000000	     -3.78277719	     -1.82232982	    -12.14684169	     -7.79844444	     -3.33888527	     79.16289322	      0.00000000	      0.00000000	    -20.22319220	    -24.03149335	    -24.05742676	     10.93072657	     -9.08394474
      0.46000000	      6.90516514	     -8.24092154	     -4.47498337	      1.21488729	      0.98867406	      0.61776727	     18.03422943	     10.60815144	     -8.45131701	     33.58243317	      0.00000000	      0.00000000	     -3.07474820	     -2.60795758	    -10.71342256	     -8.12570919	     -3.12171234	     81.84352259	      0.00000000	      0.00000000	    -19.73615976	    -24.51876040	    -24.43129167	     11.11826165	     -8.35804774
      0.46500000	      7.26344839	     -8.53325550	     -4.50123650	      1.22805924	      0.98490348	      0.61816484	     18.12440310	     10.90427943	     -8.38959808	     36.16534853	      0.00000000	      0.00000000	     -1.86307717	     -3.41726635	     -9.65585436	     -8.57933771	     -2.87988922	     84.39286437	      0.00000000	      0.00000000	    -19.15539960	    -25.08005289	    -25.23303990	     11.38019801	     -7.87629271
      0.47000000	      7.33218705	     -8.66437265	     -4.79195267	      1.24167757	      0.98103617	      0.61834910	     18.46344714	     11.09303165	     -7.82877082	     38.78724813	      0.00000000	      0.00000000	     -0.19087210	     -4.37378571	     -8.31079621	     -8.66216418	     -2.69462184	     86.76830903	      0.00000000	      0.00000000	    -18.48211703	    -25.55869754	    -25.64845013	     11.51909395	     -6.97820219
      0.47500000	      7.61782515	     -8.90579862	     -4.86171589	      1.25512713	      0.97755039	      0.61858539	     18.35344087	     11.40484512	     -7.37794792	     40.96886992	      0.00000000	      0.00000000	      1.05999650	     -5.31959651	     -7.13462696	     -8.93211572	     -2.34086038	     89.06381834	      0.00000000	      0.00000000	    -17.98933160	    -25.82674027	    -26.36993366	     11.74429299	     -6.39296486
      0.48000000	      7.83694063	     -8.98409868	     -4.95545920	      1.26866322	      0.97433733	      0.61851953	     18.17839622	     11.52660691	     -6.94748062	     42.95802499	      0.00000000	      0.00000000	      2.32688177	     -6.17326284	     -5.84003825	     -8.98718705	     -2.00313215	     91.17296069	      0.00000000	      0.00000000	    -17.38664536	    -26.18933787	    -26.97166094	     11.84635865	     -5.74213366
      0.48500000	      8.05031417	     -9.22312780	     -5.13732779	      1.28242261	      0.97126478	      0.61841774	     17.79358554	     11.82814261	     -6.49086847	     44.63906648	      0.00000000	      0.00000000	      3.54586002	     -6.70240699	     -4.58679865	     -9.20141433	     -1.81453724	     93.15237645	      0.00000000	      0.00000000	    -16.92636674	    -26.37981605	    -27.57676322	     12.09973042	     -5.13732242
      0.49000000	      8.22052845	     -9.35357297	     -5.03955670	      1.29598387	      0.96861292	      0.61800158	     17.29646888	     11.92117071	     -6.40775729	     45.93431889	      0.00000000	      0.00000000	      4.77216819	     -7.03351758	     -3.13094164	     -9.32016295	     -1.23575320	     94.99898213	      0.00000000	      0.00000000	    -16.40304111	    -26.80103665	    -28.07239469	     12.30762317	     -4.61076662
      0.49500000	      8.33089035	     -9.37170473	     -4.70097482	      1.30967362	      0.96582334	      0.61753675	     16.68382456	     11.92910120	     -6.34144468	     46.89231425	      0.00000000	      0.00000000	      6.19301797	     -7.36048361	     -1.45530435	     -9.32245703	     -0.42656012	     96.92460409	      0.00000000	      0.00000000	    -15.80307436	    -27.08486904	    -28.42009300	     12.47914316	     -4.30613784
      0.50000000	      8.13655835	     -9.28114925	     -4.74916804	      1.32399951	      0.96313708	      0.61724575	     16.30269615	     11.78789262	     -6.27922415	     47.84121224	      0.00000000	      0.00000000	      7.64404890	     -7.43865007	      0.33247749	     -9.09219716	      0.09366989	     98.49866841	      0.00000000	      0.00000000	    -15.02940410	    -27.39568820	    -28.37839257	     12.49872436	     -3.98367775
      0.50500000	      8.16554697	     -9.15727678	     -4.46926845	      1.33826230	      0.96081056	      0.61677009	     15.57733788	     11.56537179	     -6.38630576	     48.50509852	      0.00000000	      0.00000000	      9.00196406	     -7.47352784	      2.04912595	     -8.93094411	      0.77317214	    100.00564640	      0.00000000	      0.00000000	    -14.63325535	    -27.50000041	    -28.50941501	     12.52420186	     -3.73857801
      0.51000000	      8.07045285	     -8.94531353	     -4.19524311	      1.35224634	      0.95838676	      0.61623471	     15.00184475	     11.24647532	     -6.47169279	     49.22392224	      0.00000000	      0.00000000	     10.50747086	     -7.37100001	      3.95980997	     -8.62935392	      1.41731702	    101.41945091	      0.00000000	      0.00000000	    -14.07066918	    -27.57449903	    -28.50692508	     12.46696809	     -3.59038975
      0.51500000	      7.86616588	     -8.54652464	     -4.13503257	      1.36619586	      0.95584368	      0.61595507	     14.51511483	     10.77112889	     -6.17002414	     49.97456733	      0.00000000	      0.00000000	     12.27428955	     -6.24006150	      5.89823568	     -8.06073249	      1.95254312	    102.65000107	      0.00000000	      0.00000000	    -13.18276977	    -27.25360296	    -28.33706409	     12.18301977	     -3.53418961
      0.52000000	      7.95577339	     -8.39493924	     -3.89979943	      1.38045108	      0.95433985	      0.61588447	     13.51059916	     10.55161667	     -6.19896265	     50.28802564	      0.00000000	      0.00000000	     13.40483013	     -6.36943054	      7.53512386	     -7.85222313	      2.43789980	    103.68326550	      0.00000000	      0.00000000	    -12.82843433	    -27.46250968	    -28.50227717	     12.07507859	     -3.20655071
      0.52500000	      8.05163339	     -8.19782245	     -3.66767626	      1.39478257	      0.95299057	      0.61564471	     12.45745814	     10.29301782	     -6.14821858	     50.53697740	      0.00000000	      0.00000000	     14.52853518	     -6.30137165	      9.10980254	     -7.60131159	      2.93940845	    104.53977511	      0.00000000	      0.00000000	    -12.34067175	    -27.74374551	    -28.64749741	     11.95287701	     -2.92072392
      0.53000000	      8.01446483	     -7.75017209	     -3.72284011	      1.40915766	      0.95181385	      0.61564559	     11.57570335	      9.82220197	     -5.77815925	     50.92524112	      0.00000000	      0.00000000	     15.86284928	     -5.93173714	     10.74051572	     -7.00320464	      3.17830063	    105.20519040	      0.00000000	      0.00000000	    -11.60365296	    -27.83527737	    -28.61736081	     11.42195755	     -2.53315716
      0.53500000	      8.05890550	     -7.63560252	     -3.42898331	      1.42357616	      0.95104472	      0.61564487	     10.40778111	      9.62297527	     -5.89901271	     50.83726756	      0.00000000	      0.00000000	     16.77234066	     -5.59860987	     12.38256659	     -6.82678251	      3.66936927	    105.82291609	      0.00000000	      0.00000000	    -11.06699656	    -27.81131281	    -28.68343754	     11.37505077	     -2.20167203
      0.54000000	      8.05028603	     -7.41194996	     -3.47401873	      1.43821640	      0.95074966	      0.61554113	      9.25527022	      9.38002765	     -5.58633946	     50.68900809	      0.00000000	      0.00000000	     17.67834159	     -5.21828616	     13.90621795	     -6.53279524	      3.78865885	    105.99339975	      0.00000000	      0.00000000	    -10.65067393	    -27.75585026	    -28.70667672	     11.14506247	     -1.79348162
      0.54500000	      8.20274903	     -7.07812067	     -3.38476301	      1.45274017	      0.95088214	      0.61588581	      7.86065751	      8.99077805	     -5.47115550	     50.37783502	      0.00000000	      0.00000000	     18.42977176	     -4.83035462	     15.25545486	     -6.11965341	      3.94359911	    106.11917938	      0.00000000	      0.00000000	    -10.02631353	    -27.46549487	    -28.82979562	     10.71955376	     -1.41443205
      0.55000000	      7.95274260	     -6.59221505	     -3.62716649	      1.46700004	      0.95073073	      0.61634307	      6.96448215	      8.51619895	     -4.87090649	     50.14810562	      0.00000000	      0.00000000	     19.07610205	     -4.39703431	     17.01729846	     -5.59042856	      3.86260186	    106.12592137	      0.00000000	      0.00000000	     -9.49813221	    -27.30180637	    -28.56200282	     10.11924697	     -0.99220595
      0.55500000	      7.59443985	     -6.26496250	     -3.91406395	      1.48179241	      0.95073660	      0.61713853	      6.16757815	      8.14949459	     -4.52951675	     49.91885429	      0.00000000	      0.00000000	     19.40405772	     -3.90171201	     18.76854601	     -5.37793734	      3.70977354	    106.00192413	      0.00000000	      0.00000000	     -8.73525013	    -27.45143694	    -28.12852912	      9.61238470	     -0.33722104
      0.56000000	      7.53699213	     -5.43129086	     -4.31477949	      1.49634942	      0.95143412	      0.61799758	      5.00980027	      7.28835740	     -3.92575850	     49.52415784	      0.00000000	      0.00000000	     19.83736734	     -3.92026511	     20.12390526	     -4.55365215	      3.20399186	    105.57653406	      0.00000000	      0.00000000	     -8.10210293	    -27.34262642	    -27.98884692	      8.48255858	      0.12869099
      0.56500000	      7.25911667	     -4.90316291	     -4.51293911	      1.51107243	      0.95197760	      0.61875636	      4.01716791	      6.72010399	     -3.67869868	     48.94559045	      0.00000000	      0.00000000	     20.05179774	     -3.65873144	     21.76136744	     -4.13913406	      2.94161320	    105.10664259	      0.00000000	      0.00000000	     -7.83147022	    -27.28211148	    -27.55163949	      7.77655838	      0.69881071
      0.57000000	      7.03140894	     -4.08625837	     -4.85150861	      1.52600049	      0.95319892	      0.61988810	      2.96565815	      5.83929178	     -3.29337102	     48.32427998	      0.00000000	      0.00000000	     20.08620280	     -3.61864131	     23.18235304	     -3.45522282	      2.36934688	    104.27731584	      0.00000000	      0.00000000	     -7.10592876	    -27.25831649	    -27.17313299	      6.68189992	      1.21063049
      0.57500000	      7.07457620	     -3.39499592	     -5.18000059	      1.54081535	      0.95500168	      0.62045499	      1.63650320	      4.96762048	     -2.99852836	     47.63418742	      0.00000000	      0.00000000	     20.07724239	     -3.30133827	     24.24676351	     -2.83170850	      1.80600805	    103.29560249	      0.00000000	      0.00000000	     -6.51344579	    -27.18984116	    -27.13077890	      5.70881834	      1.94133719
      0.58000000	      6.89539908	     -2.77962437	     -5.37738896	      1.55597272	      0.95672660	      0.62159536	      0.43828520	      4.26003232	     -2.79941379	     46.70188362	      0.00000000	      0.00000000	     19.81441601	     -3.02751132	     25.54287017	     -2.40798641	      1.34745008	    102.23939086	      0.00000000	      0.00000000	     -6.36981555	    -26.71485000	    -26.77816842	      4.84329758	      2.44723337
      0.58500000	      6.82047843	     -2.16715950	     -5.68007864	      1.57142376	      0.95855546	      0.62267636	     -0.82378597	      3.48787551	     -2.56819962	     45.87384466	      0.00000000	      0.00000000	     19.53027328	     -2.67819413	     26.49586565	     -2.01469008	      0.77676902	    100.94324753	      0.00000000	      0.00000000	     -6.01801274	    -26.49884150	    -26.44596542	      3.96046813	      3.06228941
      0.59000000	      6.63859900	     -1.43761030	     -5.71998363	      1.58710800	      0.96106273	      0.62354743	     -2.05455673	      2.66933393	     -2.44173271	     44.80301986	      0.00000000	      0.00000000	     18.79996010	     -2.46484790	     27.52598297	     -1.41364800	      0.26024867	     99.33798651	      0.00000000	      0.00000000	     -5.42830044	    -26.10043380	    -26.01668015	      2.99462926	      3.46534080
      0.59500000	      6.59521520	     -0.71845242	     -5.87774990	      1.60266682	      0.96391748	      0.62393852	     -3.38123865	      1.75493737	     -2.47365243	     43.73202627	      0.00000000	      0.00000000	     17.75588632	     -2.28463689	     28.31328708	     -0.70826367	     -0.16290801	     97.73015461	      0.00000000	      0.00000000	     -5.18609188	    -25.87957289	    -25.68795094	      2.05153789	      4.17121676
      0.60000000	      6.44947385	     -0.15405512	     -6.02083387	      1.61860760	      0.96686440	      0.62501010	     -4.59038715	      1.07611192	     -2.44119996	     42.71642051	      0.00000000	      0.00000000	     16.59530138	     -2.16101439	     29.11922899	     -0.38037777	     -0.72116622	     95.96102830	      0.00000000	      0.00000000	     -4.64956081	    -25.68422716	    -25.29076011	      1.22302886	      4.69410879
      0.60500000	      6.27748217	      0.43470532	     -6.12737627	      1.63458354	      0.97004080	      0.62559191	     -5.75596598	      0.33849810	     -2.37981515	     41.62896427	      0.00000000	      0.00000000	     15.40766261	     -1.96076527	     29.86025389	      0.10540721	     -1.21337341	     94.07889683	      0.00000000	      0.00000000	     -4.28575698	    -25.58927848	    -24.83505419	      0.41356640	      5.34090222
      0.61000000	      6.28252517	      1.04855397	     -6.06600002	      1.65055878	      0.97367709	      0.62619987	     -7.18968939	     -0.47003971	     -2.73090939	     40.31515009	      0.00000000	      0.00000000	     13.82856042	     -1.65581946	     30.35415788	      0.61968910	     -1.63342426	     91.88486514	      0.00000000	      0.00000000	     -4.42852907	    -25.20590457	    -24.61552037	     -0.42669370	      5.79584745
      0.61500000	      6.31283638	      1.71862215	     -5.95493330	      1.66693717	      0.97732067	      0.62669367	     -8.62334983	     -1.21995784	     -2.81844323	     39.11103329	      0.00000000	      0.00000000	     12.19514472	     -1.60394820	     30.67443065	      1.26890452	     -1.94046261	     89.57704670	      0.00000000	      0.00000000	     -4.36805550	    -24.95478356	    -24.30724531	     -1.29533989	      6.12019136
      0.62000000	      6.37260938	      2.37727339	     -5.77744128	      1.68342649	      0.98112342	      0.62662671	    -10.03764526	     -2.12058584	     -3.54298633	     37.92437302	      0.00000000	      0.00000000	     10.10485685	     -1.49359535	     30.91363627	      1.89463488	     -2.38661799	     87.21507831	      0.00000000	      0.00000000	     -4.17524937	    -24.75083582	    -24.10313619	     -2.07833013	      6.44644547
      0.62500000	      6.39230223	      2.96003226	     -5.80136717	      1.70033933	      0.98520753	      0.62689377	    -11.40805539	     -2.87494611	     -3.79343753	     36.62912266	      0.00000000	      0.00000000	      7.90952694	     -1.57128286	     30.98317495	      2.46272594	     -2.83173791	     84.64226746	      0.00000000	      0.00000000	     -3.89370700	    -24.56739586	    -23.76650473	     -2.87863395	      6.89681596
      0.63000000	      6.19490811	      3.62535001	     -5.66706958	      1.71710169	      0.98902761	      0.62710282	    -12.48734428	     -3.62238778	     -4.16686466	     35.41507906	      0.00000000	      0.00000000	      5.57761320	     -1.48580856	     31.28182836	      3.10565732	     -3.17682172	     81.92912413	      0.00000000	      0.00000000	     -3.87849021	    -24.21570422	    -23.23410334	     -3.67282762	      7.19764654
      0.63500000	      6.34704823	      4.40551851	     -5.29419721	      1.73412025	      0.99352010	      0.62705827	    -14.08841246	     -4.50415113	     -5.18891224	     33.92375936	      0.00000000	      0.00000000	      2.87282733	     -1.86350028	     31.02292794	      4.09082460	     -3.37783396	     78.93256790	      0.00000000	      0.00000000	     -4.01596273	    -24.18483034	    -23.07104710	     -4.61548404	      7.10171476
      0.64000000	      6.01939835	      4.87121687	     -4.95532159	      1.75136648	      0.99738635	      0.62726968	    -15.08913328	     -4.96596263	     -5.79054856	     32.57508668	      0.00000000	      0.00000000	      0.29612695	     -1.52354017	     31.22786112	      4.53904357	     -3.59975668	     75.96601243	      0.00000000	      0.00000000	     -4.00715367	    -23.88046098	    -22.39869147	     -5.20405823	      7.29919654
      0.64500000	      5.86772589	      5.48242779	     -4.54161679	      1.76868756	      1.00138704	      0.62699510	    -16.29889894	     -5.63068309	     -6.76729226	     31.21861751	      0.00000000	      0.00000000	     -2.35365798	     -1.45587484	     31.12532680	      5.26974383	     -3.80907681	     72.80298632	      0.00000000	      0.00000000	     -4.11187910	    -23.57273393	    -21.86622878	     -5.89219248	      7.30558304
      0.65000000	      5.72412718	      6.14920772	     -4.16016126	      1.78589253	      1.00529174	      0.62703630	    -17.52706940	     -6.22872775	     -7.63084062	     29.76266834	      0.00000000	      0.00000000	     -5.16150677	     -1.50008094	     30.92589494	      6.00522638	     -4.05184119	     69.47630929	      0.00000000	      0.00000000	     -4.12436098	    -23.34169140	    -21.43375956	     -6.70192866	      7.23343985
      0.65500000	      5.54896598	      6.76124637	     -3.77678245	      1.80332319	      1.00913704	      0.62641807	    -18.67772550	     -6.89103698	     -8.70594790	     28.46702666	      0.00000000	      0.00000000	     -7.86569187	     -1.08694221	     30.63523886	      6.76138858	     -4.26921758	     66.06040296	      0.00000000	      0.00000000	     -4.20675272	    -22.96031963	    -20.92058753	     -7.39206207	      7.23093093
      0.66000000	      5.40804535	      7.20887213	     -3.51976393	      1.82066294	      1.01258682	      0.62645498	    -19.73531062	     -7.32033696	     -9.56602304	     27.43108483	      0.00000000	      0.00000000	    -10.05604871	     -0.88065297	     30.24871708	      7.22797110	     -4.65819353	     62.58761756	      0.00000000	      0.00000000	     -4.27294720	    -22.80339702	    -20.43204274	     -7.99933266	      7.17807335
      0.66500000	      5.12354696	      7.85354317	     -3.12122253	      1.83791893	      1.01581836	      0.62625246	    -20.73963135	     -7.77623984	    -10.04517234	     26.21782960	      0.00000000	      0.00000000	    -12.26075195	     -0.69559761	     29.95198516	      7.95819819	     -4.95634387	     58.92899919	      0.00000000	      0.00000000	     -4.50875866	    -22.45647958	    -19.91926852	     -8.73984511	      6.99318124
      0.67000000	      5.00354004	      8.30731910	     -2.76165509	      1.85550611	      1.01936807	      0.62627792	    -21.84014733	     -8.11144951	    -10.90013227	     25.15103207	      0.00000000	      0.00000000	    -14.65107713	     -0.30523005	     29.27730297	      8.46939162	     -5.33012703	     55.05093777	      0.00000000	      0.00000000	     -4.74051135	    -22.06114484	    -19.43332051	     -9.35917720	      6.93788244
      0.67500000	      4.82160405	      8.65903327	     -2.54613064	      1.87297000	      1.02218592	      0.62589311	    -22.68094468	     -8.42707243	    -11.50672608	     24.44064161	      0.00000000	      0.00000000	    -16.55213483	     -0.14258477	     28.66872667	      8.86790575	     -5.70559949	     51.22964986	      0.00000000	      0.00000000	     -4.92397583	    -21.54992120	    -18.94056588	     -9.77626437	      7.02316366
      0.68000000	      4.47038264	      9.07162752	     -2.23109980	      1.89074020	      1.02493495	      0.62603111	    -23.32975309	     -8.64029504	    -12.01214548	     23.74940889	      0.00000000	      0.00000000	    -18.36619686	     -0.40492413	     28.10168241	      9.32498911	     -6.11433141	     47.23463334	      0.00000000	      0.00000000	     -5.09091921	    -20.95445331	    -18.19466285	    -10.37056331	      6.91329516
      0.68500000	      4.32596707	      9.28743485	     -2.03608820	      1.90815820	      1.02744332	      0.62605706	    -24.04481979	     -8.70970316	    -12.24416286	     23.30684216	      0.00000000	      0.00000000	    -19.86478476	     -0.83891849	     27.30998359	      9.59609450	     -6.58974911	     43.17878836	      0.00000000	      0.00000000	     -5.45798083	    -20.18545854	    -17.72184340	    -10.73389303	      7.22607078
      0.69000000	      4.28438311	      9.44173414	     -1.85821720	      1.92565158	      1.02985913	      0.62584679	    -24.85217261	     -8.73309572	    -12.47151637	     22.86946309	      0.00000000	      0.00000000	    -21.25683183	     -1.23564440	     26.35342484	      9.86339178	     -7.07836671	     39.12967341	      0.00000000	      0.00000000	     -5.87516644	    -19.47342701	    -17.40572826	    -10.94822339	      7.29803482
      0.69500000	      3.97731755	      9.31930838	     -1.66384791	      1.94284411	      1.03173869	      0.62599801	    -25.21264501	     -8.45037085	    -12.30892229	     22.59883079	      0.00000000	      0.00000000	    -22.81712940	     -1.62858009	     25.72040435	      9.76639540	     -7.59307608	     35.20153319	      0.00000000	      0.00000000	     -6.26845129	    -18.34824207	    -16.77980674	    -10.94578688	      7.41349819
      0.70000000	      4.03416400	      9.20583825	     -1.48874418	      1.95993743	      1.03359286	      0.62616150	    -25.85410620	     -8.17852569	    -12.52455043	     22.41899024	      0.00000000	      0.00000000	    -25.20620513	     -2.88869412	     24.67279534	      9.70775620	     -8.11794009	     31.31836029	      0.00000000	      0.00000000	     -6.27334692	    -16.56905933	    -16.67423627	    -10.91183445	      7.40797754
      0.70500000	      3.76588412	      8.90861943	     -1.34194078	      1.97716320	      1.03461921	      0.62600686	    -26.07354388	     -7.81788542	    -12.24183995	     22.51105851	      0.00000000	      0.00000000	    -26.76195252	     -3.23564603	     24.04789525	      9.49916269	     -8.56935304	     27.62668730	      0.00000000	      0.00000000	     -6.47630753	    -15.06018138	    -16.06823606	    -10.63583259	      7.57375921
      0.71000000	      3.69084054	      8.66443426	     -1.18880431	      1.99424410	      1.03555378	      0.62581071	    -26.39986884	     -7.40920143	    -11.84611164	     22.75095209	      0.00000000	      0.00000000	    -28.75874498	     -4.47999320	     23.23110304	      9.33067559	     -9.19911318	     24.10997530	      0.00000000	      0.00000000	     -6.34331544	    -12.30165790	    -15.79499427	    -10.41502741	      7.62000604
      0.71500000	      3.65132479	      8.27259993	     -1.06138517	      2.01102186	      1.03618508	      0.62565332	    -26.67951025	     -6.89572127	    -11.18280931	     23.21644829	      0.00000000	      0.00000000	    -29.50064839	     -5.00291787	     22.42039710	      9.06777449	     -9.56848140	     20.78605049	      0.00000000	      0.00000000	     -6.11063847	     -9.81093683	    -15.58751215	    -10.03856817	      7.81015784
      0.72000000	      3.29636204	      7.95337775	     -0.85418698	      2.02779286	      1.03636920	      0.62541403	    -26.54915341	     -6.42708147	    -10.32923826	     23.83311024	      0.00000000	      0.00000000	    -29.75544643	     -5.26377301	     22.02235811	      8.90600483	    -10.02435914	     17.62755781	      0.00000000	      0.00000000	     -6.17856825	     -7.63714966	    -15.03978467	     -9.65875849	      7.56762500
      0.72500000	      3.23640179	      7.58355741	     -0.80219035	      2.04450288	      1.03623936	      0.62517799	    -26.56619486	     -6.01455630	     -9.64933942	     24.86406195	      0.00000000	      0.00000000	    -29.43621311	     -5.62973810	     21.26588073	      8.69296468	    -10.17936845	     14.57698739	      0.00000000	      0.00000000	     -5.78137112	     -5.13570198	    -14.76237960	     -9.31918395	      7.83938184
      0.73000000	      3.20405937	      7.09951178	     -0.81063889	      2.06088180	      1.03619881	      0.62539487	    -26.42413342	     -5.52676265	     -8.86565532	     26.21160290	      0.00000000	      0.00000000	    -28.90120648	     -5.78905412	     20.74035678	      8.16549694	    -11.14725996	     12.18555166	      0.00000000	      0.00000000	     -4.95683656	     -1.31971227	    -14.62833623	     -8.85481888	      8.08101135
      0.73500000	      3.13289127	      6.71300482	     -0.67767727	      2.07739253	      1.03570291	      0.62482272	    -26.34016668	     -5.10178142	     -8.11217910	     27.36939146	      0.00000000	      0.00000000	    -28.20096719	     -5.72705085	     20.09465493	      7.99543434	    -11.02021329	      9.61142119	      0.00000000	      0.00000000	     -4.50030709	      0.88177517	    -14.39917036	     -8.43063401	      8.12273906
      0.74000000	      3.20659703	      6.21311267	     -0.66218454	      2.09350017	      1.03518530	      0.62444178	    -26.14046476	     -4.69076320	     -7.51841644	     29.07710833	      0.00000000	      0.00000000	    -27.08917818	     -5.23721247	     19.57938840	      7.54590078	    -11.78050132	      7.76795275	      0.00000000	      0.00000000	     -3.43881953	      4.21266567	    -14.41809729	     -7.88931546	      8.35824871
      0.74500000	      3.22371867	      5.75071244	     -0.63234730	      2.10968286	      1.03438236	      0.62443978	    -25.87856517	     -4.18180424	     -6.71990593	     30.68058433	      0.00000000	      0.00000000	    -26.26155566	     -5.51350069	     19.02907923	      7.15753116	    -11.87093630	      5.82476690	      0.00000000	      0.00000000	     -2.75874102	      6.84534064	    -14.39450600	     -7.42439727	      8.54645842
      0.75000000	      3.34580329	      5.60389043	     -0.67655868	      2.12585525	      1.03361473	      0.62407096	    -25.68665390	     -4.14385107	     -6.27509276	     32.38281060	      0.00000000	      0.00000000	    -25.76860015	     -5.67192790	     18.41892015	      7.15507169	    -11.58956334	      4.17016958	      0.00000000	      0.00000000	     -2.08150347	      7.83454203	    -14.47917204	     -7.28463025	      8.47801993
      0.75500000	      3.48680720	      5.27908475	     -0.60528206	      2.14174011	      1.03247070	      0.62353174	    -25.44438237	     -3.88591374	     -5.95982507	     34.22311900	      0.00000000	      0.00000000	    -25.00660198	     -5.69724415	     17.87224948	      6.97125036	    -11.27169112	      2.79132938	      0.00000000	      0.00000000	     -1.72580396	      9.26252396	    -14.64482195	     -6.94215760	      8.47403743
      0.76000000	      3.52878128	      5.09157186	     -0.63235161	      2.15769533	      1.03106698	      0.62327396	    -25.06958430	     -3.82474111	     -5.70752503	     36.05270534	      0.00000000	      0.00000000	    -24.63905737	     -5.76336921	     17.55152192	      6.83256429	    -11.11294978	      1.75859260	      0.00000000	      0.00000000	     -1.00986510	     10.39406426	    -14.64540991	     -6.74647370	      8.52386665
      0.76500000	      3.69125170	      4.68670101	     -0.60431063	      2.17340919	      1.02975253	      0.62336154	    -24.75246498	     -3.51779151	     -5.61210736	     37.87096054	      0.00000000	      0.00000000	    -24.22316933	     -5.77491511	     17.34970214	      6.38624704	    -11.47792393	      1.49223728	      0.00000000	      0.00000000	     -0.62599506	     12.44356582	    -14.86534118	     -6.38558434	      8.64843123
      0.77000000	      3.92779355	      4.61961426	     -0.74603287	      2.18954567	      1.02819255	      0.62337615	    -24.53290288	     -3.64154128	     -5.31338454	     39.70619230	      0.00000000	      0.00000000	    -23.99844918	     -5.80252398	     16.91332887	      6.36734812	    -11.53950682	      0.99303819	      0.00000000	      0.00000000	     -0.06901133	     12.87260695	    -15.06800696	     -6.36367684	      8.52332196
      0.77500000	      4.25911210	      4.58313375	     -0.73902474	      2.20522280	      1.02668821	      0.62348829	    -24.30617720	     -3.77180566	     -5.53566289	     41.70284415	      0.00000000	      0.00000000	    -23.80473218	     -6.20230741	     16.54025073	      6.34655647	    -11.56162291	      1.01230388	      0.00000000	      0.00000000	      0.26150970	     13.31475869	    -15.48228281	     -6.41039637	      8.43483676
      0.78000000	      4.56362937	      4.39420320	     -0.68899127	      2.22072976	      1.02498644	      0.62359178	    -24.03640276	     -3.71831770	     -5.53279733	     43.59474662	      0.00000000	      0.00000000	    -23.98679861	     -6.20521502	     16.22356763	      6.16338839	    -11.44219842	      1.10203065	      0.00000000	      0.00000000	      0.42785365	     13.33776784	    -15.92448304	     -6.35375660	      8.38491527
      0.78500000	      4.90760258	      4.48738678	     -0.67656856	      2.23602444	      1.02310029	      0.62382857	    -23.70641555	     -4.00685417	     -5.73533507	     45.82347088	      0.00000000	      0.00000000	    -23.09254754	     -7.21617703	     15.85429736	      6.24311279	    -10.92248611	      1.43721543	      0.00000000	      0.00000000	      0.94146493	     13.38368564	    -16.36580691	     -6.52355035	      8.14962049
      0.79000000	      5.32458200	      4.38017471	     -0.64382935	      2.25125201	      1.02105950	      0.62387689	    -23.41491460	     -4.07600142	     -5.81655029	     47.90826589	      0.00000000	      0.00000000	    -23.35952648	     -7.20875763	     15.49466604	      6.09445369	    -10.63240277	      1.96903815	      0.00000000	      0.00000000	      0.91494500	     13.41712816	    -16.91159814	     -6.51400718	      8.06654487
      0.79500000	      5.66014283	      4.68270038	     -0.72866391	      2.26665859	      1.01850969	      0.62418456	    -22.99444088	     -4.70333225	     -6.23502475	     50.19682036	      0.00000000	      0.00000000	    -22.94228237	     -8.25480439	     15.03924202	      6.41030889	    -10.08782858	      2.35706544	      0.00000000	      0.00000000	      1.50521130	     12.94338205	    -17.31994809	     -6.94291161	      7.65550179
      0.80000000	      5.92017872	      5.05649991	     -0.70132775	      2.28204576	      1.01601717	      0.62410416	    -22.44191109	     -5.41194079	     -6.84175819	     52.46835580	      0.00000000	      0.00000000	    -23.08800798	     -9.84747739	     14.69783781	      6.87396057	     -9.36003414	      2.83897791	      0.00000000	      0.00000000	      0.51417688	     11.07847822	    -17.67975769	     -7.43190718	      7.22252066
      0.80500000	      6.53420689	      5.62789499	     -0.56447391	      2.29713107	      1.01349896	      0.62376324	    -22.35459890	     -6.21172277	     -7.33156862	     54.66947128	      0.00000000	      0.00000000	    -22.75130414	    -10.93582050	     14.07911415	      7.55194807	     -8.46289028	      3.79103876	      0.00000000	      0.00000000	     -0.43500254	      9.19346329	    -18.50547874	     -8.10310027	      6.74724377
      0.81000000	      6.84695541	      6.01771733	     -0.54991203	      2.31229865	      1.01046003	      0.62385839	    -21.81055601	     -6.88421459	     -7.62767414	     57.02534776	      0.00000000	      0.00000000	    -22.32418713	    -11.97051293	     13.90399941	      7.94878752	     -8.49924765	      5.06044955	      0.00000000	      0.00000000	     -1.39519304	      7.96280159	    -18.89704614	     -8.59770406	      6.13647246
      0.81500000	      7.04916408	      6.41816182	     -0.34312497	      2.32711706	      1.00707452	      0.62336501	    -21.10015621	     -7.53300435	     -8.03205866	     59.40740903	      0.00000000	      0.00000000	    -22.20106348	    -13.17024701	     13.97366758	      8.52491769	     -8.13095441	      6.56249452	      0.00000000	      0.00000000	     -3.30106855	      4.74356907	    -19.26499020	     -9.05092315	      5.72101860
      0.82000000	      7.46561577	      6.89828871	     -0.14102788	      2.34177917	      1.00365682	      0.62289408	    -20.67460632	     -8.29737804	     -8.54689029	     61.65973863	      0.00000000	      0.00000000	    -22.09804921	    -14.50526984	     13.87201914	      9.17563826	     -8.17170758	      8.30920122	      0.00000000	      0.00000000	     -5.41621100	      2.03974377	    -19.90792605	     -9.54312886	      4.88236500
      0.82500000	      7.86185863	      7.39517349	      0.06759768	      2.35629275	      1.00019278	      0.62245023	    -20.20960889	     -8.99214024	     -8.85309450	     63.89824894	      0.00000000	      0.00000000	    -21.72720735	    -15.60000895	     13.97860371	      9.80228834	     -8.38769065	     10.42862166	      0.00000000	      0.00000000	     -6.63745101	     -0.88103234	    -20.53830872	    -10.08069294	      4.27398137
      0.83000000	      8.08586614	      7.94192550	      0.38418875	      2.37051978	      0.99662022	      0.62183042	    -19.44263278	     -9.76026473	     -9.26093048	     66.27917761	      0.00000000	      0.00000000	    -21.28710430	    -16.47153134	     14.45238944	     10.46046453	     -8.65777159	     12.98531697	      0.00000000	      0.00000000	     -7.47925113	     -3.33814969	    -21.05654129	    -10.60809752	      3.46594598
      0.83500000	      8.18388048	      8.59397916	      0.72752446	      2.38428166	      0.99262117	      0.62133323	    -18.50346890	    -10.61511703	     -9.56672406	     68.70940363	      0.00000000	      0.00000000	    -20.69841209	    -17.87016044	     15.36370683	     11.11364357	     -8.97454893	     16.22525862	      0.00000000	      0.00000000	     -7.42977302	     -4.96099319	    -21.52667632	    -11.28624341	      2.53984702
      0.84000000	      8.21860526	      9.27011009	      1.04690730	      2.39828607	      0.98874115	      0.62077116	    -17.44457480	    -11.56127956	     -9.82140355	     71.18633626	      0.00000000	      0.00000000	    -20.11312254	    -19.01024519	     16.32596845	     11.85309028	     -9.11119731	     19.47002038	      0.00000000	      0.00000000	     -7.12702806	     -6.47995060	    -21.86664469	    -11.96307452	      1.70159991
      0.84500000	      8.27294294	      9.75224020	      1.84712183	      2.41119768	      0.98494049	      0.61914791	    -16.41982495	    -12.14215335	    -10.35966768	     73.52000412	      0.00000000	      0.00000000	    -19.82238166	    -20.01855265	     17.40650698	     12.61016095	     -8.35978402	     22.98206831	      0.00000000	      0.00000000	     -7.77190500	     -8.58981392	    -22.46483128	    -12.19772989	      0.39010605
      0.85000000	      8.49810076	     10.42709572	      2.24377139	      2.42472610	      0.98137658	      0.61836937	    -15.57334597	    -12.95622479	    -10.34605006	     75.67952796	      0.00000000	      0.00000000	    -19.21633874	    -20.59373152	     18.16319036	     13.38029730	     -8.16963418	     26.27557606	      0.00000000	      0.00000000	     -7.96358714	     -9.67749489	    -23.14747321	    -12.77432107	     -0.55556957
      0.85500000	      8.85845001	     10.82020614	      2.84195665	      2.43778082	      0.97769623	      0.61709637	    -14.83425496	    -13.41328328	    -10.53624446	     77.83061720	      0.00000000	      0.00000000	    -18.93700798	    -21.14352999	     18.79200967	     14.04520129	     -7.45637591	     29.49320560	      0.00000000	      0.00000000	     -9.00214165	    -11.66861570	    -24.04359494	    -12.90091492	     -1.61543546
      0.86000000	      9.29909984	     11.26222612	      3.18894063	      2.45118932	      0.97455135	      0.61645537	    -14.09207154	    -13.96630322	    -10.47082892	     79.88074008	      0.00000000	      0.00000000	    -18.24999544	    -21.87741201	     19.08751465	     14.68834909	     -6.96109471	     32.47708526	      0.00000000	      0.00000000	     -8.52018297	    -13.17522721	    -24.96486883	    -13.18190505	     -2.37127889
      0.86500000	      9.25290722	     11.43371170	      4.10404795	      2.46462528	      0.97105549	      0.61560045	    -12.92081758	    -14.03093963	    -10.70222945	     81.86970188	      0.00000000	      0.00000000	    -17.94185782	    -22.21210912	     19.80321221	     15.20254793	     -6.00626583	     35.53952418	      0.00000000	      0.00000000	     -7.76760636	    -14.85940327	    -25.43050166	    -13.09371631	     -3.55704336
      0.87000000	      9.96518274	     11.45125343	      4.43731421	      2.47819355	      0.96816539	      0.61492351	    -12.45449557	    -13.99182312	    -10.48920477	     83.52846725	      0.00000000	      0.00000000	    -17.47561755	    -22.71742643	     19.48365782	     15.42607128	     -5.36574464	     38.25516300	      0.00000000	      0.00000000	     -6.32738482	    -16.36154878	    -26.56327330	    -12.84079376	     -4.14100699
      0.87500000	     10.51954391	     11.49661095	      4.64406346	      2.49223754	      0.96535159	      0.61468752	    -11.75095913	    -14.09692862	    -10.22471851	     85.14689119	      0.00000000	      0.00000000	    -17.00340779	    -23.03551119	     19.08584736	     15.61543781	     -4.95080073	     40.58704944	      0.00000000	      0.00000000	     -4.87780132	    -17.48664946	    -27.45197414	    -12.66042087	     -4.56352328
      0.88000000	     10.80791818	     11.38795589	      4.95845140	      2.50652114	      0.96270624	      0.61472168	    -10.71961885	    -13.93266296	     -9.94857810	     86.65377694	      0.00000000	      0.00000000	    -16.65263701	    -23.10893933	     18.63665707	     15.73581254	     -4.34208784	     42.41495088	      0.00000000	      0.00000000	     -3.32341353	    -18.70429421	    -27.98628047	    -12.42020993	     -5.03784470
      0.88500000	     11.32495745	     11.02185765	      4.95900860	      2.52046653	      0.96003541	      0.61421539	     -9.75106814	    -13.61837507	     -9.36869638	     88.13896350	      0.00000000	      0.00000000	    -16.15919272	    -23.21857973	     17.89266922	     15.56765586	     -3.77442882	     44.12978339	      0.00000000	      0.00000000	     -1.59374454	    -19.93585872	    -28.59689379	    -11.81267494	     -5.25584529
      0.89000000	     11.39207790	     10.59457332	      4.85251648	      2.53487022	      0.95732352	      0.61353948	     -8.21815055	    -13.31942032	     -8.46841050	     89.48963964	      0.00000000	      0.00000000	    -15.76658057	    -22.79965484	     17.40239102	     15.33953965	     -3.31869474	     45.47896643	      0.00000000	      0.00000000	      0.19327555	    -20.75655775	    -28.61567278	    -11.27574291	     -5.05518827
      0.89500000	     11.61369745	     10.39615769	      4.47836475	      2.54908864	      0.95509331	      0.61352864	     -6.76714142	    -13.26757832	     -7.56563889	     90.92816477	      0.00000000	      0.00000000	    -15.26884065	    -22.98789136	     16.46933384	     15.21948166	     -3.19326884	     46.19186731	      0.00000000	      0.00000000	      1.94300409	    -21.58090464	    -28.85431965	    -11.05994477	     -5.08352117
      0.90000000	     11.46622552	      9.86429287	      4.09861078	      2.56360606	      0.95258665	      0.61340750	     -4.86788165	    -12.81300468	     -6.38969309	     92.12008456	      0.00000000	      0.00000000	    -14.44297686	    -22.44675048	     16.09517660	     14.64231608	     -3.07750888	     47.33435095	      0.00000000	      0.00000000	      4.24001792	    -21.03505672	    -28.52691069	    -10.61867860	     -4.47358421
      0.90500000	     11.57554214	      9.67623070	      3.56769648	      2.57811125	      0.95069217	      0.61371929	     -3.24033821	    -12.69574839	     -5.20660694	     93.35534710	      0.00000000	      0.00000000	    -13.69215372	    -22.04716239	     15.22378468	     14.35757195	     -3.09802654	     48.07908010	      0.00000000	      0.00000000	      6.61320501	    -20.16882690	    -28.52531301	    -10.54731743	     -4.26727485
      0.91000000	     11.82924234	      9.56375585	      3.19049270	      2.59236256	      0.94951875	      0.61412538	     -1.88150288	    -12.59457573	     -4.37341112	     94.15310581	      0.00000000	      0.00000000	    -13.53996006	    -22.10851210	     14.05785712	     14.36730460	     -2.81760903	     48.45208100	      0.00000000	      0.00000000	      7.95594958	    -20.81197104	    -28.76476205	    -10.48752791	     -4.46918274
      0.91500000	     12.01096407	      9.45518640	      2.82644278	      2.60683462	      0.94860801	      0.61463861	     -0.46372691	    -12.47277647	     -3.56415602	     94.88659799	      0.00000000	      0.00000000	    -13.31652644	    -21.90042706	     13.07406470	     14.23357004	     -2.88995229	     49.00987374	      0.00000000	      0.00000000	      9.19125867	    -21.11368733	    -28.88303805	    -10.46443711	     -4.68911416
      0.92000000	     12.18304709	      9.33300467	      2.66235546	      2.62148296	      0.94813755	      0.61545215	      0.79565530	    -12.28663926	     -2.96293062	     95.36486497	      0.00000000	      0.00000000	    -12.95124969	    -22.03406609	     11.96251885	     14.16275163	     -2.47803143	     49.38064708	      0.00000000	      0.00000000	     10.15630045	    -21.30658201	    -28.93409788	    -10.48255184	     -4.85126454
      0.92500000	     12.28478071	      8.98185674	      2.76131716	      2.63608906	      0.94774590	      0.61561208	      2.07858569	    -11.89299148	     -2.75216541	     95.73329366	      0.00000000	      0.00000000	    -12.60145802	    -21.85525112	     10.95646568	     13.91909017	     -1.84332275	     49.89330792	      0.00000000	      0.00000000	     11.55798482	    -21.33813440	    -29.01636297	    -10.04127033	     -5.23892440
      0.93000000	     12.16959082	      8.86774433	      2.56526856	      2.65007768	      0.94732593	      0.61664583	      3.80565146	    -11.65396786	     -2.16147912	     96.16494689	      0.00000000	      0.00000000	    -12.13167329	    -21.82569693	     10.22903200	     13.81179700	     -1.59624466	     50.24174380	      0.00000000	      0.00000000	     12.44166387	    -21.14022524	    -28.89644372	    -10.05258844	     -5.65972117
      0.93500000	     12.13683741	      8.38813022	      2.80014099	      2.66440998	      0.94721987	      0.61694907	      5.20842442	    -11.01235306	     -2.02166728	     96.30185516	      0.00000000	      0.00000000	    -11.58786227	    -21.61571481	      9.40605299	     13.32086422	     -0.90321769	     50.76057662	      0.00000000	      0.00000000	     13.44178490	    -20.63997970	    -28.80206930	     -9.48989307	     -6.02886146
      0.94000000	     11.85852668	      8.16259817	      2.72291978	      2.67869535	      0.94718464	      0.61785912	      7.02355608	    -10.53814200	     -1.44848516	     96.46368872	      0.00000000	      0.00000000	    -11.09308760	    -21.70381415	      8.67406684	     13.04910655	     -0.64784825	     50.80468673	      0.00000000	      0.00000000	     14.30121435	    -20.31442461	    -28.38839889	     -9.33103772	     -6.43674698
      0.94500000	     12.02807600	      7.80302676	      2.82849812	      2.69326517	      0.94786011	      0.61765916	      8.09298283	    -10.17827649	     -1.42798559	     96.28468912	      0.00000000	      0.00000000	    -10.54818437	    -21.95822596	      7.30426550	     12.74637040	     -0.08751060	     50.68835538	      0.00000000	      0.00000000	     15.10343994	    -20.15905961	    -28.43849819	     -8.84984510	     -6.69411886
      0.95000000	     12.04150502	      7.29568037	      2.98874283	      2.70762302	      0.94869991	      0.61780106	      9.34469048	     -9.50898456	     -1.34089143	     95.96830245	      0.00000000	      0.00000000	    -10.11699479	    -22.18069181	      6.10634674	     12.20442320	      0.42633580	     50.49350775	      0.00000000	      0.00000000	     15.74038608	    -20.00883855	    -28.35378513	     -8.19303172	     -6.90834015
      0.95500000	     11.87754735	      6.69508163	      2.95255780	      2.72204715	      0.94944031	      0.61867177	     10.82927557	     -8.60749104	     -1.06332861	     95.55256961	      0.00000000	      0.00000000	     -9.74481804	    -22.37705530	      5.10007529	     11.45660133	      0.47969597	     50.21934128	      0.00000000	      0.00000000	     16.28897323	    -19.97720119	    -28.00003075	     -7.63171764	     -7.08945812
      0.96000000	     12.11681549	      5.85803468	      3.25867361	      2.73638422	      0.95120939	      0.61816401	     11.61473481	     -7.71285055	     -1.41508826	     94.77292628	      0.00000000	      0.00000000	     -9.20234549	    -22.41025954	      3.49015481	     10.52860799	      1.00699940	     49.67909483	      0.00000000	      0.00000000	     16.82387936	    -19.94016900	    -28.07559961	     -6.47412996	     -7.23882568
      0.96500000	     12.07660850	      5.55466629	      3.04824664	      2.75082902	      0.95264535	      0.61867890	     12.92652639	     -7.24765028	     -1.03821632	     94.17260844	      0.00000000	      0.00000000	     -9.02722236	    -22.49801201	      2.12806018	     10.16757708	      1.10535630	     48.86085460	      0.00000000	      0.00000000	     16.90701949	    -19.86538314	    -27.84671858	     -6.19325215	     -7.38286925
      0.97000000	     11.77558972	      4.95031891	      3.23831230	      2.76475143	      0.95370459	      0.61891075	     14.43038131	     -6.50104691	     -1.19921945	     93.37180265	      0.00000000	      0.00000000	     -8.73719598	    -22.67603938	      1.26299487	      9.37931078	      1.17305833	     48.43930283	      0.00000000	      0.00000000	     17.36264178	    -19.63143407	    -27.45500642	     -5.42460975	     -7.90841775
      0.97500000	     12.31327790	      4.40584171	      3.50691087	      2.77843899	      0.95654370	      0.61858972	     14.85273987	     -5.98119203	     -1.58714331	     92.26776288	      0.00000000	      0.00000000	     -8.65155079	    -22.54137719	     -0.63614227	      8.70912691	      1.77339603	     47.71645181	      0.00000000	      0.00000000	     17.22044851	    -19.27696352	    -28.00551228	     -4.61424082	     -8.38549400
      0.98000000	     12.37362548	      4.02677716	      3.63345870	      2.79311235	      0.95926479	      0.61823375	     15.65697975	     -5.54313742	     -1.66942813	     91.00464829	      0.00000000	      0.00000000	     -8.24497158	    -22.54974306	     -2.08092478	      8.15044948	      1.83407693	     46.85821473	      0.00000000	      0.00000000	     16.68338999	    -18.94046492	    -27.85149669	     -4.05515992	     -8.87407506
      0.98500000	     12.41221838	      3.66188717	      3.63741804	      2.80830551	      0.96248896	      0.61837917	     16.40448998	     -5.12721512	     -1.78426333	     89.60150941	      0.00000000	      0.00000000	     -7.91623685	    -22.49772475	     -3.63215048	      7.59461512	      1.76712296	     45.69045044	      0.00000000	      0.00000000	     16.05104704	    -18.76514645	    -27.68141163	     -3.54517545	     -9.36546589
      0.99000000	     12.27921781	      3.17989393	      3.87666563	      2.82365820	      0.96575620	      0.61872628	     17.24919446	     -4.57509527	     -2.04685984	     88.04254027	      0.00000000	      0.00000000	     -7.61416807	    -22.43011717	     -4.85405494	      6.79741376	      1.67880360	     44.71562506	      0.00000000	      0.00000000	     15.25728083	    -18.63103412	    -27.31123792	     -2.91366123	    -10.01738309
      0.99500000	     12.34289404	      2.75562206	      3.93262405	      2.83856340	      0.96922394	      0.61908455	     17.89066692	     -4.12915615	     -2.25987318	     86.46879759	      0.00000000	      0.00000000	     -7.18791845	    -22.47276560	     -6.37931176	      6.17386681	      1.77950552	     43.54528798	      0.00000000	      0.00000000	     14.23258842	    -18.51312386	    -27.16648703	     -2.39439723	    -10.46295541
      1.00000000	     12.31205932	      2.18033217	      3.81214300	      2.85371861	      0.97301190	      0.61978152	     18.54795557	     -3.44427527	     -2.34255800	     84.59385309	      0.00000000	      0.00000000	     -7.04235166	    -22.42011817	     -7.65944294	      5.35817036	      1.64952097	     42.55711861	      0.00000000	      0.00000000	     13.02449545	    -18.07528048	    -26.91751200	     -1.74384172	    -10.77890029
      1.00500000	     12.28592870	      1.68240539	      3.80497625	      2.86860944	      0.97676553	      0.62014717	     19.12478243	     -2.77026986	     -2.38624034	     82.62386007	      0.00000000	      0.00000000	     -7.05128491	    -22.55291635	     -8.82422532	      4.58046398	      1.28762454	     41.68446078	      0.00000000	      0.00000000	     11.62258645	    -17.71689040	    -26.72429468	     -1.12886615	    -11.28806016
      1.01000000	     12.31532318	      1.07286842	      3.74909135	      2.88385857	      0.98074171	      0.62085683	     19.52777307	     -2.07142155	     -2.69691607	     80.48707078	      0.00000000	      0.00000000	     -6.84664723	    -22.65896337	    -10.11462200	      3.68662957	      1.06011978	     40.69526233	      0.00000000	      0.00000000	      9.95569413	    -17.10208679	    -26.51180682	     -0.42514771	    -11.63765846
      1.01500000	     12.59022306	      0.62429018	      3.62866074	      2.89901185	      0.98522638	      0.62158480	     19.60849034	     -1.57456574	     -2.89330710	     78.31107438	      0.00000000	      0.00000000	     -6.69689265	    -22.79452782	    -11.66681173	      2.92685449	      0.51299841	     39.61953347	      0.00000000	      0.00000000	      8.23816371	    -16.80603619	    -26.60638130	      0.14244761	    -12.00647483
      1.02000000	     12.45339965	     -0.11453667	      3.59788903	      2.91469069	      0.98926123	      0.62220323	     19.99072473	     -0.69991406	     -3.19091317	     75.90387557	      0.00000000	      0.00000000	     -6.19660713	    -22.89334172	    -12.71980810	      1.97012171	      0.32129410	     38.66142752	      0.00000000	      0.00000000	      6.29667299	    -16.39674002	    -26.17048758	      0.96314577	    -12.31591054
      1.02500000	     12.57478832	     -0.74130072	      3.46769017	      2.93006518	      0.99352615	      0.62287973	     20.07019941	     -0.01341091	     -3.41346047	     73.40917687	      0.00000000	      0.00000000	     -6.36034781	    -22.74127450	    -13.98603677	      1.10796234	     -0.27532187	     37.71618472	      0.00000000	      0.00000000	      4.17086998	    -16.21100265	    -26.04117170	      1.69524013	    -12.50355282
      1.03000000	     12.54708758	     -1.31986964	      3.29106351	      2.94550908	      0.99782872	      0.62387597	     20.18508862	      0.70535411	     -3.61015425	     70.78559889	      0.00000000	      0.00000000	     -6.20179998	    -22.79718728	    -15.12159963	      0.25582920	     -0.98634023	     36.67208215	      0.00000000	      0.00000000	      1.98144738	    -15.63422159	    -25.79268640	      2.35017265	    -12.96539562
      1.03500000	     12.45997953	     -1.84147179	      3.14098092	      2.96109170	      1.00244194	      0.62490607	     20.25810922	      1.32611327	     -3.81986666	     67.95939254	      0.00000000	      0.00000000	     -6.25745390	    -22.69633346	    -16.18808371	     -0.49749492	     -1.62944340	     35.53867724	      0.00000000	      0.00000000	     -0.46461758	    -15.11676574	    -25.48116266	      2.89757544	    -13.24888736
      1.04000000	     12.45588076	     -2.64957365	      2.87044315	      2.97724624	      1.00682870	      0.62575351	     20.09152922	      2.22319539	     -4.22871803	     64.92414690	      0.00000000	      0.00000000	     -6.15812843	    -22.71505249	    -17.39555883	     -1.51994248	     -2.69279447	     34.38012942	      0.00000000	      0.00000000	     -2.80116137	    -15.01481307	    -25.17334735	      3.83785094	    -13.31744877
      1.04500000	     12.12810396	     -3.08333267	      2.60636448	      2.99325367	      1.01076812	      0.62675828	     20.27090368	      2.74605308	     -4.39483664	     61.97245800	      0.00000000	      0.00000000	     -6.08248790	    -22.55365024	    -18.23097210	     -2.12256538	     -3.37239819	     33.26499578	      0.00000000	      0.00000000	     -5.24359391	    -14.01102616	    -24.45400637	      4.25905665	    -13.47083071
      1.05000000	     12.11059200	     -3.61243068	      2.19693001	      3.00948312	      1.01486211	      0.62792281	     19.99219776	      3.42064985	     -4.56622430	     58.84240703	      0.00000000	      0.00000000	     -5.95850606	    -22.52165503	    -19.47493896	     -2.75972533	     -4.32907038	     32.07615463	      0.00000000	      0.00000000	     -7.68484849	    -13.02205931	    -24.11136088	      4.79148453	    -13.48612268
      1.05500000	     11.88552518	     -4.24652089	      2.00198874	      3.02580328	      1.01880455	      0.62906562	     19.78414116	      4.15427395	     -5.09248949	     55.42036819	      0.00000000	      0.00000000	     -6.07740107	    -22.46594486	    -20.45330158	     -3.47697289	     -4.92860587	     30.89689454	      0.00000000	      0.00000000	     -9.87739669	    -12.57371091	    -23.54456043	      5.48129458	    -13.63872050
      1.06000000	     11.62327598	     -4.70566236	      1.67365603	      3.04227871	      1.02247634	      0.63016193	     19.58242169	      4.71216600	     -5.48437539	     52.06618367	      0.00000000	      0.00000000	     -6.02907103	    -22.29282463	    -21.39477277	     -3.96213155	     -5.72392374	     29.81158689	      0.00000000	      0.00000000	    -12.05436769	    -12.06055994	    -22.87716306	      5.97733134	    -13.76293202
      1.06500000	     11.26853402	     -5.16906976	      1.37290840	      3.05873847	      1.02589165	      0.63131670	     19.41857679	      5.26283447	     -5.94218147	     48.62340125	      0.00000000	      0.00000000	     -6.05842954	    -21.82307416	    -22.15688849	     -4.47478859	     -6.52664376	     28.82677483	      0.00000000	      0.00000000	    -14.14226021	    -11.57044583	    -22.14607397	      6.46574784	    -13.82340344
      1.07000000	     10.98859942	     -5.55075433	      0.95791605	      3.07530948	      1.02908179	      0.63241249	     19.10468084	      5.73889429	     -6.35944281	     45.08352846	      0.00000000	      0.00000000	     -6.16430370	    -20.93340936	    -23.03903356	     -4.78164619	     -7.29708378	     27.82521975	      0.00000000	      0.00000000	    -16.08184182	    -11.35218874	    -21.49545373	      6.87591044	    -13.86523231
      1.07500000	     10.76766811	     -5.82577766	      0.59904156	      3.09188810	      1.03213023	      0.63360545	     18.67435519	      6.11812942	     -6.88788174	     41.49999728	      0.00000000	      0.00000000	     -6.05140148	    -20.12471776	    -23.87603575	     -5.04126293	     -8.19417357	     27.03106332	      0.00000000	      0.00000000	    -17.72275342	    -11.01623296	    -20.86753305	      7.19343441	    -13.96180501
      1.08000000	     10.21695025	     -6.01199705	      0.32959505	      3.10873791	      1.03464249	      0.63453996	     18.52939141	      6.41243003	     -7.42295040	     37.97750941	      0.00000000	      0.00000000	     -5.86935372	    -19.32287354	    -24.29059579	     -5.19015898	     -8.46542020	     26.38493049	      0.00000000	      0.00000000	    -19.23758626	    -10.58731177	    -19.84917522	      7.43426383	    -14.02074254
      1.08500000	      9.92398294	     -6.31285041	      0.01641128	      3.12616256	      1.03713054	      0.63579192	     18.05968357	      6.78357924	     -8.38902064	     34.43893878	      0.00000000	      0.00000000	     -5.85841437	    -17.50757762	    -25.00721900	     -5.50869248	     -9.54241089	     25.72558694	      0.00000000	      0.00000000	    -21.02666092	    -10.54579380	    -19.05542879	      7.74712939	    -14.15696953
      1.09000000	      9.69959955	     -6.33581674	     -0.26065955	      3.14213692	      1.03937779	      0.63685330	     17.64214895	      6.87665948	     -9.15691779	     31.11181565	      0.00000000	      0.00000000	     -5.77435408	    -15.80690435	    -25.58381912	     -5.47146375	     -9.79449582	     25.31589873	      0.00000000	      0.00000000	    -22.40709553	    -10.31338209	    -18.47628409	      7.83210622	    -14.28143343
      1.09500000	      9.46180332	     -6.21749106	     -0.55614469	      3.15827457	      1.04134348	      0.63793976	     17.25684774	      6.84392435	    -10.11651092	     27.86828284	      0.00000000	      0.00000000	     -5.53191684	    -13.61888969	    -26.07704566	     -5.26813375	     -9.98105029	     24.98941755	      0.00000000	      0.00000000	    -23.70048783	    -10.32716977	    -17.90420734	      7.70054206	    -14.44515085
      1.10000000	      9.44525872	     -6.18296910	     -0.90549917	      3.17442269	      1.04301990	      0.63919351	     16.63227388	      6.95503815	    -10.79054557	     24.79373201	      0.00000000	      0.00000000	     -5.07618424	    -10.79228287	    -26.82353356	     -5.08597591	    -10.14831276	     24.61793533	      0.00000000	      0.00000000	    -25.08857366	    -10.60882815	    -17.66069547	      7.69515086	    -14.60360831
      1.10500000	      9.15302183	     -5.93194072	     -1.11442281	      3.19055170	      1.04431710	      0.64035723	     16.41798375	      6.71240571	    -11.92350304	     22.10800749	      0.00000000	      0.00000000	     -4.02706110	     -7.50912194	    -27.01752445	     -4.79565963	     -9.91956865	     24.60305483	      0.00000000	      0.00000000	    -26.55484798	    -10.99283517	    -17.02748171	      7.42002347	    -14.78347294
      1.11000000	      8.91516750	     -5.70682313	     -1.35217489	      3.20644771	      1.04513752	      0.64137649	     16.19591925	      6.58982643	    -12.80314540	     19.56235139	      0.00000000	      0.00000000	     -3.31811321	     -4.58069135	    -27.27501703	     -4.39863422	     -9.46729489	     24.42076583	      0.00000000	      0.00000000	    -28.55956117	    -11.80182188	    -16.51481054	      7.21750590	    -14.94385883
      1.11500000	      8.73277334	     -5.36799539	     -1.61383445	      3.22235283	      1.04587847	      0.64237350	     15.93311592	      6.32793691	    -13.65966494	     17.19245678	      0.00000000	      0.00000000	     -2.79598646	     -0.93996860	    -27.46971139	     -3.94920137	     -8.92352304	     24.59127164	      0.00000000	      0.00000000	    -29.91194654	    -12.25484187	    -16.04711100	      6.84076905	    -15.14483779
      1.12000000	      8.55331860	     -5.10471785	     -1.75973188	      3.23802904	      1.04625353	      0.64333407	     15.63759087	      6.18282803	    -14.27692227	     14.81081041	      0.00000000	      0.00000000	     -2.12861139	      2.15791169	    -27.53013598	     -3.60812735	     -8.21249866	     25.00965546	      0.00000000	      0.00000000	    -30.94395959	    -12.29951611	    -15.59601123	      6.62295824	    -15.47584614
      1.12500000	      8.29066261	     -4.95361047	     -1.89655221	      3.25379081	      1.04626469	      0.64455847	     15.43808205	      6.23308329	    -14.90603717	     12.55331939	      0.00000000	      0.00000000	     -1.82546259	      5.22504468	    -27.51309289	     -3.44031903	     -7.49920587	     25.42625030	      0.00000000	      0.00000000	    -31.53414043	    -12.18781306	    -15.07446251	      6.47139911	    -15.61521432
      1.13000000	      8.16973241	     -4.55991315	     -1.88195326	      3.26918227	      1.04625585	      0.64536550	     15.24927884	      5.85825255	    -15.76808701	     10.77572347	      0.00000000	      0.00000000	     -1.00242206	      8.64790103	    -27.29834014	     -3.08398849	     -6.64328098	     26.57774821	      0.00000000	      0.00000000	    -31.18936143	    -12.54719303	    -14.74820164	      6.09068966	    -16.04886445
      1.13500000	      8.17709827	     -4.33091738	     -1.88081446	      3.28436805	      1.04602326	      0.64630819	     14.89991225	      5.75538619	    -16.38633659	      9.01074965	      0.00000000	      0.00000000	     -0.36194403	     11.34962898	    -27.24652186	     -2.86772204	     -5.73917941	     27.62170929	      0.00000000	      0.00000000	    -30.93329712	    -12.98198503	    -14.65022138	      5.89251284	    -16.21892842
      1.14000000	      8.01212768	     -4.05053852	     -1.92323046	      3.29983051	      1.04537999	      0.64736236	     14.69477214	      5.65688458	    -16.46419171	      7.25235728	      0.00000000	      0.00000000	      0.28316709	     13.32898251	    -27.08126581	     -2.60367698	     -4.81926345	     28.43335574	      0.00000000	      0.00000000	    -30.80131416	    -12.55000680	    -14.24484558	      5.57530729	    -16.43013863
      1.14500000	      7.83431164	     -3.81078529	     -1.95870020	      3.31475457	      1.04462295	      0.64837528	     14.67844429	      5.54470221	    -16.69011253	      5.91906862	      0.00000000	      0.00000000	      0.71871498	     15.26013902	    -26.55580688	     -2.44757699	     -4.19889244	     30.05054497	      0.00000000	      0.00000000	    -29.94044955	    -12.69440404	    -13.98380835	      5.34761340	    -16.51749465
      1.15000000	      7.83592000	     -3.64457358	     -1.95500869	      3.32957357	      1.04368314	      0.64930599	     14.51966151	      5.49583302	    -16.71897318	      4.83337365	      0.00000000	      0.00000000	      1.07743778	     16.82350050	    -26.19967106	     -2.32785559	     -3.50849964	     31.69133640	      0.00000000	      0.00000000	    -29.05605366	    -13.06058832	    -13.95173513	      5.24752166	    -16.62338262
      1.15500000	      7.77000242	     -3.47648386	     -1.98163381	      3.34420106	      1.04252615	      0.65001202	     14.58069969	      5.36075867	    -17.20656210	      4.14836807	      0.00000000	      0.00000000	      1.47401131	     18.59359869	    -25.66817016	     -2.20052161	     -3.01887481	     33.54734113	      0.00000000	      0.00000000	    -27.78247814	    -13.60929338	    -13.84921951	      5.13100346	    -16.67013333
      1.16000000	      7.67607921	     -3.25202694	     -1.94227967	      3.35885093	      1.04121229	      0.65077860	     14.66225147	      5.16444718	    -17.33042944	      3.50368012	      0.00000000	      0.00000000	      1.68337202	     20.02654192	    -25.13330763	     -2.05001610	     -2.34975872	     35.16532038	      0.00000000	      0.00000000	    -27.10287790	    -13.73721273	    -13.73591016	      4.91496455	    -16.77481152
      1.16500000	      7.88243687	     -3.08593840	     -1.87568676	      3.37342389	      1.03999353	      0.65140013	     14.55682693	      4.98390002	    -17.78560904	      3.37268826	      0.00000000	      0.00000000	      2.23242909	     21.14468584	    -24.81608022	     -2.01825955	     -2.06355984	     37.05129635	      0.00000000	      0.00000000	    -25.98368439	    -14.10292712	    -13.94946345	      4.72601320	    -16.88001903
      1.17000000	      7.82718379	     -2.88155542	     -2.00283493	      3.38784233	      1.03836517	      0.65202256	     14.93437148	      4.68205714	    -18.19729819	      3.77654773	      0.00000000	      0.00000000	      2.54652773	     22.33993729	    -24.21441388	     -1.83500018	     -1.76725312	     38.91655901	      0.00000000	      0.00000000	    -25.07769531	    -14.20427072	    -13.95828993	      4.60050282	    -16.90769287
      1.17500000	      8.11442107	     -2.84440016	     -1.97713488	      3.40206041	      1.03674059	      0.65277543	     14.82417910	      4.63217897	    -18.63750345	      3.98773099	      0.00000000	      0.00000000	      3.06208309	     22.86503879	    -24.00791095	     -1.92182956	     -1.58539227	     40.67092242	      0.00000000	      0.00000000	    -24.47025345	    -14.49584619	    -14.33000091	      4.59896192	    -16.85357794
      1.18000000	      8.44052266	     -2.80855905	     -2.08507188	      3.41653764	      1.03533618	      0.65329175	     14.76329574	      4.47624755	    -18.95933673	      4.64938419	      0.00000000	      0.00000000	      3.18893105	     23.56592587	    -23.80227912	     -1.94598191	     -1.52784317	     42.51140997	      0.00000000	      0.00000000	    -23.67026183	    -14.79877959	    -14.80441355	      4.60715885	    -16.76213633
      1.18500000	      8.75537436	     -2.79813867	     -2.19230494	      3.43068232	      1.03345122	      0.65404301	     14.62624785	      4.41713867	    -18.56427476	      5.14867739	      0.00000000	      0.00000000	      3.18968285	     23.79257821	    -23.57524999	     -1.99421191	     -1.39996935	     44.19390973	      0.00000000	      0.00000000	    -23.67201739	    -14.94693405	    -15.27574485	      4.69442166	    -16.71140604
      1.19000000	      9.00614206	     -2.94842847	     -2.27016128	      3.44502661	      1.03139658	      0.65460584	     14.51470385	      4.51931050	    -18.31553232	      5.75445438	      0.00000000	      0.00000000	      3.73351405	     23.97184168	    -23.22763182	     -2.29216334	     -1.64704352	     46.20786244	      0.00000000	      0.00000000	    -22.73841599	    -15.67376401	    -15.64979015	      4.94167129	    -16.47105689
      1.19500000	      9.28897511	     -3.10375382	     -2.36674254	      3.45934521	      1.02881960	      0.65518990	     14.37230004	      4.62220913	    -17.67746740	      6.44961500	      0.00000000	      0.00000000	      4.16437019	     23.82475941	    -22.87765906	     -2.60066065	     -1.90340919	     48.23866995	      0.00000000	      0.00000000	    -22.01811436	    -16.30323284	    -16.04004949	      5.17661655	    -16.24553938
      1.20000000	      9.58544797	     -3.24104584	     -2.44923296	      3.47355628	      1.02631169	      0.65576892	     14.16207923	      4.71208394	    -16.70828325	      7.12417233	      0.00000000	      0.00000000	      4.50067267	     23.21923810	    -22.48911101	     -2.94502609	     -2.17283776	     50.28025820	      0.00000000	      0.00000000	    -21.45031449	    -17.01948599	    -16.43640296	      5.36900760	    -15.99199829
      1.20500000	      9.90105462	     -3.58201406	     -2.66477500	      3.48702548	      1.02351071	      0.65638187	     13.93665928	      5.15387769	    -14.96002808	      7.74472828	      0.00000000	      0.00000000	      4.01418181	     20.95958005	    -22.06650110	     -3.43381855	     -2.59883411	     52.40373841	      0.00000000	      0.00000000	    -21.05913612	    -17.36624590	    -17.04306943	      5.82339178	    -15.29415734
      1.21000000	     10.33863367	     -3.89917516	     -2.67406007	      3.50092716	      1.02061229	      0.65695294	     13.75929771	      5.38763597	    -14.80243860	      8.98409603	      0.00000000	      0.00000000	      3.66763155	     20.10326936	    -21.76396720	     -3.99755372	     -2.80094018	     54.58198519	      0.00000000	      0.00000000	    -20.40813957	    -18.30994414	    -17.70716040	      6.24408541	    -15.18018312
      1.21500000	     10.32722864	     -4.31796302	     -2.79242304	      3.51494405	      1.01720506	      0.65737978	     13.93519954	      5.85843476	    -13.75567097	     10.03692975	      0.00000000	      0.00000000	      2.57238429	     17.73299430	    -20.92908802	     -4.65423715	     -3.17119621	     56.76304282	      0.00000000	      0.00000000	    -20.11863943	    -19.45493209	    -17.82155364	      6.82398914	    -14.63629779
      1.22000000	     10.74525257	     -4.49707694	     -3.16657585	      3.52811728	      1.01369812	      0.65807321	     13.83237186	      6.09617441	    -12.62799186	     11.33838895	      0.00000000	      0.00000000	      1.39370573	     14.75956426	    -20.57450967	     -4.89150546	     -3.62481926	     58.75721631	      0.00000000	      0.00000000	    -20.19217693	    -20.52507607	    -18.55596117	      7.03222460	    -14.17864558
      1.22500000	     11.02564836	     -5.01292135	     -3.33343575	      3.54167792	      1.00977070	      0.65849545	     13.90089253	      6.58045649	    -12.50624483	     12.88743988	      0.00000000	      0.00000000	     -0.65237596	     12.84235498	    -20.02574735	     -5.65845898	     -4.04714496	     61.05483497	      0.00000000	      0.00000000	    -19.68099957	    -21.28672062	    -19.10069353	      7.68356678	    -13.64396697
      1.23000000	     11.25252183	     -5.43140272	     -3.44404670	      3.55504143	      1.00568597	      0.65880214	     14.17496807	      6.97269095	    -12.53573555	     14.66289221	      0.00000000	      0.00000000	     -2.93731021	     10.24533587	    -19.34940553	     -6.28152326	     -4.28971022	     63.22904997	      0.00000000	      0.00000000	    -19.42930052	    -22.25583880	    -19.54166358	      8.22230412	    -13.20002183
      1.23500000	     11.25501015	     -5.71791483	     -3.66719571	      3.56824638	      1.00122531	      0.65933044	     14.76894905	      7.29780278	    -12.50806104	     16.66105779	      0.00000000	      0.00000000	     -4.68386268	      7.12001034	    -18.35491272	     -6.77822326	     -4.52070643	     65.52049219	      0.00000000	      0.00000000	    -19.06796066	    -23.14226836	    -19.78266271	      8.59493955	    -12.60274326
      1.24000000	     11.27908598	     -6.01081460	     -3.72124035	      3.58124190	      0.99674841	      0.65967981	     15.58752720	      7.44882954	    -13.20059621	     19.21802380	      0.00000000	      0.00000000	     -5.71721342	      4.22321477	    -17.32173771	     -7.23549886	     -4.47389887	     67.67468743	      0.00000000	      0.00000000	    -18.84003550	    -24.28371638	    -20.11005537	      9.05411613	    -12.02367969
      1.24500000	     11.52993636	     -6.33099567	     -3.91956345	      3.59364826	      0.99199028	      0.66000735	     16.25457975	      7.62302636	    -13.41977533	     22.07198219	      0.00000000	      0.00000000	     -6.25636210	      2.72163399	    -16.48385424	     -7.69409552	     -4.53037398	     70.00860884	      0.00000000	      0.00000000	    -18.30985973	    -25.06324200	    -20.77160941	      9.45745675	    -11.20107829
      1.25000000	     11.56689981	     -6.78831570	     -4.12345987	      3.60595792	      0.98733743	      0.66078011	     17.33880927	      7.86803132	    -13.75343891	     25.33694416	      0.00000000	      0.00000000	     -6.78088344	      1.21440116	    -15.35954039	     -8.41567243	     -4.65254879	     72.35785422	      0.00000000	      0.00000000	    -17.66972906	    -26.10938954	    -21.15226450	      9.95808623	    -10.40721670
      1.25500000	     11.71236719	     -7.11981913	     -4.32418800	      3.61801070	      0.98283811	      0.66174365	     18.32761060	      8.10207498	    -13.43320648	     28.62258437	      0.00000000	      0.00000000	     -7.28565627	     -0.54880179	    -14.28793824	     -8.94021798	     -4.70384889	     74.56034952	      0.00000000	      0.00000000	    -17.57076385	    -26.97849922	    -21.69677148	     10.25535488	     -9.75418793
