# Supplementary material for: Biomechanics of running: A special reference to the comparisons of wearing boots and running shoes
Source: PLoS One. 2022 Jun 24;17(6):e0270496. doi: 10.1371/journal.pone.0270496 (PMC9231798; doi:10.1371/journal.pone.0270496)
Supplement: S1 File — The file contains experimental markers and force data (TRC and MOT), OpenSim model (OSIM), setup (XML), and output (STO) files for 17 participants, 2 conditions (boot\shoe), and 4 trials which are stored in separate folders. (ZIP) [file pone.0270496.s001.zip › DataSet/s01/boot/T4/results/s01_boot_T4_Kinematics_q.sto]

Coordinates
version=1
nRows=252
nColumns=26
inDegrees=yes

Units are S.I. units (second, meters, Newtons, ...)
If the header above contains a line with 'inDegrees', this indicates whether rotational values are in degrees (yes) or radians (no).

endheader
time	pelvis_tilt	pelvis_list	pelvis_rotation	pelvis_tx	pelvis_ty	pelvis_tz	hip_flexion_r	hip_adduction_r	hip_rotation_r	knee_angle_r	knee_add_r	knee_rot_r	ankle_angle_r	subtalar_angle_r	hip_flexion_l	hip_adduction_l	hip_rotation_l	knee_angle_l	knee_add_l	knee_rot_l	ankle_angle_l	subtalar_angle_l	lumbar_extension	lumbar_bending	lumbar_rotation
      0.00000000	      3.18542253	      5.05646245	      3.07548071	     -0.17953369	      1.04095656	      0.59771975	    -19.27093735	     -3.22749855	     -6.67395580	     52.39203029	      0.00000000	      0.00000000	    -23.31800554	     -9.05968038	     15.86088860	      7.88535852	     -7.72538446	      3.79432618	      0.00000000	      0.00000000	      1.17037086	     10.43886244	    -18.65612635	     -6.09401753	      4.96463806
      0.00500000	      3.57678357	      5.30571352	      3.15088097	     -0.16466654	      1.03858864	      0.59744214	    -18.85303383	     -3.69188168	     -7.04331147	     54.74553481	      0.00000000	      0.00000000	    -23.09986717	    -10.40172872	     15.40160099	      8.14511696	     -7.11738674	      4.51511542	      0.00000000	      0.00000000	      1.52785136	      9.61440679	    -19.19312884	     -6.39733299	      4.47730159
      0.01000000	      3.96290132	      5.56843672	      3.23544958	     -0.14981252	      1.03611943	      0.59712341	    -18.41837394	     -4.17960494	     -7.43023004	     57.10645339	      0.00000000	      0.00000000	    -22.87530379	    -11.79379746	     14.95601104	      8.42390494	     -6.51828366	      5.29078143	      0.00000000	      0.00000000	      1.76015787	      8.69885768	    -19.72744580	     -6.70799616	      3.99259618
      0.01500000	      4.33891560	      5.85401074	      3.33321498	     -0.13498351	      1.03346370	      0.59673760	    -17.95270809	     -4.70671338	     -7.83831686	     59.47910333	      0.00000000	      0.00000000	    -22.63635567	    -13.25935893	     14.53857201	      8.73465345	     -5.95238462	      6.16906059	      0.00000000	      0.00000000	      1.76502967	      7.62816949	    -20.25541076	     -7.03169318	      3.51380919
      0.02000000	      4.70036766	      6.16530195	      3.44106531	     -0.12018948	      1.03056248	      0.59628203	    -17.44512778	     -5.27795089	     -8.25205502	     61.86321638	      0.00000000	      0.00000000	    -22.37422550	    -14.78475105	     14.16425561	      9.08113598	     -5.46119628	      7.18412499	      0.00000000	      0.00000000	      1.48225519	      6.37881446	    -20.77204848	     -7.37112151	      3.04476423
      0.02500000	      5.04282486	      6.49872456	      3.55082180	     -0.10544012	      1.02738556	      0.59577510	    -16.88674349	     -5.88721647	     -8.64200737	     64.25475428	      0.00000000	      0.00000000	    -22.08062484	    -16.32719370	     13.84788731	      9.45880947	     -5.09017915	      8.35387345	      0.00000000	      0.00000000	      0.90628464	      4.96595720	    -21.27144140	     -7.72533230	      2.58856484
      0.03000000	      5.36140759	      6.84692663	      3.65365483	     -0.09074922	      1.02392822	      0.59524602	    -16.26823143	     -6.52196521	     -8.97550988	     66.64848410	      0.00000000	      0.00000000	    -21.74787662	    -17.83170418	     13.60455551	      9.85863738	     -4.87118339	      9.68393256	      0.00000000	      0.00000000	      0.08849288	      3.43356049	    -21.74757983	     -8.09054769	      2.14540067
      0.03500000	      5.65035214	      7.20312134	      3.74371179	     -0.07613924	      1.02020479	      0.59472331	    -15.57753262	     -7.16973615	     -9.22647299	     69.04102865	      0.00000000	      0.00000000	    -21.36898288	    -19.24715456	     13.45167162	     10.27180233	     -4.81250613	     11.17725922	      0.00000000	      0.00000000	     -0.87454137	      1.84318710	    -22.19513543	     -8.46289918	      1.71104273
      0.04000000	      5.90274014	      7.56451631	      3.81898493	     -0.06164110	      1.01624142	      0.59422783	    -14.79869590	     -7.82352350	     -9.38018779	     71.43286230	      0.00000000	      0.00000000	    -20.93906787	    -20.53809879	     13.41117809	     10.69276017	     -4.89970616	     12.84414521	      0.00000000	      0.00000000	     -1.86451544	      0.26295090	    -22.60966347	     -8.84148082	      1.27784812
      0.04500000	      6.11128323	      7.93252128	      3.88076826	     -0.04728826	      1.01207099	      0.59376847	    -13.91369201	     -8.48278404	     -9.43343799	     73.82753146	      0.00000000	      0.00000000	    -20.45715761	    -21.69076490	     13.50867041	     11.11975413	     -5.10069496	     14.70696515	      0.00000000	      0.00000000	     -2.76775124	     -1.24655279	    -22.98825953	     -9.22857208	      0.83689787
      0.05000000	      6.27129351	      8.30992787	      3.93448971	     -0.03310812	      1.00773265	      0.59333730	    -12.90900785	     -9.14955545	     -9.39313350	     76.22721168	      0.00000000	      0.00000000	    -19.92695446	    -22.71039875	     13.76652381	     11.55419381	     -5.36749801	     16.79615682	      0.00000000	      0.00000000	     -3.49486794	     -2.65079840	    -23.33245677	     -9.62578450	      0.37814409
      0.05500000	      6.38535689	      8.69757330	      3.99194331	     -0.01911420	      1.00327518	      0.59290772	    -11.78545542	     -9.82274835	     -9.27542970	     78.62619965	      0.00000000	      0.00000000	    -19.35727652	    -23.60968144	     14.19152683	     12.00048303	     -5.63486545	     19.13732432	      0.00000000	      0.00000000	     -3.98883154	     -3.95739907	    -23.65281343	    -10.02903252	     -0.11131404
      0.06000000	      6.46671456	      9.09275317	      4.07212881	     -0.00530077	      0.99875988	      0.59244165	    -10.56523572	    -10.49483332	     -9.10473412	     81.00610068	      0.00000000	      0.00000000	    -18.76328013	    -24.39295785	     14.76269428	     12.46615027	     -5.82289548	     21.73407288	      0.00000000	      0.00000000	     -4.22196566	     -5.21718987	    -23.97133295	    -10.42646602	     -0.64775834
      0.06500000	      6.53797284	      9.48907969	      4.19857087	      0.00835849	      0.99425832	      0.59190314	     -9.28995523	    -11.15222822	     -8.91108906	     83.33613200	      0.00000000	      0.00000000	    -18.16702292	    -25.04442478	     15.42721175	     12.96014345	     -5.84935191	     24.55479284	      0.00000000	      0.00000000	     -4.18680802	     -6.50354321	    -24.31796709	    -10.79991828	     -1.24821260
      0.07000000	      6.62505967	      9.87567499	      4.39329545	      0.02190621	      0.98984504	      0.59127078	     -8.00884722	    -11.77682013	     -8.72490269	     85.57909396	      0.00000000	      0.00000000	    -17.59396953	    -25.52857371	     16.10809139	     13.48700677	     -5.65001794	     27.53005910	      0.00000000	      0.00000000	     -3.88765335	     -7.87679004	    -24.72186741	    -11.12691251	     -1.92498893
      0.07500000	      6.75000635	     10.23522426	      4.66912027	      0.03539186	      0.98558913	      0.59054490	     -6.76307907	    -12.34609575	     -8.56927828	     87.70022548	      0.00000000	      0.00000000	    -17.06467599	    -25.80565976	     16.71976192	     14.03814087	     -5.19912502	     30.56125629	      0.00000000	      0.00000000	     -3.33760014	     -9.35155017	    -25.20208469	    -11.38168068	     -2.67911077
      0.08000000	      6.92624228	     10.54345323	      5.02249137	      0.04886076	      0.98154763	      0.58974982	     -5.57373486	    -12.83296260	     -8.45184985	     89.67483388	      0.00000000	      0.00000000	    -16.58646417	    -25.85416869	     17.18443883	     14.58574904	     -4.52052594	     33.53602129	      0.00000000	      0.00000000	     -2.55996018	    -10.88449999	    -25.76210637	    -11.53733049	     -3.49492088
      0.08500000	      7.15746454	     10.77256280	      5.42960136	      0.06234697	      0.97776095	      0.58893117	     -4.43789678	    -13.20826868	     -8.35955234	     91.49174970	      0.00000000	      0.00000000	    -16.15154528	    -25.68516423	     17.44405528	     15.08488089	     -3.68389953	     36.34539190	      0.00000000	      0.00000000	     -1.58760235	    -12.38812893	    -26.38951622	    -11.57123877	     -4.33842453
      0.09000000	      7.43872652	     10.89776479	      5.84842473	      0.07587312	      0.97424971	      0.58814638	     -3.33256312	    -13.44657394	     -8.25967940	     93.15211062	      0.00000000	      0.00000000	    -15.74236597	    -25.33891594	     17.46652303	     15.48359780	     -2.78689886	     38.89927973	      0.00000000	      0.00000000	     -0.45588578	    -13.76100969	    -27.05927849	    -11.47197603	     -5.16152616
      0.09500000	      7.75815516	     10.90334459	      6.22739405	      0.08945456	      0.97101316	      0.58745071	     -2.22315489	    -13.53209632	     -8.10795371	     94.66512640	      0.00000000	      0.00000000	    -15.33856863	    -24.86760535	     17.24733547	     15.73601974	     -1.93025219	     41.13805858	      0.00000000	      0.00000000	      0.80659384	    -14.91821666	    -27.73867696	    -11.24350506	     -5.91224112
      0.10000000	      8.09926991	     10.78544076	      6.51871159	      0.10310269	      0.96803187	      0.58688333	     -1.07381403	    -13.46173902	     -7.86169051	     96.04292962	      0.00000000	      0.00000000	    -14.92099250	    -24.31632928	     16.80663434	     15.81269986	     -1.19445620	     43.03814577	      0.00000000	      0.00000000	      2.18106044	    -15.81019913	    -28.39335770	    -10.90363463	     -6.54775362
      0.10500000	      8.44413433	     10.55169866	      6.69227680	      0.11682685	      0.96527593	      0.58645601	      0.14253735	    -13.24549022	     -7.49477487	     97.29601638	      0.00000000	      0.00000000	    -14.47386333	    -23.71346132	     16.18159415	     15.70638793	     -0.62407698	     44.61010261	      0.00000000	      0.00000000	      3.65285282	    -16.42826045	    -28.99389017	    -10.47767582	     -7.04590775
      0.11000000	      8.77589393	     10.21963996	      6.74475172	      0.13063492	      0.96271423	      0.58614848	      1.43820833	    -12.90596360	     -7.00879271	     98.43077959	      0.00000000	      0.00000000	    -13.98799757	    -23.07485624	     15.41700940	     15.43344025	     -0.22308999	     45.89012265	      0.00000000	      0.00000000	      5.20190928	    -16.80083819	    -29.52048328	     -9.99176174	     -7.41189323
      0.11500000	      9.07912913	      9.81454129	      6.69869677	      0.14453018	      0.96031970	      0.58591791	      2.81269795	    -12.47658497	     -6.43344552	     99.45028237	      0.00000000	      0.00000000	    -13.46429102	    -22.41775109	     14.55873427	     15.03021245	      0.03731456	     46.92844139	      0.00000000	      0.00000000	      6.79600682	    -16.98375729	    -29.96364351	     -9.46985911	     -7.67773438
      0.12000000	      9.33902645	      9.36592885	      6.59171738	      0.15850553	      0.95807109	      0.58572189	      4.26057888	    -11.99636518	     -5.81495490	    100.35688553	      0.00000000	      0.00000000	    -12.91400785	    -21.77258844	     13.65090695	     14.54385122	      0.20225762	     47.77873217	      0.00000000	      0.00000000	      8.39113560	    -17.04421034	    -30.32134699	     -8.93402012	     -7.89302681
      0.12500000	      9.54225972	      8.90209058	      6.46225020	      0.17254292	      0.95595688	      0.58553937	      5.77717975	    -11.50132607	     -5.20001374	    101.15300719	      0.00000000	      0.00000000	    -12.35399542	    -21.18122692	     12.73291104	     14.01996970	      0.31742346	     48.49020997	      0.00000000	      0.00000000	      9.93962116	    -17.03973400	    -30.59577349	     -8.40395448	     -8.10901250
      0.13000000	      9.68061848	      8.44435275	      6.33942937	      0.18662218	      0.95398373	      0.58537543	      7.35674697	    -11.01633621	     -4.62457284	    101.83830101	      0.00000000	      0.00000000	    -11.79944845	    -20.68160243	     11.83300147	     13.49237463	      0.42080609	     49.10132082	      0.00000000	      0.00000000	     11.40115869	    -17.00063770	    -30.79209203	     -7.89428808	     -8.36269871
      0.13500000	      9.75478265	      8.00426913	      6.23914671	      0.20073327	      0.95218294	      0.58525131	      8.98670657	    -10.55207830	     -4.11035613	    102.40607710	      0.00000000	      0.00000000	    -11.25967467	    -20.29182575	     10.96135838	     12.97902359	      0.54013532	     49.63391856	      0.00000000	      0.00000000	     12.74932489	    -16.92742183	    -30.91876895	     -7.41236936	     -8.66822571
      0.14000000	      9.77505184	      7.58482609	      6.16458883	      0.21488238	      0.95060707	      0.58519053	     10.64491436	    -10.10814332	     -3.66653421	    102.84285294	      0.00000000	      0.00000000	    -10.73943345	    -20.00640516	     10.10774249	     12.48424703	      0.69123842	     50.08938234	      0.00000000	      0.00000000	     13.97070109	    -16.80562262	    -30.98739089	     -6.95907911	     -9.01831176
      0.14500000	      9.75847296	      7.18334873	      6.11014553	      0.22908784	      0.94931648	      0.58520844	     12.30222936	     -9.67847769	     -3.29405765	    103.13166684	      0.00000000	      0.00000000	    -10.24270498	    -19.80484286	      9.24587724	     12.00346196	      0.87701500	     50.44980280	      0.00000000	      0.00000000	     15.06065803	    -16.62667559	    -31.01129216	     -6.53077819	     -9.39354042
      0.15000000	      9.72378579	      6.79317389	      6.06810063	      0.24336911	      0.94836275	      0.58530615	     13.92838042	     -9.25488300	     -2.99155312	    103.25679343	      0.00000000	      0.00000000	     -9.77410303	    -19.66323531	      8.34330676	     11.52650943	      1.08975157	     50.68615080	      0.00000000	      0.00000000	     16.02089006	    -16.39901250	    -31.00334418	     -6.11921549	     -9.77447141
      0.15500000	      9.68611028	      6.40397774	      6.03524126	      0.25773643	      0.94777670	      0.58546839	     15.49817693	     -8.82807643	     -2.76054642	    103.20732162	      0.00000000	      0.00000000	     -9.33659998	    -19.56144332	      7.37316256	     11.03926080	      1.31706625	     50.77101175	      0.00000000	      0.00000000	     16.85852930	    -16.14310269	    -30.97341629	     -5.70995147	    -10.15075386
      0.16000000	      9.65352055	      6.00304620	      6.01509941	      0.27218810	      0.94756644	      0.58566542	     16.99543853	     -8.38897134	     -2.60670802	    102.97835222	      0.00000000	      0.00000000	     -8.92826029	    -19.48614845	      6.32245818	     10.52600232	      1.54808108	     50.68903663	      0.00000000	      0.00000000	     17.58278084	    -15.87870559	    -30.92657016	     -5.28317552	    -10.52306996
      0.16500000	      9.62692148	      5.57860442	      6.01444732	      0.28671629	      0.94772524	      0.58585924	     18.41312261	     -7.93160244	     -2.53628383	    102.56988175	      0.00000000	      0.00000000	     -8.54149334	    -19.43317391	      5.19312540	      9.97373398	      1.77615924	     50.43959280	      0.00000000	      0.00000000	     18.19784227	    -15.61745238	    -30.86311158	     -4.81885611	    -10.89837080
      0.17000000	      9.60288236	      5.12349044	      6.03720175	      0.30131622	      0.94824315	      0.58601343	     19.75006959	     -7.45557156	     -2.55064233	    101.98440882	      0.00000000	      0.00000000	     -8.16586366	    -19.40881942	      3.99688159	      9.37606402	      1.99747664	     50.03277310	      0.00000000	      0.00000000	     18.69619633	    -15.36457926	    -30.78062961	     -4.30355637	    -11.28307214
      0.17500000	      9.57764283	      4.63660781	      6.08032286	      0.31599185	      0.94911570	      0.58610527	     21.00635895	     -6.96498151	     -2.64290832	    101.22445597	      0.00000000	      0.00000000	     -7.79299643	    -19.42695663	      2.74835038	      8.73360481	      2.20759822	     49.48406362	      0.00000000	      0.00000000	     19.05720612	    -15.12313982	    -30.67709863	     -3.73442569	    -11.67876969
      0.18000000	      9.54991795	      4.12156499	      6.13396017	      0.33075542	      0.95034631	      0.58613483	     22.17994192	     -6.46431605	     -2.79863866	    100.29081121	      0.00000000	      0.00000000	     -7.42144343	    -19.50140120	      1.46049717	      8.05096873	      2.39907931	     48.81095537	      0.00000000	      0.00000000	     19.25178942	    -14.89438742	    -30.55323763	     -3.11839927	    -12.08149457
      0.18500000	      9.52078799	      3.58432599	      6.18472676	      0.34562308	      0.95194252	      0.58612510	     23.26660242	     -5.95521440	     -2.99954994	     99.18229329	      0.00000000	      0.00000000	     -7.05915311	    -19.63804990	      0.14386775	      7.33381374	      2.56185116	     48.03104932	      0.00000000	      0.00000000	     19.24980780	    -14.67536818	    -30.41231072	     -2.46845314	    -12.48280814
      0.19000000	      9.49115826	      3.03147330	      6.21934626	      0.36061030	      0.95390780	      0.58611230	     24.26289694	     -5.43635152	     -3.22764585	     97.89751262	      0.00000000	      0.00000000	     -6.72160375	    -19.83155965	     -1.19172047	      6.58816670	      2.68561559	     47.16037470	      0.00000000	      0.00000000	     19.02660628	    -14.45826589	    -30.25747722	     -1.79960603	    -12.87146973
      0.19500000	      9.45933897	      2.46886043	      6.22685266	      0.37572938	      0.95623372	      0.58613315	     25.16910512	     -4.90474180	     -3.46786975	     96.43759006	      0.00000000	      0.00000000	     -6.42608562	    -20.06650550	     -2.53581406	      5.82057300	      2.76186996	     46.21192719	      0.00000000	      0.00000000	     18.56728136	    -14.23277483	    -30.08912688	     -1.12555611	    -13.23574295
      0.20000000	      9.42100114	      1.90052111	      6.19940183	      0.39098912	      0.95889716	      0.58621553	     25.98927273	     -4.35695463	     -3.70922709	     94.80784292	      0.00000000	      0.00000000	     -6.18501121	    -20.31987512	     -3.87826775	      5.03754929	      2.78430413	     45.19486245	      0.00000000	      0.00000000	     17.86837081	    -13.98909137	    -29.90459315	     -0.45624378	    -13.56612761
      0.20500000	      9.37124815	      1.32875593	      6.13238033	      0.40639560	      0.96186375	      0.58637502	     26.72852339	     -3.79074342	     -3.94478557	     93.01744107	      0.00000000	      0.00000000	     -6.00112388	    -20.56365526	     -5.21188989	      4.24522329	      2.74810868	     44.11434931	      0.00000000	      0.00000000	     16.93671220	    -13.71949592	    -29.70006754	      0.20266476	    -13.85745691
      0.21000000	      9.30648553	      0.75537234	      6.02391190	      0.42195329	      0.96509412	      0.58661708	     27.39045882	     -3.20659551	     -4.17048923	     91.07740529	      0.00000000	      0.00000000	     -5.86602220	    -20.76868130	     -6.53401606	      3.44973682	      2.64856636	     42.97209044	      0.00000000	      0.00000000	     15.78539621	    -13.41829667	    -29.47234934	      0.84815478	    -14.10937732
      0.21500000	      9.22450189	      0.18250262	      5.87371279	      0.43766632	      0.96854989	      0.58694326	     27.97649296	     -2.60719652	     -4.38332888	     88.99771719	      0.00000000	      0.00000000	     -5.76208622	    -20.91029997	     -7.84527825	      2.65708718	      2.47877221	     41.76743332	      0.00000000	      0.00000000	     14.42769469	    -13.08031450	    -29.21881254	      1.47776044	    -14.32502135
      0.22000000	      9.12373757	     -0.38805079	      5.68186137	      0.45353974	      0.97219823	      0.58735740	     28.48596881	     -1.99450962	     -4.58046870	     86.78440853	      0.00000000	      0.00000000	     -5.66712529	    -20.97441630	     -9.14731838	      1.87155497	      2.22743941	     40.49841028	      0.00000000	      0.00000000	     12.87147291	    -12.69838235	    -28.93670336	      2.08897067	    -14.50849295
      0.22500000	      9.00389385	     -0.95634377	      5.44836938	      0.46957944	      0.97601444	      0.58786751	     28.91491248	     -1.36670209	     -4.76038627	     84.43766727	      0.00000000	      0.00000000	     -5.56039965	    -20.96176709	    -10.44261542	      1.09375264	      1.87866178	     39.16217069	      0.00000000	      0.00000000	     11.11708667	    -12.26153603	    -28.62419597	      2.68062814	    -14.66227595
      0.23000000	      8.86797162	     -1.52532584	      5.17396081	      0.48578968	      0.97998145	      0.58848242	     29.25385072	     -0.71730086	     -4.92511982	     81.95184087	      0.00000000	      0.00000000	     -5.42800545	    -20.88847688	    -11.73643554	      0.31991112	      1.41445400	     37.75558031	      0.00000000	      0.00000000	      9.16016285	    -11.75557495	    -28.28329176	      3.25506873	    -14.78594245
      0.23500000	      8.72280917	     -2.10015527	      4.86149960	      0.50216967	      0.98408459	      0.58920583	     29.48831695	     -0.03765089	     -5.08148795	     79.31772374	      0.00000000	      0.00000000	     -5.26594206	    -20.78132210	    -13.03697447	     -0.45645038	      0.81918760	     36.27739219	      0.00000000	      0.00000000	      6.99835890	    -11.16549013	    -27.92098835	      3.81878011	    -14.87715393
      0.24000000	      8.57587026	     -2.68548952	      4.51685249	      0.51871229	      0.98830229	      0.59003117	     29.60439984	      0.67788820	     -5.24011363	     76.52672192	      0.00000000	      0.00000000	     -5.08034075	    -20.66802248	    -14.35113250	     -1.24042700	      0.08415037	     34.73170014	      0.00000000	      0.00000000	      4.63953161	    -10.47810318	    -27.54581389	      4.38018914	    -14.93432044
      0.24500000	      8.43040583	     -3.28215652	      4.14841464	      0.53540554	      0.99259822	      0.59094002	     29.59617330	      1.42667391	     -5.41314801	     73.57538198	      0.00000000	      0.00000000	     -4.88534650	    -20.56594306	    -15.67896164	     -2.03116155	     -0.78946768	     33.13028336	      0.00000000	      0.00000000	      2.10812441	     -9.68490241	    -27.16211955	      4.94573615	    -14.95878396
      0.25000000	      8.28320201	     -3.88531735	      3.76562051	      0.55223572	      0.99692052	      0.59190592	     29.46923539	      2.19578965	     -5.61227825	     70.46814758	      0.00000000	      0.00000000	     -4.69980422	    -20.47383429	    -17.01179548	     -2.81956533	     -1.78968019	     31.49208387	      0.00000000	      0.00000000	     -0.55302769	     -8.78582629	    -26.76714006	      5.51673980	    -14.95514573
      0.25500000	      8.12621174	     -4.48473349	      3.37724817	      0.56919033	      1.00120848	      0.59290192	     29.23840983	      2.96434622	     -5.84739887	     67.21714698	      0.00000000	      0.00000000	     -4.54383499	    -20.36979184	    -18.33491945	     -3.58903707	     -2.89398717	     29.84064215	      0.00000000	      0.00000000	     -3.28670868	     -7.79265558	    -26.35237281	      6.08815102	    -14.93048362
      0.26000000	      7.94998085	     -5.06620247	      2.99013276	      0.58625897	      1.00540186	      0.59390706	     28.92246116	      3.70826823	     -6.12532044	     63.83974035	      0.00000000	      0.00000000	     -4.43564770	    -20.21578328	    -19.63160940	     -4.31783231	     -4.07012154	     28.20151830	      0.00000000	      0.00000000	     -6.02928725	     -6.72990563	    -25.90698304	      6.64885542	    -14.89381753
      0.26500000	      7.74679802	     -5.61341357	      2.60882754	      0.60343133	      1.00944822	      0.59490748	     28.53911962	      4.40513672	     -6.44856480	     60.35561345	      0.00000000	      0.00000000	     -4.38841149	    -19.96595635	    -20.88588068	     -4.98212172	     -5.27786667	     26.60090484	      0.00000000	      0.00000000	     -8.71838301	     -5.63370133	    -25.42124365	      7.18338133	    -14.85601013
      0.27000000	      7.51314671	     -6.10994538	      2.23660327	      0.62069332	      1.01330708	      0.59589263	     28.10158993	      5.03734662	     -6.81534937	     56.78498650	      0.00000000	      0.00000000	     -4.40694814	    -19.57418603	    -22.08371705	     -5.55961323	     -6.47245049	     25.06544720	      0.00000000	      0.00000000	    -11.29800678	     -4.55068514	    -24.88981797	      7.67472177	    -14.82950116
      0.27500000	      7.25131880	     -6.54084190	      1.87739105	      0.63802410	      1.01695105	      0.59685045	     27.61696206	      5.59258890	     -7.22151602	     53.14890824	      0.00000000	      0.00000000	     -4.48438041	    -18.99755674	    -23.21335908	     -6.03302953	     -7.60827446	     23.62243618	      0.00000000	      0.00000000	    -13.72334290	     -3.53714782	    -24.31448490	      8.10700315	    -14.82761894
      0.28000000	      6.96909399	     -6.89326754	      1.53744358	      0.65539602	      1.02036376	      0.59776546	     27.08762216	      6.06185187	     -7.66379204	     49.47170104	      0.00000000	      0.00000000	     -4.59988811	    -18.19580973	    -24.26449872	     -6.39202246	     -8.64076066	     22.29924076	      0.00000000	      0.00000000	    -15.96743947	     -2.65671482	    -23.70447155	      8.46687604	    -14.86375792
      0.28500000	      6.67652644	     -7.15654898	      1.22562903	      0.67277847	      1.02353478	      0.59862068	     26.51613051	      6.43661807	     -8.14273156	     45.78423471	      0.00000000	      0.00000000	     -4.71948488	    -17.12954230	    -25.22602404	     -6.63287377	     -9.52567434	     21.12163386	      0.00000000	      0.00000000	    -18.02749240	     -1.97536627	    -23.07288846	      8.74380219	    -14.95065043
      0.29000000	      6.38094163	     -7.32248025	      0.95217363	      0.69014397	      1.02645316	      0.59940205	     25.91140347	      6.70761029	     -8.66351554	     42.12575379	      0.00000000	      0.00000000	     -4.80101334	    -15.76076111	    -26.08325333	     -6.75702049	    -10.21817784	     20.11191944	      0.00000000	      0.00000000	    -19.92579732	     -1.55340805	    -22.43052727	      8.93017229	    -15.09934240
      0.29500000	      6.08311880	     -7.38650921	      0.72631708	      0.70747324	      1.02910316	      0.60010327	     25.29219165	      6.86657062	     -9.23356890	     38.54241790	      0.00000000	      0.00000000	     -4.80268463	    -14.05842579	    -26.81699485	     -6.77003597	    -10.67478602	     19.28808048	      0.00000000	      0.00000000	    -21.70280652	     -1.43439230	    -21.78082009	      9.02194702	    -15.31716527
      0.30000000	      5.77740264	     -7.34963207	      0.55353647	      0.72475536	      1.03146468	      0.60072838	     24.68489762	      6.91054470	     -9.85741804	     35.08230229	      0.00000000	      0.00000000	     -4.69281459	    -12.00867597	    -27.40646183	     -6.68153333	    -10.85908141	     18.66446695	      0.00000000	      0.00000000	    -23.40340275	     -1.63294784	    -21.11977037	      9.01992665	    -15.60462482
      0.30500000	      5.45619621	     -7.22002825	      0.43337537	      0.74198193	      1.03351863	      0.60129083	     24.11608866	      6.84628546	    -10.53078185	     31.78844677	      0.00000000	      0.00000000	     -4.45788916	     -9.62567693	    -27.83561075	     -6.50526878	    -10.74888492	     18.25386899	      0.00000000	      0.00000000	    -25.05928599	     -2.12646010	    -20.44177635	      8.93110423	    -15.95254265
      0.31000000	      5.11608845	     -7.01321948	      0.35929317	      0.75913899	      1.03525422	      0.60181028	     23.60368542	      6.69201650	    -11.23695969	     28.69261580	      0.00000000	      0.00000000	     -4.10682693	     -6.95799934	    -28.09926724	     -6.25887822	    -10.34165089	     18.07027250	      0.00000000	      0.00000000	    -26.67159012	     -2.85540668	    -19.74763170	      8.76901482	    -16.34178428
      0.31500000	      4.76158222	     -6.75015119	      0.32096577	      0.77620345	      1.03667408	      0.60230968	     23.15176683	      6.47529545	    -11.94770526	     25.81209621	      0.00000000	      0.00000000	     -3.67033377	     -4.08805559	    -28.20501207	     -5.96312999	     -9.65671562	     18.13062750	      0.00000000	      0.00000000	    -28.20042870	     -3.73336228	    -19.04896829	      8.55213525	    -16.74663317
      0.32000000	      4.40477676	     -6.45359679	      0.30740311	      0.79314637	      1.03779483	      0.60281353	     22.75104304	      6.22786141	    -12.62766786	     23.15060863	      0.00000000	      0.00000000	     -3.19480933	     -1.12516145	    -28.17041918	     -5.64017025	     -8.73478258	     18.45356823	      0.00000000	      0.00000000	    -29.56890633	     -4.66402240	    -18.36701519	      8.30039364	    -17.14016710
      0.32500000	      4.06235838	     -6.14400487	      0.30867731	      0.80993870	      1.03864344	      0.60334556	     22.38369357	      5.97947597	    -13.23958999	     20.70312081	      0.00000000	      0.00000000	     -2.73144921	      1.80608286	    -28.01838052	     -5.31021249	     -7.63463902	     19.05477499	      0.00000000	      0.00000000	    -30.68331232	     -5.56043237	    -17.72804541	      8.03107009	    -17.49902526
      0.33000000	      3.75177094	     -5.83617897	      0.31569365	      0.82655592	      1.03925133	      0.60392542	     22.03022232	      5.75266300	    -13.74923973	     18.46313063	      0.00000000	      0.00000000	     -2.32345009	      4.58086903	    -27.77285241	     -4.98751045	     -6.42678321	     19.94121329	      0.00000000	      0.00000000	    -31.46181238	     -6.36063364	    -17.15826988	      7.75583152	    -17.80608361
      0.33500000	      3.48792537	     -5.53795032	      0.31921576	      0.84298130	      1.03964840	      0.60456524	     21.67576701	      5.55967758	    -14.13141464	     16.42981568	      0.00000000	      0.00000000	     -1.99574689	      7.09157203	    -27.45607574	     -4.67777208	     -5.18496602	     21.10701436	      0.00000000	      0.00000000	    -31.85944671	     -7.03545132	    -16.67960630	      7.48000451	    -18.05106679
      0.34000000	      3.28163257	     -5.25128870	      0.30975804	      0.85920889	      1.03985960	      0.60526743	     21.31324179	      5.40240471	    -14.37706652	     14.61206587	      0.00000000	      0.00000000	     -1.75111663	      9.26421985	    -27.08784949	     -4.37888182	     -3.97773857	     22.53241181	      0.00000000	      0.00000000	    -31.87997540	     -7.58734972	    -16.30742399	      7.20421032	    -18.23012499
      0.34500000	      3.13994544	     -4.97536740	      0.27894485	      0.87524504	      1.03990453	      0.60602410	     20.94244937	      5.27517620	    -14.49785123	     13.02766912	      0.00000000	      0.00000000	     -1.57363888	     11.06809087	    -26.68635240	     -4.08499513	     -2.86175892	     24.18580510	      0.00000000	      0.00000000	    -31.57182288	     -8.04193228	    -16.05051906	      6.92780083	    -18.34514637
      0.35000000	      3.06709854	     -4.71017708	      0.22141537	      0.89110749	      1.03979825	      0.60681793	     20.56700938	      5.16946047	    -14.52352469	     11.69840106	      0.00000000	      0.00000000	     -1.43671854	     12.51345116	    -26.26873357	     -3.79182464	     -1.87766128	     26.02820594	      0.00000000	      0.00000000	    -31.01264118	     -8.43603247	    -15.91206816	      6.65278965	    -18.40254344
      0.35500000	      3.06473866	     -4.45878117	      0.13568849	      0.90682119	      1.03955070	      0.60762511	     20.19165949	      5.07829118	    -14.49160449	     10.64373283	      0.00000000	      0.00000000	     -1.31135089	     13.63858148	    -25.85012385	     -3.50002556	     -1.04877944	     28.01891559	      0.00000000	      0.00000000	    -30.29062245	     -8.80732798	    -15.89035885	      6.38617527	    -18.41109388
      0.36000000	      3.13162887	     -4.22714842	      0.02315853	      0.92241146	      1.03916526	      0.60842035	     19.82080062	      4.99852665	    -14.43388710	      9.87581476	      0.00000000	      0.00000000	     -1.17190791	     14.49351766	    -25.44163976	     -3.21528413	     -0.38313486	     30.12111085	      0.00000000	      0.00000000	    -29.48874238	     -9.18772377	    -15.97952508	      6.13912803	    -18.37907494
      0.36500000	      3.26394043	     -4.02249785	     -0.11411326	      0.93789694	      1.03863888	      0.60918261	     19.45743579	      4.93095729	    -14.36615936	      9.39673872	      0.00000000	      0.00000000	     -0.99894658	     15.12779459	    -25.04924503	     -2.94656161	      0.12140581	     32.30585698	      0.00000000	      0.00000000	    -28.67434536	     -9.59954345	    -16.17105152	      5.92396427	    -18.31139301
      0.37000000	      3.45643268	     -3.85211176	     -0.27525427	      0.95328571	      1.03796497	      0.60989885	     19.10189461	      4.87983006	    -14.28473735	      9.19775520	      0.00000000	      0.00000000	     -0.78021736	     15.58374494	    -24.67437599	     -2.70482936	      0.47067604	     34.55359484	      0.00000000	      0.00000000	    -27.89433682	    -10.05422704	    -16.45584934	      5.75160896	    -18.20757653
      0.37500000	      3.70345368	     -3.72357310	     -0.46098685	      0.96857546	      1.03713680	      0.61056435	     18.75120090	      4.85298746	    -14.16939285	      9.26005971	      0.00000000	      0.00000000	     -0.51207951	     15.89238615	    -24.31517478	     -2.50307403	      0.66947070	     36.85355447	      0.00000000	      0.00000000	    -27.17515201	    -10.55513052	    -16.82570059	      5.63126825	    -18.06130353
      0.38000000	      3.99863684	     -3.64586311	     -0.67258437	      0.98375717	      1.03614804	      0.61118065	     18.40027396	      4.86245815	    -13.99028805	      9.55704166	      0.00000000	      0.00000000	     -0.20276244	     16.06913603	    -23.96672269	     -2.35678083	      0.72041609	     39.20228464	      0.00000000	      0.00000000	    -26.52593397	    -11.10437696	    -17.27292974	      5.57182800	    -17.86146066
      0.38500000	      4.33336803	     -3.63000955	     -0.91007827	      0.99882078	      1.03498981	      0.61175235	     18.04486349	      4.92433135	    -13.71695721	     10.05764674	      0.00000000	      0.00000000	      0.12322653	     16.10945633	    -23.62010968	     -2.28374652	      0.62622579	     41.60183368	      0.00000000	      0.00000000	    -25.94341427	    -11.71001303	    -17.78815078	      5.58324868	    -17.59431118
      0.39000000	      4.69519805	     -3.68804008	     -1.17058722	      1.01376183	      1.03364686	      0.61228367	     17.68474912	      5.05662263	    -13.32806813	     10.73006736	      0.00000000	      0.00000000	      0.42171501	     15.98725220	    -23.26158966	     -2.30227265	      0.39400606	     44.05719268	      0.00000000	      0.00000000	    -25.41785285	    -12.38827944	    -18.35734908	      5.67635547	    -17.24680763
      0.39500000	      5.06756252	     -3.82984518	     -1.44750584	      1.02858715	      1.03209620	      0.61277560	     17.32551242	      5.27474104	    -12.82030389	     11.54497502	      0.00000000	      0.00000000	      0.62940773	     15.65977056	    -22.87323347	     -2.42740102	      0.04006272	     46.57262011	      0.00000000	      0.00000000	    -24.93982014	    -13.15778445	    -18.96038469	      5.86056412	    -16.81145606
      0.40000000	      5.43134220	     -4.05905509	     -1.73099647	      1.04331785	      1.03030933	      0.61322493	     16.97820617	      5.58592037	    -12.21392778	     12.47800959	      0.00000000	      0.00000000	      0.67193199	     15.08029335	    -22.43538383	     -2.66629140	     -0.40711643	     49.14779889	      0.00000000	      0.00000000	    -24.50550190	    -14.02769707	    -19.57213157	      6.14050305	    -16.29161773
      0.40500000	      5.76765510	     -4.37011224	     -2.00993647	      1.05798730	      1.02825661	      0.61362622	     16.65756453	      5.98542883	    -11.55233661	     13.51173052	      0.00000000	      0.00000000	      0.48137357	     14.21451774	    -21.92981810	     -3.01505557	     -0.90859323	     51.77614006	      0.00000000	      0.00000000	    -24.11613191	    -14.98798556	    -20.16587168	      6.51308544	    -15.70353905
      0.41000000	      6.06079497	     -4.74809594	     -2.27496622	      1.07263204	      1.02591193	      0.61397653	     16.37992387	      6.45670576	    -10.89362511	     14.63722507	      0.00000000	      0.00000000	      0.01956434	     13.05282020	    -21.34211518	     -3.45855822	     -1.42180414	     54.44660849	      0.00000000	      0.00000000	    -23.77126284	    -16.00919373	    -20.71790825	      6.96602956	    -15.07198874
      0.41500000	      6.30036621	     -5.17116399	     -2.52130495	      1.08727727	      1.02325706	      0.61428034	     16.16172043	      6.97505604	    -10.29562955	     15.85519087	      0.00000000	      0.00000000	     -0.70236718	     11.61374687	    -20.66240806	     -3.97283490	     -1.90867652	     57.14774628	      0.00000000	      0.00000000	    -23.46222337	    -17.05168053	    -21.21198407	      7.47820990	    -14.42144555
      0.42000000	      6.48217165	     -5.61449290	     -2.74960466	      1.10192449	      1.02028498	      0.61455190	     16.01867149	      7.51272422	     -9.80104359	     17.17616509	      0.00000000	      0.00000000	     -1.61706291	      9.94170593	    -19.88488807	     -4.52914033	     -2.34077244	     59.87129872	      0.00000000	      0.00000000	    -23.17122375	    -18.07813293	    -21.64184168	      8.02208527	    -13.76875166
      0.42500000	      6.60823937	     -6.05445036	     -2.96449154	      1.11654817	      1.01700189	      0.61481363	     15.96488293	      8.04329963	     -9.42953935	     18.61970821	      0.00000000	      0.00000000	     -2.60950028	      8.10433015	    -19.00738262	     -5.09859171	     -2.70058010	     62.61356476	      0.00000000	      0.00000000	    -22.87539597	    -19.06285791	    -22.01154770	      8.56785999	    -13.12105048
      0.43000000	      6.68651177	     -6.47189896	     -3.17215290	      1.13110180	      1.01342829	      0.61509146	     16.01111197	      8.54469076	     -9.17790457	     20.21209704	      0.00000000	      0.00000000	     -3.53873812	      6.18904551	    -18.03186321	     -5.65605257	     -2.98027785	     65.37376507	      0.00000000	      0.00000000	    -22.55258000	    -19.99443323	    -22.33454185	      9.08819099	    -12.47783972
      0.43500000	      6.73005147	     -6.85423167	     -3.37822314	      1.14552970	      1.00959986	      0.61540877	     16.16217151	      9.00120704	     -9.02457239	     21.98155508	      0.00000000	      0.00000000	     -4.26736095	      4.29365501	    -16.96538812	     -6.18257910	     -3.17910972	     68.15022390	      0.00000000	      0.00000000	    -22.18653975	    -20.87224606	    -22.63179056	      9.56230297	    -11.83418128
      0.44000000	      6.75561236	     -7.19632593	     -3.58634201	      1.15978186	      1.00556751	      0.61578086	     16.41378506	      9.40541668	     -8.93537556	     23.95056119	      0.00000000	      0.00000000	     -4.68984114	      2.50941882	    -15.82079087	     -6.66674568	     -3.30047980	     70.93640802	      0.00000000	      0.00000000	    -21.76983851	    -21.70014774	    -22.92879620	      9.97871078	    -11.18353586
      0.44500000	      6.78188146	     -7.50023697	     -3.79758440	      1.17382775	      1.00139623	      0.61621085	     16.74946614	      9.75918542	     -8.86940019	     26.12658766	      0.00000000	      0.00000000	     -4.74975520	      0.90203648	    -14.61677063	     -7.10472878	     -3.34990855	     73.71859918	      0.00000000	      0.00000000	    -21.30366427	    -22.48051231	    -23.25183724	     10.33570552	    -10.51995119
      0.45000000	      6.82743580	     -7.77317029	     -4.01055849	      1.18766445	      0.99716217	      0.61668712	     17.13876591	     10.07239675	     -8.78514870	     28.49382861	      0.00000000	      0.00000000	     -4.44066921	     -0.50091235	    -13.37644266	     -7.49859712	     -3.33380002	     76.47591114	      0.00000000	      0.00000000	    -20.79552519	    -23.21068630	    -23.62413946	     10.63938304	     -9.83980478
      0.45500000	      6.90805385	     -8.02416731	     -4.22158223	      1.20131693	      0.99294741	      0.61718257	     17.53844857	     10.35900720	     -8.64731409	     31.00814769	      0.00000000	      0.00000000	     -3.79493702	     -1.71013588	    -12.12338395	     -7.85323659	     -3.25828670	     79.18253495	      0.00000000	      0.00000000	    -20.25630138	    -23.88293799	    -24.06219294	     10.90038929	     -9.14319435
      0.46000000	      7.03338558	     -8.26090713	     -4.42489434	      1.21483197	      0.98883191	      0.61765676	     17.89743280	     10.63205193	     -8.43340185	     33.59719485	      0.00000000	      0.00000000	     -2.87007850	     -2.76257737	    -10.87573435	     -8.17324587	     -3.12812633	     81.81144581	      0.00000000	      0.00000000	    -19.69774659	    -24.48801337	    -24.57221026	     11.13100729	     -8.43459325
      0.46500000	      7.20389052	     -8.48768096	     -4.61288997	      1.22826874	      0.98488384	      0.61806235	     18.16506093	     10.89946758	     -8.13904045	     36.16757548	      0.00000000	      0.00000000	     -1.73805118	     -3.70216540	     -9.64034186	     -8.46095172	     -2.94568395	     84.33852453	      0.00000000	      0.00000000	    -19.13075215	    -25.02036682	    -25.14729508	     11.34314054	     -7.72289301
      0.47000000	      7.40946510	     -8.70444207	     -4.77595583	      1.24168823	      0.98115065	      0.61835474	     18.30064888	     11.16136602	     -7.78073541	     38.61900693	      0.00000000	      0.00000000	     -0.47485311	     -4.56056482	     -8.40924456	     -8.71571513	     -2.70974039	     86.74607742	      0.00000000	      0.00000000	    -18.56386354	    -25.48180262	    -25.76646141	     11.54662494	     -7.02156129
      0.47500000	      7.63056243	     -8.90624613	     -4.90234891	      1.25514413	      0.97765382	      0.61850145	     18.28137585	     11.40872889	     -7.39375552	     40.86193761	      0.00000000	      0.00000000	      0.85278607	     -5.34548404	     -7.16007324	     -8.93355287	     -2.41478644	     89.02471381	      0.00000000	      0.00000000	    -18.00165016	    -25.88133991	    -26.39626225	     11.74724691	     -6.34856899
      0.48000000	      7.84165387	     -9.08289233	     -4.97943750	      1.26867760	      0.97438852	      0.61848831	     18.10594241	     11.62384225	     -7.02346270	     42.83317726	      0.00000000	      0.00000000	      2.20030763	     -6.04089645	     -5.86073940	     -9.10628053	     -2.05230859	     91.17283864	      0.00000000	      0.00000000	    -17.44363612	    -26.23133689	    -26.99518929	     11.94458689	     -5.72481078
      0.48500000	      8.01658965	     -9.21955179	     -4.99681941	      1.28231574	      0.97132895	      0.61832170	     17.79246455	     11.78312721	     -6.71211011	     44.50502569	      0.00000000	      0.00000000	      3.55063510	     -6.61706751	     -4.47775160	     -9.22111552	     -1.61495941	     93.19381697	      0.00000000	      0.00000000	    -16.88505871	    -26.54181090	    -27.52090205	     12.13069303	     -5.17058177
      0.49000000	      8.13509818	     -9.29947046	     -4.95016948	      1.29607172	      0.96843948	      0.61802683	     17.37072500	     11.86259189	     -6.48636999	     45.88574142	      0.00000000	      0.00000000	      4.90868086	     -7.04375441	     -2.98637507	     -9.26265271	     -1.10250879	     95.09180416	      0.00000000	      0.00000000	    -16.31975664	    -26.81613143	    -27.93958464	     12.29099648	     -4.70081675
      0.49500000	      8.18873093	     -9.30871473	     -4.84344355	      1.30994486	      0.96568916	      0.61764233	     16.87107095	     11.84480957	     -6.35076557	     47.01143114	      0.00000000	      0.00000000	      6.28851933	     -7.30089729	     -1.37936975	     -9.21772542	     -0.52609521	     96.86798220	      0.00000000	      0.00000000	    -15.74377816	    -27.05097789	    -28.23491162	     12.40808668	     -4.32050359
      0.50000000	      8.18382185	     -9.24118047	     -4.68782306	      1.32392204	      0.96306557	      0.61721261	     16.31395186	     11.72495851	     -6.28917082	     47.93171829	      0.00000000	      0.00000000	      7.69979068	     -7.38506543	      0.32926096	     -9.08113759	      0.09245967	     98.51872907	      0.00000000	      0.00000000	    -15.15746819	    -27.24099125	    -28.41282835	     12.46717011	     -4.02204702
      0.50500000	      8.13968342	     -9.10150401	     -4.49840884	      1.33798323	      0.96058299	      0.61678042	     15.70412242	     11.51338646	     -6.27272121	     48.69385881	      0.00000000	      0.00000000	      9.13850389	     -7.31211408	      2.10705795	     -8.85922189	      0.72573938	    100.03583481	      0.00000000	      0.00000000	    -14.56506057	    -27.38517534	    -28.49937981	     12.46082967	     -3.78574413
      0.51000000	      8.08238245	     -8.90447962	     -4.29096195	      1.35211079	      0.95828192	      0.61638132	     15.03159821	     11.23346109	     -6.27011925	     49.33076542	      0.00000000	      0.00000000	     10.58441979	     -7.11547535	      3.91127342	     -8.56942517	      1.34674224	    101.40786945	      0.00000000	      0.00000000	    -13.97284405	    -27.49031994	    -28.53203716	     12.39105893	     -3.58340373
      0.51500000	      8.03630411	     -8.67091211	     -4.08004435	      1.36629642	      0.95621898	      0.61604056	     14.27887394	     10.91514499	     -6.25582705	     49.85671070	      0.00000000	      0.00000000	     12.00503740	     -6.83815914	      5.69989781	     -8.23591933	      1.93292269	    102.62214599	      0.00000000	      0.00000000	    -13.38700498	    -27.56823167	    -28.54781096	     12.26766383	     -3.38440400
      0.52000000	      8.01632035	     -8.42113134	     -3.87894002	      1.38054065	      0.95445015	      0.61577354	     13.43149765	     10.58640062	     -6.21298412	     50.27088729	      0.00000000	      0.00000000	     13.36402138	     -6.51948996	      7.44233345	     -7.88273717	      2.46719937	    103.66703725	      0.00000000	      0.00000000	    -12.81130385	    -27.62824111	    -28.57228587	     12.10338596	     -3.16251224
      0.52500000	      8.02334609	     -8.16855106	     -3.70099884	      1.39484646	      0.95301409	      0.61559035	     12.48718943	     10.26558293	     -6.13125133	     50.56542548	      0.00000000	      0.00000000	     14.62943459	     -6.18401098	      9.12587820	     -7.52725086	      2.93619629	    104.53401492	      0.00000000	      0.00000000	    -12.24545236	    -27.67120822	    -28.61326815	     11.90745489	     -2.90068207
      0.53000000	      8.04488768	     -7.91544350	     -3.56118640	      1.40921290	      0.95192315	      0.61550255	     11.45951117	      9.95712959	     -6.00271806	     50.73363511	      0.00000000	      0.00000000	     15.77791394	     -5.84046319	     10.75558355	     -7.17641574	      3.32710975	    105.21875432	      0.00000000	      0.00000000	    -11.68536080	    -27.69069649	    -28.66085077	     11.67979045	     -2.59173084
      0.53500000	      8.05978957	     -7.65184126	     -3.47638498	      1.42363288	      0.95116382	      0.61552767	     10.37553080	      9.65095985	     -5.81928906	     50.77581744	      0.00000000	      0.00000000	     16.79504553	     -5.49001500	     12.34850387	     -6.82623168	      3.62530659	    105.72119381	      0.00000000	      0.00000000	    -11.12478057	    -27.68041610	    -28.69272515	     11.40781184	     -2.23544249
      0.54000000	      8.04513624	     -7.35801101	     -3.46330384	      1.43809585	      0.95070502	      0.61568815	      9.26889476	      9.32535791	     -5.57367386	     50.70093589	      0.00000000	      0.00000000	     17.67423994	     -5.13582562	     13.92527667	     -6.46413906	      3.81448817	    106.04454323	      0.00000000	      0.00000000	    -10.55747062	    -27.64139676	    -28.68224486	     11.06787695	     -1.83467651
      0.54500000	      7.98372011	     -7.01045740	     -3.53389793	      1.45259367	      0.95051183	      0.61600436	      8.16974499	      8.95302597	     -5.26382073	     50.52319089	      0.00000000	      0.00000000	     18.41513921	     -4.78760315	     15.50127544	     -6.07405725	      3.87981300	    106.19301518	      0.00000000	      0.00000000	     -9.98003296	    -27.58303796	    -28.60738058	     10.63221764	     -1.39287605
      0.55000000	      7.87020428	     -6.58961751	     -3.69019749	      1.46712622	      0.95056073	      0.61648542	      7.09451874	      8.50878436	     -4.89767888	     50.25531010	      0.00000000	      0.00000000	     19.02148342	     -4.45966033	     17.07937592	     -5.64250796	      3.81256744	    106.16881646	      0.00000000	      0.00000000	     -9.39476437	    -27.51727312	    -28.45837858	     10.07888302	     -0.91369370
      0.55500000	      7.71305218	     -6.08628219	     -3.92170645	      1.48170399	      0.95084909	      0.61712342	      6.04093880	      7.97647716	     -4.49430896	     49.90301938	      0.00000000	      0.00000000	     19.49826753	     -4.16432724	     18.64732944	     -5.16355950	      3.61412170	    105.97020539	      0.00000000	      0.00000000	     -8.81034113	    -27.45021812	    -28.24074969	      9.40013514	     -0.40171390
      0.56000000	      7.53062698	     -5.50456088	     -4.20730563	      1.49634702	      0.95139381	      0.61789430	      4.99153344	      7.35310444	     -4.07999756	     49.46419546	      0.00000000	      0.00000000	     19.84825573	     -3.90496972	     20.18134242	     -4.64119490	      3.29725595	    105.59203868	      0.00000000	      0.00000000	     -8.23914058	    -27.37730699	    -27.97165270	      8.60589594	      0.13723797
      0.56500000	      7.34359534	     -4.86054287	     -4.52063701	      1.51108199	      0.95222130	      0.61876408	      3.92325541	      6.64908064	     -3.68162998	     48.93240067	      0.00000000	      0.00000000	     20.06870953	     -3.67356172	     21.65368924	     -4.08838997	      2.88421632	    105.02832982	      0.00000000	      0.00000000	     -7.69285298	    -27.28483735	    -27.67175255	      7.72125589	      0.69660354
      0.57000000	      7.16775784	     -4.17726583	     -4.83595968	      1.52593812	      0.95335559	      0.61969632	      2.81745435	      5.88465403	     -3.32100389	     48.30179946	      0.00000000	      0.00000000	     20.14964695	     -3.45478645	     23.04041267	     -3.52292945	      2.40249670	    104.27511772	      0.00000000	      0.00000000	     -7.17912580	    -27.15649686	    -27.35705234	      6.77946906	      1.26977591
      0.57500000	      7.01036079	     -3.47814526	     -5.13220180	      1.54094218	      0.95481105	      0.62065700	      1.66579637	      5.08390300	     -3.01235940	     47.57084622	      0.00000000	      0.00000000	     20.07436108	     -3.23382993	     24.32615475	     -2.96154867	      1.88000681	    103.33217547	      0.00000000	      0.00000000	     -6.70026419	    -26.98142796	    -27.03461354	      5.81355278	      1.85069868
      0.58000000	      6.87094850	     -2.78162511	     -5.39483354	      1.55611304	      0.95659199	      0.62161584	      0.47053904	      4.26860517	     -2.76302604	     46.74382408	      0.00000000	      0.00000000	     19.82223815	     -3.00278377	     25.50469505	     -2.41509403	      1.34090136	    102.20315304	      0.00000000	      0.00000000	     -6.25397107	    -26.75999833	    -26.70394962	      4.84968586	      2.43459000
      0.58500000	      6.74561588	     -2.09892644	     -5.61596427	      1.57145813	      0.95869591	      0.62254618	     -0.75979690	      3.45424729	     -2.57581537	     45.83030676	      0.00000000	      0.00000000	     19.37337485	     -2.76238743	     26.57573658	     -1.88693855	      0.80301287	    100.89469074	      0.00000000	      0.00000000	     -5.83668517	    -26.50411314	    -26.36255916	      3.90437551	      3.01826321
      0.59000000	      6.63177729	     -1.43469467	     -5.79290935	      1.58697442	      0.96111541	      0.62342530	     -2.01630068	      2.64903710	     -2.45185254	     44.84304930	      0.00000000	      0.00000000	     18.71330802	     -2.51959895	     27.54026913	     -1.37457037	      0.27740545	     99.41492799	      0.00000000	      0.00000000	     -5.44848899	    -26.23187432	    -26.01136474	      2.98527157	      3.59897606
      0.59500000	      6.53084322	     -0.78861144	     -5.92566274	      1.60265416	      0.96383775	      0.62423481	     -3.29392321	      1.85478675	     -2.39310510	     43.79516204	      0.00000000	      0.00000000	     17.83505769	     -2.28412479	     28.39691559	     -0.87172008	     -0.23024785	     97.77143199	      0.00000000	      0.00000000	     -5.09577747	    -25.96002380	    -25.65660119	      2.09359678	      4.17196493
      0.60000000	      6.44783406	     -0.15657704	     -6.01443074	      1.61849208	      0.96684443	      0.62495925	     -4.59233179	      1.06836799	     -2.40414546	     42.69765684	      0.00000000	      0.00000000	     16.73686612	     -2.06667683	     29.14074559	     -0.36905442	     -0.71739240	     95.96925867	      0.00000000	      0.00000000	     -4.78890233	    -25.69862141	    -25.30767318	      1.22635972	      4.72855391
      0.60500000	      6.38824633	      0.46805129	     -6.05853671	      1.63449014	      0.97011196	      0.62558485	     -5.91313043	      0.28393703	     -2.49249451	     41.55828705	      0.00000000	      0.00000000	     15.41758873	     -1.87897868	     29.76517498	      0.14534349	     -1.18253715	     94.01046081	      0.00000000	      0.00000000	     -4.53617749	    -25.45034063	    -24.97250632	      0.37825009	      5.25659301
      0.61000000	      6.35356292	      1.09234319	     -6.05669841	      1.65065739	      0.97361249	      0.62610115	     -7.25508129	     -0.50363783	     -2.66732597	     40.38156994	      0.00000000	      0.00000000	     13.87394236	     -1.73314000	     30.26620959	      0.68378771	     -1.62400877	     91.89521426	      0.00000000	      0.00000000	     -4.33882070	    -25.21334985	    -24.65270318	     -0.45625520	      5.74289740
      0.61500000	      6.33793847	      1.72138327	     -6.00722050	      1.66700511	      0.97731394	      0.62650457	     -8.61070611	     -1.29524001	     -2.93763760	     39.16900279	      0.00000000	      0.00000000	     12.10207224	     -1.63843032	     30.64653425	      1.25575265	     -2.03915890	     89.62327215	      0.00000000	      0.00000000	     -4.19108779	    -24.98452184	    -24.34113675	     -1.28091231	      6.17560542
      0.62000000	      6.32837889	      2.35687582	     -5.90723587	      1.68353988	      0.98117987	      0.62679998	     -9.96694086	     -2.08579182	     -3.31131001	     37.91935318	      0.00000000	      0.00000000	     10.10244904	     -1.59625273	     30.91660569	      1.86567232	     -2.42380873	     87.19482089	      0.00000000	      0.00000000	     -4.08520708	    -24.76070317	    -24.02365159	     -2.09665862	      6.54489548
      0.62500000	      6.30849255	      2.99721679	     -5.75230561	      1.70025829	      0.98516898	      0.62699786	    -11.30917552	     -2.86530411	     -3.79477136	     36.63019565	      0.00000000	      0.00000000	      7.88541382	     -1.59618981	     31.09190419	      2.51246249	     -2.77291568	     84.61111473	      0.00000000	      0.00000000	     -4.01588461	    -24.53846338	    -23.68408868	     -2.90170892	      6.84282246
      0.63000000	      6.26357454	      3.63855406	     -5.53838493	      1.71714580	      0.98923487	      0.62710891	    -12.62547890	     -3.62200230	     -4.39128100	     35.30124886	      0.00000000	      0.00000000	      5.47523700	     -1.61567783	     31.18804037	      3.19009923	     -3.08330552	     81.87526647	      0.00000000	      0.00000000	     -3.98038646	    -24.31379677	    -23.30985873	     -3.69258869	      7.06416833
      0.63500000	      6.18453919	      4.27636247	     -5.26581191	      1.73417890	      0.99332712	      0.62714073	    -13.90860140	     -4.34590468	     -5.09704843	     33.93823592	      0.00000000	      0.00000000	      2.91170737	     -1.62423010	     31.21619086	      3.88901981	     -3.35719623	     78.99251037	      0.00000000	      0.00000000	     -3.97586858	    -24.08253186	    -22.89554113	     -4.46596539	      7.20834475
      0.64000000	      6.06948406	      4.90696808	     -4.94230374	      1.75132916	      0.99739468	      0.62709898	    -15.15563732	     -5.03108321	     -5.89749937	     32.55523850	      0.00000000	      0.00000000	      0.24891949	     -1.59107516	     31.18049825	      4.59830089	     -3.60388828	     75.96918920	      0.00000000	      0.00000000	     -3.99814250	    -23.84141600	    -22.44357429	     -5.22059175	      7.28046654
      0.64500000	      5.92265781	      5.52792514	     -4.58249169	      1.76856841	      1.00139044	      0.62699181	    -16.36605362	     -5.67530723	     -6.76648410	     31.17448727	      0.00000000	      0.00000000	     -2.44865919	     -1.49335407	     31.07819216	      5.30738258	     -3.83829393	     72.81092510	      0.00000000	      0.00000000	     -4.04329949	    -23.58904039	    -21.96208470	     -5.95778866	      7.29082352
      0.65000000	      5.75147591	      6.13676268	     -4.20443402	      1.78587406	      1.00527498	      0.62683401	    -17.53880555	     -6.27736898	     -7.66894844	     29.82389580	      0.00000000	      0.00000000	     -5.11263258	     -1.32252320	     30.90217778	      6.00616345	     -4.07726788	     69.52117173	      0.00000000	      0.00000000	     -4.11028655	    -23.32530307	    -21.46074829	     -6.67967144	      7.25382981
      0.65500000	      5.56341257	      6.72910717	     -3.82544658	      1.80323255	      1.00901823	      0.62664749	    -18.66996162	     -6.83419858	     -8.56617663	     28.53331173	      0.00000000	      0.00000000	     -7.67940875	     -1.08847933	     30.64439800	      6.68416311	     -4.33571488	     66.10098677	      0.00000000	      0.00000000	     -4.20211051	    -23.04908246	    -20.94696147	     -7.38628668	      7.18724041
      0.66000000	      5.36453640	      7.29726806	     -3.45936766	      1.82063867	      1.01259913	      0.62645739	    -19.75214791	     -7.33954074	     -9.42203465	     27.33077813	      0.00000000	      0.00000000	    -10.09972104	     -0.82102894	     30.29820866	      7.32988218	     -4.62408024	     62.55044180	      0.00000000	      0.00000000	     -4.32488594	    -22.75527951	    -20.42456412	     -8.07320551	      7.11125845
      0.66500000	      5.15981209	      7.82946234	     -3.11588712	      1.83809075	      1.01600304	      0.62628631	    -20.77573616	     -7.78397887	    -10.20745060	     26.23982126	      0.00000000	      0.00000000	    -12.34608431	     -0.56749128	     29.85965935	      7.93035327	     -4.94788215	     58.87170749	      0.00000000	      0.00000000	     -4.48548797	    -22.43256484	    -19.89538444	     -8.73009985	      7.04667513
      0.67000000	      4.95410144	      8.30981962	     -2.80101807	      1.85558322	      1.01921740	      0.62615030	    -21.73103235	     -8.15531684	    -10.90100372	     25.27757781	      0.00000000	      0.00000000	    -14.41682837	     -0.38568557	     29.32846435	      8.47083049	     -5.30878188	     55.07291063	      0.00000000	      0.00000000	     -4.68904458	    -22.06197741	    -19.36222624	     -9.34048548	      7.01150010
      0.67500000	      4.75286344	      8.71952953	     -2.51751693	      1.87310055	      1.02222771	      0.62605739	    -22.61067057	     -8.43926626	    -11.48677298	     24.45340843	      0.00000000	      0.00000000	    -16.33723762	     -0.33286356	     28.70885605	      8.93516285	     -5.70593914	     51.17123392	      0.00000000	      0.00000000	     -4.93662994	    -21.61552214	    -18.83139699	     -9.88284325	      7.01683131
      0.68000000	      4.56182355	      9.03917430	     -2.26504020	      1.89061628	      1.02501499	      0.62600727	    -23.41078604	     -8.62114836	    -11.95232530	     23.76914533	      0.00000000	      0.00000000	    -18.15619805	     -0.45319703	     28.01025457	      9.30724650	     -6.13671751	     47.19427855	      0.00000000	      0.00000000	     -5.22261344	    -21.05455831	    -18.31287336	    -10.33312620	      7.06395198
      0.68500000	      4.38533174	      9.25207829	     -2.04050408	      1.90809793	      1.02755428	      0.62599146	    -24.12979903	     -8.68888929	    -12.28768425	     23.22234114	      0.00000000	      0.00000000	    -19.93373253	     -0.76809449	     27.24786173	      9.57368335	     -6.59674800	     43.17940265	      0.00000000	      0.00000000	     -5.53198818	    -20.32958448	    -17.81737052	    -10.66870977	      7.14443695
      0.69000000	      4.22439743	      9.34812692	     -1.83896436	      1.92551479	      1.02981495	      0.62599462	    -24.76582237	     -8.63655525	    -12.48408707	     22.81177288	      0.00000000	      0.00000000	    -21.71732010	     -1.27183568	     26.44256142	      9.72733977	     -7.07997022	     39.17096541	      0.00000000	      0.00000000	     -5.83979107	    -19.38403566	    -17.35210771	    -10.87332928	      7.24372723
      0.69500000	      4.07609727	      9.32660251	     -1.65499316	      1.94284384	      1.03176445	      0.62599730	    -25.31501851	     -8.46694167	    -12.53229849	     22.54259014	      0.00000000	      0.00000000	    -23.51321408	     -1.93147985	     25.61904281	      9.77030076	     -7.57916441	     35.21599745	      0.00000000	      0.00000000	     -6.11432972	    -18.16326693	    -16.91836950	    -10.94118937	      7.34681820
      0.70000000	      3.93497237	      9.19643359	     -1.48419529	      1.96007072	      1.03337540	      0.62597998	    -25.77186393	     -8.19190113	    -12.42243195	     22.42865808	      0.00000000	      0.00000000	    -25.26699699	     -2.68994066	     24.80220130	      9.71409376	     -8.08691393	     31.35966637	      0.00000000	      0.00000000	     -6.32285017	    -16.62634365	    -16.51238850	    -10.87821533	      7.44334014
      0.70500000	      3.79570456	      8.97359818	     -1.32434633	      1.97718678	      1.03463305	      0.62592826	    -26.13066435	     -7.83031263	    -12.14749959	     22.49125801	      0.00000000	      0.00000000	    -26.86729298	     -3.47345034	     24.01302599	      9.57647363	     -8.59645498	     27.64193614	      0.00000000	      0.00000000	     -6.43620482	    -14.75583709	    -16.12873261	    -10.70000945	      7.52999722
      0.71000000	      3.65600411	      8.67706624	     -1.17583383	      1.99418550	      1.03553978	      0.62583621	    -26.38758748	     -7.40488621	    -11.71004923	     22.75490833	      0.00000000	      0.00000000	    -28.17535905	     -4.20419402	     23.26520687	      9.37643063	     -9.10183204	     24.09607287	      0.00000000	      0.00000000	     -6.43064000	    -12.56199339	    -15.76435463	    -10.42774775	      7.61038355
      0.71500000	      3.51867718	      8.32524520	     -1.04127867	      2.01106110	      1.03611478	      0.62570547	    -26.54281826	     -6.93910860	    -11.12779037	     23.24162173	      0.00000000	      0.00000000	    -29.06895782	     -4.81581503	     22.56334808	      9.13019058	     -9.59692237	     20.74879737	      0.00000000	      0.00000000	     -6.28798276	    -10.08130853	    -15.42166887	    -10.08387480	      7.69299693
      0.72000000	      3.39183211	      7.93430217	     -0.92428856	      2.02780915	      1.03638963	      0.62554026	    -26.60210844	     -6.45498384	    -10.43412276	     23.96480451	      0.00000000	      0.00000000	    -29.48157152	     -5.26700465	     21.90350515	      8.85019637	    -10.07299520	     17.62116040	      0.00000000	      0.00000000	     -5.99720805	     -7.37373494	    -15.10948029	     -9.68917498	      7.78757391
      0.72500000	      3.28660004	      7.51859052	     -0.82772318	      2.04442784	      1.03640136	      0.62534242	    -26.57655852	     -5.97191821	     -9.67313728	     24.92434673	      0.00000000	      0.00000000	    -29.42142423	     -5.54837644	     21.27640018	      8.54711610	    -10.51546545	     14.72914489	      0.00000000	      0.00000000	     -5.55910934	     -4.52302113	    -14.84093811	     -9.26198025	      7.90015379
      0.73000000	      3.21326305	      7.09218212	     -0.75247692	      2.06091933	      1.03618499	      0.62511036	    -26.48034659	     -5.50682148	     -8.89218464	     26.10487058	      0.00000000	      0.00000000	    -28.96600107	     -5.68086989	     20.67240568	      8.23274541	    -10.90269805	     12.08414437	      0.00000000	      0.00000000	     -4.99173010	     -1.63732665	    -14.62906807	     -8.81917319	      8.02919828
      0.73500000	      3.17808112	      6.66979618	     -0.69750747	      2.07729056	      1.03576805	      0.62484299	    -26.32783654	     -5.07468962	     -8.13550454	     27.47796521	      0.00000000	      0.00000000	    -28.23874907	     -5.70703706	     20.08615007	      7.92092491	    -11.21023300	      9.69462063	      0.00000000	      0.00000000	     -4.33135128	      1.15900768	    -14.48236218	     -8.37754706	      8.16545725
      0.74000000	      3.18246111	      6.26587679	     -0.66065700	      2.09355278	      1.03516890	      0.62454527	    -26.13178020	     -4.68843169	     -7.44025841	     29.00714738	      0.00000000	      0.00000000	    -27.37861265	     -5.67729303	     19.51899207	      7.62528908	    -11.42046612	      7.56951398	      0.00000000	      0.00000000	     -3.62604538	      3.74634494	    -14.40282271	     -7.95376324	      8.29562155
      0.74500000	      3.22437424	      5.89205464	     -0.63937406	      2.10971949	      1.03439879	      0.62423186	    -25.90298814	     -4.35743506	     -6.83427688	     30.65372463	      0.00000000	      0.00000000	    -26.51139575	     -5.63488373	     18.97877485	      7.35518096	    -11.53329813	      5.72180993	      0.00000000	      0.00000000	     -2.92359065	      6.03616695	    -14.38705870	     -7.56240859	      8.40739235
      0.75000000	      3.30099206	      5.55485300	     -0.63110747	      2.12580318	      1.03346595	      0.62392767	    -25.65081488	     -4.08600360	     -6.33461372	     32.38248544	      0.00000000	      0.00000000	    -25.72955650	     -5.60644994	     18.47676212	      7.11265156	    -11.57060831	      4.16911021	      0.00000000	      0.00000000	     -2.25891965	      7.98928155	    -14.42960920	     -7.21383492	      8.49325998
      0.75500000	      3.41128258	      5.25586571	     -0.63346997	      2.14181208	      1.03237973	      0.62366492	    -25.38373790	     -3.87374905	     -5.94731171	     34.16643364	      0.00000000	      0.00000000	    -25.08414552	     -5.60330485	     18.02223231	      6.89341320	    -11.56853421	      2.92880235	      0.00000000	      0.00000000	     -1.64704617	      9.61365114	    -14.52685297	     -6.91416222	      8.55101205
      0.76000000	      3.55723482	      4.99473564	     -0.64402237	      2.15774769	      1.03115207	      0.62347550	    -25.10932323	     -3.71862801	     -5.66959394	     35.98981687	      0.00000000	      0.00000000	    -24.58787348	     -5.63109249	     17.61683968	      6.69193471	    -11.55879036	      2.00901859	      0.00000000	      0.00000000	     -1.08468774	     10.94238679	    -14.67939369	     -6.66771075	      8.58098400
      0.76500000	      3.74285191	      4.77280344	     -0.65976986	      2.17360383	      1.02979477	      0.62338093	    -24.83300775	     -3.62082642	     -5.49432298	     37.84883669	      0.00000000	      0.00000000	    -24.22476653	     -5.70045157	     17.25200560	      6.50727550	    -11.54973484	      1.40053604	      0.00000000	      0.00000000	     -0.55915565	     12.00769165	    -14.89132590	     -6.47965603	      8.58250595
      0.77000000	      3.97146994	      4.59527425	     -0.67708362	      2.18936887	      1.02831405	      0.62338522	    -24.55628167	     -3.58536246	     -5.41454953	     39.74953169	      0.00000000	      0.00000000	    -23.96212711	     -5.83286295	     16.91089458	      6.34617528	    -11.51963235	      1.07480183	      0.00000000	      0.00000000	     -0.06074597	     12.82608309	    -15.16667857	     -6.35709184	      8.55195106
      0.77500000	      4.24329833	      4.47173275	     -0.69251937	      2.20503212	      1.02670611	      0.62347403	    -24.27606254	     -3.62302263	     -5.42600873	     41.70306207	      0.00000000	      0.00000000	    -23.76239917	     -6.06013936	     16.57322099	      6.22323521	    -11.42608528	      0.98908083	      0.00000000	      0.00000000	      0.40445831	     13.39492930	    -15.50540021	     -6.30890259	      8.48252519
      0.78000000	      4.55473958	      4.41556262	     -0.70376467	      2.22059153	      1.02495655	      0.62361859	    -23.98633708	     -3.74969070	     -5.52716149	     43.71987669	      0.00000000	      0.00000000	    -23.59326599	     -6.41887092	     16.22022238	      6.15961685	    -11.22553479	      1.09610691	      0.00000000	      0.00000000	      0.80398255	     13.69122795	    -15.90154178	     -6.34533572	      8.36489305
      0.78500000	      4.89940818	      4.44173281	     -0.70938011	      2.23605683	      1.02304399	      0.62378176	    -23.68106905	     -3.98297701	     -5.71725873	     45.80486415	      0.00000000	      0.00000000	    -23.43352707	     -6.94190234	     15.83902906	      6.18001703	    -10.89310197	      1.35542166	      0.00000000	      0.00000000	      1.07462950	     13.67012865	    -16.34454256	     -6.47658439	      8.18855453
      0.79000000	      5.26966655	      4.56229548	     -0.70720136	      2.25144449	      1.02094555	      0.62392441	    -23.35629492	     -4.33564813	     -5.99271470	     47.95517627	      0.00000000	      0.00000000	    -23.27264787	     -7.64867086	     15.42690724	      6.30679372	    -10.43565718	      1.74431056	      0.00000000	      0.00000000	      1.12987400	     13.27017687	    -16.82236495	     -6.70918634	      7.94422792
      0.79500000	      5.65750642	      4.78094536	     -0.69283091	      2.26676714	      1.01864124	      0.62401160	    -23.00992658	     -4.80842871	     -6.34303958	     50.16124094	      0.00000000	      0.00000000	    -23.10564384	     -8.53678614	     14.99507338	      6.55237204	     -9.89520803	      2.26552115	      0.00000000	      0.00000000	      0.88190371	     12.43086478	    -17.32422435	     -7.04116213	      7.62651767
      0.80000000	      6.05418994	      5.09001416	     -0.65956967	      2.28202382	      1.01611579	      0.62401755	    -22.63919567	     -5.38697406	     -6.74935529	     52.41010646	      0.00000000	      0.00000000	    -22.92813316	     -9.57939846	     14.57066258	      6.91400119	     -9.34193767	      2.94840010	      0.00000000	      0.00000000	      0.27356110	     11.11750699	    -17.84133841	     -7.45934592	      7.23516682
      0.80500000	      6.44917197	      5.47275285	     -0.59958270	      2.29719607	      1.01335941	      0.62392762	    -22.23741029	     -6.04606186	     -7.18765406	     54.68942935	      0.00000000	      0.00000000	    -22.73426968	    -10.73226455	     14.19530749	      7.37480477	     -8.85734190	      3.84244600	      0.00000000	      0.00000000	     -0.69248561	      9.34170730	    -18.36611843	     -7.94204009	      6.77364150
      0.81000000	      6.82966742	      5.91021303	     -0.50504722	      2.31224998	      1.01036997	      0.62373622	    -21.79243717	     -6.75895070	     -7.63493544	     56.99054056	      0.00000000	      0.00000000	    -22.51621508	    -11.94733307	     13.91996436	      7.91088382	     -8.51137781	      5.00638759	      0.00000000	      0.00000000	     -1.94077055	      7.17041194	    -18.89157088	     -8.46627801	      6.24566386
      0.81500000	      7.18146115	      6.38835075	     -0.36850434	      2.32714188	      1.00715586	      0.62344207	    -21.28768055	     -7.50597090	     -8.07385819	     59.30981385	      0.00000000	      0.00000000	    -22.26364842	    -13.18404099	     13.79742665	      8.49987067	     -8.34165901	      6.49698696	      0.00000000	      0.00000000	     -3.33348281	      4.72313288	    -19.41159611	     -9.01497649	      5.65186872
      0.82000000	      7.49065717	      6.90087380	     -0.18255765	      2.34182556	      1.00373719	      0.62304316	    -20.70486540	     -8.27739831	     -8.49370489	     61.64796256	      0.00000000	      0.00000000	    -21.96477865	    -14.41317641	     13.87397651	      9.12636985	     -8.34192476	      8.35871483	      0.00000000	      0.00000000	     -4.70439378	      2.15556371	    -19.92173919	     -9.57917445	      4.98852007
      0.82500000	      7.74683963	      7.44672583	      0.06045167	      2.35626017	      1.00014522	      0.62253346	    -20.02904792	     -9.06987699	     -8.88885648	     64.00673827	      0.00000000	      0.00000000	    -21.61066547	    -15.61465271	     14.17965274	      9.78301759	     -8.46241085	     10.61313610	      0.00000000	      0.00000000	     -5.90728815	     -0.37210735	    -20.42104508	    -10.15435202	      4.24881761
      0.83000000	      7.94806724	      8.02442213	      0.36796312	      2.37041876	      0.99642210	      0.62190367	    -19.25616398	     -9.87913178	     -9.25656242	     66.38347162	      0.00000000	      0.00000000	    -21.20081749	    -16.77227745	     14.71708912	     10.46808267	     -8.62164623	     13.24877783	      0.00000000	      0.00000000	     -6.85843905	     -2.73391037	    -20.91572380	    -10.73378329	      3.42635394
      0.83500000	      8.10547471	      8.62650923	      0.74534556	      2.38429680	      0.99262093	      0.62114787	    -18.39970822	    -10.69295724	     -9.59471229	     68.76610899	      0.00000000	      0.00000000	    -20.74548360	    -17.86857414	     15.45305998	     11.18078237	     -8.72729694	     16.21579080	      0.00000000	      0.00000000	     -7.54992958	     -4.86650179	    -21.42233900	    -11.30319288	      2.51990419
      0.84000000	      8.24356676	      9.23659260	      1.19302970	      2.39791878	      0.98880304	      0.62027465	    -17.49103155	    -11.48790616	     -9.90002685	     71.13204181	      0.00000000	      0.00000000	    -20.26250241	    -18.88354126	     16.31886071	     11.91573601	     -8.70040805	     19.42983696	      0.00000000	      0.00000000	     -8.02504571	     -6.77364177	    -21.96640457	    -11.83956649	      1.53810544
      0.84500000	      8.39450692	      9.82962752	      1.70398733	      2.41134003	      0.98503115	      0.61931590	    -16.57117232	    -12.23093515	    -10.16727396	     73.45164419	      0.00000000	      0.00000000	    -19.77102177	    -19.79893240	     17.22158181	     12.65856463	     -8.49445832	     22.78502374	      0.00000000	      0.00000000	     -8.33030246	     -8.50698363	    -22.57485992	    -12.31399545	      0.50205381
      0.85000000	      8.58875198	     10.37469161	      2.26283514	      2.42464139	      0.98136031	      0.61832573	    -15.67772674	    -12.88475293	    -10.38933624	     75.69431435	      0.00000000	      0.00000000	    -19.28617967	    -20.60402749	     18.06202946	     13.38446344	     -8.10230734	     26.17040231	      0.00000000	      0.00000000	     -8.47374053	    -10.13538310	    -23.26546909	    -12.69625011	     -0.55541447
      0.85500000	      8.84655341	     10.83920415	      2.84618220	      2.43791681	      0.97783067	      0.61736804	    -14.83285876	    -13.41481073	    -10.55656803	     77.83400509	      0.00000000	      0.00000000	    -18.81683025	    -21.29691172	     18.75213611	     14.06036621	     -7.55095723	     29.48319815	      0.00000000	      0.00000000	     -8.41400045	    -11.71641355	    -24.03836287	    -12.95928942	     -1.59294730
      0.86000000	      9.17341262	     11.19383042	      3.42293642	      2.45125735	      0.97446364	      0.61649918	    -14.03650676	    -13.79632567	    -10.65432824	     79.85296234	      0.00000000	      0.00000000	    -18.36544856	    -21.87995986	     19.22693309	     14.64997295	     -6.88984073	     32.63519747	      0.00000000	      0.00000000	     -8.08284314	    -13.27827792	    -24.87296618	    -13.08351258	     -2.56440523
      0.86500000	      9.55916210	     11.41715332	      3.95513720	      2.46473611	      0.97126178	      0.61575418	    -13.26491189	    -14.01957631	    -10.66032900	     81.74400437	      0.00000000	      0.00000000	    -17.92856069	    -22.35368203	     19.45079936	     15.12015093	     -6.17807918	     35.55384229	      0.00000000	      0.00000000	     -7.42213835	    -14.81451518	    -25.72983696	    -13.06067036	     -3.42259654
      0.87000000	      9.97921460	     11.49910624	      4.40142204	      2.47839774	      0.96821225	      0.61514129	    -12.47355008	    -14.09155010	    -10.54496946	     83.51119723	      0.00000000	      0.00000000	    -17.49736116	    -22.71370121	     19.41956982	     15.44694713	     -5.47332740	     38.18260166	      0.00000000	      0.00000000	     -6.41095568	    -16.28909079	    -26.55584122	    -12.89654334	     -4.12432224
      0.87500000	     10.39878988	     11.44283503	      4.72325201	      2.49225484	      0.96529443	      0.61464647	    -11.60568361	    -14.03364656	    -10.27614048	     85.16764401	      0.00000000	      0.00000000	    -17.05934331	    -22.95268728	     19.15770093	     15.61974972	     -4.82393702	     40.48353143	      0.00000000	      0.00000000	     -5.07096113	    -17.64677578	    -27.29307939	    -12.61167351	     -4.63703202
      0.88000000	     10.78151706	     11.26535632	      4.89166222	      2.50629257	      0.96249196	      0.61424705	    -10.60732126	    -13.87728783	     -9.82768155	     86.72979834	      0.00000000	      0.00000000	    -16.60160697	    -23.06606167	     18.70866390	     15.64323500	     -4.26540705	     42.44078609	      0.00000000	      0.00000000	     -3.45540653	    -18.82515843	    -27.89197287	    -12.24033001	     -4.94568194
      0.88500000	     11.10028917	     10.99674490	      4.89304478	      2.52047931	      0.95980625	      0.61392955	     -9.44458862	    -13.65901735	     -9.18957322	     88.20994716	      0.00000000	      0.00000000	    -16.11569264	    -23.05835861	     18.12059179	     15.53748528	     -3.81927921	     44.06205582	      0.00000000	      0.00000000	     -1.63459780	    -19.76842476	    -28.32501374	    -11.82746470	     -5.05857811
      0.89000000	     11.34543094	     10.67645792	      4.73360144	      2.53477816	      0.95726546	      0.61370126	     -8.11611400	    -13.41501117	     -8.37673765	     89.60994154	      0.00000000	      0.00000000	    -15.60275715	    -22.94685921	     17.43307849	     15.33609872	     -3.49124199	     45.37643103	      0.00000000	      0.00000000	      0.31309271	    -20.44401625	    -28.59504092	    -11.42225725	     -5.01086238
      0.89500000	     11.52617548	     10.34621931	      4.44114589	      2.54915460	      0.95492316	      0.61358780	     -6.65448439	    -13.17514343	     -7.43228048	     90.91890426	      0.00000000	      0.00000000	    -15.07652294	    -22.76083904	     16.67054969	     15.08152790	     -3.26825073	     46.42891189	      0.00000000	      0.00000000	      2.30406433	    -20.85838177	    -28.73370581	    -11.06822664	     -4.86279603
      0.90000000	     11.66434379	     10.04112661	      4.06228737	      2.56357959	      0.95284575	      0.61361905	     -5.11519845	    -12.95790650	     -6.42229077	     92.11612915	      0.00000000	      0.00000000	    -14.56061252	    -22.53680047	     15.84436759	     14.81730058	     -3.11820347	     47.27275515	      0.00000000	      0.00000000	      4.25225147	    -21.06138134	    -28.78983820	    -10.79308687	     -4.69018794
      0.90500000	     11.78273023	      9.78180412	      3.65446183	      2.57803001	      0.95109203	      0.61381320	     -3.55697515	    -12.76730839	     -5.42265971	     93.17822586	      0.00000000	      0.00000000	    -14.07885649	    -22.31087959	     14.96174596	     14.57803837	     -2.99526816	     47.96188420	      0.00000000	      0.00000000	      6.07865649	    -21.12998534	    -28.81173971	    -10.60242676	     -4.56772060
      0.91000000	     11.89402359	      9.57037877	      3.27451445	      2.59248796	      0.94969354	      0.61416676	     -2.02208052	    -12.59256422	     -4.50198794	     94.08736288	      0.00000000	      0.00000000	    -13.64274435	    -22.11078039	     14.03533273	     14.38050673	     -2.85027762	     48.54481462	      0.00000000	      0.00000000	      7.72722362	    -21.13604578	    -28.83098493	    -10.47952138	     -4.55083849
      0.91500000	     11.99634915	      9.39212058	      2.96714334	      2.60693949	      0.94864568	      0.61465346	     -0.52605961	    -12.41146561	     -3.70693738	     94.83653768	      0.00000000	      0.00000000	    -13.24450776	    -21.95140189	     13.08615669	     14.22025704	     -2.64280275	     49.05915464	      0.00000000	      0.00000000	      9.17710492	    -21.11878944	    -28.85530602	    -10.39127597	     -4.66414302
      0.92000000	     12.07742651	      9.22197356	      2.75692906	      2.62137428	      0.94791453	      0.61523028	      0.93887742	    -12.19687758	     -3.05557991	     95.42924689	      0.00000000	      0.00000000	    -12.86102952	    -21.83699921	     12.13733086	     14.07560403	     -2.35094023	     49.52596890	      0.00000000	      0.00000000	     10.44145115	    -21.08041608	    -28.87288399	    -10.29790083	     -4.90039336
      0.92500000	     12.12401184	      9.03245810	      2.64658862	      2.63578723	      0.94745535	      0.61584663	      2.39023643	    -11.92368566	     -2.54058385	     95.87418103	      0.00000000	      0.00000000	    -12.46553297	    -21.76782668	     11.20280437	     13.91602434	     -1.97532680	     49.94605802	      0.00000000	      0.00000000	     11.55365450	    -21.00372337	    -28.86386702	    -10.16215887	     -5.22789442
      0.93000000	     12.13079048	      8.79947670	      2.62151900	      2.65018045	      0.94723197	      0.61645298	      3.83991431	    -11.57347802	     -2.13970940	     96.17847256	      0.00000000	      0.00000000	    -12.03959886	    -21.74579902	     10.27873925	     13.71055828	     -1.53585393	     50.30114206	      0.00000000	      0.00000000	     12.55059219	    -20.87572452	    -28.81248080	     -9.95482378	     -5.60183559
      0.93500000	     12.10407710	      8.50511345	      2.65794976	      2.66456069	      0.94722757	      0.61700786	      5.28561268	    -11.13622234	     -1.82805075	     96.34353416	      0.00000000	      0.00000000	    -11.57991009	    -21.77482089	      9.34337234	     13.43364224	     -1.06323090	     50.56096595	      0.00000000	      0.00000000	     13.46080205	    -20.70175540	    -28.71462612	     -9.65614872	     -5.97661018
      0.94000000	     12.05916117	      8.13882012	      2.73115582	      2.67893193	      0.94744388	      0.61748320	      6.71229165	    -10.61018409	     -1.58650462	     96.36533538	      0.00000000	      0.00000000	    -11.09814243	    -21.85583539	      8.36589088	     13.06828414	     -0.58970021	     50.69417752	      0.00000000	      0.00000000	     14.29927465	    -20.50412818	    -28.57881409	     -9.25575463	     -6.31713071
      0.94500000	     12.01396052	      7.69880501	      2.82134233	      2.69328875	      0.94789344	      0.61786620	      8.10004149	    -10.00227436	     -1.40434346	     96.23786610	      0.00000000	      0.00000000	    -10.61554217	    -21.98102615	      7.31880934	     12.60813470	     -0.14195128	     50.67830312	      0.00000000	      0.00000000	     15.06700806	    -20.30967412	    -28.42175037	     -8.75325101	     -6.60703565
      0.95000000	     11.98333290	      7.19392122	      2.91648720	      2.70761705	      0.94859285	      0.61815604	      9.43140240	     -9.32982132	     -1.27765800	     95.95680992	      0.00000000	      0.00000000	    -10.15523556	    -22.13229178	      6.18645083	     12.05949370	      0.26293328	     50.50460913	      0.00000000	      0.00000000	     15.75296107	    -20.13600587	    -28.26236598	     -8.15962982	     -6.85183218
      0.95500000	     11.97652450	      6.64401967	      3.01256413	      2.72190374	      0.94956114	      0.61835729	     10.69390762	     -8.62133618	     -1.20653250	     95.52095510	      0.00000000	      0.00000000	     -9.73515421	    -22.28539191	      4.96637557	     11.44155890	      0.61839533	     50.17717241	      0.00000000	      0.00000000	     16.33656207	    -19.98463851	    -28.11721044	     -7.49717525	     -7.07592818
      0.96000000	     11.99708165	      6.07627555	      3.11178032	      2.73615075	      0.95082202	      0.61847626	     11.87876953	     -7.91235884	     -1.19234013	     94.93083765	      0.00000000	      0.00000000	     -9.36326660	    -22.41684873	      3.66600497	     10.78207147	      0.92600527	     49.70835702	      0.00000000	      0.00000000	     16.79010704	    -19.84331139	    -27.99721702	     -6.79566914	     -7.31406219
      0.96500000	     12.04338488	      5.51784645	      3.21910144	      2.75038666	      0.95240509	      0.61852326	     12.97916099	     -7.23627462	     -1.23506602	     94.18621494	      0.00000000	      0.00000000	     -9.03590040	    -22.50981491	      2.29822009	     10.10883372	      1.19045833	     49.11311870	      0.00000000	      0.00000000	     17.08162599	    -19.69461951	    -27.90484570	     -6.08553818	     -7.59950787
      0.97000000	     12.10866607	      4.98840587	      3.33760298	      2.76466780	      0.95434084	      0.61851858	     13.99104000	     -6.61471154	     -1.33049255	     93.28492727	      0.00000000	      0.00000000	     -8.73989857	    -22.55732990	      0.87882052	      9.44149357	      1.41408982	     48.40456868	      0.00000000	      0.00000000	     17.17925271	    -19.52531098	    -27.83194641	     -5.39135048	     -7.95311711
      0.97500000	     12.18113700	      4.49579522	      3.46457201	      2.77906374	      0.95664821	      0.61849757	     14.91632121	     -6.05209021	     -1.46845754	     92.22435708	      0.00000000	      0.00000000	     -8.45868650	    -22.56319442	     -0.57329044	      8.78733672	      1.59370708	     47.59361102	      0.00000000	      0.00000000	     17.05728069	    -19.33081154	    -27.76057980	     -4.72815283	     -8.37752334
      0.98000000	     12.24664969	      4.03549867	      3.59077912	      2.79363072	      0.95932255	      0.61850831	     15.76391310	     -5.53581241	     -1.63418755	     91.00391817	      0.00000000	      0.00000000	     -8.17996991	    -22.54058301	     -2.03594612	      8.14153249	      1.72163480	     46.69307379	      0.00000000	      0.00000000	     16.70171556	    -19.11293300	    -27.66925152	     -4.10022948	     -8.85832327
      0.98500000	     12.29451256	      3.59341380	      3.70316487	      2.80838830	      0.96233368	      0.61859991	     16.54509221	     -5.04144736	     -1.81248051	     89.62607585	      0.00000000	      0.00000000	     -7.90089335	    -22.50834276	     -3.48691245	      7.49077333	      1.78958718	     45.72233578	      0.00000000	      0.00000000	     16.11173200	    -18.87369101	    -27.54285487	     -3.50156610	     -9.37040334
      0.99000000	     12.32267932	      3.15104487	      3.78892335	      2.82331518	      0.96563535	      0.61880735	     17.26620171	     -4.54097218	     -1.99205259	     88.09531683	      0.00000000	      0.00000000	     -7.62771850	    -22.48578007	     -4.90922298	      6.81887054	      1.79137761	     44.70756563	      0.00000000	      0.00000000	     15.29604439	    -18.61098416	    -27.37970624	     -2.91851877	     -9.88608790
      0.99500000	     12.33815350	      2.69122652	      3.83916717	      2.83836590	      0.96917842	      0.61914277	     17.92459042	     -4.01098655	     -2.16812245	     86.41648306	      0.00000000	      0.00000000	     -7.37063781	    -22.48739043	     -6.29458437	      6.11213657	      1.72273690	     43.67661835	      0.00000000	      0.00000000	     14.26712495	    -18.31987900	    -27.19076462	     -2.33438656	    -10.38241199
      1.00000000	     12.35262220	      2.20213182	      3.85104157	      2.85349528	      0.97292031	      0.61959738	     18.51017525	     -3.43797014	     -2.34273921	     84.59382434	      0.00000000	      0.00000000	     -7.13736233	    -22.51889254	     -7.64293449	      5.36273975	      1.58019520	     42.65175578	      0.00000000	      0.00000000	     13.03674809	    -17.99793974	    -26.99255619	     -1.73416903	    -10.84542079
      1.00500000	     12.37629221	      1.67857294	      3.82723423	      2.86867563	      0.97682809	      0.62015064	     19.01091334	     -2.81918209	     -2.52247236	     82.63075480	      0.00000000	      0.00000000	     -6.92982462	    -22.57570320	     -8.95889034	      4.56969024	      1.36059887	     41.64436860	      0.00000000	      0.00000000	     11.61414160	    -17.64924638	    -26.79873577	     -1.10796856	    -11.27037313
      1.01000000	     12.41286996	      1.12121871	      3.77302295	      2.88390104	      0.98087628	      0.62078088	     19.41889231	     -2.15990135	     -2.71411808	     80.52958059	      0.00000000	      0.00000000	     -6.74593700	    -22.64469041	    -10.24691244	      3.73807351	      1.06059665	     40.65401631	      0.00000000	      0.00000000	     10.00630105	    -17.28285070	    -26.61420594	     -0.45252520	    -11.65882247
      1.01500000	     12.45770836	      0.53507303	      3.69268419	      2.89918227	      0.98504245	      0.62147279	     19.73378465	     -1.46945537	     -2.92099521	     78.29110335	      0.00000000	      0.00000000	     -6.58390050	    -22.70911552	    -11.50792774	      2.87744599	      0.67579668	     39.67105478	      0.00000000	      0.00000000	      8.21973370	    -16.90618752	    -26.43358462	      0.22882947	    -12.01476773
      1.02000000	     12.49965448	     -0.07196704	      3.58721079	      2.91453926	      0.98930343	      0.62222017	     19.96214421	     -0.75830249	     -3.14217995	     75.91470015	      0.00000000	      0.00000000	     -6.44435473	    -22.75500604	    -12.73953346	      2.00024184	      0.20116525	     38.68056666	      0.00000000	      0.00000000	      6.26323307	    -16.51818161	    -26.24367453	      0.92738360	    -12.34130074
      1.02500000	     12.52499751	     -0.69061945	      3.45418917	      2.92999580	      0.99363219	      0.62302404	     20.11396492	     -0.03646038	     -3.37454201	     73.39917606	      0.00000000	      0.00000000	     -6.32861696	    -22.77586582	    -13.93875412	      1.12051520	     -0.36591276	     37.66642205	      0.00000000	      0.00000000	      4.15123820	    -16.10714416	    -26.02766562	      1.63131668	    -12.63829863
      1.03000000	     12.52114010	     -1.31185431	      3.28952290	      2.94557612	      0.99799482	      0.62388786	     20.19923918	      0.68742512	     -3.61556957	     70.74401710	      0.00000000	      0.00000000	     -6.23592787	    -22.77317473	    -15.10431965	      0.25297395	     -1.02110086	     36.61557196	      0.00000000	      0.00000000	      1.90679041	    -15.65508276	    -25.76886068	      2.32857178	    -12.90196315
      1.03500000	     12.47877435	     -1.92791759	      3.08992091	      2.96130080	      1.00234924	      0.62481323	     20.22598700	      1.40637109	     -3.86522232	     67.95037300	      0.00000000	      0.00000000	     -6.16324938	    -22.75255839	    -16.23679671	     -0.58770410	     -1.75042918	     35.52206632	      0.00000000	      0.00000000	     -0.43711597	    -15.14618249	    -25.45344459	      3.00909267	    -13.12701955
      1.04000000	     12.39248187	     -2.53231479	      2.85495374	      2.97718220	      1.00664802	      0.62579794	     20.19971736	      2.11453596	     -4.12651993	     65.02122135	      0.00000000	      0.00000000	     -6.10765019	    -22.71768687	    -17.33695929	     -1.38754769	     -2.53199337	     34.38945024	      0.00000000	      0.00000000	     -2.83847315	    -14.57596550	    -25.07239315	      3.66570648	    -13.31063003
      1.04500000	     12.26005430	     -3.11925585	      2.58780285	      2.99322254	      1.01084426	      0.62683570	     20.12396468	      2.80630085	     -4.40535078	     61.96094213	      0.00000000	      0.00000000	     -6.06851500	    -22.66428270	    -18.40351948	     -2.13433110	     -3.34169108	     33.23088027	      0.00000000	      0.00000000	     -5.24934542	    -13.95744155	    -24.62189171	      4.29401300	    -13.45516420
      1.05000000	     12.08127930	     -3.68285210	      2.29438334	      3.00941610	      1.01489646	      0.62791613	     20.00147753	      3.47526366	     -4.70955074	     58.77544151	      0.00000000	      0.00000000	     -6.04732157	    -22.57600126	    -19.43152193	     -2.81847776	     -4.15994619	     32.06743690	      0.00000000	      0.00000000	     -7.62042652	    -13.31995525	    -24.10206424	      4.89134967	    -13.56782830
      1.05500000	     11.85741333	     -4.21605857	      1.98151062	      3.02575276	      1.01877026	      0.62902579	     19.83506969	      4.11333959	     -5.04751428	     55.47348204	      0.00000000	      0.00000000	     -6.04511313	    -22.42352312	    -20.41273255	     -3.43301652	     -4.97545530	     30.92527547	      0.00000000	      0.00000000	     -9.90622043	    -12.69955536	    -23.51551663	      5.45473679	    -13.65801676
      1.06000000	     11.59199014	     -4.71002588	      1.65554866	      3.04221974	      1.02243872	      0.63015074	     19.62728888	      4.71058028	     -5.42772143	     52.06853850	      0.00000000	      0.00000000	     -6.05950160	    -22.16717704	    -21.33825800	     -3.97285755	     -5.78368458	     29.83202552	      0.00000000	      0.00000000	    -12.06999457	    -12.12681388	    -22.86744479	      5.97894591	    -13.73478487
      1.06500000	     11.29215372	     -5.15449346	      1.32230583	      3.05879972	      1.02588241	      0.63127959	     19.37960612	      5.25592705	     -5.85986437	     48.58045269	      0.00000000	      0.00000000	     -6.08272053	    -21.76117069	    -22.20177015	     -4.43408196	     -6.58116455	     28.81305809	      0.00000000	      0.00000000	    -14.08810495	    -11.62039403	    -22.16718541	      6.45598241	    -13.80589753
      1.07000000	     10.96926102	     -5.53878433	      0.98737741	      3.07546590	      1.02908898	      0.63240582	     19.09255988	      5.73818468	     -6.35581401	     45.03687277	      0.00000000	      0.00000000	     -6.10096193	    -21.15617377	    -23.00143403	     -4.81310015	     -7.35900892	     27.88837550	      0.00000000	      0.00000000	    -15.95368962	    -11.18927320	    -21.42988597	      6.87570929	    -13.87805024
      1.07500000	     10.63832875	     -5.85259426	      0.65574825	      3.09217676	      1.03205131	      0.63352817	     18.76708324	      6.14659836	     -6.92805247	     41.47408107	      0.00000000	      0.00000000	     -6.09450213	    -20.29939502	    -23.74005279	     -5.10529440	     -8.09872377	     27.07063162	      0.00000000	      0.00000000	    -17.67887853	    -10.84031085	    -20.67725115	      7.22665165	    -13.95710264
      1.08000000	     10.31611304	     -6.08644829	      0.33077693	      3.10887574	      1.03476432	      0.63464929	     18.40637240	      6.47127316	     -7.58543019	     37.93609388	      0.00000000	      0.00000000	     -6.03819800	    -19.13569400	    -24.42346666	     -5.30379247	     -8.77126526	     26.36475055	      0.00000000	      0.00000000	    -19.29362652	    -10.58528034	    -19.93600003	      7.49683453	    -14.04786072
      1.08500000	     10.01742417	     -6.23251768	      0.01383422	      3.12550058	      1.03722105	      0.63577278	     18.01787767	      6.70421995	     -8.32871715	     34.47127245	      0.00000000	      0.00000000	     -5.90310334	    -17.61379220	    -25.05700901	     -5.40009158	     -9.33922950	     25.76957481	      0.00000000	      0.00000000	    -20.84012072	    -10.44232303	    -19.23251296	      7.67536732	    -14.15378019
      1.09000000	      9.75065609	     -6.28644777	     -0.29461973	      3.14200004	      1.03940970	      0.63689985	     17.61454152	      6.84144510	     -9.14881997	     31.12671505	      0.00000000	      0.00000000	     -5.66135171	    -15.69725898	    -25.64111308	     -5.38761002	     -9.76227027	     25.28140043	      0.00000000	      0.00000000	    -22.36314996	    -10.43018856	    -18.58489121	      7.75524661	    -14.27707992
      1.09500000	      9.51533073	     -6.24958087	     -0.59310979	      3.15834771	      1.04131401	      0.63802725	     17.21366308	      6.88531366	    -10.02818381	     27.94159918	      0.00000000	      0.00000000	     -5.29506704	    -13.37649089	    -26.16882416	     -5.26670660	    -10.00474505	     24.89859123	      0.00000000	      0.00000000	    -23.89667825	    -10.55750031	    -17.99726524	      7.73643801	    -14.41936294
      1.10000000	      9.30376817	     -6.13007092	     -0.87765267	      3.17454302	      1.04291762	      0.63914743	     16.83269175	      6.84582579	    -10.94333562	     24.94127002	      0.00000000	      0.00000000	     -4.80555070	    -10.67760062	    -26.62725275	     -5.04810457	    -10.04285121	     24.62598505	      0.00000000	      0.00000000	    -25.44758881	    -10.81204307	    -17.46072084	      7.62742482	    -14.58233903
      1.10500000	      9.10604605	     -5.94218061	     -1.14152104	      3.19060093	      1.04421009	      0.64025130	     16.48360359	      6.74010489	    -11.86681968	     22.13429393	      0.00000000	      0.00000000	     -4.21597194	     -7.66457926	    -27.00224890	     -4.75296004	     -9.86907875	     24.47747466	      0.00000000	      0.00000000	    -26.98194547	    -11.15644460	    -16.96044763	      7.44434633	    -14.76795094
      1.11000000	      8.91506719	     -5.70411825	     -1.37622193	      3.20653897	      1.04519118	      0.64133226	     16.16930375	      6.59001529	    -12.76893347	     19.51441309	      0.00000000	      0.00000000	     -3.56385031	     -4.43324836	    -27.28319310	     -4.40982709	     -9.49339016	     24.47544889	      0.00000000	      0.00000000	    -28.42303575	    -11.53503439	    -16.48430811	      7.20815652	    -14.97738067
      1.11500000	      8.72887814	     -5.43499344	     -1.57331541	      3.22236819	      1.04587093	      0.64238874	     15.88465229	      6.41819471	    -13.62008349	     17.06738787	      0.00000000	      0.00000000	     -2.88742020	     -1.09947614	    -27.46503351	     -4.04942991	     -8.94118394	     24.64686324	      0.00000000	      0.00000000	    -29.66708221	    -11.89082884	    -16.02789715	      6.94067639	    -15.20910389
      1.12000000	      8.54978944	     -5.15172926	     -1.72677997	      3.23808952	      1.04626625	      0.64342363	     15.62140339	      6.24377416	    -14.39312418	     14.77983142	      0.00000000	      0.00000000	     -2.21494371	      2.21435493	    -27.54734618	     -3.69866466	     -8.24896594	     25.01718199	      0.00000000	      0.00000000	    -30.61214602	    -12.18430275	    -15.59460341	      6.66077099	    -15.45703980
      1.12500000	      8.38174198	     -4.86716845	     -1.83524913	      3.25369472	      1.04639611	      0.64444133	     15.37399538	      6.07971154	    -15.06517506	     12.64619108	      0.00000000	      0.00000000	     -1.56286588	      5.39248176	    -27.53210179	     -3.37617477	     -7.45954962	     25.60458471	      0.00000000	      0.00000000	    -31.18704856	    -12.40349142	    -15.19225702	      6.38222537	    -15.71014859
      1.13000000	      8.22773081	     -4.58997345	     -1.90288765	      3.26917010	      1.04627795	      0.64544436	     15.14356715	      5.93239996	    -15.62068318	     10.67228673	      0.00000000	      0.00000000	     -0.94107171	      8.33859457	    -27.42171069	     -3.09129017	     -6.61798579	     26.41677167	      0.00000000	      0.00000000	    -31.36746114	    -12.56171775	    -14.82897998	      6.11396383	    -15.95422528
      1.13500000	      8.08893435	     -4.32548843	     -1.93811199	      3.28450103	      1.04592674	      0.64643061	     14.93879571	      5.80220883	    -16.05759468	      8.87635588	      0.00000000	      0.00000000	     -0.35867426	     10.98838837	    -27.21860406	     -2.84578869	     -5.76794242	     27.45097599	      0.00000000	      0.00000000	    -31.17481811	    -12.68805564	    -14.51085549	      5.86143887	    -16.17556017
      1.14000000	      7.96624447	     -4.07638920	     -1.95083521	      3.29967607	      1.04535713	      0.64739172	     14.77306728	      5.68379967	    -16.39399745	      7.28806570	      0.00000000	      0.00000000	      0.17489732	     13.31807599	    -26.92734185	     -2.63647924	     -4.94785824	     28.69502358	      0.00000000	      0.00000000	    -30.66400287	    -12.81644632	    -14.24261216	      5.62753620	    -16.36494133
      1.14500000	      7.86289300	     -3.84305033	     -1.95003824	      3.31469066	      1.04458658	      0.64831426	     14.65907439	      5.56705912	    -16.66855420	      5.94427386	      0.00000000	      0.00000000	      0.65338763	     15.34243189	    -26.55849940	     -2.45743792	     -4.18748136	     30.12679460	      0.00000000	      0.00000000	    -29.90972543	    -12.97474455	    -14.02983436	      5.41273498	    -16.51982529
      1.15000000	      7.78599930	     -3.62442035	     -1.94299937	      3.32954998	      1.04363685	      0.64918427	     14.60333436	      5.43999865	    -16.93071565	      4.88128468	      0.00000000	      0.00000000	      1.07774530	     17.10083886	    -26.13145092	     -2.30212880	     -3.50658829	     31.71327616	      0.00000000	      0.00000000	    -28.99617558	    -13.17530806	    -13.88035000	      5.21570663	    -16.64335418
      1.15500000	      7.74612245	     -3.41988066	     -1.93596898	      3.34426905	      1.04253259	      0.64999328	     14.60268966	      5.29337815	    -17.22376075	      4.12570913	      0.00000000	      0.00000000	      1.45723442	     18.63817840	    -25.67350341	     -2.16583720	     -2.91667642	     33.41317575	      0.00000000	      0.00000000	    -28.00785648	    -13.41255213	    -13.80407017	      5.03546608	    -16.74078179
      1.16000000	      7.75516537	     -3.23153756	     -1.93501390	      3.35886968	      1.04129735	      0.65074190	     14.64349445	      5.12524136	    -17.56773409	      3.68637830	      0.00000000	      0.00000000	      1.80722570	     19.98971732	    -25.21525517	     -2.04806648	     -2.42416331	     35.18401473	      0.00000000	      0.00000000	    -27.01962291	    -13.67030327	    -13.81149375	      4.87450179	    -16.81528516
      1.16500000	      7.82324817	     -3.06561808	     -1.94591390	      3.37337600	      1.03994824	      0.65143939	     14.70345506	      4.94326303	    -17.94827386	      3.54902066	      0.00000000	      0.00000000	      2.14555734	     21.17403284	    -24.78391174	     -1.95400768	     -2.03296675	     36.99042285	      0.00000000	      0.00000000	    -26.08759513	    -13.93419248	    -13.91085613	      4.74068394	    -16.86529135
      1.17000000	      7.95541505	     -2.93199038	     -1.97307543	      3.38781056	      1.03849095	      0.65209990	     14.75591448	      4.76383178	    -18.31482216	      3.67582269	      0.00000000	      0.00000000	      2.48942340	     22.19183310	    -24.39679491	     -1.89442895	     -1.74578886	     38.81028388	      0.00000000	      0.00000000	    -25.24340062	    -14.20136038	    -14.10451118	      4.64632731	    -16.88434196
      1.17500000	      8.14936391	     -2.84209339	     -2.01845151	      3.40219090	      1.03691687	      0.65273774	     14.77592265	      4.60848540	    -18.58983768	      4.01168637	      0.00000000	      0.00000000	      2.85262316	     23.02641486	    -24.05717383	     -1.88397783	     -1.56460439	     40.63733358	      0.00000000	      0.00000000	    -24.49300618	    -14.48324146	    -14.38626243	      4.60505733	    -16.86288696
      1.18000000	      8.39540841	     -2.80647462	     -2.08141154	      3.41652609	      1.03520388	      0.65336398	     14.74616951	      4.49945972	    -18.68781385	      4.49596829	      0.00000000	      0.00000000	      3.24040790	     23.64341950	    -23.75425306	     -1.93843474	     -1.49044894	     42.47958330	      0.00000000	      0.00000000	    -23.82130987	    -14.80180569	    -14.74162114	      4.62847220	    -16.79065576
      1.18500000	      8.67915190	     -2.83293057	     -2.15971045	      3.43081430	      1.03332200	      0.65398490	     14.66026717	      4.45587994	    -18.53884117	      5.07547725	      0.00000000	      0.00000000	      3.63950095	     23.99104294	    -23.46787395	     -2.07154603	     -1.52207997	     44.35351247	      0.00000000	      0.00000000	    -23.20306009	    -15.18212507	    -15.15170822	      4.72403718	    -16.65889143
      1.19000000	      8.98556360	     -2.92549721	     -2.25107485	      3.44504330	      1.03124166	      0.65460209	     14.52270711	      4.49115466	    -18.10933510	      5.71444620	      0.00000000	      0.00000000	      4.00611797	     24.00440041	    -23.17579681	     -2.29197182	     -1.65385129	     46.27583218	      0.00000000	      0.00000000	    -22.61708296	    -15.64500241	    -15.59883354	      4.89451689	    -16.46245815
      1.19500000	      9.30197007	     -3.08411207	     -2.35458055	      3.45919497	      1.02893969	      0.65521315	     14.34710244	      4.61150000	    -17.41433977	      6.39917899	      0.00000000	      0.00000000	      4.26097393	     23.61704046	    -22.85968997	     -2.60109618	     -1.87432230	     48.25640267	      0.00000000	      0.00000000	    -22.05666969	    -16.20305974	    -16.07006360	      5.13850248	    -16.20156247
      1.20000000	      9.61862184	     -3.30463264	     -2.47105805	      3.47325252	      1.02639945	      0.65581227	     14.15433217	      4.81526287	    -16.51852191	      7.13727053	      0.00000000	      0.00000000	      4.29949521	     22.77805143	    -22.50728621	     -2.99238217	     -2.16681656	     50.29532555	      0.00000000	      0.00000000	    -21.53017401	    -16.86092134	    -16.55678543	      5.45110415	    -15.88218892
      1.20500000	      9.92764789	     -3.57901058	     -2.60236217	      3.48720585	      1.02360721	      0.65639085	     13.97083724	      5.09286903	    -15.52457081	      7.95298580	      0.00000000	      0.00000000	      4.01679120	     21.46799118	    -22.11100650	     -3.45235338	     -2.51134855	     52.38458508	      0.00000000	      0.00000000	    -21.05280715	    -17.61628410	    -17.05189487	      5.82412214	    -15.51432630
      1.21000000	     10.22199756	     -3.89593937	     -2.74981810	      3.50105070	      1.02054969	      0.65693914	     13.82686902	      5.42776074	    -14.55160863	      8.88162937	      0.00000000	      0.00000000	      3.33902805	     19.70733207	    -21.66495001	     -3.96304549	     -2.88618052	     54.51244484	      0.00000000	      0.00000000	    -20.63569801	    -18.45892887	    -17.54784191	      6.24617913	    -15.10820162
      1.21500000	     10.49500081	     -4.24236602	     -2.91236754	      3.51478209	      1.01721580	      0.65744934	     13.75507556	      5.79855619	    -13.71114605	      9.96583307	      0.00000000	      0.00000000	      2.25157553	     17.55729181	    -21.16186263	     -4.50557821	     -3.26808769	     56.66823898	      0.00000000	      0.00000000	    -20.27778706	    -19.36967046	    -18.03681733	      6.70370015	    -14.67044910
      1.22000000	     10.74032748	     -4.60542528	     -3.08561166	      3.52838704	      1.01360179	      0.65791988	     13.78945743	      6.18187203	    -13.08667216	     11.25416312	      0.00000000	      0.00000000	      0.81592273	     15.11560396	    -20.59120123	     -5.06354592	     -3.63245861	     58.84539081	      0.00000000	      0.00000000	    -19.96398161	    -20.32344257	    -18.51207981	      7.18239846	    -14.20220022
      1.22500000	     10.95276121	     -4.97405558	     -3.26313786	      3.54184016	      1.00971674	      0.65835990	     13.96302363	      6.55524763	    -12.71835838	     12.79907126	      0.00000000	      0.00000000	     -0.83235343	     12.50760351	    -19.93988567	     -5.62480940	     -3.95543668	     61.04151778	      0.00000000	      0.00000000	    -19.67034927	    -21.29614748	    -18.96991059	      7.66827751	    -13.69937292
      1.23000000	     11.13034449	     -5.34036311	     -3.43966088	      3.55510466	      1.00558584	      0.65879150	     14.30246450	      6.90030851	    -12.59571357	     14.65072513	      0.00000000	      0.00000000	     -2.51015345	      9.87274189	    -19.19662542	     -6.18204849	     -4.21862550	     63.25645482	      0.00000000	      0.00000000	    -19.37295327	    -22.27023200	    -19.41217566	      8.14839644	    -13.15467290
      1.23500000	     11.27645300	     -5.70082630	     -3.61350203	      3.56814102	      1.00124965	      0.65924702	     14.82121113	      7.20603725	    -12.66349135	     16.84569487	      0.00000000	      0.00000000	     -4.03439370	      7.34590948	    -18.35750974	     -6.73316857	     -4.41393678	     65.49008875	      0.00000000	      0.00000000	    -19.05512462	    -23.23573758	    -19.84739403	      8.61229102	    -12.56111157
      1.24000000	     11.39925133	     -6.05628647	     -3.78654146	      3.58092324	      0.99675877	      0.65976019	     15.51454064	      7.47068849	    -12.84180908	     19.39274546	      0.00000000	      0.00000000	     -5.27398364	      5.03142744	    -17.42884649	     -7.28084106	     -4.54527475	     67.74103144	      0.00000000	      0.00000000	    -18.71061007	    -24.18838849	    -20.28766649	      9.05365605	    -11.91617921
      1.24500000	     11.50835111	     -6.40989822	     -3.96195912	      3.59345688	      0.99216524	      0.66035310	     16.35879340	      7.70071617	    -13.05438853	     22.26081925	      0.00000000	      0.00000000	     -6.18470716	      2.97466067	    -16.42601580	     -7.82983335	     -4.62582878	     70.00614277	      0.00000000	      0.00000000	    -18.34268032	    -25.12771380	    -20.74255446	      9.47125654	    -11.22466944
      1.25000000	     11.61131763	     -6.76425527	     -4.14151623	      3.60578998	      0.98751394	      0.66102409	     17.31387683	      7.90716691	    -13.25405033	     25.37488763	      0.00000000	      0.00000000	     -6.81494188	      1.14639754	    -15.37059676	     -8.38320790	     -4.67291781	     72.28089445	      0.00000000	      0.00000000	    -17.95988687	    -26.05616241	    -21.21422448	      9.86899599	    -10.49851881
      1.25500000	     11.71236719	     -7.11981913	     -4.32418800	      3.61801070	      0.98283811	      0.66174365	     18.32761060	      8.10207498	    -13.43320648	     28.62258437	      0.00000000	      0.00000000	     -7.28565627	     -0.54880179	    -14.28793824	     -8.94021798	     -4.70384889	     74.56034952	      0.00000000	      0.00000000	    -17.57076385	    -26.97849922	    -21.69677148	     10.25535488	     -9.75418793
