# Supplementary material for: Biomechanics of running: A special reference to the comparisons of wearing boots and running shoes
Source: PLoS One. 2022 Jun 24;17(6):e0270496. doi: 10.1371/journal.pone.0270496 (PMC9231798; doi:10.1371/journal.pone.0270496)
Supplement: S1 File — The file contains experimental markers and force data (TRC and MOT), OpenSim model (OSIM), setup (XML), and output (STO) files for 17 participants, 2 conditions (boot\shoe), and 4 trials which are stored in separate folders. (ZIP) [file pone.0270496.s001.zip › DataSet/s01/boot/T4/results/s01_boot_T4_Kinematics_u.sto]

Speeds
version=1
nRows=252
nColumns=26
inDegrees=yes

Units are S.I. units (second, meters, Newtons, ...)
If the header above contains a line with 'inDegrees', this indicates whether rotational values are in degrees (yes) or radians (no).

endheader
time	pelvis_tilt	pelvis_list	pelvis_rotation	pelvis_tx	pelvis_ty	pelvis_tz	hip_flexion_r	hip_adduction_r	hip_rotation_r	knee_angle_r	knee_add_r	knee_rot_r	ankle_angle_r	subtalar_angle_r	hip_flexion_l	hip_adduction_l	hip_rotation_l	knee_angle_l	knee_add_l	knee_rot_l	ankle_angle_l	subtalar_angle_l	lumbar_extension	lumbar_bending	lumbar_rotation
      0.00000000	     78.45015440	     49.37111741	     14.73502001	      2.97387834	     -0.47009141	     -0.05404000	     83.00275018	    -92.04450591	    -73.17757958	    470.43058891	      0.00000000	      0.00000000	     43.42874401	   -266.53812533	    -92.30703863	     51.27155646	    121.76974788	    142.28110932	      0.00000000	      0.00000000	     75.82732418	   -161.65061141	   -107.48224777	    -60.40652925	    -97.54933276
      0.00500000	     77.91796350	     50.79311267	     15.74987292	      2.97254070	     -0.48051023	     -0.05843034	     84.72663148	    -94.51324133	    -75.20261698	    471.22968371	      0.00000000	      0.00000000	     44.03369314	   -272.04783211	    -90.95473447	     53.28851132	    121.19354910	    147.88760214	      0.00000000	      0.00000000	     62.91364695	   -171.26765917	   -107.23298587	    -61.17034083	    -97.30025348
      0.01000000	     76.36703344	     54.61717459	     18.21907375	      2.96866597	     -0.51004827	     -0.06995502	     89.61545138	   -101.12471559	    -79.70279887	    473.28706031	      0.00000000	      0.00000000	     46.06089162	   -285.59866266	    -86.79825355	     58.66820222	    117.64399881	    163.99343454	      0.00000000	      0.00000000	     26.53548659	   -197.13196282	   -106.37256171	    -63.28893306	    -96.47205115
      0.01500000	     73.89157229	     59.70793971	     20.77533676	      2.96261167	     -0.55421593	     -0.08444902	     97.00930334	   -109.87493034	    -82.99393163	    475.76087108	      0.00000000	      0.00000000	     49.81776256	   -300.13644549	    -79.67498487	     65.75361642	    107.28040183	    188.46866470	      0.00000000	      0.00000000	    -26.63805798	   -231.91609184	   -104.64630823	    -66.28253222	    -94.91121077
      0.02000000	     70.54314045	     64.67967266	     22.07541472	      2.95469392	     -0.60726822	     -0.09712768	    106.31012212	   -118.40115265	    -81.48056217	    477.74035427	      0.00000000	      0.00000000	     55.30963655	   -308.53170017	    -69.55830037	     72.67406986	     87.61308438	    218.13973618	      0.00000000	      0.00000000	    -86.66729534	   -267.28326747	   -101.80838999	    -69.45499066	    -92.59504049
      0.02500000	     66.27845301	     68.42818309	     21.51927889	      2.94461019	     -0.66363482	     -0.10462760	    117.34645031	   -124.86312577	    -73.37628713	    478.68941817	      0.00000000	      0.00000000	     62.38553326	   -306.55823796	    -56.49380443	     78.07661477	     59.69710500	    249.91171866	      0.00000000	      0.00000000	   -141.96826190	   -296.35607145	    -97.74529298	    -72.09335500	    -89.87167304
      0.03000000	     60.96396811	     70.61334587	     19.41694235	      2.93100005	     -0.71879654	     -0.10603203	    130.45539878	   -128.60094849	    -59.13936305	    478.68221567	      0.00000000	      0.00000000	     70.95283903	   -293.50184839	    -40.26793333	     81.54984877	     27.63212233	    282.17372974	      0.00000000	      0.00000000	   -181.84498341	   -314.51625891	    -92.53243845	    -73.85142256	    -87.53926352
      0.03500000	     54.38152459	     71.77091015	     16.54300615	      2.91193889	     -0.76968484	     -0.10234553	    146.36032351	   -130.27010224	    -40.75769871	    478.35323163	      0.00000000	      0.00000000	     80.77423537	   -271.47445726	    -20.15329091	     83.53075663	     -3.65730913	    315.48215986	      0.00000000	      0.00000000	   -199.33150651	   -319.31767184	    -86.34094918	    -75.05714011	    -86.46847357
      0.04000000	     46.32072528	     72.84521889	     13.60658410	      2.88617004	     -0.81456759	     -0.09553292	    165.79800513	   -131.24167007	    -20.62676676	    478.51418161	      0.00000000	      0.00000000	     91.22619054	   -244.45255815	      4.83194953	     84.79699337	    -30.14748454	    352.03115036	      0.00000000	      0.00000000	   -192.80053085	   -310.69089056	    -79.36366493	    -76.46637501	    -87.10695391
      0.04500000	     36.92275394	     74.46254641	     11.27809372	      2.85402598	     -0.85231382	     -0.08846351	    188.69052014	   -132.55244540	     -0.90593560	    479.45012697	      0.00000000	      0.00000000	    101.41484348	   -216.83030878	     34.95549412	     86.04809915	    -48.65878672	    394.15700595	      0.00000000	      0.00000000	   -165.48807500	   -291.89758833	    -72.10795879	    -78.44367811	    -89.59991998
      0.05000000	     27.15381778	     76.53304315	     10.59947833	      2.81756085	     -0.88140931	     -0.08491850	    213.18399994	   -134.13175928	     16.48686514	    480.25012466	      0.00000000	      0.00000000	    110.37741092	   -191.50330315	     68.45819058	     87.87278233	    -55.88258681	    442.43564407	      0.00000000	      0.00000000	   -123.47037149	   -270.04598286	    -65.91205125	    -80.31230177	    -94.32871813
      0.05500000	     18.91709287	     78.43374369	     13.02449234	      2.78019227	     -0.89952700	     -0.08823301	    235.49091708	   -134.89109275	     29.77301350	    478.73127788	      0.00000000	      0.00000000	    116.99299429	   -168.39924729	    100.85946930	     90.89771781	    -48.35878560	    494.19995945	      0.00000000	      0.00000000	    -73.22727848	   -254.36194058	    -62.97615182	    -80.58462929	   -102.00643826
      0.06000000	     14.40223453	     79.42745176	     19.85498751	      2.74607114	     -0.90417980	     -0.09943603	    251.16676222	   -133.48311735	     37.48614008	    472.18129517	      0.00000000	      0.00000000	    119.85958659	   -144.38550647	    125.81873932	     95.68729772	    -24.03910417	    543.45461012	      0.00000000	      0.00000000	    -19.80905821	   -252.13005031	    -65.46251612	    -77.77529075	   -113.15791661
      0.06500000	     14.99178791	     78.74896679	     31.48293335	      2.71908859	     -0.89393051	     -0.11670576	    257.24719959	   -128.87152759	     38.93166372	    458.55912489	      0.00000000	      0.00000000	    117.76357070	   -114.96126137	    137.36535504	    102.09437594	     15.67095956	    582.48735711	      0.00000000	      0.00000000	     33.71971012	   -264.54251658	    -74.19660827	    -70.85482371	   -127.45743936
      0.07000000	     20.59353495	     75.31565188	     46.85957736	      2.70168976	     -0.86905664	     -0.13623331	    253.78110936	   -120.21772860	     34.74350837	    437.43974561	      0.00000000	      0.00000000	    110.74008180	    -77.28833068	    132.07643769	    108.38825236	     64.96236402	    604.27737011	      0.00000000	      0.00000000	     85.51483381	   -285.28783456	    -88.01739630	    -59.07843304	   -143.30662013
      0.07500000	     29.83552018	     67.68286038	     63.36658636	      2.69410645	     -0.83138959	     -0.15330212	    243.81059848	   -106.58152794	     27.23204673	    410.17799705	      0.00000000	      0.00000000	    100.72643694	    -32.77463814	    109.95871789	    111.13199273	    114.58654367	    604.39716856	      0.00000000	      0.00000000	    133.73072221	   -303.11983136	   -104.18577938	    -41.91325231	   -157.82715396
      0.08000000	     40.77725020	     54.65781256	     77.18200296	      2.69458632	     -0.78385422	     -0.16317530	    232.03978508	    -87.17198090	     20.17798595	    379.29827753	      0.00000000	      0.00000000	     90.84006252	     12.98804026	     73.95672713	    106.37541310	    154.46644067	    581.82413998	      0.00000000	      0.00000000	    176.20307598	   -307.03151729	   -119.39662136	    -19.56660746	   -167.34990187
      0.08500000	     51.54125514	     36.13765979	     84.23093388	      2.70063386	     -0.73012349	     -0.16232018	    223.09214001	    -62.08033963	     17.85953566	    347.52143092	      0.00000000	      0.00000000	     83.73907435	     53.20565431	     28.81488855	     91.49887350	    176.84058556	    538.88127404	      0.00000000	      0.00000000	    211.52428416	   -290.93062191	   -130.71629908	      6.40029545	   -168.41229157
      0.09000000	     60.56055262	     13.41034423	     81.53288776	      2.71032839	     -0.67440458	     -0.14970555	    220.22883398	    -32.70610207	     23.61095589	    316.94775708	      0.00000000	      0.00000000	     80.62319558	     83.48432767	    -19.96897070	     66.42317636	    178.52118174	    480.66662266	      0.00000000	      0.00000000	    240.19743065	   -255.32748266	   -136.07796383	     33.16700573	   -159.04913865
      0.09500000	     66.64996828	    -11.30453904	     68.41200929	      2.72262021	     -0.62089396	     -0.12721814	    224.76556774	     -1.39992355	     38.55515172	    288.67899251	      0.00000000	      0.00000000	     81.53934803	    103.50186446	    -67.00751977	     33.54554008	    161.40030140	    414.06557704	      0.00000000	      0.00000000	    264.19136084	   -205.88869102	   -134.51275125	     57.60360867	   -139.76972093
      0.10000000	     69.18827130	    -35.59619873	     47.07792673	      2.73693882	     -0.57265196	     -0.09932169	    235.89649439	     29.20881146	     60.86263172	    262.80142245	      0.00000000	      0.00000000	     86.02822352	    116.07902899	   -107.99892099	     -3.12044320	    131.41563936	    346.35196197	      0.00000000	      0.00000000	    285.14227461	   -150.62891839	   -126.36118218	     77.47574280	   -113.67325496
      0.10500000	     68.19514937	    -57.31029865	     22.23933973	      2.75300044	     -0.53077803	     -0.07231121	    251.04688745	     56.53258491	     85.85350860	    238.64310063	      0.00000000	      0.00000000	     93.14374040	    124.59345169	   -140.50136726	    -38.84794097	     96.63132737	    283.67852419	      0.00000000	      0.00000000	    302.93095603	    -97.57517148	   -113.19028056	     92.02704609	    -85.76172973
      0.11000000	     63.99964075	    -74.65959902	     -0.45658387	      2.77036219	     -0.49480697	     -0.05221572	    267.17261806	     78.14662737	    107.50531421	    215.35276395	      0.00000000	      0.00000000	    101.17509116	    130.32154459	   -163.79798789	    -69.08712707	     64.78524674	    230.04042444	      0.00000000	      0.00000000	    315.61703248	    -53.36986873	    -97.14204257	    101.54363985	    -61.73175189
      0.11500000	     56.79861516	    -86.37629796	    -16.65939357	      2.78750906	     -0.46372318	     -0.04150581	    282.41938859	     92.27345145	    121.03293525	    192.52311461	      0.00000000	      0.00000000	    107.91450369	    131.50012138	   -178.03318953	    -90.58796262	     40.93789374	    187.10143230	      0.00000000	      0.00000000	    320.52494530	    -22.11275917	    -80.06727785	    106.48221412	    -46.31531634
      0.12000000	     46.70205415	    -92.10437767	    -24.81655212	      2.80199504	     -0.43613900	     -0.03761799	    296.58642456	     98.58318879	    124.76819824	    170.21031490	      0.00000000	      0.00000000	    111.60917181	    125.10930087	   -183.76153943	   -102.39909921	     26.58760855	    154.67541452	      0.00000000	      0.00000000	    315.89537299	     -4.05323071	    -63.09025609	    107.18481186	    -41.56736525
      0.12500000	     34.30270251	    -92.70985129	    -25.98775523	      2.81224016	     -0.40935193	     -0.03517885	    309.88631977	     98.59266762	    120.00062490	    148.24155402	      0.00000000	      0.00000000	    111.87328955	    110.10891760	   -182.46808293	   -106.01315995	     20.74997529	    131.21764491	      0.00000000	      0.00000000	    302.13168834	      4.82276767	    -46.85001350	    104.34461424	    -46.09084769
      0.13000000	     21.06095590	    -90.00588211	    -22.61315946	      2.81910695	     -0.37885291	     -0.02963878	    321.53161904	     95.06024130	    109.45868477	    125.65469806	      0.00000000	      0.00000000	    109.64213526	     89.12502352	   -177.14759697	   -104.43628779	     21.53305487	    113.97017176	      0.00000000	      0.00000000	    281.60863290	     10.85629116	    -31.95996421	     99.28124374	    -55.84853426
      0.13500000	      8.95862432	    -85.93986449	    -17.40650432	      2.82555186	     -0.33965904	     -0.01919230	    329.70381976	     90.67773763	     95.93684914	    100.99352405	      0.00000000	      0.00000000	    106.12467746	     67.00428881	   -171.86644266	   -100.77817570	     26.73201461	     99.11241587	      0.00000000	      0.00000000	    257.22838587	     18.99236206	    -19.10198060	     93.46594304	    -66.08564001
      0.14000000	     -0.26488245	    -81.93209180	    -12.62764858	      2.83474383	     -0.28861727	     -0.00458864	    332.58673154	     87.10986986	     81.58110823	     73.13415260	      0.00000000	      0.00000000	    101.84459442	     47.89078264	   -170.49048368	    -97.29646527	     33.79844518	     82.44772286	      0.00000000	      0.00000000	    231.17569597	     30.05406627	     -8.79875089	     87.97078722	    -73.25773052
      0.14500000	     -5.72296470	    -78.88019843	     -9.43199460	      2.84812928	     -0.22585570	      0.01179640	    329.30797991	     85.03104231	     67.47515353	     41.85465654	      0.00000000	      0.00000000	     96.68347851	     33.55385055	   -175.38019790	    -95.35948045	     40.23282142	     60.70572161	      0.00000000	      0.00000000	    204.86318068	     41.22122192	     -1.19994726	     83.61635449	    -76.15253281
      0.15000000	     -7.63551997	    -77.53725642	     -7.50153477	      2.86473144	     -0.15460217	      0.02677266	    320.29865104	     84.71940279	     53.48060363	      7.82832776	      0.00000000	      0.00000000	     90.64489861	     23.76773534	   -186.57391996	    -95.89949867	     44.42603246	     32.88087639	      0.00000000	      0.00000000	    179.47754252	     49.10973192	      4.04332616	     81.49132627	    -75.86863991
      0.15500000	     -7.16542177	    -78.57737589	     -5.51055009	      2.88211675	     -0.07957839	      0.03711125	    307.08050888	     86.31742669	     38.71908438	    -27.77594751	      0.00000000	      0.00000000	     84.41781768	     17.40105234	   -201.91917867	    -99.53977703	     46.12777179	      0.54413754	      0.00000000	      0.00000000	    155.91159304	     52.56861991	      7.75926880	     82.89373470	    -74.68619416
      0.16000000	     -5.85083109	    -82.20179559	     -2.29707845	      2.89825298	     -0.00479284	      0.04040259	    291.60143233	     89.53396417	     22.58730973	    -63.80318177	      0.00000000	      0.00000000	     79.18160398	     12.86329594	   -218.27810122	   -106.21222596	     46.06318783	    -33.33807633	      0.00000000	      0.00000000	    133.95473956	     52.81375450	     10.97629278	     88.51016776	    -74.49763762
      0.16500000	     -4.91794288	    -87.81892216	      2.18182630	      2.91284412	      0.06795030	      0.03586685	    275.45062010	     93.42313697	      5.52435130	    -99.49313119	      0.00000000	      0.00000000	     75.89052465	      8.10746435	   -233.03902008	   -114.90952408	     45.05392668	    -66.08326002	      0.00000000	      0.00000000	    111.82434414	     51.53148855	     14.49890248	     97.68010030	    -75.85126556
      0.17000000	     -4.83360303	    -94.25723397	      6.81727057	      2.92726356	      0.13905714	      0.02501769	    259.34345862	     96.83563909	    -11.03562506	   -134.60562908	      0.00000000	      0.00000000	     74.65803500	      1.14330733	   -244.95497196	   -124.12537526	     43.33436104	    -96.11787988	      0.00000000	      0.00000000	     86.81130473	     49.51597418	     18.57059795	    108.53063702	    -78.08348459
      0.17500000	     -5.30440789	   -100.36651924	     10.09002155	      2.94341133	      0.21008918	      0.01171823	    243.10400684	     99.23855737	    -25.37508178	   -169.34795285	      0.00000000	      0.00000000	     74.54682901	     -8.88842093	   -254.02372905	   -132.69302135	     40.46431725	   -122.77757628	      0.00000000	      0.00000000	     56.59627704	     47.00642095	     22.81719207	    118.87604390	    -80.05878278
      0.18000000	     -5.73931561	   -105.44654670	     10.90537457	      2.96257212	      0.28243715	      0.00091081	    226.17682759	    100.97432919	    -36.29264247	   -204.15584475	      0.00000000	      0.00000000	     73.80293089	    -21.09666139	   -260.77348138	   -140.17206063	     35.78273844	   -145.87318987	      0.00000000	      0.00000000	     20.21010546	     44.59015065	     26.60786816	    127.08846936	    -80.74468364
      0.18500000	     -5.87284703	   -109.22540654	      8.95163301	      2.98501729	      0.35619008	     -0.00354845	    208.36066587	    102.71597963	    -43.46337748	   -239.30815201	      0.00000000	      0.00000000	     70.57618734	    -33.37827536	   -265.55693210	   -146.49081636	     28.97516925	   -165.54967374	      0.00000000	      0.00000000	    -21.83886306	     43.28805003	     29.64699840	    132.37823410	    -79.39829959
      0.19000000	     -6.03542363	   -111.71599224	      4.52850119	      3.01028099	      0.42965072	     -0.00031497	    190.16646726	    104.93181702	    -47.26975160	   -274.57294598	      0.00000000	      0.00000000	     63.84317509	    -43.50246888	   -268.32642335	   -151.54692726	     20.24655523	   -182.28443402	      0.00000000	      0.00000000	    -67.94434134	     43.90761570	     32.27260222	    134.69502725	    -75.66526166
      0.19500000	     -6.84520071	   -113.19489475	     -1.78782456	      3.03764052	      0.49993277	      0.00959540	    172.46275822	    107.83204405	    -48.45305643	   -309.21728915	      0.00000000	      0.00000000	     53.93361185	    -49.70133743	   -268.96201131	   -155.27154084	     10.04741798	   -196.78886456	      0.00000000	      0.00000000	   -115.89734715	     46.62068155	     35.16455205	    134.59154920	    -69.71973924
      0.20000000	     -8.66053512	   -114.06953954	     -9.34480277	      3.06645373	      0.56427585	      0.02386817	    155.78505595	    111.36460182	    -47.86296037	   -342.36880447	      0.00000000	      0.00000000	     42.39982939	    -50.70037514	   -267.77313444	   -157.73624269	     -1.22980055	   -209.86639101	      0.00000000	      0.00000000	   -163.42513474	     51.10974400	     38.78290699	    132.95111492	    -62.26019811
      0.20500000	    -11.36001187	   -114.57973970	    -17.52214432	      3.09628336	      0.62102670	      0.04008550	    140.03654293	    115.10211307	    -46.23248333	   -373.41449781	      0.00000000	      0.00000000	     31.44196035	    -45.81960404	   -265.59226702	   -158.98957568	    -13.39745149	   -222.28628449	      0.00000000	      0.00000000	   -208.78016144	     56.91307904	     43.13311466	    130.52018571	    -54.26456305
      0.21000000	    -14.61464072	   -114.69991372	    -25.86998311	      3.12692602	      0.66982604	      0.05676527	    124.78266746	    118.45611255	    -43.95238684	   -402.25675166	      0.00000000	      0.00000000	     23.20222081	    -35.34755435	   -263.28935225	   -158.99900057	    -26.64094667	   -234.64299473	      0.00000000	      0.00000000	   -251.28322067	     63.72982687	     48.03748189	    127.59584889	    -46.61702087
      0.21500000	    -18.23257606	   -114.38195508	    -34.20533250	      3.15845399	      0.71137947	      0.07382870	    109.61330948	    121.22634321	    -41.08454131	   -429.41059290	      0.00000000	      0.00000000	     19.13321655	    -20.81485696	   -261.27102777	   -157.91067086	    -41.65163745	   -247.28638079	      0.00000000	      0.00000000	   -291.52737326	     71.69456634	     53.47221074	    124.15729048	    -39.78683955
      0.22000000	    -22.09208570	   -113.83708128	    -42.53777473	      3.19111920	      0.74713271	      0.09210871	     94.05450431	    123.90613889	    -37.71164006	   -455.90637885	      0.00000000	      0.00000000	     19.56148863	     -4.85326921	   -259.61815145	   -156.27877532	    -59.42079229	   -260.41869280	      0.00000000	      0.00000000	   -330.95934615	     81.44606605	     59.44461374	    120.27965089	    -33.68966355
      0.22500000	    -25.74905451	   -113.58037071	    -50.84048441	      3.22491733	      0.77879899	      0.11225071	     77.20754720	    127.44099462	    -34.31844157	   -482.98633116	      0.00000000	      0.00000000	     23.60267216	      9.35975319	   -258.67357948	   -154.97311981	    -80.70562029	   -274.18891215	      0.00000000	      0.00000000	   -370.96500445	     93.77536358	     65.49795145	    116.45791965	    -27.80561195
      0.23000000	    -28.37963751	   -114.19432829	    -58.83089251	      3.25915626	      0.80755239	      0.13385344	     57.86483369	    132.62694840	    -31.80623361	   -511.66583791	      0.00000000	      0.00000000	     29.48884246	     19.02923434	   -259.14402814	   -154.79438570	   -105.51473091	   -288.50209356	      0.00000000	      0.00000000	   -411.91172519	    109.11801998	     70.61715640	    113.54275998	    -21.57262949
      0.23500000	    -29.41726035	   -115.90534185	    -65.95615641	      3.29259671	      0.83301400	      0.15529838	     35.42893088	    139.44097680	    -31.10388356	   -542.28399149	      0.00000000	      0.00000000	     35.12434580	     22.86809012	   -261.32384183	   -155.93731019	   -132.89256988	   -302.64579399	      0.00000000	      0.00000000	   -452.57090167	    127.36365293	     73.99711434	    112.23764288	    -14.85068906
      0.24000000	    -29.24170826	   -118.26241296	    -71.61732606	      3.32403779	      0.85285786	      0.17421039	     10.79373475	    146.69382970	    -32.75823611	   -574.24186738	      0.00000000	      0.00000000	     38.63291097	     21.84351238	   -264.34770483	   -157.63274098	   -161.08485555	   -315.23591722	      0.00000000	      0.00000000	   -490.15218262	    147.88843516	     75.91700372	    112.55166349	     -8.06024152
      0.24500000	    -29.05837336	   -120.24134884	    -75.43739580	      3.35279623	      0.86376091	      0.18842015	    -13.88776170	    152.38083363	    -36.84888383	   -606.14471661	      0.00000000	      0.00000000	     38.72508676	     19.02284958	   -266.48365239	   -158.35452322	   -187.96127426	   -324.68942159	      0.00000000	      0.00000000	   -520.96848635	    169.40703434	     77.65950060	    113.71471981	     -1.88218848
      0.25000000	    -30.10415545	   -120.67649967	    -77.38307546	      3.37885613	      0.86310128	      0.19701709	    -36.37350403	    154.55171906	    -43.13730711	   -636.33541007	      0.00000000	      0.00000000	     34.81064666	     18.56757394	   -266.14425548	   -156.44515797	   -211.37183115	   -329.79644650	      0.00000000	      0.00000000	   -541.55555015	    189.83322226	     80.62833035	    114.51746983	      3.09977834
      0.25500000	    -33.01756859	   -118.61037529	    -77.73655906	      3.40264704	      0.85005002	      0.20068108	    -55.31428898	    152.05135109	    -51.14282665	   -663.47560104	      0.00000000	      0.00000000	     26.95981218	     24.34778965	   -262.53887191	   -150.60873534	   -229.26987736	   -329.92365288	      0.00000000	      0.00000000	   -549.76855341	    206.61238941	     85.65093113	    113.67087624	      6.46457883
      0.26000000	    -37.73987906	   -113.42647261	    -76.96135801	      3.42448052	      0.82553939	      0.20092723	    -70.46254761	    144.75899616	    -60.11047055	   -686.82432670	      0.00000000	      0.00000000	     15.86514942	     38.81132739	   -255.60073138	   -140.10259097	   -239.83120113	   -324.85269916	      0.00000000	      0.00000000	   -545.16830560	    217.27974930	     92.84018151	    110.08483483	      7.83903023
      0.26500000	    -43.65662180	   -104.90492365	    -75.45901311	      3.44400492	      0.79165080	      0.19890785	    -82.42779097	    133.40000136	    -69.12100634	   -706.15326914	      0.00000000	      0.00000000	      2.85678475	     62.66841989	   -245.63943465	   -124.85749366	   -241.76042182	   -314.50593786	      0.00000000	      0.00000000	   -528.58978359	    219.64566860	    101.64383465	    103.14892543	      6.86673406
      0.27000000	    -49.72729270	    -93.20730441	    -73.30591186	      3.46009763	      0.75098710	      0.19475684	    -92.35184500	    119.08135472	    -77.44233332	   -721.40482108	      0.00000000	      0.00000000	    -10.05096752	     95.46656389	   -233.10537112	   -105.55630613	   -234.54641418	   -298.76581361	      0.00000000	      0.00000000	   -501.74190851	    211.67740557	    110.86947527	     92.85370965	      3.28961616
      0.27500000	    -54.73318232	    -78.72391612	    -70.17157616	      3.47127743	      0.70607281	      0.18784904	   -101.43735223	    102.72602320	    -84.90430700	   -732.22811080	      0.00000000	      0.00000000	    -20.22616635	    136.51895258	   -218.41586424	    -83.46701311	   -218.30104409	   -277.52005172	      0.00000000	      0.00000000	   -467.46967947	    191.60010729	    118.94354409	     79.61356699	     -2.98537694
      0.28000000	    -57.80296628	    -61.88994780	    -65.50727256	      3.47644844	      0.65868938	      0.17757408	   -110.23651673	     84.70040456	    -92.02123276	   -737.63302579	      0.00000000	      0.00000000	    -24.82696664	    185.49340786	   -201.68034770	    -60.01231869	   -193.22433494	   -250.89194671	      0.00000000	      0.00000000	   -430.07078103	    158.34726204	    124.60164220	     63.98431796	    -11.89751812
      0.28500000	    -58.96540137	    -43.14504629	    -58.86953934	      3.47559679	      0.60936956	      0.16402585	   -118.07641773	     64.89059337	    -99.73546127	   -736.04066016	      0.00000000	      0.00000000	    -21.57658460	    242.29844903	   -182.44491355	    -36.37975140	   -159.24061046	   -219.40426296	      0.00000000	      0.00000000	   -394.71770408	    112.14421149	    127.65264027	     46.53042392	    -23.23429956
      0.29000000	    -59.24250087	    -23.06881300	    -50.19485799	      3.46996026	      0.55745718	      0.14830311	   -123.18199139	     43.21524285	   -108.84388883	   -725.79542198	      0.00000000	      0.00000000	     -9.60761753	    306.28545365	   -159.79729625	    -13.46439818	   -116.29064535	   -183.88449913	      0.00000000	      0.00000000	   -366.00012919	     55.14354622	    129.17636662	     27.87844870	    -36.49797745
      0.29500000	    -60.09185092	     -2.56972538	    -39.95696829	      3.46140466	      0.50185276	      0.13232348	   -123.59516223	     20.25393939	   -119.34995621	   -705.91157888	      0.00000000	      0.00000000	     10.02335286	    375.15021579	   -132.98291767	      7.93846986	    -65.11258140	   -145.17994790	      0.00000000	      0.00000000	   -346.36031804	     -8.05585728	    130.86147849	      8.85291137	    -50.65919464
      0.30000000	    -62.47111253	     17.04884766	    -29.16952774	      3.45119474	      0.44209091	      0.11818084	   -118.40414764	     -2.44587779	   -130.06065516	   -676.67779792	      0.00000000	      0.00000000	     34.38981866	    444.30016623	   -102.24575600	     27.00303826	     -7.84755201	   -103.84926088	      0.00000000	      0.00000000	   -334.99658661	    -70.61183429	    133.77592660	     -9.42976725	    -64.02043763
      0.30500000	    -66.13857128	     34.26861593	    -19.12175100	      3.43898170	      0.37910982	      0.10746495	   -108.50359793	    -22.64258340	   -138.72459898	   -639.79435204	      0.00000000	      0.00000000	     59.28130335	    507.27794580	    -69.23492628	     42.91276807	     52.01786790	    -59.93111288	      0.00000000	      0.00000000	   -327.43456463	   -124.77393524	    137.41132439	    -25.64269832	    -74.49639736
      0.31000000	    -69.75215961	     47.74405771	    -10.86722786	      3.42305743	      0.31521266	      0.10108327	    -96.32447042	    -38.12795849	   -142.78801697	   -597.96497401	      0.00000000	      0.00000000	     80.09961000	    557.02173185	    -36.49171948	     54.94589269	    110.22953437	    -12.93853986	      0.00000000	      0.00000000	   -316.14572669	   -163.86442568	    139.85258777	    -38.56472456	    -80.32337222
      0.31500000	    -71.63587043	     56.70947594	     -4.83611358	      3.40174123	      0.25329929	      0.09950258	    -84.77009546	    -47.48087215	   -140.31386358	   -554.13565829	      0.00000000	      0.00000000	     92.91293321	    587.27252556	     -6.40891454	     62.60367090	    162.37735141	     37.71872993	      0.00000000	      0.00000000	   -292.75413699	   -184.03997617	    138.88826801	    -47.50803742	    -80.70208630
      0.32000000	    -70.51673708	     61.21888469	     -0.91825390	      3.37444240	      0.19591963	      0.10283997	    -76.13761415	    -50.48242023	   -130.41414237	   -510.65291834	      0.00000000	      0.00000000	     95.54494740	    593.68124405	     19.46846882	     65.89158470	    204.41440723	     92.00123772	      0.00000000	      0.00000000	   -251.40985390	   -185.27078695	    132.99969446	    -52.60207250	    -75.92391478
      0.32500000	    -65.85735856	     62.11974202	      1.12909632	      3.34166331	      0.14459483	      0.11064022	    -71.47484561	    -48.11046415	   -113.19407788	   -468.58465663	      0.00000000	      0.00000000	     88.32261048	    574.59660029	     40.53869212	     65.60655772	    233.26349616	    148.72809446	      0.00000000	      0.00000000	   -191.53578538	   -171.20157978	    121.69965978	    -54.73603137	    -67.04725721
      0.33000000	    -57.87513469	     60.75354987	      1.37033156	      3.30465459	      0.09957035	      0.12171608	    -70.42020584	    -42.20584923	    -89.79949868	   -427.45341039	      0.00000000	      0.00000000	     74.03213256	    531.67168353	     56.92897208	     63.28629288	    247.39125904	    205.65512102	      0.00000000	      0.00000000	   -118.32443100	   -147.91107925	    105.47212982	    -55.18759266	    -55.43555597
      0.33500000	    -47.30484945	     58.48326453	     -0.28284077	      3.26529487	      0.06008877	      0.13429278	    -71.59380377	    -34.93540011	    -62.75042028	   -385.57304476	      0.00000000	      0.00000000	     56.96999698	    470.10823666	     69.12573431	     60.69457976	    247.02788031	    259.99909877	      0.00000000	      0.00000000	    -40.87110998	   -122.12871060	     85.48188239	    -55.13461487	    -42.43135753
      0.34000000	    -34.98125703	     56.22222251	     -3.78685751	      3.22595585	      0.02503771	      0.14631737	    -73.41085789	    -28.17967432	    -35.90708344	   -340.91579165	      0.00000000	      0.00000000	     41.44241491	    397.93492808	     77.56173849	     59.07605439	    233.96069400	    309.09102077	      0.00000000	      0.00000000	     30.98867237	    -99.52717575	     63.10190725	    -55.21910426	    -29.25855519
      0.34500000	    -21.55301885	     54.15492934	     -8.72055567	      3.18910945	     -0.00656054	      0.15576253	    -74.77598204	    -23.01222514	    -13.43615452	   -292.09437375	      0.00000000	      0.00000000	     30.46422954	    324.00400972	     82.46177101	     58.63379264	    211.07213216	    350.94707231	      0.00000000	      0.00000000	     89.61803949	    -83.56962143	     39.55631644	    -55.28649360	    -16.97115111
      0.35000000	     -7.52897311	     51.81785820	    -14.33681203	      3.15672647	     -0.03561372	      0.16095993	    -75.23801708	    -19.51373597	      1.86710098	   -238.94660537	      0.00000000	      0.00000000	     25.29019802	    255.47520516	     84.07337561	     58.61174071	    181.79556691	    384.63711210	      0.00000000	      0.00000000	    131.06138402	    -75.34719428	     15.88292309	    -54.48138573	     -6.29022694
      0.35500000	      6.54307094	     48.53462234	    -19.89903402	      3.12962347	     -0.06329308	      0.16104870	    -74.75223976	    -17.05788064	      9.80461768	   -182.50693683	      0.00000000	      0.00000000	     25.71984343	    196.28622163	     82.99547452	     57.91082227	    149.50809989	    410.40522319	      0.00000000	      0.00000000	    154.94546553	    -74.24682031	     -6.99852480	    -51.77998889	      2.58406258
      0.36000000	     20.08064364	     43.87332479	    -25.03736947	      3.10711779	     -0.09099461	      0.15633174	    -73.48627917	    -14.81923101	     12.74516824	   -124.58819391	      0.00000000	      0.00000000	     30.70732013	    147.35940035	     80.20237044	     55.68245327	    116.84438877	    429.50379539	      0.00000000	      0.00000000	    163.54618558	    -78.66148630	    -28.37637486	    -46.61881005	     10.05281189
      0.36500000	     32.66515462	     37.74539582	    -29.84098335	      3.08734451	     -0.11979054	      0.14813841	    -71.84565087	    -12.06757040	     14.48012224	    -67.33645206	      0.00000000	      0.00000000	     38.88922028	    107.77436269	     76.71292836	     51.44150137	     85.18330314	    443.74552234	      0.00000000	      0.00000000	    160.64999049	    -86.43866848	    -47.92569340	    -39.08188196	     17.03413521
      0.37000000	     44.14444406	     30.16073880	    -34.64343308	      3.06807272	     -0.15000047	      0.13820674	    -70.47410604	     -8.12462391	     18.78716853	    -12.89143701	      0.00000000	      0.00000000	     48.73525242	     75.65408726	     73.29743676	     44.82078605	     54.68808007	    454.99583655	      0.00000000	      0.00000000	    150.48377957	    -95.52130422	    -65.72045364	    -29.55914976	     24.70710069
      0.37500000	     54.45760838	     20.95828849	    -39.69853146	      3.04750648	     -0.18146743	      0.12805420	    -69.98348643	     -2.21187957	     28.37567413	     36.91451183	      0.00000000	      0.00000000	     58.26158847	     48.33259429	     70.54304567	     35.36509335	     24.90890941	    464.87870682	      0.00000000	      0.00000000	    136.90203302	   -104.88375401	    -81.97244048	    -18.28659760	     34.17978155
      0.38000000	     63.33469947	      9.75494872	    -44.94752852	      3.02481824	     -0.21431772	      0.11863143	    -70.54073567	      6.54324347	     44.31518950	     80.83031350	      0.00000000	      0.00000000	     64.66112584	     22.22390668	     69.13102690	     22.55326841	     -4.45537969	    474.68976044	      0.00000000	      0.00000000	    122.91363836	   -115.07329255	    -96.61750833	     -5.15709164	     46.22579455
      0.38500000	     70.14408837	     -3.82554376	    -49.95692462	      3.00045804	     -0.24947700	      0.11020115	    -71.63712554	     18.82241563	     65.75928683	    118.34053234	      0.00000000	      0.00000000	     64.26245709	     -6.98075414	     69.97433612	      6.03726780	    -33.00109337	    485.30894082	      0.00000000	      0.00000000	    110.44258245	   -127.74279037	   -109.00953947	     10.09442593	     61.08548634
      0.39000000	     74.03011157	    -19.73156095	    -54.02493337	      2.97617722	     -0.28847840	      0.10236471	    -72.22097930	     34.62815763	     89.92697578	    149.64198810	      0.00000000	      0.00000000	     52.99804590	    -43.37073564	     74.04025859	    -13.96613319	    -59.35530390	    496.99105488	      0.00000000	      0.00000000	    100.11747487	   -144.22878842	   -117.99421745	     27.47445384	     78.18589860
      0.39500000	     74.26838984	    -37.12227699	    -56.40800531	      2.95465895	     -0.33275196	      0.09429367	    -71.09855799	     52.87445694	    112.50324178	    175.50273653	      0.00000000	      0.00000000	     27.53953515	    -89.23910101	     81.96897523	    -36.33544830	    -81.26724459	    509.17607566	      0.00000000	      0.00000000	     91.22161462	   -163.91669637	   -122.37059623	     46.37359195	     95.85193356
      0.40000000	     70.60374744	    -54.37678690	    -56.60654932	      2.93876433	     -0.38299828	      0.08523744	    -67.32535947	     71.43874543	    128.57214798	    197.12423408	      0.00000000	      0.00000000	    -12.87750523	   -143.73945503	     93.78668776	    -59.09129081	    -96.28099520	    520.66870483	      0.00000000	      0.00000000	     82.43724511	   -183.71428857	   -121.42148073	     65.50410462	    111.52609693
      0.40500000	     63.39041317	    -69.53984923	    -54.64681928	      2.93028826	     -0.43897433	      0.07516254	    -60.38163055	     87.79881560	    134.07362147	    216.06319289	      0.00000000	      0.00000000	    -64.68902997	   -202.90080765	    108.92263203	    -79.90119140	   -102.86089599	    530.28477540	      0.00000000	      0.00000000	     73.29998668	   -199.38412849	   -115.26871012	     83.11853083	    122.84613001
      0.41000000	     53.51637619	    -80.91173789	    -51.20260347	      2.92849487	     -0.49951752	      0.06510333	    -50.12457868	     99.87061720	    127.42857064	    234.15708040	      0.00000000	      0.00000000	   -119.68810885	   -261.14784669	    126.48483659	    -96.68713487	   -101.13704928	    537.50758382	      0.00000000	      0.00000000	     64.93495317	   -207.73216128	   -104.99522630	     97.34672858	    128.93100343
      0.41500000	     42.17258625	    -87.47340527	    -47.36057529	      2.92965758	     -0.56267210	      0.05690194	    -36.63048874	    106.52919241	    110.32003652	    253.38303178	      0.00000000	      0.00000000	   -166.80904320	   -312.99291814	    145.58956646	   -108.04892076	    -92.66080502	    542.66740893	      0.00000000	      0.00000000	     59.28949642	   -207.98580540	    -92.42636717	    106.59264939	    130.71923928
      0.42000000	     30.61799300	    -89.05917416	    -44.12235598	      2.92835531	     -0.62595522	      0.05248352	    -20.11297831	    107.64825500	     86.86192016	    275.66567728	      0.00000000	      0.00000000	   -195.15983534	   -353.56187961	    165.49306675	   -113.49707197	    -79.59843829	    546.63606012	      0.00000000	      0.00000000	     57.89292232	   -201.73031458	    -79.65557163	    109.94795349	    130.12915070
      0.42500000	     20.07631361	    -86.27940152	    -42.04568571	      2.91952724	     -0.68660186	      0.05309446	     -1.03503336	    103.83918062	     61.86374870	    302.64287843	      0.00000000	      0.00000000	   -197.01389699	   -378.44401626	    185.44702595	   -113.43793249	    -64.07320351	    550.25850717	      0.00000000	      0.00000000	     61.19537480	   -191.79266247	    -68.68058171	    107.43646364	    128.97944522
      0.43000000	     11.67316578	    -80.27651951	    -41.21168986	      2.90001581	     -0.74164914	      0.05883709	     19.69774224	     96.18769978	     39.52875282	    335.27992001	      0.00000000	      0.00000000	   -169.99973490	   -384.34975216	    204.52769477	   -108.91045339	    -47.79130992	    553.78003527	      0.00000000	      0.00000000	     68.48232895	   -180.84018311	    -61.22623986	     99.99377026	    128.47898362
      0.43500000	      6.30707543	    -72.48636023	    -41.33956926	      2.86942865	     -0.78802173	      0.06861004	     40.59478164	     86.16645987	     22.96231598	    373.28517148	      0.00000000	      0.00000000	   -117.87080150	   -370.69558635	    221.63548106	   -101.31843175	    -31.86159901	    556.59379202	      0.00000000	      0.00000000	     78.18035079	   -170.43410031	    -58.53638253	     89.26627828	    129.20951744
      0.44000000	      4.54666330	    -64.42683652	    -41.94290812	      2.83039036	     -0.82274070	      0.08033705	     59.50792502	     75.58351875	     14.10034031	    414.59509271	      0.00000000	      0.00000000	    -49.24039212	   -340.76323597	    235.57610121	    -92.22674669	    -16.87384497	    557.42247702	      0.00000000	      0.00000000	     88.45194148	   -160.81814565	    -61.15464877	     77.24725742	    131.25268558
      0.44500000	      6.58910618	    -57.38980789	    -42.50717431	      2.78786785	     -0.84321585	      0.09127513	     73.74612059	     66.26777074	     13.69624467	    455.30642714	      0.00000000	      0.00000000	     25.44503157	   -301.27019105	    245.24792672	    -83.04660833	     -3.11515854	    554.74981254	      0.00000000	      0.00000000	     97.75702611	   -151.23969154	    -68.84810820	     65.76582764	    134.30698688
      0.45000000	     12.17021842	    -52.09625879	    -42.55916488	      2.74766772	     -0.84764583	      0.09832602	     80.51596897	     59.49988813	     21.20407698	    490.11970946	      0.00000000	      0.00000000	     97.06199085	   -260.30964700	    250.07644264	    -74.67464062	      9.35036119	    547.30167695	      0.00000000	      0.00000000	    105.12738498	   -140.55917788	    -80.63455268	     56.07004554	    137.75050985
      0.45500000	     20.40984717	    -48.56512348	    -41.65696930	      2.71491586	     -0.83556068	      0.09848289	     77.62558598	     55.59293808	     34.69766449	    513.17258452	      0.00000000	      0.00000000	    159.28038119	   -224.67940724	    250.52148337	    -67.34122102	     20.69340521	    534.43276850	      0.00000000	      0.00000000	    110.16497695	   -128.01338732	    -94.80417649	     48.74812914	    140.74392715
      0.46000000	     29.74323766	    -46.27648297	    -39.41517257	      2.69310824	     -0.80833329	      0.08957950	     64.24585499	     53.89842702	     51.02365189	    519.28373628	      0.00000000	      0.00000000	    208.23272513	   -197.83030073	    248.29739949	    -60.74163832	     31.28753462	    516.31523965	      0.00000000	      0.00000000	    112.88934672	   -113.81844712	   -108.97659259	     43.90104597	    142.40088436
      0.46500000	     38.11798505	    -44.43318303	    -35.46407201	      2.68366453	     -0.76929535	      0.07113827	     41.42150360	     53.07611599	     66.16516630	    505.46359792	      0.00000000	      0.00000000	    241.99824280	   -179.10236159	    246.12620020	    -54.31995049	     41.72664886	    493.91970878	      0.00000000	      0.00000000	    113.61766477	    -99.18363498	   -120.35231823	     41.28678112	    141.83109219
      0.47000000	     43.44851435	    -42.10816308	    -29.36705224	      2.68593767	     -0.72326276	      0.04471528	     12.03986375	     51.38165604	     75.95107666	    472.06916901	      0.00000000	      0.00000000	    261.00844529	   -164.51216224	    247.07434819	    -47.45613315	     52.83807053	    468.79015093	      0.00000000	      0.00000000	    112.98097160	    -85.70535122	   -126.18479302	     40.30764701	    138.09751049
      0.47500000	     44.12128884	    -38.27214564	    -20.75807212	      2.69779809	     -0.67564753	      0.01348760	    -19.78539251	     46.96384174	     77.28141943	    422.96521290	      0.00000000	      0.00000000	    268.54215894	   -148.88339435	    253.69239666	    -39.40888735	     65.44166388	    442.62123758	      0.00000000	      0.00000000	    111.92251059	    -74.54237256	   -124.32762954	     39.93251572	    130.39070311
      0.48000000	     39.42100774	    -31.88312251	     -9.71623790	      2.71649114	     -0.63137300	     -0.01852624	    -49.75696686	     38.27678918	     69.38247276	    364.60578186	      0.00000000	      0.00000000	    269.91806846	   -128.24286848	    267.19333589	    -29.24995734	     79.81649411	    416.75583814	      0.00000000	      0.00000000	    111.45236582	    -65.80659924	   -113.79918382	     38.73587192	    118.41944602
      0.48500000	     29.85624439	    -22.20520846	      2.91624984	      2.73920444	     -0.59369188	     -0.04725849	    -74.60199703	     24.61264487	     54.24627594	    304.43714374	      0.00000000	      0.00000000	    270.42365356	   -101.18116913	    286.85774413	    -16.15299071	     95.14743116	    391.78761214	      0.00000000	      0.00000000	    112.19755034	    -58.49584059	    -95.32643482	     35.20763378	    102.75789193
      0.49000000	     17.25445924	     -9.27956124	     15.60753588	      2.76316209	     -0.56317798	     -0.06937423	    -93.04484915	      6.57060227	     35.90516081	    249.10327002	      0.00000000	      0.00000000	    273.31216361	    -68.80416231	    309.94765458	     -0.00184495	    109.45878777	    367.45276288	      0.00000000	      0.00000000	    114.06267332	    -51.10433433	    -71.58461035	     28.31362909	     84.97233869
      0.49500000	      4.41603008	      5.79579452	     26.69744080	      2.78564029	     -0.53739407	     -0.08291883	   -106.11459749	    -13.85349395	     18.90295621	    202.88303484	      0.00000000	      0.00000000	    278.97620887	    -33.92956024	    332.37749367	     18.15883473	    120.35976758	    342.89625347	      0.00000000	      0.00000000	    116.31489581	    -42.63124579	    -46.75192164	     18.01227896	     67.40779213
      0.50000000	     -5.71371590	     21.06143888	     35.03590012	      2.80452964	     -0.51156500	     -0.08752545	   -116.57807418	    -33.73459732	      6.73409925	    166.84926163	      0.00000000	      0.00000000	    285.40803849	     -0.27024261	    349.96412183	     36.26373578	    126.12659829	    317.12399892	      0.00000000	      0.00000000	    118.06103854	    -33.32728237	    -25.31400368	      5.36659387	     52.64400381
      0.50500000	    -11.04308131	     34.30155194	     40.19804126	      2.81933142	     -0.48008066	     -0.08415373	   -127.71213077	    -50.09269840	      0.91840946	    139.11852225	      0.00000000	      0.00000000	    289.38834407	     28.30989189	    359.69132706	     51.90560244	    126.27129413	    289.33077137	      0.00000000	      0.00000000	    118.68551711	    -24.58260490	    -10.59761027	     -7.83086461	     42.83787809
      0.51000000	    -11.03669031	     43.79156165	     42.29516829	      2.83141737	     -0.43840096	     -0.07464664	   -141.91935140	    -60.84800678	      0.98320678	    116.10571551	      0.00000000	      0.00000000	    287.86350234	     48.86277101	    360.55654028	     63.18266719	    121.37509417	    259.05202724	      0.00000000	      0.00000000	    117.98659021	    -17.89793536	     -3.73777696	    -19.73323642	     39.14355427
      0.51500000	     -6.88295132	     48.93490188	     41.63436327	      2.84287654	     -0.38484602	     -0.06116012	   -159.68518380	    -65.51951335	      5.28630619	     94.21600806	      0.00000000	      0.00000000	    279.14215719	     60.70992231	    353.84994573	     69.39517048	    112.53438953	    226.26374542	      0.00000000	      0.00000000	    116.21717443	    -13.60186470	     -3.44699245	    -29.17719415	     41.34823449
      0.52000000	     -1.08252350	     50.51590221	     38.36838382	      2.85493923	     -0.32136697	     -0.04533750	   -179.35355803	    -65.35208415	     12.17985196	     71.16358368	      0.00000000	      0.00000000	    263.37351033	     65.93707113	    342.70220637	     71.28614618	    100.74214601	    191.40482820	      0.00000000	      0.00000000	    114.07426617	    -10.42598780	     -6.60203494	    -36.20605861	     47.97852382
      0.52500000	      3.45909155	     50.43659105	     32.31092825	      2.86736186	     -0.25264924	     -0.02756831	   -197.90871037	    -62.82529388	     20.76698785	     46.40846513	      0.00000000	      0.00000000	    242.01357691	     67.99642076	    330.90533851	     70.67504842	     86.43901375	    155.24197293	      0.00000000	      0.00000000	    112.40892440	     -6.51689687	     -9.44119427	    -42.15715002	     56.98155013
      0.53000000	      4.42864553	     51.14664569	     23.04459016	      2.87896726	     -0.18420674	     -0.00696418	   -212.23679471	    -60.90157864	     30.91934417	     20.87892172	      0.00000000	      0.00000000	    216.90184445	     69.41938422	    321.57444284	     69.80014918	     69.43833764	    118.65474000	      0.00000000	      0.00000000	    111.84272051	     -1.04108687	     -8.82054925	    -49.33185006	     66.59167930
      0.53500000	      0.74254733	     54.97318478	     10.30258874	      2.88865058	     -0.12060707	      0.01778439	   -220.19874384	    -62.31126492	     42.71206674	     -3.69481804	      0.00000000	      0.00000000	    189.73627407	     70.67024401	    316.31191608	     70.70990663	     49.28576133	     82.43577859	      0.00000000	      0.00000000	    112.60707265	      5.12281963	     -3.01015906	    -60.27238613	     75.81963350
      0.54000000	     -7.20001085	     63.36971158	     -5.48797155	      2.89624695	     -0.06413297	      0.04712021	   -221.41332966	    -68.86671071	     55.62101707	    -25.75905253	      0.00000000	      0.00000000	    161.93660931	     70.67438113	    314.93582704	     74.68514214	     25.87518929	     47.05571639	      0.00000000	      0.00000000	    114.44132079	     10.14931046	      7.96440923	    -76.66336434	     84.37145611
      0.54500000	    -17.55209469	     76.32643534	    -22.82733634	      2.90286753	     -0.01396365	      0.07968987	   -217.67946651	    -80.92948293	     68.05981626	    -44.89390813	      0.00000000	      0.00000000	    134.55714999	     68.11307735	    315.56963767	     81.81396950	     -0.05005564	     12.41413438	      0.00000000	      0.00000000	    116.46042829	     12.76455634	     22.31791898	    -98.36198633	     92.23047390
      0.55000000	    -27.55761360	     92.32684980	    -39.33558227	      2.91050795	      0.03344275	      0.11246796	   -212.50047019	    -97.32010793	     77.74705121	    -62.06507516	      0.00000000	      0.00000000	    108.15916664	     62.62647500	    315.24872744	     91.01175503	    -26.80736214	    -22.15391636	      0.00000000	      0.00000000	    117.34768820	     13.31952644	     37.08566728	   -123.24183198	     99.29089928
      0.55500000	    -34.66304162	    108.86555881	    -52.54398930	      2.92127757	      0.08250244	      0.14190614	   -209.54986483	   -115.70368155	     82.70017318	    -78.93591078	      0.00000000	      0.00000000	     82.65845266	     55.38508074	    311.11157940	    100.43196304	    -52.13774006	    -57.47162124	      0.00000000	      0.00000000	    115.99237869	     13.66106792	     49.36385144	   -147.91744591	    105.30452757
      0.56000000	    -37.59255863	    123.26854807	    -60.79614488	      2.93683732	      0.13630962	      0.16528337	   -211.01625515	   -133.28544174	     82.10787763	    -96.82622062	      0.00000000	      0.00000000	     57.25172197	     48.64110837	    301.54219506	    108.06643022	    -73.85186702	    -94.00507566	      0.00000000	      0.00000000	    112.08657125	     15.98394057	     57.55664530	   -168.91655230	    110.05517271
      0.56500000	    -36.68049387	    133.54712370	    -63.66488688	      2.95814000	      0.19551306	      0.18139733	   -216.93719907	   -147.62777428	     76.50457654	   -116.09885372	      0.00000000	      0.00000000	     30.59529461	     44.46200399	    286.58097019	    112.44151360	    -90.43078264	   -131.61643693	      0.00000000	      0.00000000	    106.16964445	     21.57668415	     61.85452032	   -183.80110190	    113.46918481
      0.57000000	    -33.41641784	    138.96413679	    -61.75589479	      2.98522566	      0.25868156	      0.19036376	   -225.66136549	   -157.31838087	     67.27427666	   -136.19819079	      0.00000000	      0.00000000	      1.21323314	     43.56529003	    267.59493412	    113.16723255	   -101.31230151	   -169.67596541	      0.00000000	      0.00000000	     99.24609832	     30.14281100	     63.79566889	   -191.78984748	    115.59515716
      0.57500000	    -29.57369486	    140.06189540	    -56.25635916	      3.01704189	      0.32363282	      0.19290029	   -234.91015347	   -162.24217719	     55.94794908	   -156.03826792	      0.00000000	      0.00000000	    -32.03098457	     45.08631545	    246.50686044	    111.01816149	   -106.86956478	   -207.37600517	      0.00000000	      0.00000000	     92.38649769	     39.87377634	     65.21742268	   -193.69461713	    116.61259824
      0.58000000	    -26.33892646	    138.17571723	    -48.53824304	      3.05154569	      0.38865221	      0.18974586	   -242.88721357	   -163.35835876	     43.70149597	   -174.44393833	      0.00000000	      0.00000000	    -69.49926070	     47.29726093	    224.91626252	    107.45851577	   -108.17693051	   -244.00686737	      0.00000000	      0.00000000	     86.26862004	     48.28111242	     67.15188215	   -191.30608138	    116.84153747
      0.58500000	    -23.88964404	    134.75527841	    -39.83368132	      3.08636769	      0.45267097	      0.18162802	   -248.93504498	   -162.11516884	     31.15384383	   -190.52778102	      0.00000000	      0.00000000	   -110.53628236	     48.61591195	    203.54626637	    103.89605763	   -106.61480516	   -279.09945450	      0.00000000	      0.00000000	     80.65386442	     53.44152060	     69.37987107	   -186.57243477	    116.54589429
      0.59000000	    -21.59728950	    130.95143840	    -30.95333666	      3.11986476	      0.51470676	      0.16941498	   -253.49512266	   -159.91300265	     18.37203065	   -203.92935153	      0.00000000	      0.00000000	   -153.71431714	     48.17014661	    182.22523027	    101.26138530	   -103.44733540	   -312.54589271	      0.00000000	      0.00000000	     74.40260859	     54.87671879	     70.88192333	   -181.03560077	    115.58802399
      0.59500000	    -18.59785652	    127.62189866	    -22.15860475	      3.15183717	      0.57360860	      0.15388067	   -257.55289768	   -157.89828575	      4.97599285	   -214.85465514	      0.00000000	      0.00000000	   -197.62608022	     45.66419464	    160.26237605	    100.18981665	    -99.53612141	   -344.68218255	      0.00000000	      0.00000000	     66.31405699	     53.52650050	     70.69325326	   -175.73980797	    113.31663056
      0.60000000	    -14.40604350	    125.42080054	    -13.32398824	      3.18339604	      0.62827995	      0.13542907	   -261.88214985	   -156.87618527	     -9.64791713	   -223.88991704	      0.00000000	      0.00000000	   -241.67795166	     40.92356309	    137.03443509	    101.28157773	    -95.27578149	   -376.12350638	      0.00000000	      0.00000000	     56.13900033	     50.95723062	     68.59598816	   -171.33933242	    108.90435882
      0.60500000	     -9.36696200	    124.67521321	     -4.27427521	      3.21614730	      0.67780360	      0.11444742	   -266.40928146	   -157.08039290	    -26.00469576	   -231.70829795	      0.00000000	      0.00000000	   -286.14851852	     33.74071681	    112.58862093	    104.90047531	    -90.72864655	   -407.39528993	      0.00000000	      0.00000000	     44.91085726	     48.42836118	     65.40814263	   -168.09585201	    101.86277701
      0.61000000	     -4.70178706	    125.21592177	      5.06264717	      3.25115404	      0.72133785	      0.09194679	   -270.11911156	   -157.98529251	    -44.23083832	   -238.92862128	      0.00000000	      0.00000000	   -331.45663678	     24.26705073	     87.91052520	    110.80068776	    -85.77433180	   -438.71396509	      0.00000000	      0.00000000	     34.24364722	     46.47587423	     62.75684213	   -165.83504646	     92.26176896
      0.61500000	     -1.99520075	    126.45622878	     14.82115565	      3.28817406	      0.75802996	      0.06959369	   -271.67959059	   -158.48232665	    -64.15607557	   -246.14395805	      0.00000000	      0.00000000	   -377.29543865	     13.55534208	     64.57828090	    118.13396994	    -80.14501655	   -470.05838725	      0.00000000	      0.00000000	     25.12651107	     45.15853283	     62.36020807	   -164.05848443	     80.49615983
      0.62000000	     -2.39356381	    127.68355904	     25.32732908	      3.32562283	      0.78696593	      0.04894032	   -270.31167580	   -157.39400097	    -85.53207487	   -253.80874605	      0.00000000	      0.00000000	   -422.22310383	      3.66132283	     43.98422439	    125.79575186	    -73.53689512	   -501.28350247	      0.00000000	      0.00000000	     17.40102193	     44.48196114	     65.19266528	   -162.17712952	     66.95224162
      0.62500000	     -6.06479733	    128.31900379	     36.79509215	      3.36124910	      0.80712904	      0.03057996	   -266.17805135	   -154.00549735	   -107.97579732	   -261.87789070	      0.00000000	      0.00000000	   -463.78745148	     -2.86937662	     26.67157747	    132.71514613	    -65.98645211	   -532.09670883	      0.00000000	      0.00000000	     10.40705710	     44.54883206	     71.06448313	   -159.72080813	     52.03667332
      0.63000000	    -12.21057254	    128.05917676	     48.77361103	      3.39295734	      0.81753557	      0.01408907	   -260.10329299	   -148.33262703	   -130.51617125	   -269.51852653	      0.00000000	      0.00000000	   -498.95287659	     -3.88221714	     12.16453142	    138.01262977	    -58.23692694	   -562.06438851	      0.00000000	      0.00000000	      3.88211555	     45.46092347	     78.81042543	   -156.51238743	     36.47796305
      0.63500000	    -19.46332224	    126.94000205	     59.99634998	      3.41931642	      0.81764664	     -0.00118959	   -253.05559185	   -141.03197382	   -151.30763020	   -275.21624486	      0.00000000	      0.00000000	   -524.64250013	      1.51593281	     -0.76663424	    141.18471282	    -51.63503554	   -590.81967466	      0.00000000	      0.00000000	     -1.92840079	     47.15752084	     86.82779472	   -152.79442940	     21.36587779
      0.64000000	    -26.40595582	    125.22573317	     68.90600330	      3.43982929	      0.80779142	     -0.01525502	   -245.75155724	   -132.97551523	   -167.99157156	   -277.23293746	      0.00000000	      0.00000000	   -538.30236484	     12.52923454	    -13.61253431	    142.17610196	    -47.55235918	   -618.31613821	      0.00000000	      0.00000000	     -6.84078391	     49.33425751	     93.67277782	   -149.10701093	      7.82984038
      0.64500000	    -32.06574651	    123.08175576	     74.40167365	      3.45510393	      0.78919405	     -0.02712145	   -238.38904102	   -124.68470973	   -178.41572918	   -274.12385347	      0.00000000	      0.00000000	   -538.41941674	     26.85780389	    -27.55889272	    141.12356805	    -46.78562356	   -644.87343032	      0.00000000	      0.00000000	    -11.18249692	     51.61077517	     98.58618527	   -145.85289512	     -3.20431425
      0.65000000	    -36.15303437	    120.31206731	     76.23469997	      3.46670739	      0.76362238	     -0.03525413	   -230.58230498	   -116.04171821	   -181.25688408	   -265.10456835	      0.00000000	      0.00000000	   -525.01635211	     41.15051286	    -43.12324415	    138.04128360	    -49.30955413	   -670.99720606	      0.00000000	      0.00000000	    -15.71627351	     53.91074583	    101.69754196	   -142.90988623	    -10.99887956
      0.65500000	    -38.87182171	    116.37202251	     74.89745660	      3.47653080	      0.73298450	     -0.03849315	   -221.62983405	   -106.48071694	   -176.41330606	   -250.18550624	      0.00000000	      0.00000000	   -500.02613375	     51.46593302	    -60.21370656	    132.77664487	    -54.41866572	   -697.08520939	      0.00000000	      0.00000000	    -21.22583918	     56.73989313	    103.69528245	   -139.59339637	    -14.95771035
      0.66000000	    -40.51702076	    110.49988537	     71.21355555	      3.48589081	      0.69890343	     -0.03677829	   -210.91619144	    -95.34102494	   -164.95975594	   -230.03802289	      0.00000000	      0.00000000	   -467.17020894	     53.91332629	    -78.39695489	    125.08026384	    -61.10699372	   -723.07434527	      0.00000000	      0.00000000	    -28.12209843	     61.15498031	    105.21372092	   -134.83093448	    -14.73040407
      0.66500000	    -41.21336174	    101.84494013	     65.97965716	      3.49477860	      0.66225515	     -0.03111448	   -198.18709959	    -82.02597205	   -148.50202376	   -205.76801578	      0.00000000	      0.00000000	   -431.31494537	     45.53618198	    -97.03529492	    114.61557696	    -68.46402534	   -748.15935764	      0.00000000	      0.00000000	    -36.29674772	     68.55853772	    106.37430447	   -127.37348347	    -10.48748398
      0.67000000	    -40.88817029	     89.66310008	     59.87621178	      3.50169453	      0.62301146	     -0.02302232	   -183.68090909	    -66.02748468	   -128.39564077	   -178.81701587	      0.00000000	      0.00000000	   -397.83325511	     25.23306559	   -115.30357630	    101.03215861	    -75.86556944	   -770.79120958	      0.00000000	      0.00000000	    -45.17052902	     80.60323405	    106.67995613	   -116.05521331	     -3.20182276
      0.67500000	    -39.41010190	     73.56227213	     53.53673065	      3.50433704	      0.58048575	     -0.01415213	   -168.05030073	    -47.05254270	   -105.49990223	   -150.80098976	      0.00000000	      0.00000000	   -371.99956630	     -5.61067444	   -132.22807820	     84.15513159	    -82.90968028	   -788.95735788	      0.00000000	      0.00000000	    -53.68633047	     99.26442174	    105.30826516	   -100.07311177	      5.37703086
      0.68000000	    -36.85303980	     53.72613630	     47.55969501	      3.50084233	      0.53359563	     -0.00618316	   -151.95363657	    -25.28512589	    -80.39234777	   -123.00591979	      0.00000000	      0.00000000	   -357.66772362	    -43.24966284	   -146.70637275	     64.21896996	    -89.25624386	   -800.57011354	      0.00000000	      0.00000000	    -60.21017405	    126.78281842	    101.72770370	    -79.26826218	     13.17774049
      0.68500000	    -33.70772548	     31.08772855	     42.42435840	      3.49077201	      0.48108691	     -0.00066230	   -135.59463871	     -1.60393972	    -53.46609673	    -95.77521679	      0.00000000	      0.00000000	   -355.03326175	    -82.51791010	   -157.54830858	     42.10663470	    -94.55211764	   -803.88626960	      0.00000000	      0.00000000	    -62.69595885	    165.12362154	     96.22375784	    -54.40789372	     18.51016349
      0.69000000	    -30.76867217	      7.30679471	     38.37786892	      3.47520411	      0.42206995	      0.00126616	   -118.68525662	     22.44555127	    -24.78947752	    -68.28870125	      0.00000000	      0.00000000	   -358.68432100	   -117.87152292	   -163.73597703	     19.42415239	    -98.49253243	   -797.90494376	      0.00000000	      0.00000000	    -59.34740310	    214.95992394	     89.84216242	    -27.24235028	     20.68749712
      0.69500000	    -28.74288913	    -15.60935523	     35.36107676	      3.45594877	      0.35679168	     -0.00086516	   -100.80360238	     44.99716722	      5.84651511	    -38.91730792	      0.00000000	      0.00000000	   -357.84888418	   -144.05918129	   -164.82721204	     -1.84366480	   -100.93473799	   -782.56517355	      0.00000000	      0.00000000	    -49.35947369	    274.74695621	     83.79116158	     -0.10684730	     20.19534061
      0.70000000	    -27.89451917	    -35.91084690	     33.03371708	      3.43452827	      0.28707978	     -0.00655483	    -81.73787941	     64.37826050	     38.35795124	     -5.93137451	      0.00000000	      0.00000000	   -339.84567518	   -156.82266931	   -161.19798929	    -20.02887888	   -101.93890192	   -758.63025630	      0.00000000	      0.00000000	    -33.07210103	    340.61732256	     78.79674728	     24.76158135	     18.30490694
      0.70500000	    -27.89641839	    -52.57832772	     30.89177191	      3.41168156	      0.21606074	     -0.01432932	    -61.64700793	     79.48969676	     71.55161591	     31.80833959	      0.00000000	      0.00000000	   -295.48986376	   -153.93279031	   -154.00945384	    -34.37161545	   -101.68197241	   -727.35404054	      0.00000000	      0.00000000	    -11.47932178	    407.23635310	     74.77799574	     45.79961622	     16.48425798
      0.71000000	    -27.89144633	    -65.41513411	     28.42156527	      3.38761021	      0.14728746	     -0.02241512	    -41.12239042	     89.89026619	    102.84016154	     74.40667287	      0.00000000	      0.00000000	   -223.52161685	   -136.10434003	   -144.96615852	    -45.10124293	   -100.27299945	   -690.10424315	      0.00000000	      0.00000000	     14.31482655	    469.07144571	     70.89644535	     62.34669917	     15.96564230
      0.71500000	    -26.76098957	    -74.77639909	     25.27376539	      3.36247813	      0.08379004	     -0.02972013	    -21.16203890	     95.68343413	    128.93121902	    120.74327569	      0.00000000	      0.00000000	   -131.63485772	   -107.14318564	   -135.92002246	    -52.98805163	    -97.48470330	   -648.10622748	      0.00000000	      0.00000000	     43.13253661	    521.20677817	     65.87740035	     74.50720138	     17.42223244
      0.72000000	    -23.59146951	    -81.12858509	     21.42232334	      3.33667629	      0.02740927	     -0.03629868	     -2.93266201	     97.32037759	    147.03907545	    168.53266354	      0.00000000	      0.00000000	    -33.70780924	    -73.02639523	   -128.34450849	    -58.66568485	    -92.46474802	   -602.41636613	      0.00000000	      0.00000000	     73.17272179	    559.04014146	     58.54310102	     82.76588115	     20.62483316
      0.72500000	    -18.14698789	    -84.69093077	     17.17449628	      3.31086972	     -0.02153099	     -0.04290756	     12.66917935	     95.34502087	    155.75483353	    214.76319244	      0.00000000	      0.00000000	     55.09957050	    -40.25030072	   -122.83482165	    -62.17702925	    -83.78822183	   -554.01505889	      0.00000000	      0.00000000	    101.47056365	    577.61540266	     48.42329777	     87.55498488	     24.35620054
      0.73000000	    -10.97660234	    -85.37861064	     12.96217932	      3.28596005	     -0.06409279	     -0.04997282	     25.33068638	     90.19363724	    155.13896875	    256.48156884	      0.00000000	      0.00000000	    122.84837262	    -14.21292325	   -118.95044112	    -63.10148325	    -70.25443811	   -503.71544005	      0.00000000	      0.00000000	    124.24899157	    572.44330632	     36.03493603	     89.00835922	     26.93941385
      0.73500000	     -3.05464895	    -83.08467499	      9.09996819	      3.26291271	     -0.10207995	     -0.05682251	     35.24769953	     82.22333725	    146.28757523	    291.52018933	      0.00000000	      0.00000000	    163.32182160	      2.01087281	   -115.50574871	    -61.15687696	    -52.13296474	   -451.80994472	      0.00000000	      0.00000000	    138.25673276	    542.00615283	     22.58485837	     87.07912275	     27.10212171
      0.74000000	      4.72955225	    -78.08616497	      5.72641373	      3.24243686	     -0.13722011	     -0.06177927	     42.81647098	     71.96021187	    130.87809632	    318.84353608	      0.00000000	      0.00000000	    176.46946225	      8.40993344	   -111.08573696	    -56.77404924	    -31.93784370	   -397.80351148	      0.00000000	      0.00000000	    142.22741473	    489.90909389	      9.35595006	     81.93920741	     24.53976232
      0.74500000	     11.93196702	    -71.22553825	      2.87253266	      3.22467435	     -0.17056576	     -0.06274637	     48.39082904	     60.29568409	    110.94424566	    338.59740300	      0.00000000	      0.00000000	    167.30920826	      7.67176451	   -104.60649750	    -51.20366891	    -13.95017679	   -340.67474534	      0.00000000	      0.00000000	    137.56435146	    424.72006589	     -2.85399336	     74.25737799	     19.91638374
      0.75000000	     18.67605112	    -63.61349185	      0.51299063	      3.20908371	     -0.20226391	     -0.05782726	     52.19627961	     48.30132461	     88.72686691	    351.99667636	      0.00000000	      0.00000000	    143.73816300	      3.36194431	    -95.86826546	    -45.97043922	     -2.24782055	   -279.79199935	      0.00000000	      0.00000000	    127.81018778	    356.87573279	    -14.03645980	     64.97789270	     14.36785160
      0.75500000	     25.51010032	    -56.00701521	     -1.37888903	      3.19453147	     -0.23181528	     -0.04617274	     54.37798242	     36.68310071	     66.30291360	    361.05476865	      0.00000000	      0.00000000	    114.03725928	     -2.25300541	    -85.87866492	    -41.93122888	      1.94877897	   -216.02953892	      0.00000000	      0.00000000	    117.08081185	    294.07354909	    -24.88372992	     54.75732912	      8.75770865
      0.76000000	     33.01448087	    -48.40740008	     -2.74294237	      3.17950191	     -0.25883553	     -0.02885275	     55.19929368	     25.36774354	     45.03872969	    368.17899270	      0.00000000	      0.00000000	     85.04503537	     -9.19659895	    -76.57230461	    -38.70157714	      1.64537758	   -152.18439318	      0.00000000	      0.00000000	    108.32845019	    238.54229147	    -36.28246590	     43.65375396	      3.21506984
      0.76500000	     41.35281975	    -40.19305898	     -3.43184914	      3.16254409	     -0.28386119	     -0.00884063	     55.27432487	     13.58838799	     25.30966057	    375.64687212	      0.00000000	      0.00000000	     61.32789456	    -19.26575063	    -69.94046592	    -34.93669793	      2.73715119	    -92.17957903	      0.00000000	      0.00000000	    102.25164705	    188.13424818	    -48.63986098	     31.33040303	     -2.72729577
      0.77000000	     50.10348071	    -30.49767328	     -3.37466214	      3.14308532	     -0.30855051	      0.01006602	     55.52506914	      0.23631812	      6.74153235	    385.02387066	      0.00000000	      0.00000000	     45.01484180	    -34.77901653	    -67.19696659	    -29.01265586	     10.78829524	    -39.57242050	      0.00000000	      0.00000000	     96.94702867	    139.13701608	    -61.50608434	     17.39826750	     -9.72313904
      0.77500000	     58.50374140	    -18.46612886	     -2.72328866	      3.12213221	     -0.33511935	      0.02447788	     56.77411048	    -15.84039652	    -11.28029785	    396.75376713	      0.00000000	      0.00000000	     35.97494836	    -57.38058110	    -68.51185343	    -19.44902994	     28.15272174	      3.66982408	      0.00000000	      0.00000000	     88.07015543	     87.64521632	    -73.77912229	      1.53219797	    -18.36262306
      0.78000000	     65.85411704	     -3.48719982	     -1.73322538	      3.10197418	     -0.36543784	      0.03208708	     59.32513679	    -35.43728518	    -29.16840576	    410.14261057	      0.00000000	      0.00000000	     32.38256825	    -87.24002368	    -73.13089852	     -5.15497339	     52.94162137	     37.75399282	      0.00000000	      0.00000000	     69.61068290	     29.36618449	    -84.31359197	    -16.45766895	    -29.04858898
      0.78500000	     71.75539073	     14.37735392	     -0.44680617	      3.08473432	     -0.40036482	      0.03185558	     62.91363667	    -58.32998856	    -46.76659079	    423.75350622	      0.00000000	      0.00000000	     31.84350561	   -122.65128545	    -79.45119233	     14.08828909	     79.81390239	     65.18672356	      0.00000000	      0.00000000	     35.68798069	    -39.91618009	    -92.47529436	    -36.27822885	    -41.80623734
      0.79000000	     76.08247426	     33.98291233	      1.46486482	      3.07078707	     -0.43968122	      0.02402131	     67.05611231	    -82.77490223	    -63.07282477	    436.04006896	      0.00000000	      0.00000000	     32.65604971	   -159.98857981	    -85.03121749	     37.05683166	    101.74075020	     90.45573127	      0.00000000	      0.00000000	    -16.63182711	   -122.17280242	    -98.29194773	    -56.70772514	    -56.10934626
      0.79500000	     78.76685999	     53.21350052	      4.51144700	      3.05825209	     -0.48255081	      0.00998696	     71.57092043	   -105.84390847	    -76.41574677	    445.93980742	      0.00000000	      0.00000000	     34.28613790	   -194.33710036	    -86.79344447	     61.07923356	    112.04135322	    119.03039995	      0.00000000	      0.00000000	    -84.56727387	   -214.78060771	   -102.16318372	    -75.63453164	    -70.97821719
      0.80000000	     79.55687329	     69.82982176	      9.05850335	      3.04379601	     -0.52796543	     -0.00808678	     76.93900603	   -124.69827293	    -85.28663774	    453.18435792	      0.00000000	      0.00000000	     36.91259356	   -221.18125036	    -81.56482733	     82.98294991	    106.46879993	    155.81055231	      0.00000000	      0.00000000	   -158.72784130	   -310.20442923	   -104.43189249	    -90.88833102	    -85.43354897
      0.80500000	     78.00652028	     82.60737507	     15.19804407	      3.02395430	     -0.57466909	     -0.02805378	     84.18379948	   -138.01365709	    -89.24930892	    458.25120766	      0.00000000	      0.00000000	     40.89119992	   -238.32265680	    -66.85248391	    100.51033294	     84.96366160	    203.80324825	      0.00000000	      0.00000000	   -225.14064665	   -397.87584827	   -105.24525766	   -101.39672644	    -99.04012495
      0.81000000	     73.71236586	     91.89852757	     22.86342168	      2.99612962	     -0.62082958	     -0.04853061	     94.36750256	   -146.47641997	    -89.08316794	    462.07427858	      0.00000000	      0.00000000	     46.67631982	   -246.34149340	    -41.49781587	    113.15712786	     52.12871712	    263.69855428	      0.00000000	      0.00000000	   -269.46236199	   -466.60676646	   -104.73042562	   -107.72100976	   -112.12530265
      0.81500000	     66.53213270	     99.15677154	     31.99867839	      2.95906402	     -0.66414019	     -0.06918529	    108.16012672	   -152.02127009	    -86.13496526	    465.66980854	      0.00000000	      0.00000000	     54.75913169	   -247.37720431	     -5.94280835	    121.92171145	     15.96918390	    334.05912087	      0.00000000	      0.00000000	   -281.90771167	   -507.00467652	   -103.12596857	   -111.47397267	   -125.52198954
      0.82000000	     56.78104823	    105.83813383	     42.63648902	      2.91301773	     -0.70228655	     -0.09058226	    125.49136399	   -156.46449459	    -81.62404109	    469.66795979	      0.00000000	      0.00000000	     65.10878078	   -243.62615778	     37.60387661	    128.44107176	    -14.37634815	    411.38751571	      0.00000000	      0.00000000	   -261.42589942	   -514.54282961	   -100.88575173	   -114.07938806	   -140.05604695
      0.82500000	     45.60910034	    112.47312571	     54.82156331	      2.85989854	     -0.73309963	     -0.11362991	    144.99729976	   -160.40995993	    -76.35249364	    473.77218158	      0.00000000	      0.00000000	     76.56194038	   -236.44453525	     84.78693428	    134.17664187	    -31.02980420	    490.01951318	      0.00000000	      0.00000000	   -216.89047952	   -492.22297157	    -99.03000749	   -115.78704682	   -156.05526854
      0.83000000	     35.25095059	    118.36722087	     68.37241067	      2.80336254	     -0.75436809	     -0.13852426	    163.70886278	   -162.89693865	    -70.66605791	    476.52387982	      0.00000000	      0.00000000	     87.02343294	   -226.02847771	    129.08024128	    139.84302649	    -29.50037972	    562.56257021	      0.00000000	      0.00000000	   -163.39714173	   -450.37227169	    -99.39717181	   -115.51344429	   -172.98789084
      0.83500000	     28.54947648	    121.91952829	     82.60431651	      2.74866201	     -0.76403187	     -0.16354187	    177.79879128	   -161.84520037	    -64.48725245	    475.76409206	      0.00000000	      0.00000000	     94.49175420	   -211.80641738	    162.97750636	    145.07332796	    -10.05988783	    621.38461257	      0.00000000	      0.00000000	   -114.82098803	   -402.86205289	   -104.12649131	   -111.47205222	   -189.31366558
      0.84000000	     27.79366648	    121.26911341	     96.23778007	      2.70199147	     -0.76099998	     -0.18468083	    184.25615928	   -155.01375212	    -57.46281904	    469.59931964	      0.00000000	      0.00000000	     98.04346102	   -193.54861104	    180.18142150	    148.43394025	     22.38921376	    660.64472422	      0.00000000	      0.00000000	    -76.93083840	   -361.82645924	   -114.43652567	   -102.09737206	   -202.69970894
      0.84500000	     33.62799017	    114.89972830	    107.63011546	      2.66924737	     -0.74589815	     -0.19697056	    182.39180696	   -140.93077385	    -49.19988761	    457.20245758	      0.00000000	      0.00000000	     98.03744442	   -172.24546707	    177.53942545	    147.86296207	     60.20705668	    677.68536786	      0.00000000	      0.00000000	    -45.47773455	   -333.90474505	   -129.56800986	    -86.65170738	   -210.61408535
      0.85000000	     44.75972337	    102.02301997	    115.12861212	      2.65448595	     -0.72108575	     -0.19690330	    174.22535435	   -119.42037543	    -39.31282731	    438.98543827	      0.00000000	      0.00000000	     95.60515709	   -149.74689237	    155.66437129	    141.37672414	     95.71090452	    673.02006456	      0.00000000	      0.00000000	    -10.43102965	   -319.43574172	   -146.68960685	    -65.33470939	   -210.98203562
      0.85500000	     58.54585221	     82.78790929	    117.17285555	      2.65877001	     -0.69005633	     -0.18424667	    163.72009720	    -91.75762048	    -27.10298683	    416.29148777	      0.00000000	      0.00000000	     92.05367098	   -127.50955533	    118.19346538	    127.75202979	    123.13792597	    649.15736385	      0.00000000	      0.00000000	     36.74098441	   -313.93266322	   -161.77449702	    -39.21393741	   -202.48191770
      0.86000000	     71.85547651	     58.33703197	    112.25204932	      2.67991689	     -0.65668216	     -0.16211194	    155.62134012	    -60.51851138	    -11.25790410	    391.04875263	      0.00000000	      0.00000000	     88.61618717	   -105.73768767	     70.53026957	    106.96523779	    139.29983413	    609.22452748	      0.00000000	      0.00000000	     97.75697428	   -310.57732636	   -170.73539762	    -10.19087435	   -184.51164938
      0.86500000	     81.61218210	     30.65079296	     99.22691096	      2.71308821	     -0.62451365	     -0.13562800	    154.52802522	    -29.02376621	      9.86103809	    365.51039741	      0.00000000	      0.00000000	     86.43749240	    -83.59806619	     18.88495827	     80.29347783	    143.45584112	    556.33941846	      0.00000000	      0.00000000	    167.23621826	   -302.67943396	   -170.21297053	     19.13718347	   -157.30150045
      0.87000000	     85.21943209	      2.23302790	     77.97905106	      2.75196719	     -0.59602599	     -0.11004225	    163.96032943	     -0.49483218	     37.38224067	    341.82353492	      0.00000000	      0.00000000	     86.47032029	    -60.14435603	    -30.52835417	     50.06524807	    136.82250834	    493.88561356	      0.00000000	      0.00000000	    236.46929100	   -285.27023896	   -158.21293252	     45.82536669	   -122.28033567
      0.87500000	     81.35879209	    -24.17268851	     49.76840083	      2.79034066	     -0.57169682	     -0.08870880	    185.04870616	     22.59294316	     71.05701254	    321.33064831	      0.00000000	      0.00000000	     89.18352414	    -35.27406478	    -72.71832902	     19.21114842	    121.74920877	    425.95257957	      0.00000000	      0.00000000	    297.69954762	   -255.67890963	   -134.97978476	     66.97132772	    -82.28221575
      0.88000000	     70.79892722	    -45.80460972	     17.12641834	      2.82365695	     -0.54927993	     -0.07155305	    215.47022967	     38.71421454	    108.69256588	    303.96316739	      0.00000000	      0.00000000	     94.21169552	    -10.21374852	   -105.24476343	     -9.14192291	    100.93861136	    357.21303113	      0.00000000	      0.00000000	    346.14874021	   -213.75641026	   -103.63049042	     80.04651856	    -41.44113612
      0.88500000	     56.38180670	    -60.29983711	    -16.37411239	      2.84978244	     -0.52406012	     -0.05519240	    249.67437799	     47.36728269	    146.06603110	    288.16645328	      0.00000000	      0.00000000	    100.12750515	     12.71594823	   -128.64097311	    -32.02270825	     77.31066939	    292.28333793	      0.00000000	      0.00000000	    379.55688339	   -162.40562483	    -69.68545932	     83.42512673	     -4.89254150
      0.89000000	     42.00507199	    -66.39280661	    -46.46707565	      2.86859634	     -0.49042780	     -0.03521583	    280.59028904	     49.22186031	    177.61374568	    271.45856750	      0.00000000	      0.00000000	    104.58176063	     30.89147111	   -145.55811071	    -47.09058793	     54.33579308	    234.99376508	      0.00000000	      0.00000000	    396.72833867	   -108.02411231	    -39.42147660	     77.17076759	     21.93801790
      0.89500000	     31.06244339	    -64.50500482	    -68.93389755	      2.88101053	     -0.44420481	     -0.00911639	    302.14066141	     46.09819037	    197.91985385	    251.41060542	      0.00000000	      0.00000000	    105.08985025	     42.27350632	   -159.10810837	    -53.25173108	     35.94906192	    187.80029531	      0.00000000	      0.00000000	    396.75998000	    -59.44047131	    -17.73576648	     63.49537295	     34.70258924
      0.90000000	     25.00563784	    -56.82987360	    -80.65494784	      2.88821821	     -0.38472703	      0.02225909	    311.54479488	     40.66117216	    203.48540736	    226.66962352	      0.00000000	      0.00000000	    100.43225225	     46.10770704	   -171.16116770	    -51.25210164	     25.63445442	    151.55370004	      0.00000000	      0.00000000	    379.82176381	    -24.44666515	     -6.38623861	     46.37357383	     31.78550889
      0.90500000	     22.78802844	    -46.83404433	    -80.53967212	      2.89135909	     -0.31567720	      0.05528683	    310.29874569	     35.94894920	    194.02801887	    197.55540147	      0.00000000	      0.00000000	     91.86046449	     43.32041535	   -181.47746650	    -43.88146361	     25.22104509	    125.73259820	      0.00000000	      0.00000000	    348.82365419	     -5.49456740	     -3.45205395	     30.46912356	     15.31191476
      0.91000000	     21.65068232	    -38.25125433	    -69.92110621	      2.89135677	     -0.24389640	      0.08523681	    303.15450893	     34.71249605	    172.66206537	    165.86747779	      0.00000000	      0.00000000	     82.85874618	     36.23125310	   -188.36290361	    -35.29490888	     34.15751727	    108.71347736	      0.00000000	      0.00000000	    309.91325587	      1.74976065	     -4.48648343	     19.83110089	     -9.38047389
      0.91500000	     18.83501841	    -33.91584476	    -52.20206899	      2.88890686	     -0.17644768	      0.10797642	    295.56427277	     38.65639249	    144.76792455	    133.93895240	      0.00000000	      0.00000000	     77.25046248	     27.40411177	   -190.49478243	    -29.55870331	     49.57712425	     97.73913322	      0.00000000	      0.00000000	    270.53039760	      5.14938224	     -4.80540455	     16.82643875	    -35.67237256
      0.92000000	     13.12199540	    -35.07872022	    -31.80999034	      2.88482691	     -0.11757329	      0.12103809	    291.05048691	     48.03192330	    116.05789231	    103.45952630	      0.00000000	      0.00000000	     77.07670421	     18.37016058	   -188.53816522	    -29.34936812	     67.13429241	     89.00997384	      0.00000000	      0.00000000	    236.38193823	     10.86160849	     -1.52079153	     21.78306314	    -57.73203441
      0.92500000	      5.32193907	    -41.53902531	    -12.84237830	      2.88043250	     -0.06734190	      0.12382684	    289.92040881	     61.86337319	     90.72621659	     74.76689367	      0.00000000	      0.00000000	     81.75909154	      9.23612907	   -185.39943283	    -35.53391935	     82.41697389	     78.39144709	      0.00000000	      0.00000000	    209.76842408	     20.29871215	      5.67999645	     33.49110316	    -71.73269288
      0.93000000	     -2.38942239	    -52.25344820	      1.99345809	      2.87710839	     -0.02256540	      0.11731093	    289.86680599	     78.55238385	     70.48323650	     46.99499180	      0.00000000	      0.00000000	     88.72372324	     -0.57467741	   -184.98522375	    -47.51410402	     92.31580888	     62.59442294	      0.00000000	      0.00000000	    189.97387808	     30.71549902	     15.01348455	     50.09923330	    -76.28459033
      0.93500000	     -7.76218677	    -65.84776852	     11.73473016	      2.87514649	      0.02089479	      0.10369945	    287.88022276	     96.40789435	     54.82416800	     18.88181005	      0.00000000	      0.00000000	     94.74262256	    -11.08831664	   -190.23492729	    -63.82464245	     95.63483366	     40.25397349	      0.00000000	      0.00000000	    174.60989564	     38.08043552	     23.82734696	     69.71879094	    -72.42713291
      0.94000000	     -9.58639405	    -80.73693843	     16.87874286	      2.87316848	      0.06607113	      0.08602028	    282.10063852	    113.78449265	     42.14472560	    -10.37544936	      0.00000000	      0.00000000	     97.22885571	    -21.06287161	   -201.70401322	    -82.53804638	     92.87435740	     12.26508451	      0.00000000	      0.00000000	    160.80476922	     40.02527169	     29.91875486	     90.45806196	    -63.22455427
      0.94500000	     -7.99085656	    -94.97708348	     18.79482818	      2.86905307	      0.11431022	      0.06718022	    272.40984058	    128.80740416	     30.83993034	    -40.76113073	      0.00000000	      0.00000000	     95.01589376	    -28.39408774	   -217.65396253	   -101.31489278	     85.65243445	    -18.90116969	      0.00000000	      0.00000000	    145.91180592	     37.14520964	     32.26071275	    110.17833771	    -52.93113934
      0.95000000	     -3.95290765	   -106.30237523	     19.13485966	      2.86178157	      0.16607693	      0.04892182	    259.72557284	    139.20980245	     19.82264851	    -71.69621358	      0.00000000	      0.00000000	     88.49287565	    -31.27859971	   -235.35720049	   -117.48693021	     76.09108328	    -50.42416131	      0.00000000	      0.00000000	    127.77612169	     32.28123278	     30.93146497	    126.51436560	    -45.83095654
      0.95500000	      1.34527711	   -112.72538827	     19.38115717	      2.85291421	      0.22202198	      0.03177838	    244.99120617	    142.96559667	      8.57315897	   -102.61769991	      0.00000000	      0.00000000	     79.26797323	    -29.15853613	   -252.40927572	   -128.73078511	     66.16407835	    -80.11826942	      0.00000000	      0.00000000	    104.73194508	     28.70661627	     26.75661888	    137.44941197	    -45.00709802
      0.96000000	      6.82371301	   -113.43997936	     20.48748019	      2.84683620	      0.28333155	      0.01613204	    228.72353920	    139.47755203	     -2.90575822	   -133.43263534	      0.00000000	      0.00000000	     69.61631717	    -22.85222707	   -267.30018452	   -134.10760151	     57.05634909	   -106.89255730	      0.00000000	      0.00000000	     75.60617687	     28.43881980	     21.15031010	    142.11538464	    -51.39495946
      0.96500000	     11.47344118	   -109.26131816	     22.55829943	      2.84945580	      0.35096095	      0.00332213	    211.28447328	    130.21650724	    -14.05148352	   -164.49445833	      0.00000000	      0.00000000	     61.79025183	    -14.09934387	   -279.28965837	   -134.51872514	     48.81473623	   -130.76386271	      0.00000000	      0.00000000	     39.91775370	     31.49612448	     16.07055318	    141.10662212	    -63.49891621
      0.97000000	     14.23812915	   -102.25220531	     24.75446349	      2.86541810	      0.42401683	     -0.00400859	    193.52450366	    118.26243192	    -23.77589264	   -196.11800076	      0.00000000	      0.00000000	     57.19141199	     -5.03772874	   -287.84340947	   -132.17601422	     40.52721428	   -152.30922795	      0.00000000	      0.00000000	     -1.74512191	     36.37023982	     13.70858219	    136.06341904	    -78.02722681
      0.97500000	     14.25644844	    -94.95208680	     25.71494564	      2.89492042	      0.49878308	     -0.00275113	    176.90269411	    107.22433874	    -30.90158883	   -228.13330377	      0.00000000	      0.00000000	     55.72237464	      2.23991745	   -292.25039435	   -129.66049080	     31.04786966	   -171.66511041	      0.00000000	      0.00000000	    -47.51579828	     41.34467937	     15.59246358	    129.07364286	    -91.23190616
      0.98000000	     11.57190341	    -89.65508561	     24.31797289	      2.93253711	      0.56990909	      0.00874243	    162.53860026	    100.13052829	    -34.86809502	   -259.95554786	      0.00000000	      0.00000000	     55.85790890	      6.15809939	   -292.04983448	   -129.12485072	     19.83679028	   -187.90508439	      0.00000000	      0.00000000	    -94.72344199	     45.72259651	     21.46930685	    122.30517731	   -100.22241775
      0.98500000	      7.50402521	    -87.81597538	     20.19681985	      2.96972034	      0.63295364	      0.02909546	    150.15922704	     98.57877175	    -36.06441354	   -291.02534224	      0.00000000	      0.00000000	     55.54441375	      6.07614654	   -287.75883477	   -131.73757495	      7.14040520	   -199.49860508	      0.00000000	      0.00000000	   -140.95793475	     50.04960666	     29.14141366	    117.63147257	   -103.66165380
      0.99000000	      4.01279227	    -89.71770629	     13.80244601	      2.99942594	      0.68604452	      0.05427468	    138.18963513	    102.40965695	    -35.60351420	   -321.11382487	      0.00000000	      0.00000000	     53.36162416	      2.45190370	   -280.89112895	   -137.49102416	     -6.56168045	   -205.45405030	      0.00000000	      0.00000000	   -184.88595660	     55.21900883	     35.72578923	    116.16093765	   -101.83146198
      0.99500000	      2.58861609	    -94.60773476	      6.20153007	      3.01929699	      0.72975291	      0.07956628	    124.80958806	    110.03789338	    -34.90057680	   -350.27783943	      0.00000000	      0.00000000	     49.20119403	     -3.29229906	   -273.26407147	   -145.46649192	    -21.00953638	   -206.16374000	      0.00000000	      0.00000000	   -226.28361391	     61.32048960	     39.26968231	    118.00354724	    -96.23301281
      1.00000000	      3.55699438	   -101.19955461	     -1.35104430	      3.03152082	      0.76591467	      0.10155498	    109.00060434	    119.24921396	    -35.18121502	   -378.67098594	      0.00000000	      0.00000000	     44.05210292	     -9.14999579	   -266.24768407	   -154.32215855	    -36.11093784	   -203.39899369	      0.00000000	      0.00000000	   -265.56106872	     67.31368736	     39.53795582	    122.41826485	    -88.82375515
      1.00500000	      6.04121230	   -108.19608730	     -7.98276987	      3.04044278	      0.79636631	      0.11900110	     91.01827443	    128.07522987	    -36.95258748	   -406.47812489	      0.00000000	      0.00000000	     39.05033811	    -13.11906806	   -260.29626851	   -162.72221560	    -51.83528905	   -199.58103006	      0.00000000	      0.00000000	   -303.25430908	     71.83681673	     37.82180230	    128.17010483	    -81.22256142
      1.01000000	      8.42772735	   -114.57425954	    -13.55113896	      3.05010660	      0.82217415	      0.13257450	     72.16578171	    135.31645090	    -39.81866929	   -433.96490575	      0.00000000	      0.00000000	     34.57309067	    -13.89464959	   -254.94202680	   -169.60046438	    -68.31216033	   -196.89511183	      0.00000000	      0.00000000	   -339.67440648	     74.44729636	     36.17932236	    133.89220673	    -74.30173846
      1.01500000	      9.12107068	   -119.61593797	    -18.55106567	      3.06306815	      0.84353141	      0.14398981	     54.02302051	    140.50879759	    -42.89318439	   -461.44987898	      0.00000000	      0.00000000	     30.21205178	    -11.39224396	   -249.37255684	   -174.23200253	    -85.78654530	   -196.79986939	      0.00000000	      0.00000000	   -374.67121907	     76.24584993	     36.52465022	    138.35156602	    -68.18757823
      1.02000000	      7.18750345	   -122.88459605	    -23.72518879	      3.08053001	      0.85997066	      0.15501619	     37.66619765	    143.61516893	    -45.46581085	   -489.15580174	      0.00000000	      0.00000000	     25.55057263	     -6.74573510	   -243.16201388	   -176.17788432	   -104.17059965	   -199.94761846	      0.00000000	      0.00000000	   -407.45836209	     79.36221918	     40.01216433	    140.66556539	    -62.42381954
      1.02500000	      2.52263510	   -124.27159225	    -29.62901554	      3.10290669	      0.87040911	      0.16666351	     23.40150380	    144.83225625	    -47.38905179	   -517.07463748	      0.00000000	      0.00000000	     20.76933847	     -1.66171941	   -236.48393599	   -175.22036744	   -122.52665423	   -206.15961088	      0.00000000	      0.00000000	   -436.57646494	     85.68286779	     46.95690997	    140.49777733	    -56.24095512
      1.03000000	     -4.37774465	   -123.96447737	    -36.35453371	      3.12992537	      0.87323150	      0.17892370	     10.97711125	    144.49134291	    -49.01917368	   -544.95111827	      0.00000000	      0.00000000	     16.41754072	      2.52886803	   -229.76725028	   -171.30503930	   -139.07701797	   -214.38716658	      0.00000000	      0.00000000	   -460.09957698	     95.70111400	     57.03250130	    138.06662967	    -49.03394783
      1.03500000	    -12.74653063	   -122.24637422	    -43.50333508	      3.16036634	      0.86693244	      0.19114916	     -0.09624253	    142.89555232	    -50.94312512	   -572.40498642	      0.00000000	      0.00000000	     12.76039967	      5.57447793	   -223.25762308	   -164.49665215	   -151.90314888	   -222.89685550	      0.00000000	      0.00000000	   -476.05199961	    108.03166519	     69.43649627	    133.90302356	    -40.88336716
      1.04000000	    -21.83919794	   -119.32193300	    -50.37419385	      3.19225696	      0.85099624	      0.20252677	    -10.29839265	    140.18639759	    -53.77517107	   -599.10954688	      0.00000000	      0.00000000	      9.49887655	      8.50216833	   -216.77073343	   -155.02950980	   -159.89415503	   -229.70499406	      0.00000000	      0.00000000	   -482.87736587	    119.61913217	     83.10593105	    128.59888407	    -32.64176668
      1.04500000	    -31.13661326	   -115.26224544	    -56.28186211	      3.22367647	      0.82611201	      0.21222711	    -19.91464998	    136.30966553	    -58.02407779	   -624.81034207	      0.00000000	      0.00000000	      6.09618768	     13.40088830	   -209.68717993	   -143.36507267	   -163.31840921	   -233.01069770	      0.00000000	      0.00000000	   -479.81018343	    126.77613670	     97.08430450	    122.64266869	    -25.42261748
      1.05000000	    -40.33482066	   -109.94413602	    -60.85367170	      3.25340325	      0.79362313	      0.21948738	    -28.98479646	    131.00680020	    -63.93801290	   -649.10454982	      0.00000000	      0.00000000	      2.33545678	     22.89887410	   -201.22943842	   -130.06425598	   -163.61257367	   -231.48243763	      0.00000000	      0.00000000	   -467.08894723	    126.97029949	    110.76040704	    116.20015446	    -19.96551507
      1.05500000	    -49.09915381	   -103.04176076	    -64.08356772	      3.28084007	      0.75499976	      0.22390239	    -37.48955327	    123.88885014	    -71.52501992	   -671.23536038	      0.00000000	      0.00000000	     -1.37897035	     39.43121595	   -190.94625256	   -115.58374206	   -162.46124644	   -224.44819739	      0.00000000	      0.00000000	   -445.99000204	    120.14762993	    123.69164074	    108.98178052	    -16.41448654
      1.06000000	    -56.83407941	    -94.19923960	    -66.10967255	      3.30539169	      0.71173760	      0.22568799	    -45.57420044	    114.63512284	    -80.87595016	   -690.08563132	      0.00000000	      0.00000000	     -4.11941386	     64.64310831	   -179.04650710	   -100.22444370	   -160.73838969	   -211.99549612	      0.00000000	      0.00000000	   -418.71881650	    108.33664897	    135.23182669	    100.43254589	    -14.54998842
      1.06500000	    -62.72006829	    -83.22918354	    -66.99952467	      3.32572867	      0.66533353	      0.22563536	    -53.48596741	    103.12867968	    -92.38204615	   -704.23066519	      0.00000000	      0.00000000	     -4.70709924	     99.40148074	   -166.29690787	    -84.15053167	   -157.97169635	   -194.91789087	      0.00000000	      0.00000000	   -388.28783919	     93.96086379	    144.37017467	     90.04141498	    -14.11723308
      1.07000000	    -65.93057416	    -70.14264375	    -66.80133098	      3.33936432	      0.61706806	      0.22481853	    -61.30770696	     89.41501349	   -106.42968230	   -711.98938588	      0.00000000	      0.00000000	     -1.93063317	    144.35761712	   -153.66698721	    -67.30807963	   -152.55238695	   -174.53172686	      0.00000000	      0.00000000	   -358.35354827	     78.28542379	    149.82232186	     77.46457404	    -14.94021893
      1.07500000	    -65.87109075	    -55.06335126	    -65.73661994	      3.34306108	      0.56770870	      0.22421980	    -68.78344144	     73.61752511	   -122.77754240	   -711.64859827	      0.00000000	      0.00000000	      5.35645748	    200.21305836	   -141.98751419	    -49.33939180	   -142.35846050	   -152.40727084	      0.00000000	      0.00000000	   -332.73973589	     60.91285514	    150.32265684	     62.50838604	    -16.84225294
      1.08000000	    -62.50465259	    -38.21082641	    -64.21025110	      3.33439379	      0.51727476	      0.22436072	    -75.25786063	     55.97860903	   -140.20550387	   -701.91485759	      0.00000000	      0.00000000	     18.14540542	    267.01590419	   -131.57238542	    -29.76364028	   -125.39291181	   -129.99601148	      0.00000000	      0.00000000	   -314.59787192	     40.47399715	    145.26865892	     45.19181996	    -19.57585602
      1.08500000	    -56.68141883	    -20.06322626	    -62.55878333	      3.31378086	      0.46502128	      0.22508299	    -79.70540690	     37.05812350	   -156.79990287	   -682.42057228	      0.00000000	      0.00000000	     36.85329681	    343.00123509	   -121.86868000	     -8.51769215	   -100.42043867	   -108.21382729	      0.00000000	      0.00000000	   -305.53740099	     16.04530557	    135.50077396	     25.97625347	    -22.86357529
      1.09000000	    -50.04787994	     -1.54943589	    -60.77911812	      3.28512250	      0.40987985	      0.22563734	    -81.03742156	     17.90619002	   -170.64630624	   -654.07548656	      0.00000000	      0.00000000	     60.47844438	    423.96403912	   -111.53583825	     13.51081087	    -67.58266665	    -87.12614143	      0.00000000	      0.00000000	   -304.86354008	    -11.51853930	    123.41362355	      5.96864272	    -26.50689721
      1.09500000	    -44.35692109	     16.02167709	    -58.48479789	      3.25396722	      0.35127878	      0.22505977	    -78.71131130	     -0.02368737	   -180.31089177	   -619.11489095	      0.00000000	      0.00000000	     86.00381128	    503.48123116	    -99.10129557	     34.49291489	    -28.59892144	    -65.84571180	      0.00000000	      0.00000000	   -308.82919216	    -39.01662970	    111.96100670	    -13.20600953	    -30.46252731
      1.10000000	    -40.61764087	     31.29939517	    -55.10455866	      3.22470157	      0.28980173	      0.22269307	    -73.26417616	    -15.19273056	   -184.82965114	   -580.73756516	      0.00000000	      0.00000000	    109.00271968	    573.91986105	    -83.78051659	     52.23209301	     13.61080912	    -42.73197949	      0.00000000	      0.00000000	   -310.41466711	    -61.53156971	    103.18224864	    -29.85136355	    -34.79603372
      1.10500000	    -38.71563985	     43.23924103	    -50.15356262	      3.19907667	      0.22717834	      0.21862739	    -66.27822508	    -26.35287789	   -183.56540268	   -542.28613912	      0.00000000	      0.00000000	    125.52642598	    628.05264892	    -65.85720232	     64.85585005	     55.55885044	    -15.91207096	      0.00000000	      0.00000000	   -300.71582043	    -74.31149626	     97.34917736	    -42.66778310	    -39.49527442
      1.11000000	    -37.73702651	     51.33757009	    -43.43725567	      3.17651877	      0.16560380	      0.21370665	    -59.63167293	    -32.91272985	   -176.28517592	   -506.17293203	      0.00000000	      0.00000000	    134.00827321	    660.57115888	    -46.35650078	     71.35167244	     93.85426170	     16.02195934	      0.00000000	      0.00000000	   -272.15610480	    -75.15525752	     93.25245699	    -51.06695382	    -44.23285691
      1.11500000	    -36.65180727	     55.74144950	    -35.19112821	      3.15519545	      0.10687784	      0.20899252	    -54.52455788	    -35.16838503	   -163.26519209	   -473.10760297	      0.00000000	      0.00000000	    135.61696846	    668.81480160	    -26.37379136	     71.89460426	    125.79457441	     53.41338265	      0.00000000	      0.00000000	   -221.95996498	    -65.80888403	     89.18632401	    -55.28865150	    -48.25553091
      1.12000000	    -34.84273630	     57.13643762	    -26.14562563	      3.13304969	      0.05189413	      0.20512323	    -50.97443502	    -34.16770414	   -145.17999832	   -442.11081061	      0.00000000	      0.00000000	    132.84744819	    652.81671059	     -6.62409801	     67.78695840	    149.65225550	     95.33130249	      0.00000000	      0.00000000	   -153.63663053	    -51.19361330	     83.85472335	    -56.21560404	    -50.54469915
      1.12500000	    -32.27288984	     56.40290044	    -17.38554758	      3.10855851	      0.00063598	      0.20204937	    -47.95403303	    -31.24700767	   -123.09989628	   -411.15433927	      0.00000000	      0.00000000	    127.67694153	    615.17978626	     12.63929757	     60.90534937	    164.60114762	    139.88499075	      0.00000000	      0.00000000	    -75.52114329	    -36.96195352	     76.80437807	    -54.91100365	    -50.21223644
      1.13000000	    -29.29828837	     54.29909579	     -9.96082783	      3.08109063	     -0.04740920	      0.19909742	    -43.91800961	    -27.66561050	    -99.00798503	   -377.79736660	      0.00000000	      0.00000000	    120.74028293	    561.08863793	     31.44341921	     52.99853829	    170.55563608	    184.89177765	      0.00000000	      0.00000000	      2.59364285	    -27.33367118	     68.30706547	    -52.21500245	    -46.94667885
      1.13500000	    -26.20089903	     51.40633420	     -4.46833238	      3.05088782	     -0.09259891	      0.19511987	    -37.52464211	    -24.59083404	    -76.35521927	   -339.57231213	      0.00000000	      0.00000000	    111.88984481	    498.04108323	     49.66219739	     45.31554896	    168.16753884	    228.38671612	      0.00000000	      0.00000000	     72.58599841	    -24.36955116	     58.79422583	    -48.69846975	    -41.27209424
      1.14000000	    -22.77292950	     48.22344365	     -0.92268057	      3.01896542	     -0.13466918	      0.18886208	    -28.32412036	    -23.11980160	    -59.52950738	   -294.48777482	      0.00000000	      0.00000000	    101.31463036	    434.37774377	     66.50117488	     38.61239451	    158.86961068	    268.50138665	      0.00000000	      0.00000000	    129.21763126	    -27.95077234	     48.32177923	    -44.84777504	    -34.39926273
      1.14500000	    -18.32847402	     45.15367344	      1.00197504	      2.98704334	     -0.17282063	      0.17966484	    -17.04387160	    -23.99261977	    -52.00276012	   -241.78682238	      0.00000000	      0.00000000	     90.10934111	    376.74720057	     80.38702828	     33.23035227	    144.62864077	    303.09851045	      0.00000000	      0.00000000	    169.65802856	    -35.79100787	     36.52752944	    -41.12446004	    -27.67222459
      1.15000000	    -12.06976859	     42.32747675	      1.60877922	      2.95719669	     -0.20623527	      0.16804382	     -5.35476053	    -27.15601372	    -54.36473161	   -182.49421679	      0.00000000	      0.00000000	     79.95121045	    328.16431464	     89.50551193	     29.05905180	    127.35752037	    330.09147832	      0.00000000	      0.00000000	    192.91038630	    -44.22023043	     22.93109105	    -37.73170857	    -21.92975590
      1.15500000	     -3.47331192	     39.42352492	      1.00083061	      2.93117511	     -0.23466396	      0.15558149	      4.63578464	    -31.56591130	    -63.56043720	   -119.42264809	      0.00000000	      0.00000000	     72.37029397	    287.96883607	     92.62996933	     25.47944403	    108.40221056	    348.42266883	      0.00000000	      0.00000000	    199.89017576	    -50.09175193	      7.22111662	    -34.28908871	    -17.15675602
      1.16000000	      7.43949579	     35.70433571	     -0.81579701	      2.90989276	     -0.25884424	      0.14419050	     10.92852240	    -35.42951350	    -73.55719477	    -56.78242758	      0.00000000	      0.00000000	     68.23121738	    253.26704742	     89.73967568	     21.45543644	     88.47616999	    358.71295175	      0.00000000	      0.00000000	    193.51300123	    -52.49503109	    -10.47821051	    -29.83063623	    -12.59215082
      1.16500000	     19.97006018	     30.32678198	     -3.69531241	      2.89339715	     -0.28060179	      0.13529556	     12.14581838	    -36.80246808	    -76.94234568	      0.55737564	      0.00000000	      0.00000000	     67.68186580	    220.47978349	     82.20529137	     15.80311775	     67.91395575	    363.10410142	      0.00000000	      0.00000000	    178.23928167	    -52.95661491	    -29.35535227	    -23.27416886	     -7.18809529
      1.17000000	     32.82055085	     22.73416846	     -7.23485684	      2.88102522	     -0.30260359	      0.12939469	      7.98468289	    -34.23631907	    -67.02570178	     48.28488041	      0.00000000	      0.00000000	     70.33964566	    186.08509342	     72.53184783	      7.53057715	     46.89112409	    364.63647918	      0.00000000	      0.00000000	    159.25413472	    -54.30598252	    -47.89990439	    -14.00234090	     -0.10551393
      1.17500000	     44.42642093	     12.86678460	    -10.89103567	      2.87142354	     -0.32778529	      0.12611637	     -0.56980783	    -27.14812176	    -40.04702129	     83.99321834	      0.00000000	      0.00000000	     75.14986967	    146.60408477	     63.69339373	     -3.88690752	     25.54357331	    366.47078582	      0.00000000	      0.00000000	    141.44491570	    -59.20568629	    -64.30345341	     -2.11194535	      9.03712995
      1.18000000	     53.49614435	      1.11759944	    -14.21236238	      2.86259067	     -0.35843873	      0.12458865	    -11.54294394	    -15.81602428	      3.25915785	    107.91200001	      0.00000000	      0.00000000	     79.56737272	     98.45858971	     58.17377625	    -18.36469730	      4.15186672	    371.00819999	      0.00000000	      0.00000000	    128.12746628	    -69.08253382	    -77.18955880	     11.72839195	     20.15438272
      1.18500000	     59.48937688	    -11.83545727	    -17.02630291	      2.85226908	     -0.39532163	      0.12382877	    -22.66133433	     -1.16423214	     57.49162349	    122.68388589	      0.00000000	      0.00000000	     78.63280518	     38.38893935	     57.14075390	    -35.17629339	    -16.62162533	    379.14610649	      0.00000000	      0.00000000	    119.91713216	    -83.75233532	    -86.24231991	     26.58740741	     32.72886111
      1.19000000	     62.65163346	    -25.18885015	    -19.48723793	      2.83869825	     -0.43758501	      0.12296534	    -31.90276916	     15.48337966	    113.81376892	    132.45067005	      0.00000000	      0.00000000	     65.33668746	    -35.32256082	     60.30797437	    -53.04225584	    -35.70325262	    390.12024121	      0.00000000	      0.00000000	    114.69842660	   -101.81635027	    -92.17933884	     41.55463648	     45.83967032
      1.19500000	     63.59060576	    -38.11865895	    -21.94541722	      2.82138943	     -0.48374188	      0.12126462	    -37.63774927	     32.60014511	    161.98915830	    141.71264514	      0.00000000	      0.00000000	     33.03094036	   -121.37614699	     66.53774936	    -70.38618696	    -51.92160559	    402.10461969	      0.00000000	      0.00000000	    109.15676634	   -121.55469012	    -96.03730640	     55.87640660	     58.31323365
      1.20000000	     62.81160245	    -49.81953268	    -24.71276118	      2.80129762	     -0.53280144	      0.11809080	    -38.58280128	     48.58300320	    192.83770998	    154.35361041	      0.00000000	      0.00000000	    -21.22902162	   -214.89504591	     74.66543328	    -85.67082124	    -64.40404362	    413.18134705	      0.00000000	      0.00000000	    100.89490849	   -141.51799492	    -98.42191063	     68.89129431	     69.08935031
      1.20500000	     60.56484413	    -59.54938920	    -27.85990651	      2.77991814	     -0.58454429	      0.11300496	    -33.80177064	     61.89987847	    200.68779958	    173.12210249	      0.00000000	      0.00000000	    -94.41156650	   -308.44705153	     84.03266333	    -97.70613281	    -72.68399820	    422.11399772	      0.00000000	      0.00000000	     89.65200413	   -160.29344852	    -99.36847164	     79.93311249	     77.70059427
      1.21000000	     56.95310110	    -66.77993805	    -31.09151988	      2.75788136	     -0.63885379	      0.10603656	    -22.69492659	     71.33422034	    184.71249553	    199.75889236	      0.00000000	      0.00000000	   -177.24217080	   -393.76244342	     94.62426394	   -105.92889286	    -76.47594007	    428.66348498	      0.00000000	      0.00000000	     77.21995933	   -176.11446214	    -98.74531923	     88.43131362	     84.52184284
      1.21500000	     52.03535273	    -71.35666976	    -33.77700152	      2.73425877	     -0.69484550	      0.09797466	     -4.88276864	     76.19500435	    148.63721474	    235.54598819	      0.00000000	      0.00000000	   -255.68656273	   -462.96597738	    106.96364127	   -110.53172395	    -75.45990674	    433.43518697	      0.00000000	      0.00000000	     66.46703597	   -187.31991349	    -96.61418715	     94.09777429	     90.54288379
      1.22000000	     45.91337672	    -73.49407860	    -35.29459630	      2.70687185	     -0.75046775	      0.09053715	     19.75444432	     76.37222981	     99.78456293	    281.55439744	      0.00000000	      0.00000000	   -313.96552834	   -509.48605512	    121.75282167	   -112.24998975	    -69.47588654	    437.35409398	      0.00000000	      0.00000000	     59.88600971	   -193.36487197	    -93.35691482	     96.91332626	     96.89929542
      1.22500000	     38.98593416	    -73.69007804	    -35.53021546	      2.67312230	     -0.80271198	      0.08621511	     50.58752200	     72.35364859	     47.90960919	    338.12007447	      0.00000000	      0.00000000	   -339.07294275	   -529.00623990	    139.17137526	   -112.00943429	    -59.08373217	    441.09896677	      0.00000000	      0.00000000	     58.39036128	   -195.12996940	    -89.83179304	     97.00182696	    104.48688109
      1.23000000	     32.16155270	    -72.71478616	    -35.02352618	      2.63130422	     -0.84827742	      0.08753393	     85.65416206	     65.29579548	      3.06074211	    403.81091583	      0.00000000	      0.00000000	   -325.75695551	   -520.35350309	    158.27331902	   -110.81661122	    -45.91574896	    444.87629882	      0.00000000	      0.00000000	     61.13367550	   -194.18041818	    -87.36914301	     94.69044294	    113.64132778
      1.23500000	     26.56714573	    -71.50624353	    -34.58425995	      2.58230646	     -0.88448093	      0.09584584	    121.68878938	     56.94134568	    -27.40872700	    474.51284176	      0.00000000	      0.00000000	   -279.44567396	   -486.79666931	    177.15699452	   -109.73010179	    -32.34921540	    448.53264703	      0.00000000	      0.00000000	     66.20313699	   -191.88593032	    -87.14513731	     90.65430803	    123.87745640
      1.24000000	     22.88576405	    -70.79411699	    -34.74773122	      2.53072603	     -0.91010563	      0.11020192	    154.84501160	     49.14809931	    -41.28315799	    543.28777742	      0.00000000	      0.00000000	   -214.90042928	   -437.42392494	    193.78458702	   -109.51259190	    -20.64516879	    451.73856832	      0.00000000	      0.00000000	     71.47847448	   -189.16102271	    -89.30058008	     85.85063178	    133.93484911
      1.24500000	     21.01054561	    -70.74265933	    -35.48303325	      2.48433877	     -0.92579250	      0.12692315	    181.50505829	     43.24464071	    -42.13603067	    601.41770590	      0.00000000	      0.00000000	   -151.07620064	   -386.28786761	    206.62052882	   -110.19423431	    -12.16880658	    454.15103277	      0.00000000	      0.00000000	     75.38762314	   -186.65235912	    -92.72850034	     81.32107396	    142.26075421
      1.25000000	     20.31234919	    -71.01331635	    -36.30284392	      2.45189570	     -0.93363192	      0.14046029	    198.77008338	     39.74154531	    -37.51713658	    640.40787743	      0.00000000	      0.00000000	   -105.16901918	   -348.30189581	    214.69634931	   -111.12674901	     -7.24688434	    455.58242003	      0.00000000	      0.00000000	     77.43668632	   -184.88917900	    -95.73110064	     78.06272515	    147.64051073
      1.25500000	     20.16303276	    -71.16577619	    -36.65423149	      2.44022488	     -0.93591423	      0.14567397	    204.74629192	     38.60347690	    -34.93326799	    654.14272715	      0.00000000	      0.00000000	    -88.56431370	   -334.34298685	    217.45263965	   -111.54532559	     -5.65888230	    456.04434774	      0.00000000	      0.00000000	     78.01227977	   -184.25401488	    -96.90757142	     76.87076752	    149.48109902
