# Supplementary material for: Biomechanics of running: A special reference to the comparisons of wearing boots and running shoes
Source: PLoS One. 2022 Jun 24;17(6):e0270496. doi: 10.1371/journal.pone.0270496 (PMC9231798; doi:10.1371/journal.pone.0270496)
Supplement: S1 File — The file contains experimental markers and force data (TRC and MOT), OpenSim model (OSIM), setup (XML), and output (STO) files for 17 participants, 2 conditions (boot\shoe), and 4 trials which are stored in separate folders. (ZIP) [file pone.0270496.s001.zip › DataSet/s01/boot/T4/results/s01_boot_T4_TD.txt]

velocity	3.02593
Rstance	0.295
Rswing	0.51
Rflight	0.1
Rstep	0.395
Rstride	0.805
Lstance	0.285	0.31
Lswing	0.49
Lflight	0.095	0.1
Lstep	0.38	0.41
Lstride	0.775
RstepWidth	7.24766
RflightLength	107.24831
RstepLength	127.56541
RstrideLength	251.7058
RstrideHeight	23.97553
LstepWidth	9.47046	11.60961
LflightLength	99.01357	101.89622
LstepLength	113.90223	124.14039
LstrideLength	245.51188
LstrideHeight	28.21864
