# Supplementary material for: Biomechanics of running: A special reference to the comparisons of wearing boots and running shoes
Source: PLoS One. 2022 Jun 24;17(6):e0270496. doi: 10.1371/journal.pone.0270496 (PMC9231798; doi:10.1371/journal.pone.0270496)
Supplement: S1 File — The file contains experimental markers and force data (TRC and MOT), OpenSim model (OSIM), setup (XML), and output (STO) files for 17 participants, 2 conditions (boot\shoe), and 4 trials which are stored in separate folders. (ZIP) [file pone.0270496.s001.zip › DataSet/s01/shoe/static/s01_shoe_static.trc]

PathFileType	4	(X/Y/Z)	s1_shoe_static;xzy
DataRate	CameraRate	NumFrames	NumMarkers	Units	OrigDataRate	OrigDataStartFrame	OrigNumFrames
200	200	234	54	mm	200	0	234
Frame#	Time	RASI			LASI			RPSI			LPSI			RTH1			RTH2			RTH3			RTH4			RLFC			RMFC			RTB1			RTB2			RTB3			RTB4			RLMAL			RMMAL
		X1	Y1	Z1	X2	Y2	Z2	X3	Y3	Z3	X4	Y4	Z4	X5	Y5	Z5	X6	Y6	Z6	X7	Y7	Z7	X8	Y8	Z8	X9	Y9	Z9	X10	Y10	Z10	X11	Y11	Z11	X12	Y12	Z12	X13	Y13	Z13	X14	Y14	Z14	X15	Y15	Z15	X16	Y16	Z16
0	0.000000	699.363037	1026.068237	-1497.505737	708.332764	1025.939209	-1736.104736	537.862732	1048.892700	-1572.857666	539.367798	1047.795898	-1664.303589	641.159424	752.280151	-1435.895386	698.800293	745.348389	-1464.261230	689.427307	644.081238	-1467.897583	643.654785	645.466797	-1444.845093	615.281555	527.684143	-1450.265381	593.043579	509.529602	-1573.446899	578.382324	410.466217	-1417.380371	622.322266	404.411255	-1441.623657	614.080017	298.320618	-1450.428223	558.531067	308.650879	-1418.193115	535.515747	104.761467	-1445.751587	569.301208	119.980331	-1539.184082
1	0.005000	699.426331	1026.079224	-1497.472900	708.446289	1026.033081	-1736.080811	538.148804	1048.885132	-1572.680298	539.433655	1047.775635	-1664.188477	641.122070	752.296265	-1435.857422	698.771729	745.332153	-1464.293701	689.309082	644.017456	-1467.853882	643.632080	645.453735	-1444.841553	615.295288	527.702087	-1450.208740	593.041931	509.526917	-1573.421021	578.489380	410.493744	-1417.296875	622.228760	404.394257	-1441.591309	614.115662	298.311554	-1450.381104	558.581543	308.686218	-1418.210815	535.572083	104.748177	-1445.822144	569.340637	119.981384	-1539.154419
2	0.010000	699.431091	1026.061035	-1497.372070	708.499207	1025.953979	-1735.960571	538.042908	1049.006470	-1572.698364	539.443237	1047.783936	-1664.144287	641.101074	752.304260	-1435.747070	698.822083	745.387878	-1464.193115	689.296814	644.037903	-1467.878540	643.649170	645.491516	-1444.808960	615.179138	527.720642	-1450.159180	593.034119	509.523895	-1573.401489	578.416504	410.447113	-1417.289307	622.215881	404.386261	-1441.584961	614.057251	298.301636	-1450.369995	558.590515	308.685822	-1418.152222	535.553589	104.747658	-1445.827637	569.337646	119.955597	-1539.170044
3	0.015000	699.504089	1026.039185	-1497.323975	708.556213	1025.951538	-1735.894165	538.036743	1048.969727	-1572.654907	539.455322	1047.839111	-1663.992798	641.087891	752.279724	-1435.707642	698.911438	745.401611	-1464.201660	689.367188	644.024414	-1467.817993	643.629883	645.462524	-1444.806030	615.201355	527.682861	-1450.121094	592.986267	509.517151	-1573.378906	578.424500	410.466064	-1417.320190	622.184387	404.407135	-1441.557251	614.044739	298.317871	-1450.326416	558.615601	308.750641	-1418.161743	535.533264	104.777985	-1445.818237	569.337646	119.955612	-1539.170044
4	0.020000	699.508240	1026.050903	-1497.182495	708.518616	1025.951050	-1735.800415	538.084290	1049.034424	-1572.539429	539.435120	1047.851318	-1663.880127	641.226807	752.337219	-1435.686890	698.888977	745.408691	-1464.092773	689.246338	644.064575	-1467.874023	643.676758	645.517883	-1444.740234	615.067261	527.799438	-1450.119385	592.960693	509.551147	-1573.400513	578.443176	410.478088	-1417.302612	622.247864	404.432648	-1441.560425	614.045471	298.313873	-1450.428711	558.551941	308.687286	-1418.186768	535.518311	104.721130	-1445.843872	569.302673	119.948166	-1539.199707
5	0.025000	699.537659	1026.016479	-1497.136597	708.629578	1025.951782	-1735.730835	538.004456	1049.090088	-1572.508057	539.506653	1047.859253	-1663.799316	641.133667	752.288025	-1435.602661	698.931946	745.396484	-1464.093994	689.278381	644.026184	-1467.780640	643.677246	645.473145	-1444.699829	615.220154	527.769348	-1450.061401	592.873779	509.573181	-1573.364380	578.444641	410.519409	-1417.213623	622.225220	404.372101	-1441.584717	614.101929	298.357666	-1450.388794	558.539063	308.658783	-1418.191162	535.536682	104.726875	-1445.821533	569.319214	120.035072	-1539.217285
6	0.030000	699.585999	1026.034912	-1497.044800	708.673279	1025.992676	-1735.618774	538.114868	1049.021240	-1572.415527	539.580872	1048.066772	-1663.757690	641.144531	752.348267	-1435.534790	698.955139	745.409485	-1464.097656	689.233215	644.016479	-1467.828491	643.664551	645.493347	-1444.700562	614.984314	527.810364	-1450.084595	592.915833	509.542358	-1573.318359	578.344421	410.454529	-1417.270874	622.176392	404.420837	-1441.557251	614.036011	298.311829	-1450.388062	558.517578	308.627808	-1418.213867	535.604858	104.739098	-1445.842529	569.276184	119.929855	-1539.204712
7	0.035000	699.658691	1026.061523	-1497.006226	708.789368	1026.006958	-1735.531616	537.913147	1049.116943	-1572.397095	539.557251	1048.137451	-1663.679688	641.149963	752.279907	-1435.530396	698.939514	745.393311	-1464.024170	689.310242	644.044678	-1467.815308	643.761780	645.512512	-1444.672485	615.021301	527.796387	-1450.052856	592.849304	509.609009	-1573.352539	578.262268	410.405090	-1417.213867	622.183899	404.426483	-1441.539429	614.050415	298.327240	-1450.389526	558.639526	308.739136	-1418.182373	535.573486	104.749718	-1445.863403	569.301147	119.980423	-1539.184082
8	0.040000	699.496704	1026.070435	-1496.915039	708.820618	1026.015381	-1735.541626	538.023560	1049.047974	-1572.304443	539.508545	1048.086792	-1663.527222	641.154175	752.292053	-1435.458862	698.993347	745.485168	-1463.997803	689.214905	643.999939	-1467.785767	643.694336	645.510925	-1444.667236	614.981567	527.834839	-1450.053467	592.846375	509.566376	-1573.337524	578.299011	410.452515	-1417.180786	622.127869	404.437805	-1441.568359	614.026123	298.311066	-1450.364380	558.496033	308.603210	-1418.220459	535.602966	104.746841	-1445.856567	569.302673	119.948227	-1539.199707
9	0.045000	699.524780	1026.004395	-1496.898438	708.729675	1025.943970	-1735.422119	538.066528	1049.108154	-1572.267578	539.547791	1048.051880	-1663.485352	641.213135	752.324829	-1435.393433	698.940247	745.413391	-1463.918945	689.279175	644.023926	-1467.787720	643.698181	645.450195	-1444.627441	614.956482	527.807922	-1450.053589	592.775452	509.615936	-1573.336792	578.314087	410.407837	-1417.202881	622.097046	404.409760	-1441.519653	614.010742	298.330536	-1450.390991	558.529785	308.639008	-1418.181885	535.533203	104.735443	-1445.876709	569.302673	119.948235	-1539.199707
10	0.050000	699.533936	1026.017090	-1496.835815	708.827637	1025.954590	-1735.379761	538.074646	1049.077026	-1572.264038	539.549927	1048.099365	-1663.488281	641.206482	752.276794	-1435.389771	699.016052	745.473633	-1463.856567	689.066284	643.876526	-1467.795288	643.721985	645.537231	-1444.598511	614.975464	527.791504	-1450.006226	592.734802	509.590210	-1573.326050	578.249207	410.436401	-1417.190552	622.142700	404.406647	-1441.543457	613.964294	298.307037	-1450.328857	558.531250	308.621094	-1418.169312	535.543091	104.771568	-1445.895386	569.304199	119.916016	-1539.215454
11	0.055000	699.625000	1026.073730	-1496.810791	708.779846	1025.967773	-1735.296509	537.829834	1049.160400	-1572.286621	539.605774	1047.994873	-1663.399048	641.139648	752.276550	-1435.384521	699.016052	745.473633	-1463.856567	689.137817	643.951721	-1467.769287	643.729065	645.541687	-1444.561768	615.084717	527.687012	-1449.989746	592.771912	509.628998	-1573.298462	578.273254	410.449585	-1417.174072	622.151611	404.430115	-1441.540894	613.980042	298.310699	-1450.345459	558.435730	308.590790	-1418.185059	535.581360	104.730270	-1445.875854	569.302612	119.948242	-1539.199707
12	0.060000	699.559998	1026.035400	-1496.742676	708.741821	1025.973755	-1735.286987	537.880981	1049.141602	-1572.242065	539.530151	1048.150024	-1663.331543	641.162598	752.316467	-1435.315918	699.003906	745.493652	-1463.857300	689.165527	644.013550	-1467.748779	643.775940	645.597046	-1444.495972	614.929260	527.824768	-1449.966553	592.727356	509.585266	-1573.284424	578.174561	410.423889	-1417.161621	622.060120	404.429352	-1441.500977	614.023499	298.325867	-1450.349121	558.474365	308.647339	-1418.144043	535.563416	104.719490	-1445.868774	569.348755	119.989006	-1539.243652
13	0.065000	699.579285	1026.018433	-1496.727417	708.767639	1025.962891	-1735.210571	537.850525	1049.150513	-1572.205078	539.475403	1048.071777	-1663.254883	641.089172	752.268127	-1435.306885	699.025696	745.533081	-1463.789307	689.101440	643.911682	-1467.712158	643.674316	645.519836	-1444.555908	614.960693	527.811462	-1449.939575	592.776550	509.612946	-1573.268066	578.130127	410.420593	-1417.148682	622.120911	404.469299	-1441.517090	613.955627	298.357300	-1450.338623	558.416626	308.592316	-1418.151978	535.554993	104.774643	-1445.852295	569.348694	119.989037	-1539.243652
14	0.070000	699.592346	1026.058228	-1496.658081	708.766357	1025.990601	-1735.115967	537.850464	1049.198364	-1572.209229	539.554382	1048.117065	-1663.255371	641.065308	752.255066	-1435.303101	699.118103	745.558472	-1463.727051	689.038330	643.878357	-1467.744385	643.704102	645.537415	-1444.522583	614.929382	527.832642	-1449.929810	592.738403	509.612915	-1573.259277	578.219055	410.522156	-1417.122070	622.089233	404.489624	-1441.511353	613.939392	298.303009	-1450.302124	558.390564	308.635284	-1418.126221	535.509460	104.709625	-1445.900513	569.301086	119.980499	-1539.184082
15	0.075000	699.595276	1026.035522	-1496.675781	708.843140	1026.044434	-1735.106201	537.730347	1049.266235	-1572.183228	539.481384	1048.099243	-1663.179199	641.101379	752.319458	-1435.273926	699.026489	745.553162	-1463.683960	688.955994	643.886475	-1467.705200	643.689697	645.521667	-1444.447388	614.905151	527.823853	-1449.944946	592.675659	509.658661	-1573.216553	578.156799	410.451599	-1417.162109	622.060791	404.410583	-1441.496826	613.911377	298.294312	-1450.340454	558.454712	308.645844	-1418.205688	535.569519	104.759697	-1445.911621	569.274597	119.962181	-1539.188965
16	0.080000	699.619263	1026.051636	-1496.606567	708.829285	1025.993408	-1735.049683	537.863159	1049.171753	-1572.127075	539.315430	1048.191895	-1663.108521	641.141602	752.324463	-1435.205566	699.055054	745.569397	-1463.651367	688.828857	643.802124	-1467.734375	643.757080	645.523315	-1444.452515	614.815369	527.803772	-1449.953979	592.696289	509.631653	-1573.245483	578.092102	410.431244	-1417.131714	622.041504	404.470093	-1441.480713	613.947144	298.300323	-1450.322144	558.440002	308.562744	-1418.125244	535.588806	104.758347	-1445.883179	569.302612	119.948265	-1539.199707
17	0.085000	699.569397	1026.045654	-1496.568970	708.862671	1026.237061	-1734.932251	537.583374	1049.211670	-1572.187134	539.365967	1048.174194	-1663.069336	641.116333	752.320251	-1435.166870	699.197021	745.630371	-1463.593872	688.899719	643.860657	-1467.648926	643.706787	645.559448	-1444.414795	614.838196	527.804138	-1449.880981	592.688721	509.634521	-1573.233765	578.142883	410.469696	-1417.100464	622.005066	404.458496	-1441.478760	613.965515	298.312531	-1450.295532	558.387817	308.641174	-1418.127319	535.559937	104.791756	-1445.896851	569.274597	119.962173	-1539.188965
18	0.090000	699.619629	1026.056763	-1496.530273	708.849060	1026.265625	-1734.933105	537.746582	1049.156006	-1572.172119	539.356812	1048.204468	-1663.069458	641.109863	752.343811	-1435.130981	699.180298	745.667236	-1463.525513	689.004272	643.894104	-1467.659546	643.729980	645.527771	-1444.377930	614.840149	527.830200	-1449.880859	592.666077	509.617706	-1573.223145	578.140137	410.455688	-1417.108032	622.005066	404.458527	-1441.478760	613.862244	298.315765	-1450.285767	558.389648	308.556061	-1418.097046	535.572693	104.763779	-1445.889404	569.274597	119.962173	-1539.188965
19	0.095000	699.578247	1026.047241	-1496.490723	708.766418	1026.255737	-1734.845825	537.552979	1049.172729	-1572.146118	539.349304	1048.167114	-1662.988159	641.096680	752.319336	-1435.091431	699.180298	745.667236	-1463.525513	688.918518	643.881958	-1467.671631	643.601257	645.455078	-1444.363281	614.836365	527.845642	-1449.867554	592.635803	509.615509	-1573.215454	578.063293	410.459808	-1417.113403	621.981689	404.467316	-1441.462158	613.921570	298.322723	-1450.304077	558.369202	308.575043	-1418.144775	535.538452	104.739677	-1445.891602	569.325256	120.026512	-1539.217285
20	0.100000	699.523987	1026.018311	-1496.414795	708.768982	1026.256592	-1734.866943	537.522522	1049.181641	-1572.109131	539.269348	1048.227051	-1662.915039	641.077942	752.291626	-1435.088501	699.138184	745.697510	-1463.487183	688.916199	643.853394	-1467.635254	643.625000	645.542114	-1444.334351	614.838074	527.835510	-1449.864380	592.583801	509.606384	-1573.210083	578.107117	410.472870	-1417.040283	622.050598	404.475830	-1441.440674	613.852966	298.297058	-1450.279785	558.311462	308.577942	-1418.146240	535.515442	104.769409	-1445.904175	569.361816	120.001610	-1539.203247
21	0.105000	699.571289	1026.050415	-1496.423706	708.791138	1026.293091	-1734.809692	537.549438	1049.256348	-1572.075195	539.231750	1048.194458	-1662.875488	641.090210	752.342896	-1435.055542	699.274780	745.755249	-1463.465820	688.959534	643.910278	-1467.593994	643.508911	645.449158	-1444.318970	614.830322	527.837769	-1449.830444	592.575562	509.635162	-1573.156982	578.038269	410.447174	-1417.052856	621.928406	404.444916	-1441.429565	613.865295	298.285980	-1450.307129	558.378174	308.657776	-1418.125732	535.494080	104.709076	-1445.871582	569.325317	119.996330	-1539.232910
22	0.110000	699.551819	1026.060913	-1496.423828	708.728943	1026.228394	-1734.780640	537.647217	1049.166138	-1572.060669	539.240845	1048.164063	-1662.875244	641.071472	752.315186	-1435.052734	699.145752	745.694336	-1463.417358	688.876709	643.841614	-1467.634888	643.575134	645.533508	-1444.256226	614.821167	527.856445	-1449.834595	592.560364	509.688446	-1573.158813	578.009155	410.450836	-1417.070801	621.986938	404.449768	-1441.459595	613.799500	298.293549	-1450.266235	558.187073	308.509308	-1418.134399	535.538025	104.745934	-1445.895142	569.274597	119.962204	-1539.188965
23	0.115000	699.552124	1026.057373	-1496.337158	708.772949	1026.285889	-1734.814453	537.608704	1049.158447	-1572.023071	539.178040	1048.269775	-1662.839233	641.064941	752.338745	-1435.016846	699.355835	745.820740	-1463.299072	688.878967	643.866516	-1467.603271	643.617188	645.575562	-1444.262695	614.803467	527.838318	-1449.827515	592.552246	509.652985	-1573.195679	577.996033	410.499756	-1417.040039	622.013672	404.495453	-1441.422119	613.874695	298.352661	-1450.281250	558.258850	308.574127	-1418.123535	535.592407	104.747421	-1445.877808	569.274536	119.962227	-1539.188965
24	0.120000	699.609802	1026.063354	-1496.412720	708.754944	1026.297241	-1734.761719	537.504761	1049.164063	-1571.990112	538.943054	1048.029053	-1662.694092	641.039734	752.334534	-1434.978027	699.319275	745.783203	-1463.256592	688.757629	643.822693	-1467.604736	643.609436	645.609070	-1444.191040	614.758301	527.892761	-1449.807129	592.604126	509.634613	-1573.138794	578.057922	410.486755	-1417.028809	621.974915	404.499359	-1441.388916	613.750366	298.264893	-1450.247803	558.309448	308.577881	-1418.111328	535.577515	104.746925	-1445.846191	569.273010	119.994461	-1539.173340
25	0.125000	699.605530	1026.057007	-1496.331787	708.803162	1026.277588	-1734.760742	537.406921	1049.302002	-1572.008789	538.907593	1048.043945	-1662.657349	641.121521	752.335632	-1434.876221	699.358887	745.832397	-1463.228394	688.757874	643.812012	-1467.565186	643.560730	645.517761	-1444.180908	614.934875	527.730713	-1449.807617	592.609619	509.647522	-1573.130981	577.949463	410.480103	-1417.034912	621.979187	404.462982	-1441.404419	613.709473	298.261993	-1450.263794	558.357483	308.624939	-1418.075684	535.538940	104.770409	-1445.900757	569.274536	119.962257	-1539.188965
26	0.130000	699.567688	1025.992065	-1496.307739	708.705750	1026.238037	-1734.685791	537.368469	1049.294312	-1571.971191	539.038635	1048.004883	-1662.647339	641.014465	752.330383	-1434.939209	699.329102	745.771606	-1463.221313	688.764465	643.807617	-1467.523926	643.542480	645.562683	-1444.145508	614.799377	527.844543	-1449.761719	592.611206	509.650177	-1573.156982	577.909241	410.444916	-1417.026123	621.882935	404.460419	-1441.384888	613.880859	298.309235	-1450.237549	558.235352	308.578583	-1418.104370	535.516479	104.757545	-1445.866577	569.274536	119.962288	-1539.188965
27	0.135000	699.598450	1026.032593	-1496.261841	708.676270	1026.242676	-1734.668457	537.482361	1049.141846	-1571.949585	538.946838	1048.009033	-1662.615479	641.043945	752.346741	-1434.906494	699.260681	745.779236	-1463.181885	688.786194	643.839661	-1467.570557	643.692200	645.612488	-1444.087769	614.721558	527.828552	-1449.827515	592.619507	509.649750	-1573.116699	577.940063	410.483856	-1416.981567	621.942444	404.483124	-1441.363770	613.831360	298.299316	-1450.240723	558.260620	308.578461	-1418.116577	535.528259	104.749466	-1445.877441	569.302490	119.948418	-1539.199707
28	0.140000	699.689026	1026.041626	-1496.230347	708.617676	1026.258179	-1734.686768	537.338013	1049.303223	-1571.934204	538.994141	1047.789917	-1662.533081	641.025208	752.318970	-1434.903687	699.440247	745.824768	-1463.161865	688.756897	643.810669	-1467.490234	643.570068	645.589050	-1444.076782	614.823486	527.794800	-1449.773804	592.585693	509.623627	-1573.105835	577.963074	410.417633	-1416.949707	621.936401	404.464081	-1441.346924	613.795410	298.281677	-1450.216919	558.199158	308.553894	-1418.069824	535.538208	104.705650	-1445.880981	569.302490	119.948441	-1539.199707
29	0.145000	699.641541	1026.009521	-1496.221436	708.616394	1026.226685	-1734.669556	537.323669	1049.297729	-1571.894287	538.813232	1047.884521	-1662.428223	641.132202	752.324219	-1434.840576	699.317017	745.791626	-1463.222046	688.660828	643.771912	-1467.520264	643.573914	645.528381	-1444.036987	614.785034	527.844421	-1449.797729	592.569214	509.607147	-1573.088745	577.955017	410.416687	-1416.911377	621.946594	404.486481	-1441.366089	613.744629	298.241089	-1450.214722	558.237244	308.524323	-1418.084106	535.519287	104.724625	-1445.908813	569.218567	119.934395	-1539.169800
30	0.150000	699.654480	1026.002930	-1496.212158	708.636902	1026.217163	-1734.641724	537.309448	1049.196411	-1571.846191	538.878174	1048.009888	-1662.416626	641.022827	752.283142	-1434.828491	699.371765	745.832458	-1463.122437	688.703918	643.724915	-1467.557861	643.556824	645.490601	-1444.069458	614.780579	527.822998	-1449.748901	592.579041	509.582062	-1573.089355	577.995300	410.399078	-1416.955200	621.938293	404.432404	-1441.363281	613.769409	298.257019	-1450.243408	558.236938	308.529205	-1418.062134	535.514893	104.711586	-1445.925171	569.280701	119.923477	-1539.204712
31	0.155000	699.676270	1026.013672	-1496.200562	708.643433	1026.247314	-1734.610352	537.293274	1049.258789	-1571.853271	538.803528	1048.059692	-1662.421875	641.100464	752.343628	-1434.765991	699.314697	745.800049	-1463.187500	688.729065	643.768921	-1467.540527	643.598877	645.532654	-1444.076050	614.936523	527.665344	-1449.743286	592.530029	509.668518	-1573.089966	578.094849	410.465088	-1416.879150	621.964844	404.477509	-1441.347778	613.756042	298.242310	-1450.221191	558.269836	308.548004	-1418.034180	535.541870	104.685173	-1445.877197	569.270447	119.966888	-1539.213745
32	0.160000	699.750061	1026.002441	-1496.185303	708.617310	1026.267334	-1734.613892	537.224304	1049.260010	-1571.778687	538.857727	1047.762695	-1662.336426	641.112610	752.323303	-1434.765137	699.414734	745.820190	-1463.123657	688.697876	643.758850	-1467.552246	643.586609	645.508179	-1444.036255	614.815796	527.742249	-1449.744507	592.539124	509.591461	-1573.049683	578.049072	410.368896	-1416.893921	621.949707	404.434418	-1441.355469	613.856628	298.263763	-1450.245117	558.266785	308.531586	-1418.029663	535.567932	104.648239	-1445.889282	569.302490	119.948494	-1539.199707
33	0.165000	699.741394	1026.001343	-1496.195557	708.605103	1026.250488	-1734.587769	537.275452	1049.241211	-1571.734253	538.763367	1047.863281	-1662.184937	641.076477	752.258911	-1434.794312	699.431152	745.856445	-1463.091919	688.680725	643.732971	-1467.544922	643.518188	645.432617	-1444.063599	614.841797	527.779053	-1449.722534	592.484009	509.640442	-1573.031860	578.037842	410.372192	-1416.899414	621.955200	404.435730	-1441.346436	613.805481	298.262024	-1450.212402	558.245056	308.478363	-1418.046753	535.538269	104.689812	-1445.890381	569.274414	119.962402	-1539.188965
34	0.170000	699.688416	1025.995972	-1496.131836	708.494873	1026.234985	-1734.544189	537.345520	1049.184570	-1571.647095	538.706421	1047.997559	-1662.183228	641.089600	752.283386	-1434.833740	699.392944	745.780762	-1463.191650	688.743530	643.776917	-1467.552246	643.599304	645.487915	-1444.035645	614.962585	527.620850	-1449.720093	592.571472	509.622437	-1573.066162	578.093262	410.404175	-1416.860596	621.938416	404.414642	-1441.325684	613.791931	298.246185	-1450.207397	558.236877	308.504028	-1418.016235	535.551758	104.670586	-1445.870728	569.244080	119.948402	-1539.218628
35	0.175000	699.727234	1026.000244	-1496.129883	708.432129	1026.203491	-1734.570801	537.271912	1049.276855	-1571.659302	538.669373	1047.819824	-1662.150269	641.148560	752.316101	-1434.768311	699.447754	745.821594	-1463.092041	688.792969	643.799866	-1467.515259	643.626953	645.514282	-1443.966919	614.952271	527.640259	-1449.718994	592.544189	509.573700	-1573.022705	578.094116	410.378784	-1416.813721	622.094421	404.458740	-1441.317627	613.813171	298.248932	-1450.230347	558.330444	308.569824	-1417.958740	535.569824	104.688072	-1445.868652	569.252686	119.967422	-1539.178345
36	0.180000	699.757568	1025.983643	-1496.145630	708.535095	1026.245361	-1734.508667	537.382263	1049.208008	-1571.566650	538.593140	1047.860840	-1662.108643	641.190125	752.312195	-1434.734863	699.377319	745.764587	-1463.118286	688.761780	643.738953	-1467.493530	643.541382	645.400940	-1444.026733	614.979797	527.650024	-1449.686035	592.495789	509.613342	-1573.024780	578.109924	410.378265	-1416.835449	622.007202	404.440918	-1441.341797	613.806152	298.241882	-1450.234741	558.271545	308.494446	-1418.033813	535.500793	104.696266	-1445.887573	569.222290	119.930237	-1539.145142
37	0.185000	699.804504	1026.004517	-1496.138916	708.514771	1026.287354	-1734.611694	537.417419	1049.108032	-1571.517090	538.540527	1047.830078	-1662.034912	641.219482	752.256958	-1434.734375	699.413696	745.704529	-1463.116089	688.743469	643.726074	-1467.518799	643.677185	645.478088	-1444.004639	614.991699	527.682434	-1449.667603	592.513184	509.542633	-1572.992310	578.120300	410.362518	-1416.835205	622.003235	404.438080	-1441.317505	613.788696	298.228027	-1450.217896	558.166321	308.451385	-1418.038574	535.495422	104.721375	-1445.855957	569.302490	119.948494	-1539.199707
38	0.190000	699.797974	1025.963745	-1496.128296	708.417725	1026.273560	-1734.532104	537.498962	1049.128052	-1571.513550	538.505127	1047.844849	-1661.998291	641.200867	752.300842	-1434.699219	699.337891	745.644348	-1463.178467	688.798523	643.761230	-1467.539673	643.596558	645.378052	-1443.992188	615.051147	527.641541	-1449.633423	592.475037	509.607605	-1572.987915	578.209534	410.407928	-1416.780029	622.010376	404.407166	-1441.346802	613.824585	298.254181	-1450.208008	558.335632	308.521454	-1418.000977	535.527161	104.665321	-1445.855103	569.238708	119.894867	-1539.274658
39	0.195000	699.835510	1025.949829	-1496.105713	708.404541	1026.209839	-1734.554932	537.246155	1049.194824	-1571.535645	538.544312	1047.809937	-1661.956299	641.200745	752.229248	-1434.731445	699.462341	745.722107	-1463.157837	688.728455	643.696838	-1467.565430	643.517639	645.313904	-1444.055664	614.963928	527.662354	-1449.673096	592.447815	509.578400	-1572.996094	578.176880	410.395874	-1416.743286	621.923950	404.340973	-1441.328003	613.756714	298.177795	-1450.198730	558.374817	308.537415	-1417.994019	535.539185	104.699448	-1445.869507	569.188904	119.890541	-1539.190430
40	0.200000	699.882996	1025.949707	-1496.106567	708.319458	1026.183350	-1734.517090	537.352905	1049.161621	-1571.368164	538.514771	1047.853271	-1661.954102	641.332947	752.238647	-1434.707153	699.366455	745.660522	-1463.145874	688.810974	643.725403	-1467.530640	643.638611	645.420105	-1443.998779	614.974182	527.664673	-1449.649658	592.505371	509.581390	-1572.984131	578.229858	410.325500	-1416.770630	622.030945	404.433228	-1441.314453	613.771179	298.197174	-1450.234619	558.354858	308.488464	-1418.004150	535.462219	104.702202	-1445.881836	569.252747	119.967331	-1539.178345
41	0.205000	699.879456	1025.951782	-1496.042358	708.417419	1026.270874	-1734.519043	537.189758	1049.217285	-1571.383179	538.453064	1047.852783	-1661.880493	641.339478	752.215088	-1434.743042	699.356628	745.672119	-1463.181152	688.835632	643.697327	-1467.538086	643.634155	645.362122	-1444.030640	614.977173	527.627930	-1449.698364	592.436707	509.605896	-1572.994263	578.230164	410.376648	-1416.779297	622.066406	404.415161	-1441.366455	613.835693	298.188721	-1450.240845	558.390991	308.488007	-1417.992798	535.527954	104.695923	-1445.858521	569.240295	119.862503	-1539.290405
42	0.210000	699.880432	1025.927246	-1496.007202	708.293579	1026.209961	-1734.522827	537.440857	1049.118408	-1571.239136	538.537354	1047.811279	-1661.831055	641.355774	752.206970	-1434.670898	699.432556	745.661255	-1463.150879	688.872925	643.724426	-1467.564087	643.681091	645.417419	-1443.964844	615.011780	527.605103	-1449.646851	592.443909	509.633331	-1573.000732	578.219910	410.319885	-1416.740845	622.019653	404.325775	-1441.321655	613.840942	298.217651	-1450.238403	558.269226	308.436768	-1418.043579	535.499878	104.655647	-1445.873047	569.217041	119.876411	-1539.201172
43	0.215000	699.926514	1025.921753	-1495.992310	708.220581	1026.204224	-1734.500244	537.335022	1049.191895	-1571.253174	538.391968	1047.890991	-1661.762939	641.343689	752.227295	-1434.671631	699.385132	745.688354	-1463.148682	688.916016	643.741089	-1467.528809	643.786072	645.403137	-1444.008423	615.013611	527.561035	-1449.661621	592.464172	509.569794	-1572.983398	578.270752	410.349976	-1416.757568	622.104431	404.395660	-1441.296509	613.759705	298.176025	-1450.247314	558.337769	308.431488	-1417.992798	535.463257	104.651329	-1445.883789	569.192078	119.916084	-1539.174805
44	0.220000	699.959656	1025.937500	-1496.009277	708.097839	1026.019409	-1734.437378	537.320740	1049.186401	-1571.213257	538.397949	1047.918457	-1661.687256	641.326355	752.190613	-1434.703613	699.378540	745.640503	-1463.145142	688.949890	643.752625	-1467.550903	643.754089	645.394348	-1444.006104	615.067810	527.598083	-1449.653198	592.476868	509.580078	-1572.985718	578.387878	410.355347	-1416.739014	622.065796	404.379120	-1441.325073	613.846985	298.199097	-1450.266602	558.348816	308.455658	-1417.995239	535.523560	104.627686	-1445.877808	569.247253	119.913849	-1539.234375
45	0.225000	699.953430	1025.916504	-1495.974854	708.222229	1026.250244	-1734.470947	537.363831	1049.150879	-1571.168213	538.397888	1047.918457	-1661.687256	641.452087	752.223633	-1434.643433	699.404053	745.645081	-1463.183350	688.871704	643.686523	-1467.563110	643.815857	645.420654	-1443.975220	615.101563	527.588806	-1449.635010	592.496704	509.585449	-1572.978149	578.322571	410.316315	-1416.716309	622.106506	404.430176	-1441.304443	613.851563	298.180908	-1450.244385	558.367065	308.524841	-1418.018066	535.548584	104.649200	-1445.914307	569.209167	119.940880	-1539.248291
46	0.230000	700.026489	1025.906494	-1495.983276	708.308960	1026.271851	-1734.508057	537.427551	1049.105469	-1571.041626	538.351196	1047.916138	-1661.647827	641.416992	752.203979	-1434.712769	699.420959	745.537109	-1463.283813	688.909058	643.713562	-1467.588989	643.809204	645.371460	-1443.971558	615.080383	527.561646	-1449.631348	592.488647	509.554871	-1572.969116	578.282043	410.272797	-1416.730835	622.168396	404.401825	-1441.317383	613.801819	298.173096	-1450.278320	558.376831	308.453796	-1417.969727	535.521057	104.715622	-1445.856689	569.201416	119.921875	-1539.263916
47	0.235000	700.022400	1025.881958	-1495.980103	708.096130	1026.214233	-1734.449097	537.264282	1049.208862	-1571.060791	538.294861	1047.905273	-1661.652710	641.427734	752.192627	-1434.677124	699.418457	745.616638	-1463.217163	688.930786	643.742065	-1467.567749	643.777222	645.362671	-1443.969360	615.098755	527.637024	-1449.611328	592.520142	509.592438	-1572.963989	578.341064	410.330383	-1416.730469	622.088013	404.372955	-1441.331055	613.867737	298.181793	-1450.238525	558.377258	308.442596	-1418.007935	535.546204	104.688560	-1445.866333	569.247192	119.913963	-1539.234375
48	0.240000	700.080994	1025.868042	-1496.001221	708.070496	1026.189087	-1734.456665	537.248169	1049.223389	-1571.063721	538.351196	1047.916138	-1661.647827	641.434692	752.186951	-1434.675415	699.465881	745.589600	-1463.219360	688.932129	643.721985	-1467.563721	643.802612	645.322205	-1443.967896	615.114929	527.623047	-1449.612427	592.491455	509.592896	-1572.982178	578.363220	410.345062	-1416.689575	622.123352	404.367859	-1441.273926	613.851868	298.175903	-1450.260620	558.440552	308.510925	-1417.960815	535.581970	104.616577	-1445.887817	569.274414	119.962456	-1539.188965
49	0.245000	700.068787	1025.912109	-1495.962158	708.188843	1026.206909	-1734.485840	537.252747	1049.180054	-1570.981201	538.220886	1047.992920	-1661.503906	641.439819	752.172302	-1434.676392	699.393005	745.612061	-1463.179077	688.961731	643.711975	-1467.562012	643.839050	645.388977	-1443.938354	615.073853	527.613525	-1449.650146	592.441284	509.593231	-1572.965576	578.455811	410.403595	-1416.708496	622.165161	404.435547	-1441.312500	613.909668	298.235748	-1450.256104	558.483154	308.538422	-1417.980469	535.564331	104.669479	-1445.881104	569.240967	119.922829	-1539.234375
50	0.250000	700.047668	1025.887695	-1495.934448	708.131409	1026.222290	-1734.468506	537.401489	1049.214600	-1570.934326	538.333069	1047.975708	-1661.538086	641.578674	752.229797	-1434.655762	699.475708	745.578003	-1463.184082	688.929565	643.704163	-1467.566772	643.817017	645.337952	-1444.043213	615.139343	527.601318	-1449.613037	592.450806	509.589691	-1572.936401	578.420898	410.353851	-1416.664185	622.134644	404.387634	-1441.303711	613.977356	298.277527	-1450.287109	558.470886	308.527283	-1418.012451	535.514221	104.629883	-1445.872192	569.219177	119.927841	-1539.223633
51	0.255000	700.084045	1025.869263	-1495.935303	708.156067	1026.247681	-1734.492065	537.222168	1049.284790	-1570.952393	538.286377	1047.973389	-1661.498779	641.482422	752.213196	-1434.683228	699.357849	745.548035	-1463.208130	688.989380	643.753784	-1467.511841	643.950623	645.423889	-1443.985596	615.134583	527.662842	-1449.619629	592.404907	509.635132	-1572.987183	578.414734	410.328217	-1416.629395	622.090027	404.389130	-1441.323608	613.955139	298.241791	-1450.282715	558.443604	308.527374	-1417.965332	535.533936	104.706871	-1445.863281	569.275818	119.930389	-1539.204712
52	0.260000	700.129089	1025.882568	-1495.904297	708.130005	1026.252930	-1734.464600	537.260681	1049.292480	-1570.989868	538.314819	1048.036377	-1661.538574	641.549255	752.213440	-1434.688477	699.420959	745.537170	-1463.283813	688.986511	643.724060	-1467.563477	643.825317	645.335327	-1443.971558	615.117371	527.656250	-1449.626953	592.341675	509.668335	-1572.966675	578.373840	410.354248	-1416.651367	622.113770	404.381439	-1441.296143	613.980286	298.234436	-1450.294678	558.390564	308.499329	-1417.954712	535.535583	104.719017	-1445.907104	569.271851	119.934891	-1539.229370
53	0.265000	700.157349	1025.872070	-1495.891235	708.080078	1026.190186	-1734.430664	537.340576	1049.232544	-1570.860352	538.365295	1048.018677	-1661.499268	641.500122	752.196106	-1434.645874	699.395447	745.532593	-1463.245605	689.066711	643.778503	-1467.593750	643.886658	645.406372	-1443.981079	615.123840	527.593750	-1449.594604	592.316406	509.676819	-1572.943481	578.441711	410.368408	-1416.655640	622.061523	404.375702	-1441.322754	613.943848	298.237640	-1450.287964	558.478882	308.535065	-1418.010498	535.553772	104.696037	-1445.841675	569.240784	119.923058	-1539.234375
54	0.270000	700.150635	1025.882080	-1495.924072	708.138062	1026.208008	-1734.468018	537.522461	1049.282715	-1570.814819	538.318604	1048.016235	-1661.459961	641.582886	752.242004	-1434.584229	699.411865	745.568848	-1463.213745	689.099548	643.741394	-1467.575317	643.978271	645.450256	-1443.916870	615.170654	527.620483	-1449.565674	592.354370	509.678741	-1572.935547	578.498718	410.392365	-1416.613281	622.061890	404.376801	-1441.278687	613.895386	298.211761	-1450.221069	558.461182	308.518646	-1417.964966	535.557861	104.666519	-1445.845093	569.302185	119.948883	-1539.199707
55	0.275000	700.204102	1025.881592	-1495.918701	708.094055	1026.197632	-1734.416504	537.500061	1049.308350	-1570.778442	538.218933	1048.204712	-1661.468628	641.649719	752.242249	-1434.589600	699.465881	745.589600	-1463.219360	688.946533	643.682800	-1467.608643	643.965576	645.470459	-1443.917603	615.135437	527.631470	-1449.574097	592.143555	509.838196	-1573.000610	578.361816	410.364136	-1416.636963	622.137817	404.441467	-1441.271606	613.878113	298.243225	-1450.251465	558.409424	308.502777	-1417.965698	535.544312	104.690887	-1445.866699	569.240723	119.923149	-1539.234375
56	0.280000	700.145386	1025.859375	-1495.906738	708.065369	1026.204956	-1734.458618	537.389648	1049.377197	-1570.870972	538.255310	1048.083374	-1661.467896	641.625793	752.229126	-1434.585693	699.461609	745.533386	-1463.250488	688.950256	643.734863	-1467.538574	643.904236	645.399414	-1443.908081	615.091553	527.666809	-1449.602051	592.312439	509.660645	-1572.930664	578.481873	410.404846	-1416.560669	622.091675	404.388123	-1441.268188	613.918091	298.250183	-1450.240479	558.442139	308.580139	-1417.951172	535.565430	104.665710	-1445.875488	569.250122	119.916611	-1539.155884
57	0.285000	700.241150	1025.868286	-1495.890015	707.996155	1026.082642	-1734.392578	537.299988	1049.388428	-1570.878052	538.330444	1048.072266	-1661.418579	641.632324	752.205566	-1434.621582	699.459290	745.541748	-1463.215942	688.946472	643.682800	-1467.608643	643.955505	645.437195	-1443.913208	615.398254	527.889221	-1449.561768	592.183472	509.816925	-1572.947266	578.419067	410.380554	-1416.563843	622.091858	404.388672	-1441.246216	613.903931	298.211914	-1450.223022	558.420776	308.490540	-1417.960449	535.564819	104.654007	-1445.850708	569.274109	119.962898	-1539.188965
58	0.290000	700.248901	1025.923462	-1495.911499	708.085876	1026.195435	-1734.430786	537.387939	1049.345215	-1570.749023	538.332092	1048.081055	-1661.465454	641.668396	752.270020	-1434.592529	699.395447	745.532593	-1463.245605	688.937988	643.688110	-1467.567993	643.881531	645.386353	-1443.904419	615.073853	527.607727	-1449.550537	592.294067	509.674316	-1572.927368	578.452881	410.424591	-1416.561279	622.161499	404.433777	-1441.244141	613.895081	298.264374	-1450.228271	558.414551	308.454468	-1418.008057	535.528809	104.715996	-1445.863037	569.272522	119.995132	-1539.173340
59	0.295000	700.301331	1025.900146	-1495.904785	707.992249	1026.188110	-1734.394043	537.579895	1049.296387	-1570.652954	538.247803	1048.046021	-1661.386597	641.577637	752.185059	-1434.615479	699.472656	745.566345	-1463.254761	688.889648	643.703003	-1467.605957	643.856140	645.426758	-1443.905762	615.120117	527.665222	-1449.543091	592.264709	509.675964	-1572.919434	578.447021	410.376465	-1416.546265	622.076355	404.450439	-1441.276367	613.901001	298.239716	-1450.206055	558.482666	308.524597	-1417.896362	535.524048	104.669365	-1445.811157	569.289307	119.981483	-1539.205566
60	0.300000	700.188049	1025.868286	-1495.874512	708.127625	1026.254761	-1734.456543	537.216614	1049.479736	-1570.771729	538.356201	1048.048950	-1661.499512	641.564209	752.214233	-1434.581421	699.433044	745.517151	-1463.283081	688.929504	643.744263	-1467.560791	643.824158	645.418030	-1443.903564	615.120300	527.610107	-1449.547729	592.138489	509.787445	-1572.916992	578.417786	410.393707	-1416.532837	622.117981	404.432648	-1441.274658	613.880127	298.249939	-1450.216187	558.454163	308.537689	-1417.883789	535.576172	104.676933	-1445.861694	569.302063	119.949089	-1539.199707
61	0.305000	700.182922	1025.856812	-1495.823242	708.054016	1026.213867	-1734.345703	537.408691	1049.287476	-1570.663452	538.247803	1048.046021	-1661.386597	641.617859	752.190063	-1434.547119	699.461609	745.533386	-1463.250488	688.945923	643.689819	-1467.581543	643.782593	645.331238	-1443.856567	615.100647	527.632141	-1449.536133	592.279053	509.715698	-1572.909058	578.466431	410.379883	-1416.544434	622.064880	404.430084	-1441.268677	613.834351	298.229980	-1450.199707	558.412354	308.494110	-1417.924316	535.517029	104.662079	-1445.873169	569.237488	119.987808	-1539.203003
62	0.310000	700.230530	1025.866211	-1495.829590	707.970093	1026.148682	-1734.360596	537.451660	1049.347534	-1570.626465	538.271912	1048.013916	-1661.420654	641.624451	752.238098	-1434.550781	699.490112	745.549561	-1463.217896	688.892151	643.717224	-1467.534912	643.822449	645.382080	-1443.827637	615.039368	527.625244	-1449.586304	592.106140	509.814423	-1572.928223	578.369141	410.424866	-1416.585205	622.090332	404.390167	-1441.279541	613.914978	298.249359	-1450.195435	558.414978	308.521759	-1417.890625	535.529480	104.667107	-1445.860229	569.300476	119.981392	-1539.184082
63	0.315000	700.218323	1025.861450	-1495.822144	708.104980	1026.216431	-1734.399048	537.288513	1049.355347	-1570.637573	538.198914	1047.996094	-1661.344360	641.635193	752.226685	-1434.515137	699.522949	745.622009	-1463.154297	688.832153	643.639404	-1467.548706	643.824646	645.373291	-1443.863037	615.424011	527.849121	-1449.507935	592.078491	509.781036	-1572.886597	578.391479	410.332733	-1416.506836	622.120667	404.403168	-1441.203003	613.882202	298.232452	-1450.216675	558.461121	308.493561	-1417.919067	535.532288	104.675423	-1445.891113	569.219543	119.902946	-1539.185425
64	0.320000	700.177429	1025.878052	-1495.820801	708.126648	1026.204956	-1734.414795	537.327087	1049.315186	-1570.671021	538.347046	1048.002808	-1661.371338	641.666016	752.234131	-1434.517334	699.464661	745.545044	-1463.179810	688.799561	643.626709	-1467.573608	643.870544	645.354675	-1443.829834	615.097473	527.629028	-1449.554810	592.064819	509.803070	-1572.933105	578.436035	410.298492	-1416.477905	622.146423	404.411682	-1441.168091	613.846008	298.233582	-1450.214355	558.353943	308.485962	-1417.882080	535.560547	104.697433	-1445.875977	569.272339	119.995392	-1539.173340
65	0.325000	700.235596	1025.855103	-1495.804565	707.968994	1026.208740	-1734.341064	537.213135	1049.372070	-1570.684570	538.262146	1047.928955	-1661.336426	641.569763	752.217529	-1434.544800	699.481079	745.581238	-1463.147949	688.882263	643.695435	-1467.532837	643.835144	645.361816	-1443.826904	615.354065	527.863892	-1449.500977	592.084167	509.799988	-1572.899048	578.484070	410.370392	-1416.502930	622.115540	404.380951	-1441.218750	613.814087	298.209503	-1450.207275	558.429565	308.490234	-1417.901978	535.555359	104.658829	-1445.861572	569.271484	119.935417	-1539.229370
66	0.330000	700.175537	1025.837402	-1495.744629	707.961304	1026.023560	-1734.319702	537.198914	1049.318604	-1570.640503	538.196716	1047.948486	-1661.341553	641.563110	752.169495	-1434.541138	699.516357	745.574219	-1463.150879	688.890015	643.657043	-1467.552368	643.852234	645.399597	-1443.794434	615.089233	527.616333	-1449.491455	592.122192	509.801880	-1572.891113	578.357971	410.355560	-1416.474609	622.121826	404.382751	-1441.176025	613.821594	298.202484	-1450.191895	558.452698	308.497101	-1417.882935	535.522949	104.681305	-1445.868408	569.273804	119.963272	-1539.188965
67	0.335000	700.189087	1025.881836	-1495.787964	708.092468	1026.240112	-1734.352783	537.331604	1049.319824	-1570.592529	538.232117	1047.933472	-1661.378174	641.604675	752.165588	-1434.507690	699.601990	745.622864	-1463.053223	688.914307	643.703308	-1467.527954	643.884216	645.408386	-1443.796631	615.381653	527.873840	-1449.472534	592.082397	509.799042	-1572.889893	578.401367	410.320770	-1416.472412	622.106445	404.377899	-1441.159546	613.880676	298.254974	-1450.170044	558.422607	308.534393	-1417.866699	535.542664	104.680344	-1445.887329	569.273743	119.963341	-1539.188965
68	0.340000	700.149353	1025.876953	-1495.770142	708.000061	1026.155151	-1734.337769	537.310974	1049.281860	-1570.669922	538.176331	1047.961548	-1661.339111	641.580505	752.206177	-1434.509155	699.500732	745.558044	-1463.077393	688.843079	643.648254	-1467.518311	643.810669	645.312805	-1443.747314	615.363586	527.817200	-1449.479004	592.122131	509.795929	-1572.844482	578.376953	410.327606	-1416.466553	622.133972	404.372498	-1441.178467	613.846069	298.197723	-1450.179443	558.329163	308.410095	-1417.910767	535.536377	104.655632	-1445.890869	569.250305	120.000771	-1539.162598
69	0.345000	700.150146	1025.855347	-1495.780884	707.901978	1026.007568	-1734.238770	537.266235	1049.285278	-1570.593018	538.183228	1047.883545	-1661.336060	641.494080	752.205017	-1434.428467	699.583252	745.595032	-1463.050537	688.938477	643.682190	-1467.508423	643.827332	645.395325	-1443.755249	615.401550	527.846313	-1449.445313	592.144409	509.802734	-1572.817627	578.447449	410.370300	-1416.438965	622.067688	404.381836	-1441.126343	613.830078	298.231476	-1450.181274	558.374390	308.465240	-1417.896729	535.511230	104.660973	-1445.848755	569.186462	119.954010	-1539.159058
70	0.350000	700.154419	1025.880371	-1495.715942	708.042542	1026.210693	-1734.292480	537.317322	1049.266479	-1570.548462	538.174133	1047.913940	-1661.336182	641.531372	752.188904	-1434.466431	699.510376	745.617554	-1463.010132	688.872986	643.718445	-1467.504517	643.744507	645.304016	-1443.707397	615.369690	527.868530	-1449.451416	592.294739	509.674713	-1572.813599	578.452759	410.359741	-1416.414429	622.122192	404.383850	-1441.132080	613.833801	298.231628	-1450.188477	558.372742	308.457916	-1417.863281	535.517639	104.660637	-1445.806641	569.191162	119.917366	-1539.174805
71	0.355000	700.131287	1025.876587	-1495.725830	708.089172	1026.192139	-1734.303101	537.317383	1049.218628	-1570.544312	538.183167	1047.883545	-1661.336060	641.559509	752.214233	-1434.398926	699.565125	745.658386	-1462.910522	688.805908	643.661255	-1467.486328	643.793640	645.350586	-1443.677124	615.376892	527.826294	-1449.445923	592.294067	509.660583	-1572.817505	578.464905	410.381531	-1416.421875	622.114258	404.396515	-1441.098877	613.859070	298.178711	-1450.133423	558.379333	308.450195	-1417.906372	535.519958	104.656204	-1445.883789	569.222839	119.899422	-1539.160767
72	0.360000	700.087891	1025.868896	-1495.720093	708.090393	1026.235474	-1734.260498	537.111267	1049.213989	-1570.596436	538.237366	1047.846802	-1661.328247	641.619751	752.238037	-1434.368286	699.614868	745.622925	-1462.947266	688.805725	643.621216	-1467.492432	643.780945	645.370789	-1443.677734	615.409424	527.819641	-1449.448364	592.294250	509.658844	-1572.800903	578.491089	410.363647	-1416.359009	622.182068	404.407623	-1441.066895	613.826172	298.195099	-1450.132324	558.391602	308.461365	-1417.874390	535.522949	104.698906	-1445.836060	569.189514	119.949722	-1539.159058
73	0.365000	700.144104	1025.802856	-1495.660400	708.031128	1026.160522	-1734.257080	537.184692	1049.265259	-1570.596436	538.183167	1047.883545	-1661.336060	641.498291	752.217224	-1434.356934	699.562866	745.666809	-1462.875977	688.850159	643.715881	-1467.452148	643.768738	645.346313	-1443.637939	615.392029	527.871948	-1449.396362	592.221497	509.739777	-1572.806885	578.480347	410.359009	-1416.362915	622.132507	404.387482	-1441.080566	613.837585	298.196320	-1450.138794	558.454041	308.512573	-1417.837891	535.518433	104.675903	-1445.840942	569.221252	119.931664	-1539.145142
74	0.370000	700.087402	1025.906616	-1495.675781	707.900269	1026.005615	-1734.159668	537.266296	1049.237427	-1570.588867	538.169678	1047.818726	-1661.330444	641.432800	752.208069	-1434.386475	699.603516	745.663025	-1462.842651	688.904785	643.707214	-1467.412354	643.858154	645.398926	-1443.538330	615.429016	527.857117	-1449.402222	592.200806	509.734070	-1572.770020	578.453613	410.363403	-1416.321655	622.157959	404.347534	-1441.091431	613.800232	298.135315	-1450.100098	558.375732	308.474396	-1417.867798	535.518860	104.707062	-1445.824341	569.273376	119.963921	-1539.188965
75	0.375000	700.032959	1025.906616	-1495.661621	708.052917	1026.167480	-1734.215332	537.095032	1049.276367	-1570.603516	538.138672	1047.928833	-1661.299561	641.468933	752.272522	-1434.357422	699.606567	745.674683	-1462.771973	688.808411	643.675476	-1467.415283	643.807861	645.435120	-1443.500610	615.109558	527.640869	-1449.411255	592.242676	509.801208	-1572.754639	578.471863	410.338257	-1416.330811	622.220825	404.424652	-1441.016235	613.876038	298.167877	-1450.138184	558.436462	308.521393	-1417.838257	535.516968	104.652878	-1445.783081	569.221191	119.931808	-1539.145142
76	0.380000	700.027527	1025.885864	-1495.646851	707.905396	1026.004272	-1734.111084	537.296814	1049.180664	-1570.621826	538.253967	1047.853760	-1661.409302	641.468933	752.272522	-1434.357422	699.528320	745.693909	-1462.767822	688.780273	643.637207	-1467.370361	643.742676	645.424744	-1443.530884	615.337219	527.864258	-1449.349854	592.311096	509.759155	-1572.715088	578.436218	410.416595	-1416.354126	622.117371	404.365387	-1441.004517	613.775513	298.135620	-1450.108765	558.373962	308.444977	-1417.828857	535.548584	104.669327	-1445.828125	569.205383	119.928360	-1539.134399
77	0.385000	699.993774	1025.925781	-1495.607300	707.912048	1026.004883	-1734.141602	537.207092	1049.239624	-1570.632935	538.321655	1047.881714	-1661.407104	641.443665	752.268372	-1434.318726	699.566711	745.698486	-1462.699951	688.819336	643.684326	-1467.384888	643.772461	645.442261	-1443.497681	615.427063	527.868591	-1449.361206	592.322998	509.742096	-1572.705933	578.459412	410.366974	-1416.300293	622.166626	404.402740	-1441.050293	613.839233	298.172546	-1450.068237	558.375366	308.485596	-1417.829712	535.509216	104.683640	-1445.813354	569.219604	119.964081	-1539.129395
78	0.390000	699.974182	1025.909546	-1495.633667	707.892578	1025.987549	-1734.162476	536.976563	1049.376465	-1570.699585	538.218567	1047.868652	-1661.372681	641.391357	752.283691	-1434.387817	699.666687	745.718750	-1462.636230	688.772278	643.635559	-1467.356934	643.753174	645.413269	-1443.494751	615.109924	527.629150	-1449.349243	592.323486	509.746155	-1572.704102	578.447083	410.345123	-1416.292969	622.191162	404.358551	-1440.981201	613.776550	298.135834	-1450.078735	558.312927	308.434418	-1417.866211	535.487915	104.679611	-1445.816406	569.197449	119.969627	-1539.118652
79	0.395000	699.941528	1025.916016	-1495.609253	707.930847	1025.996338	-1734.125366	537.035828	1049.326416	-1570.651489	538.227661	1047.838135	-1661.372437	641.378235	752.259216	-1434.348267	699.576355	745.757996	-1462.632690	688.764954	643.678711	-1467.317139	643.739746	645.471497	-1443.386963	615.096008	527.589966	-1449.340088	592.326355	509.772400	-1572.702515	578.489990	410.341919	-1416.329102	622.125244	404.336182	-1440.967773	613.781677	298.170502	-1450.062500	558.394287	308.489044	-1417.840698	535.555664	104.659363	-1445.757690	569.184570	119.956764	-1539.159058
80	0.400000	699.947815	1025.898438	-1495.579346	707.947205	1025.986938	-1734.088135	537.080566	1049.322998	-1570.728516	538.106384	1047.885864	-1661.338379	641.366150	752.279541	-1434.348999	699.554138	745.694031	-1462.555786	688.733704	643.633240	-1467.316162	643.739746	645.471497	-1443.386963	615.125000	527.653564	-1449.299316	592.360107	509.759857	-1572.698364	578.490540	410.378387	-1416.308228	622.184204	404.357697	-1440.990601	613.820679	298.202087	-1450.037842	558.381958	308.452667	-1417.826782	535.489929	104.658607	-1445.807251	569.116333	119.921570	-1539.104492
81	0.405000	699.979614	1025.889160	-1495.588257	707.934937	1025.970093	-1734.061890	537.074402	1049.286255	-1570.684937	538.185364	1047.931030	-1661.338867	641.298279	752.234558	-1434.303467	699.596008	745.734802	-1462.562134	688.701111	643.659668	-1467.295166	643.653076	645.440857	-1443.378784	615.128906	527.632507	-1449.339478	592.394592	509.753845	-1572.692261	578.537476	410.401031	-1416.283569	622.211731	404.384583	-1440.948853	613.784058	298.146210	-1450.065308	558.361755	308.465393	-1417.890747	535.535461	104.681236	-1445.816406	569.151184	119.929138	-1539.074829
82	0.410000	699.870056	1025.905273	-1495.563477	707.928101	1025.984375	-1734.062378	537.068176	1049.249512	-1570.641479	538.229797	1047.885742	-1661.375366	641.256714	752.238464	-1434.336914	699.577148	745.778076	-1462.527466	688.755493	643.661743	-1467.294922	643.725403	645.455750	-1443.311646	615.070068	527.652710	-1449.289063	592.387207	509.717926	-1572.672729	578.525940	410.411591	-1416.263184	622.194702	404.362823	-1440.950195	613.795532	298.159821	-1450.046265	558.353821	308.460846	-1417.836182	535.471191	104.667252	-1445.803711	569.166931	119.955925	-1539.148315
83	0.415000	699.899353	1025.914551	-1495.560303	707.928040	1025.984375	-1734.062378	537.223267	1049.225098	-1570.629883	538.119873	1047.950562	-1661.343994	641.256714	752.238464	-1434.336914	699.507690	745.670044	-1462.480347	688.679993	643.660645	-1467.269531	643.650940	645.449585	-1443.343262	615.129578	527.666931	-1449.302856	592.542480	509.612701	-1572.673218	578.533752	410.401886	-1416.240723	622.118530	404.329926	-1440.918701	613.766357	298.098907	-1450.013428	558.276794	308.409729	-1417.831665	535.505859	104.627022	-1445.775635	569.142822	119.909836	-1539.115234
84	0.420000	699.913452	1025.925537	-1495.557983	707.939270	1025.984497	-1734.024780	537.074341	1049.334106	-1570.689087	538.231995	1047.933350	-1661.378174	641.286194	752.254822	-1434.304199	699.644043	745.798889	-1462.427124	688.756836	643.688843	-1467.256348	643.712708	645.475952	-1443.312378	615.152405	527.626770	-1449.307373	592.381775	509.743500	-1572.690063	578.479614	410.372253	-1416.278687	622.241394	404.395905	-1440.938354	613.804321	298.183411	-1450.036011	558.347229	308.493835	-1417.839111	535.495483	104.646103	-1445.781006	569.156067	119.971329	-1539.148315
85	0.425000	699.926819	1025.904907	-1495.570801	708.001038	1026.013062	-1734.067139	537.031250	1049.369629	-1570.734131	538.258301	1047.948853	-1661.415039	641.250183	752.262085	-1434.301025	699.552612	745.722473	-1462.416016	688.733521	643.704895	-1467.256226	643.700073	645.496155	-1443.312988	615.128662	527.630371	-1449.285767	592.531128	509.597443	-1572.665527	578.426331	410.390747	-1416.242676	622.186768	404.375519	-1440.917114	613.766357	298.179596	-1450.047485	558.355469	308.436737	-1417.839844	535.482056	104.626450	-1445.815796	569.172974	119.924034	-1539.085571
86	0.430000	699.898804	1025.867188	-1495.512817	707.931641	1025.966431	-1734.027710	537.066223	1049.365356	-1570.692627	538.243225	1047.950439	-1661.380859	641.250183	752.262085	-1434.301025	699.532959	745.745667	-1462.486572	688.607666	643.607788	-1467.252808	643.710571	645.484680	-1443.276855	615.120239	527.640991	-1449.297363	592.546997	509.598480	-1572.659668	578.388794	410.375580	-1416.256104	622.195862	404.360748	-1440.938721	613.815674	298.184601	-1450.042480	558.243408	308.459991	-1417.814941	535.523926	104.632240	-1445.795776	569.168823	119.984367	-1539.108032
87	0.435000	699.882202	1025.898193	-1495.548340	707.970642	1025.959351	-1733.979126	537.074341	1049.334106	-1570.689087	538.327515	1047.909180	-1661.331421	641.286133	752.254883	-1434.304199	699.529419	745.709534	-1462.412354	688.603760	643.587402	-1467.269043	643.643188	645.483093	-1443.271606	615.130310	527.626221	-1449.298340	592.559509	509.592804	-1572.617310	578.488464	410.416168	-1416.273071	622.126892	404.317444	-1440.874756	613.717468	298.125061	-1450.010254	558.271423	308.429810	-1417.799927	535.507568	104.623444	-1445.770996	569.192200	119.947067	-1539.134399
88	0.440000	699.878967	1025.898438	-1495.549072	707.988831	1025.954590	-1734.034058	536.949707	1049.349609	-1570.737549	538.148376	1048.013672	-1661.383667	641.250183	752.262085	-1434.301025	699.576843	745.682495	-1462.414551	688.628479	643.638489	-1467.224609	643.645325	645.474365	-1443.307129	615.105164	527.642151	-1449.280396	592.392639	509.677246	-1572.657104	578.503784	410.388306	-1416.246948	622.165833	404.369263	-1440.909546	613.755066	298.176208	-1450.005493	558.378357	308.502167	-1417.834229	535.447754	104.682640	-1445.810303	569.192139	119.947151	-1539.134399
89	0.445000	699.888977	1025.882324	-1495.500122	707.993347	1025.969116	-1733.997070	537.015076	1049.384155	-1570.737061	538.269592	1047.965942	-1661.417725	641.286133	752.254883	-1434.304199	699.470093	745.685486	-1462.442871	688.627319	643.600647	-1467.223633	643.692261	645.529663	-1443.241333	615.106873	527.637939	-1449.292969	592.537048	509.534515	-1572.658447	578.425903	410.390503	-1416.242676	622.199524	404.328156	-1440.899658	613.711243	298.112152	-1450.019165	558.192017	308.432953	-1417.853882	535.499756	104.609138	-1445.798340	569.161804	119.963211	-1539.148315
90	0.450000	699.888916	1025.901367	-1495.504028	708.023438	1025.963623	-1734.033936	536.898560	1049.368408	-1570.782104	538.344116	1047.916016	-1661.412476	641.279602	752.278503	-1434.268311	699.527161	745.717896	-1462.377808	688.698914	643.660461	-1467.213135	643.643616	645.438416	-1443.231201	615.159851	527.621277	-1449.266357	592.587830	509.536194	-1572.651001	578.508301	410.384888	-1416.304321	622.136902	404.339203	-1440.915894	613.739319	298.118530	-1450.017090	558.317261	308.466339	-1417.825562	535.450317	104.616821	-1445.783081	569.144470	119.938637	-1539.074829
91	0.455000	699.901489	1025.913086	-1495.505371	707.989014	1025.922119	-1734.005249	537.082336	1049.350830	-1570.689575	538.269531	1047.965942	-1661.417725	641.250122	752.262146	-1434.301025	699.574585	745.690857	-1462.380005	688.645874	643.672546	-1467.279663	643.583984	645.403259	-1443.297607	615.064026	527.638428	-1449.281006	592.602112	509.549530	-1572.651245	578.342102	410.339386	-1416.237427	622.112427	404.331329	-1440.840088	613.790771	298.151031	-1450.011719	558.254211	308.430603	-1417.781982	535.468933	104.657005	-1445.746094	569.166260	119.956833	-1539.148315
92	0.460000	699.894409	1025.891235	-1495.492310	708.129211	1025.961792	-1734.023926	537.023132	1049.400879	-1570.737671	538.234131	1047.980835	-1661.381104	641.231445	752.234375	-1434.298096	699.459961	745.601501	-1462.365356	688.647888	643.641968	-1467.234863	643.643188	645.483093	-1443.271606	615.101624	527.630981	-1449.282715	592.387390	509.726074	-1572.654175	578.399048	410.344788	-1416.279785	622.102844	404.324432	-1440.924194	613.727600	298.143616	-1450.005737	558.248840	308.471558	-1417.876343	535.487915	104.594597	-1445.800049	569.196472	119.970993	-1539.118652
93	0.465000	699.895203	1025.891602	-1495.511963	707.987549	1025.952637	-1734.001343	537.018677	1049.348389	-1570.812012	538.260498	1047.996338	-1661.417969	641.250122	752.262146	-1434.301025	699.478699	745.629333	-1462.368042	688.570435	643.620789	-1467.220947	643.636597	645.433838	-1443.268066	615.043030	527.615417	-1449.306396	592.399597	509.701416	-1572.660522	578.355225	410.362915	-1416.219360	622.070984	404.299011	-1440.864868	613.717590	298.097412	-1450.041748	558.233826	308.482849	-1417.797119	535.443176	104.624008	-1445.766235	569.190308	119.979790	-1539.118652
94	0.470000	699.877197	1025.909546	-1495.525269	708.097900	1025.968262	-1734.044922	536.988159	1049.405151	-1570.779175	538.316223	1047.968140	-1661.457153	641.255310	752.247437	-1434.302002	699.365295	745.584534	-1462.392944	688.670959	643.701111	-1467.242920	643.655884	645.462830	-1443.270996	615.046387	527.609192	-1449.279053	592.555847	509.539215	-1572.686279	578.206604	410.283600	-1416.336548	622.118042	404.367493	-1440.916504	613.717590	298.097412	-1450.041748	558.239990	308.480042	-1417.818237	535.441284	104.581863	-1445.814575	569.166077	119.957130	-1539.148315
95	0.475000	699.889465	1025.879639	-1495.487793	708.163025	1026.000488	-1734.039429	537.069763	1049.377319	-1570.771606	538.381653	1047.948608	-1661.452026	641.220642	752.245789	-1434.333740	699.479919	745.673889	-1462.407593	688.553650	643.598755	-1467.280273	643.636597	645.433838	-1443.268066	615.005798	527.592407	-1449.292847	592.482727	509.571777	-1572.665039	578.250732	410.304321	-1416.302979	622.061768	404.358948	-1440.918701	613.700745	298.110931	-1449.982788	558.249634	308.463531	-1417.819824	535.481812	104.631454	-1445.802246	569.196289	119.971291	-1539.118652
96	0.480000	699.914124	1025.881104	-1495.512207	708.127686	1026.004272	-1733.960205	537.092163	1049.351807	-1570.807983	538.357544	1047.980591	-1661.418091	641.256653	752.238586	-1434.336914	699.409485	745.616882	-1462.433838	688.598755	643.623840	-1467.251709	643.685669	645.480408	-1443.237793	615.046509	527.631287	-1449.303223	592.358765	509.759399	-1572.686035	578.274048	410.332001	-1416.313354	622.054565	404.324127	-1440.875732	613.647583	298.064301	-1449.948364	558.191589	308.444183	-1417.815796	535.457092	104.615128	-1445.786011	569.172241	119.925095	-1539.085571
97	0.485000	699.893860	1025.866455	-1495.508057	708.227966	1025.989136	-1734.045166	537.032837	1049.497437	-1570.864258	538.454651	1047.966431	-1661.528198	641.262207	752.241943	-1434.300293	699.439270	745.677673	-1462.440918	688.563660	643.585388	-1467.268311	643.623962	645.454041	-1443.268677	615.068726	527.614807	-1449.326050	592.553162	509.585114	-1572.655396	578.289612	410.316742	-1416.277832	622.050476	404.339111	-1440.888916	613.739807	298.149109	-1450.018921	558.165161	308.428253	-1417.828735	535.471863	104.633675	-1445.816162	569.161255	119.963982	-1539.148315
98	0.490000	699.948608	1025.873169	-1495.543457	708.133057	1025.961426	-1734.033325	537.122620	1049.390625	-1570.849121	538.380127	1048.016357	-1661.533447	641.268799	752.289978	-1434.303955	699.463501	745.637634	-1462.439453	688.505798	643.517090	-1467.231201	643.529297	645.381409	-1443.291748	615.056519	527.628906	-1449.272461	592.521179	509.550995	-1572.693848	578.270569	410.376099	-1416.273193	622.050232	404.338501	-1440.910889	613.710205	298.114441	-1449.994873	558.271179	308.494659	-1417.797241	535.498108	104.624115	-1445.781860	569.191406	119.948158	-1539.134399
99	0.495000	699.920105	1025.857788	-1495.501953	708.225769	1025.987427	-1734.043701	537.196106	1049.394043	-1570.845093	538.450806	1047.985107	-1661.496704	641.207458	752.221436	-1434.294189	699.567017	745.694092	-1462.449829	688.562622	643.587524	-1467.261230	643.588501	645.461243	-1443.265747	615.019409	527.625977	-1449.337524	592.550903	509.575867	-1572.664795	578.367126	410.345978	-1416.288452	622.066040	404.344482	-1440.883423	613.670959	298.097443	-1450.003174	558.194885	308.424286	-1417.812500	535.450439	104.654068	-1445.812012	569.137756	119.971458	-1539.137573
100	0.500000	699.896973	1025.879395	-1495.525635	708.259277	1025.965088	-1734.026367	537.092102	1049.447510	-1570.816162	538.310669	1048.200684	-1661.500366	641.189819	752.238403	-1434.331543	699.378662	745.609070	-1462.431763	688.560242	643.609741	-1467.258301	643.656311	645.418152	-1443.230469	615.025085	527.638306	-1449.291748	592.586426	509.564240	-1572.669922	578.256714	410.344208	-1416.260742	622.100403	404.394592	-1440.938599	613.759521	298.164093	-1450.014160	558.239075	308.434631	-1417.839478	535.480652	104.619873	-1445.809448	569.093140	119.898560	-1539.109375
101	0.505000	699.903870	1025.856689	-1495.521118	708.338745	1026.088013	-1734.085938	537.367371	1049.355103	-1570.830444	538.449280	1048.052856	-1661.578247	641.256592	752.238647	-1434.336914	699.394287	745.625244	-1462.505249	688.641296	643.686462	-1467.270142	643.655884	645.462830	-1443.270996	615.067566	527.595520	-1449.294922	592.540100	509.576508	-1572.669800	578.255859	410.335419	-1416.279663	622.059570	404.324310	-1440.910645	613.701599	298.117554	-1450.012695	558.170105	308.416443	-1417.878784	535.479797	104.611488	-1445.780884	569.159546	119.966385	-1539.148315
102	0.510000	699.969116	1025.876831	-1495.538330	708.325989	1026.031250	-1734.051147	537.101868	1049.448364	-1570.934692	538.523804	1048.002930	-1661.572998	641.275330	752.266418	-1434.339722	699.352417	745.584473	-1462.498901	688.550354	643.587952	-1467.256226	643.546448	645.419189	-1443.259155	615.100220	527.610046	-1449.305786	592.511047	509.573029	-1572.663574	578.320190	410.346283	-1416.275391	622.110413	404.397675	-1440.909180	613.711670	298.150970	-1449.972412	558.280823	308.478210	-1417.798950	535.472961	104.635849	-1445.787354	569.167725	119.985931	-1539.108032
103	0.515000	699.917847	1025.903931	-1495.512695	708.320496	1025.953003	-1734.042236	537.265015	1049.440674	-1570.923584	538.469482	1048.185669	-1661.574097	641.220581	752.245911	-1434.333740	699.448364	745.645935	-1462.510864	688.610718	643.623352	-1467.256836	643.603271	645.432251	-1443.300537	615.074158	527.647095	-1449.319946	592.354492	509.691467	-1572.681885	578.311584	410.359039	-1416.264038	622.101624	404.392548	-1440.927246	613.731079	298.118622	-1449.946899	558.232849	308.409241	-1417.828979	535.540771	104.642258	-1445.783936	569.191040	119.948669	-1539.134399
104	0.520000	699.965210	1025.900391	-1495.571289	708.410339	1026.112305	-1734.164307	537.397705	1049.441895	-1570.875610	538.534973	1048.166138	-1661.568970	641.273987	752.275330	-1434.304932	699.590271	745.706970	-1462.453491	688.540588	643.606140	-1467.248047	643.736511	645.562866	-1443.283447	615.062012	527.623474	-1449.295654	592.521301	509.549194	-1572.677246	578.341797	410.392456	-1416.254150	622.129150	404.369324	-1440.908569	613.652222	298.084351	-1449.990845	558.283447	308.430511	-1417.864258	535.476929	104.613022	-1445.759399	569.182922	119.959091	-1539.159058
105	0.525000	700.017090	1025.909424	-1495.526123	708.474121	1026.140137	-1734.112915	537.221924	1049.476196	-1570.968628	538.587769	1048.051147	-1661.649292	641.317932	752.307251	-1434.346558	699.463501	745.637634	-1462.439453	688.775696	643.716736	-1467.241211	643.554199	645.385681	-1443.330811	615.089783	527.642700	-1449.329590	592.378235	509.718719	-1572.708496	578.398743	410.397675	-1416.296509	622.183838	404.389709	-1440.929932	613.735229	298.106995	-1450.006836	558.210876	308.436584	-1417.864990	535.501221	104.662651	-1445.849121	569.173096	119.893837	-1539.101196
106	0.530000	699.978455	1025.893188	-1495.532349	708.482117	1025.937866	-1734.083496	537.369019	1049.435181	-1570.956543	538.684814	1048.035400	-1661.649414	641.286072	752.255066	-1434.304199	699.536255	745.686218	-1462.447876	688.678345	643.622803	-1467.268677	643.663635	645.429321	-1443.342651	615.091553	527.634766	-1449.325073	592.516541	509.555695	-1572.659546	578.371338	410.361969	-1416.342407	622.097412	404.341309	-1440.948730	613.691650	298.129730	-1449.989990	558.332947	308.447266	-1417.848389	535.475769	104.617439	-1445.789307	569.136780	119.918419	-1539.115234
107	0.535000	699.963074	1025.866821	-1495.516846	708.627136	1026.185669	-1734.162109	537.325806	1049.566406	-1571.009766	538.598999	1048.068237	-1661.651978	641.311279	752.259216	-1434.342896	699.561707	745.690735	-1462.485962	688.630066	643.587036	-1467.273193	643.611084	645.398804	-1443.372192	615.120178	527.635254	-1449.380371	592.528870	509.538666	-1572.697144	578.268005	410.387268	-1416.324219	622.101563	404.392517	-1440.927246	613.764465	298.196472	-1450.010254	558.269592	308.447998	-1417.812622	535.493103	104.640465	-1445.728516	569.121399	119.945557	-1539.064087
108	0.540000	700.097351	1025.790771	-1495.547485	708.445374	1025.975098	-1734.091187	537.570679	1049.435181	-1570.983032	538.543030	1048.317383	-1661.624512	641.268677	752.218445	-1434.336182	699.646545	745.719360	-1462.493652	688.650085	643.675232	-1467.251221	643.670654	645.433899	-1443.305786	615.075439	527.635010	-1449.316162	592.549438	509.552246	-1572.692383	578.354370	410.374359	-1416.289795	622.160828	404.366791	-1440.951904	613.748840	298.112885	-1449.982300	558.260803	308.423157	-1417.825195	535.515869	104.671776	-1445.805908	569.190796	119.949005	-1539.134399
109	0.545000	700.014282	1025.858032	-1495.573120	708.738831	1026.217773	-1734.191895	537.437866	1049.529663	-1571.039185	538.642517	1048.128296	-1661.615845	641.304749	752.282837	-1434.307007	699.561707	745.690735	-1462.485962	688.626648	643.611328	-1467.263184	643.663635	645.429321	-1443.342651	615.121155	527.632263	-1449.346802	592.597717	509.539124	-1572.685059	578.283081	410.344147	-1416.366211	622.208191	404.418030	-1440.943970	613.737732	298.144562	-1450.022583	558.304321	308.496155	-1417.823608	535.540344	104.639961	-1445.803833	569.217590	119.966965	-1539.129395
110	0.550000	700.133911	1025.770752	-1495.546997	708.592834	1025.956177	-1734.140137	537.441345	1049.541626	-1571.118164	538.703491	1048.236084	-1661.726807	641.335205	752.272278	-1434.346802	699.614441	745.666992	-1462.452026	688.733948	643.604858	-1467.264404	643.646545	645.391541	-1443.375122	615.384216	527.865906	-1449.361206	592.398254	509.696259	-1572.712769	578.372375	410.414001	-1416.325928	622.111206	404.346588	-1440.965576	613.702454	298.135864	-1449.980103	558.292175	308.491272	-1417.839600	535.504089	104.590134	-1445.811035	569.189331	119.981194	-1539.118652
111	0.555000	700.075439	1025.869507	-1495.560181	708.646790	1026.146606	-1734.231934	537.343628	1049.583984	-1571.128784	538.688354	1048.237549	-1661.692627	641.388794	752.248108	-1434.312622	699.576050	745.662415	-1462.519775	688.701111	643.603821	-1467.242065	643.701233	645.413391	-1443.380981	615.023315	527.611755	-1449.352295	592.566895	509.593811	-1572.698853	578.327942	410.349976	-1416.356689	622.100708	404.390686	-1440.993164	613.748901	298.116913	-1450.045288	558.282532	308.507782	-1417.838013	535.513489	104.635101	-1445.775513	569.195374	119.972595	-1539.118652
112	0.560000	700.070618	1025.878906	-1495.602905	708.789246	1026.169434	-1734.227417	537.398315	1049.529297	-1571.159180	538.732849	1048.192139	-1661.729126	641.263123	752.215088	-1434.372803	699.544006	745.610046	-1462.478271	688.678955	643.655823	-1467.289795	643.628967	645.398499	-1443.448120	615.061584	527.618103	-1449.332764	592.523804	509.554474	-1572.727539	578.323303	410.346985	-1416.406616	622.078308	404.368958	-1440.971313	613.709229	298.105377	-1450.013428	558.206421	308.404938	-1417.905640	535.534851	104.636604	-1445.801758	569.195313	119.972679	-1539.118652
113	0.565000	700.046997	1025.862427	-1495.624146	708.561157	1025.932983	-1734.176758	537.249512	1049.590454	-1571.214233	538.788025	1048.459595	-1661.798096	641.347290	752.252014	-1434.346069	699.474792	745.597595	-1462.544067	688.715332	643.599182	-1467.261230	643.745422	645.446655	-1443.423096	615.049622	527.596924	-1449.362061	592.564575	509.543915	-1572.742188	578.302734	410.341797	-1416.427979	622.066040	404.396973	-1441.006470	613.780518	298.164886	-1450.016479	558.306213	308.496063	-1417.858643	535.509705	104.679672	-1445.815918	569.164978	119.958687	-1539.148315
114	0.570000	700.054932	1025.862305	-1495.661987	708.762146	1026.134155	-1734.251099	537.575806	1049.527222	-1571.188232	538.796814	1048.240479	-1661.805420	641.359314	752.231750	-1434.345337	699.522034	745.641663	-1462.514160	688.645203	643.581909	-1467.252441	643.658813	645.416016	-1443.414917	615.088135	527.612244	-1449.373047	592.537170	509.574829	-1572.774536	578.303894	410.360413	-1416.409790	622.097961	404.359283	-1440.952515	613.711670	298.089691	-1450.046021	558.309265	308.512604	-1417.863159	535.491028	104.635635	-1445.796387	569.142395	119.880379	-1539.130859
115	0.575000	700.120178	1025.853638	-1495.675293	708.637573	1025.906372	-1734.211182	537.553406	1049.552734	-1571.151733	538.852722	1048.400757	-1661.837036	641.336487	752.263428	-1434.381714	699.613647	745.646973	-1462.557251	688.675659	643.597961	-1467.300293	643.715637	645.429138	-1443.456299	615.024719	527.659119	-1449.369751	592.514771	509.561951	-1572.788452	578.292419	410.372162	-1416.377686	622.107178	404.428650	-1441.003540	613.710205	298.139709	-1450.075073	558.264587	308.477814	-1417.945190	535.518311	104.625397	-1445.829590	569.168579	119.954727	-1539.123657
116	0.580000	700.115112	1025.860229	-1495.688354	708.814636	1026.149414	-1734.301392	537.606201	1049.614014	-1571.233276	538.817078	1048.227051	-1661.807983	641.337830	752.254578	-1434.416626	699.531067	745.610046	-1462.584229	688.694397	643.608459	-1467.283325	643.660889	645.407288	-1443.450439	615.373596	527.855408	-1449.425049	592.561401	509.586456	-1572.781372	578.307312	410.415131	-1416.428711	622.101868	404.407349	-1441.052368	613.731140	298.159576	-1450.058472	558.239075	308.460175	-1417.885498	535.510681	104.624619	-1445.817139	569.217224	119.967468	-1539.129395
117	0.585000	700.141113	1025.843262	-1495.685303	708.891052	1026.141235	-1734.360474	537.563171	1049.553711	-1571.270142	538.887878	1048.197266	-1661.881348	641.404358	752.308411	-1434.427246	699.627014	745.671509	-1462.596191	688.704956	643.623230	-1467.312622	643.685852	645.411560	-1443.489502	615.342224	527.864685	-1449.444336	592.555176	509.577087	-1572.820801	578.312683	410.385162	-1416.487549	622.129456	404.422424	-1441.009644	613.763794	298.176819	-1450.086426	558.247437	308.456604	-1417.921631	535.512878	104.656296	-1445.826172	569.164795	119.958954	-1539.148315
118	0.590000	700.153503	1025.839966	-1495.729492	708.918640	1026.135010	-1734.376343	537.563110	1049.649414	-1571.278320	538.961121	1048.403687	-1661.949951	641.325745	752.274902	-1434.417358	699.579834	745.627441	-1462.625977	688.771851	643.629700	-1467.297363	643.698120	645.436035	-1443.529297	615.069946	527.619080	-1449.454956	592.554199	509.566406	-1572.806396	578.300232	410.307983	-1416.484985	622.102417	404.376190	-1441.069092	613.768311	298.149567	-1450.086060	558.221863	308.486206	-1417.913452	535.529663	104.684685	-1445.812256	569.210449	119.945877	-1539.169800
119	0.595000	700.208252	1025.860596	-1495.760742	708.896423	1026.098511	-1734.433594	537.764893	1049.505859	-1571.292603	539.021423	1048.249634	-1661.983276	641.361755	752.267639	-1434.420532	699.638123	745.702637	-1462.668701	688.675110	643.603882	-1467.359985	643.687988	645.402832	-1443.525024	615.069946	527.614624	-1449.438354	592.395386	509.710266	-1572.819336	578.254639	410.380554	-1416.478638	622.169434	404.435669	-1441.079956	613.740662	298.166779	-1450.074829	558.248230	308.502106	-1417.900513	535.509277	104.681381	-1445.803955	569.164673	119.959106	-1539.148315
120	0.600000	700.146545	1025.839600	-1495.762817	708.875488	1026.090454	-1734.417236	537.577454	1049.655151	-1571.318359	539.035645	1048.353638	-1661.944702	641.399048	752.251526	-1434.458496	699.572205	745.630737	-1462.695801	688.808899	643.656555	-1467.323242	643.748352	645.399902	-1443.567017	615.099548	527.612000	-1449.460083	592.402588	509.695526	-1572.809204	578.288879	410.382416	-1416.478638	622.161987	404.399414	-1441.025879	613.697266	298.127014	-1450.120239	558.276855	308.489075	-1417.913208	535.458435	104.667526	-1445.798584	569.159973	119.965790	-1539.148315
121	0.605000	700.224182	1025.885010	-1495.820435	708.919678	1026.107422	-1734.471069	537.526245	1049.721802	-1571.366943	538.925720	1048.418457	-1661.913330	641.369568	752.235168	-1434.491211	699.581055	745.670227	-1462.733765	688.749207	643.657654	-1467.411743	643.695740	645.369385	-1443.596680	615.135498	527.618652	-1449.481323	592.593323	509.544281	-1572.792114	578.285645	410.379517	-1416.469849	622.147583	404.392853	-1441.052979	613.778259	298.148163	-1450.114380	558.229797	308.493774	-1417.911499	535.519653	104.653381	-1445.795166	569.248657	119.973083	-1539.178345
122	0.610000	700.213623	1025.830811	-1495.785889	708.818604	1025.916870	-1734.426147	537.603394	1049.593628	-1571.429688	539.067383	1048.358887	-1662.060059	641.476563	752.240356	-1434.428223	699.670410	745.683838	-1462.742310	688.797302	643.613770	-1467.419434	643.811829	645.462219	-1443.612061	615.063538	527.574646	-1449.497314	592.544373	509.504395	-1572.864868	578.237915	410.355255	-1416.494873	622.173462	404.419800	-1441.033691	613.847595	298.201752	-1450.128906	558.336243	308.549011	-1417.918213	535.521179	104.646729	-1445.839355	569.298584	119.954010	-1539.199707
123	0.615000	700.180969	1025.831177	-1495.834839	708.949707	1026.068481	-1734.534424	537.680420	1049.561157	-1571.500732	539.078552	1048.375977	-1662.062744	641.496277	752.241150	-1434.503540	699.608765	745.666443	-1462.806519	688.789612	643.652039	-1467.399902	643.720642	645.373657	-1443.635742	615.132385	527.601563	-1449.492065	592.593689	509.503784	-1572.836914	578.369324	410.334991	-1416.534790	622.170776	404.384003	-1441.069580	613.843811	298.203552	-1450.117188	558.321106	308.456818	-1417.948608	535.525452	104.649445	-1445.836304	569.196228	119.941307	-1539.134399
124	0.620000	700.171631	1025.850586	-1495.838257	709.003418	1026.069092	-1734.518188	537.731567	1049.542358	-1571.456177	538.975403	1048.362671	-1662.028198	641.376099	752.211548	-1434.527100	699.542847	745.594482	-1462.833618	688.930786	643.701477	-1467.396729	643.862061	645.426147	-1443.649780	615.141174	527.629395	-1449.531738	592.632874	509.516266	-1572.844971	578.378174	410.327637	-1416.518921	622.193970	404.326813	-1441.132080	613.847107	298.158600	-1450.144775	558.326477	308.462006	-1418.026123	535.524963	104.694206	-1445.801758	569.218262	119.935921	-1539.145142
125	0.625000	700.186584	1025.852051	-1495.896729	709.071899	1026.072388	-1734.518066	537.770081	1049.550049	-1571.493652	539.104919	1048.391602	-1662.099609	641.466858	752.224792	-1434.536255	699.584778	745.635254	-1462.839966	688.888794	643.584900	-1467.440063	643.848389	645.372314	-1443.682983	615.148865	527.601318	-1449.490234	592.655029	509.465240	-1572.853149	578.403564	410.321228	-1416.498047	622.185486	404.322357	-1441.128174	613.822937	298.156158	-1450.165283	558.341736	308.464386	-1417.952637	535.474670	104.660202	-1445.850220	569.218262	119.935974	-1539.145142
126	0.630000	700.181213	1025.806274	-1495.857056	708.932068	1025.857788	-1734.575073	537.822998	1049.515503	-1571.567139	539.160583	1048.363281	-1662.138794	641.521545	752.245300	-1434.542358	699.615601	745.643127	-1462.841919	688.910828	643.653259	-1467.412720	643.751221	645.353088	-1443.710938	615.130371	527.582642	-1449.556152	592.677551	509.443329	-1572.887939	578.565369	410.405914	-1416.567017	622.200439	404.314606	-1441.165527	613.806885	298.152832	-1450.198853	558.345337	308.440155	-1417.991211	535.469421	104.666611	-1445.880737	569.218201	119.936043	-1539.145142
127	0.635000	700.221252	1025.812500	-1495.928711	709.037903	1025.859009	-1734.655762	537.608643	1049.589966	-1571.626709	539.232239	1048.372803	-1662.168091	641.383972	752.179016	-1434.597900	699.595886	745.666382	-1462.912476	688.919556	643.652771	-1467.433350	643.875488	645.367859	-1443.757568	615.168274	527.618469	-1449.559448	592.661621	509.509583	-1572.886841	578.420898	410.309235	-1416.605835	622.168152	404.317749	-1441.188965	613.862549	298.173492	-1450.163818	558.377808	308.489136	-1417.987183	535.489624	104.636765	-1445.849976	569.276428	119.959549	-1539.188965
128	0.640000	700.273071	1025.819824	-1495.948730	709.043091	1026.067749	-1734.619873	537.926941	1049.510010	-1571.600098	539.207214	1048.365356	-1662.178101	641.455994	752.164551	-1434.604126	699.572876	745.582397	-1462.940918	688.879639	643.606873	-1467.498657	643.683228	645.320801	-1443.849121	615.218079	527.569580	-1449.592773	592.684753	509.475159	-1572.922607	578.454895	410.349152	-1416.637451	622.227478	404.340363	-1441.167847	613.903442	298.153442	-1450.232178	558.426819	308.520111	-1418.011719	535.531433	104.613602	-1445.864502	569.246338	119.921997	-1539.155884
129	0.645000	700.242004	1025.836792	-1495.983887	709.141724	1026.065552	-1734.656738	537.861389	1049.571045	-1571.608643	539.165894	1048.352905	-1662.217163	641.510681	752.185059	-1434.610229	699.586243	745.606873	-1462.979736	688.948853	643.678040	-1467.445679	643.767761	645.360168	-1443.821777	615.179688	527.630554	-1449.603882	592.717163	509.521118	-1572.945557	578.465088	410.318695	-1416.687622	622.261841	404.351318	-1441.214111	613.859558	298.132874	-1450.202393	558.429810	308.483276	-1417.980957	535.524048	104.692345	-1445.853516	569.215881	119.908127	-1539.185425
130	0.650000	700.245361	1025.823120	-1495.984619	709.074585	1025.901123	-1734.705444	537.838989	1049.601318	-1571.733276	539.247925	1048.340210	-1662.293213	641.451782	752.152344	-1434.675659	699.598328	745.586914	-1462.979004	688.927734	643.642639	-1467.494141	643.773804	645.290771	-1443.817383	615.208862	527.565369	-1449.627930	592.720764	509.494446	-1572.952637	578.423340	410.349457	-1416.646362	622.212463	404.332550	-1441.238892	613.877747	298.190247	-1450.183960	558.414124	308.477448	-1418.014038	535.520508	104.648750	-1445.884155	569.267822	119.940590	-1539.229370
131	0.655000	700.278015	1025.840820	-1496.006958	709.149048	1025.876343	-1734.731934	538.042542	1049.437378	-1571.704468	539.330017	1048.327515	-1662.369263	641.505188	752.181702	-1434.646851	699.576355	745.618530	-1463.015015	688.957520	643.661987	-1467.446899	643.756226	645.297668	-1443.890381	615.216614	527.584534	-1449.649780	592.735596	509.483063	-1572.967285	578.380859	410.315277	-1416.759033	622.161072	404.296326	-1441.260132	613.887085	298.164459	-1450.235718	558.445923	308.506287	-1418.077148	535.524170	104.624138	-1445.864746	569.242798	119.920189	-1539.234375
132	0.660000	700.297180	1025.830811	-1496.074951	709.111145	1025.851807	-1734.757446	537.893616	1049.546509	-1571.763672	539.274292	1048.355835	-1662.330078	641.483643	752.204529	-1434.718018	699.595276	745.575256	-1463.049805	689.101807	643.689697	-1467.445557	643.830261	645.348511	-1443.899292	615.192444	527.573669	-1449.664063	592.764587	509.486511	-1572.973633	578.484802	410.334595	-1416.763672	622.233887	404.307648	-1441.262939	613.835388	298.130463	-1450.222900	558.408813	308.472595	-1418.071533	535.547302	104.670876	-1445.862427	569.184570	119.919960	-1539.253296
133	0.665000	700.245544	1025.810059	-1496.083618	709.187073	1025.887939	-1734.785645	537.948303	1049.443848	-1571.790039	539.421936	1048.323608	-1662.401123	641.483643	752.204529	-1434.718018	699.668030	745.623840	-1463.058105	689.071960	643.670288	-1467.492798	643.755615	645.266968	-1444.033691	615.219421	527.637939	-1449.647339	592.800537	509.450562	-1572.997070	578.439880	410.285614	-1416.770386	622.232117	404.291626	-1441.270508	613.947327	298.184967	-1450.274292	558.441711	308.455475	-1418.055664	535.487671	104.637451	-1445.836426	569.242676	119.920372	-1539.234375
134	0.670000	700.300964	1025.808960	-1496.125610	709.147583	1025.847900	-1734.805542	537.911499	1049.516235	-1571.878540	539.436218	1048.282715	-1662.479370	641.508911	752.208679	-1434.756836	699.484192	745.522095	-1463.109253	689.023865	643.674377	-1467.491211	643.829651	645.317810	-1444.042480	615.166260	527.602173	-1449.704224	592.791199	509.482910	-1573.009033	578.517822	410.341827	-1416.783447	622.210632	404.332458	-1441.261230	613.883667	298.136719	-1450.260010	558.380310	308.539063	-1418.094238	535.469055	104.650894	-1445.875244	569.248901	119.881493	-1539.250000
135	0.675000	700.361572	1025.829956	-1496.174316	709.200989	1025.876953	-1734.828857	537.941956	1049.507324	-1571.915527	539.509277	1048.300537	-1662.555542	641.460754	752.164551	-1434.786621	699.511902	745.518311	-1463.182007	689.023682	643.724915	-1467.524658	643.822998	645.268616	-1444.038940	615.222778	527.577332	-1449.702881	592.787537	509.464691	-1573.052734	578.439331	410.313141	-1416.797607	622.277710	404.343567	-1441.317871	613.952087	298.212067	-1450.272949	558.426880	308.502899	-1418.066162	535.506897	104.671501	-1445.884033	569.264465	119.915283	-1539.244995
136	0.680000	700.368774	1025.819092	-1496.237305	709.294983	1025.890869	-1734.867798	537.988525	1049.483765	-1571.949585	539.555908	1048.302734	-1662.594971	641.496765	752.157288	-1434.789795	699.466919	745.465881	-1463.246338	689.079407	643.682617	-1467.545898	643.782715	645.262573	-1444.108276	615.249756	527.603271	-1449.729614	592.880249	509.433411	-1573.068359	578.425781	410.337463	-1416.867310	622.228333	404.324036	-1441.309570	613.891602	298.133942	-1450.280396	558.394531	308.479309	-1418.116089	535.553406	104.693573	-1445.853027	569.297852	119.954994	-1539.199707
137	0.685000	700.404358	1025.832275	-1496.267456	709.363770	1025.911743	-1734.911865	538.031616	1049.496216	-1571.908569	539.516785	1048.337891	-1662.636841	641.467285	752.140869	-1434.822510	699.442749	745.505859	-1463.247803	689.078186	643.684692	-1467.538818	643.928589	645.372986	-1444.090454	615.213257	527.570984	-1449.718628	592.880920	509.466644	-1573.047607	578.469604	410.308533	-1416.856567	622.330811	404.346649	-1441.301880	614.021240	298.207642	-1450.274780	558.387268	308.466919	-1418.140137	535.531128	104.693443	-1445.863037	569.264404	119.915451	-1539.244995
138	0.690000	700.388367	1025.853638	-1496.268555	709.339050	1025.874390	-1734.947998	538.274597	1049.481079	-1571.933105	539.729919	1048.286255	-1662.702759	641.559387	752.216980	-1434.834351	699.439697	745.494202	-1463.318481	689.058350	643.676270	-1467.548706	643.868958	645.337891	-1444.156860	615.266846	527.590027	-1449.739380	592.870117	509.434662	-1573.089844	578.511719	410.313080	-1416.869995	622.302612	404.368683	-1441.364502	613.974060	298.189484	-1450.284058	558.521790	308.505646	-1418.119019	535.550659	104.713692	-1445.926392	569.297729	119.955200	-1539.199707
139	0.695000	700.353821	1025.801147	-1496.300049	709.372192	1025.884521	-1734.959473	538.137329	1049.475220	-1572.059570	539.669678	1048.295410	-1662.786255	641.591187	752.197510	-1434.909058	699.435364	745.438049	-1463.349609	689.079041	643.717590	-1467.559937	643.851807	645.300110	-1444.189453	615.243286	527.577271	-1449.796387	592.953674	509.454773	-1573.102173	578.477417	410.348572	-1416.917480	622.216553	404.300446	-1441.423218	614.018066	298.217438	-1450.312500	558.474609	308.518768	-1418.135864	535.516296	104.708229	-1445.908936	569.297668	119.955299	-1539.199707
140	0.700000	700.366760	1025.845581	-1496.350830	709.450623	1025.921509	-1735.008667	538.218872	1049.495239	-1572.056152	539.793091	1048.295166	-1662.823242	641.471008	752.167908	-1434.932495	699.441895	745.485840	-1463.353027	689.097656	643.688293	-1467.549194	643.886902	645.337524	-1444.232788	615.278564	527.616394	-1449.829102	592.931458	509.486328	-1573.138794	578.517883	410.387787	-1416.961792	622.256836	404.334747	-1441.409790	613.976868	298.212067	-1450.339966	558.520569	308.490570	-1418.164185	535.585938	104.698677	-1445.901855	569.316345	119.947914	-1539.288940
141	0.705000	700.468689	1025.842285	-1496.366699	709.488892	1025.918213	-1735.031372	538.218933	1049.447388	-1572.052002	539.882813	1048.243652	-1662.852295	641.400024	752.155396	-1434.998779	699.411316	745.406799	-1463.383057	689.136902	643.735229	-1467.563599	643.864075	645.324585	-1444.229248	615.259277	527.643677	-1449.814087	592.951904	509.465179	-1573.180786	578.563171	410.320221	-1416.960083	622.287292	404.343445	-1441.409790	613.970947	298.199249	-1450.321655	558.482910	308.515167	-1418.171997	535.491394	104.695938	-1445.869507	569.264099	119.915863	-1539.244995
142	0.710000	700.554565	1025.810059	-1496.439575	709.550354	1025.950684	-1735.062744	538.339111	1049.379517	-1572.078003	539.759216	1048.319946	-1662.943604	641.538818	752.141174	-1435.010376	699.418884	745.401855	-1463.381470	689.185120	643.728821	-1467.573486	643.940247	645.366760	-1444.273438	615.204895	527.611877	-1449.856201	592.986633	509.453339	-1573.173340	578.451111	410.335693	-1417.030518	622.373047	404.362701	-1441.418945	614.041992	298.224213	-1450.358521	558.505005	308.535217	-1418.187500	535.532593	104.715851	-1445.861450	569.316162	119.948120	-1539.288940
143	0.715000	700.418579	1025.833252	-1496.407959	709.614075	1025.972900	-1735.155396	538.318359	1049.437256	-1572.163574	539.904663	1048.240112	-1663.011841	641.545471	752.189209	-1435.013916	699.389526	745.365662	-1463.519287	689.105957	643.733521	-1467.623291	643.878479	645.340332	-1444.304443	615.367065	527.610107	-1449.934204	592.937805	509.480774	-1573.207153	578.526184	410.311340	-1417.027588	622.348328	404.333710	-1441.426880	613.992737	298.214081	-1450.373169	558.536621	308.502930	-1418.216797	535.522644	104.696320	-1445.929565	569.276550	119.947334	-1539.318604
144	0.720000	700.534729	1025.828613	-1496.486938	709.614441	1025.957031	-1735.143921	538.334473	1049.374756	-1572.156494	539.931030	1048.255737	-1663.048706	641.541260	752.177002	-1435.085449	699.368591	745.346069	-1463.481934	689.263489	643.782959	-1467.608521	643.913940	645.333130	-1444.307373	615.346375	527.612610	-1449.894043	592.992371	509.466248	-1573.209961	578.586914	410.355591	-1417.050659	622.322815	404.325287	-1441.461792	614.060120	298.208954	-1450.392212	558.573608	308.486237	-1418.265503	535.523132	104.708534	-1445.885376	569.316040	119.948326	-1539.288940
145	0.725000	700.610596	1025.842285	-1496.533203	709.559387	1025.940063	-1735.174072	538.489624	1049.350464	-1572.145020	539.947571	1048.262573	-1663.129761	641.565247	752.190002	-1435.089355	699.295044	745.277466	-1463.578857	689.233887	643.768433	-1467.635742	643.933228	645.362183	-1444.310303	615.337036	527.622437	-1449.922363	592.996094	509.484009	-1573.239624	578.591370	410.335327	-1417.100830	622.272278	404.287231	-1441.526733	614.099365	298.239075	-1450.382324	558.511719	308.527618	-1418.230591	535.544617	104.744324	-1445.880737	569.239441	119.893761	-1539.274658
146	0.730000	700.653076	1025.836426	-1496.588623	709.694580	1025.981079	-1735.241211	538.505798	1049.287964	-1572.137939	539.985168	1048.295288	-1663.169312	641.583862	752.146057	-1435.124512	699.295288	745.206299	-1463.610962	689.320251	643.818237	-1467.624634	643.769836	645.258606	-1444.401245	615.345886	527.592896	-1450.000122	593.028809	509.526428	-1573.282471	578.504211	410.301544	-1417.117065	622.368286	404.289734	-1441.546265	614.098633	298.197784	-1450.393677	558.561218	308.475128	-1418.297607	535.514343	104.736649	-1445.910400	569.315918	119.948502	-1539.288940
147	0.735000	700.630127	1025.819824	-1496.589111	709.732666	1025.992676	-1735.294800	538.609741	1049.330444	-1572.174927	540.065063	1048.234863	-1663.242554	641.638550	752.166626	-1435.130493	699.313965	745.234192	-1463.613647	689.175598	643.756653	-1467.691650	643.911194	645.311157	-1444.415161	615.389038	527.574707	-1450.029297	593.103394	509.500671	-1573.312744	578.579285	410.324432	-1417.139648	622.364258	404.325958	-1441.530640	614.018188	298.205170	-1450.448364	558.619629	308.483429	-1418.339844	535.525696	104.737045	-1445.941650	569.288635	119.870049	-1539.349976
148	0.740000	700.601318	1025.821899	-1496.619019	709.817688	1026.016357	-1735.323975	538.632141	1049.352783	-1572.215576	540.067261	1048.282471	-1663.245361	641.627808	752.178040	-1435.166138	699.327393	745.258667	-1463.652466	689.265442	643.822144	-1467.684448	643.972595	645.382202	-1444.424683	615.365173	527.584045	-1450.026978	593.058838	509.546387	-1573.349854	578.532471	410.371735	-1417.169800	622.327454	404.324890	-1441.518799	614.124512	298.198486	-1450.455200	564.148926	313.124664	-1413.122803	535.567322	104.779434	-1445.937744	569.371765	119.920952	-1539.310425
149	0.745000	700.679199	1025.825928	-1496.647705	709.817932	1025.920166	-1735.356689	538.787292	1049.328491	-1572.204102	540.084656	1048.328735	-1663.282471	641.640930	752.130737	-1435.237915	699.380615	745.259460	-1463.763428	689.314636	643.808899	-1467.721558	643.955078	645.389099	-1444.497681	615.393860	527.590820	-1450.055664	593.118103	509.495087	-1573.372559	578.491516	410.338745	-1417.230835	622.325989	404.326202	-1441.552124	614.131226	298.243134	-1450.448730	558.627502	308.563263	-1418.333618	535.579773	104.729240	-1445.936035	569.368042	119.950668	-1539.348511
150	0.750000	700.689636	1025.802368	-1496.662598	709.830811	1025.994385	-1735.402832	538.752258	1049.332642	-1572.245483	540.212708	1048.202637	-1663.313599	641.678345	752.186340	-1435.243652	699.279358	745.194580	-1463.787598	689.344238	643.838989	-1467.713745	643.895813	645.309387	-1444.523682	615.419312	527.605957	-1450.115845	593.126770	509.498840	-1573.390137	578.597473	410.334106	-1417.250732	622.344727	404.297882	-1441.551636	613.929565	297.826691	-1450.714966	558.565857	308.557648	-1418.348877	535.555420	104.733223	-1445.914185	569.398254	119.964859	-1539.318848
151	0.755000	700.747498	1025.803955	-1496.678467	709.949707	1025.928101	-1735.405151	538.937927	1049.251709	-1572.266968	540.199951	1048.253418	-1663.392456	641.643372	752.166565	-1435.312988	699.335632	745.207031	-1463.827759	689.314392	643.804016	-1467.741577	643.988159	645.315247	-1444.567993	615.387817	527.604797	-1450.170898	593.157898	509.471069	-1573.414063	578.526001	410.388428	-1417.275146	622.371765	404.291290	-1441.614502	614.108582	298.228699	-1450.511963	558.665527	308.620636	-1418.312500	535.577148	104.795547	-1445.948486	569.395752	119.967255	-1539.343628
152	0.760000	700.820251	1025.811157	-1496.742065	710.023865	1025.980103	-1735.475830	539.062622	1049.236328	-1572.218506	540.235352	1048.238525	-1663.429077	641.632568	752.106323	-1435.380859	699.377808	745.176575	-1463.866089	689.388062	643.852600	-1467.773682	643.915894	645.300354	-1444.635132	615.420898	527.609009	-1450.179565	593.154419	509.503632	-1573.453735	578.664734	410.457336	-1417.324097	622.399231	404.267975	-1441.595947	614.121399	298.219482	-1450.538330	558.677856	308.592102	-1418.367310	535.614807	104.729782	-1445.959595	569.317017	119.916878	-1539.304565
153	0.765000	700.857239	1025.795654	-1496.778564	710.100769	1025.956177	-1735.523438	538.937927	1049.251709	-1572.266968	540.220154	1048.239990	-1663.394897	641.742004	752.147339	-1435.392944	699.260071	745.075562	-1463.922241	689.341431	643.819946	-1467.804932	643.940857	645.304626	-1444.674194	615.418640	527.615601	-1450.217041	593.149353	509.511719	-1573.452637	578.591003	410.412292	-1417.348511	622.367920	404.306976	-1441.605835	614.172424	298.210205	-1450.525513	558.723328	308.636841	-1418.411255	535.563904	104.788269	-1445.965942	569.411255	119.994392	-1539.417114
154	0.770000	700.899841	1025.800049	-1496.822998	710.244324	1026.043823	-1735.591675	539.182800	1049.168457	-1572.244385	540.273010	1048.271240	-1663.468628	641.683105	752.114624	-1435.458374	699.242676	745.092163	-1463.959106	689.391724	643.828796	-1467.823486	643.904419	645.237793	-1444.703857	615.412048	527.611572	-1450.251099	593.115845	509.489380	-1573.440186	578.665894	410.362488	-1417.332275	622.369690	404.274628	-1441.644043	614.160217	298.247528	-1450.529663	558.641785	308.556915	-1418.390747	535.641479	104.777191	-1445.969360	569.365051	119.953796	-1539.373169
155	0.775000	701.128784	1025.714966	-1496.833496	710.214294	1025.975342	-1735.601074	539.205200	1049.190796	-1572.285034	540.278320	1048.260986	-1663.547119	641.744385	752.111511	-1435.500244	699.334351	745.097473	-1464.002075	689.510071	643.846924	-1467.813721	643.807190	645.218628	-1444.731812	615.428589	527.571228	-1450.236938	593.162231	509.487122	-1573.471558	578.668579	410.385864	-1417.390259	622.390991	404.231812	-1441.630615	614.227112	298.272217	-1450.571167	558.704407	308.605499	-1418.410889	535.640442	104.701958	-1445.989014	569.412781	119.962158	-1539.432739
156	0.780000	701.028381	1025.790039	-1496.848755	710.263123	1026.034424	-1735.677002	539.302917	1049.148315	-1572.274414	540.416931	1048.259277	-1663.618286	641.756470	752.091248	-1435.499512	699.295898	745.092896	-1464.069946	689.471619	643.883301	-1467.853760	643.850464	645.177917	-1444.806396	615.411438	527.617432	-1450.310303	593.153076	509.513550	-1573.515625	578.666809	410.407776	-1417.343506	622.359558	404.252869	-1441.602905	614.150085	298.212158	-1450.542358	558.769165	308.608612	-1418.439697	535.566467	104.763268	-1445.986206	569.362061	119.897903	-1539.404541
157	0.785000	701.234985	1025.659302	-1496.866821	710.391602	1026.009277	-1735.706665	539.376526	1049.151855	-1572.270508	540.333923	1048.232544	-1663.586304	641.927246	752.129211	-1435.553467	699.314819	745.049561	-1464.104614	689.440857	643.815552	-1467.860596	643.880249	645.195435	-1444.773193	615.462463	527.583618	-1450.317871	593.155518	509.500153	-1573.507813	578.668152	410.410889	-1417.386108	622.384888	404.279297	-1441.660645	614.259521	298.291534	-1450.594604	558.723328	308.564514	-1418.415649	535.572815	104.752151	-1445.992310	569.366516	119.921623	-1539.388916
158	0.790000	701.259155	1025.676514	-1496.942139	710.318237	1026.003540	-1735.766235	539.466248	1049.092773	-1572.259399	540.491516	1048.209229	-1663.613159	641.782959	752.014893	-1435.605469	699.232483	744.941406	-1464.163574	689.440735	643.826294	-1467.900146	643.845581	645.164612	-1444.878784	615.477600	527.595581	-1450.315186	593.140442	509.492401	-1573.563110	578.663635	410.403595	-1417.443970	622.389099	404.282166	-1441.684937	614.146667	298.224915	-1450.568359	558.681091	308.561798	-1418.421997	535.570435	104.750214	-1445.953369	569.368164	119.889297	-1539.404541
159	0.795000	701.321472	1025.619019	-1496.994995	710.405884	1026.015869	-1735.794067	539.450134	1049.107544	-1572.262451	540.487793	1048.229492	-1663.691772	641.882751	752.040344	-1435.725586	699.257996	744.945923	-1464.201782	689.503296	643.810730	-1467.949341	643.894653	645.211243	-1444.848389	615.419617	527.610718	-1450.405273	593.185913	509.571838	-1573.601563	578.653564	410.398071	-1417.414307	622.369263	404.273956	-1441.666138	614.179688	298.266724	-1450.562866	558.719177	308.568787	-1418.444214	535.561462	104.801033	-1446.009155	569.385254	119.920883	-1539.399658
160	0.800000	701.380493	1025.671753	-1497.037231	710.372620	1025.993652	-1735.842285	539.339661	1049.224487	-1572.359131	540.597839	1048.164551	-1663.723267	641.942993	752.064270	-1435.695068	699.226379	744.918030	-1464.305054	689.551392	643.806763	-1467.950928	643.913025	645.166260	-1444.883911	615.435181	527.586792	-1450.349976	593.186890	509.547607	-1573.589600	578.640991	410.375793	-1417.407104	622.406311	404.254486	-1441.684814	614.207275	298.255676	-1450.632446	558.788635	308.654327	-1418.524170	535.608582	104.788170	-1445.980103	569.426331	119.889679	-1539.385620
161	0.805000	701.258057	1025.762329	-1497.048706	710.487366	1025.963745	-1735.899292	539.578308	1049.104004	-1572.292969	540.600037	1048.212158	-1663.726074	642.012207	752.100342	-1435.775391	699.194275	744.865662	-1464.263428	689.483765	643.767517	-1467.984863	643.944580	645.219727	-1444.926636	615.415894	527.551880	-1450.414063	593.203979	509.510590	-1573.609985	578.751282	410.433960	-1417.524292	622.352905	404.250702	-1441.722778	614.241394	298.296112	-1450.633545	558.724548	308.520691	-1418.486450	535.622742	104.787109	-1445.995239	569.440247	119.949036	-1539.443481
162	0.810000	701.319824	1025.747070	-1497.093872	710.449036	1025.955078	-1735.936401	539.690369	1049.067383	-1572.322510	540.532227	1048.183960	-1663.728271	641.957458	752.008118	-1435.801636	699.258728	744.899231	-1464.378662	689.556213	643.820557	-1468.001587	643.943604	645.145691	-1444.959229	615.494629	527.596802	-1450.429688	593.204407	509.521057	-1573.611816	578.714539	410.408081	-1417.527588	622.451599	404.289093	-1441.706299	614.210999	298.254517	-1450.668335	558.715149	308.553955	-1418.512329	535.635681	104.777458	-1445.985840	569.392822	119.850105	-1539.430908
163	0.815000	701.590332	1025.625244	-1497.140137	710.498657	1025.967041	-1735.952515	539.541443	1049.128784	-1572.377563	540.615234	1048.210693	-1663.760376	642.097656	752.056763	-1435.815796	699.279907	744.847595	-1464.447998	689.573547	643.804077	-1468.023315	643.956238	645.125549	-1444.958496	615.441895	527.607239	-1450.479858	593.164246	509.492828	-1573.706909	578.722168	410.437653	-1417.542236	622.342163	404.227692	-1441.725586	614.244568	298.249420	-1450.673828	558.825806	308.640930	-1418.478271	535.624878	104.782013	-1445.998169	569.395691	119.876091	-1539.415283
164	0.820000	701.591675	1025.629395	-1497.192627	710.486694	1025.937012	-1736.005615	539.447205	1049.135132	-1572.463013	540.648438	1048.148193	-1663.794189	642.081421	752.064819	-1435.888062	699.350647	744.833374	-1464.453735	689.585938	643.732788	-1468.128174	643.913818	645.128174	-1444.992432	615.478027	527.616760	-1450.487427	593.232117	509.519531	-1573.703491	578.699585	410.420380	-1417.551636	622.376465	404.260529	-1441.754883	614.238770	298.267120	-1450.665161	558.866028	308.612946	-1418.542236	535.604370	104.776985	-1445.998901	569.402283	119.915863	-1539.488892
165	0.825000	701.697021	1025.621948	-1497.267944	710.569885	1025.976563	-1736.077271	539.700134	1049.068481	-1572.441040	540.705017	1048.159180	-1663.789307	642.129517	752.037292	-1435.890503	699.357239	744.881226	-1464.457153	689.616455	643.795776	-1468.141479	644.017639	645.196594	-1444.967896	615.513245	527.611206	-1450.529419	593.227905	509.541962	-1573.698486	578.617920	410.356384	-1417.545166	622.378723	404.312378	-1441.788818	614.282288	298.293762	-1450.667236	558.789307	308.585724	-1418.568970	535.606201	104.802200	-1446.015625	569.424438	119.922356	-1539.369995
166	0.830000	701.729431	1025.626587	-1497.262939	710.675903	1025.988770	-1736.117798	539.648987	1049.039429	-1572.481567	540.653748	1048.137817	-1663.872681	642.106628	751.997253	-1435.959106	699.347595	744.821655	-1464.524414	689.595520	643.765198	-1468.169800	644.058777	645.164551	-1445.007080	615.472839	527.594604	-1450.526489	593.227112	509.504974	-1573.694702	578.717224	410.444641	-1417.612305	622.327515	404.258881	-1441.750488	614.254944	298.281830	-1450.672852	558.735352	308.634491	-1418.531982	535.598267	104.750160	-1445.982666	569.469116	119.894928	-1539.412964
167	0.835000	701.760193	1025.612427	-1497.307739	710.623474	1025.945557	-1736.197632	539.589722	1049.089600	-1572.529541	540.760681	1048.130737	-1663.828491	642.209473	751.990234	-1435.967529	699.449158	744.815308	-1464.532227	689.667114	643.785461	-1468.205200	644.041260	645.171448	-1445.080078	615.465820	527.585144	-1450.611450	593.155212	509.555969	-1573.742432	578.602661	410.378723	-1417.615601	622.385986	404.263580	-1441.780518	614.336426	298.324066	-1450.714844	558.760559	308.598755	-1418.556396	535.629028	104.776443	-1446.034912	569.397156	119.843964	-1539.431030
168	0.840000	701.865051	1025.599243	-1497.380493	710.718323	1025.973267	-1736.209595	539.709839	1049.069580	-1572.559570	540.770020	1048.102051	-1663.938477	642.137329	751.933105	-1435.993408	699.405457	744.807373	-1464.636230	689.630005	643.722534	-1468.253418	644.024109	645.133728	-1445.112549	615.418579	527.592834	-1450.626343	593.237305	509.601440	-1573.780396	578.797058	410.455994	-1417.661743	622.388062	404.298187	-1441.788574	614.258545	298.295135	-1450.678589	558.751892	308.573822	-1418.568848	535.603149	104.775948	-1446.007080	569.395447	119.876427	-1539.415283
169	0.845000	701.916016	1025.609131	-1497.400757	710.721130	1025.991577	-1736.274780	539.769043	1049.067261	-1572.515625	540.781189	1048.119019	-1663.941162	642.274536	752.014160	-1436.119385	699.488342	744.773193	-1464.641235	689.705078	643.758484	-1468.292725	644.078857	645.155518	-1445.118408	615.494385	527.619202	-1450.614380	593.253174	509.561890	-1573.776367	578.654114	410.464172	-1417.689941	622.367493	404.272064	-1441.820801	614.253296	298.266571	-1450.720215	558.776794	308.621613	-1418.550781	535.620544	104.811775	-1446.029419	569.432373	119.930161	-1539.459229
170	0.850000	701.952271	1025.608154	-1497.452515	710.624939	1025.783936	-1736.347900	539.881165	1049.030640	-1572.545166	540.783386	1048.166748	-1663.944092	642.337158	752.002258	-1436.196167	699.507263	744.729858	-1464.675903	689.675476	643.744019	-1468.319946	644.080994	645.146851	-1445.153931	615.466003	527.602173	-1450.689453	593.178345	509.601593	-1573.814575	578.724915	410.458893	-1417.740234	622.346619	404.265747	-1441.813354	614.294556	298.323395	-1450.725952	558.766174	308.586578	-1418.586548	535.685669	104.782364	-1446.033447	569.425781	119.890434	-1539.385620
171	0.855000	701.915466	1025.715332	-1497.559204	710.660767	1025.793823	-1736.400024	539.762634	1049.130981	-1572.641235	540.902405	1048.071045	-1663.975464	642.395996	751.963257	-1436.162964	699.475403	744.773132	-1464.747192	689.686646	643.666321	-1468.330200	644.141418	645.143860	-1445.195923	615.462158	527.605713	-1450.708862	593.239990	509.593933	-1573.852661	578.598328	410.425171	-1417.719849	622.368896	404.305359	-1441.872803	614.253601	298.295807	-1450.706787	558.815125	308.667908	-1418.567871	535.655823	104.800621	-1446.023193	569.484497	119.922295	-1539.486572
172	0.860000	702.017029	1025.734253	-1497.563599	710.748596	1025.965942	-1736.367676	539.746521	1049.193604	-1572.648438	541.016479	1047.987671	-1664.038452	642.321045	751.956787	-1436.263062	699.595642	744.794678	-1464.757690	689.698853	643.692383	-1468.433960	644.141418	645.143860	-1445.195923	615.539063	527.629944	-1450.738525	593.247314	509.581360	-1573.832764	578.711853	410.505768	-1417.728882	622.331360	404.240601	-1441.858643	614.292114	298.303497	-1450.741211	558.777649	308.552460	-1418.677368	535.567566	104.835754	-1446.025879	569.514954	119.936081	-1539.456909
173	0.865000	702.179321	1025.611084	-1497.571899	710.611877	1025.575073	-1736.412476	539.948303	1049.097900	-1572.666870	540.988525	1048.039917	-1664.083008	642.459961	752.014221	-1436.242310	699.614563	744.751404	-1464.792480	689.764282	643.703247	-1468.403320	644.076111	645.133545	-1445.226196	615.477234	527.627075	-1450.706177	593.289124	509.574280	-1573.894531	578.733337	410.463013	-1417.758911	622.391541	404.299713	-1441.856934	614.288940	298.287231	-1450.747192	558.885742	308.715240	-1418.567505	535.674377	104.771080	-1446.029419	569.484375	119.922424	-1539.486572
174	0.870000	702.156921	1025.740601	-1497.647583	710.814331	1025.749756	-1736.484131	539.897095	1049.164673	-1572.715454	540.878479	1048.104858	-1664.051514	642.588074	752.083069	-1436.257324	699.640137	744.755920	-1464.830566	689.767822	643.672058	-1468.441772	644.142212	645.105774	-1445.304443	615.485413	527.644714	-1450.779419	593.259277	509.595001	-1573.868286	578.605164	410.461700	-1417.743408	622.342102	404.280212	-1441.848633	614.218506	298.277771	-1450.750977	558.829895	308.600037	-1418.706421	535.630188	104.833527	-1446.034668	569.470642	119.901772	-1539.469971
175	0.875000	702.343262	1025.622314	-1497.651001	710.809753	1025.673462	-1736.508057	539.935669	1049.076538	-1572.744873	541.089600	1048.005493	-1664.114746	642.474487	752.029785	-1436.316772	699.574219	744.683899	-1464.857666	689.841614	643.767639	-1468.479004	644.209656	645.107422	-1445.309570	615.558289	527.628906	-1450.793579	593.282776	509.608246	-1573.923584	578.642639	410.442749	-1417.795654	622.361023	404.269897	-1441.885620	614.264954	298.293915	-1450.758301	558.749512	308.597076	-1418.694580	535.621704	104.810738	-1446.039551	569.466125	119.908211	-1539.469971
176	0.880000	702.224487	1025.763550	-1497.714111	710.639282	1025.465332	-1736.490234	539.849365	1049.099487	-1572.830811	541.101135	1048.024536	-1664.227539	642.578552	752.013977	-1436.359985	699.704285	744.693787	-1464.832886	689.903076	643.801025	-1468.486694	644.122986	645.076721	-1445.301514	615.554749	527.644348	-1450.823242	593.283264	509.641388	-1573.934692	578.712830	410.413605	-1417.780151	622.400208	404.284210	-1441.900635	614.343872	298.291718	-1450.802002	558.814758	308.701202	-1418.670288	535.620544	104.822456	-1446.038940	569.475159	119.935524	-1539.486450
177	0.885000	702.346130	1025.758911	-1497.767700	710.724915	1025.484253	-1736.467896	539.914856	1049.134399	-1572.830444	541.136230	1048.007690	-1664.154175	642.495544	751.950073	-1436.459229	699.736389	744.746216	-1464.874512	689.839233	643.703064	-1468.516724	644.264404	645.129272	-1445.315430	615.544861	527.627136	-1450.892090	593.260437	509.607483	-1573.955933	578.616699	410.501831	-1417.800537	622.361206	404.287079	-1441.911499	614.311523	298.323944	-1450.803467	558.870239	308.656433	-1418.700317	535.677185	104.787514	-1446.043457	569.522705	119.934036	-1539.513794
178	0.890000	702.368286	1025.739136	-1497.797241	710.731628	1025.506226	-1736.531616	539.871704	1049.169800	-1572.875488	541.085876	1048.025757	-1664.193359	642.551453	752.015259	-1436.505371	699.755310	744.702881	-1464.909180	689.891174	643.680054	-1468.547974	644.325745	645.200317	-1445.324829	615.506226	527.633728	-1450.858643	593.288818	509.602478	-1573.981079	578.665161	410.478607	-1417.860352	622.305237	404.230835	-1441.937500	614.270691	298.249115	-1450.822632	558.876953	308.648743	-1418.743408	535.694824	104.944572	-1446.078857	569.400146	119.848732	-1539.487915
179	0.895000	702.402161	1025.743652	-1497.797485	710.783325	1025.489258	-1736.584351	539.894104	1049.192261	-1572.916016	541.029236	1048.014648	-1664.198242	642.635742	751.998657	-1436.473389	699.790710	744.695740	-1464.912109	689.872498	643.677917	-1468.612671	644.295959	645.182739	-1445.358154	615.520874	527.626709	-1450.912842	593.307800	509.645844	-1574.018188	578.662415	410.513275	-1417.891724	622.298035	404.262207	-1441.886230	614.283325	298.295410	-1450.804077	558.962280	308.681793	-1418.743652	535.744751	104.968452	-1446.084473	569.485779	119.890396	-1539.502197
180	0.900000	702.526184	1025.807617	-1497.846069	710.767883	1025.450562	-1736.581421	539.726135	1049.242920	-1573.009521	541.235779	1048.041260	-1664.267334	642.603455	752.032959	-1436.580200	699.792969	744.687439	-1464.946655	689.947754	643.710388	-1468.584106	644.270081	645.104431	-1445.351563	615.525940	527.627869	-1450.907837	593.287781	509.605896	-1574.003296	578.641602	410.436859	-1417.881348	622.352112	404.281372	-1441.951538	614.308350	298.345428	-1450.803467	558.867310	308.665283	-1418.741821	535.653442	104.839836	-1446.051514	569.485779	119.890442	-1539.502197
181	0.905000	702.592712	1025.770630	-1497.893677	710.744141	1025.433350	-1736.592773	539.971008	1049.207642	-1572.991089	541.254089	1047.981934	-1664.377075	642.742310	752.018738	-1436.591797	699.882385	744.701111	-1464.955078	689.932739	643.715698	-1468.604980	644.392212	645.127930	-1445.362549	615.547485	527.634338	-1450.962524	593.356689	509.646881	-1574.038818	578.742493	410.524536	-1417.941040	622.286072	404.258484	-1441.960083	614.351196	298.346008	-1450.781860	558.850464	308.597076	-1418.768555	535.657166	104.847206	-1446.092529	569.448914	119.915680	-1539.516113
182	0.910000	702.656128	1025.769287	-1497.918823	710.845825	1025.446655	-1736.604248	539.865234	1049.281494	-1573.005249	541.293274	1047.946655	-1664.335205	642.712891	752.074036	-1436.592285	699.793213	744.616272	-1464.978638	689.919495	643.620667	-1468.593872	644.344116	645.155334	-1445.360352	615.592651	527.622314	-1450.971069	593.430908	509.658508	-1574.034058	578.735657	410.534729	-1417.965942	622.316284	404.250610	-1441.967285	614.322693	298.318817	-1450.826904	558.898682	308.716003	-1418.810425	535.756592	104.919586	-1446.039795	569.473938	119.876053	-1539.542603
183	0.915000	702.662048	1025.755859	-1497.935669	710.891724	1025.429443	-1736.672729	539.993408	1049.230103	-1573.031738	541.321899	1048.010132	-1664.375000	642.774353	752.017456	-1436.628784	699.818726	744.620789	-1465.016846	689.967407	643.667114	-1468.628906	644.344116	645.155334	-1445.360352	615.648804	527.645386	-1450.963257	593.381531	509.699738	-1574.092041	578.699341	410.549255	-1417.959351	622.348389	404.247437	-1441.943848	614.324585	298.249695	-1450.847778	558.806763	308.643677	-1418.817261	535.766418	104.903511	-1446.091553	569.528748	119.934479	-1539.570801
184	0.920000	702.685547	1025.745850	-1497.967896	710.948608	1025.444580	-1736.650513	539.831726	1049.317993	-1573.168823	541.312927	1048.040649	-1664.375122	642.735718	751.970642	-1436.588135	699.901611	744.586548	-1465.021851	690.024109	643.686707	-1468.625488	644.349792	645.130554	-1445.396484	615.741333	527.562012	-1451.009521	593.461487	509.613434	-1574.046997	578.743774	410.527527	-1417.976563	622.373535	404.256592	-1441.975708	614.385681	298.339020	-1450.850952	558.901978	308.649628	-1418.775635	535.762695	104.963287	-1446.100464	569.516907	119.851036	-1539.585571
185	0.925000	702.778320	1025.761353	-1497.973755	711.008057	1025.433228	-1736.678101	539.878235	1049.342163	-1573.206787	541.355164	1047.947510	-1664.408813	642.817017	751.986511	-1436.667847	699.943604	744.627258	-1465.028076	690.040222	643.674622	-1468.631836	644.362427	645.110352	-1445.395874	615.746033	527.496765	-1451.004761	593.446899	509.624817	-1574.076782	578.817505	410.532196	-1418.014160	622.325317	404.235748	-1441.989014	614.365906	298.331024	-1450.866943	558.966248	308.646484	-1418.820435	535.751038	104.940193	-1446.075562	569.528625	119.934616	-1539.570801
186	0.930000	702.806152	1025.778809	-1497.998047	710.957214	1025.390137	-1736.644775	539.990295	1049.305542	-1573.236328	541.425171	1048.023315	-1664.409546	642.787537	751.970154	-1436.700562	699.979858	744.567383	-1465.026001	689.990967	643.612061	-1468.675049	644.404541	645.152344	-1445.402344	615.674255	527.630798	-1451.021362	593.481384	509.614685	-1574.085815	578.875000	410.559418	-1418.007568	622.343384	404.226563	-1441.970703	614.366272	298.279114	-1450.857910	559.010437	308.661285	-1418.805542	535.635498	104.852974	-1446.046021	569.602356	119.923019	-1539.584106
187	0.935000	702.836731	1025.759766	-1498.028198	711.046753	1025.412842	-1736.703003	539.857483	1049.352173	-1573.288330	541.441895	1047.953979	-1664.362305	642.858521	751.982666	-1436.634399	699.991089	744.600159	-1465.030273	689.996094	643.580261	-1468.672241	644.378662	645.074036	-1445.395752	615.694702	527.615723	-1451.046143	593.472717	509.614471	-1574.126465	578.740662	410.510162	-1417.999146	622.418701	404.223419	-1441.960693	614.364990	298.264099	-1450.889771	558.990784	308.705383	-1418.764282	535.800293	104.922760	-1446.098755	569.602356	119.923065	-1539.584106
188	0.940000	702.903503	1025.748901	-1498.008545	711.066467	1025.436401	-1736.684326	539.947205	1049.293091	-1573.277344	541.506042	1048.002563	-1664.438721	642.800903	751.941101	-1436.734741	700.187256	744.610840	-1465.010376	690.053772	643.648315	-1468.709351	644.414124	645.066772	-1445.398682	615.830200	527.498230	-1451.067017	593.501343	509.615967	-1574.124756	578.773804	410.500946	-1418.005737	622.375122	404.206116	-1441.976440	614.383728	298.283813	-1450.869141	559.044739	308.709869	-1418.836426	535.802979	104.914352	-1446.094482	569.530334	119.902206	-1539.586426
189	0.945000	702.969177	1025.768433	-1498.049561	711.024353	1025.365112	-1736.718262	539.942444	1049.384033	-1573.363892	541.509155	1047.944580	-1664.514282	642.921143	751.970703	-1436.711060	700.130188	744.578430	-1465.075439	690.084656	643.618835	-1468.703613	644.481506	645.068420	-1445.403931	615.933533	527.542480	-1451.061157	593.531250	509.612335	-1574.117676	578.905090	410.532898	-1418.036865	622.391968	404.177826	-1441.998169	614.357056	298.275635	-1450.845947	558.965698	308.663086	-1418.895508	535.790527	104.947388	-1446.094360	569.582886	119.949547	-1539.608765
190	0.950000	702.977234	1025.733643	-1498.042114	711.092773	1025.368408	-1736.718140	539.883179	1049.434204	-1573.411987	541.627319	1047.954590	-1664.472900	642.963806	752.011536	-1436.717896	700.130188	744.578430	-1465.075439	690.100586	643.610168	-1468.777954	644.591003	645.112061	-1445.415527	615.888855	527.503174	-1451.094238	593.514954	509.602112	-1574.114990	578.931213	410.546570	-1418.065063	622.383606	404.173462	-1441.994263	614.440918	298.355011	-1450.887451	559.058594	308.725006	-1418.797363	535.746277	104.933311	-1446.117065	569.554688	119.954720	-1539.541138
191	0.955000	703.029236	1025.732666	-1498.044678	711.162292	1025.402954	-1736.735229	539.899170	1049.467285	-1573.413086	541.552673	1048.004639	-1664.478149	642.916992	751.958496	-1436.782593	700.101685	744.562195	-1465.108032	690.119141	643.576111	-1468.787231	644.544983	645.130859	-1445.448853	615.890503	527.513184	-1451.117554	593.584412	509.327576	-1574.215210	578.842773	410.553986	-1418.075928	622.446350	404.197632	-1442.041382	614.394653	298.309357	-1450.916260	559.024170	308.712952	-1418.774414	535.791199	104.925339	-1446.117310	569.597595	119.890747	-1539.542847
192	0.960000	703.081177	1025.750732	-1498.060059	711.172791	1025.359863	-1736.740234	539.878479	1049.429443	-1573.490479	541.552673	1048.004639	-1664.478149	642.942261	752.034363	-1436.789063	700.162354	744.630798	-1465.117065	690.115601	643.560425	-1468.783325	644.217590	644.636719	-1445.398926	615.829834	527.497009	-1451.092651	593.690918	509.373444	-1574.216431	578.929749	410.525696	-1418.042603	622.395569	404.211731	-1442.005859	614.433716	298.307922	-1450.903931	559.007141	308.681274	-1418.808960	535.741760	104.978958	-1446.106934	569.602173	119.923309	-1539.584106
193	0.965000	703.158569	1025.469849	-1498.163940	711.288574	1025.373413	-1736.754761	539.935974	1049.495728	-1573.493652	541.739563	1047.937134	-1664.507324	642.899597	751.921875	-1436.814575	700.269104	744.627869	-1465.088623	690.082153	643.588989	-1468.755249	644.593140	645.103394	-1445.451050	615.870361	527.528503	-1451.143921	593.762146	509.356232	-1574.220093	579.121277	410.657715	-1418.092407	622.397217	404.178802	-1442.011108	614.433716	298.307922	-1450.903931	559.028015	308.714142	-1418.858887	535.827454	104.970375	-1446.120972	569.597717	119.929596	-1539.584106
194	0.970000	703.217651	1025.500488	-1498.186523	711.297485	1025.363647	-1736.764404	539.982483	1049.472046	-1573.527710	541.730591	1047.967773	-1664.507446	642.963867	751.886353	-1436.744751	700.322937	744.480164	-1465.081665	690.164795	643.576050	-1468.774658	644.615967	645.116333	-1445.454712	615.888977	527.527039	-1451.128296	593.705444	509.355774	-1574.214966	578.996826	410.549164	-1418.108398	622.407715	404.201172	-1442.030273	614.406006	298.315765	-1450.879272	559.015625	308.649780	-1418.855713	535.799194	104.923141	-1446.119629	569.599609	119.935913	-1539.641113
195	0.975000	703.235657	1025.459595	-1498.150635	711.299866	1025.365356	-1736.765991	540.004822	1049.542358	-1573.572266	541.653748	1047.970215	-1664.509766	642.997070	751.929749	-1436.822021	700.227356	744.515930	-1465.114380	690.179688	643.532227	-1468.839722	644.670715	645.138184	-1445.460571	615.890503	527.487549	-1451.156982	593.737122	509.313660	-1574.210815	579.046875	410.677216	-1418.152466	622.426453	404.189423	-1442.022583	614.404968	298.289001	-1450.934448	559.041748	308.665588	-1418.842773	535.781128	104.970245	-1446.111450	569.593262	119.935959	-1539.584106
196	0.980000	703.283875	1025.440552	-1498.184692	711.379944	1025.355835	-1736.807617	540.088196	1049.446045	-1573.517700	541.772278	1047.982300	-1664.578613	643.034302	751.967163	-1436.865356	700.335022	744.460205	-1465.080933	690.174927	643.494446	-1468.854370	644.580505	645.123596	-1445.451782	615.918640	527.518005	-1451.155396	593.794250	509.346802	-1574.224121	579.044128	410.621490	-1418.097046	622.475891	404.208923	-1442.030884	614.459595	298.353241	-1450.919678	559.044861	308.682220	-1418.847168	535.769592	104.920761	-1446.139771	569.586853	119.904907	-1539.567505
197	0.985000	703.339600	1025.447998	-1498.196411	711.385376	1025.314209	-1736.779053	539.910461	1049.548706	-1573.657715	541.837952	1047.962891	-1664.573608	643.083740	752.002502	-1436.870361	700.311096	744.428955	-1465.114380	690.295410	643.612000	-1468.820923	644.320496	644.631104	-1445.406982	615.912537	527.505005	-1451.185669	593.673645	509.329651	-1574.265137	579.024719	410.617615	-1418.117920	622.422913	404.205780	-1442.046875	614.375916	298.267151	-1450.910767	559.067383	308.683044	-1418.800659	535.811279	105.000008	-1446.152100	569.562683	119.922325	-1539.613770
198	0.990000	703.385254	1025.471924	-1498.178345	711.398987	1025.285522	-1736.778198	540.016174	1049.522705	-1573.647705	541.774475	1048.030029	-1664.581421	643.174500	752.015747	-1436.879517	700.389343	744.409790	-1465.118530	690.169067	643.442993	-1468.842407	644.265747	644.609253	-1445.401123	615.896484	527.501587	-1451.184570	593.737793	509.356384	-1574.293213	578.960083	410.588928	-1418.078735	622.383240	404.172791	-1442.016235	614.478882	298.310211	-1450.918091	559.105774	308.795105	-1418.809692	535.800964	104.946823	-1446.123779	569.602112	119.923355	-1539.584106
199	0.995000	703.415894	1025.440674	-1498.181641	711.456482	1025.303223	-1736.769043	540.081787	1049.509766	-1573.643311	541.860352	1047.996826	-1664.578979	643.102356	751.958618	-1436.905518	700.460083	744.395508	-1465.124268	690.187317	643.490723	-1468.791626	644.387634	644.677429	-1445.452637	615.909180	527.517273	-1451.204224	593.596619	509.630157	-1574.218384	579.150269	410.738251	-1418.121338	622.440125	404.178162	-1442.046631	614.456726	298.302795	-1450.921509	559.029724	308.745667	-1418.912720	535.733459	104.966049	-1446.109009	569.617798	119.957047	-1539.579224
200	1.000000	703.464783	1025.439209	-1498.196289	711.481323	1025.266602	-1736.779419	540.054688	1049.482544	-1573.681274	541.996887	1047.947632	-1664.647339	643.143860	751.954773	-1436.872070	700.401428	744.389771	-1465.117798	690.263550	643.517395	-1468.866333	644.430054	644.674805	-1445.418701	615.895691	527.553711	-1451.148682	593.715759	509.401001	-1574.313232	579.081299	410.706512	-1418.168457	622.511230	404.288757	-1442.036011	614.433044	298.337250	-1450.901123	559.031067	308.730835	-1418.863525	535.803101	104.930527	-1446.130981	569.543823	119.929955	-1539.524536
201	1.005000	703.603394	1025.434448	-1498.247070	711.537231	1025.249512	-1736.841553	540.076904	1049.648560	-1573.734009	542.075928	1047.992798	-1664.647949	643.219788	752.038940	-1436.956055	700.490845	744.403442	-1465.126221	690.254822	643.533447	-1468.865234	644.430054	644.674805	-1445.418701	615.842896	527.549072	-1451.227905	593.666504	509.393860	-1574.277954	579.031860	410.650940	-1418.098511	622.413513	404.219971	-1442.047119	614.435303	298.405884	-1450.925781	559.064331	308.777008	-1418.896118	535.816284	104.982063	-1446.119751	569.602173	119.923332	-1539.584106
202	1.010000	703.646851	1025.442749	-1498.214844	711.617981	1025.254761	-1736.836670	540.172913	1049.626831	-1573.766602	542.028259	1047.950928	-1664.652588	643.194458	752.034790	-1436.917358	700.490845	744.403442	-1465.126221	690.240173	643.503906	-1468.911743	644.727600	645.151306	-1445.501831	615.867004	527.524048	-1451.217041	593.576477	509.692078	-1574.217407	578.969360	410.660553	-1418.129639	622.431213	404.259888	-1442.049683	614.419006	298.321838	-1450.925049	559.004944	308.770355	-1418.926514	535.800476	104.986610	-1446.115356	569.749634	119.969162	-1539.636475
203	1.015000	703.717346	1025.416504	-1498.265137	711.531921	1025.218384	-1736.814941	540.172852	1049.722534	-1573.774658	542.010315	1048.012329	-1664.652954	643.177063	751.998169	-1436.949341	700.531494	744.399658	-1465.093018	690.216614	643.519409	-1468.871826	644.364746	644.664429	-1445.449097	615.862244	527.580322	-1451.226196	593.610657	509.683655	-1574.243164	578.851807	410.602173	-1418.132446	622.379578	404.255524	-1442.032227	614.418213	298.385132	-1450.922729	559.051941	308.852173	-1418.873047	535.819580	105.001549	-1446.141846	569.619324	119.954872	-1539.579224
204	1.020000	703.689209	1025.433105	-1498.272217	711.622803	1025.184326	-1736.804077	540.195251	1049.697144	-1573.811279	542.177002	1047.958496	-1664.679565	643.213135	751.990906	-1436.952393	700.611023	744.424988	-1465.136719	690.215332	643.492493	-1468.910400	644.670715	645.138184	-1445.460571	615.854431	527.574829	-1451.169189	593.537292	509.722229	-1574.225586	579.035645	410.745117	-1418.163330	622.364746	404.286102	-1442.079102	614.413574	298.374573	-1450.924438	564.758972	313.566193	-1413.532349	535.833984	104.989868	-1446.111206	569.643188	119.961136	-1539.595825
205	1.025000	703.832153	1025.426392	-1498.270874	711.650696	1025.235107	-1736.863647	540.211304	1049.730225	-1573.812256	542.199402	1047.992432	-1664.684937	643.418823	752.120300	-1436.904785	700.536987	744.331848	-1465.088867	690.213013	643.456787	-1468.902344	644.484802	644.696594	-1445.424561	615.805115	527.548950	-1451.200684	593.611023	509.681915	-1574.226563	578.866394	410.692627	-1418.159424	622.378906	404.274658	-1442.014526	614.446167	298.397156	-1450.902954	558.982849	308.720459	-1418.906982	535.819824	104.985390	-1446.139771	569.605164	119.989212	-1539.585083
206	1.030000	703.872314	1025.404419	-1498.319336	711.669006	1025.151123	-1736.861206	540.257813	1049.706543	-1573.846191	542.302734	1048.005859	-1664.719604	643.377319	752.124207	-1436.938232	700.687073	744.414124	-1465.106323	690.199524	643.430176	-1468.935913	644.334961	644.646851	-1445.482300	615.874451	527.590698	-1451.205688	593.533325	509.707825	-1574.219116	578.779480	410.636475	-1418.145874	622.399902	404.298096	-1442.047852	614.259033	298.033691	-1451.077026	558.993042	308.851654	-1418.887085	535.844177	104.998444	-1446.128784	569.564392	119.889870	-1539.629395
207	1.035000	703.918823	1025.367065	-1498.327026	711.723999	1025.167969	-1736.831055	540.398682	1049.676514	-1573.794800	542.302734	1048.005737	-1664.719604	643.418823	752.120300	-1436.904785	700.616516	744.357178	-1465.132568	690.210144	643.553101	-1468.867554	644.455017	644.679016	-1445.457764	615.696960	527.651489	-1451.175171	593.571594	509.697845	-1574.230347	578.842346	410.679413	-1418.073975	622.355103	404.282166	-1442.041870	614.435730	298.379791	-1450.897827	559.142090	308.477875	-1418.737061	535.790527	104.959099	-1446.103394	569.675842	119.950790	-1539.638794
208	1.040000	703.947815	1025.370605	-1498.305298	711.731506	1025.155273	-1736.863281	540.257751	1049.754395	-1573.850220	542.347229	1047.960205	-1664.756104	643.374817	752.088318	-1436.863159	700.651917	744.350037	-1465.135376	690.288269	643.489258	-1468.873901	644.345520	644.635376	-1445.446167	615.807556	527.560913	-1451.147095	593.657776	509.436401	-1574.334595	578.885254	410.675446	-1418.110352	622.369812	404.269012	-1442.054565	614.284363	298.098572	-1451.086060	558.963379	308.728027	-1418.857788	535.774475	105.007187	-1446.134277	569.560852	119.954933	-1539.598145
209	1.045000	704.045532	1025.384033	-1498.357788	711.763611	1025.134033	-1736.857544	540.400269	1049.708984	-1573.916870	542.364685	1048.006714	-1664.793213	643.401428	752.083679	-1436.936768	700.212463	743.791443	-1465.076050	690.243774	643.474182	-1468.862183	644.669800	645.064087	-1445.493042	615.699158	527.625732	-1451.206055	593.513855	509.666168	-1574.232056	578.877075	410.621735	-1418.169922	622.342773	404.243256	-1442.052246	614.415955	298.392242	-1450.885986	559.059692	308.748962	-1418.770874	535.785095	104.940659	-1446.150513	569.602051	119.962456	-1539.625366
210	1.050000	703.974976	1025.316406	-1498.287598	711.842773	1025.172607	-1736.939331	540.254700	1049.781982	-1574.050903	542.393860	1047.962280	-1664.795532	643.395996	752.080261	-1436.973389	700.638489	744.325500	-1465.096558	690.183655	643.423218	-1468.842285	644.412903	644.636963	-1445.451294	615.800964	527.559570	-1451.195435	593.618652	509.665405	-1574.245850	578.787964	410.588867	-1418.155762	622.387878	404.259796	-1442.036133	614.417847	298.388672	-1450.917358	558.944458	308.750000	-1418.892700	535.767456	104.965324	-1446.097900	569.672058	120.007248	-1539.550415
211	1.055000	704.132568	1025.401123	-1498.323853	711.821167	1025.162842	-1736.890381	540.246582	1049.861328	-1574.058472	542.443726	1048.051880	-1664.793701	643.305237	752.067017	-1436.964233	700.628662	744.337158	-1465.131836	690.296875	643.473206	-1468.875000	644.455017	644.678955	-1445.457764	615.818420	527.552734	-1451.213379	593.656921	509.411316	-1574.345215	578.873718	410.629608	-1418.169556	622.427917	404.293457	-1442.044800	614.361084	298.338470	-1450.900269	559.041138	308.759857	-1418.843994	535.748047	105.005760	-1446.127563	569.638794	119.967415	-1539.595825
212	1.060000	704.079224	1025.330811	-1498.331665	711.895996	1025.122192	-1736.905273	540.425903	1049.791016	-1574.040527	542.431519	1047.995117	-1664.835083	643.418823	752.120300	-1436.904785	700.673889	744.318359	-1465.099487	690.215576	643.446899	-1468.896606	644.738159	645.139771	-1445.465698	615.853882	527.569031	-1451.208008	593.657898	509.413666	-1574.325317	579.009338	410.709106	-1418.246826	622.439392	404.313904	-1442.052490	614.412170	298.354767	-1450.929199	558.984741	308.753204	-1418.851318	535.763062	104.955795	-1446.100830	569.488770	119.934143	-1539.600464
213	1.065000	704.177856	1025.390015	-1498.390381	711.931213	1025.115479	-1736.893799	540.358582	1049.920410	-1574.096191	542.525879	1048.039185	-1664.869873	643.420105	752.039795	-1436.971924	700.716736	744.306335	-1465.100708	690.327576	643.454468	-1468.908813	644.442444	644.699158	-1445.458496	615.820374	527.534607	-1451.231689	593.604797	509.713562	-1574.269653	578.924255	410.644562	-1418.236816	622.383118	404.257050	-1442.100586	614.427185	298.404877	-1450.907349	558.970276	308.683899	-1418.893066	535.810913	104.983986	-1446.150757	569.675659	119.942108	-1539.581787
214	1.070000	704.139282	1025.317505	-1498.344849	711.962952	1025.098022	-1736.877197	540.389038	1049.911621	-1574.133179	542.581543	1048.010498	-1664.909180	643.456177	752.104187	-1436.942749	700.402649	743.772644	-1465.015747	690.310669	643.401428	-1468.899048	644.467651	644.658752	-1445.457153	615.811340	527.542603	-1451.248291	593.650574	509.663757	-1574.270264	578.814453	410.613281	-1418.151245	622.432129	404.257904	-1442.038208	614.405273	298.369598	-1450.883789	558.980591	308.738251	-1418.919434	535.828064	104.950104	-1446.138794	569.648071	119.955391	-1539.571045
215	1.075000	704.170715	1025.296997	-1498.352051	711.962524	1025.068359	-1736.892700	540.419434	1049.902710	-1574.170288	542.561340	1048.024292	-1664.906616	643.517578	752.047668	-1436.979248	700.421631	743.729309	-1465.050415	690.298035	643.471252	-1468.882080	644.497498	644.676331	-1445.423828	615.874390	527.507446	-1451.278809	593.771729	509.400177	-1574.394043	579.011230	410.729156	-1418.204712	622.430725	404.259125	-1442.071655	614.395386	298.329041	-1450.965332	559.048340	308.843506	-1418.924927	535.787354	104.996544	-1446.126099	569.632507	119.937294	-1539.554443
216	1.080000	704.191895	1025.285522	-1498.359131	712.057251	1025.062500	-1736.931030	540.457886	1049.910400	-1574.207764	542.628235	1048.012573	-1664.948486	643.464050	752.071777	-1437.013550	700.500916	743.825806	-1465.062134	690.378235	643.433350	-1468.932983	644.497498	644.676270	-1445.423828	615.876343	527.505249	-1451.292480	593.718384	509.422180	-1574.365234	578.924377	410.671082	-1418.268677	622.392761	404.260101	-1442.071045	614.459167	298.381744	-1450.963379	559.044067	308.811951	-1418.965698	535.747559	104.950447	-1446.126221	569.582275	119.934662	-1539.630371
217	1.085000	704.221069	1025.314697	-1498.375610	712.074036	1025.070801	-1736.937866	540.421082	1049.935181	-1574.292358	542.608032	1048.026367	-1664.946045	643.597595	752.072327	-1437.024048	700.475708	743.750061	-1465.056030	690.397949	643.437012	-1468.943359	644.619629	644.699768	-1445.434937	615.928223	527.536072	-1451.317261	593.820618	509.411957	-1574.376099	579.063721	410.748383	-1418.320557	622.416016	404.272278	-1442.058960	614.435547	298.392670	-1450.930908	559.132813	308.867645	-1418.954224	535.787598	105.002594	-1446.115723	569.721741	119.982826	-1539.625732
218	1.090000	704.239563	1025.286499	-1498.368408	712.065125	1025.021484	-1736.923584	540.445129	1049.936890	-1574.289795	542.755859	1047.994019	-1665.017212	643.530823	752.072021	-1437.018799	700.567078	743.826599	-1465.067017	690.384399	643.445068	-1468.990723	644.589844	644.682190	-1445.468140	615.967468	527.530579	-1451.330811	593.758728	509.348938	-1574.393799	578.983582	410.687408	-1418.286743	622.396851	404.244904	-1442.057861	614.482117	298.375610	-1450.932983	559.044067	308.811981	-1418.965698	535.799011	104.984459	-1446.160400	569.703125	119.928993	-1539.592529
219	1.095000	704.248901	1025.300781	-1498.359863	712.112610	1025.016724	-1736.907104	540.461243	1049.874146	-1574.282715	542.702820	1047.962402	-1664.943359	643.585571	752.092590	-1437.024780	700.571777	743.811523	-1465.067871	690.405457	643.440918	-1468.948608	644.505310	644.642761	-1445.495483	615.940308	527.539551	-1451.303955	593.724976	509.380188	-1574.392334	578.988831	410.717621	-1418.294678	622.352051	404.208496	-1442.113647	614.483521	298.419312	-1450.952026	558.976318	308.759857	-1418.995483	535.783508	104.973412	-1446.178955	569.631104	119.947113	-1539.636108
220	1.100000	704.279480	1025.303711	-1498.385742	712.187866	1025.005737	-1736.906494	540.340393	1050.344727	-1574.336060	542.801331	1047.988281	-1665.009644	643.605530	752.111572	-1437.062500	700.597290	743.816040	-1465.106079	690.369934	643.370117	-1468.983887	644.560059	644.664612	-1445.501343	615.917786	527.551147	-1451.316406	593.830933	509.387970	-1574.389893	578.985962	410.752319	-1418.326050	622.425415	404.258087	-1442.058594	614.406006	298.404907	-1450.984253	558.926514	308.822418	-1418.999634	535.788147	104.964493	-1446.178833	569.703064	119.929047	-1539.592529
221	1.105000	704.328735	1025.310425	-1498.365967	712.201050	1024.969727	-1736.934814	540.486877	1049.908325	-1574.402344	542.746826	1048.024780	-1665.017334	643.593506	752.131836	-1437.063232	700.678528	743.808533	-1465.039551	690.386902	643.394409	-1469.039429	644.669556	644.708252	-1445.513062	615.945740	527.555969	-1451.372803	593.842529	509.384460	-1574.446289	579.049744	410.734253	-1418.348755	622.426636	404.274261	-1442.084839	614.495850	298.394867	-1450.965576	559.015015	308.858185	-1419.055420	535.773010	105.000755	-1446.138794	569.640442	119.935059	-1539.611450
222	1.110000	704.331543	1025.323364	-1498.376831	712.212708	1024.969116	-1736.916870	540.580566	1050.304565	-1574.396240	542.836792	1047.973389	-1665.046387	643.562744	752.124268	-1437.061157	700.599548	743.807739	-1465.140625	690.430115	643.416199	-1469.023926	644.560059	644.664612	-1445.501343	615.922241	527.515381	-1451.395264	593.899170	509.399811	-1574.452881	579.013428	410.760437	-1418.386597	622.396729	404.262299	-1442.117432	614.430786	298.382813	-1450.947021	558.857849	308.768036	-1419.031250	535.821960	104.996346	-1446.164551	569.708130	119.970970	-1539.666016
223	1.115000	704.379944	1025.266724	-1498.415161	712.231750	1024.956665	-1736.911499	540.634094	1049.915649	-1574.394531	542.782349	1048.009888	-1665.054077	643.590637	752.110840	-1437.169678	700.567383	743.755310	-1465.098999	690.453369	643.435547	-1469.038086	644.585022	644.668823	-1445.540405	615.914856	527.568237	-1451.423950	593.871216	509.385986	-1574.489014	578.921143	410.721283	-1418.364258	622.357727	404.265167	-1442.128296	614.391418	298.373383	-1450.942993	558.897644	308.733063	-1418.987305	535.826050	104.990677	-1446.165771	569.661987	119.953568	-1539.684937
224	1.120000	704.424194	1025.274902	-1498.399658	712.327942	1024.953857	-1736.927368	540.404541	1050.386475	-1574.493164	542.847961	1047.990356	-1665.049072	643.534668	752.099060	-1437.128784	700.743103	743.842102	-1465.154663	690.447388	643.394836	-1469.065674	644.639832	644.690674	-1445.546265	615.893555	527.551758	-1451.435181	593.882568	509.438538	-1574.483521	579.023071	410.790894	-1418.393188	622.402893	404.281738	-1442.112183	614.458923	298.407043	-1451.005493	558.961731	308.868195	-1419.067261	535.845215	104.980156	-1446.183105	569.637878	119.917625	-1539.684082
225	1.125000	704.467896	1025.345825	-1498.419556	712.353516	1024.931030	-1736.910645	540.508545	1050.381348	-1574.526367	542.930176	1047.977539	-1665.125244	643.530518	752.086914	-1437.200195	700.568848	743.799744	-1465.138550	690.403992	643.417480	-1469.055054	644.639832	644.690613	-1445.546265	615.911682	527.542358	-1451.447021	593.966248	509.384125	-1574.536621	578.847351	410.728455	-1418.397339	622.318848	404.230133	-1442.141357	614.409119	298.417969	-1450.983521	559.045471	308.913849	-1419.102051	535.803772	104.989304	-1446.207031	569.697571	120.039284	-1539.713257
226	1.130000	704.378052	1025.329346	-1498.385986	712.334290	1024.909912	-1736.942383	540.449280	1050.431519	-1574.574341	542.930176	1047.977539	-1665.125244	643.591858	752.155457	-1437.209839	700.630310	743.815613	-1465.142578	690.457031	643.432068	-1469.087280	644.585083	644.668823	-1445.540405	615.882629	527.543762	-1451.468140	593.926086	509.404144	-1574.500000	578.977722	410.795288	-1418.453613	622.313782	404.247192	-1442.165894	614.469788	298.429779	-1450.988770	559.006592	308.897980	-1419.109009	535.835510	105.025528	-1446.217407	569.776733	119.956596	-1539.647095
227	1.135000	704.486328	1025.260132	-1498.413330	712.412659	1024.935669	-1736.949585	540.418884	1050.440430	-1574.537354	543.013794	1047.896606	-1665.119873	643.625061	752.127197	-1437.319336	700.538940	743.739014	-1465.131592	690.314087	643.355469	-1469.130127	644.682007	644.732605	-1445.552856	615.874268	527.513123	-1451.507446	593.901184	509.399658	-1574.540161	578.867981	410.764465	-1418.469727	622.350159	404.246918	-1442.166870	614.449707	298.428131	-1451.022217	558.970825	308.898712	-1419.120361	535.790649	105.004692	-1446.212158	569.724426	119.947929	-1539.666016
228	1.140000	704.491699	1025.290771	-1498.451416	712.376831	1024.939941	-1736.947998	540.590210	1050.353638	-1574.518799	542.967834	1048.010376	-1665.164795	643.666565	752.123352	-1437.285889	700.783691	743.838318	-1465.121338	690.382019	643.344421	-1469.102539	644.639587	644.735229	-1445.586670	615.871155	527.513672	-1451.505005	593.901794	509.348633	-1574.565186	579.034912	410.782227	-1418.509155	622.310181	404.280121	-1442.182983	614.446350	298.369720	-1451.023071	558.971191	308.887665	-1419.158447	535.845276	105.026367	-1446.220459	569.649841	119.939629	-1539.725342
229	1.145000	704.445923	1025.303101	-1498.422852	712.535828	1024.937378	-1736.976685	540.651001	1050.383911	-1574.597046	542.928711	1048.045654	-1665.206665	643.611816	752.102783	-1437.279785	700.552368	743.763489	-1465.170410	690.522400	643.435547	-1469.084961	644.652222	644.715027	-1445.586060	615.878723	527.537415	-1451.491699	593.920288	509.375854	-1574.589722	578.968750	410.834869	-1418.481201	622.358398	404.280518	-1442.231445	614.512573	298.485535	-1451.086792	558.942932	308.859711	-1419.179932	535.764282	105.030602	-1446.201904	569.702271	119.948151	-1539.706421
230	1.150000	704.589722	1025.251709	-1498.441040	712.519531	1024.861694	-1737.018555	540.732666	1050.356201	-1574.589600	543.133606	1047.916626	-1665.235718	643.611816	752.102783	-1437.279785	700.647095	743.780518	-1465.142700	690.447083	643.449951	-1469.078979	644.542664	644.671387	-1445.574341	615.911987	527.524719	-1451.508667	593.959656	509.380219	-1574.607788	579.011719	410.839447	-1418.520752	622.378967	404.306610	-1442.199097	614.493774	298.390442	-1451.058838	558.847534	308.820587	-1419.166870	535.788574	105.012901	-1446.249146	569.766418	119.964470	-1539.725586
231	1.155000	704.579590	1025.323975	-1498.475586	712.508118	1024.896851	-1736.978638	540.724609	1050.387573	-1574.593140	543.089172	1047.962280	-1665.199097	643.679810	752.219421	-1437.293091	700.689087	743.821228	-1465.149048	690.448303	643.435852	-1469.134399	644.542725	644.671326	-1445.574341	615.899597	527.533936	-1451.566895	593.961670	509.362640	-1574.603394	578.980469	410.793243	-1418.533081	622.358398	404.280487	-1442.231445	614.508850	298.445221	-1451.102295	558.971924	308.872192	-1419.238525	535.856445	104.996552	-1446.236816	569.726257	119.915222	-1539.681763
232	1.160000	704.536316	1025.304810	-1498.461548	712.571899	1024.892822	-1736.998291	540.848022	1050.469360	-1574.549072	543.052185	1048.045288	-1665.243774	643.674500	752.162598	-1437.324341	700.773865	743.849915	-1465.156616	690.416443	643.393005	-1469.125366	644.622437	644.697449	-1445.619263	615.885437	527.568115	-1451.536255	593.952820	509.387177	-1574.597412	579.062195	410.894562	-1418.526001	622.373962	404.285767	-1442.225952	614.492981	298.447113	-1451.111694	559.048584	308.936066	-1419.219727	535.832520	105.051369	-1446.218872	569.783569	120.019318	-1539.783447
233	1.165000	704.585327	1025.346802	-1498.513428	712.699707	1024.924316	-1737.019409	540.952087	1050.416382	-1574.578125	543.126831	1047.995117	-1665.238647	643.618469	752.150818	-1437.283447	700.701172	743.801270	-1465.148315	690.467957	643.444397	-1469.124634	644.652222	644.714966	-1445.586060	615.942810	527.562073	-1451.610962	594.024109	509.377838	-1574.665894	578.999268	410.817108	-1418.576172	622.367065	404.264984	-1442.275146	614.457581	298.408600	-1451.083862	559.014404	308.950104	-1419.214966	535.814453	105.030396	-1446.233276	569.624268	119.920082	-1539.730347
[truncated: 114 more columns]
