# Supplementary material for: Biomechanics of running: A special reference to the comparisons of wearing boots and running shoes
Source: PLoS One. 2022 Jun 24;17(6):e0270496. doi: 10.1371/journal.pone.0270496 (PMC9231798; doi:10.1371/journal.pone.0270496)
Supplement: S1 File — The file contains experimental markers and force data (TRC and MOT), OpenSim model (OSIM), setup (XML), and output (STO) files for 17 participants, 2 conditions (boot\shoe), and 4 trials which are stored in separate folders. (ZIP) [file pone.0270496.s001.zip › DataSet/s01/shoe/T1/exp/s01_shoe_T1_markers.trc]

PathFileType	4	(X/Y/Z)	s1_shoe_run_120004;yzx;r1
DataRate	CameraRate	NumFrames	NumMarkers	Units	OrigDataRate	OrigDataStartFrame	OrigNumFrames
200	200	243	43	mm	200	0	243
Frame#	Time	RASI			LASI			RPSI			LPSI			RTH1			RTH2			RTH3			RTH4			RLFC			RTB1			RTB2			RTB3			RTB4			RLMAL			RCAL			RTOE
		X1	Y1	Z1	X2	Y2	Z2	X3	Y3	Z3	X4	Y4	Z4	X5	Y5	Z5	X6	Y6	Z6	X7	Y7	Z7	X8	Y8	Z8	X9	Y9	Z9	X10	Y10	Z10	X11	Y11	Z11	X12	Y12	Z12	X13	Y13	Z13	X14	Y14	Z14	X15	Y15	Z15	X16	Y16	Z16
0	0.000000	-229.969055	973.888306	703.778503	-249.912384	1018.810364	469.602814	-388.105865	1051.956665	650.809692	-403.278778	1058.949463	555.055420	-353.891846	730.627197	732.944702	-302.810089	714.181335	696.935791	-343.816711	616.922241	684.909607	-381.085754	628.296631	715.562988	-460.879059	537.072021	695.790588	-562.137512	456.389893	716.870544	-535.410217	421.945465	692.386597	-613.159912	351.543854	677.020752	-646.046692	397.091461	709.970215	-805.507446	273.256866	675.078857	-849.664917	311.973938	625.047485	-779.799072	114.152298	583.777161
1	0.005000	-213.427216	975.051270	703.646667	-233.426620	1019.134888	469.464081	-370.921082	1053.310425	651.295959	-386.537323	1059.946045	555.221985	-334.098877	730.380798	732.720093	-283.017151	713.934937	696.711182	-325.726715	617.413940	683.277161	-365.130310	629.556213	713.759827	-442.397003	538.001953	695.145508	-544.629333	457.804718	716.574280	-518.742432	425.163177	691.328430	-597.941956	354.535034	676.819519	-631.109375	401.493835	709.734741	-793.219727	280.877228	676.439697	-836.209778	321.342224	626.690491	-771.936829	123.040039	581.862488
2	0.010000	-196.153717	976.039856	703.101501	-217.070847	1018.747559	468.981354	-353.921783	1054.549072	651.809692	-369.896027	1060.222656	555.305176	-316.019684	730.640686	732.184387	-264.937927	714.194885	696.175476	-306.964294	617.568054	681.751526	-345.213013	629.030640	712.261353	-422.797943	536.835205	694.737610	-527.121155	459.219543	716.278015	-501.778595	427.112366	690.288025	-584.254639	356.918793	675.899963	-615.206055	405.489197	709.903992	-780.046814	288.380737	677.664429	-823.510498	331.136414	629.387756	-763.063965	132.798370	579.384705
3	0.015000	-179.535324	976.885315	702.887573	-200.763763	1018.877197	468.447937	-337.039948	1055.006470	652.130188	-353.330933	1060.329834	555.199646	-297.565460	730.392944	731.779236	-246.452591	713.652832	695.587769	-287.503235	617.388733	680.380188	-324.806549	627.914795	711.319214	-402.395416	535.127686	694.256653	-508.950531	460.048340	716.083984	-484.485748	427.955719	689.283020	-568.455444	360.311493	674.830078	-597.838318	408.839691	709.826477	-767.351685	297.541931	678.079712	-811.357117	341.205475	631.172485	-752.804443	142.505554	577.713135
4	0.020000	-163.216339	977.079468	702.761902	-184.138260	1018.314575	468.280457	-320.457031	1054.759644	652.230774	-337.025208	1059.988403	555.298523	-279.017853	729.262268	730.826538	-227.894379	712.583557	694.698547	-267.317322	616.880310	679.210571	-304.376343	626.520447	710.412537	-381.782776	532.898865	693.894287	-490.117401	460.291107	715.992188	-466.830902	427.855927	688.331116	-553.676575	363.504395	673.276855	-579.223999	411.193604	710.238953	-752.839417	305.723846	678.247009	-796.904175	350.710571	633.530212	-741.934509	152.379135	576.262390
5	0.025000	-146.385208	977.014893	701.942261	-168.341644	1017.553284	468.020386	-304.286896	1054.800171	651.736023	-320.700439	1059.550415	555.153137	-260.345062	727.432922	729.516602	-209.210938	710.815613	693.452026	-246.380386	616.046997	678.290222	-284.819794	624.637878	708.505920	-358.989716	528.859192	693.094727	-469.417694	460.032043	715.936646	-448.781128	426.975708	687.450012	-539.463867	366.114075	672.577820	-562.142700	414.632996	710.237610	-738.286377	315.344025	678.416260	-782.368347	360.317841	635.127014	-730.456848	161.296646	574.793396
6	0.030000	-130.094955	977.117188	701.790894	-152.078506	1016.983704	467.409637	-288.378571	1054.041016	651.158630	-304.552887	1058.320190	554.880981	-241.515152	725.089050	728.039734	-188.896805	709.213013	693.287476	-226.432373	614.320496	676.410889	-264.987274	622.650330	706.666931	-337.131073	526.010681	692.042603	-448.390747	459.150635	716.015442	-430.303467	425.477722	686.657410	-522.663452	368.434784	671.718628	-543.335083	417.477142	709.976746	-721.929810	323.188995	678.942017	-766.446106	369.894501	637.188965	-717.529297	172.083862	573.589661
7	0.035000	-113.107880	976.521973	700.863953	-135.898071	1015.865662	467.261292	-272.019318	1052.801758	650.855591	-288.832123	1057.239868	554.699768	-222.496262	722.414856	726.586243	-168.554947	707.781250	693.062317	-204.963318	613.080078	675.952332	-244.953125	620.179932	704.932800	-314.855560	523.187439	691.207520	-427.498871	458.448669	715.822083	-411.364960	423.524658	685.970947	-504.799469	370.664429	671.195557	-522.992065	419.668365	709.804199	-706.400452	332.330170	679.383667	-748.821594	379.151611	638.793396	-705.186218	181.090576	572.550049
8	0.040000	-96.666367	976.160339	700.660706	-119.184647	1014.155884	466.640778	-255.915009	1051.242676	650.437683	-273.024780	1055.773560	554.439209	-203.256516	719.594666	725.346436	-147.605026	706.590759	693.591187	-183.912628	610.228882	674.898071	-224.072266	617.309387	704.042969	-291.706451	519.031555	690.389404	-406.032043	457.584015	715.729187	-391.932617	421.279236	685.408447	-486.019531	372.756500	670.950562	-503.783539	422.064087	709.543518	-688.585754	339.985291	680.230286	-731.884766	389.331909	639.640564	-690.782898	190.265732	571.985840
9	0.045000	-80.390373	975.331360	699.861389	-103.419701	1012.560791	466.330078	-239.999191	1049.368530	649.963196	-257.148438	1054.054077	554.228516	-183.764008	716.812683	724.510681	-128.033447	705.081177	693.037598	-161.653824	608.625183	675.407837	-203.168121	614.311890	703.378662	-269.540283	514.869812	689.571472	-385.967194	456.951660	715.237000	-371.973541	418.904114	684.987488	-466.471130	374.664520	670.925354	-483.970978	424.327271	708.928894	-670.500732	348.073608	680.862854	-712.834106	398.503754	639.849792	-675.745850	199.352097	571.779053
10	0.050000	-63.571186	974.098694	699.510986	-87.863365	1011.366150	465.622314	-224.205460	1047.183716	649.490356	-241.408203	1051.630249	554.138123	-163.986893	714.252991	724.269226	-107.940292	703.483276	693.233337	-140.271027	606.247498	675.259094	-182.071991	611.685547	702.993958	-245.793228	509.985565	689.636597	-363.129059	455.595795	715.191162	-351.454742	416.562012	684.725769	-446.301849	376.341949	671.061951	-460.811127	425.611298	708.622986	-653.180176	356.959259	681.138794	-693.964539	408.138092	640.455139	-660.504456	207.355316	571.982788
11	0.055000	-47.374695	972.323486	699.611450	-71.879097	1009.276428	465.577881	-208.467331	1044.692749	649.077332	-225.440704	1049.613647	553.986450	-143.893265	712.099976	724.812439	-87.958275	701.898315	693.419312	-119.015251	604.322144	675.663147	-160.419006	609.507568	703.390686	-222.660721	506.364288	689.576477	-341.702728	454.789124	714.968994	-330.343262	414.415619	684.641052	-425.659271	377.742340	671.302246	-441.707275	427.838684	708.008484	-633.156250	364.442566	681.383545	-671.351318	416.846802	640.451660	-643.775879	216.075592	572.132690
12	0.060000	-31.129353	971.122314	698.801453	-55.494175	1007.790833	464.913635	-192.718369	1041.900269	648.782410	-209.568497	1046.946899	553.870056	-123.874809	710.580811	725.945313	-69.162025	700.070129	693.101501	-97.265999	602.373047	676.354919	-139.257385	606.044128	703.249756	-199.085068	502.153351	689.812195	-319.598877	454.577179	714.906616	-308.606140	412.627625	684.750916	-404.690887	378.819122	671.588074	-419.134399	428.659821	707.969604	-613.227722	371.847076	681.229919	-650.637146	424.442230	639.930969	-626.786377	223.170624	572.284851
13	0.065000	-15.146875	969.286499	698.473145	-41.172573	1006.030518	463.591675	-176.892136	1038.810547	648.663818	-194.236954	1043.698975	554.166687	-103.992798	707.886658	726.376709	-49.479881	697.461914	693.471863	-75.108398	600.216248	676.960449	-117.589066	602.858521	703.866455	-176.460602	497.191376	689.979004	-297.216858	452.982300	714.819580	-286.210449	411.360718	685.073181	-383.544342	379.525848	671.861267	-395.656891	429.179230	708.320740	-591.978943	378.461792	681.129517	-628.126892	431.630157	639.350830	-608.657898	229.984924	572.816467
14	0.070000	0.794575	966.587341	697.484802	-25.767740	1004.460449	463.176758	-160.922195	1035.428345	648.779785	-178.844345	1041.189697	554.453369	-85.177475	704.191528	725.769775	-29.603092	695.440002	693.478821	-55.461010	594.644897	675.136414	-96.425179	599.043701	704.181946	-152.807022	493.248810	690.527100	-274.628906	451.053864	714.821899	-265.029205	407.623505	684.030762	-362.367096	379.815948	672.063843	-373.923096	430.653717	708.049194	-570.905457	385.239746	681.071472	-604.965515	439.117523	637.107178	-589.269836	236.428177	573.613586
15	0.075000	16.827747	964.317139	697.138184	-9.742422	1002.655762	462.615051	-145.669815	1031.692383	648.687683	-163.023834	1037.773193	554.593079	-65.945297	700.759033	725.949463	-10.377694	692.823608	694.009338	-34.231876	592.072327	675.951782	-74.637932	595.969971	705.670349	-129.465012	489.457458	691.112610	-250.563446	448.573456	715.092468	-242.168594	405.392303	684.735229	-341.306793	379.642975	672.137634	-350.490021	431.738068	708.434814	-549.162903	391.544647	680.688843	-581.397156	445.522461	636.741211	-570.836487	239.830536	578.031433
16	0.080000	32.967335	961.732666	696.684021	6.054212	1000.761475	462.328613	-130.545441	1027.661621	648.052490	-147.613815	1034.308350	554.638794	-46.372879	697.281067	726.445068	8.805374	689.580627	693.924255	-12.076253	589.201599	677.796387	-53.845306	591.549500	705.703430	-107.039597	484.387299	691.554565	-226.737930	446.297150	715.475830	-218.058487	404.306549	686.736938	-318.638947	379.839722	672.405579	-327.071594	432.534210	708.747070	-526.915894	398.069000	680.259399	-557.892456	451.908478	634.827087	-549.771179	244.834030	579.730896
17	0.085000	48.498573	958.492432	696.175049	21.335670	998.220032	461.923920	-114.705383	1023.369812	647.987915	-132.651367	1030.798584	554.659363	-27.196217	693.421143	726.363831	28.683548	686.543030	694.468323	10.972594	586.613098	680.329590	-32.993275	586.760498	705.392029	-83.028793	480.135620	692.565552	-202.937302	444.924042	715.750793	-195.217911	401.280884	686.692993	-295.930298	379.759979	672.761475	-304.637451	432.151611	707.766479	-503.758911	403.731659	679.847473	-533.146851	457.857727	633.948059	-527.906921	249.045898	581.402954
18	0.090000	63.966141	955.445618	695.832520	37.562492	996.285950	460.978149	-100.170349	1019.021606	647.414612	-117.051865	1026.566162	554.650146	-7.657969	689.475891	726.431519	48.004250	684.172913	694.778503	32.668594	583.239563	681.000427	-10.035603	583.756348	707.497314	-59.306034	476.414246	693.427734	-178.335678	442.832092	716.158447	-171.803101	398.680695	687.192017	-272.811859	379.640045	672.833252	-280.591644	432.106506	707.511902	-479.652008	408.771973	679.410278	-508.931122	462.661743	631.796143	-505.492371	253.254684	583.517273
19	0.095000	79.516075	952.316589	695.095337	53.066929	993.253967	460.174316	-84.648521	1014.548645	647.671875	-102.227921	1022.515564	554.566895	11.622129	684.879089	726.424988	67.938766	680.779480	695.308472	54.584927	580.009888	681.916748	11.447530	578.723816	707.397278	-35.960140	471.860779	694.042786	-153.209381	440.717590	716.554321	-147.255493	397.125092	688.534302	-249.314285	379.197968	672.828613	-256.175354	431.874420	707.205566	-454.752167	413.344086	678.843628	-484.094666	466.418121	631.055298	-482.224701	256.245972	585.630127
20	0.100000	94.847595	948.809998	695.054260	68.737114	990.206787	459.985504	-70.108559	1010.174805	647.483459	-87.023010	1018.129639	554.697388	31.985044	681.329529	727.566040	87.704514	677.413269	696.284729	76.048851	575.510803	681.896545	33.852814	575.016846	708.325623	-12.051076	467.545563	694.619507	-127.740952	438.580933	716.922241	-121.693977	395.205780	689.682800	-225.170670	378.984161	673.015686	-230.177719	432.168610	708.194702	-429.856201	417.932678	678.077942	-458.470428	470.337158	629.487427	-458.047821	258.707245	587.283997
21	0.105000	110.405891	944.945129	695.011292	85.011253	987.059875	459.412628	-55.070721	1005.380676	647.462402	-71.802460	1013.885132	554.561523	51.898079	677.231812	728.142578	107.916687	674.807190	697.207458	98.539825	572.471375	682.888489	55.590614	569.411438	708.244385	12.282809	463.909698	695.297485	-102.112923	436.422455	717.245728	-95.995514	393.582520	690.969971	-200.904892	378.912445	675.337891	-204.523346	431.887909	708.469727	-403.129150	420.559967	676.112427	-433.049042	473.012024	627.956421	-432.999939	261.437317	588.652588
22	0.110000	125.143600	941.693176	694.146667	99.222534	983.992676	458.291046	-40.827744	1000.562012	646.973389	-57.199078	1009.871399	554.533264	72.057587	673.460144	728.848572	127.770180	672.127136	697.757935	121.375061	569.635864	684.056091	78.855133	567.008545	710.222046	37.237846	459.725739	696.294556	-76.507828	434.242493	717.508545	-70.655853	391.025513	691.397156	-175.594772	378.512970	675.054443	-178.498810	431.632080	708.989990	-376.996765	423.147400	675.900452	-406.713348	475.000244	626.610107	-407.411530	262.764069	590.350037
23	0.115000	140.834320	938.337830	694.183533	116.826973	980.465149	457.639557	-26.026752	995.797913	647.189392	-42.051025	1005.526245	554.238647	92.532753	669.201599	729.700745	148.177673	668.573059	697.586853	144.682022	567.404175	685.573792	100.855942	561.902893	710.280640	62.532825	455.916595	697.296509	-51.108208	432.041443	717.694275	-44.959728	389.027283	692.286499	-150.003418	377.623993	675.043457	-152.374100	431.112976	709.085144	-350.572723	426.760071	675.694336	-381.103119	476.667236	625.442993	-381.300690	263.469666	591.865601
24	0.120000	155.609528	934.366333	694.014526	132.375809	976.504883	457.782379	-12.019160	991.111694	646.878113	-27.419531	1001.580200	554.064636	112.473946	665.570862	730.462219	168.089111	665.946960	698.332092	167.600174	565.135071	686.678162	124.869118	559.994263	712.549988	88.567871	452.860901	698.311279	-23.618471	430.021820	717.959839	-18.759647	386.837311	692.667053	-123.828888	376.421967	674.409912	-125.609238	430.344543	708.557129	-324.358459	428.634186	675.631775	-354.868347	477.499939	624.953674	-354.582428	264.254669	595.118164
25	0.125000	170.839325	931.255615	694.419006	148.319794	973.093506	457.552704	2.251511	986.063354	646.162659	-12.211082	997.523682	553.478882	132.829636	661.630920	730.629883	188.482086	664.147034	698.691711	190.063782	562.749023	687.144592	148.286270	556.630249	713.805481	116.054375	449.340027	699.048889	3.352868	428.097443	718.526367	8.579055	385.985779	693.930298	-97.475731	375.404541	675.686218	-98.598480	429.068237	709.013245	-297.495300	429.486084	675.976685	-328.367798	477.574280	624.001709	-327.778656	264.375000	596.560669
26	0.130000	186.279510	927.598999	694.599060	163.737885	969.115356	457.390686	16.722769	981.352844	646.568787	2.146976	993.913879	553.062073	153.365082	659.310669	731.183289	208.741440	662.660522	699.076721	212.945389	561.485535	688.769348	171.167465	554.099915	714.550964	143.092545	446.280426	699.833313	30.049461	426.804932	718.874268	35.507847	384.217621	694.296143	-70.395927	374.532990	675.141052	-71.458214	428.028381	709.383789	-269.745544	429.110199	675.027222	-302.073547	477.643677	623.630371	-299.963959	263.237823	598.095337
27	0.135000	200.723450	925.175720	694.863525	179.016937	965.668823	456.028900	31.046810	977.049805	646.358704	17.694967	990.078674	552.524353	174.235245	657.493591	731.941528	229.508926	661.960999	699.627930	235.701141	558.964233	688.810730	194.323486	552.465637	715.909180	170.216278	443.506256	700.311401	57.131618	424.895081	719.054626	62.466133	382.582367	695.132568	-43.381332	373.322174	675.022400	-44.161980	427.032013	709.929504	-242.057571	427.869324	674.280090	-275.109528	476.112030	623.190918	-271.630981	262.601196	599.211731
28	0.140000	215.650055	922.412659	695.057251	194.080841	962.089600	455.403076	45.417797	973.072754	645.859985	32.121719	986.979370	552.173218	195.706039	656.152588	732.804077	249.921310	661.348877	699.757996	258.635864	558.838013	689.630432	217.578735	550.521057	716.285706	197.840134	440.727570	701.222107	84.128807	423.374573	719.385986	89.810493	380.541962	694.236511	-16.104412	372.359406	676.618652	-17.971989	424.841095	708.672668	-214.651978	427.824554	675.169250	-249.215942	474.248718	622.811157	-242.874741	260.424500	600.989319
29	0.145000	230.525604	919.884583	695.445251	209.272720	958.727478	455.225922	59.846855	971.638367	643.106628	47.980053	983.839600	551.915527	215.995651	654.875244	732.709167	270.927887	661.884277	700.284668	281.944885	559.544739	690.687561	241.219757	550.617859	717.683289	225.281372	438.793182	701.713745	112.002174	422.481598	719.912231	117.089066	379.677704	695.286621	11.870940	370.886414	675.795044	9.174456	423.317627	708.872253	-187.005371	426.018799	674.243164	-223.042068	472.323730	622.670410	-214.128235	257.865662	602.017090
30	0.150000	245.294693	917.450317	695.811279	224.935684	955.932129	455.210083	75.396713	969.277283	642.855103	62.760674	981.492249	551.873535	237.501602	654.932678	733.298523	291.544037	661.628418	699.960205	305.345215	561.471252	691.624756	264.517120	550.983704	718.919922	252.300018	437.719696	702.076111	140.033173	421.744568	720.405701	145.101318	378.668945	694.838196	39.768795	369.878174	676.727417	36.255756	421.681213	708.380188	-159.293152	422.877167	674.585999	-196.623184	469.086121	622.652222	-184.260498	255.333847	602.505005
31	0.155000	259.901917	914.968689	695.939270	241.412857	954.053406	455.068329	90.286079	967.419067	642.172729	78.588501	979.631348	551.372437	257.798004	654.615906	733.788330	312.134491	662.928284	700.460632	328.624054	562.839111	692.604309	287.960297	551.555725	720.330872	280.090607	438.842834	702.378052	167.503250	420.692017	720.638733	173.113861	378.809357	697.078369	67.798828	368.770508	676.705078	64.820175	421.417786	710.115845	-131.742004	422.116211	675.220825	-170.153488	465.473175	622.603699	-154.102707	251.478378	604.636902
32	0.160000	274.625244	913.951050	696.290771	256.799835	952.030090	455.310944	105.587990	966.288696	641.158752	93.943695	978.273071	550.994568	278.998657	655.098572	734.828796	332.370392	665.970642	700.937744	351.495392	565.193420	693.456909	311.561035	553.144836	721.113831	306.834259	439.487213	702.949707	195.783340	421.842346	721.528992	200.846527	378.924225	695.926575	95.657837	367.779816	677.681213	92.248909	420.139587	710.234497	-104.378319	418.505066	675.510925	-144.150925	461.184662	622.573242	-123.745972	248.229813	602.454346
33	0.165000	289.438843	913.879822	696.755554	272.646027	950.217468	454.895416	120.533485	965.597961	641.040222	109.885345	976.809448	550.451782	299.260986	655.891846	736.123413	352.580353	667.106445	701.364990	374.599976	567.745667	693.504211	334.972046	555.397339	722.510742	334.256592	442.191467	703.436401	222.612717	421.278473	721.367676	228.087311	378.158875	696.176514	123.713699	366.240753	677.354187	119.447624	418.712952	710.384521	-76.693771	413.364166	675.448364	-118.260277	456.026886	622.941101	-92.846390	244.037796	603.694946
34	0.170000	304.316803	914.237366	697.223389	288.630646	948.382996	454.978699	136.255661	964.291138	640.447876	125.327003	976.195984	549.912903	319.807037	656.746704	736.998535	372.610443	670.749939	702.362061	397.721069	571.388062	694.472595	358.290619	557.290955	722.869080	361.231293	444.173126	704.213867	250.727631	422.964081	722.312683	256.735992	379.401672	696.538391	151.676270	365.270721	677.742615	147.177353	418.385071	711.316162	-49.469654	410.044769	676.090088	-92.307434	450.651428	623.161743	-61.220005	239.322586	604.810547
35	0.175000	319.233337	914.506287	697.584045	304.750946	946.617920	455.408203	151.286285	963.731323	640.433411	141.179398	975.177673	549.468018	340.427002	659.361450	738.245483	392.622528	673.833618	704.014404	420.367218	575.916199	695.536682	381.342743	560.107727	723.658508	386.440735	447.982422	704.237183	277.964539	423.182434	722.181824	284.829468	380.597687	696.852356	178.622940	363.604401	676.588867	175.075195	418.280457	712.179688	-21.948101	405.330688	676.786621	-67.146362	444.598114	623.446655	-29.254078	234.001892	605.760620
36	0.180000	334.336884	915.210022	697.874695	321.004150	945.013550	456.031372	166.505753	963.613403	639.732422	157.169083	974.813049	549.052185	360.052521	660.455627	737.683105	412.078125	677.787476	704.951538	443.031403	579.903564	696.563782	403.875549	563.765076	724.148804	412.587769	452.608124	704.740173	304.923615	425.839722	722.805969	312.021088	381.855865	696.122253	207.060638	363.184235	676.511597	203.125381	418.923279	713.884094	5.269209	399.521881	676.922791	-41.350208	437.950378	623.862366	2.829706	228.446030	606.630920
37	0.185000	349.606384	916.289490	698.119446	337.387482	943.661255	456.695557	181.963699	963.883850	639.121216	172.873245	974.734497	548.621948	380.171082	663.574951	739.122864	431.883331	682.542969	705.990051	464.807831	584.833740	697.665405	426.833160	567.701965	724.559631	438.950775	457.709961	705.030212	331.489624	426.821686	722.646423	339.752197	384.123627	696.672546	236.237778	363.423889	678.574036	230.048996	418.211700	713.805847	32.106064	393.386658	676.764587	-15.731593	429.682770	624.270142	35.255226	222.514587	607.325012
38	0.190000	365.020721	917.685425	698.342285	353.898193	942.652283	457.248230	197.504517	964.323853	639.276184	189.403091	974.742554	548.135620	399.789612	666.499512	739.367798	451.139618	686.011719	705.720276	486.665527	589.911499	698.666809	448.836731	572.084717	726.072266	463.827087	462.084351	704.937805	357.867401	430.159393	723.426514	369.362946	387.298279	698.142944	264.886597	363.525269	679.192078	256.703766	417.390686	713.523193	58.959389	386.960815	677.661987	9.387547	422.149323	624.972778	68.666527	216.322510	608.017822
39	0.195000	380.558868	919.338623	698.567322	370.533478	942.077942	457.536743	213.646027	964.962158	638.882629	205.331573	975.466064	547.588562	419.572876	670.386841	740.510925	470.624023	690.803162	706.232971	507.906219	596.338135	699.576721	470.956635	576.243958	726.557495	488.429199	466.529724	705.303894	384.009338	431.834778	722.965454	395.584839	389.743103	698.714172	292.646545	364.135162	681.385986	282.978485	417.155457	714.857300	86.016396	379.407654	677.302856	34.986790	413.516968	625.399536	102.412025	209.836548	608.887512
40	0.200000	396.199738	921.189880	698.818542	387.290558	942.029480	457.408569	229.310501	966.711792	638.825745	222.265945	976.179749	547.170654	439.214722	674.997437	741.718994	489.246552	696.328552	706.838928	529.462097	602.942017	699.884338	491.863312	582.312012	727.605957	514.480652	472.480347	705.235596	409.162048	434.818695	723.721924	422.231384	392.443268	698.557983	320.164795	363.007233	680.161377	308.962860	416.655182	714.247803	112.751976	371.769989	677.686951	60.620121	404.234467	625.745422	136.177475	203.805145	609.440857
41	0.205000	411.922241	923.179932	699.120056	404.071655	942.275757	456.997375	245.349686	968.284973	637.895752	239.548691	976.788452	546.458191	458.922760	678.975586	742.596130	508.303467	702.240295	708.166077	550.898743	609.500244	699.526794	514.706360	588.008667	727.963074	538.990356	479.371918	705.638550	434.973511	438.836670	723.726929	446.743774	395.263641	697.867615	348.038666	363.437592	681.550415	335.039337	415.864899	715.330994	139.856796	364.612518	678.105713	86.186562	394.317291	625.983215	169.421982	198.083908	609.288147
42	0.210000	427.705292	925.249695	699.495911	420.874786	942.694092	457.535187	261.113647	969.895020	637.546143	254.050934	977.883911	545.480530	478.619385	684.029236	743.156311	526.705750	708.127258	708.878601	572.052185	616.306091	699.545837	536.106750	593.839722	727.846436	563.031677	486.566559	705.866089	459.204498	440.812500	723.933228	474.396851	399.335480	698.657227	375.575867	363.074890	681.405457	360.924194	415.436005	714.934509	167.031830	356.524139	678.179626	111.683311	383.925781	626.234009	203.466599	191.611252	609.620117
43	0.215000	443.812714	928.032959	699.865173	438.170898	943.677246	457.727081	277.585205	972.040771	637.195862	271.728088	979.670471	545.562561	497.988617	689.221436	743.097290	545.940552	714.030762	709.229492	592.670410	623.218140	698.784607	557.972412	600.496765	727.411865	586.808228	493.883942	706.560181	483.581543	443.928558	724.569885	500.583557	403.209290	699.759399	402.712524	362.473602	681.516235	386.595123	415.457062	714.790283	194.224686	347.768768	678.501343	138.308380	372.851898	626.480469	240.968353	185.077072	610.121826
44	0.220000	458.912109	931.350525	700.102661	455.416046	944.367188	458.442200	294.117249	974.453674	637.125122	288.193695	981.127380	544.570435	517.863220	694.187439	744.358398	564.770203	719.814941	708.829041	612.920349	630.333313	698.377686	579.066589	607.054260	727.618286	609.642517	501.737488	707.164001	507.734802	446.422028	724.502258	526.735413	407.469482	701.539429	429.557465	361.629608	681.629333	410.705688	413.530518	714.989685	223.733978	340.410034	679.263489	164.649490	362.051544	626.437683	276.497375	178.317917	611.004211
45	0.225000	476.437347	935.516968	700.149231	472.890656	945.309204	459.082794	310.451202	977.317871	636.173523	305.573059	983.270996	544.279846	536.925537	699.468262	744.487366	583.246643	726.638245	708.948486	633.202515	637.778076	698.684265	599.885742	613.948486	727.864929	632.097595	509.533478	708.115967	531.218262	449.307739	724.250427	551.265930	409.986542	700.004883	455.527618	359.830139	679.530945	435.191162	411.889954	715.240540	251.299545	331.285278	679.491821	191.508682	350.108673	626.878967	311.416931	172.612991	611.194397
46	0.230000	494.245331	939.982849	700.477173	490.825226	946.793091	459.424469	327.284607	980.046814	636.362305	322.882019	985.882385	544.057007	557.442078	705.968750	745.566040	601.325989	733.747681	709.242310	652.958374	645.660034	698.761841	620.722961	621.118469	728.016418	654.126770	517.262817	709.026245	554.711853	452.182556	726.099243	576.461792	414.046967	701.543945	482.685242	359.699615	680.473450	460.320496	411.057587	715.973083	279.123779	321.986847	679.632751	219.234314	338.444244	627.123901	347.641296	166.415390	611.982056
47	0.235000	510.192963	944.198608	701.558777	508.917847	948.638916	459.747589	343.592865	983.547485	635.499939	340.941040	988.285034	543.557678	575.672546	711.831116	746.670410	620.018127	740.167236	709.045105	672.322388	653.340210	698.361145	641.164551	628.002991	728.483276	675.256348	524.753784	709.416687	577.340393	455.279968	726.911194	600.055786	414.387512	701.261780	510.150299	359.582397	681.110413	484.619873	409.233276	715.783752	307.890869	312.619812	679.865662	246.497940	325.617889	626.869507	384.323303	161.676651	615.215942
48	0.240000	526.853088	949.316467	702.001038	526.588684	950.627625	460.287384	360.776489	986.755066	635.258789	359.964172	990.576721	543.033447	594.687744	717.941589	747.634277	638.131042	747.182800	709.522217	691.693542	660.852539	698.285034	660.764709	634.795837	729.938721	695.863464	531.949463	709.874817	599.084595	456.343719	726.294373	624.533569	420.345428	701.390930	536.700378	359.305725	682.404480	509.169952	407.622223	716.105896	336.563599	302.906250	679.845520	275.192200	313.306396	626.919067	420.429871	156.045990	615.805542
49	0.245000	544.203003	953.578125	702.748596	544.854004	952.814392	460.920502	377.874969	990.361206	635.362061	376.803528	994.092346	542.823486	613.413635	723.602844	748.682922	655.850708	753.918884	710.625977	710.403992	667.857849	697.747314	680.744141	642.038818	730.718689	715.831787	538.871033	710.172607	621.144470	459.427460	726.899841	647.478760	422.567444	701.537109	564.000732	359.215393	683.423218	533.493835	405.553894	716.256653	365.132996	293.360657	679.955383	303.932526	300.763824	626.607239	456.830963	150.723587	615.861206
50	0.250000	560.608582	957.781738	703.796692	563.056824	955.103149	461.721527	394.968353	994.041870	635.226013	396.229218	996.676575	542.368591	632.501221	729.474243	748.889648	673.597290	760.098755	710.662903	728.918335	674.679932	697.250183	699.579956	648.423584	728.413330	735.354614	546.329712	710.351746	643.025085	460.982849	727.689087	672.244263	427.795746	705.729736	589.865112	357.514954	683.047913	558.053345	403.909576	717.075500	394.636627	282.925842	679.597290	332.684387	288.345367	626.604492	493.587280	145.802811	616.757751
51	0.255000	577.905273	962.561523	704.384033	581.603882	957.748596	462.366882	412.165192	998.147766	635.160950	413.217682	1000.309814	542.323303	650.839539	735.466614	749.993835	691.469116	765.861206	710.295349	747.364746	681.284607	696.314331	718.583191	655.916870	728.744019	753.200500	551.700012	710.512634	663.994324	462.461212	728.385315	694.622192	430.419342	704.734375	617.127441	357.444550	684.002930	582.249268	401.850159	717.752686	424.341492	273.104431	679.923096	362.608124	275.602142	626.247070	530.573486	140.959732	617.311584
52	0.260000	594.730225	966.806641	705.360535	600.378601	960.192017	463.560516	429.804596	1002.607666	635.118408	431.760803	1003.513306	542.052429	668.850647	741.324097	749.411133	709.171936	771.756714	709.902283	765.537415	688.032715	696.084473	737.035583	661.837219	728.688354	771.461060	558.614929	711.302185	685.417786	463.529358	729.795532	716.855713	432.669403	705.172791	643.092651	357.050781	684.750488	606.289612	399.524017	718.540955	454.664459	263.558350	679.780396	393.487671	261.780334	625.167542	567.502563	137.045700	618.188721
53	0.265000	611.774780	971.248840	706.617188	619.182556	963.119080	464.492615	447.243652	1006.928223	635.296143	450.669952	1007.465088	541.864929	686.755066	747.419861	751.259033	726.674866	778.201599	710.493408	783.185242	694.253174	695.465637	754.832947	667.478821	728.308594	788.460266	563.614624	711.873596	705.418457	464.612274	729.171143	739.036316	435.489899	706.326111	669.830688	357.433441	686.185303	629.792725	396.452026	719.001526	484.804260	253.198990	679.648743	424.065125	249.392471	625.416687	604.992310	133.228134	618.632385
54	0.270000	629.174927	976.114868	707.230652	637.798401	965.429077	466.360718	465.221954	1011.048096	635.355774	469.514130	1011.375977	541.625122	703.683228	752.290100	752.226563	744.080200	783.902161	710.968933	800.465820	699.683167	695.591431	772.517212	673.028809	727.897461	805.259583	568.841431	712.803772	726.429443	465.764252	731.791504	760.924622	438.875488	708.069946	695.062866	355.974915	687.089783	653.352417	393.555145	719.323242	515.707458	243.601105	679.585999	455.851044	237.032059	625.184875	641.672119	129.499634	619.120178
55	0.275000	644.517334	979.773987	707.435486	656.491516	968.356140	467.732635	483.173767	1015.281189	635.617249	487.899628	1015.072754	541.441528	720.587280	756.990234	752.842773	761.308716	789.631775	712.046021	817.458557	704.652771	695.622070	789.539429	678.059998	727.527466	821.554077	573.576111	714.057495	745.367676	466.237671	731.635315	781.809631	439.879761	709.081360	720.246460	355.048492	687.747864	676.312012	390.446381	718.112061	546.619873	233.618790	679.704163	487.714630	223.799194	624.217529	678.966431	126.860954	619.843445
56	0.280000	662.041870	984.373718	708.421814	675.749023	970.774475	469.620605	501.513092	1019.676514	635.910767	506.843109	1018.643372	541.402161	738.317566	762.019714	753.258179	778.484985	793.574463	712.397522	834.239197	709.156921	695.742188	805.731567	681.932434	727.778015	838.242798	577.644043	715.282715	765.566223	467.694092	735.019226	802.983704	442.861420	710.823059	745.393921	354.218048	689.327148	700.298157	388.342407	721.309631	577.734314	224.086533	679.549988	519.817749	211.589478	623.910767	715.953674	124.430206	620.801514
57	0.285000	679.012756	988.444885	709.306030	694.695068	973.529541	471.359161	520.004578	1024.095947	636.003723	526.138428	1022.389404	541.445679	754.299316	766.845093	753.776794	795.487915	798.081848	712.343567	850.705200	713.693787	696.354187	822.034363	686.920959	728.550293	854.123108	581.460266	716.589905	784.899109	468.278442	736.638245	823.324585	444.446167	711.881409	770.916931	353.816406	690.880371	723.323242	385.429626	722.187683	609.395020	214.313934	679.801697	552.191772	199.404144	623.287415	752.532776	122.134727	621.044312
58	0.290000	696.544128	992.967285	710.288696	713.955444	976.198120	473.402985	538.419128	1028.524902	636.116882	544.835266	1026.345459	541.306458	770.337158	769.934204	754.584656	811.974976	802.071838	712.771301	866.819153	716.958313	696.911682	837.834656	690.012634	727.731506	869.199402	584.796631	717.422668	803.603577	467.482513	736.928711	843.345032	445.747925	712.936951	794.778076	352.154449	690.979553	746.775879	383.125702	724.165161	640.885559	205.391937	679.711670	584.655823	187.687805	623.395508	788.867737	120.550941	621.601135
59	0.295000	713.903381	996.913574	711.276184	732.424866	978.462158	475.255127	556.843140	1032.577515	636.190369	563.837830	1030.210449	541.980896	787.510559	774.327942	754.542786	828.513062	805.341492	714.859802	883.200806	720.296204	699.175537	853.291992	693.185303	729.900330	883.829468	586.676880	718.387390	822.070007	466.385468	737.169983	862.908936	446.401581	713.908569	819.148621	351.580566	693.606445	768.878784	378.430023	723.298035	672.552185	196.026688	680.117249	617.606873	176.562714	623.000732	824.771790	119.479797	621.883545
60	0.300000	730.996765	1000.488220	712.300415	751.124451	980.687012	477.225647	575.338379	1036.696777	636.274170	582.634155	1033.903564	541.895508	802.670044	776.010437	755.538818	844.859314	807.059753	715.338623	898.750488	722.264465	700.925049	868.085693	694.606140	729.748596	898.373718	588.425293	719.317017	840.303894	464.235443	737.592896	882.336792	446.661774	714.743713	843.692871	349.751251	694.478455	791.318970	374.323700	723.358765	704.398499	187.530823	680.180115	650.427368	165.683105	623.026794	860.508301	119.137077	622.486511
61	0.305000	748.398560	1003.473999	713.302307	769.834961	982.646484	478.656891	593.868347	1040.576904	636.197876	601.328125	1037.501099	541.272888	817.961975	778.719849	755.758789	861.095703	809.168213	717.712097	913.462952	722.165833	700.661194	882.522278	695.553772	730.104370	912.465637	589.580688	720.748962	858.898315	463.428650	739.639893	901.613037	447.074554	716.642029	867.809326	349.067169	696.412354	814.099487	370.828003	725.667847	735.973999	179.723633	680.489014	683.090576	155.164093	623.555176	895.686157	119.438744	622.494629
62	0.310000	765.989319	1006.647583	713.858154	788.610962	984.733704	480.161011	612.219055	1043.848022	636.023499	620.291809	1040.592285	541.387390	832.808105	779.332581	755.895996	877.205139	810.171509	719.233154	928.408569	722.282410	702.811951	896.451355	695.799011	732.270813	925.898315	590.330200	721.929077	877.378174	462.032257	741.960632	920.889099	448.291504	719.810669	890.983398	347.583771	697.541992	837.013245	368.129578	727.952820	767.583435	172.115341	680.402283	715.736084	145.396561	623.567566	930.258362	120.439331	622.591431
63	0.315000	783.254333	1009.391968	714.752319	806.795654	986.406067	481.504913	630.609558	1047.016235	636.038330	638.838196	1043.803955	541.055847	847.005493	779.292542	756.263489	892.888855	809.924988	721.750549	943.135742	721.220154	704.904602	909.973450	695.183289	733.513428	938.791565	590.027344	723.246155	895.000549	459.129181	741.866760	940.448853	448.480408	721.554077	914.027893	346.950531	699.487244	859.364929	364.514801	729.478027	799.131653	164.387909	681.012512	747.738037	135.334122	624.513672	963.359497	121.045441	621.860596
64	0.320000	800.397278	1011.321594	715.576843	824.955688	987.899170	482.763977	648.767273	1049.769775	636.080444	656.604370	1046.118652	541.839539	861.118347	779.193604	756.452271	908.633606	808.491699	722.828491	957.608704	720.124268	708.343323	922.967163	693.918884	734.954651	951.834229	589.212402	724.549133	912.542908	456.514465	742.822632	958.364929	447.814758	722.128296	936.705505	345.025391	700.103088	880.677856	359.651642	729.888367	830.384521	158.326065	682.522888	779.831787	126.818062	625.258301	996.179016	122.682793	621.486816
65	0.325000	817.546082	1013.308960	716.424622	842.780334	989.741760	483.561035	666.856689	1052.629517	636.134460	675.323669	1048.760010	541.293091	875.108704	779.241333	756.413330	923.966736	807.770020	726.929016	971.503479	717.757813	710.852295	935.725403	692.263611	735.704651	964.791138	588.045288	725.604309	930.262756	454.515869	744.794983	976.417786	446.683380	722.865051	958.649292	343.625427	701.019348	902.536560	356.276794	730.348816	860.738037	151.568985	682.578125	811.421265	118.695808	626.243286	1027.406616	124.464333	620.846191
66	0.330000	834.918274	1014.051880	717.131042	860.931091	991.220337	484.484894	684.567871	1054.386475	636.442444	693.619934	1051.172363	541.130676	888.750610	778.072937	757.902893	938.977112	805.615173	728.809753	985.228149	715.273865	714.484863	948.230530	690.115479	737.561768	977.380310	585.710571	726.293640	947.542786	450.497681	744.962708	993.949097	445.482300	723.720947	980.121826	341.763184	701.801880	923.730286	351.359100	730.211426	891.173584	146.271942	684.236450	842.871582	111.521507	628.057983	1058.319580	125.822571	620.346191
67	0.335000	852.355408	1014.788635	717.567627	878.365662	992.641357	485.144867	702.230896	1056.008423	636.894104	711.004211	1052.740845	541.387451	902.047241	775.637390	758.321777	954.110229	803.712097	731.036804	998.640381	711.779419	717.133606	960.787964	687.646057	739.496277	989.447327	582.648438	726.778564	964.962524	447.347382	744.984802	1011.646973	444.875610	725.033203	1001.905579	339.820557	701.933228	944.906189	346.924042	730.507080	920.681824	141.240723	684.056458	872.778870	104.745270	629.363342	1087.568359	127.663437	619.605469
68	0.340000	869.596497	1015.585571	718.244202	895.836670	993.604248	485.473724	719.551025	1057.420166	637.101501	728.541992	1053.935303	542.022827	916.129822	774.120544	759.994446	969.235291	800.984985	734.558777	1011.732056	708.688110	720.115662	972.766235	684.549072	741.513977	1002.180664	579.321838	727.572388	982.856995	445.046417	746.349854	1029.130493	444.039948	725.771240	1023.222534	338.272461	701.981018	966.427429	344.042145	732.323120	949.092285	137.345734	685.875977	902.388367	98.591179	630.395386	1116.401855	129.878769	619.556213
69	0.345000	886.806519	1015.785339	718.805237	913.611328	994.788696	486.044861	737.012024	1058.022217	637.516357	746.169312	1054.763794	542.485046	930.009155	772.840027	761.944153	984.372925	798.074402	736.501831	1024.636108	704.582458	722.602966	985.403625	681.299805	743.583496	1014.738831	575.807251	728.487610	1000.711731	441.933594	747.736084	1046.631592	442.499207	726.339233	1044.137573	336.663788	702.377991	987.775574	341.462158	734.300232	976.452698	133.471558	687.242126	930.785461	94.499405	631.760925	1143.324585	130.734451	618.271545
70	0.350000	903.678345	1015.636353	719.427917	931.071289	995.465454	486.500092	754.461792	1058.658325	637.989502	763.732788	1055.799927	542.617554	944.931396	770.270813	763.168396	999.071167	794.142578	737.548950	1037.473511	699.881775	724.470520	998.368042	678.123291	746.005188	1027.653442	571.685364	729.335510	1018.243652	440.094391	749.092712	1062.628296	440.026245	724.061890	1064.383301	335.686310	703.078918	1007.722961	337.174774	734.204224	1003.582581	131.051132	688.796753	958.033936	90.350594	633.307007	1169.302002	132.132767	616.209961
71	0.355000	920.446960	1015.041504	720.084839	947.971680	995.576904	487.099030	771.375854	1058.635376	638.396545	780.477783	1056.531128	543.395630	959.744873	767.319641	765.051514	1013.258728	789.792542	737.727234	1050.470825	695.318054	724.881409	1011.586426	674.741150	747.880066	1040.673584	567.451050	730.151978	1035.258911	437.763458	749.111572	1079.349487	438.724335	723.410461	1083.847168	334.880463	703.865479	1028.095581	336.373383	736.514832	1029.679688	128.169601	690.480469	984.538391	86.548744	635.140869	1194.154541	134.656052	616.979919
72	0.360000	937.195374	1014.824158	720.637329	965.543335	995.587158	487.922363	788.207153	1058.622925	638.653015	797.330566	1056.658813	543.823303	974.423279	764.374023	767.964233	1027.763184	786.320374	738.214844	1063.924561	691.368164	725.442078	1025.025269	671.067444	749.556824	1052.969238	563.283936	730.305176	1051.731201	435.876923	748.626465	1096.093018	438.288300	725.147095	1102.973389	334.218018	704.585388	1046.794556	333.512024	736.382629	1053.718140	126.166298	691.119263	1009.175232	83.325790	636.496338	1217.918457	135.736679	617.045654
73	0.365000	953.864014	1014.055786	721.512939	982.686401	995.665955	488.333466	804.897156	1058.018555	639.290527	815.025635	1056.289673	543.245178	990.046326	761.579712	768.466003	1042.490479	782.713074	737.388672	1077.059448	687.598999	726.476563	1038.797852	667.560181	750.987183	1066.247437	558.871155	730.404114	1068.197876	433.804016	749.827026	1112.834473	438.840332	727.208984	1121.225098	333.551514	704.952087	1065.256348	331.242249	736.670349	1076.908936	123.586655	692.869202	1032.985107	81.192184	637.905334	1240.414673	137.017715	617.235535
74	0.370000	970.372620	1012.872803	721.883362	999.813171	995.524048	488.947693	821.615906	1056.984253	639.473022	832.041077	1055.796875	543.728088	1004.917603	759.867310	770.624268	1057.234619	779.656494	738.453857	1091.128662	682.870850	724.911377	1053.377319	664.761719	752.697021	1079.567993	554.271118	730.343811	1083.982788	432.035614	749.735718	1128.378540	437.008331	725.761963	1139.135986	332.243195	705.623047	1083.075928	329.995636	737.517456	1098.959106	122.600105	694.195374	1055.204956	78.075523	638.902283	1261.738403	138.082916	617.603638
75	0.375000	986.566040	1011.984375	722.468628	1017.012878	994.602295	489.505219	838.049622	1056.035400	639.838440	848.373779	1054.839844	544.025940	1020.947327	757.205750	771.530029	1072.036621	776.572205	737.265869	1105.604126	680.365112	725.268738	1068.639282	662.115601	754.124329	1093.057373	551.022705	731.254272	1099.989380	430.509888	749.923279	1144.250366	435.541840	725.730774	1156.511963	331.445343	706.685303	1100.599365	328.999298	738.463928	1119.320801	120.823845	695.025391	1076.495361	76.194382	640.800415	1281.826050	139.242584	617.922974
76	0.380000	1002.989197	1010.504211	722.981384	1034.149902	993.914185	490.160980	854.096680	1054.409180	639.900208	864.292236	1053.204956	545.215454	1036.580444	754.631958	773.350647	1086.975098	774.237366	737.196533	1120.811768	677.936646	724.894287	1084.841064	659.982117	755.288391	1107.638184	549.489624	731.732422	1115.820313	429.470276	751.028564	1160.334229	435.267975	728.161072	1173.659424	330.523865	707.452759	1117.504395	327.934998	739.859863	1138.722046	119.554169	696.027222	1096.027100	74.056168	641.812195	1300.555420	139.395508	617.907043
77	0.385000	1019.163208	1008.251099	723.592834	1050.842041	992.749939	490.935150	870.485168	1052.436646	639.886414	881.171387	1052.074097	544.311646	1052.994141	752.264954	774.365967	1102.344360	772.086670	737.237793	1137.083618	676.228882	725.800781	1101.233521	657.719788	755.760742	1122.960571	548.769531	732.115723	1132.197998	428.590485	752.782837	1176.215332	434.510132	728.204956	1190.650513	329.235291	708.377991	1134.572144	325.221466	739.767212	1157.415527	117.356209	696.760376	1114.646973	71.449905	642.904175	1318.678833	138.495667	617.835022
78	0.390000	1035.165283	1006.624512	723.954468	1067.885986	990.966797	491.551147	886.785950	1050.570679	640.090576	897.529968	1049.148926	545.364746	1070.083618	750.582825	774.714722	1118.001709	770.876709	737.687744	1153.401855	674.506104	725.272339	1117.898193	656.648438	757.144287	1138.976929	548.530334	732.665894	1147.836792	426.078156	752.177002	1191.926514	431.907196	728.098572	1206.961426	327.765533	708.746765	1150.990601	323.415253	740.392273	1174.711304	115.715622	697.633423	1132.406372	69.569229	643.447205	1335.579712	137.389526	617.728699
79	0.395000	1051.553467	1004.707764	724.463196	1084.562012	989.599426	492.133118	902.724548	1048.446045	639.936890	914.995178	1047.266113	543.512756	1086.642822	749.219482	776.132446	1134.574585	769.406372	737.619690	1169.786255	673.481262	725.707458	1135.133179	655.347290	757.101135	1155.907471	548.626587	733.005615	1163.714600	424.629181	753.231567	1207.943237	431.188538	729.733887	1222.919678	326.286346	709.484131	1167.252563	322.044556	741.602234	1191.171631	113.809906	698.246155	1148.532471	66.655075	643.943237	1351.903931	135.351059	617.604309
80	0.400000	1067.251709	1002.498474	725.166138	1101.570068	987.776184	492.708801	919.112427	1045.798462	639.966492	930.902161	1044.081909	544.746582	1103.319580	747.931274	777.013672	1151.635864	768.184570	738.475952	1186.750122	672.399841	724.959778	1151.782471	652.884094	755.579102	1172.894653	548.873230	733.345703	1179.576050	421.338226	753.404175	1223.687134	428.868958	730.170105	1238.813477	324.063721	710.352173	1183.314453	320.762177	742.805908	1206.432983	111.570511	698.439880	1163.899536	65.247154	644.030396	1366.650024	132.645844	617.473938
81	0.405000	1082.797119	1000.672424	725.531006	1118.369873	985.513428	493.347412	934.743347	1042.854980	639.428162	946.640869	1040.624023	544.616333	1119.932861	746.791199	778.182312	1168.377441	767.345398	740.030334	1203.476685	671.650879	725.097412	1168.308594	652.385620	756.164490	1190.089233	547.824097	733.546021	1195.026978	418.510132	752.809448	1239.205322	425.624329	729.413269	1254.071777	321.175598	710.099121	1198.280518	316.873901	741.716064	1220.354004	109.467064	698.458862	1177.427612	65.366982	644.068542	1381.070679	130.031570	617.809265
82	0.410000	1098.936523	998.709839	725.949524	1134.888428	982.939148	493.832062	950.612061	1039.429199	639.139343	963.134155	1037.510254	543.465332	1137.052246	745.296814	778.721558	1185.317871	766.377319	741.987122	1220.388062	670.857971	725.264832	1185.295532	651.207764	755.715759	1208.338745	547.394348	734.071350	1210.641602	416.462189	754.224548	1254.860474	422.718658	731.026550	1268.830933	318.044617	709.706482	1213.292847	314.521790	742.974915	1233.418579	107.543655	698.239868	1189.351929	66.739883	644.094666	1393.758789	125.468971	617.665283
83	0.415000	1114.281982	996.257629	726.417786	1151.644653	980.037598	494.640442	966.530884	1036.107788	638.618774	979.733398	1033.712402	543.325684	1153.342407	743.206238	778.128723	1202.665405	764.771912	742.846069	1237.524292	669.401794	724.569092	1202.067139	649.587952	754.524780	1225.840576	545.287048	734.434875	1226.259766	413.971985	755.484741	1270.344971	420.043976	731.606934	1283.320557	315.566986	710.901917	1227.447021	310.883789	741.970825	1245.776733	106.203529	698.559021	1200.486816	68.226158	643.336365	1405.651978	119.836021	617.414185
84	0.420000	1130.042236	994.399597	726.930054	1167.990479	976.746887	495.131073	980.712952	1032.061768	637.026184	996.144531	1029.862549	543.151428	1169.693237	741.217041	777.165894	1220.119629	763.410156	744.226807	1255.044312	668.292542	726.160156	1218.409058	647.576355	753.445251	1243.789429	543.697510	735.167053	1241.010132	410.167236	754.831360	1285.417603	416.332062	731.241638	1297.528931	311.505676	711.436646	1241.531494	309.124268	743.955872	1256.106567	103.978752	698.280640	1210.460571	68.066002	642.316772	1416.538208	113.068909	616.905029
85	0.425000	1145.315918	991.862122	727.365723	1184.577148	973.483459	495.598083	996.758850	1028.576050	636.359619	1012.077209	1025.503784	542.544922	1186.297852	738.885315	776.983459	1237.799561	762.360168	746.108521	1272.624146	667.229675	726.771057	1235.147827	646.147766	753.826294	1261.603760	540.951904	735.949402	1256.175537	408.352386	756.969788	1300.901001	413.430817	734.131104	1310.661743	308.149567	711.560120	1254.726074	306.151245	743.525757	1265.134644	101.105629	697.689392	1218.597046	69.078835	640.022827	1425.676392	105.271347	616.573547
86	0.430000	1161.029541	989.893494	727.911987	1200.700195	969.838501	495.746124	1011.312256	1025.197632	635.567566	1027.844482	1021.414490	543.236633	1202.365967	736.947144	776.496460	1255.083740	761.027161	747.540771	1289.728271	665.384155	728.499268	1252.369507	644.866516	753.973877	1279.094727	538.004456	736.620239	1270.466919	405.039764	756.886841	1314.831543	408.600861	732.567505	1323.213745	304.288666	711.826294	1267.243164	301.785156	743.451172	1272.161011	98.109863	696.741638	1225.016479	70.213066	637.560730	1433.121216	96.488777	616.684143
87	0.435000	1177.614868	987.517151	728.633850	1217.022827	965.815430	496.118195	1028.014893	1020.403137	634.944275	1043.402466	1016.454407	542.956177	1217.728516	734.901978	774.501038	1272.543335	759.841553	748.821045	1307.522461	663.797668	730.592346	1268.930664	641.949768	753.359497	1296.415771	535.577576	737.679199	1284.480103	400.737549	757.010437	1328.997314	404.170685	733.713928	1334.997803	299.778320	711.492065	1278.702759	298.908051	743.333923	1276.791626	95.049088	694.896423	1229.636719	71.973152	636.108398	1439.247192	88.191513	617.294617
88	0.440000	1193.042114	985.841370	728.514648	1233.472046	961.924316	496.223267	1043.253052	1016.602905	634.062866	1059.531616	1011.834595	542.302856	1233.902344	732.599915	774.172607	1288.679810	757.747681	748.720520	1324.969238	661.890137	732.097046	1285.272339	640.486694	755.026123	1313.946411	533.006287	738.934875	1298.082275	397.011566	756.471069	1343.595459	399.663666	733.961304	1345.876587	294.481781	710.592102	1289.513550	295.604248	742.319702	1280.404297	93.446274	693.939758	1231.801636	73.241280	635.164551	1443.835938	79.185585	619.671265
89	0.445000	1208.987671	983.472229	728.951233	1249.547607	957.351624	496.786957	1058.928223	1012.324585	633.475525	1075.107788	1007.491150	541.812073	1248.940186	730.299377	773.993225	1304.208496	754.354858	749.055725	1341.671143	659.428284	734.804504	1302.205688	637.048462	754.983276	1329.785767	530.067749	739.874390	1311.625488	394.174347	757.708130	1357.158936	394.909424	735.245667	1355.927734	290.181305	709.945862	1299.547119	291.817688	740.962158	1282.689209	92.667229	692.610657	1233.535034	74.304329	635.131042	1446.189697	72.132195	618.954956
90	0.450000	1222.328125	977.955505	730.231812	1265.374756	952.894958	497.156555	1074.394775	1007.966553	632.705505	1090.490967	1002.662231	540.736633	1264.913940	725.929443	775.022949	1319.572266	751.250977	749.808044	1358.651611	657.178040	737.210815	1318.522583	634.546509	757.836609	1346.460205	525.966187	741.222778	1324.680542	389.186340	756.243591	1370.565796	389.822693	734.654236	1364.952881	286.101379	709.799866	1308.870605	288.943512	740.210754	1284.933594	92.298370	690.748230	1234.190430	74.560364	635.142517	1447.278442	68.795479	616.812683
91	0.455000	1237.530029	973.762573	730.850037	1281.307983	948.957336	497.483093	1089.354858	1002.958435	632.463684	1105.677490	997.902527	540.809082	1279.461426	722.664368	777.669739	1333.834839	747.899658	752.438354	1373.397217	653.211365	739.231323	1334.544800	630.878601	760.208374	1361.459473	522.263733	742.513672	1337.894531	386.998962	757.243835	1383.567505	384.456787	734.502319	1373.604614	281.045349	708.452087	1317.879639	287.717163	740.491272	1286.390625	92.755066	688.875854	1234.906128	75.015594	634.191162	1448.900146	65.988792	614.475220
92	0.460000	1253.424194	970.515564	731.159363	1297.091919	944.616760	497.096069	1104.432373	998.156311	632.146912	1120.619263	992.902893	541.387329	1294.764160	717.846130	780.451355	1348.518921	743.334106	754.569763	1388.466797	649.740173	741.383179	1349.328003	626.904602	763.361145	1377.151855	518.359436	743.526001	1350.641602	383.938965	756.019653	1396.053833	380.310638	733.712708	1381.677368	277.295380	707.146912	1326.522217	287.027710	740.431335	1287.975342	93.613426	687.049744	1236.021240	75.506462	633.365540	1450.479126	62.896965	612.182678
93	0.465000	1268.583252	966.735901	731.068909	1312.870728	940.119690	497.074768	1118.982910	992.946228	632.207825	1135.491211	988.505981	540.541626	1309.073486	714.379944	783.770264	1363.720093	738.810608	757.514709	1403.004883	645.159241	744.079590	1364.112183	622.481628	765.892456	1392.577026	514.237854	743.741089	1363.268066	382.604614	756.692627	1408.334351	376.426788	732.539246	1390.212891	274.422302	706.735779	1335.171753	284.869171	738.969482	1289.966675	95.143524	684.650024	1237.176636	76.024651	632.222900	1451.816406	61.650776	612.773438
94	0.470000	1285.240356	963.033997	730.898804	1328.424316	935.437378	497.247040	1134.990845	989.199829	631.190979	1149.604980	983.383484	540.020264	1324.921631	709.815918	786.044312	1379.703125	734.765137	760.701477	1417.504761	640.445618	744.950989	1378.715088	617.798340	766.739136	1407.184448	509.807831	743.540771	1375.637573	380.242615	755.374573	1421.095337	373.954773	732.697021	1399.442871	272.752441	707.316956	1344.603027	284.689331	738.843750	1292.271729	96.202293	682.852600	1238.408936	76.563065	631.384888	1453.007813	60.835529	614.117676
95	0.475000	1299.515869	960.218079	731.608215	1343.625122	931.807068	496.989899	1148.675537	984.107300	631.358337	1164.490479	978.259521	540.537231	1339.744385	705.378052	787.792358	1395.210571	729.832642	763.042542	1432.039429	635.917969	746.747314	1392.566162	613.151733	766.307495	1422.165161	505.658539	743.217957	1387.668213	379.002380	755.449585	1432.739380	371.956665	732.970337	1408.046143	269.881226	705.997742	1353.912231	284.198517	738.469299	1295.127930	98.203300	682.195435	1239.917358	78.028107	631.143005	1454.115479	60.022224	613.686096
96	0.480000	1315.634277	957.210205	731.878296	1359.135498	928.469238	496.725159	1163.303833	980.370483	631.203918	1178.540039	973.880493	541.808594	1353.340576	701.658203	785.871765	1409.265991	726.975830	764.229004	1447.648804	633.122681	748.782410	1405.973145	609.638489	765.787292	1436.945190	500.935913	742.733887	1398.941895	378.188782	755.342529	1442.201660	369.106781	731.638000	1415.872070	268.600769	704.501831	1362.616455	283.355957	737.504517	1297.107422	99.014549	681.449829	1240.893188	78.989105	630.718323	1454.199097	58.991592	612.973633
97	0.485000	1329.685181	953.631287	731.893555	1374.453003	925.310181	496.380188	1178.363892	977.037537	630.895081	1193.897461	969.955750	539.690735	1365.958740	698.733032	784.296997	1423.625610	723.307556	765.061646	1461.208008	629.605408	750.670593	1418.845825	606.969849	766.581482	1451.044312	496.774231	742.475525	1409.129761	376.787231	755.532959	1452.141846	366.255463	730.743347	1423.220825	266.069031	703.226501	1370.818848	283.079590	737.942383	1298.625732	99.620506	681.105347	1241.483154	79.395523	630.457520	1454.751221	59.157692	613.194946
98	0.490000	1344.369751	950.495544	731.939331	1389.511719	922.531616	495.754730	1193.480957	973.876465	630.409851	1208.576172	967.204834	541.318787	1379.148071	696.426880	783.412598	1437.465210	719.446777	763.872681	1474.700928	625.739563	749.918945	1431.084106	603.151917	766.746460	1464.312134	492.600830	742.132935	1418.544434	374.775269	755.777100	1461.678467	362.115326	729.684631	1430.009399	263.104614	702.717957	1377.521362	280.832031	737.066528	1299.499390	99.855682	681.165405	1241.858398	79.705498	630.443298	1455.045898	58.790596	613.541565
99	0.495000	1361.005493	948.461914	732.125610	1404.736084	920.130066	495.379364	1209.063477	972.685364	630.057922	1223.894531	965.240540	541.884399	1392.649536	694.141602	782.484375	1451.146240	717.034302	764.081909	1486.598999	622.633179	750.940979	1443.000610	599.831055	765.907043	1476.676758	489.467590	741.674927	1427.350708	371.956207	755.532166	1469.243652	358.936798	730.124268	1435.316528	261.061646	703.114197	1384.014404	280.875000	738.254395	1300.009766	100.116325	681.208557	1242.057617	79.880646	630.480164	1455.231323	58.565170	613.531189
100	0.500000	1377.791748	946.930542	732.280823	1419.797485	918.319519	494.566772	1225.014038	971.933594	630.060669	1239.255371	964.559204	541.704041	1405.318359	691.538086	782.342590	1463.952637	713.650146	762.671265	1498.731201	618.427368	750.039429	1454.306763	597.192078	766.784119	1487.866821	486.388855	741.440796	1435.863281	368.529816	755.727966	1476.959229	354.236389	730.040955	1439.602783	257.797516	702.487488	1389.382446	278.621307	738.395752	1300.414673	100.291977	681.176758	1242.254395	80.110847	630.391052	1455.371094	58.383408	613.612061
101	0.505000	1393.405884	945.320740	732.276733	1434.940918	916.925842	493.887695	1240.770752	970.718628	630.643188	1254.294434	963.294800	542.498840	1418.380615	689.257263	782.329712	1477.021851	710.595154	762.271973	1510.577393	615.402222	750.424316	1466.829102	594.073914	766.831177	1497.731812	483.715698	741.601685	1443.479492	364.999268	755.328491	1484.420654	349.178162	729.668152	1443.887207	253.517120	702.432495	1394.252075	276.130981	737.650146	1300.986572	100.686600	681.221313	1242.478516	80.320534	630.326294	1455.514893	58.292873	613.772583
102	0.510000	1407.002319	943.071289	732.028137	1449.808960	916.233459	493.098083	1256.272827	970.146118	631.115601	1269.906494	962.623840	542.908020	1431.531860	685.855225	782.925232	1489.667725	705.869751	762.098267	1522.270386	610.407532	749.066650	1478.159180	591.581421	766.951660	1506.665283	481.258240	742.053223	1450.514526	361.420288	755.511414	1490.834595	344.085541	728.510010	1448.474854	250.481613	702.539612	1399.186768	273.898163	737.428040	1301.371216	100.705399	681.221802	1242.644165	80.432724	630.214355	1455.606323	58.158974	613.791931
103	0.515000	1422.014160	941.114685	731.854126	1462.620117	915.824402	491.786255	1271.846069	969.750000	631.452148	1285.527344	962.030029	543.102112	1444.593994	682.412842	782.580261	1502.503906	703.056824	762.195313	1535.841064	606.671448	746.742676	1489.953735	586.815918	766.790588	1514.885132	478.756470	742.439819	1457.218994	357.985870	755.534729	1497.046997	340.190948	728.836304	1452.516846	247.169205	701.853394	1403.547607	270.357513	736.329712	1302.111084	100.847351	681.124451	1242.854736	80.674362	629.846558	1455.749512	57.997421	613.915344
104	0.520000	1439.114258	939.664124	731.836121	1477.706909	915.681213	491.141113	1287.516846	968.370728	631.889221	1300.598877	961.165649	543.254395	1457.619507	680.160339	783.690247	1515.333374	699.062927	761.353943	1546.250854	602.037903	748.448364	1500.901611	583.464539	766.526611	1522.661987	476.325134	742.847168	1462.931030	353.164032	754.153442	1502.521484	335.737457	728.511108	1455.838867	243.573578	700.233887	1407.930298	268.737976	736.539978	1303.968506	101.161530	680.197937	1242.895386	80.881012	629.691345	1455.843872	57.975704	613.990234
105	0.525000	1456.837524	939.306885	731.292664	1493.928101	915.752625	491.346619	1303.856812	969.566162	632.110779	1316.572632	960.966431	543.370911	1470.466919	677.456238	783.379395	1527.827637	696.206848	761.210815	1557.101196	597.837402	747.222351	1512.128052	579.695557	765.746033	1530.424438	473.246490	742.913879	1467.997681	349.623016	754.493713	1507.303711	330.939758	727.422485	1458.944824	240.112518	699.355835	1411.574341	265.755157	735.745789	1304.072266	101.762627	680.909851	1243.093872	81.155022	629.237305	1455.981445	57.978123	614.073608
106	0.530000	1473.186401	937.966064	731.658936	1509.049805	916.329956	491.308075	1319.840942	968.750916	632.829346	1332.263550	961.255371	543.690857	1482.779907	676.076477	783.710754	1540.899658	692.118103	759.761780	1567.448242	594.891296	747.331360	1521.822510	576.938782	766.113647	1537.704712	469.179626	742.701904	1472.577637	346.863251	754.006104	1511.876343	328.245850	728.308777	1461.235840	238.053604	698.751038	1414.567749	263.671387	734.454590	1304.812256	102.321617	680.870361	1242.992676	80.950851	628.811829	1456.146729	57.932892	614.130859
107	0.535000	1490.388916	937.024597	732.123169	1524.595581	917.181458	490.986938	1335.731201	969.464233	633.448914	1347.573364	962.738464	543.978821	1495.137329	673.633362	782.773376	1553.428589	689.326233	760.018616	1576.928589	590.776978	745.925171	1531.806274	574.535828	765.777588	1545.149048	465.108612	742.268188	1476.565063	344.549835	754.179626	1515.554565	324.883392	727.894897	1464.180054	234.582397	698.296326	1417.196411	260.949951	732.880310	1305.396973	102.681396	680.199036	1243.496460	81.731880	628.233093	1456.280762	57.933784	614.220581
108	0.540000	1507.210205	935.324280	732.293640	1540.545532	918.624573	490.733582	1351.774170	969.993164	634.455627	1363.648682	963.313232	544.961853	1507.123901	672.562805	783.053101	1565.640015	686.383911	758.316650	1584.412964	586.374573	744.004944	1541.315674	572.398865	765.483459	1552.046631	460.426208	741.928467	1480.093628	341.192871	752.810730	1518.684448	321.211670	727.277771	1466.570313	233.350677	698.206970	1419.836426	261.583038	734.298218	1304.816162	103.140144	679.973999	1243.743408	82.295059	627.466125	1456.431885	57.897064	614.314453
109	0.545000	1523.826294	933.836304	732.348694	1556.476074	920.048523	491.048492	1368.284180	971.105530	635.003235	1379.498413	963.846313	546.308472	1518.369019	671.605225	782.816772	1577.017944	683.897766	758.629272	1592.732788	582.297058	743.023254	1551.064087	570.791870	765.108032	1558.370117	455.300751	741.389282	1483.612671	340.968292	753.488647	1522.105225	320.093872	727.314880	1468.822144	232.545959	698.421448	1422.046753	260.498108	732.646667	1306.087158	104.844025	678.805725	1243.885132	82.835892	626.537964	1456.665161	57.938721	614.326599
110	0.550000	1540.412842	933.531860	732.466919	1572.340942	922.403870	491.170715	1384.947876	972.101990	636.028320	1395.217529	966.133118	546.909485	1529.111328	671.218689	782.107422	1589.068359	681.790833	758.041382	1601.692261	578.904602	742.666992	1559.651855	569.151062	764.313965	1563.567261	451.823822	741.026550	1487.064209	340.546387	752.721497	1525.530396	317.682434	726.627991	1470.526001	230.955704	697.871460	1424.570679	261.615997	732.631592	1306.371704	106.132599	678.283630	1244.163818	83.633820	625.507629	1457.042236	57.245846	613.359131
111	0.555000	1557.145996	935.382141	732.826721	1588.677490	924.731873	491.683685	1401.318115	973.863342	636.599487	1412.046265	967.809875	546.288757	1540.256958	669.709106	780.724976	1600.131836	678.766968	756.750061	1611.095703	576.557129	742.623291	1568.121704	567.317993	763.732117	1567.109253	446.728516	739.323059	1490.794189	340.234375	752.136536	1528.808472	317.826782	726.884705	1473.755493	231.458160	698.086670	1427.287109	262.387299	732.065552	1307.107300	108.742432	678.937317	1245.185181	86.751381	625.694275	1457.025024	57.392200	614.271423
112	0.560000	1573.794312	935.696350	733.264099	1605.380981	927.682251	491.591797	1418.087402	975.539185	637.503479	1428.223145	970.150391	547.685974	1551.149170	669.052795	779.837585	1611.427734	677.752625	757.478455	1620.747070	575.614807	742.579224	1575.634766	566.096985	763.040161	1570.675415	444.711670	738.579590	1494.429321	340.666443	751.101807	1532.011353	317.805115	725.816895	1475.332520	232.384720	697.268555	1429.864014	263.417542	730.877258	1308.121948	110.586349	677.950623	1246.016235	89.484329	624.826477	1456.558228	56.370064	614.000916
113	0.565000	1590.666992	936.243530	733.329956	1622.094360	930.484375	491.297119	1435.329346	977.023743	638.173157	1444.859863	973.124756	547.942932	1561.812256	669.775208	778.229797	1621.547363	674.776123	755.053284	1630.064575	574.899048	742.404602	1583.656372	566.170715	762.306519	1573.937622	444.346588	738.787292	1498.171265	341.843079	749.876831	1535.811035	318.936707	724.751587	1479.007568	232.997650	696.829773	1433.094727	265.768127	731.254150	1309.534912	113.875832	677.828674	1247.191406	93.184013	624.671204	1457.923828	57.701401	614.339905
114	0.570000	1607.744507	937.389709	733.989929	1638.146118	933.764404	491.610016	1452.077759	978.630615	639.564453	1461.430054	975.891541	547.543823	1572.632202	670.458130	777.599243	1633.175903	674.838379	756.098755	1639.177368	574.457214	742.124878	1592.307739	567.280701	762.383179	1577.057495	445.269135	738.474182	1502.485840	343.739624	749.442627	1539.768799	319.793030	724.528076	1481.576538	234.467972	695.989563	1436.275146	267.458771	729.515930	1311.109863	116.892677	676.848022	1248.830933	97.555153	624.819336	1458.684204	57.994503	614.275146
115	0.575000	1625.082520	938.038147	734.253662	1655.070313	938.182617	491.050079	1469.540405	983.027771	638.719177	1478.422974	978.319702	548.466064	1583.551514	672.784851	777.279236	1643.638672	674.800049	755.576477	1648.214478	574.336853	741.765564	1600.559448	567.145264	761.036316	1579.890991	447.053253	738.036438	1507.564331	345.641968	748.727051	1544.398804	321.588654	724.471863	1484.438721	238.285965	696.894836	1439.852417	270.774323	729.192688	1313.046265	120.616684	676.964355	1250.784790	102.829224	624.908142	1460.500610	58.923096	614.908081
116	0.580000	1642.579590	938.722778	734.407715	1671.386230	942.193298	491.561096	1487.005005	985.088379	639.300659	1494.907227	981.630554	550.311523	1594.465820	675.444153	776.532043	1655.396973	674.643799	755.521118	1657.305176	574.585327	741.351990	1609.219604	569.551575	760.771362	1584.315918	450.764893	738.075256	1512.434570	348.310699	747.840332	1548.994995	324.313751	723.422974	1487.553955	241.906006	696.597412	1443.925903	275.313751	729.447083	1314.884277	125.463326	676.821899	1252.883057	108.626060	625.012085	1460.223877	58.734509	613.791382
117	0.585000	1660.134644	939.977600	734.738953	1688.558350	946.878418	491.953918	1504.629272	987.302246	640.500366	1512.179688	985.117981	550.241150	1606.114868	678.063110	775.765198	1666.755737	676.768555	754.781433	1666.578369	575.250061	740.909790	1618.204468	571.490784	759.220276	1589.246582	454.133453	737.941467	1517.733643	352.998962	747.675354	1553.697388	328.027832	722.407654	1491.533447	244.648544	695.637695	1448.359619	279.239136	729.610352	1317.459106	130.092133	676.691284	1254.906860	115.377937	624.722290	1461.192139	59.099976	613.545349
118	0.590000	1677.646240	942.336670	735.533997	1705.816895	950.864563	492.174377	1522.360596	990.993042	641.264404	1529.167847	989.569702	550.176453	1617.980713	680.089783	773.026367	1679.317993	677.728210	754.048828	1676.163452	576.378540	740.464233	1628.385376	575.342773	759.751160	1595.616333	458.484192	737.837646	1523.151123	357.191345	746.856995	1559.642212	332.058197	723.534912	1496.880127	249.621521	697.839172	1453.350830	285.473328	729.768372	1320.802979	136.267548	676.998840	1258.541016	121.833023	626.011292	1461.987915	59.662472	613.239624
119	0.595000	1695.012939	946.333923	737.079529	1722.791016	955.478088	492.498657	1540.286011	994.812378	642.096069	1546.597656	993.142212	551.516663	1630.702759	683.045837	772.103088	1692.254639	680.780151	754.123047	1686.189453	578.018188	740.040894	1638.411987	577.529785	757.786682	1603.788696	463.485291	737.814819	1528.842773	361.490234	746.145569	1564.915527	336.415039	722.460815	1501.274048	254.648041	697.083069	1458.428955	289.921570	729.162903	1324.992065	142.655121	677.384888	1262.180542	129.165924	626.009521	1463.133789	60.050926	613.440002
120	0.600000	1713.268433	949.117554	737.378723	1740.117310	960.172424	493.091217	1558.471924	998.486877	642.888489	1564.064575	996.431335	552.404724	1644.146240	687.062317	771.629517	1705.241821	683.133972	753.228333	1696.785400	580.216431	739.665222	1649.315674	581.100037	758.202026	1612.121948	467.533325	737.743774	1535.308838	367.145599	746.243774	1571.113403	341.216705	722.631958	1506.600098	259.185120	697.482056	1464.078003	295.823242	729.603210	1329.610596	148.996109	677.600708	1266.689941	137.544571	626.408508	1464.553345	59.948753	613.500061
121	0.605000	1731.043213	951.767090	737.380981	1757.339355	964.918762	493.101257	1576.245483	1002.710266	643.197083	1581.232666	1001.203613	551.472900	1658.019897	691.367676	771.479431	1718.886963	684.045410	751.004028	1708.080566	583.020691	739.362610	1661.347412	584.411743	757.168213	1620.892578	471.509369	737.347351	1541.903687	372.888214	746.528748	1577.488770	346.353851	723.388184	1512.327881	264.710510	698.088257	1469.987671	301.050842	729.084045	1334.482788	155.586441	677.917297	1272.269531	145.593933	625.910217	1466.893799	59.719006	613.667969
122	0.610000	1749.121826	954.548889	737.197876	1774.686768	970.031494	492.739960	1595.430298	1006.048157	643.851379	1599.344849	1004.999695	551.823364	1672.158447	695.372864	771.686279	1732.632813	687.734619	750.871277	1720.204224	586.478516	739.158508	1672.572021	586.635925	755.552795	1629.885864	476.212646	736.919739	1549.171753	379.049530	747.855347	1584.453491	351.747162	724.594910	1518.661255	269.885345	698.496460	1476.495239	306.812073	729.516907	1340.467041	161.871078	678.175110	1278.129639	154.189209	626.129456	1468.908325	59.255188	613.611572
123	0.615000	1767.655762	957.304993	737.055725	1791.955933	974.991638	492.637604	1613.088745	1008.799377	644.402344	1616.553833	1009.249573	553.557434	1686.543213	698.886597	771.473999	1746.937744	690.031250	750.488525	1731.870728	589.769775	738.140381	1685.453247	591.848572	756.256592	1639.722168	480.435455	736.619202	1555.751587	383.797607	746.397522	1591.585327	356.711517	724.629761	1525.432129	275.430817	699.806519	1483.319458	313.307098	729.319824	1346.727661	168.487747	678.493347	1285.088257	163.321167	626.456726	1472.048950	59.459793	614.320496
124	0.620000	1785.991699	960.093323	736.591980	1809.312012	979.088379	493.547211	1632.109009	1012.856262	644.770447	1632.164795	1013.478088	554.808899	1701.554443	702.702209	771.017334	1761.273926	692.532593	748.763062	1744.698242	592.117554	737.130676	1698.302734	596.131104	756.113464	1650.853027	484.839417	736.057068	1564.083862	390.348022	746.585693	1599.716064	362.742462	725.504028	1533.136230	281.697571	700.970398	1490.676514	320.038300	729.644409	1353.574097	175.349213	679.085266	1292.564819	172.076767	625.907959	1474.039551	59.312855	614.589661
125	0.625000	1804.616577	962.765381	735.930115	1826.292236	984.667847	493.022430	1650.685303	1016.788330	645.143188	1650.660034	1018.116943	554.693848	1716.529175	706.107117	769.728333	1775.600342	696.305908	748.346008	1757.798218	595.234131	735.926697	1711.226807	599.900635	755.652893	1660.501953	488.004639	735.506104	1572.912231	396.051361	746.677795	1608.634033	368.166718	726.823486	1541.617676	287.780609	702.403809	1498.887573	327.028107	729.904053	1361.373901	181.958252	679.587646	1300.788940	181.486557	626.104614	1477.118896	59.916653	614.946472
126	0.630000	1823.920410	965.713806	735.748962	1843.899902	990.234375	493.044830	1669.603271	1020.926941	645.838867	1670.043945	1022.084412	554.585083	1731.401489	710.681213	769.439758	1790.508179	697.048157	746.340393	1770.538696	598.487732	735.596802	1724.261353	604.123535	755.173401	1671.188965	492.369904	735.168823	1581.530640	402.940643	746.652771	1616.867920	373.204254	726.385925	1550.209106	293.885681	703.141663	1507.382324	333.931427	730.183716	1369.534668	189.174850	680.142700	1310.053711	190.473221	625.821716	1479.902954	60.485374	614.856079
127	0.635000	1842.634155	968.421753	735.261536	1861.075317	995.272827	492.797913	1688.518555	1024.792725	646.689758	1688.821045	1026.733276	555.582397	1747.223877	715.612915	769.871887	1806.179077	701.702881	747.239319	1783.715942	602.663757	736.031799	1737.547363	608.558655	755.143494	1682.375610	496.641357	734.477844	1590.698242	409.444550	746.935181	1626.642456	378.653229	727.948242	1558.675415	300.274231	704.319641	1516.244385	340.882721	730.472656	1377.710815	195.408783	680.559265	1319.697876	199.552521	625.354370	1483.397217	61.264492	615.114258
128	0.640000	1861.601929	970.844482	734.643921	1879.033325	999.799133	492.902802	1707.430908	1028.754150	647.701111	1707.262207	1030.883545	554.939636	1762.493286	717.449646	767.213745	1821.009521	703.976135	745.313904	1796.998047	605.260742	735.854248	1751.079956	611.963867	754.627014	1694.034790	501.665741	734.531860	1600.677368	416.821289	748.191345	1635.713989	384.832581	726.804138	1568.018799	306.145630	705.132874	1525.517456	348.601776	732.231384	1386.234497	202.787048	680.852600	1330.188965	209.139374	625.597961	1486.873901	63.307407	615.508484
129	0.645000	1881.186401	973.467285	733.770447	1895.861328	1004.346558	492.411316	1726.607544	1032.722412	648.602295	1725.481079	1035.574219	555.870361	1778.280273	722.097473	767.366516	1836.495361	706.764038	745.241333	1810.688354	608.564331	734.822510	1764.904053	616.168823	753.836670	1706.097900	506.664215	734.266357	1610.787476	423.340454	748.277283	1645.827759	392.114136	729.311035	1577.631836	312.437866	706.061157	1535.241699	355.867157	733.312561	1395.783203	208.836960	681.235596	1341.155762	218.755478	625.656738	1490.806641	65.684753	615.669434
130	0.650000	1900.209473	975.386230	732.551514	1913.506958	1008.333496	491.933289	1745.177002	1036.635254	649.571411	1744.229004	1039.555176	555.997131	1794.072266	725.938416	766.763977	1852.369873	709.247803	744.597351	1824.645874	611.468811	734.560791	1779.032593	619.788818	753.446838	1718.470459	512.420715	733.930054	1621.452148	429.645844	748.175720	1656.087280	397.754944	729.435425	1587.384033	318.559143	707.293701	1545.537598	363.130524	734.559204	1405.433960	215.824677	682.084290	1353.055908	229.119614	626.160156	1494.951416	68.434280	616.311584
131	0.655000	1919.464844	977.674194	732.191528	1930.861816	1012.690918	492.140289	1764.543701	1040.015747	650.465393	1762.499146	1043.211060	556.815674	1809.986938	729.919861	767.459106	1867.468628	712.042358	743.758301	1838.783447	613.676025	733.055847	1793.474731	624.002625	753.875977	1731.000610	517.606384	733.907471	1632.362305	436.455292	748.738831	1667.394531	404.157288	731.116638	1598.448120	324.534088	708.045105	1556.264526	369.235474	734.153015	1416.072632	222.164597	682.954346	1365.634033	238.647690	626.563171	1499.304321	71.219162	616.910400
132	0.660000	1938.315308	979.828613	731.926575	1948.652466	1016.150269	491.950592	1783.329468	1042.546631	651.074585	1781.331299	1047.268066	558.356689	1825.851685	732.518738	765.873352	1883.647827	715.106934	744.760193	1853.301514	617.026184	733.562256	1808.177368	626.942566	752.773682	1743.576782	522.664307	733.301147	1643.389648	442.032349	748.133728	1678.489746	409.696777	730.659058	1609.353271	330.536987	710.259888	1567.326904	375.460022	734.294617	1427.077637	228.836472	684.262329	1379.222046	249.115280	626.802673	1504.222656	74.992867	617.606384
133	0.665000	1957.588501	981.342407	731.043762	1965.619873	1019.045776	491.835541	1802.297729	1045.546143	651.502563	1799.691040	1050.376953	558.484375	1842.309692	735.958984	765.322510	1899.020752	716.769897	742.397400	1868.357788	619.704468	732.872742	1823.445435	630.660156	753.137024	1756.708374	527.947266	733.132813	1655.650757	447.536072	747.639221	1690.402954	415.998535	731.901306	1620.049194	335.657074	709.229858	1578.520630	381.218018	734.151917	1438.291748	235.356079	685.559875	1392.625977	258.110748	627.450134	1509.317993	78.970276	618.812927
134	0.670000	1976.625244	983.152039	730.573792	1983.192993	1021.872864	491.332520	1821.166016	1048.696533	652.529785	1817.917358	1053.831787	559.556580	1858.391968	738.367676	764.989868	1915.796387	718.924255	741.792847	1883.530273	622.446472	733.255554	1838.207764	633.546387	752.141235	1769.789795	532.574097	732.389160	1668.035278	452.827972	747.140686	1702.933594	420.354218	730.800842	1632.601929	340.906921	710.465149	1591.489258	386.493713	734.636841	1449.947632	243.814392	686.878113	1406.939209	267.929169	627.976929	1514.775635	82.979675	619.590698
135	0.675000	1995.260254	984.477356	729.933472	2000.738525	1024.216187	491.404541	1840.041382	1051.291626	653.067810	1836.498047	1056.424438	560.619568	1875.157837	741.424194	765.504211	1931.636719	720.894165	741.601868	1898.510254	624.619385	732.299255	1853.831299	636.537170	752.406921	1782.474243	537.074219	731.687927	1681.704224	458.214539	747.312378	1716.252197	425.794434	732.149963	1644.742310	345.922577	710.690979	1604.075928	392.229706	734.473938	1461.690918	250.330811	687.702148	1421.294067	278.153900	628.662598	1519.682129	87.734367	620.984924
136	0.680000	2013.747681	985.888428	729.816589	2018.643066	1026.613403	491.453217	1857.613037	1053.064941	654.885315	1854.424438	1058.529907	561.109863	1892.093140	743.630005	764.096375	1948.479980	722.458069	740.958557	1914.776123	627.000366	732.579102	1869.883911	639.006958	752.069946	1795.464233	541.081970	731.101807	1695.750366	462.692474	746.806152	1730.170654	427.753876	730.904358	1657.968262	350.172821	711.191223	1617.731812	397.459869	735.112061	1473.414307	256.738373	688.308716	1436.269897	287.093170	629.969360	1524.507080	92.101112	621.205139
137	0.685000	2032.426758	987.051819	729.187256	2035.833130	1027.897949	491.370941	1876.386841	1055.308105	655.793274	1872.725098	1060.835571	561.649536	1909.048218	744.795471	763.175720	1965.745483	724.306763	740.397339	1930.488892	627.453308	730.178284	1886.156616	640.282349	750.876648	1809.901978	544.821472	730.668274	1710.548828	466.124939	745.695984	1744.669189	432.170349	730.988159	1671.209106	354.310211	711.461121	1631.879028	402.115295	735.205322	1485.990845	262.769257	689.188110	1450.901978	296.702454	631.269104	1530.156982	96.354637	621.656799
138	0.690000	2050.467773	988.545593	729.333313	2053.615479	1028.793823	490.882904	1895.382568	1057.868896	657.497925	1890.825684	1061.337646	561.644531	1926.422607	745.325500	762.474060	1982.650024	725.580383	740.686096	1947.671387	629.703613	729.805908	1902.622070	641.823303	749.349365	1825.357178	548.383972	730.194519	1726.370483	469.180115	746.071655	1759.270386	435.262726	731.240723	1685.354614	358.004272	711.388062	1646.483398	407.183380	736.396362	1498.090576	269.760956	690.373535	1464.818237	304.457184	632.096252	1536.014038	102.526901	620.909119
139	0.695000	2068.710938	989.325195	729.535034	2070.989746	1029.604492	491.096680	1912.963379	1059.039917	657.838623	1908.837402	1063.219971	562.304993	1944.250122	747.043335	761.730774	2000.160034	725.648315	737.712952	1964.146484	631.611572	730.011658	1920.159424	643.663330	751.143921	1841.515137	552.018005	729.627319	1742.181519	471.433899	745.560669	1774.261353	436.688538	729.473572	1699.143555	361.678253	711.824402	1661.207153	411.126251	737.295227	1510.310059	277.334686	691.977051	1477.623535	312.567017	632.766541	1542.855835	109.108032	620.654602
140	0.700000	2086.662109	990.089966	729.089294	2088.846191	1030.208374	491.147919	1931.338501	1060.595581	658.548218	1926.385742	1063.190430	562.260681	1962.290649	748.209106	762.707275	2017.627197	727.137573	738.123535	1981.479370	631.971436	727.364197	1937.976929	644.549011	748.963318	1858.947754	554.917969	729.563660	1758.711792	474.586487	746.863220	1789.881470	437.908630	729.054993	1712.725586	365.261536	711.312012	1676.351929	414.614868	737.413025	1522.589233	284.504303	692.954895	1490.646118	321.922943	633.800903	1550.548096	115.941193	619.753906
141	0.705000	2104.710938	990.752563	729.395813	2106.187988	1030.440674	491.142700	1949.088867	1060.814697	658.556152	1944.178345	1064.273315	562.655029	1980.867676	748.446106	761.599792	2035.898804	726.826294	736.680908	1999.337891	632.901672	728.002014	1956.212280	645.325623	749.808716	1876.582397	557.261597	729.686401	1775.027954	475.704803	746.783325	1805.950684	440.394409	729.651917	1726.669434	368.037567	710.588501	1691.851074	418.115509	738.089844	1533.795410	291.749695	693.573303	1502.602783	330.058655	635.304626	1559.599976	123.939766	618.338379
142	0.710000	2122.590820	990.802307	728.764465	2124.360840	1030.123901	490.745667	1967.234619	1061.045776	658.791565	1961.905273	1063.821899	562.783325	1999.769653	748.210449	761.466064	2054.698730	726.598755	734.991333	2017.810669	632.091614	725.657776	1974.858032	644.729248	747.911926	1895.638672	558.636902	728.962097	1792.333374	477.593109	747.910828	1821.375366	441.686462	728.752747	1740.554321	370.856018	709.033569	1707.086060	421.003998	738.602722	1546.074341	299.233490	693.439819	1514.670898	339.357819	637.458191	1569.374634	132.558853	617.083252
143	0.715000	2140.460938	991.267395	728.772522	2141.158203	1030.135132	490.567017	1984.619751	1061.186890	658.912903	1979.486694	1063.530762	562.470093	2018.543945	748.191956	761.056091	2073.428711	727.216187	735.882080	2036.451538	632.320862	725.484192	1993.524170	644.845215	748.721985	1914.876587	560.033691	729.963867	1809.146851	478.864868	748.387024	1837.646362	442.327118	727.999390	1754.673950	375.437286	709.176941	1722.512695	424.362091	736.434204	1558.735962	307.207642	694.064575	1526.553101	347.442261	639.014038	1579.588135	140.544403	615.807678
144	0.720000	2158.213379	991.145081	728.831665	2159.064697	1029.424438	490.155426	2002.223755	1060.449707	658.724548	1997.350708	1063.190674	562.512512	2037.661987	747.800049	760.476318	2093.068359	727.301941	736.230042	2055.382324	632.122925	724.909363	2012.425171	643.837708	747.339478	1934.600220	560.278687	729.818420	1826.717041	479.388672	748.048950	1853.994385	442.685242	727.072571	1769.095581	378.380341	708.581604	1739.214600	427.291595	737.166138	1572.240723	315.118561	694.141663	1538.598145	355.020569	640.067444	1589.492920	148.975861	613.634827
145	0.725000	2176.261230	991.276306	728.849304	2176.296143	1028.495605	489.908661	2019.567627	1060.203003	658.628174	2014.817139	1062.066406	562.168762	2056.730225	746.561096	760.491455	2111.753662	726.058228	733.838318	2074.901611	630.958313	723.462952	2031.771851	642.750183	746.647400	1954.156860	559.879517	729.988159	1844.792358	480.030731	747.911865	1870.796875	442.941986	727.191040	1784.194946	381.117981	707.865845	1755.043335	430.996552	737.247131	1585.150391	322.160461	694.572021	1551.273071	363.492676	641.686523	1600.853760	157.815933	611.659607
146	0.730000	2193.712891	990.599915	728.670105	2194.256348	1027.265015	489.603241	2037.169434	1059.528931	658.393188	2032.142700	1060.306763	561.693481	2076.103516	745.462830	760.428711	2130.710938	725.243286	733.303162	2094.474854	629.797424	723.014526	2051.777100	641.946777	747.562500	1974.797852	558.939148	730.736572	1862.953125	481.289734	749.094360	1887.474487	442.740967	726.390869	1799.505005	384.017883	707.690918	1772.215454	434.024231	737.590820	1599.216431	328.780426	695.100830	1564.666748	371.697113	643.566040	1612.953979	165.486008	610.629456
147	0.735000	2211.769531	990.038208	728.353577	2211.617188	1025.583618	489.388855	2054.170410	1057.907959	658.155884	2049.465820	1059.391235	561.493896	2095.374756	744.384094	760.278625	2149.517090	723.917725	733.481079	2114.138428	628.837463	724.253113	2071.218018	640.301392	746.477844	1995.067871	557.435425	730.865112	1881.246582	481.908173	750.242004	1905.297607	443.844940	728.250916	1815.562988	386.492859	708.165466	1788.809814	436.563354	737.645508	1613.724731	335.776489	696.108521	1578.414307	379.007568	644.968506	1625.526611	173.438919	609.165710
148	0.740000	2229.432861	989.113770	728.274536	2229.213135	1024.121338	489.120087	2071.270264	1056.410767	658.004333	2066.726074	1057.780518	561.333862	2114.013428	742.587158	760.261353	2168.686035	722.260559	732.742676	2133.439209	626.841187	723.195801	2090.389160	638.235901	746.491699	2015.345093	556.234497	732.235046	1899.768555	481.553467	749.298401	1922.533325	444.016785	728.374512	1831.449585	388.032867	707.726135	1806.632080	440.126648	738.468140	1628.875977	342.647949	696.702271	1593.113525	385.980652	646.281738	1638.531616	181.038864	607.825073
149	0.745000	2247.030029	988.301331	728.262024	2246.402832	1021.807800	488.928619	2088.700928	1054.341919	657.711853	2084.191895	1055.304932	561.141479	2132.720215	741.129883	760.261414	2187.548584	720.900574	733.227417	2152.575195	625.184753	723.397888	2109.445801	636.728149	747.445740	2035.901001	552.547485	731.965393	1918.581787	482.447937	749.787415	1940.420776	443.385559	728.474243	1848.354858	390.279602	708.706604	1824.681885	441.561157	737.990540	1644.434448	349.068542	697.124084	1609.038574	394.012695	647.777283	1652.610107	188.168945	607.390991
150	0.750000	2264.811768	986.787659	728.070435	2264.052490	1019.302673	488.500610	2105.380371	1052.011353	657.767578	2101.348633	1053.205322	560.926819	2151.413086	738.761963	760.618835	2206.546387	719.522156	733.711365	2172.000000	624.089355	724.990479	2129.011963	634.605591	747.281311	2056.398926	549.931152	732.584290	1935.961426	481.581726	749.297852	1958.810425	442.193542	728.702759	1865.072266	391.489594	709.078857	1842.807007	444.690125	738.267883	1660.569092	355.152557	697.645935	1625.164551	400.582611	648.576721	1666.911621	195.710785	606.518188
151	0.755000	2282.136963	985.211609	728.293823	2280.868896	1016.511780	488.800812	2122.796143	1049.467773	657.323853	2118.188721	1050.420532	560.811462	2169.615234	736.733765	760.870422	2225.576416	717.495361	734.489197	2191.876709	621.660828	725.278076	2148.300781	632.986206	749.443848	2076.673828	546.766418	733.568909	1956.617798	481.893890	750.191833	1977.552979	440.683136	729.212646	1882.742188	392.828003	709.934937	1861.535889	447.263855	739.224731	1676.767944	361.078918	698.112915	1642.550903	407.788696	649.384338	1681.916992	202.946075	606.691650
152	0.760000	2299.597168	983.380310	728.035950	2297.948486	1013.525757	488.924744	2139.464600	1047.023071	657.527161	2134.861816	1047.753296	560.755981	2188.382324	734.460022	761.356445	2244.037842	715.483032	735.571228	2211.378418	619.532288	727.239868	2167.839600	629.554016	748.637878	2097.298340	542.879028	734.155029	1977.028809	480.259247	750.127991	1996.499268	439.096649	730.156494	1901.008789	394.174042	710.685059	1880.804932	448.458221	738.206177	1694.690186	368.373230	699.097656	1660.514038	415.045197	650.671814	1697.128540	209.049866	606.720764
153	0.765000	2316.699463	980.855896	727.795349	2315.275146	1011.529724	487.788116	2156.508789	1043.458374	657.431152	2151.911133	1044.644409	560.718872	2206.769287	731.956177	762.076111	2263.078125	713.424194	736.256165	2230.768066	616.150146	727.473816	2186.860840	627.301453	750.749939	2117.890869	539.525085	735.004211	1997.624878	480.340881	751.369080	2015.499878	437.676422	731.687012	1919.030762	395.044525	711.684326	1900.336914	450.584778	739.489502	1712.287231	373.893341	699.316223	1679.038940	421.169983	651.013550	1713.340576	214.483444	606.937744
154	0.770000	2334.024414	978.824585	727.840576	2331.967285	1008.431458	487.344788	2173.267090	1040.489502	656.890381	2168.274658	1041.524902	560.448425	2226.049316	728.818542	762.329712	2281.695801	710.335266	737.754700	2250.700684	613.395691	728.730469	2206.486572	623.595764	750.686157	2138.437012	535.769287	736.402161	2018.335693	478.410736	751.381775	2036.017334	435.920227	732.879272	1938.152832	395.426849	713.192261	1920.493042	451.241119	739.874451	1730.577515	378.597290	699.404541	1698.471069	426.883667	651.146301	1730.055908	220.423065	607.728882
155	0.775000	2351.362305	976.081360	727.566833	2348.735107	1005.563477	486.948303	2190.099365	1036.522827	657.282471	2185.043945	1037.940674	560.611755	2244.359375	725.591431	762.969604	2300.912598	707.833740	738.214539	2271.212158	610.936401	731.416443	2226.997314	619.960938	751.861450	2159.148926	530.960876	737.160095	2040.292358	477.520935	752.271851	2056.080566	433.637512	734.633484	1957.687500	395.572205	713.895752	1941.578979	451.970490	740.277222	1749.390137	383.931732	699.411316	1719.291992	433.359619	651.686707	1747.070801	226.061661	608.100159
156	0.780000	2368.189941	973.212891	726.998474	2364.856934	1002.135620	485.985718	2206.876953	1032.678467	656.738770	2201.466553	1034.496826	560.641174	2263.346680	721.699158	763.078918	2320.278320	704.185303	738.050049	2291.257080	606.151978	730.711670	2246.734375	616.155518	753.379639	2180.399658	526.041382	738.125305	2061.096191	474.673157	752.721985	2076.953857	431.054474	734.989807	1977.266479	395.287659	716.871338	1962.357910	452.379639	741.643066	1768.784668	389.083405	699.825867	1739.733887	438.373718	651.213562	1764.338379	230.046799	609.349243
157	0.785000	2385.500488	970.092224	726.371399	2381.235596	1000.754395	486.321625	2223.435059	1028.550171	656.566284	2217.673340	1030.844482	560.756287	2282.452637	717.857178	763.296387	2339.500977	701.642761	740.544250	2312.163574	602.568604	731.662964	2267.383545	611.987427	753.834290	2200.592285	520.948242	739.173889	2083.191406	473.077332	754.209839	2097.889404	428.051208	737.070923	1997.555664	394.024109	716.660339	1984.041382	452.471283	742.260010	1789.275146	393.820496	699.624207	1761.203613	443.338898	650.605896	1781.960571	234.641342	610.324829
158	0.790000	2402.259521	966.433105	725.898804	2397.643555	998.000488	485.412720	2239.918945	1023.825684	656.288635	2234.419922	1026.431519	560.982727	2301.422852	713.559998	763.623535	2359.067871	697.671265	739.611023	2332.677002	599.323242	733.664917	2288.077637	607.530640	754.425110	2222.586914	515.111755	739.940308	2105.546143	469.725952	754.721741	2119.205811	425.617920	738.294983	2018.789673	393.022766	717.555481	2005.667969	450.929626	741.836365	1810.737183	398.332825	699.787598	1783.010132	447.451050	649.789978	1800.695679	238.307816	611.805908
159	0.795000	2419.424316	963.307983	725.145874	2413.709961	995.203125	485.016632	2256.702393	1019.143005	656.148865	2250.165283	1022.107300	561.319702	2321.268311	709.210632	764.444397	2378.558594	693.114929	739.116699	2353.775635	595.201843	734.888672	2308.883057	602.818298	755.126221	2243.819580	508.994690	740.352661	2128.229980	465.785492	755.521484	2141.190674	420.834351	738.411865	2039.539673	391.345062	717.816711	2028.090942	449.514282	742.263306	1831.058105	402.952148	699.916687	1805.601685	451.302765	649.098633	1820.049072	241.786972	613.518250
160	0.800000	2436.219482	959.339294	724.421021	2430.445801	992.277405	483.969421	2273.153076	1014.403687	655.869507	2266.566650	1017.380798	561.722229	2340.998047	704.728760	764.744507	2398.663574	689.372192	739.707642	2374.788330	590.348877	735.340210	2329.866211	597.883545	755.911865	2266.101807	502.448792	741.181335	2150.991455	462.058655	756.580139	2163.406982	417.681091	739.886475	2061.443115	389.917206	718.151062	2050.917725	447.768890	742.572815	1853.264526	406.718933	699.710449	1828.405762	454.925537	648.045288	1839.057007	244.348511	615.652771
161	0.805000	2452.885010	955.480347	724.045166	2446.111084	988.982544	483.460693	2289.223389	1009.655762	656.136108	2282.142822	1011.284180	561.592468	2360.563477	699.619385	765.402832	2418.546875	685.978271	741.281555	2396.594238	585.990723	736.096802	2351.093506	592.759521	756.756165	2288.362793	495.376770	741.975769	2173.591553	458.370605	758.719421	2185.305664	412.238983	740.897034	2083.143799	387.425201	718.263184	2073.690186	445.351563	743.520447	1875.630249	409.926270	699.434814	1851.699951	458.335052	646.541809	1859.827026	246.731064	617.428589
162	0.810000	2469.739746	951.315674	723.276489	2462.558350	985.422119	482.437073	2305.915771	1004.736084	655.841064	2298.028076	1006.612122	562.072571	2380.204102	694.667419	765.910645	2438.177490	681.655884	741.461670	2417.650879	581.532898	736.025391	2372.631592	587.479370	757.633301	2311.503662	488.473480	743.273621	2197.703857	454.454834	759.363281	2207.835205	409.957916	742.172852	2105.545166	384.719147	717.507141	2097.149902	443.655029	744.495544	1898.402832	412.978455	699.623291	1875.256226	460.260101	645.268982	1880.581299	248.357681	618.643982
163	0.815000	2486.307373	946.747070	722.923645	2478.194336	981.539856	482.023285	2321.896484	999.562561	655.991516	2313.724854	1001.879944	562.203979	2400.413330	689.314331	765.783813	2458.213623	677.145203	741.164795	2439.764893	577.115234	737.242554	2394.546387	582.076233	758.517456	2335.367188	481.542236	744.328308	2221.168945	449.666016	760.172668	2230.976807	404.445862	742.408813	2128.352783	382.707489	718.090027	2120.564209	441.270599	745.019165	1921.962280	415.856201	699.506226	1899.370239	461.841797	643.987854	1901.935547	249.920853	623.175537
164	0.820000	2502.989746	942.023804	723.377808	2494.772461	977.294006	481.350494	2337.546387	993.637695	656.029907	2328.524902	997.734863	562.439575	2420.285889	683.760986	765.367615	2478.521973	672.857544	741.065918	2461.262695	571.819824	736.935059	2416.178955	576.668823	758.870911	2359.347412	474.399048	745.429993	2245.390869	445.995789	762.940674	2254.458496	400.237274	742.450562	2151.206299	380.453125	718.293823	2144.459229	438.314514	745.645813	1945.460938	417.982086	699.378174	1923.751465	463.324310	642.926025	1924.336060	251.067490	626.378601
165	0.825000	2519.336182	937.947083	721.752136	2509.631592	973.353638	480.655762	2352.870361	988.293091	656.267883	2342.811768	993.531189	563.202393	2440.282959	677.646301	764.454773	2498.512939	668.272583	740.421875	2483.128174	567.106140	736.993591	2438.211426	570.626038	758.536804	2383.584717	467.137817	746.809387	2268.960693	440.713348	762.872314	2278.193848	395.728546	742.683594	2174.483887	377.397675	717.781433	2168.338379	435.636230	746.219910	1970.643677	418.653534	698.630981	1948.478271	464.692474	642.383789	1946.820557	251.153275	628.900696
166	0.830000	2535.649658	933.302979	721.057922	2524.153564	969.948059	480.461090	2368.108887	983.225403	656.164063	2356.867676	988.877930	563.615601	2460.338623	672.601318	765.177856	2518.283936	663.373413	739.501648	2505.711670	562.463989	735.647766	2460.500977	565.261475	757.931885	2408.378662	458.931458	747.520691	2294.806641	437.600861	763.120239	2301.993164	391.602478	743.024841	2198.215820	375.089203	718.033691	2192.845947	432.933105	747.406677	1995.427002	420.026428	698.704895	1973.315796	465.003387	641.444031	1970.779175	251.618134	632.321960
167	0.835000	2551.888428	928.692139	719.889832	2539.230469	966.372009	479.652161	2383.300537	978.238098	656.132202	2371.048340	984.197021	563.737854	2480.232178	667.461731	765.375916	2538.417236	659.685974	739.114258	2527.741211	558.096985	734.928894	2483.130859	560.261230	757.802429	2434.107422	451.782623	747.795715	2318.791992	431.575592	763.492493	2326.294922	387.327606	742.322021	2222.796143	372.399567	717.878723	2218.139404	429.767731	746.702881	2020.721436	420.897308	699.473633	1998.766357	464.122589	640.566345	1995.406738	250.760483	635.011353
168	0.840000	2567.854980	924.367920	718.717651	2553.771240	963.502747	478.535767	2397.907227	972.409302	656.109680	2385.701660	979.984497	564.407227	2500.070557	663.248596	765.666565	2558.603516	656.770386	739.025696	2550.268799	555.150574	734.700195	2505.847412	555.117737	757.714966	2460.689453	445.477264	748.160522	2345.320068	428.604187	763.075439	2351.747803	383.578156	742.078308	2248.170654	369.790497	717.335632	2243.588867	426.895874	748.019348	2046.434937	420.085236	698.189880	2023.702637	463.311768	640.473877	2019.801270	249.551163	637.228394
169	0.845000	2583.447754	921.052734	718.086731	2566.906006	961.108093	477.203705	2412.213623	967.709656	656.670288	2400.664307	975.955994	565.437195	2520.471680	658.062134	764.833679	2578.540771	654.442993	737.881348	2573.741699	551.627197	732.778687	2529.381348	550.476196	755.498657	2487.009521	439.118317	746.240234	2370.796875	425.553192	763.844727	2377.956787	379.837494	740.784546	2273.514893	367.105988	716.284485	2269.495605	423.229431	746.783020	2072.912598	420.522430	699.994629	2048.574707	462.788666	640.796936	2045.621948	248.423584	639.851746
170	0.850000	2598.972656	917.276245	717.398438	2579.156250	959.077698	475.545929	2426.777100	963.168152	657.561829	2415.489746	972.158081	566.690613	2541.420410	653.848022	763.360962	2598.878418	651.687866	735.252258	2597.314453	549.748596	731.039246	2552.797119	547.854004	756.000610	2514.386475	432.846710	743.642273	2396.556152	420.615784	762.762634	2402.835938	376.176331	740.000061	2299.302734	364.184692	716.004395	2295.628418	420.936432	747.646790	2099.174072	419.294342	700.165894	2073.942871	461.047180	641.021301	2071.183838	246.968552	641.986328
171	0.855000	2614.295898	914.739624	716.978943	2593.815674	958.143738	474.199310	2441.499023	958.999817	658.588745	2430.293457	968.771057	567.936890	2562.835693	651.045837	762.518982	2620.468506	650.316101	733.924316	2620.691895	548.366638	730.149048	2576.939209	544.895630	754.089722	2541.703125	428.661743	742.658508	2423.702881	417.447754	762.109253	2429.515625	372.791290	739.580444	2326.089844	361.267883	714.954224	2322.202148	417.426331	747.412476	2125.712891	417.484863	701.110352	2099.179932	458.474091	641.557190	2097.982422	243.903397	644.234619
172	0.860000	2629.763916	912.393555	716.157043	2608.858154	957.302307	473.357971	2456.323975	954.769348	659.653809	2444.454346	964.931824	569.086548	2584.362305	649.322388	763.020630	2641.171875	649.509338	732.626160	2643.942871	547.153076	728.867920	2600.976318	542.886230	752.561523	2568.727051	425.926025	742.702820	2451.056641	414.884460	761.735962	2456.522461	370.634613	738.698853	2352.168701	358.770508	714.629089	2349.253662	414.388733	746.365723	2152.911621	414.831909	701.305481	2124.097900	455.393463	642.157715	2125.020508	241.683365	645.670593
173	0.865000	2644.771484	910.986816	715.376038	2622.549561	955.640320	472.237305	2471.392334	952.046143	660.696594	2460.289795	962.336243	570.291504	2606.889404	646.925720	760.859924	2663.473389	648.786011	730.860107	2667.117920	546.243347	727.320984	2624.654785	542.002502	752.738281	2596.031250	423.905548	741.854065	2478.107666	412.471649	761.249878	2483.652100	368.117767	738.127869	2378.438477	356.327240	714.511597	2376.371582	411.856750	746.784180	2180.211426	412.582184	702.757629	2149.494629	452.420776	643.251099	2152.833008	238.673767	647.209717
174	0.870000	2659.025391	909.944519	714.775146	2638.409180	954.256897	471.649872	2486.216553	949.763000	660.644104	2475.669189	959.743591	570.492859	2628.636230	645.809204	761.124329	2684.547363	647.681580	728.782471	2690.267090	545.772888	725.633423	2648.553467	540.290588	751.405884	2622.836426	423.183136	741.085327	2505.083740	410.044708	760.739441	2510.717529	365.854034	737.324036	2405.759277	353.582214	714.681396	2402.730469	408.938873	747.717102	2207.346436	409.415192	703.887329	2174.375244	448.720673	644.036011	2180.986816	234.501160	648.267212
175	0.875000	2672.821289	909.258911	714.354980	2653.087158	952.620544	470.589996	2501.201172	948.295471	659.761414	2490.623779	957.711609	569.840759	2650.828613	644.535583	759.405579	2705.992920	648.243286	727.317871	2713.440918	545.877075	723.930420	2672.771729	539.833862	750.447876	2649.408203	422.811371	740.480103	2532.059814	407.392517	760.027527	2537.835938	364.248749	736.634888	2433.284912	351.496826	714.056946	2429.711914	406.644257	747.391602	2234.363770	405.085876	703.868469	2199.610596	444.353668	645.560181	2209.624756	229.865143	649.920837
176	0.880000	2686.453613	908.922424	714.115967	2668.810547	951.763306	470.598755	2515.946533	947.297668	658.296570	2505.666016	955.998413	568.183594	2672.287842	644.237122	759.990723	2726.655029	648.633728	725.508911	2736.689453	546.691406	722.337097	2696.720947	539.183655	749.326721	2675.669434	422.834961	739.923096	2559.193115	406.147369	759.721497	2565.123291	362.848541	735.957520	2460.381592	349.383575	713.922852	2456.820313	404.922363	746.862000	2261.493164	401.181915	704.631592	2224.508057	439.639618	647.102539	2238.862061	226.063263	650.249512
177	0.885000	2700.217773	908.927429	714.058716	2685.211426	949.444214	470.662537	2530.625732	945.894348	656.568787	2520.767090	955.444702	566.534729	2693.666016	643.709717	759.111694	2747.807861	649.817322	724.784180	2760.062988	548.351318	720.978760	2719.957520	539.756226	749.570557	2702.120605	423.082733	739.872192	2586.049805	405.202881	758.989075	2592.127930	361.799835	735.586731	2488.077637	348.025421	714.080688	2484.090576	402.688599	747.239868	2288.107666	396.085876	705.810547	2249.506592	434.418457	648.425598	2268.192871	221.034714	650.995728
178	0.890000	2714.408691	909.266235	714.183777	2700.693115	948.627991	470.838013	2545.035645	945.514160	655.134094	2536.093262	953.837524	564.202454	2714.717041	644.100403	758.422119	2767.731934	651.575317	724.429504	2782.998047	549.578369	718.945923	2742.885498	540.949280	749.164612	2728.300049	424.541077	738.618958	2612.937256	404.994843	758.014526	2619.291260	361.380829	735.291138	2515.421875	345.635895	714.265198	2511.468994	400.628723	747.027893	2314.935303	390.909180	706.128052	2274.202881	428.429901	649.627625	2298.711182	215.690643	651.609253
179	0.895000	2729.321533	909.931152	714.491760	2716.679443	948.096008	471.783447	2559.474365	944.793335	653.761658	2551.353516	953.720154	562.679199	2734.513672	644.706787	758.408203	2788.382568	653.164124	723.181641	2805.266846	551.974915	718.343811	2765.837158	542.335266	748.521545	2754.426025	425.045380	735.886047	2639.578369	405.048370	757.779175	2647.024902	360.771271	734.031128	2542.569092	343.684418	714.109375	2537.596436	398.654602	745.315063	2341.386963	385.455627	707.622803	2299.412354	422.009552	650.892273	2329.386230	209.907928	652.096680
180	0.900000	2745.250977	910.914612	714.983093	2732.702637	947.013672	472.636932	2573.906982	944.522278	652.680359	2566.624756	953.364197	561.142944	2755.020752	646.306519	758.357544	2808.343750	656.782166	724.414490	2826.914795	555.520630	718.820679	2787.912598	544.779724	748.323547	2780.842529	427.300354	735.457397	2665.891357	404.715454	756.561951	2674.645508	360.849915	732.932800	2570.045166	342.362793	713.921204	2564.287109	397.310303	745.134399	2368.337646	379.899414	708.945374	2324.241211	415.017914	651.927551	2360.948242	203.935623	653.098022
181	0.905000	2762.492432	912.208923	715.658386	2749.112061	946.453186	473.193634	2588.710693	944.392517	651.521790	2581.472412	953.518555	560.819214	2775.146973	648.480042	758.224609	2827.654541	659.575562	724.528320	2849.291016	558.617615	718.322754	2810.071533	547.090820	748.357422	2805.901855	429.690033	734.396362	2692.773926	405.051025	754.770996	2701.636963	361.734985	732.235596	2597.861328	341.097900	713.724792	2591.355469	396.600708	746.019836	2394.769043	372.884399	709.507507	2349.364990	407.530518	653.156494	2392.758545	197.288025	653.364136
182	0.910000	2777.098877	912.834961	716.716797	2765.309570	946.551514	474.242065	2603.463135	944.531311	650.865173	2596.707520	953.943665	559.964417	2794.057617	650.059937	757.508606	2847.152344	662.885742	723.576050	2870.919434	563.066589	718.400818	2832.124756	549.860352	747.564819	2830.993164	432.681580	733.315369	2719.837891	407.323486	754.445862	2728.637207	363.098114	732.082764	2625.558594	339.485107	713.511719	2617.611572	395.418182	745.490479	2420.842529	366.041687	710.114441	2374.036621	399.264404	654.395203	2425.060791	190.636307	654.408447
183	0.915000	2790.674072	913.780334	718.046387	2781.481201	946.620056	474.929260	2618.247070	945.377563	650.498779	2612.490479	954.336914	559.482727	2813.077148	652.711487	758.035400	2866.161133	666.740845	723.913147	2892.034668	567.851868	718.832581	2853.064941	553.952332	747.936768	2856.107178	436.091125	731.247620	2745.723877	409.117554	754.283752	2756.023682	364.306763	730.557678	2653.035400	338.574585	713.550049	2644.214355	394.402222	745.132446	2447.747803	358.825531	710.335449	2399.229492	390.148682	655.302979	2457.845215	184.476685	653.904419
184	0.920000	2804.710449	916.037476	718.804749	2797.059570	946.550659	475.702637	2632.871338	946.966980	649.989014	2627.269287	955.433960	559.381287	2832.061035	656.604675	758.057739	2884.983887	671.258667	724.984314	2913.732422	572.587708	718.695679	2874.504150	557.543396	746.591309	2880.470215	440.814941	730.496643	2770.844482	410.401154	752.668396	2783.105225	367.023499	730.383545	2680.541016	337.622498	713.860779	2670.142822	393.219177	744.259155	2474.519531	350.922424	710.407715	2424.403076	381.187012	656.004395	2491.398926	176.859573	655.251160
185	0.925000	2819.004639	918.161377	719.543762	2813.800049	947.917725	476.630951	2647.661133	948.184265	649.771729	2641.806641	956.563965	559.290710	2851.220947	659.081787	757.111206	2903.521240	675.749268	725.059509	2934.044922	578.227051	719.303528	2895.710205	562.004456	746.214050	2904.409668	446.096100	729.571899	2795.535889	412.414429	750.801819	2809.480469	369.550110	730.295593	2707.791260	337.001465	714.278748	2696.155273	392.400452	743.848572	2501.259033	342.580322	710.224365	2449.630371	371.306396	656.596741	2524.908691	170.212753	654.273132
186	0.930000	2833.016602	920.161072	720.130432	2830.108887	948.573181	477.151001	2662.753906	949.340088	649.690735	2656.248535	957.881958	558.952209	2869.702393	662.417908	756.836182	2921.996338	681.106873	725.354309	2954.714600	583.698608	718.860718	2916.027100	566.896484	746.656799	2927.835449	452.214813	729.583740	2821.037842	414.643799	750.346436	2835.267090	371.564362	729.131104	2735.224121	336.243256	714.254944	2722.017090	391.201813	743.568054	2528.175049	334.529449	710.309143	2475.478516	360.562561	656.673889	2558.832764	163.001999	654.587891
187	0.935000	2846.923584	922.570496	720.827820	2846.229004	949.755615	478.175018	2677.735352	950.510803	649.377014	2672.343750	959.820862	558.502563	2888.246094	667.247925	758.399292	2940.582764	685.851501	725.438171	2975.080078	590.287415	719.008362	2936.738037	572.078430	745.283691	2951.396240	458.009796	728.467468	2845.144287	417.187683	749.622314	2861.859131	374.858765	728.045105	2762.862305	334.821777	713.561218	2748.175537	390.465515	743.838196	2555.193848	325.222961	710.327271	2501.225342	350.014252	656.871826	2593.031982	156.656235	654.769958
188	0.940000	2861.471191	925.615479	721.378174	2862.434570	950.889893	478.325073	2692.703369	953.645386	649.628906	2688.897949	962.267334	557.885681	2906.319336	671.577454	758.313904	2958.389893	691.497986	725.918213	2995.505615	595.912598	717.590088	2956.884521	577.277222	745.680420	2974.519531	464.658386	728.014709	2868.881592	419.453033	748.804260	2887.857666	377.438477	728.173645	2790.122070	334.313782	712.751587	2772.711670	388.306793	742.632935	2582.548584	316.221924	710.114136	2526.910400	339.345551	657.256165	2628.037354	149.812698	654.419922
189	0.945000	2876.170654	928.965088	721.889282	2879.257324	952.776611	478.634369	2707.927979	955.156799	649.464417	2705.847900	964.867737	557.371033	2924.606201	676.139832	758.369934	2976.076904	697.423767	726.340271	3014.447021	603.341187	718.041443	2977.007080	582.799927	745.502563	2997.313721	471.626495	727.350525	2893.544678	420.859955	748.137146	2913.428467	380.173553	728.108459	2816.967041	333.490082	712.417603	2796.822021	386.276672	741.852722	2610.352295	307.080261	709.878296	2553.479980	327.357147	656.726013	2663.484619	143.585541	653.538513
190	0.950000	2892.192871	932.999451	721.868225	2895.612305	954.234253	479.055267	2722.857910	958.590210	649.460327	2721.518555	967.146729	557.046570	2943.338379	680.321777	757.661072	2993.741455	702.983765	726.169067	3033.834961	609.853455	718.062134	2997.226318	588.636292	744.222229	3019.709961	478.797119	727.099854	2917.091797	423.441284	747.530945	2938.572998	383.043518	727.887878	2843.437988	333.204803	712.206116	2821.425049	385.549072	742.404358	2638.084229	297.385864	709.169739	2580.442139	315.301727	656.659790	2698.495117	136.898605	652.942444
191	0.955000	2907.499756	937.080444	721.874451	2912.165527	956.526123	479.989929	2737.567139	960.844727	649.437134	2737.259033	969.266785	556.732544	2961.407959	686.199341	758.950134	3011.807617	709.842896	726.748047	3053.037109	617.783386	718.352356	3016.373047	594.954041	744.155334	3041.786621	485.407562	726.513794	2940.308594	425.672974	747.142700	2963.292480	386.027832	727.550293	2870.214844	332.697266	711.259460	2845.995850	384.510284	741.667419	2666.563477	288.167999	709.159302	2607.604980	303.639313	656.618042	2735.018799	130.418518	653.273865
192	0.960000	2922.415283	941.067383	722.133179	2928.542725	959.171082	480.829956	2752.533447	963.479309	649.540344	2752.258789	971.823486	556.901062	2979.271240	691.150879	759.013977	3029.341309	715.899841	726.879089	3072.412842	623.119080	716.794922	3035.922607	601.559143	743.789185	3063.611816	492.110138	725.380188	2961.943604	428.248016	746.910645	2987.587402	389.105988	727.134155	2897.569824	331.197510	710.186279	2870.537354	381.401184	739.891907	2695.455566	278.971069	708.385376	2635.539551	290.753265	655.729797	2771.484619	125.268929	652.610962
193	0.965000	2936.179199	945.009583	722.986450	2945.196777	961.445801	481.133148	2767.063477	967.161682	649.873535	2767.316895	975.372986	556.504883	2996.848877	696.648926	759.707458	3046.620361	722.067749	727.452881	3091.048828	630.527466	716.462341	3055.278564	607.559509	743.676636	3084.548096	499.251465	724.926575	2983.688721	429.852417	746.776611	3011.459473	392.257507	726.677795	2923.856445	330.964905	710.105957	2894.857178	380.603821	741.599182	2724.281494	269.445923	708.012634	2664.107666	277.981079	654.673584	2807.658691	119.093895	651.801392
194	0.970000	2950.310547	949.291870	723.811951	2961.830566	964.489075	481.945831	2784.622314	970.086975	649.162231	2783.345215	978.639893	556.588867	3014.709229	700.575500	759.054504	3063.567383	728.657959	727.656677	3109.489746	636.678101	715.377991	3074.058350	614.652710	742.899414	3104.647461	506.699982	724.893494	3005.240479	431.603638	746.842102	3034.909424	395.461853	726.219666	2950.338379	329.741150	709.941284	2919.508301	377.425964	739.381348	2753.865723	259.313324	706.487305	2693.295654	265.561157	653.849243	2844.776855	114.280228	650.759705
195	0.975000	2964.678955	954.019409	724.521423	2978.687500	968.140747	482.769836	2800.285645	974.746155	648.987488	2799.579102	982.078857	556.409729	3032.696777	706.516907	759.473267	3080.968750	734.436218	726.946167	3127.518555	644.815979	715.606445	3093.369385	619.789307	741.018738	3123.639893	514.066162	725.604370	3027.802979	433.283112	746.549988	3057.938721	398.698547	725.798096	2977.258545	329.300842	709.004456	2944.066162	376.497345	740.715759	2782.944580	250.381851	706.270020	2723.734863	251.352325	651.914246	2881.769287	109.042931	650.272766
196	0.980000	2979.830322	959.191650	725.029663	2994.990234	971.017334	483.835083	2815.042725	980.101501	649.178406	2816.877930	985.872803	555.870422	3049.951660	712.211548	759.883667	3097.602295	741.387390	727.504395	3145.173828	651.414429	715.335754	3111.377197	626.242126	741.048218	3142.144043	520.947388	725.570374	3047.651611	434.965576	746.406799	3080.548096	401.947052	725.451538	3005.232422	326.836639	707.244141	2967.817383	372.071808	738.256348	2812.781006	240.634766	705.433105	2753.275635	239.298004	651.053650	2920.251221	104.932968	648.556152
197	0.985000	2996.306641	964.539185	725.135681	3012.045166	974.129272	485.049347	2832.071045	982.460205	649.135437	2834.402344	988.880798	555.630371	3066.901855	718.461670	760.507019	3113.742432	748.208557	728.940308	3162.991699	658.751404	715.149414	3129.193359	633.121521	740.556763	3160.247559	527.474365	725.062988	3069.810791	436.584015	747.049561	3102.738770	405.186890	725.218323	3030.949951	326.555054	708.036133	2991.838379	369.528839	738.541870	2843.910400	230.011719	703.478088	2782.900879	227.574677	650.444153	2957.219482	101.137558	648.599304
198	0.990000	3011.722656	968.845764	726.311707	3028.795654	978.169800	486.031769	2848.992676	986.197998	648.909363	2851.534912	992.635193	555.505615	3083.650391	724.320068	761.001465	3130.022949	754.446533	729.890015	3179.755615	665.628418	715.362488	3146.337891	639.175903	740.692078	3177.181396	534.637207	726.157532	3088.874512	437.772430	746.880920	3124.511963	408.397552	725.136902	3056.377686	327.097534	706.033936	3015.580078	368.753113	738.925720	2874.774414	220.304749	701.847900	2815.375488	214.162155	647.728699	2995.081787	97.449738	648.008789
199	0.995000	3026.537109	973.057495	727.707458	3046.120117	981.599609	487.380219	2865.914551	991.714050	649.351990	2868.249756	998.121948	555.292725	3100.548096	730.317627	762.130127	3145.853271	761.485168	732.037170	3196.712891	671.037048	714.242798	3163.327881	645.396484	740.661194	3193.914307	540.878174	726.309448	3109.916748	437.524353	746.975952	3145.868896	411.558533	725.245667	3082.396973	327.033997	705.792969	3038.865723	366.982269	740.368347	2905.986816	210.418701	700.234314	2847.108398	201.313293	645.901917	3034.371338	95.702263	647.003601
200	1.000000	3043.436523	979.631165	728.707825	3062.565186	984.893494	488.560028	2881.308105	995.693420	649.532288	2884.107178	1001.875183	555.359924	3116.854492	736.242493	762.602051	3162.915771	766.112000	730.805542	3213.138916	676.666077	712.949402	3179.681152	650.728455	740.327209	3209.970215	547.083191	727.587402	3129.272705	439.949036	747.763977	3166.810303	414.649292	725.582947	3107.713623	327.979401	706.617981	3062.654541	363.839569	739.002502	2937.696289	200.687943	698.719971	2879.672607	190.433914	644.128357	3072.223877	93.072067	646.633667
201	1.005000	3058.220947	983.735718	729.386230	3079.206543	988.240723	489.601074	2896.979492	999.047424	649.432068	2901.534912	1004.758484	555.399841	3132.593750	741.967896	764.181763	3178.686279	771.828064	731.254517	3229.139893	682.963928	713.437439	3195.444336	656.517456	740.582458	3226.002930	552.671387	728.299866	3148.551758	441.977509	749.490784	3187.337646	417.649384	726.187195	3132.708984	327.516754	706.678284	3085.804932	361.022736	737.861328	2969.802490	191.353348	697.062195	2913.089600	178.346130	641.933472	3110.289063	91.502251	646.179016
202	1.010000	3073.082520	987.977783	730.405212	3096.046143	991.582397	490.782837	2909.392090	1005.170654	650.410217	2918.744385	1010.178528	555.597534	3148.361816	746.531067	764.787842	3194.182617	777.103394	732.275574	3244.590088	688.060547	714.119751	3211.037354	661.510376	740.555359	3241.372070	558.207703	728.891418	3166.925537	442.451294	748.480103	3207.451660	420.538239	727.096863	3157.631104	327.363922	706.791687	3108.947021	360.160187	739.278198	3002.034180	182.506226	695.355896	2946.632324	167.325134	639.501099	3148.143799	90.759201	645.619507
203	1.015000	3088.510986	992.015625	731.247314	3112.671387	994.695129	492.142853	2926.524658	1009.727051	651.199097	2935.096924	1015.599365	555.492371	3163.811279	750.659851	764.257446	3210.276611	781.164124	731.885376	3259.595703	692.976440	715.452576	3226.270020	666.218018	741.039124	3256.381104	563.689880	729.578552	3185.496094	443.092926	748.654907	3227.133301	423.348755	727.927002	3181.886719	328.053741	707.418518	3131.298340	357.345490	739.371216	3033.804688	175.227753	694.967712	2980.842041	156.276840	638.071106	3185.942383	90.908592	645.185303
204	1.020000	3103.807129	996.497986	731.886475	3129.320313	997.697693	493.422058	2942.468994	1014.335693	651.218506	2952.700684	1017.117126	555.914978	3178.362793	755.606140	765.767029	3225.413086	784.792847	732.163086	3273.881592	696.822693	716.553406	3240.270020	670.775574	742.192993	3270.462402	567.138855	730.133179	3203.739990	443.504944	749.216492	3245.998291	425.946411	729.418945	3206.142578	328.527191	708.008301	3154.136963	354.503723	737.922119	3065.984619	167.010101	693.326782	3014.948242	145.963257	635.518250	3223.134033	91.283928	644.522217
205	1.025000	3119.394531	1000.215027	732.683228	3145.869141	1000.827576	494.488617	2958.691406	1018.651611	651.300964	2968.990967	1022.670227	555.974487	3192.175293	759.469116	767.197754	3239.765381	788.559082	734.048096	3288.514648	700.338257	717.150452	3254.052002	674.349060	743.874146	3283.927734	571.507324	730.855957	3221.330078	443.587158	749.752686	3266.300049	427.006500	729.971313	3230.040527	328.730408	708.676147	3177.041260	351.811493	736.250305	3099.007080	160.397903	692.248352	3049.518311	136.916977	633.553467	3260.167969	92.471878	644.365723
206	1.030000	3135.424805	1004.386719	733.416687	3162.286621	1004.020203	495.781799	2976.082520	1023.436340	651.767151	2986.270264	1028.056763	556.688660	3206.962402	761.972229	765.604004	3254.359619	791.498413	735.746948	3302.267334	703.081482	719.402100	3267.404297	675.905396	744.268005	3297.008301	575.575806	731.768494	3238.468506	443.199768	750.261292	3284.972412	428.893280	731.030579	3253.671875	328.766296	709.425903	3198.434082	349.716156	737.689575	3131.732910	153.555252	690.622498	3083.675537	127.867126	631.720764	3296.585693	94.335487	643.389465
207	1.035000	3151.067871	1007.880371	734.019104	3178.836670	1006.889160	496.897644	2992.993652	1027.782593	651.940369	3004.572998	1032.122681	557.401794	3220.020508	764.144592	767.260132	3267.996094	794.643250	738.171326	3316.079346	704.372681	721.046936	3280.627441	678.556458	745.032959	3308.737061	577.961487	732.978699	3255.960938	442.073151	751.692871	3302.572021	431.111755	732.636414	3276.802490	328.985199	710.182312	3221.106934	346.254730	736.414368	3164.276855	147.368423	689.193359	3117.747314	119.466782	630.544067	3332.322754	97.671669	643.128296
208	1.040000	3166.837891	1011.262268	734.574768	3195.133545	1009.510437	497.850555	3009.812256	1031.999268	652.209473	3019.687256	1034.648438	556.668091	3233.174072	766.739990	766.950500	3282.384277	795.117981	739.942200	3328.977539	705.017578	723.479370	3292.722900	679.288635	746.078125	3320.188965	581.051270	734.361877	3272.216797	441.835693	753.307800	3320.186279	432.022003	733.286621	3299.656982	329.096252	711.046509	3242.770508	344.062988	736.803528	3197.116455	141.833633	688.427002	3152.112305	111.572235	628.288940	3367.511230	101.415009	642.595215
209	1.045000	3182.963135	1013.699219	735.385010	3211.357910	1011.971497	499.049866	3025.614990	1035.370728	652.298035	3035.593994	1038.872559	556.673645	3246.177734	766.438965	766.840820	3295.275391	796.833984	743.716309	3341.710449	705.097595	725.935059	3304.230957	680.103516	748.082275	3331.470703	582.449768	735.453796	3289.007568	440.051514	753.178162	3337.055176	433.137848	734.934204	3322.257080	329.076599	711.606628	3263.827637	341.012299	736.635925	3229.340088	136.472275	688.241272	3186.066406	104.447556	626.948669	3401.240479	105.307098	640.889709
210	1.050000	3197.330811	1015.961853	734.926880	3227.600098	1014.500488	500.066650	3041.801758	1038.470947	652.569397	3052.217529	1040.782349	556.627258	3258.405762	766.910400	767.613953	3309.429932	795.940125	744.753784	3354.041016	703.884094	728.866516	3315.451172	679.798523	750.427124	3341.934082	583.376587	736.553833	3305.766602	438.536102	752.577637	3354.346924	433.598694	735.846130	3344.101318	329.200836	712.017822	3284.979248	339.116821	736.358887	3262.574219	131.106674	686.378235	3220.178467	97.813797	626.457642	3434.739746	110.737053	640.198853
211	1.055000	3213.146240	1017.775208	735.479065	3243.767578	1016.549927	501.032776	3057.751709	1041.380859	652.680298	3068.593506	1044.347168	556.726074	3271.044189	768.107727	768.376709	3322.680176	796.047729	747.118103	3365.953125	703.174683	731.911255	3326.360352	679.109192	752.378784	3351.978271	585.056458	737.497009	3322.784668	436.236816	752.770813	3371.104004	433.474640	736.512878	3365.592041	328.996521	713.001892	3305.801514	336.221436	736.223877	3293.910400	128.556549	686.783569	3252.453125	92.705948	626.127930	3466.684082	115.600090	639.341858
212	1.060000	3229.013916	1019.699341	735.839111	3259.646729	1018.425598	501.727478	3074.238281	1044.509399	653.671570	3085.168945	1046.600952	557.693542	3283.765625	767.479370	768.866577	3336.913818	793.518799	747.385742	3377.837891	700.647095	734.526184	3337.444580	677.958008	754.636230	3362.256104	584.864014	737.778748	3338.671387	434.286682	752.299866	3387.521240	433.966858	737.361938	3386.845703	328.909149	713.112427	3326.943848	333.363586	735.964294	3324.486816	124.431381	686.560120	3285.700439	87.883018	625.554993	3498.498047	121.622452	638.444702
213	1.065000	3244.761719	1020.898499	736.304749	3275.468018	1020.069397	502.446136	3090.168701	1045.316772	654.330383	3101.060059	1048.715576	557.594360	3295.349365	768.119629	772.053406	3349.426270	792.644958	750.118530	3389.313721	699.457214	737.082703	3348.647461	676.446899	756.916992	3372.569580	584.051453	738.208130	3354.659912	432.701935	753.560425	3403.731201	433.534851	738.063538	3408.023682	329.038940	713.747498	3347.007813	330.946045	735.959045	3355.303223	122.646553	686.129456	3317.525146	83.362007	625.572693	3528.563232	127.578133	637.563354
214	1.070000	3260.439941	1021.664490	736.918823	3291.176270	1021.339844	503.268921	3105.453613	1046.936401	654.692871	3116.991211	1049.496704	557.730225	3307.520020	767.116699	774.408203	3362.679688	791.268921	750.961304	3401.037842	696.226563	738.868469	3360.326172	674.679321	758.625061	3383.273926	582.288513	738.560425	3371.197510	430.452118	754.196045	3419.690186	433.820618	738.992371	3428.052734	328.972443	714.666870	3367.290039	329.069611	735.958374	3384.356689	120.724724	687.354614	3348.323730	80.420433	626.228516	3556.911377	133.494446	636.568359
215	1.075000	3275.970459	1022.219910	737.541748	3306.850098	1022.248047	504.015350	3120.922607	1048.803711	654.911255	3132.545654	1051.629761	557.669312	3320.525879	765.769531	776.021667	3375.591064	788.696594	752.709717	3412.812500	694.006287	739.904907	3372.265381	672.658203	760.651611	3393.444824	579.597290	739.063293	3387.117676	428.375031	753.439209	3435.660400	433.357056	739.393921	3448.300049	329.173218	714.996399	3386.883545	327.018097	736.322083	3413.971436	118.731781	685.581238	3378.180664	77.077301	626.870422	3584.151123	140.068390	635.684143
216	1.080000	3291.425781	1022.485046	738.078247	3322.630615	1023.022278	504.783081	3136.794434	1048.574585	655.410034	3147.996826	1052.599976	557.825256	3333.895020	764.329590	777.262146	3388.160400	787.725952	754.512207	3425.123779	691.048340	740.701660	3384.398682	670.788574	761.768555	3403.680908	576.383728	739.709106	3403.790771	427.074554	753.670227	3451.835449	434.012329	740.086853	3467.189941	329.889038	715.772949	3406.167236	325.494873	736.796814	3441.570557	116.853584	686.506104	3405.961182	75.625916	628.656494	3610.309570	146.184540	634.861206
217	1.085000	3306.983398	1022.741821	738.826965	3338.210205	1023.674683	505.596436	3152.468994	1049.311523	656.252686	3163.180664	1053.057861	558.080200	3347.652100	762.548645	779.208008	3401.378662	785.005249	755.488464	3437.629883	688.214233	740.896240	3396.697266	668.457581	763.487549	3415.187988	573.100952	740.378845	3419.988281	425.847076	753.781799	3467.225586	433.648285	739.458679	3487.081543	330.391327	716.408875	3426.089844	324.284851	736.992004	3468.268799	117.017944	687.876770	3434.868896	73.046173	628.936646	3635.510254	152.242004	634.224731
218	1.090000	3322.178711	1022.325256	739.401611	3353.425537	1023.750000	506.353668	3167.772461	1049.737793	657.058411	3178.718018	1053.017700	559.175049	3361.155518	760.888733	780.665649	3414.638916	783.270203	755.878296	3450.163574	685.941101	741.821533	3409.655029	666.521301	764.936096	3426.920654	569.481567	740.810791	3436.192627	424.188293	753.428833	3483.284668	433.540375	738.816406	3505.442139	331.302765	716.869629	3445.262695	323.039337	737.439819	3493.435303	117.177765	689.030029	3460.501221	72.975876	630.616882	3658.983398	157.143768	633.422607
219	1.095000	3337.629883	1021.641479	740.318848	3368.601563	1023.624146	507.064667	3182.531494	1048.576660	657.446350	3193.949463	1053.006958	560.332642	3375.477539	759.220398	780.947144	3428.507324	781.239563	755.868774	3463.413574	683.710510	742.080322	3423.421631	664.500732	765.096191	3438.248047	565.006958	740.746094	3452.487061	424.358704	755.345398	3499.499023	434.464539	739.837402	3524.298096	331.927795	716.918030	3464.052246	322.578247	738.808411	3518.084229	117.502663	690.231445	3484.471924	72.500099	633.095581	3681.326416	162.133728	631.907715
220	1.100000	3352.412842	1021.011963	741.037292	3383.867920	1022.912292	507.905182	3197.224365	1047.685181	657.614197	3209.283447	1052.835815	561.298096	3389.324463	756.759338	781.759644	3442.671387	778.452637	755.874817	3477.390381	681.937195	741.733093	3437.214355	662.546021	765.142883	3449.994873	560.476624	740.898254	3469.130615	422.145813	753.812988	3515.593262	433.832001	738.268799	3542.804199	332.584015	717.475464	3483.548828	321.817566	739.213501	3541.048584	118.367500	691.350769	3508.451172	70.775421	634.542297	3702.552246	165.950409	630.660583
221	1.105000	3367.153076	1019.405762	742.001587	3398.957764	1022.646667	508.651550	3212.497559	1045.899170	658.585510	3223.806396	1051.504150	561.816040	3403.988525	754.303467	781.943787	3457.172363	776.098022	755.575378	3491.620117	679.889282	742.079773	3452.024658	659.944702	764.644409	3462.442627	556.194763	741.609253	3486.333740	421.849213	754.894714	3531.914307	434.569702	738.538452	3560.459717	333.240417	717.243896	3501.971191	321.794373	740.958984	3563.776855	117.627548	690.613708	3531.004395	69.721191	635.181580	3722.749023	169.452103	629.299805
222	1.110000	3382.264893	1018.167297	742.842224	3413.757568	1021.767883	509.265076	3226.801025	1044.096313	658.781860	3238.635254	1049.739136	562.561096	3417.737793	753.065186	784.019226	3470.997314	775.113953	757.218262	3505.938477	678.351624	742.185486	3465.736816	658.326111	765.387573	3474.810059	551.643127	742.010620	3502.872314	420.892700	754.320801	3548.515381	433.892731	738.436523	3579.115723	333.107239	716.649597	3520.345703	320.751312	741.363892	3584.535645	118.641373	691.702698	3552.763916	69.563789	635.181152	3742.383545	171.224579	627.575684
223	1.115000	3397.140869	1016.583862	743.519043	3428.777344	1020.637573	510.034363	3241.835205	1041.602661	659.978821	3253.540283	1047.219849	563.180908	3432.912842	750.959717	784.323608	3485.861084	773.320068	758.198364	3520.877686	676.367615	742.177490	3480.699951	656.291687	764.958008	3488.701416	547.454102	741.557068	3520.155273	420.078400	755.277710	3564.658936	434.278290	738.443787	3596.608887	333.510925	716.593445	3538.672363	320.528564	741.388306	3603.967285	117.264679	691.118408	3571.677490	68.143837	636.899231	3761.364746	173.236694	626.269714
224	1.120000	3411.486572	1014.736694	744.442383	3443.505371	1019.619507	510.507843	3256.287842	1039.338867	659.596619	3268.113281	1044.714111	563.805664	3448.670898	748.775696	784.614319	3500.912598	771.899841	759.174927	3535.914795	673.935242	741.981995	3496.105469	654.527466	765.022095	3504.016357	544.006042	741.478333	3537.227783	418.517670	754.986633	3581.594482	433.154297	738.373230	3613.541016	332.730560	716.060303	3556.522217	319.483002	741.389893	3622.172607	118.072182	692.893127	3590.189209	68.118492	637.108459	3778.677734	173.623810	625.388916
225	1.125000	3426.161865	1012.834045	745.167664	3458.165527	1018.011230	511.068939	3270.346191	1036.664673	659.925903	3281.846436	1042.714355	565.001404	3463.420166	747.166138	785.742676	3516.777588	769.150574	759.667358	3550.558594	673.545105	742.954285	3511.018066	653.235107	765.748596	3521.047607	541.876831	741.982056	3554.002441	417.682770	756.211548	3597.745850	432.889557	738.516541	3630.509521	332.513184	716.421692	3573.855469	318.177795	741.457031	3639.631592	116.280602	691.944763	3607.656006	66.198685	637.361450	3795.198486	174.170517	624.941833
226	1.130000	3440.803955	1010.800171	745.753845	3472.992676	1016.564941	511.682037	3284.956543	1033.534790	659.908081	3296.813232	1039.244385	564.862549	3479.032471	746.036011	787.502563	3531.887451	768.460144	761.403503	3566.240234	672.263489	743.010376	3526.836426	651.337524	765.408386	3539.078857	540.682556	743.483398	3569.977783	416.471252	756.540466	3613.990234	430.841003	738.445068	3646.368164	330.990845	715.952087	3590.489746	316.570892	741.944214	3655.918701	114.806549	691.871155	3624.300537	64.224876	637.209595	3810.565186	173.717194	624.239929
227	1.135000	3454.756592	1008.352966	746.621094	3487.574463	1014.798584	511.987396	3298.993652	1031.151367	660.085205	3310.962158	1036.293213	565.200623	3494.934082	743.952820	788.119995	3547.497314	767.481140	762.094910	3581.724854	670.692871	742.974854	3542.241699	649.480042	765.007751	3558.038818	541.264648	744.905518	3585.952637	415.778961	758.783203	3629.891846	429.811005	739.513184	3662.439941	329.365845	715.983521	3606.478760	314.479797	742.674744	3671.854492	111.800278	691.221558	3639.031494	62.484589	637.760925	3825.278076	172.462433	622.829163
228	1.140000	3469.010498	1006.192383	747.409912	3502.147705	1012.547607	512.513977	3313.376953	1027.523926	660.264709	3325.281738	1033.416016	565.420593	3510.838379	742.624878	789.545349	3563.686768	765.952637	762.387634	3597.654053	669.949219	742.747253	3558.345703	649.214966	765.796448	3576.652832	541.357422	746.109375	3601.383301	412.958160	758.443237	3645.909912	427.499268	739.502808	3677.772461	327.059479	716.075684	3620.935303	313.421997	743.689453	3685.924072	109.000412	691.787292	3653.096191	61.666637	637.800049	3838.773926	170.709396	622.117615
229	1.145000	3483.304443	1003.774475	748.236267	3516.265381	1010.072937	513.089783	3327.684570	1024.227417	660.674133	3339.919189	1029.852051	565.663635	3526.609375	741.323669	790.019470	3578.836426	764.803711	764.124817	3614.278809	668.576904	743.358032	3574.996582	647.357910	765.374756	3596.658936	542.089844	747.864746	3616.613281	410.553680	758.403870	3661.345459	424.774506	739.609802	3692.445801	324.206360	717.272034	3636.291992	310.067566	743.233093	3700.244141	107.412079	692.989380	3666.390137	59.794888	638.109741	3852.141357	167.560059	621.452087
230	1.150000	3497.097900	1001.322388	749.205627	3530.663330	1007.671387	513.486450	3341.693604	1020.522949	660.725891	3353.887207	1026.583252	566.001404	3542.498047	738.988037	789.102417	3595.848877	762.122192	762.944946	3630.651611	667.188599	742.566101	3591.688477	645.479431	765.152466	3615.607910	541.881165	748.633850	3632.154541	407.387848	758.110535	3676.570313	420.943665	740.010986	3706.710938	320.973572	717.857178	3649.759277	308.110962	744.794312	3712.647949	105.748260	693.995605	3676.888184	60.524014	639.456055	3864.459473	163.803497	620.237549
231	1.155000	3511.451416	998.926758	750.101563	3545.273438	1004.626221	514.204834	3355.937500	1016.584839	661.036499	3368.224365	1021.804565	566.450134	3557.983887	737.378357	788.776855	3611.368652	761.329346	763.323792	3647.348633	666.769409	743.737854	3607.676025	644.986816	765.592834	3634.947021	541.400635	749.374268	3645.574951	405.500641	759.565125	3691.064697	418.928284	741.208496	3720.389648	317.864563	719.367737	3663.838379	304.829285	744.751038	3724.252930	103.859146	694.753235	3686.718750	62.570999	641.027222	3876.298096	158.272888	619.485107
232	1.160000	3525.530029	996.261841	751.095886	3559.338623	1001.207214	514.829224	3370.006104	1012.285828	661.376648	3381.911621	1016.622253	566.915344	3573.044678	735.111572	787.632263	3625.970459	760.840881	764.789795	3663.598633	665.086182	744.211365	3624.120850	643.129761	765.870789	3653.419678	540.339722	749.456238	3660.746826	402.687683	759.873901	3705.970459	414.868011	741.234070	3734.656250	313.853088	719.567749	3677.072998	302.264099	745.656128	3734.477051	102.068474	695.554688	3695.392578	64.158577	640.534607	3887.295166	150.327423	617.518982
233	1.165000	3540.096680	994.031799	752.147034	3573.514404	997.699158	515.401978	3383.541504	1008.011047	660.806580	3396.026611	1013.041382	567.211853	3588.364014	732.361145	786.894470	3642.198975	757.919434	763.862427	3679.860352	663.439880	744.770630	3641.611328	639.854797	764.026672	3671.547119	539.283691	749.118774	3674.351807	400.851868	762.239136	3719.983398	412.037872	742.935486	3747.652832	310.307526	719.543579	3689.630859	299.591888	746.841492	3743.828369	99.168877	696.134033	3704.001709	64.973366	638.510864	3898.353760	141.985168	616.087341
234	1.170000	3555.016846	991.603027	753.186157	3587.600830	994.443176	515.833374	3397.849121	1003.747498	661.115845	3409.866699	1008.873779	567.638123	3603.207764	730.455566	787.018616	3656.828857	756.237976	764.377991	3695.809326	661.554138	745.757568	3656.487793	639.202759	765.789734	3688.534180	537.925171	746.870605	3689.579346	396.715454	761.570190	3734.708984	408.640747	742.582397	3760.190430	306.594727	719.616577	3702.904785	296.206482	745.663391	3751.863525	96.240738	695.404968	3710.645752	66.588081	636.462402	3908.736816	130.601929	614.753784
235	1.175000	3569.207275	988.562134	754.280273	3601.585449	990.679138	516.015869	3412.808105	999.857300	660.942993	3424.287109	1004.637634	568.251038	3617.896240	727.144409	787.853943	3671.652100	753.102051	764.264282	3711.601074	659.296021	746.819702	3672.083496	636.838440	767.078552	3704.388672	536.067078	745.122925	3703.848145	394.505157	762.835083	3749.212402	404.274231	742.391479	3773.123047	302.200348	718.350220	3716.113525	293.122925	746.302429	3757.433594	91.421486	692.973877	3716.974365	68.616081	632.907349	3917.438965	119.302788	614.319031
236	1.180000	3581.317627	983.916565	753.941528	3615.441650	986.458130	516.598633	3427.030762	996.194580	661.191406	3438.380371	999.939941	570.492065	3632.125000	724.327881	789.311584	3686.484375	749.571838	764.311035	3726.286133	656.205933	748.128235	3686.139404	634.508667	769.072754	3719.595703	534.535522	743.480469	3718.368408	390.768738	762.889343	3763.642578	401.182770	742.378357	3785.439453	298.433105	717.020874	3728.177246	289.961487	745.957886	3761.244873	87.269356	689.953552	3721.737549	69.566185	629.361206	3925.778809	107.284607	612.776611
237	1.185000	3596.196289	980.465332	754.494995	3629.665771	982.434204	516.753357	3440.441406	991.506165	661.493103	3452.099609	995.093933	570.914490	3646.927979	719.718933	789.764648	3699.712158	746.438660	765.864685	3740.294189	653.016968	749.734680	3701.532471	630.635559	769.956848	3735.049805	532.372925	743.875854	3733.383057	387.101044	761.768311	3778.478271	396.406311	741.369812	3797.356445	293.820190	714.992004	3739.642090	286.101318	743.179260	3764.613281	85.713371	686.755371	3725.264893	71.150871	627.144775	3933.215088	95.519882	612.851074
238	1.190000	3609.294189	976.061523	754.817505	3643.263184	978.373169	517.039307	3453.652588	987.039246	661.903137	3465.187744	989.550232	570.116821	3660.821777	716.408203	791.638672	3713.939941	742.847473	767.436096	3754.758301	649.598022	751.519226	3716.235107	626.448059	771.636841	3750.214355	530.448120	745.782471	3747.737305	383.933533	760.981079	3793.062988	392.375183	740.231384	3809.233154	289.158691	712.360413	3752.450195	281.897095	739.985229	3768.734131	87.128609	684.025208	3729.009033	72.040565	625.107727	3939.828369	84.040756	610.865967
239	1.195000	3623.445801	972.687439	755.240723	3657.301270	974.016235	517.276428	3466.628418	982.298462	663.012573	3477.960938	985.559692	570.587830	3675.137939	714.880127	794.663269	3728.571533	739.632935	770.068359	3769.284424	647.159363	753.727600	3731.846436	622.901428	772.148010	3765.220215	527.525818	747.982056	3761.471191	380.468353	759.867798	3807.388916	388.463715	739.965637	3821.654785	285.616119	710.790161	3763.610107	279.346161	737.861450	3773.684814	87.692703	680.392822	3731.742188	74.810066	624.261414	3944.107666	73.811195	606.207397
240	1.200000	3636.571045	968.817505	755.509155	3671.071777	970.084473	517.370056	3479.468994	978.660339	663.316956	3490.916504	981.351929	570.990601	3689.012451	712.851013	796.841370	3743.154297	738.373413	772.991455	3784.209473	646.417297	756.589111	3746.701172	620.386963	773.373169	3780.145264	524.688110	750.384460	3775.745605	378.976410	758.212524	3822.285156	386.008209	738.687561	3833.594727	282.514404	708.695435	3774.630127	278.369781	736.188782	3779.786377	90.230530	676.838318	3734.150146	76.277222	622.096069	3947.922363	66.314323	599.350525
241	1.205000	3650.029541	965.648926	755.840515	3684.780762	965.900330	517.859314	3491.567383	975.244995	664.076965	3503.458740	976.382324	570.917419	3703.945313	710.978577	798.431519	3757.911865	737.772705	776.587891	3799.407959	646.609070	760.297424	3761.673584	621.063049	775.815918	3794.791260	522.104919	752.533752	3790.510010	378.509277	757.150696	3836.801270	384.518982	736.825745	3844.411377	281.232666	706.346497	3786.122314	279.319214	735.638367	3785.727539	92.679169	675.876648	3736.418701	77.277252	619.607605	3950.435791	62.974033	595.672546
242	1.210000	3662.372314	963.045044	756.211487	3698.219971	961.955261	518.167725	3503.238525	971.928528	663.688782	3516.276855	970.495483	572.186462	3718.483398	710.454712	799.777710	3772.245361	738.373108	778.814270	3814.965332	647.618530	762.975220	3775.667236	621.621399	777.430908	3809.415771	520.105408	754.516052	3804.765381	379.735077	756.419739	3851.098145	383.862579	734.626343	3854.919189	281.191895	703.297791	3797.861328	279.842377	733.735657	3790.142090	93.521591	673.645203	3737.734375	78.230812	617.929565	3951.890625	61.992569	595.974548
[truncated: 81 more columns]
