# Supplementary material for: Biomechanics of running: A special reference to the comparisons of wearing boots and running shoes
Source: PLoS One. 2022 Jun 24;17(6):e0270496. doi: 10.1371/journal.pone.0270496 (PMC9231798; doi:10.1371/journal.pone.0270496)
Supplement: S1 File — The file contains experimental markers and force data (TRC and MOT), OpenSim model (OSIM), setup (XML), and output (STO) files for 17 participants, 2 conditions (boot\shoe), and 4 trials which are stored in separate folders. (ZIP) [file pone.0270496.s001.zip › DataSet/s01/shoe/T1/results/s01_shoe_T1_inverse_dynamics.sto]

Inverse Dynamics Generalized Forces
version=1
nRows=243
nColumns=26
inDegrees=no
endheader
time	pelvis_tilt_moment	pelvis_list_moment	pelvis_rotation_moment	pelvis_tx_force	pelvis_ty_force	pelvis_tz_force	hip_flexion_r_moment	hip_adduction_r_moment	hip_rotation_r_moment	hip_flexion_l_moment	hip_adduction_l_moment	hip_rotation_l_moment	lumbar_extension_moment	lumbar_bending_moment	lumbar_rotation_moment	knee_angle_r_moment	knee_angle_l_moment	knee_add_r_moment	knee_rot_r_moment	knee_add_l_moment	knee_rot_l_moment	ankle_angle_r_moment	ankle_angle_l_moment	subtalar_angle_r_moment	subtalar_angle_l_moment
      0.00000000	    -71.93122609	      5.32306378	     29.02180011	    -10.54096190	    703.09616455	     18.63435411	    -24.48456839	    -32.30049279	      7.16821211	     -0.78834993	    -30.05492758	      5.13616266	     10.49769530	      2.73294248	      7.10123577	      7.75086408	      4.76218953	    -16.14856232	      1.11518437	    -14.90671580	      0.35054736	      0.96618824	      3.43010408	     -1.53368230	     -1.92527110
      0.00500000	    -62.30279334	     29.88098110	     17.38464626	    -37.10425546	    347.88679508	    -55.57598748	     22.37389464	    -21.19417714	      3.37586962	    -45.20821095	    -27.08052686	      7.10257947	    -17.22543774	     -1.17751095	      5.49316220	      0.06043212	     25.53866281	    -10.58176800	      0.22101710	    -14.05679715	      1.79462921	      1.65542136	      2.23687929	     -1.23688998	     -1.91457356
      0.01000000	    -37.68396779	     39.90437450	      6.88701152	    -38.96070836	     61.00785026	   -100.08461771	     63.84700411	    -15.03107004	      0.26649832	    -74.84729668	    -18.96959729	      7.54891319	    -35.15457023	     -3.15424836	      1.35440215	     -7.64852669	     41.32649107	     -7.10169713	     -0.58175703	    -10.65554177	      2.97597325	      2.32234387	      0.95976346	     -1.09860278	     -1.58772175
      0.01500000	     -7.86776275	     41.96133707	      0.93223482	    -14.55792328	   -110.83545814	   -107.75137817	     93.63605824	    -13.44317592	     -1.94255972	    -88.11397233	    -10.29414840	      6.95737158	    -42.41437659	     -0.90037349	     -1.78585083	    -14.00009962	     51.07170416	     -5.41075838	     -1.21647370	     -6.52697890	      3.75669218	      2.78206052	     -0.21289732	     -1.06911815	     -1.12931190
      0.02000000	     16.30198436	     40.79820473	      1.97267321	     25.54059239	   -165.81840722	    -80.37054034	    109.12589821	    -14.72840221	     -3.40394048	    -89.24430782	     -3.67108667	      5.89400054	    -41.41329770	      4.79643163	     -0.67809346	    -18.01767548	     55.53207015	     -4.63773534	     -1.64944077	     -3.14078540	      4.15338598	      2.95571121	     -1.18140861	     -1.06080377	     -0.70798639
      0.02500000	     28.88468756	     36.07322984	      8.61054632	     64.18438264	   -134.05846221	    -28.71843108	    111.63664641	    -17.10336042	     -4.31672813	    -84.15550100	      1.20444520	      4.83098034	    -35.55582819	     10.37804788	      4.23532103	    -19.65760419	     56.33947704	     -4.08615261	     -1.88665574	     -0.85233305	      4.27539926	      2.88479473	     -1.92454634	     -1.02078072	     -0.39931597
      0.03000000	     29.81882453	     25.20290935	     16.38191180	     84.79465790	    -56.66425645	     29.05795820	    104.87814250	    -19.49213085	     -4.67826252	    -77.73029666	      5.51534969	      4.13723721	    -27.46865236	     11.72446248	      9.17742665	    -19.61985997	     55.20691310	     -3.65543473	     -1.95589343	      0.64679847	      4.26292832	      2.69140835	     -2.48138372	     -0.96413190	     -0.20056793
      0.03500000	     23.18590531	      7.83826581	     21.13207534	     77.10118098	     29.36545887	     74.70830612	     93.21555870	    -21.44971344	     -4.37769212	    -73.18658687	      9.58511066	      3.96147649	    -18.04424657	      6.71539264	     10.28758559	    -18.82971859	     53.55836082	     -3.60167499	     -1.90319969	      1.66736007	      4.22675089	      2.51283082	     -2.92465999	     -0.94167636	     -0.08558046
      0.04000000	     13.98539540	    -12.24912357	     21.37607532	     40.05365712	     96.98534933	     98.71350225	     80.49644009	    -22.91325150	     -3.38116955	    -72.49405695	     12.83625611	      4.15276101	     -7.16141180	     -3.11233393	      6.34516076	    -18.07088513	     52.43790523	     -4.18379996	     -1.79294718	      2.25237914	      4.21026301	      2.44142692	     -3.32451203	     -1.00036727	     -0.04691540
      0.04500000	      4.79347028	    -28.46923428	     17.59658179	    -18.41302045	    129.51138377	    102.46908008	     69.53800723	    -23.48400365	     -1.98761125	    -76.75298649	     14.71678143	      4.39237603	      4.37369069	    -13.04794916	     -0.98912998	    -17.81877205	     52.46542713	     -5.21986329	     -1.70563303	      2.32971982	      4.20027285	      2.50422163	     -3.70669973	     -1.14915032	     -0.09148702
      0.05000000	     -4.88240576	    -35.52473079	     11.27483161	    -83.48798708	    121.13559565	     93.72417802	     62.00708933	    -22.65105873	     -0.74880176	    -85.93130908	     15.04777340	      4.42011693	     14.00772108	    -18.36220194	     -8.64406118	    -18.18275940	     53.67833131	     -6.17152558	     -1.70728569	      1.87342298	      4.16333357	      2.68683929	     -4.01210223	     -1.36179952	     -0.21256283
      0.05500000	    -16.41064608	    -32.19827535	      4.83992854	   -137.24673358	     79.75088134	     80.25436409	     58.34165535	    -20.43002665	     -0.16613731	    -98.21369799	     13.49112266	      4.14292634	     18.79751065	    -17.27241708	    -13.45416122	    -18.89049498	     55.39381030	     -6.48810076	     -1.80525260	      0.85181098	      4.06896666	      2.95261249	     -4.10205466	     -1.58371171	     -0.37819343
      0.06000000	    -29.78364084	    -20.76612722	      1.13960940	   -165.91307090	     26.37335293	     67.10717696	     57.65363270	    -17.85383584	     -0.27443871	   -110.05202302	      9.28568153	      3.63735647	     17.44842932	    -10.69085945	    -13.27927860	    -19.38898657	     56.37021379	     -6.06776007	     -1.92198684	     -0.82357638	      3.89745591	      3.24315896	     -3.82880651	     -1.75219569	     -0.54473905
      0.06500000	    -42.89278154	     -4.56275973	      1.12844387	   -167.08114754	    -14.33731945	     55.34282205	     58.37844440	    -16.00812995	     -0.73817290	   -117.36339745	      1.97515398	      3.11499091	     11.16900771	     -0.59710233	     -8.52487398	    -19.17608800	     55.24564650	     -5.14528421	     -1.94315345	     -3.14205833	      3.63606982	      3.49788220	     -3.10581675	     -1.80979387	     -0.68044179
      0.07000000	    -51.87104684	     12.81628914	      3.19020038	   -148.93807591	    -25.83295238	     42.65235262	     59.23491488	    -15.26579820	     -1.09274961	   -116.86592126	     -7.61932708	      2.77068074	      2.99905757	     10.40466112	     -2.36337326	    -18.12974909	     51.00728342	     -4.13306901	     -1.79636754	     -5.77033305	      3.26309878	      3.68639745	     -1.93108812	     -1.74121401	     -0.77754759
      0.07500000	    -52.30168308	     27.25909217	      5.05580552	   -122.08843163	     -4.05133352	     26.67129116	     59.71409934	    -15.35787901	     -0.97816021	   -106.95050284	    -17.04517301	      2.55317659	     -3.67183772	     19.33203875	      1.50489454	    -16.60764482	     43.44233948	     -3.45843390	     -1.49663135	     -7.94844416	      2.74913733	      3.80119810	     -0.40204410	     -1.58594902	     -0.83509464
      0.08000000	    -41.72322992	     34.20697546	      5.73522130	    -92.93430458	     45.59087610	      8.85134627	     59.78396776	    -16.02020775	     -0.24102480	    -88.30919295	    -22.78893343	      2.11783108	     -6.70096062	     23.96459844	      1.27366123	    -15.16659694	     33.44862462	     -3.42847555	     -1.12202419	     -8.62594709	      2.09281940	      3.82724881	      1.26636380	     -1.40801425	     -0.83210201
      0.08500000	    -21.65638727	     30.51225075	      5.22269838	    -62.52519685	    113.48603534	     -6.61146874	     59.50688735	    -16.93217876	      0.89582507	    -63.80477591	    -21.93647750	      1.07282140	     -6.11473595	     23.83589088	     -2.59830415	    -14.16329954	     22.80275033	     -3.94670929	     -0.76462913	     -6.97102091	      1.35321119	      3.74775587	      2.78382818	     -1.24693014	     -0.73405470
      0.09000000	      2.96268514	     16.70925901	      3.20485095	    -29.45061518	    191.03871142	    -17.35089397	     58.85009554	    -17.32053068	      1.85194152	    -37.38945548	    -14.05186744	     -0.68030178	     -3.40455162	     20.14129332	     -8.65941546	    -13.60177707	     13.41472823	     -4.46818023	     -0.49381150	     -3.01217563	      0.63887359	      3.57295517	      3.89779625	     -1.10590220	     -0.53656060
      0.09500000	     25.83670068	     -3.03705478	     -1.22474514	      5.35214076	    274.04233602	    -23.49033688	     57.49072177	    -16.36267895	      2.17018451	    -13.15047324	     -1.64053376	     -2.78476001	      0.25586031	     15.02084806	    -15.84747863	    -13.24621527	      6.65540605	     -4.49071693	     -0.33004464	      2.14211961	      0.05944052	      3.33842359	      4.48968326	     -0.98112168	     -0.30517610
      0.10000000	     40.78484388	    -23.41758255	     -8.45673686	     36.50585869	    362.56380533	    -23.62669042	     54.95276519	    -13.96608374	      1.90990963	      5.11558464	     11.51831763	     -4.61606516	      4.61803567	     10.79572938	    -23.51096903	    -12.82959644	      3.12596406	     -3.98880812	     -0.24264813	      6.90750323	     -0.32146370	      3.07921373	      4.58176722	     -0.87820582	     -0.14789856
      0.10500000	     42.85027236	    -40.16661790	    -16.95121461	     56.41724818	    459.34290688	    -14.19562089	     51.16859309	    -10.97488202	      1.51897208	     14.41520498	     22.40633249	     -5.63430250	      9.48638191	      9.17971922	    -30.14203219	    -12.24532701	      2.74084522	     -3.35356947	     -0.18157985	     10.09647485	     -0.48861254	      2.82570719	      4.27952495	     -0.80599317	     -0.13306833
      0.11000000	     29.82722562	    -50.19038841	    -23.73046101	     58.28207302	    569.57449344	      4.83905012	     46.87378869	     -8.31419367	      1.29652965	     13.21959347	     29.41362666	     -5.54969282	     14.55557288	     10.61489213	    -33.09393124	    -11.64036589	      4.90972444	     -2.90773131	     -0.12054389	     11.26090080	     -0.43808621	      2.61794652	      3.71602780	     -0.76167662	     -0.23880859
      0.11500000	      3.06719340	    -51.22024051	    -26.67222820	     39.21235318	    700.05519186	     26.40710158	     43.13380810	     -6.15272586	      1.13504935	      1.91637696	     31.67158642	     -4.24899703	     20.21764555	     14.10629739	    -30.45147996	    -11.25796849	      8.70909943	     -2.61654609	     -0.06393491	     10.38517713	     -0.16037263	      2.49027317	      3.02730222	     -0.72648786	     -0.38640518
      0.12000000	    -33.36690628	    -42.44387969	    -26.24387919	      3.93027127	    854.56855803	     40.37970551	     40.43185920	     -4.01795205	      0.71382435	    -16.97769564	     28.42927513	     -1.74814939	     27.35892959	     17.84476283	    -22.99778377	    -11.10704348	     13.01865670	     -2.18539994	     -0.01819288	      7.54526585	      0.32328759	      2.42842194	      2.34294660	     -0.66808650	     -0.51029540
      0.12500000	    -74.02123224	    -25.55373175	    -24.78689025	    -35.18903192	   1027.95269996	     41.20062528	     38.35090589	     -1.73208178	     -0.07824245	    -39.12632795	     19.31079440	      1.72974412	     36.14042910	     20.31714748	    -13.96614658	    -10.84606263	     16.70254926	     -1.43638270	      0.03093196	      2.93261578	      0.92000366	      2.36800765	      1.77050536	     -0.56084101	     -0.59665877
      0.13000000	   -112.42080952	     -5.43411896	    -24.17049038	    -64.39875724	   1203.42429192	     32.63601314	     36.07589644	      0.12601910	     -1.00578588	    -59.49428471	      5.73871892	      5.54837292	     45.66618344	     20.90715705	     -6.86549578	    -10.03375818	     18.87406719	     -0.49657940	      0.10904124	     -2.66245811	      1.47281385	      2.24612529	      1.36349148	     -0.40519245	     -0.65094995
      0.13500000	   -141.64981803	     11.32031795	    -24.40315245	    -77.43529676	   1355.07969865	     24.95115398	     32.97295900	      0.75191506	     -1.72214470	    -73.96814528	     -8.59763623	      8.66986390	     54.73999919	     19.80761502	     -3.49981775	     -8.47076795	     19.16334657	      0.35402412	      0.22861603	     -7.75873806	      1.82155102	      2.04297189	      1.10740282	     -0.22497114	     -0.66153685
      0.14000000	   -156.26331819	     19.58891159	    -24.72020442	    -78.90578689	   1456.72741954	     27.10066849	     28.80115257	     -0.09368465	     -2.00454868	    -80.43739400	    -19.11459315	     10.01774956	     62.57800582	     18.09267244	     -3.87861761	     -6.36344521	     17.79691260	      0.87846982	      0.37447378	    -10.73562053	      1.86773237	      1.78581031	      0.95066095	     -0.05688511	     -0.60491820
      0.14500000	   -154.31165917	     18.42355616	    -25.46494464	    -78.25014501	   1494.70897802	     40.78975627	     23.84269014	     -1.77669113	     -1.87020177	    -78.83691307	    -22.72073928	      9.06450882	     69.13083302	     17.64004503	     -7.43975215	     -4.25036935	     15.41532506	      1.01420725	      0.50552891	    -10.71500864	      1.60766390	      1.53538412	      0.85561626	      0.05979121	     -0.48480165
      0.15000000	   -137.79162071	     10.84208411	    -27.60185416	    -80.20650756	   1475.39104555	     61.77812055	     18.90063751	     -3.42089198	     -1.40466899	    -70.54611161	    -19.24532423	      6.19238894	     74.92792261	     20.03463303	    -13.47592081	     -2.71100201	     12.76935259	      0.75870033	      0.57749292	     -8.03486590	      1.13100312	      1.36286860	      0.81690243	      0.08680800	     -0.34625463
      0.15500000	   -111.72166698	      1.76363554	    -30.90873704	    -81.66355521	   1421.83885788	     84.48556617	     14.91750438	     -4.53942865	     -0.69721032	    -57.74480851	    -10.94108700	      2.47546968	     80.52253384	     25.38873411	    -20.37170351	     -2.01068522	     10.50238322	      0.15898628	      0.57017691	     -3.90539935	      0.59246768	      1.30945351	      0.83959614	      0.01102101	     -0.23886613
      0.16000000	    -82.79703301	     -3.98122511	    -33.74659737	    -76.99596708	   1364.20583622	    103.66944290	     12.28026348	     -5.04705661	      0.06318841	    -42.89763294	     -1.11445306	     -0.87846134	     86.12663345	     32.34317794	    -25.40605570	     -1.94370034	      9.01771588	     -0.57504529	      0.50209565	      0.27239894	      0.15800722	      1.35202569	      0.91481779	     -0.12816469	     -0.18036615
      0.16500000	    -57.45269379	     -3.39858058	    -34.33994841	    -64.58298830	   1328.34555301	    114.09043658	     10.56186088	     -4.95088741	      0.60553449	    -28.33300535	      7.25275110	     -3.04634707	     91.66669739	     38.86079057	    -25.99895176	     -2.02155926	      8.36259353	     -1.11011239	      0.41782669	      3.45501404	     -0.06491868	      1.41921602	      1.01359506	     -0.25568803	     -0.15675437
      0.17000000	    -39.76125655	      3.48091496	    -31.81952093	    -48.47413935	   1325.69658911	    111.71837388	      8.98823480	     -4.18459294	      0.75366401	    -15.97366670	     12.51064721	     -3.82246323	     96.92128000	     42.96878123	    -21.28006946	     -1.81498731	      8.24227936	     -1.20492606	      0.35580600	      5.21071633	     -0.06947731	      1.44834551	      1.09368462	     -0.31626499	     -0.14457132
      0.17500000	    -31.15447700	     13.93960572	    -26.71160171	    -35.70227008	   1350.43439590	     95.84105457	      6.99692918	     -2.60344537	      0.47957760	     -7.24450148	     14.57952860	     -3.51068205	    101.24656457	     43.42999034	    -12.65557150	     -1.14106703	      8.27896431	     -0.79480887	      0.32830308	      5.67455194	      0.07092412	      1.42088512	      1.11691733	     -0.30281922	     -0.12886823
      0.18000000	    -31.85376554	     24.26028663	    -20.96557259	    -31.63417166	   1385.74962123	     70.17768536	      4.48736280	     -0.15130317	     -0.15753690	     -2.98085931	     14.39880672	     -2.63595665	    103.10496414	     40.46130063	     -3.14016432	     -0.06413686	      8.30811231	      0.05599016	      0.32804733	      5.30201230	      0.25907199	      1.35656724	      1.07159883	     -0.24133528	     -0.10907988
      0.18500000	    -40.98362434	     31.39854865	    -16.86573040	    -35.69180002	   1414.23487906	     42.31918951	      1.90657189	      2.81745867	     -0.98170089	     -3.07298675	     13.13828351	     -1.69979156	    100.64776154	     35.67823750	      4.11446681	      1.15743796	      8.40772679	      1.12903318	      0.34271091	      4.60254969	      0.41687732	      1.29489666	      0.97499694	     -0.17106458	     -0.09329372
      0.19000000	    -55.15315117	     33.91281008	    -15.40726227	    -40.18060045	   1426.61574933	     21.11966832	      0.02732115	      5.42965716	     -1.66451572	     -6.00418616	     11.57458831	     -1.04579505	     93.36967292	     30.87104576	      7.28027464	      2.16411295	      8.67918544	      2.03406128	      0.35914235	      3.94104607	      0.50016214	      1.27923187	      0.85265741	     -0.13500896	     -0.08835267
      0.19500000	    -68.96715874	     32.26969747	    -16.06780254	    -33.00050878	   1424.90728583	     12.87139105	     -0.67294018	      6.66598668	     -1.86598384	     -9.05313721	      9.80773508	     -0.79726594	     82.83450092	     27.00743319	      6.35345571	      2.65466297	      9.05811311	      2.37388670	      0.36115646	      3.42453174	      0.49663364	      1.33810070	      0.72889453	     -0.16691843	     -0.09877825
      0.20000000	    -77.91771531	     28.41514183	    -17.95241862	     -3.24517932	   1418.33836462	     18.18841456	     -0.43891980	      5.97187075	     -1.47013599	     -9.51014411	      7.51936106	     -0.85957791	     71.65112743	     24.35203867	      2.68839094	      2.56854999	      9.32778910	      2.00767434	      0.33383944	      2.92805621	      0.41988675	      1.45959238	      0.63504016	     -0.27151238	     -0.13199991
      0.20500000	    -80.18366328	     24.66115351	    -20.56637763	     51.63072698	   1414.01323241	     31.43928951	     -0.02639009	      3.61713988	     -0.67400349	     -5.97732246	      4.50215168	     -0.98213074	     62.07702959	     22.80957522	     -1.80156514	      2.17134042	      9.26303928	      1.16197798	      0.27437642	      2.23460176	      0.30668713	      1.57980961	      0.60418137	     -0.41589783	     -0.19589627
      0.21000000	    -76.11682051	     22.55262887	    -23.75926057	    121.48155564	   1409.11366494	     44.11626310	     -0.15984756	      0.50562673	      0.16552267	      1.27355009	      0.85990357	     -0.86235864	     55.23565993	     21.89012203	     -5.54651860	      1.90701331	      8.74944426	      0.26574655	      0.19638333	      1.16995092	      0.21245061	      1.61945131	      0.64273488	     -0.54879244	     -0.28683601
      0.21500000	    -67.32516774	     22.43180880	    -27.39271920	    187.36369147	   1391.98392602	     50.43064281	     -1.17219016	     -2.34533059	      0.77182036	     10.80553155	     -3.11260041	     -0.29939754	     50.92193125	     20.79679836	     -7.93178565	      2.09385615	      7.80199433	     -0.33599419	      0.12308808	     -0.29701574	      0.19081870	      1.54770766	      0.70998269	     -0.63327111	     -0.38138381
      0.22000000	    -56.04194333	     24.14107120	    -30.94379951	    231.61757169	   1351.22331947	     49.83890265	     -3.03027908	     -4.09033167	      1.00455502	     20.85184674	     -7.00766544	      0.65279825	     48.15308460	     18.94435811	     -8.96773665	      2.73689206	      6.49429434	     -0.47899111	      0.07607422	     -1.98149393	      0.25845556	      1.40024557	      0.74110317	     -0.65653998	     -0.44548639
      0.22500000	    -44.37434493	     27.87976847	    -33.19446302	    246.96998543	   1284.64736261	     45.07721063	     -5.51075052	     -4.12058684	      0.77736594	     30.06019372	    -10.28050385	      1.65955323	     46.08508461	     16.36197232	     -8.43126690	      3.57450927	      4.88175362	     -0.10549845	      0.06683776	     -3.49449157	      0.37386712	      1.23608369	      0.69910026	     -0.61636970	     -0.45559173
      0.23000000	    -33.92628924	     33.64263587	    -32.65070859	    239.46475185	   1201.29168614	     39.58884479	     -8.28251413	     -2.36312142	      0.10719681	     37.77983302	    -12.28675191	      2.27044148	     44.27690086	     13.50171992	     -5.81430338	      4.25993576	      3.01186169	      0.71157036	      0.09302337	     -4.38497780	      0.45694695	      1.09999594	      0.60575948	     -0.52001928	     -0.41253982
      0.23500000	    -25.69172296	     40.12249502	    -28.81989974	    222.95514532	   1115.28541592	     36.07510202	    -11.01448834	      0.35034885	     -0.74050450	     43.91918869	    -12.67021460	      2.19918125	     42.45879651	     10.84441162	     -1.17442471	      4.56464780	      0.95919441	      1.66252103	      0.13886487	     -4.41581954	      0.43732392	      1.02490873	      0.53037301	     -0.40086337	     -0.34211077
      0.24000000	    -19.71088033	     45.08850504	    -22.94113407	    209.46754868	   1036.61274991	     35.69296344	    -13.49117492	      2.53992289	     -1.37075150	     48.65154091	    -11.88001549	      1.50722304	     40.50377705	      8.73898388	      4.51279075	      4.51527938	     -1.21020433	      2.33604406	      0.18118249	     -3.79764055	      0.29150914	      1.03243902	      0.54271253	     -0.31084294	     -0.28389754
      0.24500000	    -15.16476893	     46.48659202	    -16.98868619	    203.64315595	    965.90583132	     38.61938950	    -15.58909800	      2.95152813	     -1.59155414	     52.05735531	    -10.83326589	      0.49311153	     38.41804274	      7.23015926	      9.94907983	      4.37538320	     -3.43163583	      2.54324417	      0.20089167	     -3.01650246	      0.04462958	      1.11183700	      0.65791968	     -0.28219430	     -0.26605246
      0.25000000	    -11.16667859	     42.87767735	    -12.03496360	    203.45283652	    896.26109684	     45.05318784	    -17.27172118	      1.11133026	     -1.38640341	     53.96737070	     -9.97275135	     -0.56123176	     36.12619599	      5.89884324	     14.23510287	      4.46313752	     -5.55368018	      2.29002911	      0.19494475	     -2.40248180	     -0.25307380	      1.21931183	      0.83335423	     -0.31642643	     -0.28909918
      0.25500000	     -7.29194355	     34.72465227	     -8.01424870	    204.28841310	    820.32899783	     54.29177264	    -18.60949340	     -2.40095470	     -0.86050293	     54.27975865	     -9.18267831	     -1.47425229	     33.38958332	      4.34145745	     17.21974935	      4.92935523	     -7.34452893	      1.71460300	      0.17179871	     -2.02278972	     -0.54897249	      1.30813030	      1.02951772	     -0.39355369	     -0.34290978
      0.26000000	     -3.42978891	     25.27300383	     -4.67908652	    202.85407442	    737.54916007	     64.50542356	    -19.81334130	     -6.22487873	     -0.19774237	     53.33535039	     -8.51279249	     -2.09322871	     30.30439048	      2.90610930	     19.31198403	      5.70242019	     -8.60127736	      1.02935021	      0.14258704	     -1.90585549	     -0.79369282	      1.35529807	      1.25229245	     -0.48732416	     -0.42701533
      0.26500000	      0.63577186	     18.89461300	     -2.19993677	    197.93819227	    654.71256295	     73.44390279	    -21.20160439	     -8.71553861	      0.27120777	     51.80565720	     -8.24200124	     -2.30339677	     27.85442891	      2.42751474	     20.91073721	      6.60898005	     -9.21945452	      0.58349317	      0.11494567	     -2.07342554	     -0.94237575	      1.35993046	      1.52381569	     -0.56452839	     -0.53834134
      0.27000000	      5.14350059	     17.76324998	     -0.76868627	    187.78223853	    578.35450394	     78.70298113	    -23.13311045	     -8.75845505	      0.24123256	     50.27097129	     -8.26859640	     -2.11124794	     27.28843666	      3.17184616	     22.09137381	      7.52027669	     -9.22003259	      0.69171898	      0.09062892	     -2.36604744	     -0.96987882	      1.33548695	      1.83995768	     -0.59854847	     -0.65396181
      0.27500000	     10.02073892	     20.86138759	     -0.32776268	    168.76148563	    507.09601261	     76.90918895	    -25.79802398	     -6.23806463	     -0.42460778	     49.08264774	     -8.06699595	     -1.64096563	     28.66752311	      4.37343372	     22.71168175	      8.39796600	     -8.78180226	      1.48056098	      0.06044369	     -2.45310239	     -0.88734292	      1.30882139	      2.16851432	     -0.58315070	     -0.74109718
      0.28000000	     14.76696888	     25.17110466	     -0.65363723	    139.50939331	    432.67192588	     65.24427940	    -28.89774960	     -2.29209499	     -1.49630361	     48.51748999	     -7.24956805	     -1.03731235	     30.13486021	      4.79973899	     22.68043984	      9.26070334	     -8.19891728	      2.68206361	      0.01649677	     -2.05313773	     -0.73471266	      1.31302155	      2.46138526	     -0.54012132	     -0.77577774
      0.28500000	     18.33363130	     27.75798401	     -1.20011501	    105.10273886	    347.61114974	     44.92818487	    -31.68993261	      1.22437439	     -2.45775130	     48.75687779	     -5.79113740	     -0.38009311	     28.60354308	      3.77064176	     22.33511910	     10.15060201	     -7.73111244	      3.72996518	     -0.02720468	     -1.09741122	     -0.55395491	      1.36053864	      2.65804788	     -0.49850940	     -0.74951877
      0.29000000	     19.34435631	     27.41442840	     -0.95614710	     73.52493012	    250.89234758	     22.70456555	    -33.73350376	      2.80182766	     -2.79471427	     49.76850958	     -3.96182023	      0.34593673	     21.62207930	      1.62275781	     22.49616200	     11.17707927	     -7.50571705	      4.07032798	     -0.03555555	      0.21368419	     -0.36908715	      1.42798560	      2.70508224	     -0.47804694	     -0.67390114
      0.29500000	     16.99816648	     25.61827194	      0.97351542	     48.71908743	    148.16010547	      6.59780194	    -35.41327195	      2.89767924	     -2.66523630	     51.36141904	     -2.21180214	      1.20089732	      9.14506879	     -0.98886290	     23.69998266	     12.53206730	     -7.51414112	      3.89991420	      0.00670674	      1.51044712	     -0.18285818	      1.46641968	      2.58401042	     -0.46107449	     -0.57623179
      0.30000000	     11.49296672	     24.42175946	      4.79066377	     29.00816553	     48.71483034	      1.39380371	    -37.60254672	      3.49893544	     -2.69226119	     53.24419907	     -0.66462860	      2.16662970	     -6.38480999	     -3.90950291	     25.34617406	     14.41849941	     -7.57640687	      3.99116493	      0.07968112	      2.59312075	      0.01470434	      1.43094998	      2.30612728	     -0.41401000	     -0.47065713
      0.30500000	      4.21158970	     23.37869196	      9.91560445	     11.50661191	    -38.03172819	      7.31724072	    -40.61438329	      5.56266650	     -3.00756522	     55.03190497	      1.22399635	      3.08712609	    -21.41615946	     -7.24263546	     26.04744448	     16.86331450	     -7.35691788	      4.57137531	      0.16123540	      3.63827916	      0.23086345	      1.31128758	      1.88961536	     -0.34776165	     -0.33804484
      0.31000000	     -2.41408847	     20.74722543	     15.22548431	     -4.31276109	   -105.12484338	     19.90361994	    -43.74159446	      8.53455088	     -3.31059437	     56.25050351	      4.06178402	      3.76814568	    -32.76998135	    -10.66638145	     24.93233264	     19.65903974	     -6.52998287	      5.30956992	      0.25065921	      4.91491732	      0.46080155	      1.12375101	      1.36753455	     -0.29356901	     -0.15137712
      0.31500000	     -6.27754211	     15.48041929	     19.55855736	    -17.88552225	   -149.66735843	     34.14158339	    -45.97601642	     10.80391660	     -3.11879634	     56.31206995	      7.64093078	      4.11850315	    -38.71435603	    -13.26825807	     22.29164754	     22.48745356	     -4.93919990	      5.56484762	      0.37625829	      6.34590518	      0.69111816	      0.89404897	      0.82099486	     -0.28062215	      0.07942897
      0.32000000	     -7.58510217	      8.26677705	     21.95238883	    -30.41686162	   -172.44753662	     47.61877684	    -47.28794900	     10.75833547	     -2.03925526	     54.72985434	     10.77056660	      4.17456009	    -39.47755657	    -13.91163113	     19.04420963	     25.19539429	     -2.68266006	      4.73899078	      0.58501698	      7.42027204	      0.90119012	      0.64627269	      0.38871889	     -0.32981010	      0.29207353
      0.32500000	     -8.85707704	      2.24262589	     21.64974706	    -43.26224157	   -175.15465953	     57.30693685	    -48.73921980	      8.71153122	     -0.26377122	     51.61089863	     11.87376144	      4.01317879	    -36.91333271	    -11.91927356	     16.02503403	     27.84143049	     -0.16601291	      3.05038386	      0.90044829	      7.50255894	      1.05600755	      0.39799789	      0.22029436	     -0.41899452	      0.40023345
      0.33000000	    -13.37800606	      0.44579628	     18.35345344	    -55.43425217	   -159.09542356	     58.14307353	    -51.74937210	      6.31880031	      1.68543599	     47.82669329	      9.94594236	      3.67782240	    -33.57792904	     -7.75510606	     13.68467367	     30.60282528	      1.98589338	      1.25435810	      1.30153585	      6.25732552	      1.10979316	      0.17601489	      0.39266260	     -0.51132501	      0.34282655
      0.33500000	    -23.02633450	      2.87324984	     12.54102122	    -65.03335557	   -127.82194865	     46.63772912	    -57.12762032	      4.81881490	      3.37267163	     44.59240481	      5.34666269	      3.18408937	    -31.67345470	     -2.96261861	     11.98289891	     33.58089031	      3.19659270	     -0.06469461	      1.72912137	      3.89597999	      1.02733537	      0.02006397	      0.86565313	     -0.59380928	      0.11672851
      0.34000000	    -36.26332191	      6.68732893	      5.40119141	    -71.22225435	    -88.10565165	     24.51942402	    -64.21605674	      4.55124721	      4.48988018	     42.90970952	     -0.19951331	      2.54042860	    -31.97491618	      0.87886437	     10.49627891	     36.63711028	      3.18111790	     -0.60563651	      2.10928852	      1.10315632	      0.80009497	     -0.04262508	      1.52285798	     -0.65897972	     -0.22648414
      0.34500000	    -47.91230797	      7.98110075	     -1.65784217	    -72.88723071	    -47.38093930	     -0.90895940	    -70.74197960	      4.66441320	      4.96296924	     43.23204330	     -4.56943653	      1.73387321	    -33.33715669	      3.17680244	      8.82013485	     39.32030368	      2.01133185	     -0.50941489	      2.39274533	     -1.30355578	      0.44578562	     -0.02510557	      2.23768194	     -0.69401896	     -0.60671692
      0.35000000	    -52.25367993	      4.56160090	     -7.28958100	    -68.19925013	    -11.53315961	    -20.47644904	    -74.15942171	      3.77408459	      4.94835878	     45.39680877	     -6.52379398	      0.74380900	    -33.72280125	      4.44191866	      7.07681845	     41.16897417	      0.02856178	     -0.23843881	      2.58312661	     -2.77839531	      0.00583302	      0.02363738	      2.89501456	     -0.68491642	     -0.94425642
      0.35500000	    -46.82969194	     -1.58335342	    -10.14532751	    -56.44095775	     15.37079016	    -28.10316803	    -73.16111346	      1.62323088	      4.62693227	     48.78892996	     -6.39275688	     -0.36946389	    -32.07720627	      5.77227912	      6.24118102	     42.02725483	     -2.32159646	     -0.01032532	      2.71286955	     -3.31258175	     -0.45434017	      0.04622768	      3.39116465	     -0.61768334	     -1.18735316
      0.36000000	    -33.38848853	     -5.87650177	     -9.52972476	    -38.34775352	     31.67474101	    -23.92300304	    -68.03156790	     -0.81479530	      4.12348402	     52.58217067	     -5.65613014	     -1.41102961	    -28.93817914	      8.10022975	      7.54872706	     42.00961960	     -4.63472470	      0.26284551	      2.79491404	     -3.36559990	     -0.85935954	     -0.00491870	      3.65637699	     -0.50150282	     -1.32879116
      0.36500000	    -15.77001329	     -5.09569994	     -6.60965687	    -14.46269193	     38.60247904	    -15.92773728	    -60.04582640	     -2.09595943	      3.45454634	     55.91319196	     -5.74031392	     -2.15897141	    -25.32138498	     11.33753903	     10.95084249	     41.28046217	     -6.60915491	      0.82613313	      2.80287674	     -3.44572473	     -1.15709065	     -0.17243299	      3.68673907	     -0.36011383	     -1.39420978
      0.37000000	      2.06885315	     -0.12902773	     -4.09338951	     13.66269736	     38.69129010	    -15.82832075	    -51.04764877	     -1.38281915	      2.59284692	     58.05897271	     -6.94334326	     -2.56336904	    -21.71403141	     14.16149522	     14.53107588	     40.01109590	     -8.08006060	      1.78750410	      2.70361979	     -3.66581744	     -1.34504346	     -0.47879038	      3.54341689	     -0.21866294	     -1.40855255
      0.37500000	     16.68491590	      5.56058607	     -4.09802177	     39.77816217	     33.75229311	    -30.23141599	    -43.17375940	      1.19793849	      1.55140794	     58.62666535	     -8.44682524	     -2.78311822	    -18.27311236	     15.17184809	     16.01507331	     38.47360273	     -9.04983152	      3.04554043	      2.49679076	     -3.75801165	     -1.45746901	     -0.90412562	      3.31018551	     -0.09525072	     -1.37958336
      0.38000000	     25.61439290	      9.39791340	     -6.59124069	     53.51483440	     24.60227083	    -55.15826994	    -38.26627311	      4.68355069	      0.42422869	     57.67816749	     -9.19101239	     -3.02014073	    -15.31928387	     14.40832656	     14.73048069	     37.03511514	     -9.64343632	      4.33528092	      2.22355932	     -3.43900527	     -1.52775080	     -1.39916339	      3.04854399	     -0.00188574	     -1.30844434
      0.38500000	     27.98090491	     11.56423154	     -9.65789270	     47.40680993	     11.94952164	    -80.11676760	    -37.35663332	      7.91649675	     -0.66158566	     55.77590962	     -8.71844549	     -3.35310209	    -13.20894219	     13.33414741	     12.18796412	     36.06871233	    -10.02803093	      5.39479404	      1.94287832	     -2.68836853	     -1.56759740	     -1.92065378	      2.78766420	      0.05554083	     -1.20460381
      0.39000000	     24.50790447	     14.09593858	    -10.94958558	     23.42062131	     -2.22854909	    -96.99219305	    -40.65947354	     10.18694004	     -1.59159736	     53.87734887	     -7.49018933	     -3.70947666	    -11.84616614	     13.34924414	     11.03201216	     35.89041867	    -10.37874058	      6.09885341	      1.70545682	     -1.76897759	     -1.57578267	     -2.44560227	      2.54130455	      0.07429376	     -1.08947102
      0.39500000	     16.88268330	     18.77686566	     -9.30998210	     -8.56471519	    -13.45242541	   -104.38215183	    -47.88936434	     11.24179544	     -2.24627635	     52.92715063	     -6.71126953	     -3.91299660	    -10.39360605	     14.65555807	     13.17170970	     36.74114332	    -10.84632023	      6.41147206	      1.55069262	     -1.11047614	     -1.55293286	     -2.95595245	      2.32513301	      0.04967020	     -0.99341563
      0.40000000	     15.61739715	     26.29864021	     -5.43099832	    -28.37795712	    -29.22559324	   -104.02226009	    -51.53040019	     10.98884450	     -2.46683250	     53.35432083	     -7.51048800	     -3.80227463	     -7.64839421	     16.34846304	     18.44439653	     33.81114733	    -11.46961208	      6.28526854	      1.34647183	     -1.04033685	     -1.50733357	     -2.13804594	      2.16117887	      0.20930922	     -0.94253472
      0.40500000	     18.46738330	     33.55651448	     -0.95359254	    -35.84245490	    -36.45443295	    -96.50965555	    -52.91723531	      9.25379799	     -2.13893607	     54.93514894	    -10.00076526	     -3.35711909	     -3.21328326	     17.22983605	     24.60812552	     29.07607464	    -12.13141959	      5.33050187	      1.18521943	     -1.54580743	     -1.45045645	     -0.86788140	      2.07016972	      0.15310450	     -0.94363571
      0.41000000	     14.88452467	     37.93817341	      2.45197697	    -41.54252608	    -34.96616661	    -81.07480399	    -59.96559328	      6.29134819	     -1.28211964	     57.09631888	    -13.02661163	     -2.75356238	      1.79724896	     16.69527274	     28.56312529	     27.10154981	    -12.63864477	      3.95097222	      1.26180925	     -2.24824909	     -1.38926635	      0.25435579	      2.06113411	      0.10778183	     -0.97648046
      0.41500000	      7.49623872	     35.73687076	      3.35194976	    -43.51059195	    -34.79853222	    -55.55014996	    -68.55721238	      0.43456234	      0.50803843	     59.18448050	    -15.24212894	     -2.13473962	      5.80896665	     14.99550250	     28.36894911	     25.16290471	    -12.83391021	      1.22165559	      1.75265134	     -2.80922378	     -1.31143668	      1.93122967	      2.12819464	      0.17372293	     -1.01523060
      0.42000000	      4.16522651	     26.74104016	      2.14764828	    -40.65449021	    -40.84187897	    -21.54855490	    -71.06648618	     -7.94046068	      3.18489527	     60.73142461	    -15.66808662	     -1.60178775	      8.47105589	     12.63617478	     24.86372927	     19.21679172	    -12.73531957	     -2.90935510	      2.54274891	     -3.01896587	     -1.20055793	      4.68494125	      2.25758827	      0.31483745	     -1.03565208
      0.42500000	     10.59172493	     18.28474956	      1.20619169	    -39.16150428	    -56.03307474	     13.24092505	    -64.16235554	    -13.38991786	      5.44118086	     61.54045330	    -14.01675629	     -1.16813739	     10.82684869	      9.78395577	     21.21073439	      7.96357523	    -12.55175570	     -5.62123296	      3.11856325	     -2.88704302	     -1.05089475	      8.40797703	      2.43729439	      0.77351649	     -1.03261554
      0.43000000	     15.52174101	     15.41962574	      2.81881093	    -54.32317766	   -100.47364489	     45.75283557	    -61.16593407	    -15.79466698	      6.02523053	     61.73063063	    -10.55135451	     -0.83751549	     13.73745393	      6.23015496	     20.20314968	     -2.53004886	    -12.53735586	     -6.41432267	      2.78567216	     -2.52907440	     -0.87757601	     11.34992252	      2.65846933	      1.35726982	     -1.01901441
      0.43500000	     -0.34977386	      4.59781056	      7.83529985	    -93.46406960	   -201.27434931	     89.82018796	    -80.14939888	    -32.33528659	      7.82169803	     61.54772299	     -6.19876599	     -0.54830585	     16.50942922	      1.81070861	     21.76725469	     -5.27304792	    -12.75046388	    -14.06081320	      1.96961183	     -2.16382478	     -0.70472502	     10.51896861	      2.90651948	      1.17940073	     -1.02158724
      0.44000000	    -24.72535702	    -28.54073396	     14.27075414	   -127.74826243	   -329.70954863	    153.75371941	   -106.10711694	    -73.44100036	     14.24055376	     61.03127125	     -2.11630974	     -0.26879314	     17.54275866	     -2.85785108	     23.37596866	     -7.12794472	    -12.96589616	    -34.39820521	      1.18190145	     -1.92298213	     -0.55489734	      5.00358550	      3.15172839	      0.74563319	     -1.05639149
      0.44500000	    -22.70749645	    -61.29701131	     17.75811282	   -118.78529490	   -390.30594662	    201.15847653	   -103.23111543	   -109.53950542	     21.47163297	     59.90526174	      0.69998579	      0.01515604	     16.30587087	     -6.41202296	     22.73453227	    -20.40986559	    -12.88651951	    -53.23405841	      0.59754760	     -1.84477163	     -0.43844637	     -1.19174553	      3.35848329	      1.94450038	     -1.11866817
      0.45000000	     -3.13617732	    -54.02922047	     16.68612152	    -79.84181313	   -333.61111257	    180.33784054	    -80.03554858	   -103.08502705	     22.57133384	     57.79154820	      1.73207894	      0.31621111	     14.30531292	     -8.19653962	     19.67142133	    -36.98687331	    -12.40303036	    -52.07368356	      1.07160994	     -1.92291106	     -0.34845281	     -6.50086291	      3.50123460	      5.50807118	     -1.18361570
      0.45500000	     -1.84437753	    -10.60888898	     13.00749095	    -46.61826715	   -206.65102257	     99.30436844	    -71.19330573	    -64.96471819	     17.38023636	     54.63949045	      1.42078699	      0.42829023	     14.03503170	     -9.28826484	     15.81053354	    -43.48897557	    -11.69453804	    -35.68229793	      1.89083010	     -1.93116884	     -0.27556057	    -15.91937880	      3.57179898	     10.79542729	     -1.20600943
      0.46000000	    -11.12052783	     19.50961515	      9.12123262	    -11.12179821	    -66.32703418	     24.17380258	    -67.70819535	    -43.42292871	     14.79195532	     50.80629777	      0.78863193	      0.04885252	     17.20983894	    -11.43036601	     12.91478085	    -52.80238042	    -11.07890873	    -29.07658370	      1.28380536	     -1.56904185	     -0.21654772	    -29.90163174	      3.57704975	     14.88991103	     -1.15128538
      0.46500000	     -8.26148761	      9.12191330	      5.21954889	     47.57037034	     76.08409044	     -3.18084924	    -46.93814536	    -60.61986029	     19.11670576	     46.77458427	      0.62924106	     -0.93599812	     24.08943033	    -15.40661641	     11.27619336	    -79.31115536	    -10.73728917	    -43.37602598	     -2.73178652	     -0.71602649	     -0.17092673	    -44.13496048	      3.52720315	     15.53127681	     -1.02050225
      0.47000000	     -7.34928427	    -12.63061592	      2.44020298	    111.39288432	    225.54969153	     -8.33763098	    -25.13747428	    -87.27094221	     25.04859556	     42.74999323	      0.95468779	     -2.24723380	     34.03349974	    -21.04326865	      9.34298612	   -109.51227162	    -10.57790180	    -61.67273156	     -7.79878993	      0.39753168	     -0.13157928	    -58.00872566	      3.41780894	     15.47687932	     -0.84728949
      0.47500000	    -29.07090120	    -13.25802732	      1.95613795	    148.98546356	    372.47609595	    -26.51877285	    -26.80574232	    -91.44891984	     26.73772101	     38.55109736	      1.54204366	     -3.56019893	     46.08434383	    -28.05643804	      5.11639494	   -124.56420486	    -10.33177179	    -66.54410249	     -9.86926195	      1.52682928	     -0.09336716	    -72.58243287	      3.22341471	     17.83700669	     -0.65845155
      0.48000000	    -64.72945236	     -5.82853204	      2.98576460	    152.36030933	    477.00488826	    -42.67012617	    -47.70781772	    -84.67424038	     26.20128211	     33.80189176	      2.09847202	     -4.58673103	     59.04135663	    -35.82466292	     -1.70131246	   -126.28300312	     -9.69748366	    -64.15157660	     -9.71766508	      2.46710421	     -0.05442648	    -86.96388531	      2.92679776	     21.24166155	     -0.47505983
      0.48500000	    -87.54430018	    -13.53169933	      4.42925459	    132.32453330	    489.93950507	    -29.86218617	    -66.40340505	    -90.84736837	     28.13959208	     28.47355331	      2.21184181	     -5.14106234	     71.50073746	    -42.79055506	     -8.92306576	   -128.44908609	     -8.52571794	    -67.63584531	    -10.42975571	      3.07565476	     -0.01640399	   -100.33533270	      2.55493713	     23.32193113	     -0.32105733
      0.49000000	    -82.26713179	    -27.77872508	      5.46877772	     97.75741041	    396.91963396	     -1.23337079	    -71.78171686	   -105.49053931	     31.46832848	     23.31269871	      1.40094382	     -5.18449423	     82.19566327	    -47.36140119	    -13.42131611	   -136.48592925	     -7.01940079	    -75.51930601	    -12.17959299	      3.26783246	      0.01575030	   -112.97936202	      2.18230637	     24.50965321	     -0.22008147
      0.49500000	    -53.75578658	    -32.27846543	      5.91322022	     56.67831398	    229.28357157	     16.82639069	    -67.28019627	   -114.10286500	     32.90508657	     19.66820195	     -0.31476603	     -4.92314754	     90.56372345	    -49.55962817	    -13.53660194	   -146.24990353	     -5.69206806	    -80.61185333	    -13.67912135	      3.13157127	      0.03258144	   -125.12525444	      1.90070846	     25.85728075	     -0.17935762
      0.50000000	    -16.00209325	    -30.18004015	      6.59552792	     25.90967433	     42.63747359	     21.08285655	    -59.32009934	   -116.46561214	     32.59974147	     18.56758396	     -2.22800952	     -4.61578611	     96.96914877	    -51.25871150	    -10.07776616	   -153.73041799	     -5.02470372	    -82.50732951	    -14.86373732	      2.83193004	      0.02798571	   -136.53010762	      1.78010019	     27.08435174	     -0.19373778
      0.50500000	     17.82016796	    -31.31300640	      8.44997369	     21.88553347	   -109.33157460	     21.73488455	    -51.63071887	   -117.85534928	     31.92265831	     19.80122610	     -3.41094571	     -4.39539760	    102.05921971	    -54.71222451	     -5.26138301	   -158.09378831	     -5.16675300	    -83.42033691	    -16.16238585	      2.49632777	      0.00386697	   -146.99203127	      1.83012737	     27.82016699	     -0.24931697
      0.51000000	     39.98334608	    -37.77683579	     11.48682123	     42.84600214	   -196.58572064	     26.12735438	    -45.15039453	   -119.20976800	     31.05871719	     21.83959867	     -3.38216964	     -4.24885545	    106.08388291	    -60.56004136	     -1.12039087	   -160.25102271	     -5.86301466	    -83.61599571	    -17.51458795	      2.18601956	     -0.02727629	   -156.51072660	      1.97976780	     28.27226054	     -0.31863873
      0.51500000	     48.53585662	    -46.70869594	     14.80323522	     65.13925717	   -219.41046549	     38.45896501	    -39.84306011	   -120.61558016	     30.16559518	     22.73856538	     -2.33135637	     -4.03324129	    109.14509756	    -66.68876974	      1.21727330	   -161.08029966	     -6.53019504	    -83.28502084	    -18.70865201	      1.88766761	     -0.03773224	   -165.18246881	      2.10456923	     28.61900931	     -0.36637799
      0.52000000	     46.40000534	    -53.46435913	     16.68182923	     61.92665137	   -197.04320164	     58.70852240	    -35.85451844	   -122.38144990	     29.44316789	     21.32481377	     -0.84744489	     -3.54377894	    111.68496574	    -69.10849962	      1.68754171	   -160.48830069	     -6.49026018	    -82.79317077	    -19.70315009	      1.53646122	      0.00649778	   -173.15988834	      2.09103652	     28.84920338	     -0.36590249
      0.52500000	     39.55126886	    -53.15986235	     15.36022093	     25.93141647	   -151.44748891	     80.55862174	    -32.85597191	   -123.33462160	     28.51319517	     17.71709591	      0.49143568	     -2.72246400	    114.07289378	    -64.53155717	      1.12900928	   -158.06697977	     -5.35643000	    -81.71166927	    -20.48605375	      1.13068722	      0.12012244	   -180.53197706	      1.88932659	     28.99051750	     -0.30543954
      0.53000000	     32.27436574	    -44.92780237	     10.86880246	    -27.98200872	    -97.41600531	     95.04775515	    -30.30457759	   -122.30791422	     27.04403351	     13.00938829	      1.50140962	     -1.90816364	    115.52933573	    -52.91698717	      0.68807300	   -153.54295142	     -3.35457507	    -79.60567672	    -20.99835809	      0.90019641	      0.27977107	   -187.20295714	      1.53022285	     29.07689681	     -0.17964723
      0.53500000	     24.82431360	    -33.30211672	      5.87711333	    -76.01609518	    -42.78520774	     95.23000435	    -27.56571132	   -119.56753355	     25.20712819	      8.56187148	      2.38303069	     -1.67194809	    113.75104770	    -38.22000473	      1.39083578	   -146.93676283	     -1.26338030	    -76.71529917	    -21.20439679	      1.18137240	      0.43319130	   -192.92656766	      1.11487876	     29.08912037	      0.00197928
      0.54000000	     16.38841420	    -24.39816888	      4.08778167	    -98.01760771	      4.92958214	     79.64221187	    -22.93471872	   -116.27101696	     23.29014954	      5.28900867	      3.24631110	     -2.24752466	    106.19041767	    -26.26203568	      3.95865673	   -139.18692500	      0.09813771	    -73.62643837	    -21.19509673	      2.01057334	      0.52919673	   -197.41118703	      0.77621896	     28.98868018	      0.19282255
      0.54500000	      7.00700102	    -20.64979010	      7.35729148	    -87.00904213	     36.56414174	     53.66559880	    -15.25464321	   -112.92763654	     21.19245108	      3.29740667	      3.75524027	     -3.20629024	     92.34925656	    -20.94099237	      8.37524357	   -131.45230264	      0.43983733	    -70.43006365	    -21.12464644	      2.94196538	      0.54390478	   -200.40407299	      0.61872173	     28.77625991	      0.31417650
      0.55000000	     -3.70135202	    -19.93565200	     14.41854910	    -53.25602394	     48.58304825	     26.99576133	     -6.79636205	   -108.85915037	     18.60414111	      2.07592106	      3.42887746	     -3.82492880	     75.05398586	    -22.23241072	     13.53783988	   -123.40507126	      0.12209209	    -66.50169848	    -20.98998660	      3.40138546	      0.48540791	   -201.82046912	      0.66697601	     28.53489095	      0.30321596
      0.55500000	    -15.98141035	    -20.51102612	     22.61513283	    -15.78337066	     49.29721668	      9.98935612	     -1.42625411	   -104.05986364	     15.81320717	      0.92882827	      2.27168416	     -3.72459240	     59.16169578	    -27.45940331	     17.69237206	   -113.57114796	     -0.22963786	    -61.71250822	    -20.62323389	      3.18862132	      0.38094008	   -201.74738256	      0.85414852	     28.30696005	      0.16313076
      0.56000000	    -26.35134072	    -23.51330880	     30.15799848	     12.93859343	     51.65817652	     10.21249580	      1.05006801	    -99.90268359	     13.64682416	     -0.68066322	      0.89563020	     -3.05351182	     48.56514823	    -33.57025676	     19.53377870	   -102.07599918	     -0.19743588	    -57.06710815	    -19.92847241	      2.54557010	      0.26067673	   -200.24976912	      1.07082447	     28.00879965	     -0.04258528
      0.56500000	    -29.89864975	    -28.86615452	     35.94189112	     30.13889010	     60.78921678	     27.46582867	      3.97134565	    -96.67032560	     12.38471932	     -2.86568985	     -0.09526206	     -2.15588161	     44.11571816	    -38.09794827	     18.79604749	    -90.84807549	      0.26897468	    -53.30564254	    -19.00971811	      1.80813844	      0.14647710	   -197.20139223	      1.23769358	     27.52606965	     -0.24531811
      0.57000000	    -26.70346222	    -33.03986314	     38.43931899	     35.73426565	     73.07895724	     51.48892351	      7.89442116	    -92.62203497	     11.55006035	     -5.24661390	     -0.72363779	     -1.24793501	     43.94751570	    -39.25291713	     15.80368067	    -80.72933648	      0.95931087	    -49.98499072	    -18.00411356	      1.11913077	      0.05051421	   -192.43079508	      1.32295119	     26.80502661	     -0.40623974
      0.57500000	    -20.24914645	    -32.40736497	     36.27844438	     31.53967123	     81.31561850	     66.96446976	     11.26765859	    -86.08836855	     10.55070732	     -7.23774701	     -1.46723325	     -0.41596662	     45.22741280	    -36.42709794	     11.06649686	    -71.25407261	      1.54464650	    -46.34106857	    -16.97393720	      0.46706975	     -0.02007747	   -185.91530464	      1.31946095	     25.84342353	     -0.51016775
      0.58000000	    -11.96783567	    -26.22537239	     29.55334581	     22.71638073	     75.96080164	     62.65387260	     14.26624067	    -76.94363691	      9.01041707	     -8.43641552	     -2.57497152	      0.27320663	     45.71999086	    -30.61893680	      5.30391012	    -62.37269955	      1.72833105	    -42.08050900	    -15.95591280	     -0.15387917	     -0.06118168	   -177.82550443	      1.24823470	     24.70938416	     -0.56029529
      0.58500000	     -0.98817456	    -16.43417142	     19.83520887	     14.06935609	     47.90856663	     37.57029510	     18.33308908	    -66.31144360	      6.86476012	     -8.78776138	     -3.69004408	      0.71633363	     44.61058362	    -23.76808024	     -0.77684476	    -54.58710975	      1.42039142	    -37.37946941	    -14.96168215	     -0.64289202	     -0.07227882	   -168.37261392	      1.15815085	     23.51519418	     -0.57351571
      0.59000000	     12.32277666	     -6.58861324	      9.47297973	      7.01771806	     -2.38851909	      0.64092823	     23.52964272	    -55.96040623	      4.47127879	     -8.52576046	     -4.13925462	      0.78255126	     42.45814501	    -17.79656379	     -6.66269520	    -47.98134187	      0.80048937	    -32.72662501	    -13.93764787	     -0.80910492	     -0.05937604	   -157.67840803	      1.09472487	     22.32107650	     -0.56578231
      0.59500000	     24.43819465	     -0.81424471	      1.13226249	      1.37494667	    -58.56232680	    -34.68619712	     27.74920239	    -47.62807184	      2.47079110	     -8.00097388	     -3.58900380	      0.40352837	     40.40188081	    -14.38680660	    -11.86307025	    -41.74642788	      0.16212305	    -28.67334952	    -12.76541242	     -0.52615782	     -0.04172192	   -145.86882302	      1.08267820	     21.11448240	     -0.54831657
      0.60000000	     31.16384114	     -1.57667541	     -3.38295644	     -1.12181815	    -94.74969089	    -58.64866968	     28.76891214	    -42.04279539	      1.34654368	     -7.53056002	     -2.51869617	     -0.24842449	     39.45549084	    -14.50683175	    -15.99529801	    -34.92673959	     -0.31608891	    -25.45306791	    -11.32787347	      0.04447876	     -0.04600355	   -133.18470173	      1.13244188	     19.87216049	     -0.53882782
      0.60500000	     30.96048032	     -7.42797161	     -4.55197132	      4.12284756	    -90.16337794	    -71.09744740	     26.59546298	    -38.51367484	      1.07564400	     -7.41846072	     -1.92466689	     -0.78108860	     40.02136477	    -17.25758166	    -19.00011188	    -27.59607404	     -0.59098953	    -22.87300664	     -9.64880953	      0.49982607	     -0.08524869	   -119.86179191	      1.24363658	     18.55876273	     -0.56116352
      0.61000000	     23.93218625	    -13.20835323	     -4.70767180	     20.47989567	    -40.58732418	    -78.47433827	     22.50284252	    -35.31843997	      1.18655054	     -8.00503574	     -2.59899198	     -0.82480678	     41.11849312	    -19.96896834	    -20.91029421	    -20.49467043	     -0.58261461	    -20.41027568	     -7.90322400	      0.48001375	     -0.14828272	   -106.01554229	      1.40458034	     17.10948261	     -0.63391364
      0.61500000	     10.05055773	    -14.18696629	     -5.69083029	     44.18278747	     38.63625288	    -83.20287868	     16.82316793	    -30.91913240	      1.21645841	     -9.41514552	     -4.43781362	     -0.41754959	     40.50770346	    -20.09848432	    -21.69555560	    -13.72555416	     -0.18539809	    -17.52637585	     -6.23857335	      0.02726225	     -0.22080632	    -91.86708304	      1.59331335	     15.49876720	     -0.75057153
      0.62000000	     -8.53409546	    -10.07454833	     -7.40097847	     63.57088633	    118.98207267	    -80.02726000	      9.59622112	    -25.42834941	      1.11290659	    -11.29695462	     -6.61159203	      0.10313396	     36.71962684	    -16.77004690	    -21.58354746	     -6.95790576	      0.48240334	    -14.24907977	     -4.70692008	     -0.56945699	     -0.30449996	    -77.91681642	      1.78709567	     13.75655454	     -0.88775429
      0.62500000	    -25.30740293	     -4.36059956	     -8.72402593	     67.29269635	    171.52471642	    -64.34695330	      2.56319969	    -20.14365514	      1.05212144	    -12.90872197	     -8.08523152	      0.35843968	     30.57902665	    -10.83085208	    -21.18980855	     -0.73854330	      1.01865349	    -11.14580175	     -3.36850787	     -1.01757620	     -0.41337881	    -64.66168419	      1.97082410	     11.89003064	     -1.01909073
      0.63000000	    -32.62658121	     -0.22654382	     -9.24514916	     54.63684590	    179.07159159	    -39.90610150	     -1.12227066	    -15.61092509	      1.00605791	    -13.61343418	     -8.31615481	      0.21870064	     23.99229400	     -4.19828796	    -21.23472075	      3.49997007	      1.08462966	     -8.51995047	     -2.31258522	     -1.23536881	     -0.55306275	    -52.37661574	      2.13809516	      9.92824078	     -1.13184255
      0.63500000	    -27.87807992	      0.68447288	     -9.62919108	     35.61300815	    141.46113807	    -14.34519848	      0.47251766	    -11.39269671	      0.79319495	    -13.38698986	     -7.05997619	     -0.34805813	     17.82359549	      1.23809911	    -22.36440866	      4.91796206	      0.73851783	     -6.16389197	     -1.57148937	     -1.14102111	     -0.71478402	    -41.25851144	      2.28004428	      8.00348046	     -1.21461012
      0.64000000	    -15.89219610	     -2.26256565	    -11.15419386	     21.14277520	     72.68035869	      7.38764728	      6.15038426	     -7.20237339	      0.41414417	    -12.85248558	     -4.15066364	     -1.32010245	     11.45362576	      4.80988104	    -25.01149435	      4.23990917	      0.37871490	     -3.84381730	     -1.07689677	     -0.61964655	     -0.87884614	    -31.61778346	      2.38387348	      6.31679923	     -1.25578314
      0.64500000	     -4.20589314	     -7.96591290	    -14.64213082	     15.42087127	     -6.97418279	     22.26287311	     13.19578599	     -3.27651548	      0.07609463	    -12.77795113	     -0.22974970	     -2.30667599	      4.10288357	      7.09408036	    -28.84188634	      2.75724112	      0.43506732	     -1.60314522	     -0.72594955	      0.04665737	     -1.01386477	    -23.71776664	      2.44809421	      4.99159369	     -1.27285950
      0.65000000	      3.39017543	    -14.72725811	    -18.97271076	     15.69757350	    -77.67729943	     28.73778511	     19.71779892	     -0.13907986	      0.00742697	    -13.16858842	      3.79001650	     -3.00088486	     -3.71388433	      8.78681159	    -32.31219528	      1.14517341	      1.04863685	      0.28302997	     -0.45424186	      0.56288837	     -1.09621137	    -17.37161218	      2.48691236	      3.89022840	     -1.28339191
      0.65500000	      7.67378374	    -20.20357605	    -21.85253250	     16.08315650	   -125.99730460	     26.87623716	     24.46696138	      2.09258345	      0.31278372	    -13.10976826	      6.66844906	     -3.16075451	    -10.38063955	     10.05696505	    -33.40407586	     -0.03726637	      2.02736016	      1.73360435	     -0.17163272	      0.57269117	     -1.11049028	    -12.24694038	      2.53096534	      2.85598248	     -1.30628693
      0.66000000	     11.16813196	    -21.81524913	    -21.90696620	     12.75522540	   -148.87553616	     18.83517555	     26.67354175	      3.78897203	      0.91383103	    -11.61130058	      7.11654753	     -2.60876259	    -14.68123925	     11.07265142	    -31.13663880	     -0.08214419	      3.07766571	      3.00561030	      0.21027831	     -0.31961092	     -1.04740089	     -8.21011828	      2.61477106	      2.03755497	     -1.36424706
      0.66500000	     15.76125441	    -19.24575464	    -19.46058409	      6.19558452	   -151.25505071	      8.33149111	     26.76628639	      5.17836771	      1.61317954	     -8.60901728	      5.54891644	     -1.71443610	    -16.48968131	     12.54043027	    -26.14611960	      1.07919656	      4.11146382	      4.25718816	      0.64432845	     -1.79851432	     -0.91462274	     -4.97414050	      2.74532587	      1.55899325	     -1.43651152
      0.67000000	     21.14843565	    -12.95126518	    -15.89446749	     -1.00532225	   -139.73254694	     -4.64721540	     25.93672271	      6.18895372	      2.24283383	     -5.48605925	      2.64115734	     -0.70161955	    -16.36078189	     15.17344941	    -19.81306250	      2.75307364	      5.39941382	      5.23616369	      0.97889171	     -3.60132443	     -0.70781029	     -1.94791577	      2.90545209	      1.03355622	     -1.51040044
      0.67500000	     25.18929904	     -4.98908644	    -12.46648494	     -7.28937935	   -120.95154229	    -20.54451877	     25.01225327	      6.57439521	      2.59725720	     -4.12113916	     -0.20874412	      0.15789766	    -15.18203180	     18.75385415	    -13.23837671	      4.21971013	      7.35744657	      5.55212378	      0.98396605	     -5.22374172	     -0.41474340	      1.10202359	      3.05326676	      0.03955913	     -1.54974162
      0.68000000	     23.50090157	      5.33770234	    -11.49457248	    -20.19321756	   -111.82169024	    -39.42520325	     22.25417580	      8.20203234	      2.73391974	     -5.89301314	     -2.23678301	      0.85573184	    -13.96028589	     22.08583514	     -7.12072759	      6.50874712	     10.25292846	      6.21742712	      1.16095151	     -6.45470510	     -0.01370264	      1.64056919	      3.16047982	      0.07259180	     -1.53251588
      0.68500000	     19.83510279	     15.19317563	    -10.39264779	    -29.59004176	   -102.85331060	    -57.93914886	     21.64525313	      8.98448501	      2.54684904	    -11.12638294	     -3.96941159	      1.61847465	    -13.55406922	     23.95476236	     -2.06502050	      7.57643240	     14.01439397	      6.40226367	      1.17930963	     -7.57583108	      0.51112429	      2.31147242	      3.22937639	      0.03161376	     -1.47240652
      0.69000000	     14.76941649	     23.79670099	     -8.86268351	    -33.48698859	    -93.98182550	    -72.80299034	     23.76185837	      8.44728120	      2.10459937	    -18.94632225	     -5.47870273	      2.45167207	    -14.56796773	     23.99236315	      1.35327717	      7.03728869	     18.28804648	      5.91940676	      1.04151905	     -8.57475162	      1.13848993	      2.94516143	      3.25519646	     -0.07389801	     -1.36849351
      0.69500000	      7.19545030	     30.75254417	     -7.75467642	    -30.83414466	    -80.35868266	    -83.14351949	     28.22673885	      6.71687296	      1.46201113	    -28.44070214	     -7.06032588	      3.37542181	    -17.24700035	     22.40088531	      2.49822549	      5.03408966	     22.73462598	      4.87839162	      0.78488047	     -9.59716283	      1.82044670	      3.37910768	      3.21016371	     -0.20051743	     -1.24683455
      0.70000000	     -3.95682022	     33.34826141	     -8.29777823	    -24.11130853	    -57.40966447	    -88.67077101	     34.12981814	      4.06248681	      0.67296028	    -38.88068291	     -7.64408001	      4.20806033	    -21.09320035	     19.03908227	      0.74941976	      2.03492496	     27.19297333	      3.51502088	      0.45872696	    -10.26841572	      2.48258355	      3.51710317	      3.03367712	     -0.30117523	     -1.10898117
      0.70500000	    -17.05129338	     28.91548269	    -10.26679508	    -17.87323162	    -25.37216223	    -89.55871597	     40.58946410	      0.49343831	     -0.16627251	    -49.46006483	     -6.41662921	      4.82256078	    -24.51294835	     13.29835798	     -3.62969875	     -1.47656296	     31.56393530	      1.97154494	      0.10504118	    -10.29271393	      3.05958726	      3.36849221	      2.67385365	     -0.36199973	     -0.95735144
      0.71000000	    -27.75550338	     17.79568976	    -11.52230103	    -14.63634231	     10.21019254	    -85.70239414	     46.88014687	     -4.02361704	     -0.93371425	    -58.97891449	     -3.97743605	      5.19719469	    -25.43746180	      4.97629339	     -8.92122422	     -5.10302507	     35.64872405	      0.29816005	     -0.25015109	     -9.83588123	      3.52261373	      3.03870026	      2.11630569	     -0.40929562	     -0.80710134
      0.71500000	    -32.36826854	      3.12281143	     -9.99451470	    -13.56652026	     42.14974801	    -75.68601271	     52.39039020	     -9.08022559	     -1.57514778	    -66.16318244	     -1.28191939	      5.32270900	    -22.92819946	     -4.89223550	    -12.89485304	     -8.49528463	     39.23899120	     -1.36789425	     -0.59815184	     -9.13490887	      3.87692766	      2.66119929	      1.37984406	     -0.47795031	     -0.66559687
      0.72000000	    -30.43985848	    -10.55167480	     -5.57582664	    -12.74406174	     65.84832982	    -58.31062999	     56.65541824	    -13.66344420	     -2.16141620	    -70.33615888	      0.84762392	      5.20222956	    -17.85818516	    -14.23970341	    -14.30837072	    -11.34472048	     42.17044755	     -2.69133835	     -0.93672161	     -8.44671446	      4.13907363	      2.31803633	      0.50674549	     -0.57036535	     -0.54678517
      0.72500000	    -23.98451917	    -19.63408013	      0.03620489	    -11.34670608	     80.52110641	    -34.28551742	     59.40671684	    -16.69988397	     -2.78205172	    -71.55357383	      1.97013643	      4.83298166	    -11.91016195	    -21.07788154	    -13.51185540	    -13.42172333	     44.29080227	     -3.33064351	     -1.24619331	     -7.96852669	      4.31527299	      2.01958059	     -0.43543914	     -0.65343856	     -0.46903052
      0.73000000	    -15.77634384	    -22.64862913	      5.05605362	     -9.68565282	     87.44007566	     -6.70129895	     60.73730159	    -17.95580078	     -3.39429529	    -70.63942686	      1.75702411	      4.25193822	     -6.60484497	    -24.25762799	    -11.72466717	    -14.64455551	     45.51920054	     -3.26235790	     -1.48408947	     -7.90820048	      4.41452160	      1.75124418	     -1.34036350	     -0.69425424	     -0.44953126
      0.73500000	     -8.55814279	    -20.24964756	      8.95992842	     -8.80733884	     88.23548495	     20.98504785	     61.16872421	    -18.31894772	     -3.80503851	    -69.14322029	      0.32298405	      3.61113327	     -3.02300035	    -23.40047628	     -9.81941583	    -15.12125156	     46.00332006	     -2.87187971	     -1.61081878	     -8.32457075	      4.47389233	      1.52414320	     -2.07428031	     -0.69254542	     -0.48034945
      0.74000000	     -4.83729555	    -14.33086815	     12.00111928	    -12.01487451	     84.36026339	     45.53343704	     61.34706166	    -18.77456195	     -3.83722163	    -69.22950443	     -1.52042724	      3.22882186	     -1.37271285	    -18.91625995	     -8.03071508	    -15.08894602	     46.13888462	     -2.60631377	     -1.62071057	     -9.04028253	      4.56332489	      1.37776150	     -2.51754771	     -0.67496866	     -0.52187327
      0.74500000	     -6.54166321	     -7.31241705	     13.94256536	    -26.02024111	     76.56581547	     62.66202212	     61.59903501	    -19.33404022	     -3.48984591	    -73.28825168	     -2.62121589	      3.51097670	     -0.57106219	    -12.38745947	     -6.62789907	    -14.79098496	     46.40779883	     -2.61525317	     -1.54716639	     -9.78754880	      4.76032904	      1.34518705	     -2.61517992	     -0.67027302	     -0.52788115
      0.75000000	    -14.12102540	     -1.39955769	     13.84189861	    -57.59429729	     64.47887450	     68.05823166	     61.82207809	    -19.16388326	     -2.93946149	    -82.79612131	     -2.25363601	      4.67195515	      1.25170618	     -6.20602828	     -6.36078955	    -14.38708019	     47.14007227	     -2.73230291	     -1.43993512	    -10.44299756	      5.09607730	      1.42487005	     -2.41409954	     -0.68999950	     -0.48549007
      0.75500000	    -25.78075368	      2.30150417	     11.05889338	   -106.87679623	     47.76673790	     61.72638749	     61.75181346	    -17.59707766	     -2.37258471	    -96.86585247	     -0.46907271	      6.43929474	      5.31720987	     -2.12668622	     -8.06738207	    -13.94936084	     48.35064233	     -2.76120965	     -1.33544145	    -11.05050741	      5.50050967	      1.58766305	     -2.06469828	     -0.73224353	     -0.43500347
      0.76000000	    -37.76532252	      3.91498325	      5.86469818	   -163.60648683	     27.75878932	     49.41109026	     61.37252491	    -14.40497606	     -1.96033998	   -111.92188391	      2.64027397	      8.13323669	     11.06187225	     -0.35461276	    -11.78270266	    -13.52994367	     49.73758794	     -2.54136846	     -1.25770104	    -11.43860948	      5.82254745	      1.79583315	     -1.77862971	     -0.78828158	     -0.42856667
      0.76500000	    -45.53136424	      4.28764530	     -0.31394135	   -210.00179308	      6.89092564	     37.39927373	     61.06059395	     -9.74037481	     -1.87439132	   -123.04587447	      6.96011581	      8.96933052	     16.38152095	     -0.19212527	    -16.19990306	    -13.26174828	     50.70896633	     -1.97387149	     -1.23220313	    -11.24909550	      5.85385101	      2.00263548	     -1.74599513	     -0.85018009	     -0.51902541
      0.77000000	    -45.08572858	      3.87188480	     -5.38126066	   -228.06209834	    -12.15543163	     28.68152072	     61.36734518	     -4.19157293	     -2.25397771	   -125.88612957	     12.29594554	      8.37838596	     19.02734142	     -0.85724442	    -19.17867170	    -13.33875360	     50.56381389	     -1.04383188	     -1.27830701	    -10.09310076	      5.42387064	      2.15133709	     -2.07274046	     -0.90501299	     -0.72278609
      0.77500000	    -34.23405184	      2.23820784	     -7.49669136	   -207.96230743	    -25.83319229	     25.17352439	     62.54890872	      1.04840610	     -3.05918354	   -118.12822894	     18.59729038	      6.22091087	     18.22860914	     -1.29275444	    -19.02140737	    -13.84100331	     48.76988265	      0.10006674	     -1.38148309	     -7.62210472	      4.51992464	      2.20889500	     -2.73643518	     -0.93627132	     -0.96720959
      0.78000000	    -13.79677943	     -0.18970130	     -5.39077904	   -153.95478083	    -29.01336998	     28.28621323	     64.03283406	      4.23877467	     -3.87252550	   -100.21154140	     24.63821204	      2.72700547	     15.26222570	     -0.14389684	    -15.44549848	    -14.57420571	     44.88587250	      0.99667554	     -1.48073050	     -4.18043105	      3.22798248	      2.20419064	     -3.53318371	     -0.94834137	     -1.17413025
      0.78500000	     11.91397711	     -2.20642055	      0.69870135	    -83.65940777	    -14.72048525	     37.34980391	     64.58402675	      4.22161277	     -4.15131088	    -75.07174197	     28.71490637	     -1.46285817	     12.20275097	      3.20098460	     -9.62812864	    -15.15786657	     38.86667242	      1.18099030	     -1.50774823	     -0.47129804	      1.76554039	      2.21191968	     -4.12779012	     -0.96272338	     -1.24764561
      0.79000000	     35.97996012	     -2.20550532	      8.77126183	    -21.15785030	     24.70388517	     47.81335994	     63.05989995	      1.26375830	     -3.57014547	    -47.24714808	     29.38039614	     -5.43594720	     10.21487569	      7.87575803	     -3.63168059	    -15.24696713	     31.25602381	      0.48172861	     -1.43090070	      2.80419764	      0.42292374	      2.29406272	     -4.18733714	     -1.00429250	     -1.11184509
      0.79500000	     51.35633988	      1.38103057	     15.61377874	     11.42721465	     96.12566959	     52.23248481	     59.14370442	     -2.93759819	     -2.18880818	    -21.58393690	     26.28262384	     -8.23424489	      9.22151048	     12.19105566	      0.47472733	    -14.70020595	     23.21117532	     -0.87976927	     -1.26412703	      5.29898920	     -0.51702217	      2.45669355	     -3.54079108	     -1.08265523	     -0.74788741
      0.80000000	     54.19345132	      9.64457359	     18.39415424	      1.59219009	    203.07736901	     43.69853111	     53.43135953	     -6.24314498	     -0.33738705	     -1.52081426	     20.16794354	     -9.18198720	      8.66026097	     14.85671686	      1.58628001	    -13.60265241	     16.14029026	     -2.47106811	     -1.04180917	      6.99372867	     -0.87014886	      2.65184094	     -2.24405847	     -1.18273595	     -0.21757856
      0.80500000	     46.14993056	     22.36263964	     16.07378251	    -48.17406308	    342.11267138	     20.60502250	     47.11872932	     -7.08489168	      1.46394710	     12.18968796	     12.60206237	     -8.16397750	      8.23180528	     15.67807597	      0.03223910	    -12.18018423	     11.13576616	     -3.76673332	     -0.79995888	      8.02104825	     -0.62438995	      2.81600061	     -0.51520404	     -1.26305186	      0.34836205
      0.81000000	     33.65807709	     37.24880949	      9.74332244	   -120.82645264	    502.13026415	    -10.36840192	     41.76089581	     -4.73170964	      2.47631105	     20.87657202	      6.07426894	     -5.63013891	      8.50627116	     15.39947753	     -2.64312496	    -10.69265228	      8.70091597	     -4.11470635	     -0.57520996	      8.64608092	      0.05685896	      2.90999605	      1.38030784	     -1.26495155	      0.79440050
      0.81500000	     23.92969240	     50.51665491	      2.35677038	   -192.18639534	    667.51666550	    -35.90129661	     38.87650253	      0.54906246	      2.06195947	     25.69992473	      3.19197807	     -2.34075795	     11.00529665	     14.92832264	     -4.40657564	     -9.35936853	      8.88658324	     -3.02503743	     -0.39330157	      9.02487637	      0.92011778	      2.92794209	      3.21657247	     -1.14847597	      0.97849790
      0.82000000	     19.95504821	     59.12356182	     -2.64739369	   -241.72130005	    821.81129708	    -42.68009987	     39.20151414	      7.43505187	      0.15974747	     25.84805178	      4.43026102	      0.98353759	     17.04784111	     14.63306790	     -3.96967595	     -8.31081178	     11.47170345	     -0.57040158	     -0.24965967	      8.61709463	      1.73450281	      2.88199210	      4.84258880	     -0.92013566	      0.78677334
      0.82500000	     17.99009436	     62.15531757	     -3.03080095	   -260.66389485	    951.80211778	    -24.86944811	     42.01809411	     13.55939413	     -2.37370781	     18.82814617	      6.92253074	      3.99009841	     26.22976496	     14.23767981	     -1.62419603	     -7.59092125	     15.90744606	      2.32545778	     -0.10494179	      6.12355770	      2.35439468	      2.79353141	      6.15794491	     -0.64455083	      0.16336343
      0.83000000	      9.91714758	     60.12672940	      0.89866394	   -252.02984473	   1050.83237218	     11.34883601	     45.58543932	     16.49766868	     -4.28489516	      2.50323240	      6.56953339	      6.78772950	     36.17368576	     13.30247282	      1.30938539	     -7.22839707	     21.18775343	      4.40314113	      0.07508156	      0.57411007	      2.71510525	      2.69027897	      7.05007404	     -0.40632657	     -0.81754984
      0.83500000	    -11.65013646	     52.38700970	      5.78249903	   -224.11234709	   1118.22505112	     50.65584377	     48.05625282	     14.93707950	     -4.78489339	    -22.89658361	      2.33828899	      9.51867416	     43.80262733	     12.17587692	      3.41560732	     -7.21285504	     26.01976255	      4.87765683	      0.28122195	     -7.08866873	      2.79886363	      2.59128842	      7.36048867	     -0.25751714	     -1.88227162
      0.84000000	    -49.44712464	     37.24006513	      5.70307247	   -186.60019605	   1157.13074273	     75.34590639	     48.01814578	      9.47617559	     -4.07350634	    -54.43500814	     -2.57877419	     11.78677078	     47.31644870	     12.74077108	      3.38288371	     -7.36004144	     29.22838985	      3.96071254	      0.46605512	    -14.06784071	      2.62469332	      2.48955994	      6.94560586	     -0.18506165	     -2.63413782
      0.84500000	   -100.08730067	     14.29889715	     -5.08547451	   -152.79109398	   1175.44395343	     73.10168411	     44.55358156	      2.40871943	     -2.97388435	    -87.27406699	     -3.05168263	     12.49446130	     47.61304345	     17.83960169	      0.15072820	     -7.26488615	     30.12543968	      2.55216934	      0.58629548	    -17.11497474	      2.25029427	      2.36288285	      5.79732281	     -0.14017908	     -2.73216840
      0.85000000	   -154.89361447	    -12.04686150	    -28.29754126	   -139.16862894	   1185.66937965	     39.70246040	     37.42412286	     -3.41485168	     -2.18060584	   -115.92944071	      3.11039424	     10.64704183	     47.82970922	     29.23821031	     -6.40242814	     -6.48297533	     28.64260904	      1.50339298	      0.63081694	    -14.77949701	      1.76951122	      2.20380157	      4.13823844	     -0.09496461	     -2.10919268
      0.85500000	   -201.90446236	    -32.78906850	    -59.33522950	   -156.43246862	   1199.27107103	    -21.65051283	     27.52753080	     -6.22876224	     -1.86442244	   -135.48807283	     12.12971852	      6.63449664	     51.34059974	     45.24813296	    -14.85700503	     -4.85208052	     25.35532656	      1.12490650	      0.61224476	     -8.80082739	      1.29672692	      2.03388014	      2.39171343	     -0.06338724	     -1.06594506
      0.86000000	   -227.89220987	    -41.76409754	    -87.93610350	   -199.32156052	   1220.46891000	    -96.49044962	     16.95751134	     -6.57511238	     -1.70570818	   -142.10682976	     18.10777488	      2.12267394	     60.06792063	     60.00351250	    -22.59629282	     -2.66835521	     21.21996857	      1.10721605	      0.54958826	     -2.45559753	      0.91294049	      1.89457614	      0.99500182	     -0.08289859	     -0.06543239
      0.86500000	   -222.89868781	    -40.16355097	   -102.68416539	   -246.85280013	   1245.74856237	   -159.32123692	      8.24637734	     -6.61028936	     -1.31899065	   -133.99494521	     17.67072183	     -1.11016902	     73.86286081	     66.05774040	    -27.19901416	     -0.53192655	     17.08210174	      0.94155384	      0.45961445	      1.61835748	      0.63239567	      1.82157732	      0.20691880	     -0.17423295	      0.53040321
      0.87000000	   -186.15471726	    -33.93412958	    -97.36322245	   -273.60903980	   1268.50856025	   -183.03602881	      3.13399617	     -7.93159760	     -0.73078639	   -112.47040338	     11.69268148	     -2.30297200	     90.47028857	     59.14783114	    -27.77356641	      0.97125479	     13.37898605	      0.48807124	      0.35696753	      2.63869914	      0.41431348	      1.81301726	      0.03290252	     -0.30779825	      0.61307647
      0.87500000	   -128.67665836	    -27.90422866	    -74.44499098	   -265.64063757	   1284.91425916	   -152.36849485	      1.76471014	    -10.09015415	     -0.48060158	    -82.26190917	      3.87279598	     -1.92148546	    106.08191673	     41.31588027	    -24.96400268	      1.51000442	     10.32789013	      0.17546628	      0.25967195	      1.54640397	      0.22010146	      1.81709724	      0.28140274	     -0.40266446	      0.31825140
      0.88000000	    -69.14283364	    -22.66314182	    -42.96656979	   -229.81055633	   1297.20723633	    -71.29267592	      2.88007438	    -11.23440978	     -1.19370383	    -50.29825488	     -1.85815139	     -1.00441074	    116.71087972	     19.77328492	    -19.87898766	      1.11892833	      8.18684045	      0.62700996	      0.19258438	     -0.00923871	      0.06255165	      1.76185237	      0.68989314	     -0.37178803	     -0.09934114
      0.88500000	    -25.18792355	    -16.17742290	    -13.04993252	   -189.05418841	   1311.48264885	     39.48697424	      4.67411955	    -10.04757645	     -2.97815132	    -23.16240114	     -3.21897682	     -0.39760350	    119.76766549	      2.60792741	    -13.29700673	      0.18279822	      7.15388781	      2.05341966	      0.17716249	     -0.72159001	     -0.00929322	      1.61034729	      1.04339849	     -0.18912204	     -0.41464736
      0.89000000	     -6.23635287	     -7.20461411	      8.52989475	   -168.18096508	   1331.82586690	    151.20890228	      5.57127528	     -6.98078527	     -5.14294512	     -4.73403225	     -0.17382621	     -0.42203202	    114.79595011	     -5.28423046	     -5.81300172	     -0.70675044	      7.10400513	      3.92907353	      0.21356163	     -0.14004707	      0.03090899	      1.39713158	      1.23415985	      0.07094443	     -0.52375495
      0.89500000	    -11.85098406	      3.41629972	     19.20352005	   -179.41417119	   1356.82757683	    237.10752566	      4.78128837	     -3.73045349	     -6.59824868	      4.45528143	      5.46854350	     -0.94125462	    103.19918068	     -3.36113904	      1.42858322	     -1.00180758	      7.55358519	      5.31638874	      0.27205583	      1.37393140	      0.15001160	      1.21179305	      1.25606913	      0.26795469	     -0.45246621
      0.90000000	    -34.34373267	     13.74008341	     19.25244038	   -214.42539548	   1380.75015350	    280.64674792	      2.60665679	     -1.85614286	     -6.64669118	      6.20241933	     11.12456144	     -1.59974046	     87.71072408	      5.91561674	      6.46889612	     -0.46125843	      7.92165390	      5.56519608	      0.30696495	      3.04779670	      0.27455602	      1.13583718	      1.16045593	      0.28948837	     -0.30027248
      0.90500000	    -62.68367672	     21.85295793	     10.81216403	   -248.67390374	   1396.45644071	    278.34737891	      0.16514592	     -1.75965594	     -5.46584072	      3.12219229	     14.71793548	     -2.06130944	     71.99365917	     18.56628739	      7.50196459	      0.74733588	      7.89077444	      4.76426046	      0.28735351	      4.19867738	      0.34592031	      1.18301160	      1.01035695	      0.12992076	     -0.16361615
      0.91000000	    -86.54551102	     26.51738303	     -2.72790064	   -256.96360049	   1398.06349297	    237.25986669	     -1.45357851	     -2.53288190	     -3.92777947	     -2.35222230	     15.56529313	     -2.19059952	     59.82252757	     30.21588745	      4.11847536	      2.19701623	      7.57898550	      3.62943518	      0.21825515	      4.59229478	      0.35204123	      1.29502572	      0.85857760	     -0.11126212	     -0.08977599
      0.91500000	    -99.55303045	     27.54487034	    -17.61315412	   -228.61532984	   1383.73924829	    171.06992878	     -1.87168952	     -2.79477720	     -2.95458165	     -8.14049265	     14.27238350	     -2.10131903	     53.62335534	     37.56028910	     -2.40106865	      3.47263503	      7.35121244	      2.96109215	      0.13551351	      4.44466679	      0.30742870	      1.39687859	      0.74897980	     -0.30653718	     -0.08305087
      0.92000000	   -100.17957947	     25.64456160	    -30.46009283	   -171.81447489	   1357.07248163	     96.50301962	     -1.39108490	     -1.85055892	     -2.89882432	    -12.33687332	     11.78655409	     -1.99163437	     53.35933165	     39.31618686	     -9.79115491	      4.34011935	      7.47098766	      3.07986406	      0.08230535	      4.08539375	      0.22854900	      1.45723532	      0.71432280	     -0.38662441	     -0.13138873
      0.92500000	    -90.60670772	     22.46164834	    -38.98772116	   -107.11090780	   1323.57110249	     29.30035858	     -0.54556996	      0.00307890	     -3.45459622	    -13.37112934	      8.49474085	     -1.87155038	     56.57438329	     36.08973995	    -15.92290455	      4.72725415	      7.93062920	      3.71738057	      0.08188747	      3.59106015	      0.14540792	      1.49064733	      0.75478785	     -0.36492746	     -0.21712780
      0.93000000	    -75.42158873	     20.80286873	    -42.72167116	    -56.17455093	   1285.41612621	    -19.20487979	      0.17871497	      2.12302079	     -4.13246972	    -10.51391086	      4.23350953	     -1.51155251	     59.35218525	     29.82473121	    -19.49014457	      4.64549811	      8.50346527	      4.42677891	      0.12324508	      2.76696395	      0.11249855	      1.50868560	      0.82511827	     -0.29190237	     -0.31231599
      0.93500000	    -60.41550668	     23.16382111	    -42.90077299	    -31.25115656	   1242.89032087	    -43.59288953	      0.34499575	      4.12648598	     -4.71240866	     -4.12405795	     -0.81651290	     -0.76147377	     58.04630716	     22.96333135	    -20.18325848	      4.21305095	      8.86420697	      5.00436799	      0.17147689	      1.52608020	      0.17225329	      1.49679566	      0.86394102	     -0.20679448	     -0.37955690
      0.94000000	    -50.12437191	     29.27518642	    -41.49566172	    -28.76840297	   1201.00436327	    -44.93247569	     -0.33280589	      5.83101746	     -5.20112103	      4.75501064	     -5.64983167	      0.18144736	     51.47991906	     17.35962510	    -18.68480039	      3.68832856	      8.70887756	      5.46964860	      0.19100853	      0.14508662	      0.30709041	      1.45541870	      0.84392867	     -0.14077807	     -0.39160010
      0.94500000	    -45.03471402	     36.05766590	    -39.97216965	    -30.33202638	   1170.34540320	    -30.65931205	     -1.64032446	      6.86421447	     -5.53160082	     15.02895731	     -9.23939911	      0.97529121	     41.95551170	     13.69670087	    -16.09389031	      3.32939628	      7.86783211	      5.77672581	      0.16287246	     -1.01178929	      0.44999894	      1.43462850	      0.78588070	     -0.13473511	     -0.35391523
      0.95000000	    -41.65896614	     40.09193064	    -38.70366096	    -12.91227580	   1159.09699637	    -11.28835474	     -2.80405941	      6.64493918	     -5.50157862	     25.70973625	    -11.40149645	      1.48186112	     33.71435295	     11.83482859	    -13.12573513	      3.21909914	      6.39368780	      5.73522201	      0.09283992	     -1.85731525	      0.54128187	      1.49199396	      0.72519763	     -0.21780157	     -0.30038991
      0.95500000	    -35.71254923	     39.38054983	    -37.25623462	     35.98747309	   1163.85445783	      5.53916197	     -3.10346704	      4.80869879	     -4.96998577	     35.71327454	    -12.47249276	      1.77500756	     30.02572395	     11.27702899	    -10.05773673	      3.30991740	      4.57033952	      5.20570892	      0.00893816	     -2.50406156	      0.56197279	      1.62942318	      0.67730906	     -0.37570689	     -0.26447294
      0.96000000	    -25.28463197	     33.53010127	    -34.87435519	    108.39464303	   1167.69133361	     18.23300762	     -2.59052329	      1.61891268	     -4.05438599	     43.95512964	    -12.60518364	      1.93441504	     31.26991933	     11.09058547	     -7.03233418	      3.59751691	      2.76599825	      4.31407441	     -0.05669160	     -2.99417242	      0.52336599	      1.79297227	      0.63557977	     -0.55580003	     -0.25766487
      0.96500000	    -12.03406000	     23.63748781	    -30.73356129	    179.04253008	   1148.93714704	     29.64956052	     -2.18905833	     -2.17910689	     -3.03174596	     49.73158425	    -11.69501417	      1.93694120	     35.09956601	     10.10677115	     -3.94385805	      4.18581673	      1.21700746	      3.36222229	     -0.08516373	     -3.22470667	      0.44216526	      1.91975280	      0.59042904	     -0.70484967	     -0.27049065
      0.97000000	     -0.06811615	     12.26886480	    -24.23134458	    218.77095762	   1095.22719321	     43.28554887	     -3.05149557	     -5.82559850	     -2.08034672	     52.85226929	     -9.66619687	      1.68007757	     38.32638011	      7.82463213	     -0.25538426	      5.16271605	     -0.05549282	      2.55688382	     -0.07256566	     -3.03408478	      0.32427879	      1.97258410	      0.54819722	     -0.79754273	     -0.28716864
      0.97500000	      6.66502136	      2.83094640	    -15.40038950	    208.29578098	   1011.46296338	     60.05731922	     -5.68882926	     -8.77361092	     -1.19285854	     53.49353662	     -6.65622717	      1.06093198	     38.97190873	      4.99422960	      4.67144103	      6.40665923	     -1.19122807	      1.88888739	     -0.02436805	     -2.32019535	      0.16097680	      1.95100671	      0.53744895	     -0.83828545	     -0.30110450
      0.98000000	      6.48162631	     -1.70072735	     -5.31888991	    147.11662352	    914.31934456	     77.24794981	     -9.59936556	    -10.61396842	     -0.34704948	     52.12674744	     -3.10077125	      0.06546415	     36.67921506	      3.23326441	     10.84382593	      7.59782584	     -2.41058372	      1.28691319	      0.04406764	     -1.14769390	     -0.06272333	      1.88779441	      0.59552181	     -0.84806081	     -0.32023955
      0.98500000	      0.40083541	      0.06438086	      3.88731598	     56.28011655	    819.01788993	     89.99414908	    -13.71530957	    -11.14435295	      0.34707774	     49.46586579	      0.19560388	     -1.15075685	     31.87277705	      3.97280552	     17.24548391	      8.48321599	     -3.86950422	      0.78357219	      0.10362469	      0.19544284	     -0.34341260	      1.82571446	      0.74600969	     -0.85189942	     -0.35990539
      0.99000000	     -8.91773162	      7.73569270	      9.79938994	    -28.64528392	    734.29813018	     93.67550852	    -17.14672864	    -10.33852368	      0.57858997	     46.24991341	      2.15742106	     -2.24588613	     25.44646229	      7.23679744	     22.35176718	      9.02480988	     -5.46130065	      0.61199484	      0.11263247	      1.25710549	     -0.63188171	      1.79073539	      0.98643398	     -0.86144214	     -0.43017783
      0.99500000	    -18.80580333	     18.83658293	     11.20276351	    -73.60878477	    667.07354948	     86.64792038	    -19.51519256	     -8.45443656	      0.11870804	     43.09579872	      2.04579134	     -2.86175775	     18.79592512	     11.19378171	     25.04524732	      9.28704095	     -6.79265664	      0.95311801	      0.03915321	      1.68414925	     -0.84260453	      1.79593251	      1.28330965	     -0.87889089	     -0.52139343
      1.00000000	    -27.54327411	     29.25715727	      8.80377182	    -62.10702630	    620.01019349	     70.98617499	    -20.96511303	     -5.99336160	     -0.95423111	     40.48913104	      0.13447948	     -2.87352936	     12.87064417	     13.31292605	     25.07970648	      9.37778509	     -7.39425374	      1.74953594	     -0.11245942	      1.50138822	     -0.90388378	      1.84483168	      1.57501559	     -0.90174686	     -0.60060147
      1.00500000	    -34.53846363	     35.52563802	      4.47759305	     -2.97751493	    583.63466006	     50.91128233	    -22.16629511	     -3.61618134	     -2.27744300	     38.69432810	     -2.54996453	     -2.41701161	      7.14895606	     12.29366847	     23.12777317	      9.52779244	     -6.97624717	      2.72160365	     -0.30063655	      1.03628968	     -0.79833234	      1.91918602	      1.79970248	     -0.92482481	     -0.63433626
      1.01000000	    -40.06839760	     37.36433701	      0.14633289	     74.27446314	    540.83947747	     30.66921163	    -23.98219972	     -1.74098486	     -3.49223254	     37.74457304	     -5.13080109	     -1.71417656	      0.25212884	      8.82672004	     20.68014903	     10.02629005	     -5.62488779	      3.60788798	     -0.47428436	      0.58285543	     -0.56903190	      1.99056478	      1.93111017	     -0.94037538	     -0.61988204
      1.01500000	    -44.27175918	     36.96108760	     -2.67335871	    135.28992801	    477.52529291	     13.29840959	    -26.89109614	     -0.41878127	     -4.34910744	     37.65428082	     -7.26385635	     -0.95319437	     -8.57988299	      4.59199211	     19.42430644	     11.04684609	     -3.85269782	      4.22799055	     -0.59187837	      0.23072629	     -0.30094391	      2.05210602	      1.98318954	     -0.94888209	     -0.58811786
      1.02000000	    -45.76563224	     36.15483314	     -3.28648219	    157.46649302	    384.82072032	      0.03214382	    -30.60136155	      0.09281949	     -4.55104279	     38.51116586	     -9.13315520	     -0.21559380	    -18.76842796	      1.03402906	     20.22628516	     12.54938668	     -2.39723082	      4.24662740	     -0.62465699	     -0.14012679	     -0.07434744	      2.12739690	      1.98776289	     -0.97632449	     -0.57631013
      1.02500000	    -42.31356641	     36.49836053	     -2.36229144	    137.50787574	    262.23060924	     -9.96710976	    -34.34448121	     -0.06103063	     -4.10037853	     40.34942220	    -11.34820530	      0.55656955	    -28.64303774	     -0.97097459	     22.73904208	     14.37268128	     -1.89109730	      3.59736660	     -0.56611699	     -0.78812015	      0.08027321	      2.23461508	      1.97365783	     -1.03476458	     -0.60039112
      1.03000000	    -33.37334421	     38.70983605	     -0.75338002	     91.03830876	    125.23103012	    -15.87251094	    -37.40934696	     -0.46463064	     -3.20844599	     43.19908846	    -14.20696600	      1.41308129	    -36.39294324	     -1.30321393	     25.98624813	     16.35113318	     -2.64044185	      2.47388770	     -0.41837724	     -1.83058254	      0.17087389	      2.35775417	      1.95896775	     -1.10773446	     -0.64928467
      1.03500000	    -21.20264499	     40.72316221	      2.04747888	     44.48084213	      0.28033242	    -12.54536514	    -39.68919556	     -1.51995453	     -1.89230120	     47.26680683	    -16.89026694	      2.21759582	    -41.12413539	     -0.70074856	     29.25598083	     18.45415592	     -4.56850572	      0.84855565	     -0.16398552	     -2.98514659	      0.19926318	      2.44988171	      1.95174863	     -1.17569793	     -0.70024517
      1.04000000	     -8.84489926	     39.56134250	      7.10471924	     19.53516834	    -92.79436371	      4.00050426	    -41.54455727	     -3.47912701	     -0.30632255	     52.69596087	    -17.80020622	      2.69218462	    -43.11487669	     -0.03248854	     32.34755796	     20.71966943	     -7.23527249	     -1.10718764	      0.21275856	     -3.69111360	      0.15169700	      2.45382650	      1.94399929	     -1.19779295	     -0.73335920
      1.04500000	      1.29715043	     33.21776856	     14.09335539	     20.27148306	   -150.04721640	     31.40518147	    -43.44752480	     -6.28659112	      1.32626002	     58.97243650	    -15.79818033	      2.62635068	    -43.33459820	      0.42217070	     34.72811242	     23.16883497	     -9.93013894	     -3.12380063	      0.70311483	     -3.50207699	      0.02823451	      2.34233080	      1.90763069	     -1.14702718	     -0.73458960
      1.05000000	      7.13150637	     20.98879609	     20.54061364	     34.48001338	   -177.84447447	     61.32276245	    -45.82949495	    -10.15970220	      2.98931559	     64.73623999	    -11.11879986	      2.05108512	    -42.79038303	      0.73496555	     34.87572873	     25.72141633	    -11.88353512	     -5.28202565	      1.27574563	     -2.40852188	     -0.13451246	      2.13170378	      1.82289790	     -1.05622744	     -0.70212424
      1.05500000	      6.78500929	      5.18633848	     23.42588825	     45.18959381	   -182.64148130	     83.11756356	    -49.28970803	    -14.22710569	      4.61297055	     68.36372692	     -5.33842234	      1.25592972	    -41.84671907	      0.76762871	     31.40675877	     28.32202290	    -12.51443659	     -7.41741276	      1.88301810	     -0.88817757	     -0.27353390	      1.85219825	      1.72355392	     -0.96965346	     -0.66030567
      1.06000000	     -0.28924194	     -9.58510346	     21.93479550	     41.66707907	   -168.06116438	     91.00268251	    -54.42665447	    -16.76727384	      6.10914388	     68.93649829	     -0.60070565	      0.62987379	    -40.16233253	      0.01194334	     24.84404067	     30.97100464	    -11.63145198	     -9.08442770	      2.47023628	      0.33512880	     -0.33529947	      1.52412681	      1.70505952	     -0.91838086	     -0.65935103
      1.06500000	    -12.24060335	    -18.93366833	     17.93946009	     23.55612934	   -140.83543708	     86.89060056	    -61.24271694	    -16.37504739	      7.40374356	     66.92158773	      1.44207034	      0.42999856	    -37.72472308	     -1.97820113	     17.58855221	     33.63168976	     -9.58789414	     -9.81875198	      2.97876293	      0.68459242	     -0.31225059	      1.15046993	      1.87666336	     -0.91038124	     -0.74861558
      1.07000000	    -24.87594562	    -20.26265247	     13.86248379	     -2.06875900	   -114.93059735	     76.13010896	    -68.64354839	    -12.48830245	      8.35667811	     63.95111110	      0.38816982	      0.64734822	    -35.54030146	     -4.73272474	     12.11859387	     36.12560359	     -7.25672145	     -9.21477660	      3.35590578	      0.02156905	     -0.25235294	      0.72661502	      2.28626761	     -0.90980189	     -0.94367090
      1.07500000	    -33.54693863	    -13.34666082	     10.64775161	    -26.79184857	   -104.44688098	     62.07039805	    -74.86290446	     -5.65431681	      8.80894493	     61.71111340	     -2.88665122	      1.04556790	    -34.73613346	     -6.66997063	      9.39117833	     38.19622432	     -5.64737956	     -7.15015842	      3.57530662	     -1.33088165	     -0.23098118	      0.26894904	      2.87462296	     -0.85591715	     -1.21458842
      1.08000000	    -35.13180946	     -0.83189303	      7.71530310	    -44.24226102	   -113.83791388	     44.63350304	    -78.16846185	      2.48291012	      8.65358629	     60.87613244	     -6.69286089	      1.29112430	    -35.28410843	     -6.31220736	      8.64456894	     39.54731447	     -5.35382278	     -4.02926299	      3.63123033	     -2.75388014	     -0.30605166	     -0.18382234	      3.50129015	     -0.71523061	     -1.49880604
      1.08500000	    -28.43701818	     12.47102305	      4.34003803	    -50.08687681	   -136.47161698	     22.64213966	    -77.18640287	     10.18938575	      7.78905437	     61.01553023	     -9.15383372	      1.08548912	    -35.90957481	     -3.66053190	      8.37120704	     39.90208539	     -6.31260567	     -0.47454618	      3.51329581	     -3.57756492	     -0.48840210	     -0.60872624	      4.01349202	     -0.49464287	     -1.72304722
      1.09000000	    -14.37034566	     20.94882759	      0.67193291	    -42.31744223	   -159.11986480	     -1.94836935	    -71.38775187	     15.42413962	      6.21493893	     61.34573285	     -9.18316411	      0.31449189	    -35.14772904	     -0.10615316	      7.56088457	     39.16288527	     -8.03504120	      2.58928121	      3.22459009	     -3.42699628	     -0.73689572	     -1.00742836	      4.29620598	     -0.25911221	     -1.82644605
      1.09500000	      3.53372409	     21.30674772	     -2.83335327	    -22.91002059	   -166.49909137	    -25.09930969	    -61.86168480	     16.14515619	      4.12374031	     61.40654591	     -7.47820946	     -0.81301526	    -32.36497966	      2.74623096	      6.18822117	     37.62884095	     -9.98386122	      4.09106175	      2.82810249	     -2.53776182	     -0.97419883	     -1.37970851	      4.29438466	     -0.10554977	     -1.78570899
      1.10000000	     19.72131350	     14.55477047	     -6.59685634	      2.00532747	   -146.47110848	    -45.33310283	    -51.31161247	     11.56328667	      1.89629575	     61.09831103	     -6.29128342	     -1.81790259	    -27.93456357	      3.92370067	      4.55398003	     35.93561163	    -11.77211826	      3.39664217	      2.45123011	     -1.65973584	     -1.12366964	     -1.70061446	      4.02508886	     -0.09526934	     -1.62692030
      1.10500000	     28.88469489	      4.98589093	    -11.72275598	     25.29949042	    -96.10878599	    -64.29162732	    -42.77488695	      3.07553554	     -0.03315095	     60.44806576	     -7.80700961	     -2.23249522	    -22.99768658	      3.31042607	      2.65494191	     34.69350627	    -13.19753137	      0.85458862	      2.22325845	     -1.53717787	     -1.15052444	     -1.92671229	      3.56971117	     -0.19882834	     -1.40938632
      1.11000000	     28.60273409	     -2.83558418	    -18.11987001	     42.03400169	    -24.91670171	    -81.98572271	    -38.23537394	     -6.44603635	     -1.32535546	     59.61743001	    -12.46693212	     -1.91695970	    -18.91099986	      1.60229744	      0.74413109	     34.17157392	    -14.22894074	     -2.37485367	      2.20718254	     -2.38261290	     -1.07886583	     -2.01791745	      3.04093865	     -0.31534148	     -1.19161139
      1.11500000	     20.64116268	     -6.75137706	    -23.40745003	     49.11865404	     48.00959893	    -94.67532835	    -38.30354418	    -14.20585183	     -1.78979614	     58.94787701	    -18.64362406	     -1.15222965	    -16.09502720	     -0.29331241	     -0.04121799	     34.28295016	    -14.96204831	     -5.02705464	      2.38724540	     -3.77203504	     -0.97403157	     -1.96290793	      2.55067320	     -0.34391849	     -1.01139322
      1.12000000	      9.51829474	     -7.56610855	    -24.40345551	     43.53221309	    102.25766035	    -98.25133602	    -42.65184769	    -18.50222227	     -1.39165112	     58.69642795	    -23.74729431	     -0.43313795	    -13.55278798	     -2.02031818	      1.58452158	     34.77815507	    -15.52947911	     -6.32858575	      2.69880933	     -4.99540661	     -0.90433547	     -1.81124854	      2.19115103	     -0.24208221	     -0.89070700
      1.12500000	     -0.67105428	     -7.32545599	    -19.65863832	     23.41567661	    125.55749920	    -90.88911834	    -50.28070665	    -19.05241139	     -0.30562331	     58.71343631	    -25.63171264	     -0.18738291	    -10.00917979	     -3.41578286	      5.75953721	     35.39826722	    -15.99329727	     -6.22930390	      3.04836735	     -5.46269491	     -0.90721836	     -1.68763676	      2.01054545	     -0.04945842	     -0.83662031
      1.13000000	     -8.17971574	     -6.75960937	    -10.79317742	     -8.52217150	    119.03279293	    -73.17022073	    -59.54420821	    -16.73687280	      1.05153384	     58.45043638	    -23.66528091	     -0.54191727	     -5.13431601	     -3.50413370	     11.18251325	     35.93272856	    -16.28957520	     -5.25329702	      3.31882438	     -5.00224798	     -0.97226372	     -1.75078742	      1.99393843	      0.12798805	     -0.83806487
      1.13500000	    -13.40870988	     -4.21592629	     -1.55947659	    -44.06226649	     95.67900092	    -48.38620394	    -68.49678579	    -12.65804816	      2.13852995	     57.33478877	    -18.92281109	     -1.26432778	      0.41214312	     -0.71288173	     16.03946960	     36.26493383	    -16.28679194	     -4.00227772	      3.39077466	     -3.90865214	     -1.05010026	     -2.11109094	      2.08096483	      0.17687640	     -0.87100478
      1.14000000	    -18.02641327	      3.03536898	      4.53641500	    -72.92901167	     73.23851243	    -22.35413710	    -75.64619314	     -7.14654202	      2.50841481	     55.22198726	    -13.31435811	     -1.96098058	      5.47768276	      5.56277362	     19.04963345	     36.38126095	    -15.94274735	     -2.68349325	      3.17664203	     -2.67986598	     -1.08275008	     -2.76239504	      2.19940485	      0.03689380	     -0.90389731
      1.14500000	    -23.91311110	     16.26335103	      5.98171027	    -88.27108317	     65.41907279	     -2.12788948	    -80.54593428	      0.23041644	      1.97777205	     52.51564787	     -8.53375750	     -2.33778049	      9.07618915	     13.60883709	     19.74151464	     36.32506969	    -15.40788987	     -1.10386926	      2.65464162	     -1.71512699	     -1.03240846	     -3.56553775	      2.28101925	     -0.27901073	     -0.90079436
      1.15000000	    -31.87777113	     33.22399458	      3.63288135	    -91.16526300	     76.88803893	      5.56935033	    -83.66775788	      9.54890135	      0.68136137	     49.81502909	     -5.55035113	     -2.34425791	     11.18481339	     19.50359665	     18.34916638	     36.17378739	    -14.93941477	      0.92906432	      1.90696525	     -1.16280640	     -0.89735492	     -4.28404229	      2.27912359	     -0.68896079	     -0.83431706
      1.15500000	    -40.73264124	     48.69505886	      0.12786183	    -90.91125642	    103.88443985	     -2.70338727	    -85.48817258	     19.52105110	     -0.99789082	     47.46017569	     -4.66925474	     -2.08877922	     12.79719651	     19.24083458	     15.97179985	     36.01441406	    -14.71227421	      3.29844636	      1.12643432	     -1.00831442	     -0.71323464	     -4.64644704	      2.20400052	     -1.05326151	     -0.71724693
      1.16000000	    -47.09239586	     57.84287161	     -1.36770521	    -99.68272107	    139.08379577	    -23.29224467	    -85.40298914	     27.91706823	     -2.60403414	     45.57743434	     -5.55187794	     -1.69990547	     14.96037188	     11.93369275	     14.56711059	     35.79534028	    -14.75815241	      5.70794437	      0.54259897	     -1.18297722	     -0.53849941	     -4.41131941	      2.13253389	     -1.20817360	     -0.61152224
      1.16500000	    -46.43066457	     59.37201499	      0.97617651	   -125.12445301	    180.40990011	    -46.27011240	    -81.54669155	     33.11767206	     -3.77378940	     44.50446639	     -7.32263396	     -1.22812225	     18.01295361	      1.11280953	     16.00872086	     35.17010646	    -15.09634126	      8.03263357	      0.30996814	     -1.63535898	     -0.42227215	     -3.43866294	      2.15614366	     -1.02949355	     -0.58847195
      1.17000000	    -35.88292538	     54.87586517	      6.61097494	   -166.27539124	    238.60113832	    -61.04891068	    -72.02318367	     34.96544035	     -4.30336942	     44.81114962	     -8.85476565	     -0.67038718	     21.75758220	     -7.65177690	     20.73436257	     33.68891949	    -15.84203833	     10.35784885	      0.45322937	     -2.32066775	     -0.37907087	     -1.75917499	      2.30535002	     -0.50661419	     -0.67090642
      1.17500000	    -17.27306889	     45.69313899	     13.64944441	   -215.23829820	    333.47242024	    -60.18363732	    -56.63070302	     34.03890681	     -4.16028937	     46.64114030	     -8.89642769	     -0.18712834	     25.83442841	    -10.48740086	     27.37928769	     31.30227332	    -17.02833890	     12.61687149	      0.88957340	     -3.00113937	     -0.39495339	      0.40912570	      2.52383147	      0.21880620	     -0.81042797
      1.18000000	      2.74869117	     31.91237489	     20.28002587	   -262.16440227	    477.15759335	    -40.66804011	    -37.53086236	     30.58011435	     -3.46924979	     49.02100531	     -6.51405321	     -0.12559566	     29.66963762	     -6.97417243	     33.57871527	     28.54297265	    -18.23115538	     14.29864047	      1.47022399	     -3.21978616	     -0.44440800	      2.72267238	      2.71177576	      0.89044361	     -0.92817358
      1.18500000	     16.38520226	     14.01234672	     24.94116314	   -298.59001788	    655.89858452	     -6.37204012	    -18.34506866	     24.53542980	     -2.44164394	     49.87417321	     -1.75447234	     -0.76893405	     32.41481361	      0.48662877	     36.88288837	     26.05825135	    -18.41918952	     14.62839236	      2.00665597	     -2.53723670	     -0.49509713	      4.81059691	      2.77904094	      1.24331377	     -0.96701139
      1.19000000	     18.98550209	     -5.46896292	     26.21237425	   -317.29629027	    827.28547039	     31.08883961	     -2.48814434	     16.55568077	     -1.29428717	     46.70171827	      4.24899192	     -2.13901987	     33.26810590	      8.28395039	     35.40004270	     23.97587348	    -16.24259748	     13.14204561	      2.30840913	     -0.74136139	     -0.50672051	      6.34052031	      2.65420019	      1.13537071	     -0.90137049
      1.19500000	     10.19594782	    -21.22048560	     23.62563603	   -310.39471554	    939.99576058	     57.99605773	      8.22830417	      8.79293083	     -0.27975709	     37.45715654	      9.79338614	     -3.99859558	     31.68639718	     13.29232721	     28.57399185	     21.69397482	    -10.56219099	     10.24548689	      2.24259467	      2.09657898	     -0.43899765	      7.02652955	      2.27092894	      0.64451350	     -0.72153800
      1.20000000	     -7.87740828	    -26.30034780	     18.53438953	   -268.73068869	    961.92984901	     66.16143182	     14.15021570	      4.40613335	      0.19938816	     21.35076154	     13.25929704	     -5.95591984	     27.09893482	     13.92412587	     17.77047715	     18.15073615	     -0.97064053	      7.19444488	      1.77110052	      5.64908533	     -0.26803695	      6.65119386	      1.58169052	      0.04356845	     -0.42877368
      1.20500000	    -32.18540487	    -15.83114253	     13.33080985	   -186.54166953	    894.62432228	     53.99034225	     17.29489138	      6.04300776	     -0.40605655	     -0.45489734	     13.63714647	     -7.55795909	     18.88368706	      9.98442478	      5.64437667	     12.35303657	     11.81009238	      5.46792370	      0.94121025	      9.36252407	      0.00001154	      5.17655996	      0.61113525	     -0.35764323	     -0.05070162
      1.21000000	    -58.67986690	      7.82766272	      9.42506364	    -70.35788000	    767.94502973	     24.57049194	     19.87341299	     13.34653157	     -2.31246430	    -24.52646425	     10.91586684	     -8.39575754	      7.26626523	      2.15240272	     -5.63263651	      3.97430256	     25.86798001	      5.54358564	     -0.12391920	     12.54516210	      0.32267598	      2.88107220	     -0.49142401	     -0.42413924	      0.33950519
