# Supplementary material for: Biomechanics of running: A special reference to the comparisons of wearing boots and running shoes
Source: PLoS One. 2022 Jun 24;17(6):e0270496. doi: 10.1371/journal.pone.0270496 (PMC9231798; doi:10.1371/journal.pone.0270496)
Supplement: S1 File — The file contains experimental markers and force data (TRC and MOT), OpenSim model (OSIM), setup (XML), and output (STO) files for 17 participants, 2 conditions (boot\shoe), and 4 trials which are stored in separate folders. (ZIP) [file pone.0270496.s001.zip › DataSet/s01/shoe/T1/results/s01_shoe_T1_inverse_kinematics.mot]

Coordinates
version=1
nRows=243
nColumns=26
inDegrees=yes

Units are S.I. units (second, meters, Newtons, ...)
If the header above contains a line with 'inDegrees', this indicates whether rotational values are in degrees (yes) or radians (no).

endheader
time	pelvis_tilt	pelvis_list	pelvis_rotation	pelvis_tx	pelvis_ty	pelvis_tz	hip_flexion_r	hip_adduction_r	hip_rotation_r	knee_angle_r	knee_add_r	knee_rot_r	ankle_angle_r	subtalar_angle_r	hip_flexion_l	hip_adduction_l	hip_rotation_l	knee_angle_l	knee_add_l	knee_rot_l	ankle_angle_l	subtalar_angle_l	lumbar_extension	lumbar_bending	lumbar_rotation
      0.00000000	      3.27779948	     10.32911203	      4.78149509	     -0.25288478	      1.02687451	      0.58448949	    -26.94644745	     -5.22380887	    -10.28762090	     26.84482932	      0.00000000	      0.00000000	    -30.39509280	    -11.61319597	     21.20176415	     11.57423526	     -8.11261177	     24.42269453	      0.00000000	      0.00000000	      0.93774331	     -2.27816293	    -24.53504192	    -10.75710055	      2.06021725
      0.00500000	      2.92255788	      9.44532672	      5.18315852	     -0.23611436	      1.02690048	      0.58407776	    -26.35293101	     -3.99047549	     -9.09938339	     28.18896429	      0.00000000	      0.00000000	    -30.60707948	    -12.31936528	     21.12819869	     10.73533582	     -8.55551091	     22.20402637	      0.00000000	      0.00000000	      1.39363467	      0.66091697	    -23.91647372	     -9.82542123	      1.89532403
      0.01000000	      2.78563183	      8.79952260	      5.57717870	     -0.21932374	      1.02674689	      0.58342579	    -25.93763938	     -3.06244243	     -8.24351779	     29.93482611	      0.00000000	      0.00000000	    -29.95444166	    -12.00224898	     20.62930063	     10.25419010	     -8.61079674	     19.72256004	      0.00000000	      0.00000000	      1.49293249	      4.09242776	    -23.54985744	     -9.12455722	      1.77209795
      0.01500000	      2.85881670	      8.38476371	      5.73742770	     -0.20270599	      1.02666491	      0.58300631	    -25.58223502	     -2.48676773	     -7.46350714	     32.02965983	      0.00000000	      0.00000000	    -28.85446269	    -11.57784205	     19.79974135	      9.99729639	     -8.74844239	     17.18350062	      0.00000000	      0.00000000	      1.71807878	      6.32703370	    -23.52365129	     -8.72248329	      2.06500847
      0.02000000	      2.87335089	      8.05013434	      5.83290949	     -0.18627502	      1.02619559	      0.58286637	    -25.02456490	     -2.00791122	     -6.59541383	     34.29434948	      0.00000000	      0.00000000	    -27.56147280	    -11.40158416	     19.20212364	      9.75014923	     -8.97868490	     15.14302868	      0.00000000	      0.00000000	      2.02047401	      8.37093777	    -23.40459123	     -8.42841344	      1.78351093
      0.02500000	      2.78457941	      7.86861902	      5.92071831	     -0.16997834	      1.02539952	      0.58219565	    -24.27546404	     -1.75592578	     -5.89172004	     36.80600775	      0.00000000	      0.00000000	    -26.76911596	    -11.25129913	     18.76791660	      9.72833071	     -8.71838444	     13.43568152	      0.00000000	      0.00000000	      2.22885897	      9.84881900	    -23.32716163	     -8.28316975	      1.71095847
      0.03000000	      2.99585681	      7.62427758	      5.91745798	     -0.15389558	      1.02475845	      0.58186416	    -23.71994836	     -1.40692761	     -5.15574546	     39.43419998	      0.00000000	      0.00000000	    -25.09768451	    -11.09924823	     18.18152193	      9.47938986	     -8.85231089	     12.24820783	      0.00000000	      0.00000000	      2.50699353	     11.31014295	    -23.50438144	     -8.02165538	      1.54788698
      0.03500000	      3.01671321	      7.61121088	      6.09683440	     -0.13761903	      1.02365983	      0.58123477	    -22.93527281	     -1.41004569	     -5.11955162	     42.16244438	      0.00000000	      0.00000000	    -24.38741911	    -10.38552833	     17.84462303	      9.55397504	     -8.93843356	     11.43421062	      0.00000000	      0.00000000	      2.92342353	     12.67979009	    -23.51931007	     -8.02326287	      1.34338051
      0.04000000	      3.20081698	      7.54527006	      6.03875400	     -0.12140228	      1.02252355	      0.58096653	    -22.25688207	     -1.38821374	     -4.78351666	     44.93387874	      0.00000000	      0.00000000	    -23.30265084	     -9.98044661	     17.37434619	      9.51946302	     -9.23939129	     10.88819962	      0.00000000	      0.00000000	      3.17172545	     13.31378862	    -23.70739576	     -7.98980308	      1.41526629
      0.04500000	      3.57325461	      7.42734927	      6.14435349	     -0.10560201	      1.02157469	      0.58043409	    -21.74354881	     -1.28028284	     -4.87628775	     47.52068689	      0.00000000	      0.00000000	    -23.13522053	     -9.84926809	     16.89766350	      9.44929090	     -9.11729547	     10.94814603	      0.00000000	      0.00000000	      3.25378142	     13.42805813	    -24.19376735	     -7.72093882	      1.33914244
      0.05000000	      3.69110964	      7.65420097	      6.21000111	     -0.08957530	      1.01990838	      0.58006740	    -20.88874501	     -1.63386933	     -4.97964712	     50.51181404	      0.00000000	      0.00000000	    -21.99558324	     -9.65022487	     16.50216129	      9.78759877	     -8.50574110	     10.78800345	      0.00000000	      0.00000000	      3.78196041	     13.30767481	    -24.43898556	     -8.04553207	      0.94950022
      0.05500000	      3.83495638	      7.79137062	      6.21599610	     -0.07365152	      1.01828098	      0.57999696	    -20.04725490	     -1.97211381	     -5.22304906	     53.34705466	      0.00000000	      0.00000000	    -21.34219415	     -9.28775098	     16.47504963	      9.89230425	     -8.67408510	     11.67562384	      0.00000000	      0.00000000	      3.86054577	     12.65027290	    -24.66747528	     -8.26910403	      0.97998442
      0.06000000	      4.31930642	      7.75357945	      6.19151732	     -0.05774384	      1.01712612	      0.57978840	    -19.61778324	     -2.01935904	     -5.21103415	     55.73717459	      0.00000000	      0.00000000	    -21.48941413	     -9.15974730	     15.96716718	      9.76444259	     -8.25590567	     12.47955318	      0.00000000	      0.00000000	      3.73122780	     12.56716389	    -25.25764649	     -8.21495777	      0.94136246
      0.06500000	      4.50587450	      8.19301989	      6.49950206	     -0.04244649	      1.01502599	      0.57897278	    -18.80722711	     -2.70191498	     -5.87359582	     58.61475508	      0.00000000	      0.00000000	    -20.40012587	     -8.72511674	     15.83278179	     10.43691588	     -7.20513104	     13.63446176	      0.00000000	      0.00000000	      2.93057789	      9.67647838	    -25.64421195	     -8.58488626	      0.17473414
      0.07000000	      4.67595615	      8.77066118	      6.48971942	     -0.02676439	      1.01278744	      0.57876236	    -18.02967509	     -3.50792132	     -6.21707008	     61.34600669	      0.00000000	      0.00000000	    -19.63305476	     -9.27102115	     15.59080836	     11.10717051	     -6.74699977	     14.71093761	      0.00000000	      0.00000000	      2.33808428	      7.74848801	    -26.02056632	     -9.24382337	     -0.37727736
      0.07500000	      5.12948135	      9.15596869	      6.41618407	     -0.01107909	      1.01072337	      0.57866789	    -17.53537655	     -4.19489176	     -6.50060031	     63.77107447	      0.00000000	      0.00000000	    -19.65998048	    -10.37700884	     15.19737314	     11.46880629	     -6.77626795	     16.35306392	      0.00000000	      0.00000000	      1.60299298	      5.81258571	    -26.67757096	     -9.67374171	     -0.52068942
      0.08000000	      5.60165044	      9.56244409	      6.31217680	      0.00449523	      1.00841150	      0.57850663	    -16.99335537	     -4.96458907	     -6.86832503	     66.37655964	      0.00000000	      0.00000000	    -19.19264896	    -11.03554559	     14.58260363	     11.95176153	     -6.26542198	     17.73307539	      0.00000000	      0.00000000	      0.67751168	      3.15063323	    -27.31459637	    -10.09693517	     -0.87037322
      0.08500000	      5.85862753	      9.88537487	      6.40278672	      0.01984940	      1.00554091	      0.57825410	    -16.16010051	     -5.60029030	     -7.31560711	     68.97682203	      0.00000000	      0.00000000	    -18.61893509	    -11.92405446	     14.39185706	     12.30405040	     -5.81449972	     19.58866106	      0.00000000	      0.00000000	     -0.12883075	      0.91574218	    -27.84232875	    -10.38131951	     -1.23712354
      0.09000000	      6.47770618	     10.25286812	      6.18641892	      0.03531842	      1.00301377	      0.57816564	    -15.69046325	     -6.35235773	     -7.55341568	     71.51146378	      0.00000000	      0.00000000	    -17.68655091	    -12.89171467	     13.66457870	     12.58751002	     -5.62668281	     21.23938977	      0.00000000	      0.00000000	     -0.22171638	     -0.40404335	    -28.67287747	    -10.77698847	     -1.33242711
      0.09500000	      6.76882950	     10.56556883	      6.16885494	      0.05064187	      0.99989572	      0.57789254	    -14.84031498	     -6.95119742	     -7.64620731	     73.97141489	      0.00000000	      0.00000000	    -16.86990986	    -13.84842323	     13.25908221	     12.92429724	     -5.02030468	     22.84544582	      0.00000000	      0.00000000	     -0.28210915	     -2.87098705	    -29.13087169	    -11.03986368	     -1.90655153
      0.10000000	      7.13162138	     10.87819515	      6.02841215	      0.06575453	      0.99664993	      0.57795469	    -13.91738142	     -7.65295994	     -7.71119535	     76.55890123	      0.00000000	      0.00000000	    -16.12522431	    -14.51640662	     12.73559670	     13.19572716	     -5.02825198	     24.38577817	      0.00000000	      0.00000000	      0.06207742	     -4.40315773	    -29.74712967	    -11.38785994	     -2.14381709
      0.10500000	      7.46682156	     11.24097823	      5.95027872	      0.08113074	      0.99319691	      0.57777200	    -13.01291214	     -8.46957491	     -7.85806854	     79.06213991	      0.00000000	      0.00000000	    -15.19061472	    -15.07181314	     12.33818578	     13.51664810	     -5.20640804	     26.19400600	      0.00000000	      0.00000000	      0.91317812	     -5.39661171	    -30.29910902	    -11.74277783	     -2.52021502
      0.11000000	      7.78042687	     11.49662674	      6.04858660	      0.09551020	      0.98983110	      0.57691238	    -11.94722802	     -9.18655738	     -8.10490956	     81.49998455	      0.00000000	      0.00000000	    -14.26560519	    -15.77159325	     12.01848214	     13.83330212	     -4.87994718	     28.04930382	      0.00000000	      0.00000000	      1.95049179	     -6.16404053	    -30.96457969	    -11.83447058	     -2.87894044
      0.11500000	      8.08442992	     11.79011786	      5.83863009	      0.11111974	      0.98629638	      0.57685794	    -10.93176823	     -9.86787492	     -7.95244672	     83.76441850	      0.00000000	      0.00000000	    -13.24680295	    -16.55836484	     11.60440610	     14.11589500	     -5.03059071	     29.84351246	      0.00000000	      0.00000000	      3.37452477	     -6.98793177	    -31.38657101	    -12.15735529	     -3.34815122
      0.12000000	      8.26518081	     11.94638860	      5.66274773	      0.12579700	      0.98246152	      0.57675322	     -9.54931940	    -10.45564893	     -7.66439444	     86.18366612	      0.00000000	      0.00000000	    -12.62619863	    -17.17748165	     11.56342465	     14.21964731	     -5.26296993	     31.95173593	      0.00000000	      0.00000000	      4.84877729	     -7.94240659	    -31.81118417	    -12.34414976	     -3.71723393
      0.12500000	      8.58172468	     12.05267610	      5.38257132	      0.14083717	      0.97890321	      0.57664637	     -8.26897956	    -10.95932820	     -7.22021578	     88.38623877	      0.00000000	      0.00000000	    -11.90643926	    -17.82461473	     11.30651631	     14.27140689	     -5.58364372	     34.05866221	      0.00000000	      0.00000000	      6.49606372	     -9.22822629	    -32.32430485	    -12.44513177	     -4.14251781
      0.13000000	      8.57103293	     11.94988125	      5.35596771	      0.15567582	      0.97501519	      0.57655523	     -6.60245554	    -11.12292893	     -6.90631270	     90.50126780	      0.00000000	      0.00000000	    -10.95118768	    -18.56637537	     11.38700468	     14.20410225	     -5.40765546	     36.13470738	      0.00000000	      0.00000000	      7.80868736	    -10.69293027	    -32.45764077	    -12.35128083	     -4.52746167
      0.13500000	      8.82639965	     11.88954911	      5.33076707	      0.17046706	      0.97175202	      0.57605124	     -5.25964365	    -11.39602310	     -6.69140022	     92.38216820	      0.00000000	      0.00000000	    -10.42135759	    -18.91213208	     11.00133487	     14.26733724	     -5.14963300	     37.94553439	      0.00000000	      0.00000000	      9.04340996	    -11.85081633	    -32.91987096	    -12.20505292	     -4.84404738
      0.14000000	      8.94986164	     11.83403353	      5.29238677	      0.18511488	      0.96853204	      0.57574984	     -3.71733430	    -11.58368190	     -6.33499750	     94.14023219	      0.00000000	      0.00000000	     -9.51741264	    -19.60826564	     10.66938859	     14.35537020	     -4.76223676	     39.62207774	      0.00000000	      0.00000000	     10.38231066	    -12.90822021	    -33.23743182	    -12.06523717	     -5.23159991
      0.14500000	      8.82688307	     11.56656181	      5.04164671	      0.20017017	      0.96565294	      0.57537019	     -1.76027152	    -11.60818525	     -5.72442122	     95.73123664	      0.00000000	      0.00000000	     -9.03024022	    -20.07507093	     10.43953212	     14.17708263	     -4.50940209	     40.96341476	      0.00000000	      0.00000000	     11.68314799	    -13.83181814	    -33.15275490	    -11.82786466	     -5.47366681
      0.15000000	      8.70936950	     11.46602767	      4.98304636	      0.21530949	      0.96307015	      0.57548586	      0.12458901	    -11.68875678	     -5.27640865	     97.17397706	      0.00000000	      0.00000000	     -8.43091123	    -20.49371518	     10.00947338	     14.14101862	     -4.05535643	     42.04592465	      0.00000000	      0.00000000	     12.90455426	    -14.35191518	    -33.17875255	    -11.80274848	     -5.80666626
      0.15500000	      8.62847793	     11.44072785	      4.65826383	      0.23079415	      0.96086734	      0.57556748	      2.03229240	    -11.96497145	     -4.58183266	     98.49419659	      0.00000000	      0.00000000	     -7.89077260	    -20.92417161	      9.27767380	     14.18012916	     -3.79659643	     42.58990278	      0.00000000	      0.00000000	     14.14762085	    -14.60755243	    -33.13880986	    -11.87359031	     -6.00080215
      0.16000000	      8.45081276	     11.14070381	      4.53273450	      0.24597234	      0.95902582	      0.57561180	      4.04687733	    -11.78717006	     -4.09454990	     99.56369059	      0.00000000	      0.00000000	     -7.50380458	    -20.38334700	      8.71160180	     13.84067885	     -3.49991375	     43.33504891	      0.00000000	      0.00000000	     15.45940593	    -14.17443064	    -33.00341074	    -11.66429006	     -6.11812829
      0.16500000	      8.62107271	     10.82299549	      4.32159397	      0.26149961	      0.95801082	      0.57578572	      5.51272976	    -11.50172817	     -3.61904427	    100.26262188	      0.00000000	      0.00000000	     -6.96227164	    -20.71136584	      7.38661421	     13.51181593	     -3.15679554	     43.29586077	      0.00000000	      0.00000000	     16.55316956	    -14.39301306	    -33.20810872	    -11.32638677	     -6.41027963
      0.17000000	      8.80155775	     10.39104022	      4.13066152	      0.27706478	      0.95711555	      0.57589450	      7.02282057	    -11.12642587	     -3.20388333	    100.86248628	      0.00000000	      0.00000000	     -6.48392723	    -20.91970549	      6.11533152	     13.00580306	     -2.97676694	     43.38269086	      0.00000000	      0.00000000	     17.66750219	    -14.42084549	    -33.37182839	    -10.89841745	     -6.67537996
      0.17500000	      8.92230442	      9.99944433	      3.90549593	      0.29270267	      0.95654018	      0.57628372	      8.52975654	    -10.69489908	     -2.76788337	    101.27227924	      0.00000000	      0.00000000	     -6.07551728	    -21.13906823	      4.75686763	     12.58786702	     -2.68670888	     43.14387409	      0.00000000	      0.00000000	     18.40340116	    -14.47615593	    -33.44302944	    -10.55556746	     -6.93525889
      0.18000000	      8.98316608	      9.42457145	      3.68932122	      0.30830233	      0.95604086	      0.57649435	     10.11197058	    -10.08875708	     -2.41039519	    101.53713675	      0.00000000	      0.00000000	     -5.49142140	    -21.28607384	      3.54724422	     11.90395634	     -2.62562029	     43.12325508	      0.00000000	      0.00000000	     19.68705700	    -14.23028725	    -33.47403118	     -9.96428198	     -7.19599758
      0.18500000	      9.03766374	      8.75786573	      3.49938907	      0.32414367	      0.95593825	      0.57673233	     11.64486149	     -9.35843284	     -2.10460066	    101.54086331	      0.00000000	      0.00000000	     -5.19053690	    -21.23963185	      2.21748167	     11.18366953	     -2.46549116	     42.81371404	      0.00000000	      0.00000000	     20.57394187	    -14.07436568	    -33.41489554	     -9.28266186	     -7.38429952
      0.19000000	      9.06027945	      8.39102598	      3.32693791	      0.34023053	      0.95615825	      0.57692077	     13.13378468	     -8.99786330	     -1.83664742	    101.47703343	      0.00000000	      0.00000000	     -4.85920776	    -21.31444833	      0.86694941	     10.78774658	     -2.27963561	     42.36920450	      0.00000000	      0.00000000	     20.76325267	    -13.98754955	    -33.30967773	     -8.93126637	     -7.54870061
      0.19500000	      9.10859573	      7.74909115	      3.17339296	      0.35628070	      0.95669483	      0.57706242	     14.46071213	     -8.29816612	     -1.64730898	    101.10709381	      0.00000000	      0.00000000	     -3.98038296	    -21.18512421	     -0.40459532	     10.03518534	     -2.25614075	     42.08370428	      0.00000000	      0.00000000	     21.42177308	    -13.71585394	    -33.20792318	     -8.22821993	     -7.85962533
      0.20000000	      8.96765484	      7.27355017	      3.05545444	      0.37264298	      0.95751914	      0.57712236	     15.96556862	     -7.78720346	     -1.52848964	    100.61929881	      0.00000000	      0.00000000	     -3.70680814	    -21.21801645	     -1.80456707	      9.58391908	     -1.94241542	     41.14189531	      0.00000000	      0.00000000	     21.46573277	    -13.65031501	    -32.88573408	     -7.72341637	     -7.98830210
      0.20500000	      9.03159839	      6.45472950	      2.94562625	      0.38899554	      0.95867366	      0.57694480	     17.14414081	     -6.85441947	     -1.46787809	     99.95951782	      0.00000000	      0.00000000	     -3.17922998	    -20.95267497	     -3.23902576	      8.73386796	     -1.79316328	     40.51638652	      0.00000000	      0.00000000	     21.82561716	    -13.70218127	    -32.76036179	     -6.78401000	     -8.14521155
      0.21000000	      8.94556856	      5.99614870	      2.76367661	      0.40489069	      0.95986582	      0.57703538	     18.56005809	     -6.33256364	     -1.32811669	     99.22590766	      0.00000000	      0.00000000	     -2.96729230	    -20.90151558	     -4.63891136	      8.29176443	     -1.56971644	     39.56431988	      0.00000000	      0.00000000	     21.55903318	    -13.55875885	    -32.52200722	     -6.27854553	     -8.33473048
      0.21500000	      9.01353064	      5.24894977	      2.70051430	      0.42160923	      0.96185197	      0.57725276	     19.54554681	     -5.43733103	     -1.35900745	     98.12795066	      0.00000000	      0.00000000	     -2.01914098	    -20.64192157	     -6.23240292	      7.43862260	     -1.48049963	     38.61122032	      0.00000000	      0.00000000	     20.92061910	    -13.42406227	    -32.44251938	     -5.44884276	     -8.64763501
      0.22000000	      9.07637708	      4.64072822	      2.46248043	      0.43806589	      0.96398731	      0.57754736	     20.51948029	     -4.70348654	     -1.27769035	     96.93051951	      0.00000000	      0.00000000	     -1.45301690	    -20.53817841	     -7.85962621	      6.76675369	     -1.62038715	     37.48046934	      0.00000000	      0.00000000	     20.35478175	    -13.23521677	    -32.30957033	     -4.77655676	     -8.81857247
      0.22500000	      9.17520338	      3.85579741	      2.42386739	      0.45520270	      0.96678805	      0.57757655	     21.17015395	     -3.74695095	     -1.48601755	     95.33861835	      0.00000000	      0.00000000	     -0.96300765	    -20.60831886	     -9.57265600	      5.84915958	     -1.70748890	     36.27341937	      0.00000000	      0.00000000	     19.42895711	    -13.07596030	    -32.19056889	     -3.87126208	     -8.97428194
      0.23000000	      9.37421216	      3.10683955	      2.46832581	      0.47256963	      0.96997404	      0.57766261	     21.68243316	     -3.03254153	     -1.81525561	     93.67992809	      0.00000000	      0.00000000	     -0.73561905	    -20.39674633	    -11.36522852	      4.93590119	     -1.81990418	     35.05407770	      0.00000000	      0.00000000	     18.18918454	    -12.92071877	    -32.18813690	     -2.93730943	     -9.29290646
      0.23500000	      9.38397452	      2.45182498	      2.07394550	      0.48974938	      0.97298191	      0.57823051	     22.36839097	     -2.12716961	     -1.58653416	     91.90624211	      0.00000000	      0.00000000	      0.01456270	    -20.79391254	    -12.92178895	      4.23116214	     -2.17879916	     33.85432734	      0.00000000	      0.00000000	     16.89751897	    -12.64424528	    -31.95282732	     -2.32768604	     -9.45613356
      0.24000000	      9.69788333	      1.53913633	      1.98408954	      0.50727908	      0.97670200	      0.57845557	     22.52592267	     -1.12525170	     -1.90550087	     89.87496815	      0.00000000	      0.00000000	      0.16260185	    -20.94052731	    -14.81236015	      3.14011919	     -2.47664452	     32.59545357	      0.00000000	      0.00000000	     15.27721306	    -12.25010338	    -32.06109896	     -1.26492755	     -9.56619323
      0.24500000	      9.60469894	      0.81424423	      1.95705918	      0.52462639	      0.97994243	      0.57889748	     23.12845622	     -0.32326623	     -2.21729321	     87.82326261	      0.00000000	      0.00000000	      0.36633795	    -21.02383166	    -16.15440850	      2.26889580	     -2.74308690	     31.48266102	      0.00000000	      0.00000000	     12.95374194	    -11.94515851	    -31.76563796	     -0.45859767	     -9.89200931
      0.25000000	      9.48350903	      0.21923749	      1.57965486	      0.54237993	      0.98308936	      0.57963145	     23.72905740	      0.50310491	     -2.00795008	     85.74981072	      0.00000000	      0.00000000	      0.57316190	    -20.95380663	    -17.46192589	      1.64547544	     -3.28476758	     30.42794320	      0.00000000	      0.00000000	     10.64148799	    -11.40769850	    -31.34015732	      0.10003910	    -10.04622146
      0.25500000	      9.70084358	     -0.49388290	      1.48252907	      0.55990269	      0.98723593	      0.58006836	     23.71086534	      1.35398028	     -2.19456101	     83.26328394	      0.00000000	      0.00000000	      0.81424157	    -21.03179834	    -19.12719688	      0.82020587	     -3.75783597	     29.18051220	      0.00000000	      0.00000000	      8.26129665	    -11.38571538	    -31.44013001	      0.90756009	    -10.17569357
      0.26000000	      9.40273022	     -1.05332728	      1.18181817	      0.57785895	      0.99054768	      0.58090076	     24.26575010	      2.11997955	     -2.11348534	     80.83731657	      0.00000000	      0.00000000	      1.10508542	    -21.09620320	    -20.09470973	      0.15242156	     -4.34031233	     28.28202301	      0.00000000	      0.00000000	      5.74072883	    -10.58044429	    -30.82654669	      1.46105224	    -10.33891562
      0.26500000	      9.23743805	     -1.67596101	      0.86136402	      0.59592964	      0.99427832	      0.58182966	     24.52782599	      2.95662520	     -2.03809945	     78.21242078	      0.00000000	      0.00000000	      1.28866975	    -21.03573219	    -21.21506810	     -0.56051358	     -5.26010901	     27.28564810	      0.00000000	      0.00000000	      2.96556731	     -9.92608058	    -30.38411222	      2.06146754	    -10.45968377
      0.27000000	      9.07588604	     -2.45855945	      0.65574648	      0.61413858	      0.99788742	      0.58272013	     24.66626425	      3.86598627	     -2.22164359	     75.41326241	      0.00000000	      0.00000000	      1.25402163	    -20.90386284	    -22.40912503	     -1.44893663	     -5.98815314	     26.10131092	      0.00000000	      0.00000000	     -0.04438994	     -9.24503668	    -29.94363929	      2.86141164	    -10.44398977
      0.27500000	      8.90513465	     -2.91934965	      0.20004475	      0.63192626	      1.00138780	      0.58368427	     24.77001183	      4.54748997	     -2.10935727	     72.57125439	      0.00000000	      0.00000000	      1.63800411	    -21.19906612	    -23.49333335	     -1.90095202	     -7.16246871	     25.01702696	      0.00000000	      0.00000000	     -2.80085991	     -8.79200976	    -29.56067654	      3.28135259	    -10.50153799
      0.28000000	      8.72789468	     -3.57045589	     -0.07495734	      0.65045790	      1.00491653	      0.58474046	     24.76912084	      5.27546455	     -2.18274453	     69.65593397	      0.00000000	      0.00000000	      1.60572045	    -20.87040477	    -24.55086111	     -2.69794886	     -8.22275040	     23.99634169	      0.00000000	      0.00000000	     -5.90732833	     -7.91625936	    -29.07582708	      3.90298948	    -10.49488006
      0.28500000	      8.48771538	     -4.20567060	     -0.43193104	      0.66889742	      1.00840186	      0.58587183	     24.73774267	      6.06805792	     -2.23503464	     66.56044688	      0.00000000	      0.00000000	      1.58510669	    -20.57242226	    -25.56161616	     -3.32352240	     -9.33198596	     22.92290449	      0.00000000	      0.00000000	     -8.96666509	     -7.21237451	    -28.58262462	      4.53904511	    -10.43374869
      0.29000000	      8.51864044	     -4.93655827	     -0.79590628	      0.68745702	      1.01218991	      0.58703618	     24.16082154	      7.07859949	     -2.06863974	     63.16142643	      0.00000000	      0.00000000	      1.61712795	    -20.49615711	    -26.89061301	     -4.06516647	    -10.66339596	     21.77714001	      0.00000000	      0.00000000	    -12.03210897	     -6.53449161	    -28.37004691	      5.25318273	    -10.15559752
      0.29500000	      8.10235976	     -5.47350861	     -0.93116431	      0.70592553	      1.01511441	      0.58818542	     24.13660694	      7.65412333	     -2.45454699	     59.87359383	      0.00000000	      0.00000000	      1.58310392	    -20.31756885	    -27.45962840	     -4.72313066	    -11.50735881	     21.10060933	      0.00000000	      0.00000000	    -14.64292847	     -5.93063151	    -27.60770470	      5.81849685	    -10.31099919
      0.30000000	      7.76963651	     -5.87294730	     -1.31765636	      0.72438585	      1.01795078	      0.58944175	     23.88618028	      8.26598265	     -2.37249612	     56.42754037	      0.00000000	      0.00000000	      1.61239517	    -20.22470657	    -28.12753716	     -5.11004359	    -12.55375464	     20.47490403	      0.00000000	      0.00000000	    -17.15658106	     -5.33920530	    -26.98393482	      6.18917472	    -10.34369140
      0.30500000	      7.33903808	     -6.29613864	     -1.65831890	      0.74284650	      1.02039420	      0.59031344	     23.74438110	      8.76369460	     -2.38723250	     53.03412951	      0.00000000	      0.00000000	      1.53821035	    -19.47910757	    -28.60339993	     -5.49979702	    -13.42490093	     19.92669391	      0.00000000	      0.00000000	    -19.75341279	     -5.03695061	    -26.22429217	      6.67306198	    -10.35449779
      0.31000000	      7.20010791	     -6.61460492	     -1.95489999	      0.76138684	      1.02305231	      0.59122049	     23.21856455	      9.06815332	     -2.62523030	     49.65311396	      0.00000000	      0.00000000	      1.73009230	    -18.58651596	    -29.38516373	     -5.74955074	    -14.06117827	     19.30514718	      0.00000000	      0.00000000	    -22.42918350	     -4.82999505	    -25.82858007	      7.01114022	    -10.22387713
      0.31500000	      6.92048831	     -6.82999157	     -2.27483874	      0.77967171	      1.02524209	      0.59220876	     22.75458584	      9.37120091	     -2.66767469	     46.15392034	      0.00000000	      0.00000000	      1.72715620	    -17.37694578	    -29.85948325	     -5.89467910	    -14.39846936	     19.01389736	      0.00000000	      0.00000000	    -24.65689625	     -4.88548824	    -25.28936690	      7.25310519	    -10.22039383
      0.32000000	      6.86044259	     -6.87537797	     -2.44757265	      0.79754012	      1.02720268	      0.59328728	     22.04092306	      9.46291005	     -2.84863901	     42.74343785	      0.00000000	      0.00000000	      1.99537729	    -16.15370108	    -30.35636433	     -5.91506441	    -14.30807191	     18.96766431	      0.00000000	      0.00000000	    -26.88972529	     -5.30161302	    -25.05059947	      7.29292736	    -10.32603273
      0.32500000	      6.49921401	     -6.92345426	     -2.77106858	      0.81573664	      1.02881675	      0.59414476	     21.65057069	      9.56869193	     -2.99316797	     39.37668528	      0.00000000	      0.00000000	      1.85389272	    -14.75587836	    -30.47108932	     -5.88494021	    -14.16366170	     19.09956904	      0.00000000	      0.00000000	    -28.65162661	     -5.53149413	    -24.44287555	      7.36717231	    -10.33425000
      0.33000000	      6.33499869	     -6.67584485	     -3.07182117	      0.83366985	      1.03006968	      0.59511949	     21.05607794	      9.34404865	     -3.15568034	     36.17168466	      0.00000000	      0.00000000	      1.98087847	    -13.11987646	    -30.64805774	     -5.50587513	    -13.79949676	     19.29560418	      0.00000000	      0.00000000	    -31.50518963	     -6.23527818	    -24.08182062	      7.08325729	    -10.35558570
      0.33500000	      6.27617306	     -6.39381713	     -3.16972818	      0.85124320	      1.03113943	      0.59588206	     20.38072584	      9.05386961	     -3.44221786	     33.10057629	      0.00000000	      0.00000000	      2.09724427	    -11.50667751	    -30.76151325	     -5.17001452	    -12.62637174	     19.74385203	      0.00000000	      0.00000000	    -33.90491602	     -7.04681646	    -23.83195484	      6.78470752	    -10.64469884
      0.34000000	      6.17706931	     -6.19781841	     -3.25428773	      0.86874105	      1.03187692	      0.59660904	     19.84496716	      8.79779457	     -3.95224437	     30.22580793	      0.00000000	      0.00000000	      1.98978355	     -9.50960877	    -30.63938358	     -4.96967139	    -11.58706281	     20.74896701	      0.00000000	      0.00000000	    -35.57082341	     -7.61764418	    -23.59293153	      6.63060436	    -10.85960827
      0.34500000	      6.08081450	     -5.88878577	     -3.46203464	      0.88638333	      1.03231869	      0.59754362	     19.29179390	      8.54168588	     -4.05620960	     27.50527510	      0.00000000	      0.00000000	      1.42121493	     -7.83160846	    -30.54884519	     -4.55646326	    -10.44505601	     21.75800778	      0.00000000	      0.00000000	    -36.84248025	     -7.80071786	    -23.29566566	      6.28567044	    -10.92095383
      0.35000000	      6.01206721	     -5.44242220	     -3.65292888	      0.90370118	      1.03247931	      0.59830885	     18.79595061	      8.10779236	     -4.16615352	     25.14968379	      0.00000000	      0.00000000	      1.50633027	     -5.11327827	    -30.21655019	     -4.06346439	     -9.29457596	     23.23752974	      0.00000000	      0.00000000	    -38.09600863	     -8.06013504	    -23.09878038	      5.81489973	    -11.24594503
      0.35500000	      5.90726354	     -5.03446661	     -3.79909889	      0.92055307	      1.03235123	      0.59930788	     18.35643560	      7.82513428	     -3.85804034	     22.85707544	      0.00000000	      0.00000000	      1.46130890	     -4.31186026	    -29.72276915	     -3.64475117	     -7.95513156	     25.00236358	      0.00000000	      0.00000000	    -38.68982424	     -8.13374534	    -22.95041942	      5.37488419	    -11.19342404
      0.36000000	      5.83802333	     -4.76341293	     -3.98707923	      0.93755305	      1.03203325	      0.60013495	     17.87300002	      7.63655525	     -3.77187497	     20.70569185	      0.00000000	      0.00000000	      1.10307722	     -3.15754919	    -29.23594854	     -3.26515209	     -6.78507879	     26.86193903	      0.00000000	      0.00000000	    -39.04360685	     -8.29760162	    -22.84674606	      5.07174150	    -11.25231175
      0.36500000	      5.84271742	     -4.45102298	     -4.28767080	      0.95460549	      1.03161613	      0.60079668	     17.40173212	      7.38199156	     -3.56068530	     18.89614220	      0.00000000	      0.00000000	      0.78024919	     -1.60561057	    -28.79753148	     -2.79164065	     -5.82978294	     28.90687695	      0.00000000	      0.00000000	    -38.82725642	     -8.49955749	    -22.79176985	      4.75783640	    -11.27212666
      0.37000000	      5.85485389	     -4.15321323	     -4.51332986	      0.97146095	      1.03079919	      0.60161063	     16.94053724	      7.13203365	     -3.43024255	     17.31616077	      0.00000000	      0.00000000	      1.00260441	      0.10800495	    -28.26489110	     -2.35646089	     -4.91763582	     31.15525363	      0.00000000	      0.00000000	    -37.78127888	     -8.44292877	    -22.78998805	      4.38466434	    -11.41712744
      0.37500000	      5.94671746	     -4.02784954	     -4.61697802	      0.98801335	      1.03001723	      0.60217366	     16.46799975	      7.05793086	     -3.06574171	     15.99344594	      0.00000000	      0.00000000	      1.14616771	      0.87616409	    -27.70659890	     -2.16717293	     -4.03587553	     33.48486880	      0.00000000	      0.00000000	    -37.53629357	     -8.54339541	    -22.93273500	      4.29931203	    -11.29103946
      0.38000000	      6.17137346	     -3.90116126	     -4.82266774	      1.00426814	      1.02913650	      0.60303774	     16.08080779	      6.92300796	     -2.81099866	     15.33152296	      0.00000000	      0.00000000	      1.30096006	      2.32589043	    -27.20894569	     -1.94091202	     -3.39101277	     36.19367986	      0.00000000	      0.00000000	    -36.07911923	     -8.68245306	    -23.30192446	      4.15028658	    -11.33458872
      0.38500000	      6.16296757	     -3.74905242	     -5.05950435	      1.02083299	      1.02762732	      0.60350338	     15.96777287	      6.80513402	     -2.51739202	     14.81713807	      0.00000000	      0.00000000	      1.56863386	      2.89885254	    -26.45063723	     -1.61662169	     -2.69773666	     38.75078286	      0.00000000	      0.00000000	    -35.29152761	     -8.84559788	    -23.32856140	      4.01779190	    -10.99240552
      0.39000000	      6.35565103	     -3.79610039	     -5.19357777	      1.03724087	      1.02608071	      0.60421864	     15.70844163	      6.90533831	     -2.32753908	     14.67836215	      0.00000000	      0.00000000	      1.88595133	      3.38326124	    -25.84250525	     -1.66719253	     -2.45169570	     41.57049320	      0.00000000	      0.00000000	    -33.96660861	     -9.01843345	    -23.67255482	      4.07192637	    -10.84449271
      0.39500000	      6.45857489	     -3.85988740	     -5.58893213	      1.05375914	      1.02445273	      0.60448851	     15.67197359	      6.95893077	     -2.06603784	     14.88918645	      0.00000000	      0.00000000	      1.81446757	      3.99004715	    -25.24378720	     -1.51029687	     -2.34566980	     44.10645154	      0.00000000	      0.00000000	    -32.90682117	     -9.31321568	    -23.88816761	      4.14910208	    -10.46121336
      0.40000000	      6.76624484	     -3.87023169	     -5.66739332	      1.06994830	      1.02260767	      0.60510502	     15.41017322	      6.97390856	     -1.82169316	     15.26190945	      0.00000000	      0.00000000	      2.03961421	      4.03375832	    -24.70852307	     -1.59773210	     -2.18293774	     46.90107906	      0.00000000	      0.00000000	    -31.71088755	     -9.63799571	    -24.34302186	      4.18659816	    -10.29883928
      0.40500000	      7.15650734	     -4.09725064	     -5.93226776	      1.08580714	      1.02069731	      0.60548153	     15.15287941	      7.22662388	     -1.97958062	     15.91901188	      0.00000000	      0.00000000	      2.00247277	      3.88548075	    -24.28863276	     -1.67929229	     -2.18880066	     49.62830411	      0.00000000	      0.00000000	    -30.52618626	    -10.29021815	    -25.00687939	      4.40343616	     -9.97662427
      0.41000000	      7.41243362	     -4.44047448	     -6.15285790	      1.10193580	      1.01844013	      0.60561891	     15.11704070	      7.52574376	     -2.14006719	     17.00308615	      0.00000000	      0.00000000	      1.65949040	      3.79544592	    -23.73312503	     -1.93938280	     -2.30638698	     52.39710062	      0.00000000	      0.00000000	    -29.54153410	    -10.75584610	    -25.51879250	      4.83718956	     -9.54569310
      0.41500000	      7.62744090	     -4.61626524	     -6.45587323	      1.11803754	      1.01585349	      0.60598869	     15.07253690	      7.72664011	     -2.09991432	     18.04704581	      0.00000000	      0.00000000	      1.06778265	      3.35073869	    -23.07283203	     -2.09638284	     -2.55860793	     55.13153278	      0.00000000	      0.00000000	    -28.61536902	    -11.30502838	    -25.95750340	      5.03981985	     -9.03652748
      0.42000000	      8.05397023	     -4.90662457	     -6.68400220	      1.13363401	      1.01324098	      0.60602273	     14.83763645	      7.97417626	     -2.16384748	     19.30181726	      0.00000000	      0.00000000	      0.53422347	      2.71883556	    -22.60208775	     -2.37501288	     -2.83592982	     57.88081173	      0.00000000	      0.00000000	    -27.85348818	    -12.04516183	    -26.68597201	      5.32562200	     -8.37928335
      0.42500000	      8.26369048	     -5.22519318	     -6.81903009	      1.14948025	      1.01025637	      0.60601769	     14.94662783	      8.20800118	     -2.59328898	     21.04268005	      0.00000000	      0.00000000	     -0.32184581	      1.63584987	    -21.84993671	     -2.76823194	     -3.04082235	     60.68299026	      0.00000000	      0.00000000	    -27.19089795	    -12.92775140	    -27.15759023	      5.73580164	     -7.73017952
      0.43000000	      8.55426323	     -5.56319898	     -6.74095521	      1.16501512	      1.00727659	      0.60602714	     14.81440891	      8.49223246	     -3.04667166	     22.60085755	      0.00000000	      0.00000000	     -1.41591922	     -0.21233612	    -21.06090985	     -3.35289887	     -3.18052588	     63.53688606	      0.00000000	      0.00000000	    -26.56946905	    -13.96099730	    -27.76040025	      6.19482230	     -7.34475519
      0.43500000	      9.01989203	     -5.98000087	     -6.81327098	      1.18116972	      1.00399193	      0.60595067	     14.52858905	      8.73290229	     -3.65631006	     24.60528777	      0.00000000	      0.00000000	     -1.86577376	     -1.41464027	    -20.56310280	     -3.92591177	     -3.53526492	     66.33088284	      0.00000000	      0.00000000	    -26.02902458	    -14.72868742	    -28.51062315	      6.68355157	     -6.98136459
      0.44000000	      9.25713375	     -6.59320666	     -6.80564371	      1.19689838	      1.00069362	      0.60568455	     14.29801757	      9.36960717	     -3.55942546	     26.25212292	      0.00000000	      0.00000000	     -3.37565983	     -4.92376590	    -19.76372161	     -4.79246550	     -3.80586872	     69.12674377	      0.00000000	      0.00000000	    -25.45098081	    -16.07971838	    -29.06702488	      7.48416249	     -6.28473144
      0.44500000	      9.47511646	     -7.07720632	     -6.75108856	      1.21254470	      0.99702523	      0.60557500	     14.14581586	      9.75976199	     -3.74415718	     28.33019287	      0.00000000	      0.00000000	     -2.76374735	     -5.94003866	    -18.84347529	     -5.51867381	     -3.87289850	     71.93926539	      0.00000000	      0.00000000	    -24.92064809	    -16.80648565	    -29.60390471	      8.09307928	     -5.64272076
      0.45000000	      9.23546216	     -7.14794155	     -7.29254217	      1.22743255	      0.99211520	      0.60632130	     14.82525156	      9.94978066	     -3.31474321	     31.19501419	      0.00000000	      0.00000000	     -0.98949608	     -6.72867330	    -17.30623834	     -5.70951108	     -4.17793753	     74.94880669	      0.00000000	      0.00000000	    -23.94016068	    -17.54983892	    -29.66348881	      8.07412803	     -4.69634565
      0.45500000	      9.28810857	     -7.32522071	     -7.41802385	      1.24253499	      0.98780169	      0.60678476	     15.03863314	     10.04153269	     -3.68428702	     33.78656717	      0.00000000	      0.00000000	      0.78693684	     -6.67782182	    -16.05841561	     -6.16964863	     -4.29015047	     77.67614684	      0.00000000	      0.00000000	    -23.47110161	    -18.17845894	    -30.01212301	      8.26088432	     -3.97177039
      0.46000000	      9.48827553	     -7.68227719	     -7.23838952	      1.25780753	      0.98369999	      0.60675520	     14.92643873	     10.24291507	     -4.28247189	     36.03964516	      0.00000000	      0.00000000	      2.30157864	     -6.52365075	    -14.90051704	     -6.79848928	     -3.94120815	     80.42715166	      0.00000000	      0.00000000	    -22.61679637	    -19.22748572	    -30.53597085	      8.74446574	     -3.39775529
      0.46500000	      9.64951279	     -7.92263546	     -7.25526095	      1.27276384	      0.97945247	      0.60665617	     14.91914358	     10.27297574	     -4.78571590	     38.41012021	      0.00000000	      0.00000000	      4.11630893	     -6.97883959	    -13.60958605	     -7.22571399	     -3.78757215	     83.24351586	      0.00000000	      0.00000000	    -21.73302841	    -20.07796506	    -31.05392147	      9.09226447	     -2.85208510
      0.47000000	      9.64195034	     -8.24316777	     -7.07799795	      1.28825698	      0.97524036	      0.60619091	     14.96846131	     10.39941043	     -5.14617991	     40.54523442	      0.00000000	      0.00000000	      5.77351209	     -7.63573374	    -12.14844100	     -7.78255357	     -3.36422939	     85.80254184	      0.00000000	      0.00000000	    -20.90350528	    -20.72788982	    -31.30142427	      9.61686181	     -2.30103715
      0.47500000	     10.08338052	     -8.48142055	     -7.10269792	      1.30265193	      0.97166489	      0.60658137	     14.58484427	     10.54274440	     -5.26126973	     42.69398585	      0.00000000	      0.00000000	      7.02005322	     -8.12401243	    -11.12762634	     -8.18694643	     -3.15035085	     88.22761616	      0.00000000	      0.00000000	    -20.16574535	    -21.22432537	    -32.18190146	      9.77923504	     -1.74307797
      0.48000000	     10.25772924	     -8.64493009	     -6.80949486	      1.31751339	      0.96843476	      0.60645201	     14.23859061	     10.67429332	     -5.23980230	     44.43226276	      0.00000000	      0.00000000	      8.35883479	     -8.56771162	     -9.67179474	     -8.55648136	     -2.51304777	     90.58469689	      0.00000000	      0.00000000	    -19.04003421	    -21.84245329	    -32.66271868	     10.09779946	     -1.07904648
      0.48500000	     10.16052654	     -8.72541092	     -7.11681725	      1.33231669	      0.96500738	      0.60612090	     14.19723360	     10.68893364	     -4.94198472	     46.27744520	      0.00000000	      0.00000000	      9.78490386	     -8.77319295	     -8.03093891	     -8.62379036	     -2.38013876	     92.77245707	      0.00000000	      0.00000000	    -17.96770023	    -22.34525260	    -32.92815931	     10.21114214	     -0.22017291
      0.49000000	     10.17101299	     -8.62435993	     -7.00495985	      1.34711987	      0.96208651	      0.60603404	     13.83172887	     10.55034520	     -4.73783716	     47.67695694	      0.00000000	      0.00000000	     11.21274416	     -9.18392036	     -6.33975231	     -8.74451348	     -2.00298574	     94.71250216	      0.00000000	      0.00000000	    -17.04351262	    -22.68568239	    -33.21659375	     10.17623959	      0.25254386
      0.49500000	      9.92897352	     -8.78759650	     -6.78364215	      1.36273953	      0.95973668	      0.60566379	     13.46493200	     10.61947763	     -4.74818738	     48.66564276	      0.00000000	      0.00000000	     12.46331224	     -9.08316098	     -4.39800751	     -9.11150698	     -1.39809556	     96.53196362	      0.00000000	      0.00000000	    -16.19046283	    -23.10484283	    -33.17985161	     10.56171268	      0.67826736
      0.50000000	      9.44781174	     -8.78755175	     -6.56047825	      1.37850466	      0.95758820	      0.60515549	     13.18424313	     10.55129141	     -4.58624790	     49.32064979	      0.00000000	      0.00000000	     13.76907792	     -8.19102906	     -2.14891644	     -9.19932177	     -0.62405828	     98.21763813	      0.00000000	      0.00000000	    -14.93694916	    -23.20745775	    -32.80202348	     10.86878649	      0.76050863
      0.50500000	      9.53950394	     -8.73599741	     -6.22958771	      1.39390089	      0.95610001	      0.60493801	     12.22496298	     10.39557582	     -4.65578841	     49.81700853	      0.00000000	      0.00000000	     14.96604836	     -8.41871719	     -0.52676296	     -9.20549906	      0.06948208	     99.55336114	      0.00000000	      0.00000000	    -14.16447636	    -23.80547069	    -33.04633171	     10.91565896	      1.07507534
      0.51000000	      9.26260826	     -8.43562908	     -6.25093188	      1.40890230	      0.95437169	      0.60488755	     11.69971568	     10.06407333	     -4.32461738	     50.35206268	      0.00000000	      0.00000000	     16.24795558	     -8.32845713	      1.47034899	     -9.01835509	      0.31009957	    100.83962115	      0.00000000	      0.00000000	    -13.40696696	    -24.23830178	    -32.91865668	     10.68702390	      1.41627870
      0.51500000	      8.93295971	     -7.99667273	     -6.02065631	      1.42385300	      0.95272905	      0.60436008	     11.26366233	      9.50683492	     -4.18232532	     50.90764113	      0.00000000	      0.00000000	     17.48025648	     -7.53736605	      3.75367181	     -8.51489263	      0.91250026	    102.06237744	      0.00000000	      0.00000000	    -12.58057297	    -24.53868658	    -32.61956579	     10.46028825	      1.29141324
      0.52000000	      9.14147308	     -7.74362184	     -5.64762349	      1.43954892	      0.95203730	      0.60395817	      9.90271321	      9.06326111	     -4.42187329	     50.90774236	      0.00000000	      0.00000000	     18.51166954	     -7.63211948	      5.23190525	     -8.22770257	      1.45424302	    102.88728893	      0.00000000	      0.00000000	    -11.77822524	    -25.06162403	    -32.85490820	     10.28743082	      1.54560720
      0.52500000	      9.06040838	     -7.52804262	     -5.39162383	      1.45610006	      0.95181782	      0.60364506	      8.62916204	      8.79543598	     -4.32384151	     50.56374079	      0.00000000	      0.00000000	     19.58069953	     -7.53393295	      6.88766933	     -8.02950234	      1.79289041	    103.49663658	      0.00000000	      0.00000000	    -10.69948252	    -25.41158362	    -32.68541523	     10.22180264	      1.59937384
      0.53000000	      9.03940865	     -7.08829604	     -5.25384949	      1.47188685	      0.95152798	      0.60372083	      7.41420450	      8.24341690	     -4.26485833	     50.37151270	      0.00000000	      0.00000000	     20.57984492	     -7.26287243	      8.55587621	     -7.57671567	      2.01267912	    103.89843459	      0.00000000	      0.00000000	     -9.84956318	    -25.77703760	    -32.60424479	      9.76990112	      1.71490849
      0.53500000	      8.84385720	     -6.50762686	     -5.07710423	      1.48793569	      0.95156840	      0.60368257	      6.30400117	      7.58101443	     -4.17859087	     49.97879018	      0.00000000	      0.00000000	     21.42604929	     -7.00356816	     10.39824788	     -6.91979108	      2.16341964	    104.07442809	      0.00000000	      0.00000000	     -8.78397352	    -26.24425971	    -32.28443995	      9.17840459	      1.77482787
      0.54000000	      8.65356892	     -5.87102561	     -4.94817501	      1.50408367	      0.95159374	      0.60393295	      5.12978293	      6.87804149	     -3.99925191	     49.51870012	      0.00000000	      0.00000000	     22.36116813	     -6.67562308	     12.15679200	     -6.22135540	      2.31879762	    104.18286635	      0.00000000	      0.00000000	     -7.70970587	    -26.57296053	    -31.92317826	      8.50333971	      1.79894052
      0.54500000	      8.37293151	     -5.26016333	     -4.85052953	      1.52027257	      0.95177061	      0.60433128	      4.06025654	      6.15910927	     -4.04346856	     49.03154662	      0.00000000	      0.00000000	     23.09959423	     -6.17988766	     13.98018876	     -5.56031915	      2.46306231	    104.09466203	      0.00000000	      0.00000000	     -6.95260477	    -26.66156370	    -31.43413860	      7.84868980	      1.80674857
      0.55000000	      8.25087649	     -4.55788833	     -4.81775038	      1.53654400	      0.95290610	      0.60468571	      2.70775363	      5.34255037	     -4.01312111	     48.22951255	      0.00000000	      0.00000000	     23.39528445	     -5.62857838	     15.53612606	     -4.84166851	      2.24304148	    103.79458854	      0.00000000	      0.00000000	     -5.78986306	    -26.76142455	    -31.09663607	      7.05642213	      1.98327855
      0.55500000	      8.16567939	     -4.23979144	     -4.82530452	      1.55313417	      0.95456929	      0.60482395	      1.18043048	      4.98109806	     -3.74050030	     47.15392036	      0.00000000	      0.00000000	     23.28242377	     -5.56941694	     16.91789950	     -4.51006219	      2.10014949	    103.17970802	      0.00000000	      0.00000000	     -5.56512035	    -26.68226655	    -30.82703535	      6.65630986	      2.14594792
      0.56000000	      8.28402457	     -3.49207396	     -4.86026363	      1.56958277	      0.95664888	      0.60549499	     -0.48028229	      4.10516992	     -3.79771846	     46.18738892	      0.00000000	      0.00000000	     22.82362065	     -5.63301447	     17.96055569	     -3.72430057	      1.81752151	    102.29696123	      0.00000000	      0.00000000	     -4.67793950	    -26.13545999	    -30.77144020	      5.67802432	      2.56621429
      0.56500000	      8.05082641	     -2.94973457	     -4.83388706	      1.58633650	      0.95849950	      0.60556661	     -1.77517069	      3.47858620	     -3.75994339	     45.13845384	      0.00000000	      0.00000000	     22.77285220	     -5.55742882	     19.44057725	     -3.15651824	      1.58612625	    101.46755568	      0.00000000	      0.00000000	     -3.25004043	    -26.31241620	    -30.31784498	      5.08404651	      2.82352422
      0.57000000	      7.95553995	     -2.47240515	     -4.76988490	      1.60286149	      0.96088445	      0.60598724	     -3.20999706	      2.93246804	     -3.79501337	     44.01564629	      0.00000000	      0.00000000	     22.19191107	     -5.40189625	     20.68850932	     -2.74590440	      1.37297990	    100.37421048	      0.00000000	      0.00000000	     -3.21855822	    -25.86897665	    -30.06436867	      4.46747046	      3.04416648
      0.57500000	      7.85733833	     -1.82112641	     -4.90163169	      1.62008009	      0.96380727	      0.60597711	     -4.58753919	      1.99823816	     -4.06339831	     42.97314151	      0.00000000	      0.00000000	     21.18476253	     -5.15682102	     21.70234423	     -2.08288309	      0.83515698	     98.95508471	      0.00000000	      0.00000000	     -2.49815263	    -25.57022811	    -29.70164752	      3.66710341	      3.59609883
      0.58000000	      7.76204697	     -1.18800446	     -4.75534871	      1.63692136	      0.96664023	      0.60653225	     -5.96755032	      1.27525238	     -4.35005612	     41.94472921	      0.00000000	      0.00000000	     19.85055527	     -4.83818931	     22.72640918	     -1.42047048	      0.56595532	     97.49763196	      0.00000000	      0.00000000	     -1.24758820	    -25.58194023	    -29.40502404	      2.83060470	      3.83205665
      0.58500000	      7.91034351	     -0.42287575	     -4.86606031	      1.65421378	      0.97013796	      0.60701445	     -7.59462585	      0.32072644	     -4.48817011	     40.86488751	      0.00000000	      0.00000000	     18.45496999	     -4.85750817	     23.28742591	     -0.69632503	      0.01815623	     95.70211406	      0.00000000	      0.00000000	     -0.88070193	    -25.05188859	    -29.29757398	      1.82647951	      4.20188674
      0.59000000	      7.68559667	      0.02179413	     -4.89541053	      1.67160691	      0.97363121	      0.60738067	     -8.74969720	     -0.24756549	     -4.47449719	     39.84567587	      0.00000000	      0.00000000	     16.89125396	     -4.59152238	     24.22159384	     -0.31834096	     -0.36560711	     93.93766423	      0.00000000	      0.00000000	     -0.05175981	    -24.82020701	    -28.82408388	      1.22410813	      4.67746906
      0.59500000	      7.90478974	      0.39540932	     -4.86300122	      1.68896213	      0.97800018	      0.60838113	    -10.50029507	     -0.58016262	     -4.45598814	     38.49072613	      0.00000000	      0.00000000	     14.80877156	     -5.21731227	     24.46262839	     -0.14515328	     -0.79708378	     91.87007062	      0.00000000	      0.00000000	      0.69139962	    -24.48284836	    -28.85903499	      0.52124275	      5.29237859
      0.60000000	      7.98938138	      0.89052048	     -4.73572304	      1.70668109	      0.98203399	      0.60887693	    -11.98658998	     -1.15867715	     -4.80044572	     37.37288949	      0.00000000	      0.00000000	     12.40400944	     -5.50221072	     24.87429288	      0.23428828	     -1.17678500	     89.70386438	      0.00000000	      0.00000000	      1.02631401	    -23.92475326	    -28.68381955	     -0.14612333	      5.48537152
      0.60500000	      7.82453441	      1.46100487	     -4.77418971	      1.72426388	      0.98594541	      0.60860518	    -13.03355712	     -1.90150175	     -4.91823460	     36.45049367	      0.00000000	      0.00000000	      9.97057467	     -5.56564827	     25.39187704	      0.88399462	     -1.56404498	     87.32370974	      0.00000000	      0.00000000	      1.61581120	    -23.96039700	    -28.21073539	     -0.82538022	      5.89736471
      0.61000000	      8.07943637	      2.24927076	     -4.68298471	      1.74239775	      0.99035003	      0.60876771	    -14.62927785	     -2.85689901	     -5.65417249	     35.30462747	      0.00000000	      0.00000000	      7.50528182	     -6.32895676	     25.32798974	      1.69289703	     -2.10108290	     84.73351126	      0.00000000	      0.00000000	      1.89536708	    -23.56080463	    -28.18158004	     -1.81045112	      6.15832664
      0.61500000	      8.31174151	      2.97351197	     -4.43901231	      1.76010684	      0.99456125	      0.60900532	    -16.16189976	     -3.64795217	     -6.40433184	     34.21045811	      0.00000000	      0.00000000	      4.82068390	     -6.65626019	     25.35189372	      2.46297129	     -2.48345877	     82.15704827	      0.00000000	      0.00000000	      2.23985224	    -23.40734959	    -28.19552356	     -2.71525156	      6.12802397
      0.62000000	      8.16178090	      3.44415550	     -4.24774478	      1.77785474	      0.99828504	      0.60919579	    -17.12512376	     -4.13919339	     -6.80726134	     33.37766295	      0.00000000	      0.00000000	      1.87334657	     -6.40672822	     25.63256442	      2.92587040	     -2.76484102	     79.37535146	      0.00000000	      0.00000000	      2.20545069	    -23.14879019	    -27.74638544	     -3.31627870	      6.32811767
      0.62500000	      8.19003023	      4.25830116	     -4.17479223	      1.79614556	      1.00249784	      0.60879512	    -18.25628425	     -5.14251954	     -7.53360788	     32.53655602	      0.00000000	      0.00000000	     -0.85870857	     -6.57223685	     25.55952727	      3.83821741	     -3.28686135	     76.29701452	      0.00000000	      0.00000000	      2.51503364	    -23.16740639	    -27.40212581	     -4.27793916	      6.39225094
      0.63000000	      8.47843880	      5.15520122	     -4.18067401	      1.81500331	      1.00698625	      0.60900724	    -19.86160790	     -6.16274923	     -8.41829249	     31.29989319	      0.00000000	      0.00000000	     -3.84641572	     -6.92066271	     24.97592432	      4.69542281	     -4.01381881	     72.99095288	      0.00000000	      0.00000000	      2.51075839	    -22.93086331	    -27.35422841	     -5.45669021	      6.56825793
      0.63500000	      8.30827682	      5.81584461	     -3.96126069	      1.83346217	      1.01091225	      0.60893673	    -20.72722416	     -6.91872310	     -9.42071426	     30.56090994	      0.00000000	      0.00000000	     -6.72443935	     -6.62137025	     24.95538386	      5.39486521	     -4.36480017	     69.72981258	      0.00000000	      0.00000000	      2.74626526	    -22.77465022	    -26.82675069	     -6.22781864	      6.49300581
      0.64000000	      8.29265232	      6.57559435	     -3.98094683	      1.85216836	      1.01470133	      0.60887908	    -21.80482156	     -7.79168374	     -9.96778140	     29.71028552	      0.00000000	      0.00000000	     -9.38171448	     -6.48070373	     24.57692204	      6.14019343	     -5.02931679	     66.18780306	      0.00000000	      0.00000000	      2.72234231	    -22.53687946	    -26.44841238	     -7.19211882	      6.66491112
      0.64500000	      8.22927169	      7.24354356	     -3.56639710	      1.87082856	      1.01856322	      0.60849478	    -22.88470770	     -8.42954899	    -11.18918286	     28.90228438	      0.00000000	      0.00000000	    -11.90869608	     -6.42531662	     24.22041898	      6.94597120	     -5.35301614	     62.55442957	      0.00000000	      0.00000000	      2.62900551	    -22.54240039	    -26.07706291	     -7.89034324	      6.37100381
      0.65000000	      8.01840607	      7.95092851	     -3.34745184	      1.88951537	      1.02189582	      0.60807227	    -23.67466538	     -9.18403529	    -12.11782549	     28.28833811	      0.00000000	      0.00000000	    -14.54829854	     -6.12399280	     23.92575397	      7.66732753	     -5.90860000	     58.77057939	      0.00000000	      0.00000000	      2.50140350	    -22.36290754	    -25.46392659	     -8.75808023	      6.47571616
      0.65500000	      8.16316476	      8.63604761	     -3.20915433	      1.90832673	      1.02550304	      0.60825157	    -24.88624355	     -9.86449088	    -13.06154016	     27.51812491	      0.00000000	      0.00000000	    -17.17858643	     -6.28400982	     23.09574452	      8.35531881	     -6.55122151	     54.76844292	      0.00000000	      0.00000000	      2.27363102	    -22.04718785	    -25.29190513	     -9.64450046	      6.37879419
      0.66000000	      8.21291386	      9.26377400	     -3.07595777	      1.92710169	      1.02862358	      0.60838182	    -25.89227159	    -10.47381517	    -14.04146607	     27.01481715	      0.00000000	      0.00000000	    -19.50795937	     -6.66312286	     22.32407435	      9.00415100	     -7.29041484	     50.72308054	      0.00000000	      0.00000000	      2.16800894	    -21.56533099	    -25.06742675	    -10.43875686	      6.20334729
      0.66500000	      8.08102188	      9.64910409	     -2.83841588	      1.94584559	      1.03115836	      0.60796079	    -26.72236800	    -10.75988363	    -14.65633137	     26.42819664	      0.00000000	      0.00000000	    -21.86462699	     -6.82774364	     21.65939055	      9.48864237	     -7.86756206	     46.61692532	      0.00000000	      0.00000000	      2.03674520	    -21.33966156	    -24.58675228	    -10.87947507	      6.06749677
      0.67000000	      7.93524957	      9.98875612	     -2.54862410	      1.96457567	      1.03357791	      0.60780043	    -27.43548551	    -10.94256078	    -15.30327262	     25.98923461	      0.00000000	      0.00000000	    -24.35658977	     -7.28258894	     20.95851215	      9.91521980	     -8.51875427	     42.43603592	      0.00000000	      0.00000000	      1.67316589	    -20.53012476	    -24.16249865	    -11.32682443	      5.93050521
      0.67500000	      7.84078421	     10.15674288	     -2.33382852	      1.98332803	      1.03564579	      0.60773213	    -28.15075342	    -10.99062206	    -15.77054322	     25.69065284	      0.00000000	      0.00000000	    -26.66506065	     -7.90430371	     20.17416941	     10.13983144	     -9.20351962	     38.27121234	      0.00000000	      0.00000000	      1.26870797	    -19.57018158	    -23.77017331	    -11.61624673	      5.91123056
      0.68000000	      8.04293518	     10.35623858	     -2.25405126	      2.00164832	      1.03762720	      0.60804075	    -29.06603806	    -11.02479787	    -15.82584515	     25.40102299	      0.00000000	      0.00000000	    -29.14924206	     -8.69660755	     18.99531656	     10.40818020	    -10.11936261	     33.91868627	      0.00000000	      0.00000000	      1.19072481	    -18.17464019	    -23.72937022	    -11.96241890	      5.87946384
      0.68500000	      7.90719822	     10.27912091	     -1.92430748	      2.02004831	      1.03892889	      0.60766573	    -29.50944318	    -10.71990881	    -15.87155220	     25.44254088	      0.00000000	      0.00000000	    -31.72357910	     -9.99137382	     18.28072831	     10.42179450	    -10.76950733	     29.92833300	      0.00000000	      0.00000000	      0.95366181	    -16.39449823	    -23.36721725	    -11.90992640	      5.69408323
      0.69000000	      7.62899123	      9.91328732	     -1.54697489	      2.03859669	      1.03969501	      0.60741056	    -29.79495738	    -10.04629445	    -15.37498572	     25.52961314	      0.00000000	      0.00000000	    -33.19228282	    -10.27834442	     17.77484535	     10.15752115	    -11.59239480	     26.14071482	      0.00000000	      0.00000000	      0.58350038	    -14.38669425	    -22.79166465	    -11.52016227	      5.89137053
      0.69500000	      7.63534802	      9.56120439	     -1.45834971	      2.05655539	      1.04038648	      0.60740491	    -30.08737269	     -9.57627735	    -14.79453650	     26.10775986	      0.00000000	      0.00000000	    -34.38948595	    -11.11843517	     16.99513447	      9.85232742	    -12.74844746	     22.49429711	      0.00000000	      0.00000000	      0.81987779	    -11.63448577	    -22.54676328	    -11.24297102	      5.99898112
      0.70000000	      7.42966148	      9.05573649	     -1.14037733	      2.07452403	      1.04055054	      0.60679902	    -30.09470896	     -8.85558035	    -13.90080717	     26.96447684	      0.00000000	      0.00000000	    -34.79339839	    -11.29971454	     16.41563645	      9.61021859	    -13.24638674	     18.77736390	      0.00000000	      0.00000000	      0.49731524	     -9.79886168	    -22.15314895	    -10.66989046	      5.92349989
      0.70500000	      7.53458980	      8.56285804	     -0.99959051	      2.09249392	      1.04070894	      0.60683079	    -30.42739512	     -8.20328824	    -13.19621755	     27.74494836	      0.00000000	      0.00000000	    -34.76812833	    -11.49093365	     15.70639634	      9.12961650	    -14.73658313	     15.70372473	      0.00000000	      0.00000000	      1.29813970	     -5.29117332	    -21.98996977	    -10.20091682	      6.33549992
      0.71000000	      7.45372167	      7.97351646	     -0.69921258	      2.11057670	      1.04016199	      0.60621541	    -30.47032936	     -7.32203140	    -11.95676853	     28.94348822	      0.00000000	      0.00000000	    -33.77644726	    -11.75928023	     15.21324656	      8.72677213	    -15.44275736	     12.71995931	      0.00000000	      0.00000000	      1.70089608	     -1.84801294	    -21.68044387	     -9.54910672	      6.38690170
      0.71500000	      7.50791833	      7.42223172	     -0.41859193	      2.12804581	      1.03985253	      0.60566300	    -30.54190991	     -6.62310883	    -11.36947309	     30.20548971	      0.00000000	      0.00000000	    -33.02986563	    -11.60323023	     14.66873746	      8.35714706	    -16.12146298	     10.11068262	      0.00000000	      0.00000000	      2.40103229	      1.84904727	    -21.64151308	     -8.88274593	      6.44003398
      0.72000000	      7.48545466	      6.93235528	     -0.26898641	      2.14582793	      1.03896978	      0.60521631	    -30.45511490	     -5.99495078	    -10.42965798	     31.61041079	      0.00000000	      0.00000000	    -32.15508355	    -11.36565970	     14.22751461	      8.04021067	    -17.07210182	      7.51680093	      0.00000000	      0.00000000	      2.65836716	      5.49975662	    -21.43395561	     -8.36801692	      6.66462989
      0.72500000	      7.50840117	      6.35727070	      0.01820123	      2.16328473	      1.03805142	      0.60455414	    -30.38473685	     -5.20003590	     -9.45151201	     33.10247308	      0.00000000	      0.00000000	    -30.97082607	    -10.82980729	     13.82027060	      7.65381423	    -17.63355181	      5.32232664	      0.00000000	      0.00000000	      3.23651788	      9.25522646	    -21.31758874	     -7.70012089	      6.47356732
      0.73000000	      7.53114301	      5.93296697	      0.14503373	      2.18082669	      1.03680782	      0.60401426	    -30.17014253	     -4.75484068	     -8.79250338	     34.85004899	      0.00000000	      0.00000000	    -29.59632561	    -10.38922118	     13.49227377	      7.36869239	    -18.30150616	      3.45576521	      0.00000000	      0.00000000	      3.86078555	     12.72210532	    -21.22220863	     -7.24974657	      6.65432210
      0.73500000	      7.53905601	      5.47846253	      0.41585885	      2.19820727	      1.03533565	      0.60330555	    -29.93153808	     -4.26691439	     -8.42647601	     36.59913260	      0.00000000	      0.00000000	    -28.24838183	     -9.78072008	     13.35149557	      7.05550901	    -18.64771397	      2.12337776	      0.00000000	      0.00000000	      4.61918450	     16.00503528	    -21.11489086	     -6.73033885	      6.61985397
      0.74000000	      7.62261920	      5.22429007	      0.52586082	      2.21553514	      1.03388584	      0.60286467	    -29.75540989	     -3.97421345	     -7.91326332	     38.29953203	      0.00000000	      0.00000000	    -26.99687669	     -9.29678765	     13.10270938	      6.90020553	    -19.12581590	      0.93157775	      0.00000000	      0.00000000	      5.22229714	     18.74814189	    -21.10224783	     -6.46659294	      6.60802860
      0.74500000	      7.65701418	      4.88406336	      0.74290181	      2.23285531	      1.03208066	      0.60235279	    -29.44960413	     -3.61268754	     -7.75197619	     40.12442489	      0.00000000	      0.00000000	    -25.85278864	     -9.34156767	     12.91916797	      6.65690755	    -19.01283695	     -0.10381554	      0.00000000	      0.00000000	      5.49903914	     20.96571295	    -21.03618635	     -6.14816096	      6.53983903
      0.75000000	      7.71496998	      4.79974778	      0.82078297	      2.25003965	      1.03008586	      0.60191415	    -29.15294903	     -3.61699486	     -7.62105119	     41.94257015	      0.00000000	      0.00000000	    -25.21723037	     -8.91454882	     12.81638137	      6.62050611	    -18.94075680	     -0.70607481	      0.00000000	      0.00000000	      6.00562544	     22.67643409	    -20.98737295	     -6.11437274	      6.43105775
      0.75500000	      7.89491012	      4.59621391	      0.84179050	      2.26704617	      1.02820880	      0.60198227	    -28.82628628	     -3.57129913	     -7.48662880	     44.03032626	      0.00000000	      0.00000000	    -23.78010702	     -8.21490293	     12.92764479	      6.30648515	    -20.27129089	     -0.33886790	      0.00000000	      0.00000000	      6.21132115	     25.15558932	    -21.14343207	     -5.97848210	      6.41776769
      0.76000000	      8.03023924	      4.48995056	      0.89744590	      2.28396420	      1.02605720	      0.60185743	    -28.43384716	     -3.54738386	     -7.39480953	     46.01316630	      0.00000000	      0.00000000	    -23.29959546	     -8.39264270	     12.82277958	      6.17302544	    -19.93106698	     -0.48678540	      0.00000000	      0.00000000	      6.57574721	     25.92219478	    -21.25605224	     -5.93706616	      6.34548554
      0.76500000	      8.37105854	      4.67143837	      0.97549867	      2.30104343	      1.02392248	      0.60149086	    -28.35094935	     -3.95150941	     -7.81449171	     47.94170939	      0.00000000	      0.00000000	    -22.46602773	     -8.22068077	     12.57988389	      6.30316130	    -19.68788326	     -0.02110667	      0.00000000	      0.00000000	      7.06737663	     26.59199988	    -21.56516756	     -6.18764480	      6.19929627
      0.77000000	      8.73648248	      4.54160422	      0.97338504	      2.31768467	      1.02183289	      0.60138015	    -28.11185935	     -4.00350804	     -7.76142358	     49.86964290	      0.00000000	      0.00000000	    -22.45774355	     -8.18096506	     12.29442569	      6.05629256	    -19.31251175	      0.44793216	      0.00000000	      0.00000000	      7.06120200	     26.71197786	    -22.00165030	     -6.16060128	      6.14362798
      0.77500000	      8.95999930	      4.72733472	      0.99570657	      2.33460077	      1.01908069	      0.60135863	    -27.68569474	     -4.46904322	     -8.14628217	     52.12526376	      0.00000000	      0.00000000	    -21.62630849	     -8.16824027	     12.04368526	      6.17774366	    -18.39379370	      0.89085045	      0.00000000	      0.00000000	      7.84771883	     26.69639170	    -22.14620573	     -6.40830769	      5.93067931
      0.78000000	      8.96600841	      4.88911039	      1.17407576	      2.35095711	      1.01586461	      0.60076800	    -27.00118671	     -4.79771009	     -8.24394717	     54.38215587	      0.00000000	      0.00000000	    -20.36690837	     -8.02759096	     12.20002810	      6.33748213	    -17.03030859	      1.78341495	      0.00000000	      0.00000000	      8.15677079	     24.66337254	    -22.17438294	     -6.59763119	      5.44620053
      0.78500000	      9.54072389	      5.24865091	      1.03594183	      2.36753460	      1.01343757	      0.60102090	    -26.91332576	     -5.46044782	     -8.49955946	     56.44177251	      0.00000000	      0.00000000	    -20.10220757	     -8.34265663	     11.48986696	      6.60178359	    -16.05001325	      2.36720048	      0.00000000	      0.00000000	      8.68403404	     23.94438427	    -22.79061345	     -7.13176761	      5.32466698
      0.79000000	      9.90224201	      5.77804559	      1.09705683	      2.38390383	      1.01019806	      0.60071959	    -26.57706085	     -6.25576667	     -9.01661223	     58.70146686	      0.00000000	      0.00000000	    -19.38433477	     -9.07978507	     11.14564338	      7.15778481	    -14.91960939	      3.30698674	      0.00000000	      0.00000000	      8.05067940	     21.40142416	    -23.24586419	     -7.75654933	      4.73415151
      0.79500000	     10.27746095	      6.26622584	      1.12750334	      2.40004610	      1.00714905	      0.60047840	    -26.15208372	     -6.93457094	     -9.19180055	     60.86006387	      0.00000000	      0.00000000	    -19.16638686	     -9.79833357	     10.75054264	      7.72732694	    -13.42322414	      4.32429264	      0.00000000	      0.00000000	      6.65353179	     17.84760217	    -23.71925359	     -8.33318917	      4.20711165
      0.80000000	     10.65260442	      6.84328225	      1.20344999	      2.41646613	      1.00373253	      0.59997401	    -25.79395132	     -7.82974982	     -9.65201962	     63.00886395	      0.00000000	      0.00000000	    -19.15184930	    -10.58311814	     10.56825592	      8.36767800	    -12.76408673	      5.88404261	      0.00000000	      0.00000000	      5.10674629	     14.91303450	    -24.17416151	     -8.95154690	      3.80502989
      0.80500000	     11.18512179	      7.23168908	      1.14701507	      2.43223378	      1.00009577	      0.60003693	    -25.45782074	     -8.48598051	     -9.82700600	     65.18471142	      0.00000000	      0.00000000	    -18.55849533	    -11.33870978	     10.39149346	      8.73203681	    -13.00276661	      7.72121155	      0.00000000	      0.00000000	      3.66776492	     12.42176622	    -24.87997254	     -9.42873836	      3.24635600
      0.81000000	     11.38241238	      7.75808386	      1.32574124	      2.44853623	      0.99620745	      0.59936357	    -24.81667865	     -9.30878835	    -10.34214760	     67.37590615	      0.00000000	      0.00000000	    -18.15805060	    -12.28955020	     10.52805069	      9.38940546	    -12.65465314	      9.53070179	      0.00000000	      0.00000000	      1.60765853	      8.78141118	    -25.13252222	     -9.92942907	      2.77683503
      0.81500000	     11.60582686	      8.32447388	      1.32303792	      2.46437842	      0.99202684	      0.59921539	    -24.06762575	    -10.19296373	    -10.48276782	     69.65738574	      0.00000000	      0.00000000	    -17.79243102	    -13.70656907	     10.69656207	      9.99104226	    -12.95699907	     11.42757667	      0.00000000	      0.00000000	     -0.29322840	      6.07754251	    -25.47724661	    -10.60356159	      2.29944462
      0.82000000	     11.80604653	      9.01944899	      1.18548765	      2.48012413	      0.98788675	      0.59931630	    -23.21848150	    -11.26363898	    -10.46772205	     71.98471601	      0.00000000	      0.00000000	    -17.14640661	    -14.74132637	     10.95889903	     10.65287832	    -13.50707413	     13.52034810	      0.00000000	      0.00000000	     -1.87532077	      3.57876569	    -25.81355153	    -11.43512602	      1.89417904
      0.82500000	     11.97663312	      9.65807412	      1.40860484	      2.49511272	      0.98376420	      0.59875885	    -22.36621428	    -12.06341833	    -10.59191263	     74.19102175	      0.00000000	      0.00000000	    -16.52334645	    -15.71251126	     11.51564157	     11.20196224	    -13.88581494	     16.27633957	      0.00000000	      0.00000000	     -2.76562415	      1.88050235	    -26.26001167	    -12.03168378	      0.87861427
      0.83000000	     12.03088148	     10.52204475	      1.63337381	      2.50981494	      0.97979009	      0.59819367	    -21.26372604	    -13.20339708	    -10.76734445	     76.50102023	      0.00000000	      0.00000000	    -15.71213353	    -16.88134932	     12.27107453	     12.02890841	    -13.91660371	     19.05687861	      0.00000000	      0.00000000	     -4.27057209	     -0.54806076	    -26.63271159	    -12.91095745	      0.24311533
      0.83500000	     12.04848849	     11.30089049	      1.84630036	      2.52462066	      0.97564933	      0.59736737	    -20.12798659	    -14.27235348	    -10.90402029	     78.70950715	      0.00000000	      0.00000000	    -15.20057143	    -17.71883317	     13.11539828	     12.79851558	    -13.75726298	     22.13700127	      0.00000000	      0.00000000	     -4.58608535	     -2.87004969	    -26.95548718	    -13.60512985	     -0.70409560
      0.84000000	     12.25526438	     11.99154755	      2.11461018	      2.53918475	      0.97195281	      0.59659321	    -19.12607800	    -15.22703684	    -10.99712823	     80.79187097	      0.00000000	      0.00000000	    -14.56181094	    -18.70078252	     13.91816757	     13.45722544	    -13.35468418	     25.68331848	      0.00000000	      0.00000000	     -4.10827375	     -5.15519126	    -27.52159834	    -14.20224811	     -1.55142342
      0.84500000	     12.41251737	     12.43296903	      2.59536093	      2.55335644	      0.96868238	      0.59598270	    -18.05710993	    -15.53669604	    -10.80496056	     82.67530722	      0.00000000	      0.00000000	    -13.93574171	    -19.33677497	     14.81585752	     13.93084329	    -12.50371209	     29.43323361	      0.00000000	      0.00000000	     -3.43774874	     -7.53594700	    -28.04664577	    -14.48433736	     -2.53568142
      0.85000000	     12.49151366	     12.82036370	      3.22391302	      2.56746553	      0.96526904	      0.59514517	    -16.89420407	    -15.80123286	    -10.73480723	     84.58967368	      0.00000000	      0.00000000	    -13.14311031	    -20.35930943	     15.71180878	     14.43025802	    -11.48523097	     33.16564598	      0.00000000	      0.00000000	     -2.26541474	     -9.85393352	    -28.56905356	    -14.63745057	     -3.64318784
      0.85500000	     13.01954346	     13.17458607	      3.43720058	      2.58220661	      0.96298006	      0.59498286	    -16.13527246	    -16.10069606	    -10.42032337	     86.04303078	      0.00000000	      0.00000000	    -12.83268535	    -20.80150679	     15.71582535	     14.89233548	    -10.69749565	     36.17529881	      0.00000000	      0.00000000	     -0.97283915	    -11.73291195	    -29.40717929	    -14.90003167	     -4.30574519
      0.86000000	     13.59820183	     13.44550326	      3.72598064	      2.59686537	      0.96091798	      0.59476908	    -15.46698543	    -16.31611083	    -10.24900985	     87.41561211	      0.00000000	      0.00000000	    -12.38346615	    -21.22390704	     15.42342222	     15.37216913	     -9.55228723	     38.85084548	      0.00000000	      0.00000000	      0.22867081	    -13.12981334	    -30.33902569	    -14.96308523	     -5.09173656
      0.86500000	     13.83194872	     13.40152639	      4.24392433	      2.61167667	      0.95899319	      0.59416013	    -14.36653050	    -16.11278629	    -10.05520836	     88.65754723	      0.00000000	      0.00000000	    -11.81808842	    -21.50569874	     15.08732530	     15.64106134	     -8.30298902	     40.90400997	      0.00000000	      0.00000000	      1.60254722	    -14.51825695	    -30.79553841	    -14.64344789	     -5.89264828
      0.87000000	     14.23728111	     13.36972929	      4.14591911	      2.62684467	      0.95731409	      0.59399337	    -13.27690466	    -16.10980512	     -9.33343393	     89.76015040	      0.00000000	      0.00000000	    -11.34150441	    -21.77170259	     14.34551729	     15.71890308	     -7.71764375	     42.48779103	      0.00000000	      0.00000000	      3.13149743	    -15.37658542	    -31.27829917	    -14.50062425	     -6.20135819
      0.87500000	     14.47828061	     12.94656078	      4.21868448	      2.64148948	      0.95578991	      0.59323189	    -11.89429079	    -15.60712319	     -8.51941466	     90.77067104	      0.00000000	      0.00000000	    -10.75190898	    -21.98304473	     13.68826824	     15.41988919	     -6.95756470	     43.96325468	      0.00000000	      0.00000000	      5.03214662	    -15.62378800	    -31.50849412	    -13.84960330	     -6.67792520
      0.88000000	     14.82834130	     12.63931630	      3.73990625	      2.65639326	      0.95486651	      0.59301187	    -10.44583943	    -15.36468032	     -7.25219088	     91.78226340	      0.00000000	      0.00000000	    -10.03793027	    -21.84132452	     12.62584825	     15.16626738	     -6.55434803	     44.76107430	      0.00000000	      0.00000000	      7.04721765	    -15.36242291	    -31.77850424	    -13.55369573	     -6.28098086
      0.88500000	     15.08840001	     12.31395312	      3.19251899	      2.67155468	      0.95385632	      0.59282117	     -8.88612205	    -15.17257629	     -6.05038673	     92.65635648	      0.00000000	      0.00000000	     -9.68050388	    -22.04220748	     11.59182344	     14.92323043	     -6.41734155	     45.37476909	      0.00000000	      0.00000000	      8.58487505	    -16.01508571	    -31.86488788	    -13.23946447	     -6.46815510
      0.89000000	     15.41907906	     11.74754297	      2.77468008	      2.68647483	      0.95327445	      0.59255976	     -7.46578061	    -14.53722898	     -4.87013789	     93.35765937	      0.00000000	      0.00000000	     -8.68252306	    -22.24125264	     10.44670021	     14.40652103	     -6.10587248	     46.04633842	      0.00000000	      0.00000000	     10.48597954	    -15.83003939	    -32.01434534	    -12.69706309	     -5.91082289
      0.89500000	     15.79454251	     11.46515332	      2.20160633	      2.70177835	      0.95311619	      0.59284250	     -6.15704813	    -14.17036057	     -3.71060664	     93.83257819	      0.00000000	      0.00000000	     -8.16688966	    -22.62429360	      9.05610336	     14.16838042	     -6.14373042	     46.28487866	      0.00000000	      0.00000000	     11.83134159	    -16.31691221	    -32.21622973	    -12.52647403	     -6.05063955
      0.90000000	     16.07651558	     10.94777211	      1.82073280	      2.71728087	      0.95316736	      0.59295802	     -4.84128907	    -13.60285757	     -2.91435569	     94.10431093	      0.00000000	      0.00000000	     -7.57442009	    -22.96765241	      7.70233759	     13.71847542	     -5.98742201	     46.49382267	      0.00000000	      0.00000000	     13.20602869	    -16.70053492	    -32.21855376	    -12.00933649	     -6.03928806
      0.90500000	     16.34283849	     10.30981547	      1.79267736	      2.73301293	      0.95359601	      0.59305604	     -3.73668811	    -12.71697361	     -2.43954916	     94.06146841	      0.00000000	      0.00000000	     -6.98331879	    -22.50907859	      6.36461145	     13.05369255	     -5.46910869	     46.92073023	      0.00000000	      0.00000000	     14.85345386	    -15.89540694	    -32.23360922	    -11.36188990	     -5.89393474
      0.91000000	     16.49408959	     10.08263117	      1.28084551	      2.74836163	      0.95405213	      0.59375059	     -2.27273093	    -12.37859027	     -1.49016014	     94.12264346	      0.00000000	      0.00000000	     -6.57406085	    -22.65994572	      5.08077348	     12.87120940	     -5.44125986	     46.82735718	      0.00000000	      0.00000000	     15.68177890	    -16.13802748	    -32.08604398	    -11.29352895	     -6.09766581
      0.91500000	     16.41662681	      9.55791599	      0.82037652	      2.76341278	      0.95440031	      0.59453829	     -0.51064398	    -11.64973854	     -0.57230880	     94.17635832	      0.00000000	      0.00000000	     -5.74364567	    -22.26927432	      4.19511672	     12.33123880	     -5.54567589	     47.08477666	      0.00000000	      0.00000000	     16.84018832	    -15.92594937	    -31.75108661	    -10.91934591	     -5.54081067
      0.92000000	     16.43130510	      9.05548329	      0.59931317	      2.77826767	      0.95556947	      0.59510663	      0.97353646	    -10.90113649	     -0.01204863	     93.86148372	      0.00000000	      0.00000000	     -5.24275996	    -22.47195330	      3.03042416	     11.84556679	     -5.41160994	     46.89619191	      0.00000000	      0.00000000	     17.50395043	    -16.09518467	    -31.56007688	    -10.47287450	     -5.66376198
      0.92500000	     16.62277527	      8.68000776	      0.23650884	      2.79333514	      0.95714147	      0.59583298	      2.17619193	    -10.29528763	      0.66262157	     93.42377078	      0.00000000	      0.00000000	     -4.55727306	    -22.73011630	      1.63266005	     11.48587704	     -5.31602771	     46.64956710	      0.00000000	      0.00000000	     18.00541943	    -15.95350465	    -31.53421295	    -10.14284353	     -5.69816869
      0.93000000	     16.63512505	      8.40504718	      0.02010028	      2.80827792	      0.95856847	      0.59617938	      3.56150730	     -9.89011448	      1.06121983	     92.83559682	      0.00000000	      0.00000000	     -4.33614469	    -22.80477509	      0.38294565	     11.34070843	     -4.93533214	     46.23795502	      0.00000000	      0.00000000	     18.15386857	    -15.97227704	    -31.37570086	     -9.87424684	     -5.78759883
      0.93500000	     16.61507000	      8.08103308	     -0.27544894	      2.82360733	      0.96043579	      0.59676072	      4.90527080	     -9.35391958	      1.52822191	     92.10147617	      0.00000000	      0.00000000	     -4.09398180	    -22.84983057	     -1.00684723	     11.09472561	     -4.84280210	     45.47635145	      0.00000000	      0.00000000	     18.39144761	    -16.02578382	    -31.07408375	     -9.59220274	     -5.91788848
      0.94000000	     16.60496198	      7.45733996	     -0.64411107	      2.83915878	      0.96264858	      0.59741116	      6.09968636	     -8.36508748	      2.04771823	     91.16015724	      0.00000000	      0.00000000	     -3.31488911	    -23.04523841	     -2.37828211	     10.52253599	     -5.01879860	     44.87921657	      0.00000000	      0.00000000	     18.87559455	    -16.31296770	    -30.72780587	     -9.00258215	     -5.91576552
      0.94500000	     16.74704441	      7.00009605	     -0.96363023	      2.85506336	      0.96528450	      0.59785066	      6.98052498	     -7.70213714	      2.31781082	     89.97403182	      0.00000000	      0.00000000	     -2.58841770	    -23.20377550	     -4.04869167	     10.13895343	     -4.97974702	     43.99847654	      0.00000000	      0.00000000	     18.73760935	    -16.28205753	    -30.49083797	     -8.56419349	     -5.94652253
      0.95000000	     16.84379360	      6.40553875	     -0.93594411	      2.87081812	      0.96824752	      0.59784778	      7.73769515	     -6.87578288	      2.33860794	     88.52477268	      0.00000000	      0.00000000	     -2.35242563	    -22.90190159	     -5.63380570	      9.58898172	     -4.63618974	     43.19702987	      0.00000000	      0.00000000	     18.53509539	    -16.31417720	    -30.32881736	     -7.78409048	     -6.25561526
      0.95500000	     17.14277999	      5.92758769	     -1.17160793	      2.88632006	      0.97158354	      0.59833597	      8.31265905	     -6.18643779	      2.48990516	     87.01823444	      0.00000000	      0.00000000	     -2.02036185	    -22.84611857	     -7.41003662	      9.13448426	     -4.66719457	     42.33012942	      0.00000000	      0.00000000	     17.92495429	    -16.29091826	    -30.35578467	     -7.25320984	     -6.58029569
      0.96000000	     17.48333197	      5.53652763	     -1.31243056	      2.90167012	      0.97497391	      0.59885790	      8.71387363	     -5.52048073	      2.56915195	     85.33535163	      0.00000000	      0.00000000	     -1.57410515	    -22.85393880	     -9.21471084	      8.75082832	     -4.53448772	     41.39390079	      0.00000000	      0.00000000	     17.18288987	    -16.18691220	    -30.47431747	     -6.82379033	     -6.91347298
      0.96500000	     17.42599173	      5.09085296	     -1.59443687	      2.91686478	      0.97827569	      0.59953802	      9.63370906	     -4.84372954	      2.78458240	     83.63171416	      0.00000000	      0.00000000	     -1.24810743	    -22.96820915	    -10.39628830	      8.29842880	     -4.76215256	     40.73041512	      0.00000000	      0.00000000	     16.19308496	    -16.03776016	    -30.19192874	     -6.37649363	     -7.14090576
      0.97000000	     17.59969980	      4.68973188	     -1.92135191	      2.93291938	      0.98196233	      0.60022598	     10.06618475	     -4.16827156	      2.97624239	     81.68465217	      0.00000000	      0.00000000	     -0.90531676	    -23.06245120	    -11.99709626	      7.91492665	     -4.92821334	     39.83237900	      0.00000000	      0.00000000	     15.00838472	    -15.70593027	    -30.02029170	     -5.98194746	     -7.33996997
      0.97500000	     17.73931442	      4.18661807	     -2.21444014	      2.94880056	      0.98615438	      0.60089549	     10.45421965	     -3.40256007	      3.15913302	     79.43863926	      0.00000000	      0.00000000	     -0.88121232	    -23.02526175	    -13.50749576	      7.44938022	     -5.09453513	     38.92708415	      0.00000000	      0.00000000	     13.71700172	    -15.58090816	    -29.80849742	     -5.46331718	     -7.46654671
      0.98000000	     17.67950517	      3.51750280	     -2.36921781	      2.96483898	      0.99030132	      0.60153285	     10.86127049	     -2.42736966	      3.07830499	     76.97910263	      0.00000000	      0.00000000	     -0.50827620	    -23.31025050	    -14.67656824	      6.71761447	     -5.27528912	     38.29053881	      0.00000000	      0.00000000	     12.01976291	    -15.26853465	    -29.41311558	     -4.72396760	     -7.71818324
      0.98500000	     18.24804729	      2.75695169	     -2.42823253	      2.98158160	      0.99488717	      0.60194373	     10.38365086	     -1.53836948	      2.83122798	     74.46668248	      0.00000000	      0.00000000	     -0.39780564	    -23.56282827	    -16.73064135	      5.89387038	     -5.39660704	     37.30757319	      0.00000000	      0.00000000	     10.25717222	    -15.11032391	    -29.65113880	     -3.80324351	     -8.07244404
      0.99000000	     18.28149462	      2.32082176	     -2.70093570	      2.99801529	      0.99906109	      0.60281013	     10.55664836	     -0.94701862	      2.72254157	     71.83894778	      0.00000000	      0.00000000	     -0.50491222	    -23.56082048	    -17.97387811	      5.46307406	     -5.58704319	     36.64347805	      0.00000000	      0.00000000	      8.23266345	    -14.67047367	    -29.27673130	     -3.41860698	     -8.21968720
      0.99500000	     17.87554688	      1.79717345	     -3.00348143	      3.01466791	      1.00304508	      0.60400391	     11.15891872	     -0.15081291	      2.79952667	     69.14902436	      0.00000000	      0.00000000	      0.05242798	    -23.72282208	    -18.67188956	      4.90948137	     -5.91235393	     36.04503270	      0.00000000	      0.00000000	      6.09750138	    -14.38156275	    -28.39552370	     -2.91915643	     -8.29450780
      1.00000000	     18.18848088	      0.95843546	     -2.85482808	      3.03081236	      1.00778183	      0.60442712	     10.68410194	      0.86295722	      2.44239892	     66.03450514	      0.00000000	      0.00000000	     -0.29620840	    -23.45124972	    -20.11180095	      3.92048174	     -6.11474066	     35.43412908	      0.00000000	      0.00000000	      3.61141752	    -14.28264052	    -28.42253609	     -1.86395813	     -8.64725908
      1.00500000	     18.46018568	      0.45640920	     -3.17881249	      3.04681314	      1.01190436	      0.60524228	     10.39900426	      1.44812008	      2.32156666	     63.11281748	      0.00000000	      0.00000000	     -0.31606227	    -23.47925307	    -21.54607074	      3.46837167	     -6.65211055	     34.67292288	      0.00000000	      0.00000000	      1.45310966	    -14.16575131	    -28.40193050	     -1.39249211	     -8.72404745
      1.01000000	     18.03435731	      0.02832628	     -3.44472704	      3.06254863	      1.01585018	      0.60637321	     10.84623424	      2.06561703	      2.26696786	     60.08660685	      0.00000000	      0.00000000	     -0.61491429	    -23.29681777	    -22.02533596	      2.99575484	     -7.10795613	     34.11187897	      0.00000000	      0.00000000	     -0.91755358	    -14.07390656	    -27.63059080	     -0.91837560	     -8.68031643
      1.01500000	     17.73729335	     -0.36695657	     -3.60951761	      3.07917239	      1.01971355	      0.60718825	     10.94423245	      2.59430234	      2.12913935	     56.90215565	      0.00000000	      0.00000000	     -0.67560249	    -23.20027167	    -22.74418778	      2.61075364	     -7.57587515	     33.39202562	      0.00000000	      0.00000000	     -3.59393859	    -14.77848859	    -26.91742013	     -0.45604707	     -8.84991562
      1.02000000	     17.98333544	     -0.95076704	     -3.78682690	      3.09553049	      1.02374669	      0.60797833	     10.30751912	      3.21984592	      1.69028745	     53.48396926	      0.00000000	      0.00000000	     -0.87544521	    -22.81964429	    -24.06637154	      1.99117134	     -8.17854797	     32.67889467	      0.00000000	      0.00000000	     -5.82441863	    -14.55023603	    -26.84660898	      0.18023866	     -8.98331564
      1.02500000	     17.39984620	     -1.15904027	     -3.96476141	      3.11195313	      1.02699972	      0.60870132	     10.68999959	      3.49024806	      1.28392072	     50.26432532	      0.00000000	      0.00000000	     -1.03240113	    -22.55311717	    -24.32378214	      1.78655962	     -8.23694696	     32.21478772	      0.00000000	      0.00000000	     -7.94262142	    -13.92646931	    -25.82889057	      0.53719454	     -9.06283106
      1.03000000	     17.17139529	     -1.43744962	     -4.03624375	      3.12894765	      1.03083915	      0.60955209	     10.37562492	      3.78896036	      0.73425027	     46.66873108	      0.00000000	      0.00000000	     -1.25142997	    -22.01592122	    -24.93103451	      1.36461552	     -8.97127238	     31.75707498	      0.00000000	      0.00000000	    -10.62136960	    -14.27321220	    -25.19035583	      0.90476534	     -9.48802371
      1.03500000	     16.62225781	     -1.62755209	     -4.17576399	      3.14591018	      1.03373904	      0.61046019	     10.43565522	      4.01783652	      0.15215886	     43.09875900	      0.00000000	      0.00000000	     -1.52710574	    -21.11333023	    -25.13772167	      1.17790662	     -8.84539399	     31.45871615	      0.00000000	      0.00000000	    -12.29099504	    -13.97320646	    -24.16497458	      1.18133470	     -9.43853040
      1.04000000	     16.82466792	     -2.01045759	     -4.24416170	      3.16205316	      1.03713159	      0.61087545	      9.59312318	      4.31944807	     -0.74419038	     39.43952095	      0.00000000	      0.00000000	     -1.34635288	    -19.59682038	    -26.01706163	      0.72525774	     -9.55441265	     31.34326679	      0.00000000	      0.00000000	    -14.73977069	    -14.62404740	    -24.14734450	      1.70749090	     -9.66732816
      1.04500000	     16.33332648	     -1.89486338	     -4.46337250	      3.17828634	      1.03952886	      0.61179920	      9.62728283	      4.22821090	     -1.48434260	     36.01705176	      0.00000000	      0.00000000	     -1.50889695	    -18.52495686	    -26.04641555	      0.81618723	     -9.41541172	     31.38392542	      0.00000000	      0.00000000	    -16.56201202	    -14.12089966	    -23.26314390	      1.63475214	     -9.59580057
      1.05000000	     16.39794292	     -1.99950177	     -4.74636999	      3.19437634	      1.04197095	      0.61245017	      9.00597741	      4.27418806	     -2.36955584	     32.62567253	      0.00000000	      0.00000000	     -1.20806476	    -16.22683491	    -26.71053881	      0.75276406	     -9.94643215	     31.24849819	      0.00000000	      0.00000000	    -18.71357327	    -14.48087201	    -23.14136572	      1.79714605	     -9.96765166
      1.05500000	     15.98984457	     -1.82389116	     -4.94989711	      3.21051513	      1.04388104	      0.61337025	      8.88303219	      4.19736648	     -2.87198746	     29.31842099	      0.00000000	      0.00000000	     -1.18304610	    -14.93704482	    -26.63355282	      0.91605817	     -9.52982620	     31.58580928	      0.00000000	      0.00000000	    -20.11149428	    -14.22863569	    -22.36589254	      1.67988337	     -9.67431156
      1.06000000	     15.97828091	     -1.70725154	     -4.95000651	      3.22694728	      1.04582900	      0.61418247	      8.24172201	      4.04702036	     -4.04749382	     25.97556921	      0.00000000	      0.00000000	     -0.57733841	    -11.74434548	    -26.96470609	      0.88280989	     -9.60162104	     31.84030253	      0.00000000	      0.00000000	    -22.07592786	    -14.75249655	    -22.05820460	      1.60585918	    -10.03444368
      1.06500000	     15.78569606	     -1.48890433	     -5.10779289	      3.24280371	      1.04706999	      0.61510219	      7.92553900	      3.91240802	     -4.71456056	     22.86536202	      0.00000000	      0.00000000	     -0.55141633	    -10.15886825	    -26.90469639	      1.05615844	     -9.18239529	     32.47168890	      0.00000000	      0.00000000	    -23.23048021	    -14.57287118	    -21.63143536	      1.40466051	     -9.76998528
      1.07000000	     16.01497458	     -1.43953567	     -5.36870884	      3.25855996	      1.04823419	      0.61604771	      7.23916933	      3.80208864	     -5.76623668	     20.19864494	      0.00000000	      0.00000000	      0.07172925	     -5.55919244	    -27.37148990	      1.20456417	     -9.23605952	     32.84434307	      0.00000000	      0.00000000	    -25.21781736	    -15.29937303	    -21.75409269	      1.33887792	     -9.80914195
      1.07500000	     15.59751971	     -0.98960674	     -5.60643716	      3.27441054	      1.04874008	      0.61687909	      7.32474639	      3.42023826	     -6.36955295	     17.74891372	      0.00000000	      0.00000000	      0.99827790	     -2.68622861	    -26.92739455	      1.66496240	     -8.70122142	     33.48784286	      0.00000000	      0.00000000	    -27.31973878	    -15.76160634	    -21.02024009	      0.94407629	     -9.69845349
      1.08000000	     15.64269741	     -0.84770542	     -5.82605112	      3.28992279	      1.04921844	      0.61783020	      6.89315552	      3.35162593	     -6.78821788	     15.33076360	      0.00000000	      0.00000000	      0.89283054	      0.47113712	    -26.84190132	      1.81172956	     -8.51815690	     34.64532119	      0.00000000	      0.00000000	    -28.37474488	    -16.39472065	    -20.98249472	      0.77967346	     -9.69758242
      1.08500000	     15.54007664	     -0.66419934	     -5.93070376	      3.30565827	      1.04931284	      0.61888019	      6.56352337	      3.35588837	     -7.09411690	     12.89399141	      0.00000000	      0.00000000	      1.12994606	      2.66205679	    -26.61719426	      1.96324493	     -7.97093659	     35.75603569	      0.00000000	      0.00000000	    -28.98515517	    -16.81250642	    -20.62454686	      0.60215399	     -9.61299564
      1.09000000	     15.45162713	     -0.47975237	     -5.97965322	      3.32082980	      1.04904928	      0.61988914	      6.45745361	      3.27545901	     -7.53220757	     11.14185315	      0.00000000	      0.00000000	      1.12476607	      5.35781032	    -26.07183125	      2.00834660	     -7.48509581	     37.50701517	      0.00000000	      0.00000000	    -29.35098287	    -17.19845004	    -20.51014232	      0.42268825	     -9.70915286
      1.09500000	     15.43928674	     -0.29535945	     -5.96237336	      3.33587500	      1.04861931	      0.62077555	      6.16991674	      3.25074899	     -7.06558887	      9.35328390	      0.00000000	      0.00000000	      1.58798923	      6.50147904	    -25.58616448	      2.05525560	     -6.86223764	     39.24679897	      0.00000000	      0.00000000	    -29.33299252	    -17.51255424	    -20.40971241	      0.25567483	     -9.57215570
      1.10000000	     15.38632725	     -0.08032453	     -6.17059110	      3.35088388	      1.04779730	      0.62180733	      5.97231763	      3.22546203	     -6.47157063	      7.67027078	      0.00000000	      0.00000000	      1.82137728	      7.87270104	    -25.03772580	      2.20347260	     -6.62844974	     41.06305760	      0.00000000	      0.00000000	    -28.90245728	    -18.04864895	    -20.31367197	      0.02575413	     -9.57042876
      1.10500000	     15.51844008	      0.09004342	     -6.31750339	      3.36570719	      1.04672993	      0.62289100	      5.71074750	      3.18115851	     -5.95908506	      6.48358102	      0.00000000	      0.00000000	      2.06133782	      9.32863137	    -24.66962479	      2.31444297	     -6.29690720	     42.88244666	      0.00000000	      0.00000000	    -28.20171980	    -18.75378036	    -20.44421207	     -0.19632981	     -9.52173332
      1.11000000	     15.69876704	      0.08703607	     -6.41537878	      3.38031014	      1.04557414	      0.62375268	      5.48564887	      3.29694191	     -6.03510701	      5.53922544	      0.00000000	      0.00000000	      2.17290664	     10.52029836	    -24.24558604	      2.24386356	     -6.04780982	     44.90044530	      0.00000000	      0.00000000	    -27.47035220	    -19.34154141	    -20.73051593	     -0.14630873	     -9.32859932
      1.11500000	     16.00490807	      0.14177941	     -6.40861078	      3.39506621	      1.04422927	      0.62457968	      5.11575520	      3.31069725	     -5.66073386	      4.83699134	      0.00000000	      0.00000000	      2.57147893	     11.37298535	    -23.95100845	      2.18332274	     -5.71489194	     46.89424576	      0.00000000	      0.00000000	    -26.54671587	    -20.05381004	    -21.05463653	     -0.22769147	     -9.26958157
      1.12000000	     16.31985886	      0.21282989	     -6.60342374	      3.40946853	      1.04271100	      0.62528803	      4.92820876	      3.29881380	     -5.36385291	      4.58162785	      0.00000000	      0.00000000	      2.66250545	     12.11535513	    -23.63281330	      2.24511578	     -5.55669526	     48.84578689	      0.00000000	      0.00000000	    -25.58975880	    -20.75958855	    -21.46290311	     -0.32482764	     -9.11442169
      1.12500000	     16.53667946	      0.25760149	     -6.61750519	      3.42365844	      1.04099528	      0.62595378	      4.94492621	      3.25050280	     -5.41916814	      4.67425806	      0.00000000	      0.00000000	      2.80638412	     12.81042187	    -23.09416229	      2.14885971	     -5.35506655	     50.98036703	      0.00000000	      0.00000000	    -24.49469641	    -21.53570756	    -21.82885294	     -0.35574788	     -9.04139114
      1.13000000	     16.98365500	      0.33756813	     -6.86998233	      3.43809939	      1.03933956	      0.62669817	      4.76560845	      3.16096321	     -5.30954175	      5.04421496	      0.00000000	      0.00000000	      2.88042951	     12.97537497	    -22.87960236	      2.15859351	     -5.44277371	     52.78809086	      0.00000000	      0.00000000	    -24.41905938	    -21.68033208	    -22.39059679	     -0.45250388	     -8.99555470
      1.13500000	     17.09403212	      0.20811714	     -6.97038662	      3.45227703	      1.03705432	      0.62714537	      5.17051656	      3.21208207	     -5.64278933	      6.12587882	      0.00000000	      0.00000000	      3.85491043	     14.52527168	    -22.16885547	      1.79703382	     -5.55870786	     55.07071498	      0.00000000	      0.00000000	    -22.64969216	    -22.39247716	    -22.63691340	     -0.27472059	     -8.62250558
      1.14000000	     17.54699644	      0.28432038	     -7.06422627	      3.46639900	      1.03513968	      0.62776044	      4.96476354	      3.09702854	     -5.35962226	      6.69747902	      0.00000000	      0.00000000	      3.74727944	     14.72402139	    -21.83097771	      1.67286554	     -5.58715522	     56.91865414	      0.00000000	      0.00000000	    -22.60285856	    -22.53993376	    -23.27006127	     -0.38689826	     -8.58588034
      1.14500000	     17.80939778	     -0.02088388	     -7.02626119	      3.48070197	      1.03252617	      0.62818670	      5.03477293	      3.36589378	     -5.59559900	      7.71062838	      0.00000000	      0.00000000	      4.37524727	     14.96464633	    -21.28072725	      1.06888060	     -5.75811992	     59.05168731	      0.00000000	      0.00000000	    -21.41812851	    -23.32480610	    -23.70957309	      0.01232042	     -8.30376139
      1.15000000	     18.28814845	      0.06557371	     -7.07684794	      3.49454172	      1.03023766	      0.62860071	      4.80830859	      3.18576946	     -5.15850254	      8.52887855	      0.00000000	      0.00000000	      4.17304926	     15.10633091	    -20.85792546	      0.90084157	     -5.77769529	     60.93300208	      0.00000000	      0.00000000	    -21.30782430	    -23.50531983	    -24.35780281	     -0.13107247	     -8.26116307
      1.15500000	     18.60499696	     -0.41691809	     -7.09937952	      3.50868270	      1.02746236	      0.62911168	      4.79893410	      3.60593286	     -5.15824225	      9.77469766	      0.00000000	      0.00000000	      3.72281063	     15.30195329	    -20.40211895	      0.03667463	     -6.23453928	     62.98942299	      0.00000000	      0.00000000	    -19.92509075	    -24.49470816	    -24.87886244	      0.42678500	     -7.83540253
      1.16000000	     19.04156970	     -0.76104404	     -6.99025413	      3.52236839	      1.02438733	      0.62948692	      4.72452745	      3.90277934	     -5.42357205	     11.24550255	      0.00000000	      0.00000000	      3.09438287	     14.56390942	    -19.93633191	     -0.65643493	     -6.28563915	     65.06015776	      0.00000000	      0.00000000	    -18.97348366	    -25.26309856	    -25.57636277	      0.83093263	     -7.51573544
      1.16500000	     19.31213545	     -1.02911127	     -6.98451342	      3.53634069	      1.02130798	      0.62970260	      4.70766876	      4.14099459	     -5.47293427	     12.37362711	      0.00000000	      0.00000000	      1.45026486	     13.94212676	    -19.26390130	     -1.24922028	     -6.38588670	     67.06341706	      0.00000000	      0.00000000	    -18.10583344	    -25.87831077	    -26.05102797	      1.25794976	     -7.16629177
      1.17000000	     19.56884580	     -1.57767326	     -6.69814199	      3.55037936	      1.01810912	      0.62996564	      4.53736792	      4.84415379	     -5.41327417	     13.42873931	      0.00000000	      0.00000000	     -0.78566378	     10.85699635	    -18.58820508	     -2.33938177	     -6.40425219	     68.92457461	      0.00000000	      0.00000000	    -17.39105283	    -25.88878973	    -26.51161495	      1.95317404	     -6.97588760
      1.17500000	     19.64555485	     -1.84115325	     -6.62195531	      3.56458482	      1.01450413	      0.63027092	      4.79048339	      5.14658259	     -5.83404486	     15.08177277	      0.00000000	      0.00000000	     -2.58857171	      8.23178491	    -17.67632547	     -3.00288453	     -6.42262458	     70.78891547	      0.00000000	      0.00000000	    -16.64822055	    -26.21293844	    -26.71640069	      2.34237382	     -6.64509234
      1.18000000	     19.45290865	     -1.95423604	     -6.56956869	      3.57804335	      1.01015850	      0.63090996	      5.45275030	      5.35188507	     -6.22683231	     16.88073184	      0.00000000	      0.00000000	     -4.46963344	      5.54055648	    -16.27049318	     -3.62439696	     -6.48104056	     72.83844925	      0.00000000	      0.00000000	    -15.56169823	    -26.86085676	    -26.69394730	      2.54536800	     -6.30388835
      1.18500000	     19.66675179	     -2.20588909	     -6.39649342	      3.59186810	      1.00614796	      0.63113785	      5.52614408	      5.64118267	     -6.83613439	     18.54968578	      0.00000000	      0.00000000	     -6.24246470	      2.23971951	    -15.39404553	     -4.36614754	     -6.39425828	     74.69430730	      0.00000000	      0.00000000	    -14.45181164	    -27.26695185	    -27.07839329	      2.89807584	     -5.97570377
      1.19000000	     19.74734037	     -2.37993056	     -6.47424799	      3.60491134	      1.00166289	      0.63137873	      5.98047434	      5.85327146	     -7.17863010	     20.64586263	      0.00000000	      0.00000000	     -7.26018652	     -0.39176478	    -14.30087664	     -4.86718627	     -6.44747735	     76.47518351	      0.00000000	      0.00000000	    -13.34200807	    -27.64597425	    -27.38887782	      3.12735753	     -5.40891852
      1.19500000	     19.79011173	     -2.81289582	     -6.18866303	      3.61822816	      0.99757890	      0.63178026	      6.38674362	      6.35627634	     -7.71605459	     22.83275055	      0.00000000	      0.00000000	     -7.94150594	     -1.83399991	    -13.09047493	     -5.91746703	     -6.31076017	     78.28166096	      0.00000000	      0.00000000	    -12.46172755	    -27.95593996	    -27.62961339	      3.69381164	     -4.96170820
      1.20000000	     19.81870931	     -3.19407375	     -6.05571375	      3.63121314	      0.99370990	      0.63203522	      7.01298708	      6.77035291	     -8.33835860	     25.53218076	      0.00000000	      0.00000000	     -7.55924856	     -2.39705829	    -11.87925221	     -6.74553780	     -6.17624215	     79.88240433	      0.00000000	      0.00000000	    -11.50650384	    -28.59390495	    -27.92123358	      4.23128548	     -4.26773501
      1.20500000	     19.83289558	     -3.74020269	     -5.87838187	      3.64402384	      0.98989428	      0.63224820	      7.76355809	      7.27918855	     -9.03887547	     28.59247023	      0.00000000	      0.00000000	     -6.44324808	     -3.32742838	    -10.59212796	     -7.76814995	     -5.96327216	     81.44883805	      0.00000000	      0.00000000	    -10.70050357	    -28.74382406	    -28.21147607	      4.91794006	     -3.53212619
      1.21000000	     20.06785443	     -4.44032245	     -5.74589595	      3.65634724	      0.98637304	      0.63239953	      8.18576219	      7.96618473	     -9.30054069	     31.50403722	      0.00000000	      0.00000000	     -4.96453013	     -5.00786075	     -9.54102618	     -8.89293187	     -5.79812143	     82.93157002	      0.00000000	      0.00000000	     -9.44612181	    -29.50880063	    -28.80084317	      5.74533398	     -2.78689965
