# Supplementary material for: Biomechanics of running: A special reference to the comparisons of wearing boots and running shoes
Source: PLoS One. 2022 Jun 24;17(6):e0270496. doi: 10.1371/journal.pone.0270496 (PMC9231798; doi:10.1371/journal.pone.0270496)
Supplement: S1 File — The file contains experimental markers and force data (TRC and MOT), OpenSim model (OSIM), setup (XML), and output (STO) files for 17 participants, 2 conditions (boot\shoe), and 4 trials which are stored in separate folders. (ZIP) [file pone.0270496.s001.zip › DataSet/s01/shoe/T1/results/s01_shoe_T1_Kinematics_q.sto]

Coordinates
version=1
nRows=243
nColumns=26
inDegrees=yes

Units are S.I. units (second, meters, Newtons, ...)
If the header above contains a line with 'inDegrees', this indicates whether rotational values are in degrees (yes) or radians (no).

endheader
time	pelvis_tilt	pelvis_list	pelvis_rotation	pelvis_tx	pelvis_ty	pelvis_tz	hip_flexion_r	hip_adduction_r	hip_rotation_r	knee_angle_r	knee_add_r	knee_rot_r	ankle_angle_r	subtalar_angle_r	hip_flexion_l	hip_adduction_l	hip_rotation_l	knee_angle_l	knee_add_l	knee_rot_l	ankle_angle_l	subtalar_angle_l	lumbar_extension	lumbar_bending	lumbar_rotation
      0.00000000	      3.27779948	     10.32911203	      4.78149509	     -0.25288478	      1.02687451	      0.58448949	    -26.94644745	     -5.22380887	    -10.28762090	     26.84482932	      0.00000000	      0.00000000	    -30.39509280	    -11.61319597	     21.20176415	     11.57423526	     -8.11261177	     24.42269453	      0.00000000	      0.00000000	      0.93774331	     -2.27816293	    -24.53504192	    -10.75710055	      2.06021725
      0.00500000	      3.09043761	      9.63852583	      5.11656685	     -0.23613656	      1.02683660	      0.58402447	    -26.47586609	     -4.24633825	     -9.25711404	     28.48900626	      0.00000000	      0.00000000	    -29.93494654	    -11.71690891	     20.78295559	     11.00334398	     -8.33572985	     21.93052624	      0.00000000	      0.00000000	      1.19247540	      0.68825231	    -24.12854535	    -10.03982127	      1.98967109
      0.01000000	      2.93502373	      9.00690699	      5.41712559	     -0.21943956	      1.02672834	      0.58356382	    -25.99090218	     -3.35204275	     -8.26682097	     30.24214514	      0.00000000	      0.00000000	    -29.36587164	    -11.76218178	     20.33607404	     10.49019076	     -8.53916966	     19.51880566	      0.00000000	      0.00000000	      1.44722437	      3.50875885	    -23.77517729	     -9.38793051	      1.91873787
      0.01500000	      2.83481428	      8.47770129	      5.65870660	     -0.20283465	      1.02649046	      0.58310953	    -25.47757375	     -2.60310183	     -7.35358829	     32.18596768	      0.00000000	      0.00000000	    -28.62181948	    -11.71009461	     19.84808246	     10.07538237	     -8.71078653	     17.27140256	      0.00000000	      0.00000000	      1.70659791	      6.06492459	    -23.51449160	     -8.84852247	      1.84561848
      0.02000000	      2.80065423	      8.07059057	      5.83265221	     -0.18634531	      1.02608314	      0.58266076	    -24.92474622	     -2.02953612	     -6.54968057	     34.35889995	      0.00000000	      0.00000000	    -27.70025413	    -11.54799433	     19.32598495	      9.77414536	     -8.84828323	     15.27194102	      0.00000000	      0.00000000	      1.98019021	      8.28215090	    -23.36598804	     -8.44087782	      1.76809256
      0.02500000	      2.83265802	      7.78299752	      5.94564480	     -0.16997638	      1.02548909	      0.58221609	    -24.32736682	     -1.63113351	     -5.88243852	     36.75534696	      0.00000000	      0.00000000	    -26.65460053	    -11.28407397	     18.79099876	      9.57941834	     -8.95491066	     13.59347853	      0.00000000	      0.00000000	      2.27815907	     10.12781929	    -23.33099928	     -8.15884075	      1.68550342
      0.03000000	      2.92411963	      7.59852823	      6.01437781	     -0.15371910	      1.02471036	      0.58177671	    -23.68761071	     -1.38850996	     -5.37225717	     39.33685536	      0.00000000	      0.00000000	    -25.56827884	    -10.93920085	     18.26870286	      9.47220339	     -9.03104506	     12.28816280	      0.00000000	      0.00000000	      2.60405715	     11.59389736	    -23.39905831	     -7.98161957	      1.59844185
      0.03500000	      3.06493935	      7.49740104	      6.05870216	     -0.13755959	      1.02376062	      0.58134739	    -23.01313065	     -1.27658846	     -5.02915633	     42.04836107	      0.00000000	      0.00000000	    -24.52441487	    -10.54175312	     17.78142656	      9.43302045	     -9.06685515	     11.38272017	      0.00000000	      0.00000000	      2.94753700	     12.67566341	    -23.55440148	     -7.88657901	      1.50543949
      0.04000000	      3.24403032	      7.46476897	      6.09611956	     -0.12148607	      1.02265622	      0.58093436	    -22.31413653	     -1.27528485	     -4.85083923	     44.83320728	      0.00000000	      0.00000000	    -23.58257264	    -10.12491116	     17.34442127	      9.45004740	     -9.04171265	     10.88064644	      0.00000000	      0.00000000	      3.27938052	     13.35792356	    -23.78055577	     -7.85870048	      1.39943243
      0.04500000	      3.45135686	      7.49468080	      6.13862749	     -0.10549199	      1.02140933	      0.58054212	    -21.60141312	     -1.37480547	     -4.82404880	     47.64303657	      0.00000000	      0.00000000	    -22.76921005	     -9.72558196	     16.96417421	      9.52218477	     -8.93167129	     10.76796257	      0.00000000	      0.00000000	      3.55092020	     13.61235132	    -24.06321418	     -7.89400765	      1.26726230
      0.05000000	      3.67998448	      7.58930709	      6.19150334	     -0.08957543	      1.02002438	      0.58017149	    -20.88585205	     -1.57522869	     -4.92825766	     50.44200328	      0.00000000	      0.00000000	    -22.08147711	     -9.38594449	     16.63718256	      9.65726020	     -8.72009191	     11.01859546	      0.00000000	      0.00000000	      3.69994310	     13.40379686	    -24.39237433	     -7.99705641	      1.09306757
      0.05500000	      3.92742684	      7.75466753	      6.25329142	     -0.07373630	      1.01849726	      0.57982083	    -20.17816305	     -1.88194455	     -5.13948148	     53.20735847	      0.00000000	      0.00000000	    -21.49753645	     -9.15585674	     16.34953015	      9.86657446	     -8.40534313	     11.59749573	      0.00000000	      0.00000000	      3.66473226	     12.70388825	    -24.76355881	     -8.17510000	      0.86409805
      0.06000000	      4.19545370	      7.99456717	      6.31659649	     -0.05797272	      1.01681697	      0.57949009	    -19.48748222	     -2.29901928	     -5.43243131	     55.92822375	      0.00000000	      0.00000000	    -20.98675316	     -9.09013874	     16.07878591	     10.15705530	     -8.00335029	     12.46256369	      0.00000000	      0.00000000	      3.40407048	     11.51088559	    -25.17713918	     -8.43173678	      0.57704921
      0.06500000	      4.48858457	      8.30467662	      6.37009018	     -0.04227881	      1.01496953	      0.57918417	    -18.81930417	     -2.82241845	     -5.78088240	     58.60290592	      0.00000000	      0.00000000	    -20.51691380	     -9.23643911	     15.79850037	     10.52341758	     -7.54454114	     13.56712976	      0.00000000	      0.00000000	      2.91556324	      9.86907248	    -25.63593428	     -8.76146446	      0.24204694
      0.07000000	      4.81160413	      8.66990695	      6.40228668	     -0.02664665	      1.01294250	      0.57891116	    -18.17346238	     -3.43631019	     -6.15806352	     61.23559574	      0.00000000	      0.00000000	    -20.05681362	     -9.61741882	     15.48416834	     10.94520019	     -7.06502002	     14.86278849	      0.00000000	      0.00000000	      2.24413948	      7.87532420	    -26.14207504	     -9.14719330	     -0.11973881
      0.07500000	      5.16626868	      9.06758455	      6.40586952	     -0.01107105	      1.01072671	      0.57867602	    -17.54240248	     -4.11558342	     -6.53834863	     63.83383336	      0.00000000	      0.00000000	    -19.57488496	    -10.21824113	     15.11918447	     11.39204683	     -6.59637433	     16.30169316	      0.00000000	      0.00000000	      1.47809246	      5.66678322	    -26.69391882	     -9.56336755	     -0.48512224
      0.08000000	      5.54865122	      9.47466607	      6.37988555	      0.00444695	      1.00831545	      0.57847553	    -16.91085124	     -4.83345429	     -6.89928538	     66.40652814	      0.00000000	      0.00000000	    -19.03959832	    -10.98856181	     14.69893756	     11.83407797	     -6.16158666	     17.83912789	      0.00000000	      0.00000000	      0.73504163	      3.39641362	    -27.28419577	     -9.98372995	     -0.83859112
      0.08500000	      5.94898929	      9.87401806	      6.32873308	      0.01990053	      1.00570409	      0.57829817	    -16.25797320	     -5.56902008	     -7.22283909	     68.96165686	      0.00000000	      0.00000000	    -18.42572147	    -11.85783761	     14.23168325	     12.25047067	     -5.77837154	     19.43791769	      0.00000000	      0.00000000	      0.14139821	      1.20705013	    -27.90055577	    -10.38860983	     -1.17653232
      0.09000000	      6.35408210	     10.25628481	      6.25935563	      0.03528014	      1.00289092	      0.57812762	    -15.56124528	     -6.31027786	     -7.49591326	     71.50404432	      0.00000000	      0.00000000	    -17.72226486	    -12.75508288	     13.73659103	     12.63204296	     -5.46371149	     21.07442797	      0.00000000	      0.00000000	     -0.19029753	     -0.78968772	    -28.52819573	    -10.76745214	     -1.50524276
      0.09500000	      6.75072787	     10.61743516	      6.17829645	      0.05057719	      0.99987897	      0.57794759	    -14.80031119	     -7.05156248	     -7.70977084	     74.03391709	      0.00000000	      0.00000000	    -16.93537157	    -13.62536964	     13.24001461	     12.97810408	     -5.23388179	     22.74320028	      0.00000000	      0.00000000	     -0.18045952	     -2.52732535	    -29.15294044	    -11.11641118	     -1.83573466
      0.10000000	      7.12845794	     10.95426624	      6.08945559	      0.06578712	      0.99667774	      0.57774680	    -13.95938806	     -7.78741412	     -7.85762197	     76.54623772	      0.00000000	      0.00000000	    -16.08490162	    -14.43914951	     12.77054617	     13.29051170	     -5.09961197	     24.45617786	      0.00000000	      0.00000000	      0.20628524	     -3.99204615	    -29.76303631	    -11.43365090	     -2.17859074
      0.10500000	      7.48029982	     11.26053897	      5.99337048	      0.08091104	      0.99330447	      0.57752289	    -13.02739283	     -8.50664870	     -7.93172644	     79.03085925	      0.00000000	      0.00000000	    -15.19814560	    -15.19233245	     12.35359587	     13.56859018	     -5.05993067	     26.23481704	      0.00000000	      0.00000000	      0.95847153	     -5.22340282	    -30.34893312	    -11.71526228	     -2.54057038
      0.11000000	      7.80157188	     11.52572596	      5.88875653	      0.09595501	      0.98978491	      0.57728219	    -11.99634193	     -9.19031189	     -7.92324936	     81.47347213	      0.00000000	      0.00000000	    -14.30355098	    -15.89781766	     12.00651134	     13.80759390	     -5.09826529	     28.09752887	      0.00000000	      0.00000000	      2.02304333	     -6.30308656	    -30.90196549	    -11.95348613	     -2.92294343
      0.11500000	      8.08790901	     11.73696405	      5.77563678	      0.11092772	      0.98615530	      0.57703384	    -10.85975386	     -9.81485320	     -7.82603827	     83.85665545	      0.00000000	      0.00000000	    -13.42529067	    -16.57326283	     11.73484393	     14.00120246	     -5.18193151	     30.04693096	      0.00000000	      0.00000000	      3.31757368	     -7.32866099	    -31.41331418	    -12.13763720	     -3.32117946
      0.12000000	      8.33375477	     11.88324405	      5.65744353	      0.12583968	      0.98246523	      0.57678241	     -9.61213189	    -10.35878278	     -7.64097295	     86.16055701	      0.00000000	      0.00000000	    -12.57967630	    -17.23098639	     11.53021516	     14.14599343	     -5.26567650	     32.06080202	      0.00000000	      0.00000000	      4.74760959	     -8.37936521	    -31.87356325	    -12.25757776	     -3.72602970
      0.12500000	      8.53203259	     11.95973524	      5.53959677	      0.14070589	      0.97877892	      0.57652675	     -8.24925684	    -10.80934206	     -7.37623587	     88.36382005	      0.00000000	      0.00000000	    -11.77505714	    -17.87285715	     11.37054090	     14.24438318	     -5.30088707	     34.08966518	      0.00000000	      0.00000000	      6.22562398	     -9.48822981	    -32.27265300	    -12.30880006	     -4.12573238
      0.13000000	      8.67534559	     11.96985310	      5.42525170	      0.15554999	      0.97517252	      0.57626670	     -6.76896899	    -11.16569452	     -7.04294263	     90.44534489	      0.00000000	      0.00000000	    -11.01492121	    -18.48971699	     11.22293658	     14.30351934	     -5.24912764	     36.06243948	      0.00000000	      0.00000000	      7.68655864	    -10.63243580	    -32.60063225	    -12.29645003	     -4.50855902
      0.13500000	      8.75879671	     11.92367201	      5.31197045	      0.17040568	      0.97172767	      0.57601178	     -5.17324670	    -11.43667365	     -6.65046454	     92.38612497	      0.00000000	      0.00000000	    -10.30131840	    -19.06384754	     11.04810357	     14.33059450	     -5.09360622	     37.89861868	      0.00000000	      0.00000000	      9.09497188	    -11.74478581	    -32.84998269	    -12.23501527	     -4.86502122
      0.14000000	      8.78406785	     11.83328775	      5.19233511	      0.18531247	      0.96852379	      0.57578389	     -3.47251986	    -11.63402267	     -6.20587383	     94.16984308	      0.00000000	      0.00000000	     -9.63609255	    -19.57344725	     10.80413575	     14.32755262	     -4.84225982	     39.52287415	      0.00000000	      0.00000000	     10.44199809	    -12.73956073	    -33.01971825	    -12.14261249	     -5.18946403
      0.14500000	      8.76312639	     11.70726375	      5.05783222	      0.20030677	      0.96563118	      0.57561142	     -1.69057731	    -11.76450392	     -5.71740154	     95.78203995	      0.00000000	      0.00000000	     -9.01988291	    -19.99889360	     10.44930244	     14.28805372	     -4.52190649	     40.87788448	      0.00000000	      0.00000000	     11.73527146	    -13.54162412	    -33.11959991	    -12.03225932	     -5.48102978
      0.15000000	      8.71854603	     11.54657750	      4.90287401	      0.21541301	      0.96310523	      0.57551877	      0.13451006	    -11.82469894	     -5.19799664	     97.20912605	      0.00000000	      0.00000000	     -8.45048803	    -20.33028154	      9.94582140	     14.19776390	     -4.16792086	     41.93264462	      0.00000000	      0.00000000	     12.98739813	    -14.10900184	    -33.17085252	    -11.90474803	     -5.74390823
      0.15500000	      8.67840907	     11.34412164	      4.72660745	      0.23064016	      0.96098093	      0.57551831	      1.95681149	    -11.80136248	     -4.66569331	     98.43881862	      0.00000000	      0.00000000	     -7.92219152	    -20.57342470	      9.26625501	     14.03796915	     -3.81438842	     42.68494102	      0.00000000	      0.00000000	     14.20713758	    -14.44246883	    -33.20090521	    -11.74750065	     -5.98648216
      0.16000000	      8.66719642	     11.08844569	      4.53235403	      0.24598526	      0.95926852	      0.57560821	      3.73460832	    -11.67779666	     -4.14066806	     99.46236916	      0.00000000	      0.00000000	     -7.42664295	    -20.74950033	      8.40108242	     13.79181383	     -3.48748222	     43.15811013	      0.00000000	      0.00000000	     15.39489084	    -14.57953365	    -33.23375382	    -11.54051154	     -6.21893809
      0.16500000	      8.69701663	     10.76977512	      4.32592865	      0.26144030	      0.95795301	      0.57577453	      5.44213982	    -11.44285741	     -3.64119968	    100.27705282	      0.00000000	      0.00000000	     -6.95471411	    -20.88603596	      7.36353148	     13.45078518	     -3.20248835	     43.39340887	      0.00000000	      0.00000000	     16.54212250	    -14.57643116	    -33.28074057	    -11.26570851	     -6.44976282
      0.17000000	      8.76383764	     10.38486559	      4.11415292	      0.27699829	      0.95700070	      0.57599457	      7.07457880	    -11.09729258	     -3.18096070	    100.88671036	      0.00000000	      0.00000000	     -6.49810814	    -21.00397341	      6.18768751	     13.01832615	     -2.96350688	     43.43953419	      0.00000000	      0.00000000	     17.63282616	    -14.48821978	    -33.33670241	    -10.91408652	     -6.68286442
      0.17500000	      8.85067173	      9.93860218	      3.90397693	      0.29265625	      0.95637158	      0.57624012	      8.64373185	    -10.65446968	     -2.76854242	    101.29969428	      0.00000000	      0.00000000	     -6.04976986	    -21.10955863	      4.91894922	     12.50923884	     -2.76478850	     43.34111092	      0.00000000	      0.00000000	     18.64501291	    -14.35701490	    -33.38350523	    -10.48762315	     -6.91710692
      0.18000000	      8.93550258	      9.44231871	      3.70179698	      0.30841465	      0.95603216	      0.57648159	     10.16782946	    -10.13604867	     -2.40841288	    101.52562414	      0.00000000	      0.00000000	     -5.60320114	    -21.19530832	      3.60078955	     11.94556734	     -2.59346441	     43.12929279	      0.00000000	      0.00000000	     19.55225387	    -14.21056237	    -33.39865320	     -9.99664621	     -7.14832632
      0.18500000	      8.99960588	      8.90978005	      3.51261606	      0.32427434	      0.95596361	      0.57669331	     11.66142043	     -9.56482845	     -2.10214543	    101.57262610	      0.00000000	      0.00000000	     -5.15175796	    -21.24706214	      2.26389957	     11.35028776	     -2.43381776	     42.81781427	      0.00000000	      0.00000000	     20.32684832	    -14.06604879	    -33.36441043	     -9.45470859	     -7.37224341
      0.19000000	      9.03316739	      8.35252691	      3.33923522	      0.34023363	      0.95616362	      0.57685887	     13.12909346	     -8.95782827	     -1.84943167	    101.44561200	      0.00000000	      0.00000000	     -4.68894647	    -21.25186850	      0.92123218	     10.74073602	     -2.27266693	     42.40534589	      0.00000000	      0.00000000	     20.94400068	    -13.93359838	    -33.27395694	     -8.87328431	     -7.58659697
      0.19500000	      9.03739103	      7.77690027	      3.18193072	      0.35628908	      0.95664477	      0.57697486	     14.56318712	     -8.32288271	     -1.64897241	    101.14534311	      0.00000000	      0.00000000	     -4.20936936	    -21.20372525	     -0.43117843	     10.12435753	     -2.10454395	     41.88207929	      0.00000000	      0.00000000	     21.38370192	    -13.81748625	    -33.13332635	     -8.25872940	     -7.79190900
      0.20000000	      9.02340440	      7.18392881	      3.03889033	      0.37244078	      0.95743158	      0.57705156	     15.94435662	     -7.65992709	     -1.49945682	    100.66803306	      0.00000000	      0.00000000	     -3.70918171	    -21.10667978	     -1.80936567	      9.49827111	     -1.93489325	     41.23730139	      0.00000000	      0.00000000	     21.62919543	    -13.71588837	    -32.95929306	     -7.61246311	     -7.99119981
      0.20500000	      9.00854340	      6.57104020	      2.90724729	      0.38869909	      0.95855623	      0.57710938	     17.24462827	     -6.96493762	     -1.40053106	    100.00579653	      0.00000000	      0.00000000	     -3.18668170	    -20.97548108	     -3.23441152	      8.85197682	     -1.77966775	     40.46522086	      0.00000000	      0.00000000	     21.66496088	    -13.62109692	    -32.77414437	     -6.93290011	     -8.18890078
      0.21000000	      9.01105607	      5.93400706	      2.78410114	      0.40508735	      0.96005129	      0.57717200	     18.43315090	     -6.23367683	     -1.35305335	     99.14875028	      0.00000000	      0.00000000	     -2.64485774	    -20.83362671	     -4.72485764	      8.17173886	     -1.66085197	     39.56805063	      0.00000000	      0.00000000	     21.47674339	    -13.52163461	    -32.59910778	     -6.21735083	     -8.38912487
      0.21500000	      9.04471769	      5.26881900	      2.66682885	      0.42163622	      0.96193882	      0.57725967	     19.48404856	     -5.46412429	     -1.35776857	     98.08897794	      0.00000000	      0.00000000	     -2.09472957	    -20.70868670	     -6.28985358	      7.44563634	     -1.59959131	     38.55709658	      0.00000000	      0.00000000	     21.05248148	    -13.40560017	    -32.44867607	     -5.46385592	     -8.59415565
      0.22000000	      9.11477377	      4.57382592	      2.55250390	      0.43837163	      0.96421902	      0.57738673	     20.38414820	     -4.65777916	     -1.41250225	     96.82491590	      0.00000000	      0.00000000	     -1.55528595	    -20.62563268	     -7.92440372	      6.66827143	     -1.61022992	     37.45259593	      0.00000000	      0.00000000	     20.38179355	    -13.26316452	    -32.32741160	     -4.67361812	     -8.80414768
      0.22500000	      9.21619698	      3.85174536	      2.43706813	      0.45530347	      0.96686373	      0.57756361	     21.13738579	     -3.81995282	     -1.50950727	     95.36372542	      0.00000000	      0.00000000	     -1.04840862	    -20.59999386	     -9.60813372	      5.84365965	     -1.69804278	     36.28203481	      0.00000000	      0.00000000	     19.45434944	    -13.08722926	    -32.22952038	     -3.85339177	     -9.01782439
      0.23000000	      9.33465720	      3.11055125	      2.31528307	      0.47242199	      0.96981879	      0.57779969	     21.76368533	     -2.95919960	     -1.63504513	     93.72013045	      0.00000000	      0.00000000	     -0.59217879	    -20.63317892	    -11.30822558	      4.98518084	     -1.86107725	     35.07660432	      0.00000000	      0.00000000	     18.25968984	    -12.87301693	    -32.14064970	     -3.01621592	     -9.23317182
      0.23500000	      9.44990273	      2.36268682	      2.18158339	      0.48970349	      0.97301481	      0.57810430	     22.29269610	     -2.08629924	     -1.77157484	     91.91232620	      0.00000000	      0.00000000	     -0.19639981	    -20.71200790	    -12.98579170	      4.11273941	     -2.09450998	     33.86633672	      0.00000000	      0.00000000	     16.79005824	    -12.61746614	    -32.04123118	     -2.17980072	     -9.44762121
      0.24000000	      9.54066353	      1.62260295	      2.03072979	      0.50712128	      0.97638175	      0.57848631	     22.75495578	     -1.21274325	     -1.90101496	     89.95709793	      0.00000000	      0.00000000	      0.13892564	    -20.81342851	    -14.60393438	      3.24812592	     -2.39558649	     32.67515081	      0.00000000	      0.00000000	     15.04535431	    -12.31826044	    -31.91079856	     -1.36317470	     -9.65768134
      0.24500000	      9.58969083	      0.90298376	      1.85780149	      0.52465505	      0.97986118	      0.57895370	     23.17369375	     -0.34841861	     -2.00811781	     87.86627531	      0.00000000	      0.00000000	      0.42235082	    -20.91287200	    -16.13525054	      2.40959233	     -2.76739997	     31.51713428	      0.00000000	      0.00000000	     13.03710494	    -11.97214929	    -31.73246900	     -0.58239345	     -9.85822484
      0.25000000	      9.58722592	      0.21092251	      1.65843480	      0.54229503	      0.98341147	      0.57951303	     23.56005959	      0.50077873	     -2.08387543	     85.64572343	      0.00000000	      0.00000000	      0.66667169	    -20.99191697	    -17.56647232	      1.60720992	     -3.21999931	     30.39514570	      0.00000000	      0.00000000	     10.78803058	    -11.57349805	    -31.49625924	      0.15354125	    -10.04218172
      0.25500000	      9.53197022	     -0.45393542	      1.42973645	      0.56004082	      0.98700569	      0.58016872	     23.91278337	      1.33394066	     -2.12760657	     83.29675097	      0.00000000	      0.00000000	      0.88297482	    -21.04149782	    -18.89910318	      0.84125826	     -3.76836571	     29.30219333	      0.00000000	      0.00000000	      8.32736973	    -11.11497403	    -31.20037015	      0.84464321	    -10.20127051
      0.26000000	      9.43001660	     -1.09823063	      1.17126927	      0.57789703	      0.99062601	      0.58092199	     24.22089426	      2.15424024	     -2.14604193	     80.81844747	      0.00000000	      0.00000000	      1.07636686	    -21.06065798	    -20.14660518	      0.10447035	     -4.42801843	     28.22535669	      0.00000000	      0.00000000	      5.68638624	    -10.59085282	    -30.85069707	      1.49875171	    -10.32751461
      0.26500000	      9.29220070	     -1.73155015	      0.88561831	      0.59586897	      0.99425861	      0.58177005	     24.46796510	      2.96685686	     -2.14986994	     78.20937108	      0.00000000	      0.00000000	      1.24543748	    -21.05318859	    -21.32878662	     -0.61354575	     -5.20959970	     27.15171154	      0.00000000	      0.00000000	      2.89773604	    -10.00053487	    -30.45849744	      2.12813011	    -10.41502147
      0.27000000	      9.12994956	     -2.36264188	      0.57835299	      0.61396009	      0.99788912	      0.58270584	     24.63746661	      3.77668018	     -2.14984406	     75.46829727	      0.00000000	      0.00000000	      1.38469947	    -21.02387227	    -22.46406999	     -1.32201608	     -6.11397994	     26.07489987	      0.00000000	      0.00000000	     -0.00209738	     -9.34972043	    -30.03582014	      2.74553812	    -10.46166586
      0.27500000	      8.95090843	     -2.99632972	      0.25719760	      0.63217020	      1.00149773	      0.58371825	     24.71816915	      4.58601598	     -2.15428316	     72.59479236	      0.00000000	      0.00000000	      1.48827565	    -20.97509186	    -23.56214699	     -2.02575839	     -7.12914187	     24.99975229	      0.00000000	      0.00000000	     -2.97044555	     -8.65013920	    -29.59033303	      3.36076487	    -10.47018755
      0.28000000	      8.75657895	     -3.63117899	     -0.06964985	      0.65049238	      1.00505508	      0.58479178	     24.70762399	      5.39182595	     -2.16842663	     69.59055663	      0.00000000	      0.00000000	      1.55384505	    -20.90391235	    -24.62027560	     -2.72260039	     -8.22941558	     23.94292772	      0.00000000	      0.00000000	     -5.95852526	     -7.92035058	    -29.12270982	      3.97761818	    -10.44824831
      0.28500000	      8.54326585	     -4.25800485	     -0.39563974	      0.66890964	      1.00852105	      0.58590626	     24.61233458	      6.18290131	     -2.19486812	     66.46175272	      0.00000000	      0.00000000	      1.58577139	    -20.79860507	    -25.62475431	     -3.40152963	     -9.37692644	     22.92963662	      0.00000000	      0.00000000	     -8.91531088	     -7.18757208	    -28.62829575	      4.59154597	    -10.40715236
      0.29000000	      8.30612228	     -4.86029617	     -0.71741288	      0.68739439	      1.01184912	      0.58703775	     24.44408650	      6.93917992	     -2.23426534	     63.22103498	      0.00000000	      0.00000000	      1.59573919	    -20.63445160	    -26.55712798	     -4.04293088	    -10.52449777	     21.98783189	      0.00000000	      0.00000000	    -11.79545660	     -6.48839748	    -28.10248683	      5.18920896	    -10.35904084
      0.29500000	      8.04453627	     -5.41713427	     -1.03465374	      0.70591142	      1.01499540	      0.58816171	     24.21351831	      7.63488339	     -2.28639302	     59.88753603	      0.00000000	      0.00000000	      1.60027911	    -20.37228383	    -27.40245625	     -4.62187347	    -11.61889483	     21.14214902	      0.00000000	      0.00000000	    -14.56853318	     -5.86709599	    -27.54732025	      5.75086695	    -10.31347756
      0.30000000	      7.76555347	     -5.90714196	     -1.34806460	      0.72442225	      1.01792680	      0.58925774	     23.92484399	      8.24395497	     -2.35194246	     56.48482560	      0.00000000	      0.00000000	      1.61623819	    -19.96401865	    -28.15458567	     -5.11329788	    -12.60355125	     20.41084547	      0.00000000	      0.00000000	    -17.22448510	     -5.37129716	    -26.97512577	      6.25421222	    -10.27591383
      0.30500000	      7.48265511	     -6.31134503	     -1.65678664	      0.74288863	      1.02062248	      0.59031367	     23.57596517	      8.74459273	     -2.43440420	     53.03875227	      0.00000000	      0.00000000	      1.65568459	    -19.36440262	    -28.81468958	     -5.49660871	    -13.42114363	     19.80756054	      0.00000000	      0.00000000	    -19.77236160	     -5.04512993	    -26.40613846	      6.67751491	    -10.24954721
      0.31000000	      7.21080454	     -6.61451280	     -1.95713712	      0.76127569	      1.02306859	      0.59132628	     23.16386433	      9.12135578	     -2.54048681	     49.57684578	      0.00000000	      0.00000000	      1.72166993	    -18.54265899	    -29.38507305	     -5.75811707	    -14.01746536	     19.34583235	      0.00000000	      0.00000000	    -22.23392026	     -4.92061344	    -25.86151267	      7.00167456	    -10.23866685
      0.31500000	      6.96160082	     -6.80607118	     -2.24324354	      0.77955502	      1.02525229	      0.59229819	     22.69068376	      9.36559536	     -2.67845313	     46.12913213	      0.00000000	      0.00000000	      1.80634216	    -17.48800442	    -29.86405909	     -5.89170786	    -14.34707791	     19.04255410	      0.00000000	      0.00000000	    -24.63471404	     -5.00925687	    -25.35674897	      7.21218216	    -10.25013969
      0.32000000	      6.74142082	     -6.88132583	     -2.50870502	      0.79770664	      1.02715979	      0.59323379	     22.16613054	      9.47566198	     -2.85479914	     42.72869867	      0.00000000	      0.00000000	      1.89227604	    -16.20848869	    -30.24542886	     -5.89885955	    -14.37932599	     18.91890036	      0.00000000	      0.00000000	    -26.99253708	     -5.29638241	    -24.89938313	      7.30133609	    -10.29191824
      0.32500000	      6.55219864	     -6.84265131	     -2.74846313	      0.81571841	      1.02877831	      0.59413749	     21.60568838	      9.45770994	     -3.06975203	     39.41046497	      0.00000000	      0.00000000	      1.95651656	    -14.72731505	    -30.52106895	     -5.78843272	    -14.10326551	     18.99974876	      0.00000000	      0.00000000	    -29.30310243	     -5.74027023	    -24.49070430	      7.26991615	    -10.36989452
      0.33000000	      6.39271176	     -6.69982613	     -2.96078232	      0.83358381	      1.03009913	      0.59501465	     21.02707559	      9.32656910	     -3.31266908	     36.20814541	      0.00000000	      0.00000000	      1.97607041	    -13.08060258	    -30.68368524	     -5.57563585	    -13.53115809	     19.31203160	      0.00000000	      0.00000000	    -31.52840652	     -6.27734233	    -24.12863759	      7.12734904	    -10.48469586
      0.33500000	      6.25935924	     -6.46893414	     -3.14891794	      0.85129998	      1.03111977	      0.59587268	     20.44701847	      9.10514904	     -3.55982754	     33.15080722	      0.00000000	      0.00000000	      1.93403274	    -11.31694893	    -30.72832924	     -5.27953219	    -12.69954797	     19.88110837	      0.00000000	      0.00000000	    -33.59706555	     -6.83378833	    -23.80985237	      6.89000649	    -10.62970682
      0.34000000	      6.14725372	     -6.17022166	     -3.32108269	      0.86886630	      1.03184489	      0.59671998	     19.87865861	      8.82156096	     -3.77749739	     30.26073771	      0.00000000	      0.00000000	      1.82542793	     -9.49597153	    -30.65358620	     -4.91992433	    -11.66563382	     20.72540993	      0.00000000	      0.00000000	    -35.41946995	     -7.34190668	    -23.53143969	      6.57852329	    -10.79164818
      0.34500000	      6.05227402	     -5.82616381	     -3.48793008	      0.88628352	      1.03228632	      0.59756269	     19.32974689	      8.50498263	     -3.93081108	     27.55382299	      0.00000000	      0.00000000	      1.66035411	     -7.68231724	    -30.46311961	     -4.51559303	    -10.49861153	     21.85176354	      0.00000000	      0.00000000	    -36.90926004	     -7.75546946	    -23.29271947	      6.21585636	    -10.95391203
      0.35000000	      5.97320132	     -5.46025022	     -3.65886939	      0.90355402	      1.03246197	      0.59840142	     18.80258652	      8.18190046	     -3.99454830	     25.04280684	      0.00000000	      0.00000000	      1.46254101	     -5.93404776	    -30.16687294	     -4.08450239	     -9.26939554	     23.25374088	      0.00000000	      0.00000000	    -38.00037458	     -8.05709429	    -23.09640480	      5.82652479	    -11.10089686
      0.35500000	      5.91255469	     -5.09561393	     -3.83932108	      0.92068277	      1.03239325	      0.59923058	     18.29632750	      7.87349445	     -3.95977746	     22.74252301	      0.00000000	      0.00000000	      1.26492669	     -4.29017853	    -29.78053443	     -3.64457316	     -8.04238541	     24.91353778	      0.00000000	      0.00000000	    -38.65649860	     -8.25523275	    -22.94824446	      5.43560101	    -11.22102233
      0.36000000	      5.87557358	     -4.75299203	     -4.02992211	      0.93767697	      1.03210103	      0.60004094	     17.81080235	      7.59452010	     -3.83323850	     20.67455218	      0.00000000	      0.00000000	      1.10464567	     -2.76695206	    -29.32267584	     -3.21378119	     -6.87035238	     26.80622614	      0.00000000	      0.00000000	    -38.87514392	     -8.37466727	    -22.85536262	      5.06656277	    -11.30706538
      0.36500000	      5.86793969	     -4.44889743	     -4.22771720	      0.95454438	      1.03160167	      0.60082343	     17.34994279	      7.35403878	     -3.63169111	     18.86825189	      0.00000000	      0.00000000	      1.01667809	     -1.36705105	    -28.81091789	     -2.80946230	     -5.79241742	     28.90407313	      0.00000000	      0.00000000	    -38.68728451	     -8.44656654	    -22.82409099	      4.73895555	    -11.35413729
      0.37000000	      5.89358735	     -4.19491981	     -4.42889634	      0.97129328	      1.03090454	      0.60157153	     16.92272218	      7.15745349	     -3.37605787	     17.35688940	      0.00000000	      0.00000000	      1.02532299	     -0.09337672	    -28.25960885	     -2.44696291	     -4.83525327	     31.17871466	      0.00000000	      0.00000000	    -38.15128695	     -8.50175760	    -22.85807516	      4.46700708	    -11.35737792
      0.37500000	      5.95390993	     -3.99813470	     -4.63168600	      0.98793397	      1.03001241	      0.60228108	     16.54071051	      7.00851701	     -3.08834553	     16.17032598	      0.00000000	      0.00000000	      1.13653664	      1.04411525	    -27.68028013	     -2.13809823	     -4.01645447	     33.60092755	      0.00000000	      0.00000000	    -37.34160412	     -8.56738945	    -22.95760538	      4.25939261	    -11.31149010
      0.38000000	      6.04880458	     -3.86221184	     -4.83750752	      1.00447857	      1.02892431	      0.60294860	     16.21325106	      6.91045398	     -2.79101635	     15.32752351	      0.00000000	      0.00000000	      1.33479731	      2.03055805	    -27.08387070	     -1.89047952	     -3.34747713	     36.13991443	      0.00000000	      0.00000000	    -36.33631250	     -8.66575201	    -23.12100652	      4.12004285	    -11.21214032
      0.38500000	      6.17862491	     -3.78871314	     -5.04979311	      1.02093700	      1.02763980	      0.60356972	     15.94298301	      6.86605876	     -2.50713626	     14.83227431	      0.00000000	      0.00000000	      1.58454537	      2.85139509	    -26.48243373	     -1.70816124	     -2.83419563	     38.76427825	      0.00000000	      0.00000000	    -35.20793913	     -8.81450021	    -23.34744283	      4.04971071	    -11.05739266
      0.39000000	      6.34514373	     -3.77797134	     -5.27156997	      1.03731241	      1.02616123	      0.60413835	     15.72450357	      6.87700756	     -2.26016787	     14.67360950	      0.00000000	      0.00000000	      1.83411729	      3.49472671	    -25.88839794	     -1.59293546	     -2.47560782	     41.44505549	      0.00000000	      0.00000000	    -34.01906214	     -9.02769428	    -23.63864839	      4.04757545	    -10.84751417
      0.39500000	      6.55037158	     -3.82935569	     -5.50326496	      1.05360103	      1.02449254	      0.60464620	     15.54677204	      6.94300610	     -2.07274429	     14.82965349	      0.00000000	      0.00000000	      2.02090238	      3.94843035	    -25.31136431	     -1.54571939	     -2.26302745	     44.15910938	      0.00000000	      0.00000000	    -32.82177014	     -9.31674412	    -23.99758014	      4.11233792	    -10.58324597
      0.40000000	      6.79417221	     -3.94117076	     -5.74140607	      1.06979739	      1.02263651	      0.60508263	     15.39714473	      7.06132088	     -1.96397045	     15.27256918	      0.00000000	      0.00000000	      2.07801767	      4.19376183	    -24.75459262	     -1.56801256	     -2.18132212	     46.89088456	      0.00000000	      0.00000000	    -31.65901912	     -9.69081619	    -24.42484808	      4.24272478	    -10.26439111
      0.40500000	      7.07276916	     -4.11049615	     -5.97817441	      1.08590075	      1.02059325	      0.60543590	     15.26420026	      7.22690870	     -1.94592669	     15.97292621	      0.00000000	      0.00000000	      1.94411748	      4.19961951	    -24.21364511	     -1.66322848	     -2.21134878	     49.63206680	      0.00000000	      0.00000000	    -30.56551407	    -10.15709831	    -24.91583448	      4.43751012	     -9.89058947
      0.41000000	      7.37905587	     -4.33344155	     -6.20195397	      1.10191796	      1.01836074	      0.60569643	     15.13846371	      7.43352304	     -2.02117891	     16.90313777	      0.00000000	      0.00000000	      1.57746764	      3.92230496	    -23.67772624	     -1.83737817	     -2.33193939	     52.38012661	      0.00000000	      0.00000000	    -29.56661906	    -10.72102333	    -25.46044267	      4.69549618	     -9.46402110
      0.41500000	      7.70350347	     -4.60591704	     -6.39974098	      1.11786200	      1.01593489	      0.60586140	     15.01274453	      7.67576227	     -2.18193069	     18.04031967	      0.00000000	      0.00000000	      0.97249873	      3.31544448	    -23.13201576	     -2.09826147	     -2.52125363	     55.13663521	      0.00000000	      0.00000000	    -28.67575975	    -11.38532582	    -26.04456906	      5.01560442	     -8.99140230
      0.42000000	      8.03415099	     -4.92378823	     -6.56175344	      1.13374757	      1.01330736	      0.60593931	     14.88400958	      7.95050686	     -2.40963273	     19.36844735	      0.00000000	      0.00000000	      0.17451653	      2.35152235	    -22.55897067	     -2.45222220	     -2.75817424	     57.90547873	      0.00000000	      0.00000000	    -27.89221192	    -12.14700633	    -26.65115318	      5.39588152	     -8.48257559
      0.42500000	      8.35594852	     -5.28121567	     -6.68641815	      1.14958445	      1.01046207	      0.60595264	     14.75653436	      8.25578085	     -2.67549221	     20.87927696	      0.00000000	      0.00000000	     -0.71271489	      1.04911830	    -21.93824874	     -2.89878300	     -3.02336426	     60.69100302	      0.00000000	      0.00000000	    -27.20105938	    -12.99371749	    -27.26036585	      5.83030518	     -7.94574584
      0.43000000	      8.65115844	     -5.66786027	     -6.78226910	      1.16537016	      1.00737426	      0.60593652	     14.64407177	      8.58692413	     -2.94554337	     22.57172533	      0.00000000	      0.00000000	     -1.53269284	     -0.50701270	    -21.24665283	     -3.42574580	     -3.29869677	     63.49643787	      0.00000000	      0.00000000	    -26.57599547	    -13.90274220	    -27.85048700	      6.30486254	     -7.38295514
      0.43500000	      8.90247283	     -6.06740039	     -6.86439012	      1.18108627	      1.00401618	      0.60593185	     14.56782750	      8.93240557	     -3.19226170	     24.44878318	      0.00000000	      0.00000000	     -2.10069013	     -2.16718431	    -20.46037505	     -4.00831882	     -3.56496366	     66.32272257	      0.00000000	      0.00000000	    -25.98449804	    -14.84427242	    -28.40130306	      6.79647203	     -6.79036369
      0.44000000	      9.09914535	     -6.45977866	     -6.94649624	      1.19670356	      1.00037083	      0.60597324	     14.54794807	      9.27284100	     -3.40765027	     26.51027842	      0.00000000	      0.00000000	     -2.24697721	     -3.74754356	    -19.56122553	     -4.61422982	     -3.79985565	     69.16724769	      0.00000000	      0.00000000	    -25.39411701	    -15.78800842	    -28.90047682	      7.27752803	     -6.16419628
      0.44500000	      9.24352087	     -6.82731618	     -7.03294595	      1.21219447	      0.99644963	      0.60607521	     14.59088291	      9.58548903	     -3.60780629	     28.74207724	      0.00000000	      0.00000000	     -1.86746610	     -5.08473289	    -18.54496246	     -5.21324192	     -3.97842829	     72.02220599	      0.00000000	      0.00000000	    -24.77808402	    -16.71023229	    -29.35030412	      7.72527206	     -5.50768745
      0.45000000	      9.35285467	     -7.16104270	     -7.11587365	      1.22754516	      0.99230446	      0.60622432	     14.68075930	      9.85236970	     -3.82260784	     31.10737397	      0.00000000	      0.00000000	     -0.95884138	     -6.09048798	    -17.42551435	     -5.78569444	     -4.07665749	     74.87333470	      0.00000000	      0.00000000	    -24.11830636	    -17.59738653	    -29.76956745	      8.13033577	     -4.83292942
      0.45500000	      9.45306898	     -7.46207720	     -7.18012234	      1.24275889	      0.98802475	      0.60638468	     14.78243937	     10.06661776	     -4.07465914	     33.54726539	      0.00000000	      0.00000000	      0.38300058	     -6.77512082	    -16.22981402	     -6.32430064	     -4.07708842	     77.70015009	      0.00000000	      0.00000000	    -23.40495829	    -18.44344277	    -30.18677577	      8.49748568	     -4.15583305
      0.46000000	      9.56688493	     -7.73677437	     -7.21287717	      1.25785120	      0.98372071	      0.60651532	     14.85509581	     10.23299280	     -4.36076525	     35.99114202	      0.00000000	      0.00000000	      2.00106617	     -7.22602316	    -14.98494136	     -6.82875127	     -3.97395713	     80.47764046	      0.00000000	      0.00000000	    -22.63410477	    -19.24333275	    -30.62704341	      8.83776390	     -3.48829677
      0.46500000	      9.70290522	     -7.98980902	     -7.21073925	      1.27284444	      0.97950266	      0.60658726	     14.86696660	     10.36305132	     -4.64861571	     38.36931099	      0.00000000	      0.00000000	      3.72990621	     -7.55599154	    -13.70498735	     -7.29858770	     -3.77423882	     83.17862697	      0.00000000	      0.00000000	    -21.80558760	    -19.98855956	    -31.09946401	      9.15904721	     -2.83399738
      0.47000000	      9.85084018	     -8.22020032	     -7.17959313	      1.28776763	      0.97546549	      0.60658906	     14.80314434	     10.46838747	     -4.89059100	     40.62059663	      0.00000000	      0.00000000	      5.43852226	     -7.85188146	    -12.38415206	     -7.72967955	     -3.49326803	     85.77639281	      0.00000000	      0.00000000	    -20.92226561	    -20.66843984	    -31.59074995	      9.46226260	     -2.19116911
      0.47500000	      9.98435223	     -8.42178578	     -7.12872143	      1.30265966	      0.97168075	      0.60652110	     14.66467430	     10.55528196	     -5.04524822	     42.69425386	      0.00000000	      0.00000000	      7.05119396	     -8.14773698	    -10.99854156	     -8.11515102	     -3.14745041	     88.24718198	      0.00000000	      0.00000000	    -19.99079205	    -21.27467984	    -32.06725982	      9.74398440	     -1.56025756
      0.48000000	     10.07061471	     -8.58632426	     -7.06380998	      1.31756832	      0.96819583	      0.60638762	     14.46109408	     10.62260314	     -5.09410804	     44.54974283	      0.00000000	      0.00000000	      8.54562011	     -8.42765329	     -9.51611638	     -8.44817025	     -2.74814906	     90.57180434	      0.00000000	      0.00000000	    -19.02322384	    -21.80531645	    -32.48515124	     10.00089457	     -0.95082541
      0.48500000	     10.08331828	     -8.70630103	     -6.98319566	      1.33254064	      0.96503841	      0.60619328	     14.20034037	     10.66270622	     -5.04630045	     46.15762593	      0.00000000	      0.00000000	      9.93580527	     -8.64826902	     -7.91115014	     -8.72326138	     -2.29986688	     92.73607613	      0.00000000	      0.00000000	    -18.03727253	    -22.26663882	    -32.80557355	     10.23143826	     -0.38246808
      0.49000000	     10.01347028	     -8.77547096	     -6.87957313	      1.34760849	      0.96222176	      0.60594382	     13.88117139	     10.66350490	     -4.93113210	     47.50247841	      0.00000000	      0.00000000	     11.25109218	     -8.76668815	     -6.17679836	     -8.93455813	     -1.80393129	     94.73039733	      0.00000000	      0.00000000	    -17.05350809	    -22.67340834	    -33.00845344	     10.43323757	      0.12149648
      0.49500000	      9.87303940	     -8.78761638	     -6.74552231	      1.36277972	      0.95974787	      0.60564757	     13.49144130	     10.61046615	     -4.78469524	     48.58561158	      0.00000000	      0.00000000	     12.52032114	     -8.76220140	     -4.33015715	     -9.07300569	     -1.26557776	     96.54861385	      0.00000000	      0.00000000	    -16.09047783	    -23.04702614	    -33.09844575	     10.59880610	      0.54343087
      0.50000000	      9.69013717	     -8.73597937	     -6.57822174	      1.37804335	      0.95761000	      0.60531592	     13.01160064	     10.48910569	     -4.63826477	     49.42361703	      0.00000000	      0.00000000	     13.76373606	     -8.64392030	     -2.40807076	     -9.12641952	     -0.69906446	     98.18629985	      0.00000000	      0.00000000	    -15.15968533	    -23.41109546	    -33.10049901	     10.71421596	      0.87751780
      0.50500000	      9.49836671	     -8.61492276	     -6.38030875	      1.39338751	      0.95579723	      0.60496342	     12.42055911	     10.28860937	     -4.51264576	     50.04109767	      0.00000000	      0.00000000	     14.99080945	     -8.44298752	     -0.45628825	     -9.08358534	     -0.12676371	     99.63892437	      0.00000000	      0.00000000	    -14.26163022	    -23.78549846	    -33.04764267	     10.76282906	      1.12958175
      0.51000000	      9.32536979	     -8.42227411	     -6.15825344	      1.40881668	      0.95429979	      0.60460898	     11.70166478	     10.00507160	     -4.41737353	     50.46125604	      0.00000000	      0.00000000	     16.20139674	     -8.19683292	      1.48281985	     -8.93914148	      0.42609585	    100.90057639	      0.00000000	      0.00000000	    -13.38473376	    -24.18168353	    -32.96744514	     10.73071088	      1.31275789
      0.51500000	      9.18489973	     -8.15946100	     -5.92132406	      1.42435343	      0.95311070	      0.60427833	     10.84841841	      9.64173359	     -4.35159717	     50.70060297	      0.00000000	      0.00000000	     17.38821943	     -7.93529750	      3.37982708	     -8.69502580	      0.93614358	    101.96415462	      0.00000000	      0.00000000	    -12.50936799	    -24.60086634	    -32.87311142	     10.60868525	      1.44282784
      0.52000000	      9.07443058	     -7.82907880	     -5.68169885	      1.44002341	      0.95222253	      0.60400438	      9.86905216	      9.20575482	     -4.30569330	     50.77029070	      0.00000000	      0.00000000	     18.53884474	     -7.67309954	      5.22314221	     -8.35774521	      1.38394036	    102.82346384	      0.00000000	      0.00000000	    -11.61632266	    -25.03433993	    -32.76160147	     10.39056868	      1.53502663
      0.52500000	      8.97903995	     -7.43300791	     -5.45369792	      1.45583788	      0.95162510	      0.60382154	      8.78603662	      8.70453853	     -4.26504451	     50.68011596	      0.00000000	      0.00000000	     19.63566803	     -7.40961790	      7.01718007	     -7.93505557	      1.75482061	    103.47584545	      0.00000000	      0.00000000	    -10.69551426	    -25.46443661	    -32.61866912	     10.07185875	      1.60264458
      0.53000000	      8.88037842	     -6.97391344	     -5.25116322	      1.47178877	      0.95131049	      0.60375577	      7.62779272	      8.14511958	     -4.21596613	     50.43975709	      0.00000000	      0.00000000	     20.65403098	     -7.13611760	      8.77316262	     -7.43599904	      2.03938621	    103.92289513	      0.00000000	      0.00000000	     -9.75057270	    -25.86604881	    -32.42876478	      9.65204801	      1.65765681
      0.53500000	      8.76625241	     -6.45885030	     -5.08449551	      1.48785712	      0.95128291	      0.60381582	      6.41693581	      7.53639359	     -4.15095727	     50.05678446	      0.00000000	      0.00000000	     21.56070778	     -6.84678908	     10.49722274	     -6.87376381	      2.23294968	    104.16839204	      0.00000000	      0.00000000	     -8.79756558	    -26.20970264	    -32.18502955	      9.13858756	      1.71268994
      0.54000000	      8.63558547	     -5.90094555	     -4.95896077	      1.50402479	      0.95156416	      0.60399012	      5.16329484	      6.89056949	     -4.07084815	     49.53542514	      0.00000000	      0.00000000	     22.31566647	     -6.54674397	     12.18334168	     -6.26704014	      2.33412425	    104.21512365	      0.00000000	      0.00000000	     -7.85876675	    -26.46696848	    -31.89408571	      8.54793263	      1.78235746
      0.54500000	      8.49667293	     -5.31692359	     -4.87438735	      1.52028141	      0.95218741	      0.60425058	      3.86600187	      6.22124336	     -3.98408578	     48.87908891	      0.00000000	      0.00000000	     22.87842514	     -6.25199905	     13.81492395	     -5.63712841	      2.34409751	    104.06320220	      0.00000000	      0.00000000	     -6.95409247	    -26.61736945	    -31.57336299	      7.90174534	      1.88228405
      0.55000000	      8.36083555	     -4.72201620	     -4.82583633	      1.53662552	      0.95318216	      0.60456170	      2.52207868	      5.53910414	     -3.90467139	     48.09565553	      0.00000000	      0.00000000	     23.21673195	     -5.98135344	     15.37255003	     -5.00250443	      2.26712013	    103.71105131	      0.00000000	      0.00000000	     -6.09389085	    -26.65407966	    -31.24304878	      7.22049789	      2.02595851
      0.55500000	      8.23610498	     -4.12582280	     -4.80516467	      1.55306264	      0.95456093	      0.60489154	      1.13470458	      4.84867418	     -3.84919483	     47.20157101	      0.00000000	      0.00000000	     23.31201000	     -5.74539495	     16.84162570	     -4.37487505	      2.11080904	    103.15778748	      0.00000000	      0.00000000	     -5.27660884	    -26.58555704	    -30.91787953	      6.51834624	      2.22142270
      0.56000000	      8.12501974	     -3.53169457	     -4.80332282	      1.56960280	      0.95631740	      0.60522088	     -0.28481709	      4.14888822	     -3.83237648	     46.22129595	      0.00000000	      0.00000000	     23.15728232	     -5.54103335	     18.21443819	     -3.75928258	      1.88502349	    102.40462031	      0.00000000	      0.00000000	     -4.49221530	    -26.43189757	    -30.60381518	      5.80168725	      2.47011243
      0.56500000	      8.02706718	     -2.93939266	     -4.81256592	      1.58625835	      0.95843532	      0.60554773	     -1.72188565	      3.43735342	     -3.86176488	     45.18225467	      0.00000000	      0.00000000	     22.74967890	     -5.35673469	     19.48624981	     -3.15748047	      1.60007912	    101.45442754	      0.00000000	      0.00000000	     -3.72803254	    -26.21736831	    -30.30069382	      5.07120426	      2.76843456
      0.57000000	      7.94258659	     -2.34887812	     -4.82742710	      1.60304160	      0.96089866	      0.60588569	     -3.16523611	      2.71564094	     -3.93423750	     44.10850338	      0.00000000	      0.00000000	     22.08447280	     -5.18518543	     20.65033240	     -2.57198185	      1.26598008	    100.31088859	      0.00000000	      0.00000000	     -2.97313798	    -25.96300498	    -30.00741054	      4.32591439	      3.11038021
      0.57500000	      7.87460486	     -1.76312530	     -4.84404259	      1.61996202	      0.96369517	      0.60625536	     -4.61008883	      1.99246459	     -4.03714930	     43.01639252	      0.00000000	      0.00000000	     21.15476695	     -5.03425707	     21.69681111	     -2.00847271	      0.89301677	     98.97848685	      0.00000000	      0.00000000	     -2.22182981	    -25.68278756	    -29.72527525	      3.56756867	      3.48896764
      0.58000000	      7.82790389	     -1.18819020	     -4.85856794	      1.63702391	      0.96681241	      0.60667110	     -6.05661045	      1.28209726	     -4.15517167	     41.91394529	      0.00000000	      0.00000000	     19.95453782	     -4.92869793	     22.61548966	     -1.47456855	      0.49242036	     97.46285672	      0.00000000	      0.00000000	     -1.47737207	    -25.38422386	    -29.45804586	      2.80291778	      3.89576303
      0.58500000	      7.80697217	     -0.62955556	     -4.86585833	      1.65422581	      0.97023005	      0.60712931	     -7.50597729	      0.59738181	     -4.28049403	     40.80396436	      0.00000000	      0.00000000	     18.48136795	     -4.90126765	     23.39953714	     -0.97397819	      0.07580450	     95.77039099	      0.00000000	      0.00000000	     -0.75334541	    -25.07206185	    -29.20992999	      2.04143124	      4.31909408
      0.59000000	      7.81436335	     -0.08649429	     -4.85936981	      1.67156143	      0.97391296	      0.60760444	     -8.95676276	     -0.05916498	     -4.42065531	     39.68898665	      0.00000000	      0.00000000	     16.73864740	     -4.97799836	     24.04762102	     -0.49902235	     -0.34661046	     93.90714761	      0.00000000	      0.00000000	     -0.07049796	    -24.75256143	    -28.98332353	      1.28933623	      4.74243763
      0.59500000	      7.84980982	      0.45112390	     -4.83256044	      1.68902221	      0.97780972	      0.60805574	    -10.40322313	     -0.69969614	     -4.59855074	     38.57490166	      0.00000000	      0.00000000	     14.73821253	     -5.16509592	     24.56398613	     -0.02792347	     -0.76803582	     91.87788752	      0.00000000	      0.00000000	      0.54899148	    -24.43547465	    -28.77727280	      0.54451529	      5.14517240
      0.60000000	      7.90996388	      1.00032477	     -4.78097189	      1.70660077	      0.98185904	      0.60844214	    -11.83596762	     -1.34678257	     -4.84419772	     37.47095149	      0.00000000	      0.00000000	     12.50202683	     -5.44373200	     24.95687249	      0.46906028	     -1.18628225	     89.68569128	      0.00000000	      0.00000000	      1.08716681	    -24.13263250	    -28.58702924	     -0.20364739	      5.50666851
      0.60500000	      7.98849176	      1.57828904	     -4.70381962	      1.72429471	      0.98600101	      0.60873700	    -13.24406306	     -2.02338414	     -5.18329929	     36.38690481	      0.00000000	      0.00000000	     10.06098808	     -5.77410927	     25.23621684	      1.01793817	     -1.60351492	     87.33186405	      0.00000000	      0.00000000	      1.53427793	    -23.85453922	    -28.40430816	     -0.96956837	      5.81174975
      0.61000000	      8.07624628	      2.19625607	     -4.60456017	      1.74210960	      0.99018674	      0.60893370	    -14.61680085	     -2.74439546	     -5.62913099	     35.33029194	      0.00000000	      0.00000000	      7.45199594	     -6.10571142	     25.41178706	      1.63185360	     -2.02502598	     84.81576051	      0.00000000	      0.00000000	      1.89020301	    -23.60754447	    -28.21757804	     -1.76556390	      6.05438995
      0.61500000	      8.16208285	      2.85754652	     -4.48999561	      1.76005934	      0.99438226	      0.60904038	    -15.94493546	     -3.51427217	     -6.18158858	     34.30542606	      0.00000000	      0.00000000	      4.71613104	     -6.38982510	     25.49196166	      2.30969525	     -2.45764522	     82.13488355	      0.00000000	      0.00000000	      2.16324126	    -23.39306220	    -28.01310625	     -2.59826871	      6.23779311
      0.62000000	      8.23486871	      3.55892985	     -4.36737974	      1.77816112	      0.99856587	      0.60907123	    -17.22213896	     -4.32876151	     -6.83220379	     33.31411732	      0.00000000	      0.00000000	      1.89836493	     -6.59041646	     25.48310640	      3.04059478	     -2.90766326	     79.28606351	      0.00000000	      0.00000000	      2.36659106	    -23.20834765	    -27.77784642	     -3.46778247	      6.37086257
      0.62500000	      8.28567254	      4.29245868	     -4.24054218	      1.79642530	      1.00272016	      0.60904046	    -18.44577812	     -5.17662417	     -7.57001340	     32.35767705	      0.00000000	      0.00000000	     -0.95355957	     -6.68969140	     25.39009563	      3.80921788	     -3.37835462	     76.26754162	      0.00000000	      0.00000000	      2.51331308	    -23.04794552	    -27.50293103	     -4.36779406	      6.46301275
      0.63000000	      8.30920612	      5.04673490	     -4.10787463	      1.81484645	      1.00682350	      0.60896006	    -19.61643603	     -6.04074951	     -8.38432444	     31.43905561	      0.00000000	      0.00000000	     -3.79306062	     -6.68864664	     25.21705661	      4.59929982	     -3.86883703	     73.08034083	      0.00000000	      0.00000000	      2.61184617	    -22.90530177	    -27.18582809	     -5.28635440	      6.52034782
      0.63500000	      8.30500426	      5.80842212	     -3.96404566	      1.83340242	      1.01084665	      0.60884031	    -20.73767295	     -6.90044063	     -9.26448905	     30.56309512	      0.00000000	      0.00000000	     -6.58130505	     -6.60632759	     24.96620193	      5.39571263	     -4.37595005	     69.72784309	      0.00000000	      0.00000000	      2.66441790	    -22.77343996	    -26.83109578	     -6.20836297	      6.54492111
      0.64000000	      8.27805797	      6.56372588	     -3.80416883	      1.85206152	      1.01475471	      0.60869271	    -21.81617229	     -7.73442220	    -10.19794253	     29.73465202	      0.00000000	      0.00000000	     -9.29433242	     -6.47874505	     24.63552553	      6.18508303	     -4.89790109	     66.21463265	      0.00000000	      0.00000000	      2.66885524	    -22.64349728	    -26.44987932	     -7.11873426	      6.53643655
      0.64500000	      8.23734168	      7.29844774	     -3.62719542	      1.87079114	      1.01851016	      0.60853223	    -22.86012666	     -8.52214204	    -11.16683990	     28.95677520	      0.00000000	      0.00000000	    -11.92742274	     -6.35502609	     24.21889538	      6.95460800	     -5.43645954	     62.54641170	      0.00000000	      0.00000000	      2.62196077	    -22.50163762	    -26.05729531	     -8.00334497	      6.49465739
      0.65000000	      8.19204146	      7.99655834	     -3.43610599	      1.88956248	      1.02207422	      0.60837542	    -23.87525741	     -9.24266512	    -12.14463887	     28.23080114	      0.00000000	      0.00000000	    -14.49432067	     -6.28982567	     23.71005452	      7.69000395	     -5.99604078	     58.73150495	      0.00000000	      0.00000000	      2.52195480	    -22.32626254	    -25.66782093	     -8.84693664	      6.42128221
      0.65500000	      8.14764973	      8.63892916	     -3.23528419	      1.90835054	      1.02540749	      0.60823515	    -24.86073001	     -9.87313446	    -13.09497930	     27.55843613	      0.00000000	      0.00000000	    -17.02137626	     -6.33391547	     23.10816007	      8.37414921	     -6.58110379	     54.78315745	      0.00000000	      0.00000000	      2.36905893	    -22.08645706	    -25.29081341	     -9.63045636	      6.32118921
      0.66000000	      8.10459785	      9.20372189	     -3.02782774	      1.92713192	      1.02847205	      0.60811711	    -25.80773745	    -10.38912393	    -13.97358572	     26.94491685	      0.00000000	      0.00000000	    -19.53748301	     -6.52582273	     22.42107561	      8.98712810	     -7.19474272	     50.72162078	      0.00000000	      0.00000000	      2.16554431	    -21.74115654	    -24.92885070	    -10.33076589	      6.20326560
      0.66500000	      8.05994707	      9.66837775	     -2.81486774	      1.94588277	      1.03123437	      0.60802064	    -26.70139104	    -10.76714255	    -14.73204771	     26.40214063	      0.00000000	      0.00000000	    -22.05995424	     -6.88607949	     21.66489729	      9.50751339	     -7.83971363	     46.57556622	      0.00000000	      0.00000000	      1.91719155	    -21.23929956	    -24.57953096	    -10.92293618	      6.08029012
      0.67000000	      8.00984609	     10.01195713	     -2.59632933	      1.96457864	      1.03366688	      0.60794046	    -27.52385495	    -10.98757270	    -15.32233243	     25.95067916	      0.00000000	      0.00000000	    -24.57793699	     -7.41321706	     20.86166034	      9.91443780	     -8.52025878	     42.38274891	      0.00000000	      0.00000000	      1.63631557	    -20.52248140	    -24.23829954	    -11.38295806	      5.96735336
      0.67500000	      7.95068506	     10.21707848	     -2.37168398	      1.98319625	      1.03574741	      0.60786622	    -28.25680673	    -11.03679094	    -15.70184307	     25.61970101	      0.00000000	      0.00000000	    -27.03883705	     -8.08065752	     20.03727511	     10.19015431	     -9.24248736	     38.18940962	      0.00000000	      0.00000000	      1.34427214	    -19.53025957	    -23.89997227	    -11.68967364	      5.87946906
      0.68000000	      7.87983730	     10.27206147	     -2.14056269	      2.00171606	      1.03745957	      0.60778223	    -28.88406232	    -10.90907916	    -15.83919576	     25.44413339	      0.00000000	      0.00000000	    -29.34546489	     -8.83681786	     19.21872557	     10.32314107	    -10.01290243	     34.04736878	      0.00000000	      0.00000000	      1.07154815	    -18.20605501	    -23.55992999	    -11.82718000	      5.82938162
      0.68500000	      7.79766085	     10.17388242	     -1.90360965	      2.02012411	      1.03879564	      0.60767012	    -29.39573706	    -10.60900275	    -15.72004498	     25.45908217	      0.00000000	      0.00000000	    -31.36942749	     -9.61206356	     18.42912096	     10.31158123	    -10.83584571	     30.00870267	      0.00000000	      0.00000000	      0.85534607	    -16.50203337	    -23.21690769	    -11.78874057	      5.82563878
      0.69000000	      7.70956969	      9.93081649	     -1.66283313	      2.03841254	      1.03976013	      0.60751287	    -29.79219659	    -10.15292132	    -15.35122129	     25.69270497	      0.00000000	      0.00000000	    -32.97934951	    -10.33222837	     17.68285194	     10.16585704	    -11.71030487	     26.12007467	      0.00000000	      0.00000000	      0.73482978	    -14.38372026	    -22.87600959	    -11.58042336	      5.87067789
      0.69500000	      7.62533201	      9.56261831	     -1.42067100	      2.05657962	      1.04036986	      0.60729688	    -30.08416625	     -9.56770269	    -14.76131343	     26.16004861	      0.00000000	      0.00000000	    -34.07397657	    -10.93300468	     16.98486844	      9.90812692	    -12.62674114	     22.41941088	      0.00000000	      0.00000000	      0.74374221	    -11.83659410	    -22.54849877	    -11.22156144	      5.95957779
      0.70000000	      7.55527494	      9.09756201	     -1.17871362	      2.07462877	      1.04065000	      0.60701189	    -30.28796133	     -8.88702163	    -13.99691699	     26.86061593	      0.00000000	      0.00000000	    -34.60710186	    -11.36900438	     16.33452087	      9.56865437	    -13.56547334	     18.93539105	      0.00000000	      0.00000000	      0.90170513	     -8.87576131	    -22.24767672	    -10.74155556	      6.08038293
      0.70500000	      7.50610667	      8.56783916	     -0.93756378	      2.09256620	      1.04062851	      0.60665120	    -30.41878316	     -8.14745280	    -13.11566048	     27.78051507	      0.00000000	      0.00000000	    -34.59596933	    -11.61595369	     15.73054626	      9.18059798	    -14.49812585	     15.68846060	      0.00000000	      0.00000000	      1.20799768	     -5.55499505	    -21.98374192	    -10.17518550	      6.21614322
      0.71000000	      7.47900558	      8.00526814	     -0.69781235	      2.11039868	      1.04033156	      0.60621334	    -30.48624293	     -7.38556012	    -12.17836458	     28.89724891	      0.00000000	      0.00000000	    -34.11211550	    -11.66896164	     15.17419249	      8.77506677	    -15.39252601	     12.69308452	      0.00000000	      0.00000000	      1.64181139	     -1.96698356	    -21.76063623	     -9.55856085	      6.34841227
      0.71500000	      7.47056042	      7.43834359	     -0.46098983	      2.12813303	      1.03978110	      0.60570439	    -30.49412769	     -6.63567485	    -11.24252391	     30.18443065	      0.00000000	      0.00000000	    -33.25994027	    -11.54057567	     14.66992949	      8.37737591	    -16.21942478	      9.96171302	      0.00000000	      0.00000000	      2.16935001	      1.76888165	    -21.57594416	     -8.92632710	      6.46139767
      0.72000000	      7.47545225	      6.89079739	     -0.22983378	      2.14577659	      1.03899459	      0.60513942	    -30.44327830	     -5.92811091	    -10.35825786	     31.61510502	      0.00000000	      0.00000000	    -32.15300632	    -11.25959527	     14.22443175	      8.00512645	    -16.95818826	      7.50908886	      0.00000000	      0.00000000	      2.75301895	      5.52474204	    -21.42336557	     -8.30985698	      6.54509956
      0.72500000	      7.48935124	      6.38131079	     -0.00815768	      2.16333677	      1.03798702	      0.60454223	    -30.33506509	     -5.28795490	     -9.56608393	     33.16367076	      0.00000000	      0.00000000	    -30.89747283	    -10.86842857	     13.84451115	      7.66821972	    -17.60009314	      5.35403403	      0.00000000	      0.00000000	      3.35711952	      9.18000420	    -21.29637802	     -7.73609180	      6.59617558
      0.73000000	      7.51099257	      5.92367599	      0.19926863	      2.18081956	      1.03677361	      0.60394346	    -30.17363108	     -4.73433292	     -8.89482817	     34.80708468	      0.00000000	      0.00000000	    -29.58486547	    -10.41677745	     13.53463007	      7.36999543	    -18.14930704	      3.51749478	      0.00000000	      0.00000000	      3.94951396	     12.63211331	    -21.19146582	     -7.22667825	      6.61668270
      0.73500000	      7.54302869	      5.52690971	      0.38697822	      2.19822815	      1.03537159	      0.60337681	    -29.96630422	     -4.28013142	     -8.35975043	     36.52621085	      0.00000000	      0.00000000	    -28.28969863	     -9.95230843	     13.29477581	      7.10862787	    -18.62058488	      2.01844016	      0.00000000	      0.00000000	      4.50352455	     15.80314862	    -21.10990426	     -6.79709273	      6.61185990
      0.74000000	      7.59165876	      5.19549434	      0.54962066	      2.21556227	      1.03380026	      0.60287318	    -29.72258161	     -3.93245315	     -7.96286350	     38.30722571	      0.00000000	      0.00000000	    -27.06752665	     -9.51176236	     13.11918016	      6.87881454	    -19.03181127	      0.86956295	      0.00000000	      0.00000000	      5.00312779	     18.64124429	    -21.05785895	     -6.45595610	      6.58804778
      0.74500000	      7.66519417	      4.93025647	      0.68340121	      2.23281861	      1.03207909	      0.60245382	    -29.45256465	     -3.69371892	     -7.69613578	     40.14188836	      0.00000000	      0.00000000	    -25.95303264	     -9.11685377	     12.99564829	      6.67433273	    -19.39098412	      0.07268087	      0.00000000	      0.00000000	      5.44911356	     21.11450384	    -21.04484436	     -6.20525139	      6.55079844
      0.75000000	      7.77179379	      4.73007831	      0.78761788	      2.24999197	      1.03022439	      0.60212491	    -29.16536539	     -3.56303199	     -7.54604757	     42.02613134	      0.00000000	      0.00000000	    -24.96001912	     -8.77688825	     12.90540345	      6.49152336	    -19.68138516	     -0.38649983	      0.00000000	      0.00000000	      5.86065978	     23.19785068	    -21.08074760	     -6.04202104	      6.50266678
      0.75500000	      7.91694761	      4.59407005	      0.86534311	      2.26707661	      1.02824520	      0.60187619	    -28.86750856	     -3.53776148	     -7.49749176	     43.95812743	      0.00000000	      0.00000000	    -24.08393423	     -8.49509917	     12.82450267	      6.33266280	    -19.85435812	     -0.54132618	      0.00000000	      0.00000000	      6.26863902	     24.85903430	    -21.17232362	     -5.96134814	      6.44099542
      0.76000000	      8.10185350	      4.52344691	      0.92259500	      2.28406670	      1.02614070	      0.60168532	    -28.56173402	     -3.61525539	     -7.53580396	     45.93721347	      0.00000000	      0.00000000	    -23.30589485	     -8.27414323	     12.72772370	      6.20769289	    -19.83897649	     -0.44048376	      0.00000000	      0.00000000	      6.70116320	     26.05198209	    -21.32096776	     -5.95956611	      6.35694541
      0.76500000	      8.32390076	      4.52245890	      0.96639420	      2.30095655	      1.02390144	      0.60152607	    -28.24746157	     -3.79413677	     -7.64730409	     47.96327234	      0.00000000	      0.00000000	    -22.59853638	     -8.12010040	     12.59347074	      6.13364182	    -19.56696820	     -0.13759106	      0.00000000	      0.00000000	      7.16516434	     26.71988838	    -21.52343843	     -6.03645537	      6.23679026
      0.77000000	      8.57944289	      4.59793840	      1.00281177	      2.31774157	      1.02151479	      0.60137569	    -27.92373246	     -4.07455152	     -7.81981075	     50.03502926	      0.00000000	      0.00000000	    -21.93569603	     -8.04634443	     12.40693408	      6.13198655	    -19.00061366	      0.32110096	      0.00000000	      0.00000000	      7.62972806	     26.80475515	    -21.77550174	     -6.19552109	      6.06544924
      0.77500000	      8.86700501	      4.75696382	      1.03581470	      2.33442058	      1.01897115	      0.60121837	    -27.59271509	     -4.45684551	     -8.04341055	     52.14747119	      0.00000000	      0.00000000	    -21.30418314	     -8.07549922	     12.16108298	      6.22399978	    -18.15217099	      0.90605577	      0.00000000	      0.00000000	      8.01824853	     26.26100901	    -22.07586725	     -6.44167165	      5.83121162
      0.78000000	      9.18770036	      5.00284860	      1.06714508	      2.35099780	      1.01626568	      0.60104521	    -27.25966541	     -4.93876954	     -8.31015203	     54.29099035	      0.00000000	      0.00000000	    -20.70953611	     -8.23596704	     11.85808941	      6.42451740	    -17.08961715	      1.60848392	      0.00000000	      0.00000000	      8.21664130	     25.07198309	    -22.42640969	     -6.77659269	      5.52981010
      0.78500000	      9.54157528	      5.33148385	      1.09696104	      2.36748240	      1.01339366	      0.60085274	    -26.92778560	     -5.51286067	     -8.61195501	     56.45394186	      0.00000000	      0.00000000	    -20.16904670	     -8.55308852	     11.51253148	      6.73636015	    -15.92778422	      2.43854070	      0.00000000	      0.00000000	      8.10036014	     23.26580855	    -22.82740560	     -7.19433894	      5.16607242
      0.79000000	      9.92268807	      5.73089701	      1.12448213	      2.38388470	      1.01034452	      0.60064163	    -26.59167554	     -6.16651382	     -8.93798452	     58.62709531	      0.00000000	      0.00000000	    -19.69581798	     -9.04001112	     11.15346346	      7.14849913	    -14.80739436	      3.41842253	      0.00000000	      0.00000000	      7.57267307	     20.92561468	    -23.27164323	     -7.68079813	      4.75250818
      0.79500000	     10.31680526	      6.18526646	      1.14831821	      2.40020955	      1.00710133	      0.60041591	    -26.23423108	     -6.88571168	     -9.27350751	     60.80715330	      0.00000000	      0.00000000	    -19.28518894	     -9.69406648	     10.82186039	      7.63962746	    -13.86645331	      4.57292089	      0.00000000	      0.00000000	      6.59774382	     18.18752968	    -23.74243493	     -8.21845841	      4.30504543
      0.80000000	     10.70288725	      6.68157432	      1.16725325	      2.41644884	      1.00364735	      0.60018058	    -25.82844560	     -7.66035555	     -9.60103449	     62.99759922	      0.00000000	      0.00000000	    -18.91194507	    -10.49942795	     10.56415865	      8.18585384	    -13.20941415	      5.92229289	      0.00000000	      0.00000000	      5.21420267	     15.22132416	    -24.21684996	     -8.79375106	      3.83676921
      0.80500000	     11.05742502	      7.21485920	      1.18219705	      2.43257583	      0.99997631	      0.59993637	    -25.34308452	     -8.48734582	     -9.90311283	     65.20640419	      0.00000000	      0.00000000	    -18.53845845	    -11.43158649	     10.42537441	      8.76843301	    -12.88250267	      7.48217346	      0.00000000	      0.00000000	      3.52739853	     12.19816597	    -24.67236611	     -9.40184685	      3.35184294
      0.81000000	     11.36029048	      7.78851297	      1.19887602	      2.44854476	      0.99610190	      0.59967415	    -24.75067841	     -9.36856337	    -10.16595652	     67.44118599	      0.00000000	      0.00000000	    -18.12758479	    -12.45978039	     10.44386394	      9.37735450	    -12.86395721	      9.27028435	      0.00000000	      0.00000000	      1.68885196	      9.25809022	    -25.09432101	    -10.04522903	      2.84241918
      0.81500000	     11.60019320	      8.40912504	      1.22992069	      2.46429887	      0.99206259	      0.59937299	    -24.03536886	    -10.30401050	    -10.38287725	     69.70355633	      0.00000000	      0.00000000	    -17.65355713	    -13.54823685	     10.64727370	     10.00977672	    -13.07112469	     11.31311001	      0.00000000	      0.00000000	     -0.12851951	      6.48646649	    -25.48107297	    -10.72655429	      2.29028320
      0.82000000	     11.77785796	      9.07865365	      1.29455330	      2.47978633	      0.98792031	      0.59900507	    -23.19784335	    -11.28340650	    -10.55537909	     71.98479698	      0.00000000	      0.00000000	    -17.10781534	    -14.65912923	     11.04799927	     10.66541253	    -13.37993419	     13.64425094	      0.00000000	      0.00000000	     -1.75480141	      3.90416866	    -25.84461288	    -11.44011465	      1.67308471
      0.82500000	     11.90644809	      9.78784420	      1.41481339	      2.49497867	      0.98375490	      0.59854800	    -22.25618743	    -12.28031538	    -10.69015769	     74.26421490	      0.00000000	      0.00000000	    -16.49945937	    -15.75714365	     11.63721806	     11.34147010	    -13.65168022	     16.29186470	      0.00000000	      0.00000000	     -3.04392551	      1.47663234	    -26.20716617	    -12.16666582	      0.97270250
      0.83000000	     12.00960528	     10.51381908	      1.60949950	      2.50988293	      0.97965676	      0.59799851	    -21.24287784	    -13.25168926	    -10.79338755	     76.51040523	      0.00000000	      0.00000000	    -15.85078616	    -16.81266497	     12.37906874	     12.02907131	    -13.76178175	     19.25970926	      0.00000000	      0.00000000	     -3.88945751	     -0.85773909	    -26.59592695	    -12.87381556	      0.18202299
      0.83500000	     12.11711197	     11.22289054	      1.88817001	      2.52454306	      0.97571920	      0.59737870	    -20.19811299	    -14.14427910	    -10.86602804	     78.68514694	      0.00000000	      0.00000000	    -15.18977318	    -17.80194547	     13.20852085	     12.71261587	    -13.62351679	     22.50910597	      0.00000000	      0.00000000	     -4.23604279	     -3.15083586	    -27.03698004	    -13.52150815	     -0.69181495
      0.84000000	     12.25845138	     11.87727563	      2.24643771	      2.53903203	      0.97202940	      0.59673002	    -19.16005149	    -14.90692449	    -10.90215567	     80.74936886	      0.00000000	      0.00000000	    -14.54265082	    -18.70533539	     14.03593328	     13.37206417	    -13.20119742	     25.94885970	      0.00000000	      0.00000000	     -4.08479031	     -5.41617157	    -27.54846751	    -14.07037688	     -1.62693133
      0.84500000	     12.45570691	     12.44225298	      2.66322221	      2.55343839	      0.96865816	      0.59609830	    -18.15402615	    -15.50351879	    -10.88890237	     82.66994704	      0.00000000	      0.00000000	    -13.92854595	    -19.50561608	     14.75927959	     13.98574401	    -12.51137031	     29.43941605	      0.00000000	      0.00000000	     -3.48726906	     -7.61874653	    -28.13391125	    -14.48938393	     -2.58794287
      0.85000000	     12.71779983	     12.89045586	      3.10140010	      2.56784921	      0.96565049	      0.59551737	    -17.18386385	    -15.91962230	    -10.80575585	     84.42563015	      0.00000000	      0.00000000	    -13.35596598	    -20.18836637	     15.28260824	     14.53114152	    -11.61383076	     32.81392753	      0.00000000	      0.00000000	     -2.52660566	     -9.68444473	    -28.77780356	    -14.75964743	     -3.52915366
      0.85500000	     13.03816207	     13.20288583	      3.51255671	      2.58233262	      0.96302062	      0.59499916	    -16.22883172	    -16.16019784	    -10.62347544	     86.01039608	      0.00000000	      0.00000000	    -12.82095429	    -20.74517750	     15.53558248	     14.98412642	    -10.59621946	     35.91090167	      0.00000000	      0.00000000	     -1.29258200	    -11.52320808	    -29.44600629	    -14.87450763	     -4.39985450
      0.86000000	     13.39783083	     13.36891451	      3.84443830	      2.59692689	      0.96075501	      0.59453523	    -15.24945142	    -16.24249132	    -10.30582287	     87.43266544	      0.00000000	      0.00000000	    -12.30841069	    -21.17795895	     15.48577735	     15.31972689	     -9.55652367	     38.60618474	      0.00000000	      0.00000000	      0.13846234	    -13.05655418	    -30.09287885	    -14.83858028	     -5.15089152
      0.86500000	     13.77357934	     13.38714196	      4.04963644	      2.61164147	      0.95882378	      0.59410860	    -14.20208509	    -16.18932260	     -9.81743596	     88.70983722	      0.00000000	      0.00000000	    -11.79738496	    -21.50100723	     15.13813710	     15.51664862	     -8.58607452	     40.83261210	      0.00000000	      0.00000000	      1.71113201	    -14.24019393	    -30.67394908	    -14.66744403	     -5.74189346
      0.87000000	     14.14673321	     13.26651451	      4.09517714	      2.62646849	      0.95719566	      0.59370877	    -13.05629969	    -16.02439575	     -9.13730978	     89.85986060	      0.00000000	      0.00000000	    -11.26822064	    -21.73904667	     14.52402400	     15.56403595	     -7.75442084	     42.58287405	      0.00000000	      0.00000000	      3.38549437	    -15.07600454	    -31.15848616	    -14.38660226	     -6.14907697
      0.87500000	     14.50761342	     13.02575605	      3.97136413	      2.64139737	      0.95584864	      0.59334137	    -11.80635908	    -15.76866180	     -8.27192745	     90.89323879	      0.00000000	      0.00000000	    -10.70828576	    -21.92180111	     13.68761281	     15.46616097	     -7.09885440	     43.89881682	      0.00000000	      0.00000000	      5.12574917	    -15.61043225	    -31.53558250	    -14.02776112	     -6.37197160
      0.88000000	     14.85410600	     12.69018847	      3.69583502	      2.65642382	      0.95477274	      0.59302894	    -10.47152356	    -15.43746125	     -7.26011632	     91.80879743	      0.00000000	      0.00000000	    -10.11454777	    -22.07631314	     12.67600915	     15.24170787	     -6.62183435	     44.85379683	      0.00000000	      0.00000000	      6.89225830	    -15.91863321	    -31.81166492	    -13.62276490	     -6.43526999
      0.88500000	     15.18649297	     12.28708722	      3.30938021	      2.67154848	      0.95396641	      0.59280441	     -9.08569392	    -15.03976648	     -6.16555539	     92.59508298	      0.00000000	      0.00000000	     -9.49306532	    -22.21880711	     11.53496932	     14.91829816	     -6.29701293	     45.53367832	      0.00000000	      0.00000000	      8.64108061	    -16.07963592	    -32.00222196	    -13.19794587	     -6.38290416
      0.89000000	     15.50197234	     11.84170611	      2.86396580	      2.68676744	      0.95343013	      0.59270181	     -7.68179184	    -14.58056994	     -5.05956094	     93.23668814	      0.00000000	      0.00000000	     -8.85615867	    -22.34996972	     10.30850895	     14.52586851	     -6.08155205	     46.01992811	      0.00000000	      0.00000000	     10.32832922	    -16.15448944	    -32.12258809	    -12.77169101	     -6.26554287
      0.89500000	     15.79190765	     11.37523638	      2.40770286	      2.70206143	      0.95316090	      0.59274800	     -6.27863248	    -14.06516137	     -4.00173867	     93.72206488	      0.00000000	      0.00000000	     -8.21804926	    -22.45813264	      9.03900122	     14.09206653	     -5.93056811	     46.37706930	      0.00000000	      0.00000000	     11.91443215	    -16.17808265	    -32.18214549	    -12.35559481	     -6.12686258
      0.90000000	     16.04334683	     10.90444526	      1.97319338	      2.71739164	      0.95315096	      0.59295639	     -4.87677922	    -13.50250842	     -3.02703938	     94.04836529	      0.00000000	      0.00000000	     -7.59049113	    -22.53051931	      7.76454126	     13.64048255	     -5.80883274	     46.64553127	      0.00000000	      0.00000000	     13.36593239	    -16.16596933	    -32.18402263	    -11.95702705	     -5.99506088
      0.90500000	     16.24404256	     10.44177095	      1.57389460	      2.73270780	      0.95339202	      0.59332273	     -3.46515947	    -12.90567372	     -2.14465692	     94.22052728	      0.00000000	      0.00000000	     -6.98068312	    -22.56580204	      6.51272000	     13.19045333	     -5.69566347	     46.83986491	      0.00000000	      0.00000000	     14.65594927	    -16.12792824	    -32.12906167	    -11.58029285	     -5.88296247
      0.91000000	     16.38818906	      9.99489747	      1.20874401	      2.74796743	      0.95388198	      0.59382294	     -2.03422219	    -12.28912508	     -1.34768263	     94.24550297	      0.00000000	      0.00000000	     -6.39226776	    -22.57878043	      5.29360789	     12.75668449	     -5.58221180	     46.95214582	      0.00000000	      0.00000000	     15.76555360	    -16.07722785	    -32.02047813	    -11.22541528	     -5.79454459
      0.91500000	     16.47961513	      9.56607521	      0.87046612	      2.76315632	      0.95462874	      0.59441537	     -0.58745059	    -11.66469351	     -0.62587514	     94.12590931	      0.00000000	      0.00000000	     -5.82738516	    -22.59362492	      4.09685944	     12.34815253	     -5.46537214	     46.95988227	      0.00000000	      0.00000000	     16.68624996	    -16.03102546	    -31.86585898	    -10.88648411	     -5.73206252
      0.92000000	     16.53083837	      9.15188054	      0.55200699	      2.77829730	      0.95564817	      0.59504906	      0.85530464	    -11.03819708	      0.02642428	     93.85731918	      0.00000000	      0.00000000	     -5.28694858	    -22.63073879	      2.89602233	     11.96669097	     -5.34417826	     46.83656816	      0.00000000	      0.00000000	     17.42132904	    -16.00576840	    -31.67576686	    -10.55176117	     -5.69913333
      0.92500000	     16.55938599	      8.74372780	      0.24929444	      2.79344139	      0.95695870	      0.59567558	      2.26241495	    -10.40782151	      0.60905928	     93.42981356	      0.00000000	      0.00000000	     -4.76880786	    -22.69623556	      1.65823557	     11.60594964	     -5.21999737	     46.56219679	      0.00000000	      0.00000000	     17.98360619	    -16.01262391	    -31.46142890	    -10.20551782	     -5.69989743
      0.93000000	     16.58424168	      8.32996826	     -0.03827419	      2.80864552	      0.95857706	      0.59625911	      3.59790574	     -9.76555497	      1.11839765	     92.83153646	      0.00000000	      0.00000000	     -4.26686689	    -22.78003726	      0.35426517	     11.25248621	     -5.09703377	     46.13085040	      0.00000000	      0.00000000	     18.38847346	    -16.05425686	    -31.23455270	     -9.83116149	     -5.73777914
      0.93500000	     16.62341439	      7.90031947	     -0.30856536	      2.82394826	      0.96051527	      0.59678161	      4.82844199	     -9.10251376	      1.55046789	     92.05233604	      0.00000000	      0.00000000	     -3.77430096	    -22.86216992	     -1.03446394	     10.89061531	     -4.98069876	     45.55326019	      0.00000000	      0.00000000	     18.64421805	    -16.12293882	    -31.00894673	     -9.41600934	     -5.81586106
      0.94000000	     16.69135470	      7.45084139	     -0.55887168	      2.83935536	      0.96277702	      0.59724381	      5.92989473	     -8.41542150	      1.90430130	     91.08675793	      0.00000000	      0.00000000	     -3.28939962	    -22.92276504	     -2.51190808	     10.50919211	     -4.87578872	     44.85414598	      0.00000000	      0.00000000	     18.74515273	    -16.20114175	    -30.80033734	     -8.95655864	     -5.93734276
      0.94500000	     16.79564615	      6.98570803	     -0.78927507	      2.85484285	      0.96535432	      0.59766379	      6.89270278	     -7.70905474	      2.18510673	     89.93553012	      0.00000000	      0.00000000	     -2.81837165	    -22.95143992	     -4.06618443	     10.10557791	     -4.78740102	     44.06618554	      0.00000000	      0.00000000	     18.67258194	    -16.26550260	    -30.62204793	     -8.46081125	     -6.10386901
      0.95000000	     16.93463921	      6.51387556	     -1.00513085	      2.87037692	      0.96822764	      0.59807220	      7.72290427	     -6.99260398	      2.40525555	     88.60438367	      0.00000000	      0.00000000	     -2.37214619	    -22.95259572	     -5.67201129	      9.68387599	     -4.72341232	     43.22328275	      0.00000000	      0.00000000	     18.40268878	    -16.29271755	    -30.47865902	     -7.94487342	     -6.31218972
      0.95500000	     17.09827881	      6.04259910	     -1.21599076	      2.88593960	      0.97137114	      0.59850284	      8.43666608	     -6.27308383	      2.58085996	     87.10023637	      0.00000000	      0.00000000	     -1.96081943	    -22.94385586	     -7.29739889	      9.24898490	     -4.69430667	     42.35515417	      0.00000000	      0.00000000	     17.91535054	    -16.26469318	    -30.36252525	     -7.42464449	     -6.55232089
      0.96000000	     17.27264071	      5.57189775	     -1.43089471	      2.90154502	      0.97476034	      0.59898132	      9.05026044	     -5.55058179	      2.72492320	     85.42691484	      0.00000000	      0.00000000	     -1.59067160	    -22.94815796	     -8.91286289	      8.80062774	     -4.70905302	     41.48422981	      0.00000000	      0.00000000	     17.19879604	    -16.17153473	    -30.25647026	     -6.90711181	     -6.80968924
      0.96500000	     17.44583384	      5.09333928	     -1.65333958	      2.91723600	      0.97837643	      0.59951846	      9.57134442	     -4.81814976	      2.84150166	     83.58353162	      0.00000000	      0.00000000	     -1.26423575	    -22.98414401	    -10.49882333	      8.33110232	     -4.77051385	     40.62523595	      0.00000000	      0.00000000	     16.24938494	    -16.01246066	    -30.14128060	     -6.38669863	     -7.07010798
      0.97000000	     17.61133868	      4.59386346	     -1.87963998	      2.93306314	      0.98220298	      0.60011184	      9.99749307	     -4.06613496	      2.92516935	     81.56697656	      0.00000000	      0.00000000	     -0.98140260	    -23.05959182	    -12.04676244	      7.82815681	     -4.87458216	     39.78707719	      0.00000000	      0.00000000	     15.06896081	    -15.79512783	    -30.00279152	     -5.84908659	     -7.32387844
      0.97500000	     17.76676509	      4.06243653	     -2.10175626	      2.94905876	      0.98621756	      0.60075334	     10.32288959	     -3.28827446	      2.96648524	     79.37677301	      0.00000000	      0.00000000	     -0.74093096	    -23.16928040	    -13.55379613	      7.28145567	     -5.01396863	     38.97543164	      0.00000000	      0.00000000	     13.66275538	    -15.53408898	    -29.83418995	     -5.28006487	     -7.56629431
      0.98000000	     17.90982131	      3.49573351	     -2.31239558	      2.96521895	      0.99038502	      0.60143670	     10.54783480	     -2.48592756	      2.95986922	     77.01862161	      0.00000000	      0.00000000	     -0.54262578	    -23.29659324	    -15.01518243	      6.68886246	     -5.18393791	     38.19410098	      0.00000000	      0.00000000	     12.03938403	    -15.24939435	    -29.63363654	     -4.67379185	     -7.79502765
      0.98500000	     18.03522742	      2.89981600	     -2.50876441	      2.98150143	      0.99465805	      0.60216009	     10.68388260	     -1.66831664	      2.90834186	     74.50429856	      0.00000000	      0.00000000	     -0.38939511	    -23.41839131	    -16.42038778	      6.05877100	     -5.38611532	     37.44443876	      0.00000000	      0.00000000	     10.21249015	    -14.96557457	    -29.40076746	     -4.03558484	     -8.00734743
      0.99000000	     18.13476231	      2.28784009	     -2.69304445	      2.99784036	      0.99898363	      0.60292345	     10.75144442	     -0.84996737	      2.82198518	     71.84876318	      0.00000000	      0.00000000	     -0.28777330	    -23.51213014	    -17.75501677	      5.40783397	     -5.62807727	     36.72383928	      0.00000000	      0.00000000	      8.20259364	    -14.70958571	    -29.13483579	     -3.37893052	     -8.19965274
      0.99500000	     18.19890900	      1.67653315	     -2.87052665	      3.01417290	      1.00331013	      0.60372436	     10.77336200	     -0.04824635	      2.71188243	     69.06685259	      0.00000000	      0.00000000	     -0.24600248	    -23.56211382	    -19.00537052	      4.75681792	     -5.91911356	     36.02532652	      0.00000000	      0.00000000	      6.03786664	    -14.50594509	    -28.83340717	     -2.72074122	     -8.36917547
      1.00000000	     18.21749160	      1.08337195	     -3.04694083	      3.03046560	      1.00759147	      0.60455644	     10.76982234	      0.71820332	      2.58366462	     66.17073732	      0.00000000	      0.00000000	     -0.26986492	    -23.56125772	    -20.16061440	      4.12673358	     -6.26444657	     35.34011860	      0.00000000	      0.00000000	      3.75310714	    -14.36956797	    -28.48988258	     -2.07789409	     -8.51621195
      1.00500000	     18.18034389	      0.52403881	     -3.22555200	      3.04672694	      1.01178933	      0.60540955	     10.75500756	      1.43150679	      2.43327742	     63.16805448	      0.00000000	      0.00000000	     -0.35846566	    -23.50720207	    -21.21260259	      3.53501624	     -6.66067759	     34.66285172	      0.00000000	      0.00000000	      1.38716138	    -14.29974644	    -28.09269025	     -1.46446042	     -8.64569462
      1.01000000	     18.08035703	      0.01010068	     -3.40516435	      3.06299884	      1.01587449	      0.60627015	     10.73375440	      2.07708381	      2.24610322	     60.06135726	      0.00000000	      0.00000000	     -0.50288918	    -23.39500284	    -22.15655729	      2.99237563	     -7.09462203	     33.99674563	      0.00000000	      0.00000000	     -1.01996573	    -14.27942333	    -27.62977422	     -0.88939664	     -8.76703393
      1.01500000	     17.91722818	     -0.45160033	     -3.58085071	      3.07933174	      1.01982592	      0.60712298	     10.70035680	      2.64495845	      2.00032638	     56.85016915	      0.00000000	      0.00000000	     -0.68793278	    -23.21025952	    -22.99220501	      2.50263441	     -7.54608633	     33.35590424	      0.00000000	      0.00000000	     -3.42967680	    -14.28204495	    -27.09584622	     -0.35670994	     -8.89125402
      1.02000000	     17.69899347	     -0.85745960	     -3.74727752	      3.09575724	      1.02362662	      0.60795482	     10.64145246	      3.12941491	      1.67362171	     53.53542188	      0.00000000	      0.00000000	     -0.89435621	    -22.92557853	    -23.72368744	      2.06589754	     -7.99292089	     32.76348773	      0.00000000	      0.00000000	     -5.80748370	    -14.28383457	    -26.49730752	      0.13150944	     -9.02634817
      1.02500000	     17.44150703	     -1.20500720	     -3.90226494	      3.11227149	      1.02725835	      0.60875808	     10.54057477	      3.52802868	      1.24978649	     50.12442027	      0.00000000	      0.00000000	     -1.09983914	    -22.50129132	    -24.35941178	      1.68259179	     -8.41534875	     32.24630727	      0.00000000	      0.00000000	     -8.12554971	    -14.27379319	    -25.85339608	      0.57164051	     -9.17361854
      1.03000000	     17.16629433	     -1.49123515	     -4.04840498	      3.12883544	      1.03069806	      0.60953239	     10.38244148	      3.84053598	      0.72237858	     46.63456849	      0.00000000	      0.00000000	     -1.27936263	    -21.88982277	    -24.91193769	      1.35618947	     -8.79737319	     31.82815511	      0.00000000	      0.00000000	    -10.36416238	    -14.25442088	    -25.19342572	      0.95661735	     -9.32716431
      1.03500000	     16.89590653	     -1.71156179	     -4.19202069	      3.14539053	      1.03391720	      0.61028452	     10.15750581	      4.06762002	      0.09491924	     43.09456084	      0.00000000	      0.00000000	     -1.40675822	    -21.04156546	    -25.39550855	      1.09384342	     -9.12545762	     31.52479911	      0.00000000	      0.00000000	    -12.51238261	    -14.23532124	    -24.54949129	      1.27582666	     -9.47649664
      1.04000000	     16.64819541	     -1.86021574	     -4.34014983	      3.16188160	      1.03688430	      0.61102733	      9.86550799	      4.21049499	     -0.62140455	     39.54227984	      0.00000000	      0.00000000	     -1.45790761	    -19.90922549	    -25.82153117	      0.90459582	     -9.38661201	     31.34254182	      0.00000000	      0.00000000	    -14.56848221	    -14.22806734	    -23.94737757	      1.51704945	     -9.61027601
      1.04500000	     16.43310929	     -1.93260420	     -4.49740341	      3.17827430	      1.03956961	      0.61177688	      9.51550261	      4.27195274	     -1.41124638	     36.02037835	      0.00000000	      0.00000000	     -1.41449043	    -18.44989618	    -26.19545222	      0.79571224	     -9.56812834	     31.28060315	      0.00000000	      0.00000000	    -16.53991665	    -14.24626914	    -23.40125442	      1.67036909	     -9.71898403
      1.05000000	     16.25321775	     -1.92835337	     -4.66477220	      3.19455777	      1.04194889	      0.61254814	      9.12295456	      4.25801842	     -2.25760882	     32.57200681	      0.00000000	      0.00000000	     -1.26726328	    -16.62843266	    -26.51658546	      0.76928285	     -9.65965762	     31.33599548	      0.00000000	      0.00000000	    -18.44174045	    -14.30730803	    -22.91441560	      1.73221777	     -9.79614332
      1.05500000	     16.10580215	     -1.85292769	     -4.84088761	      3.21073510	      1.04400468	      0.61335127	      8.70685367	      4.17896557	     -3.14083242	     29.23806410	      0.00000000	      0.00000000	     -1.01867465	    -14.42687075	    -26.77922707	      0.82102188	     -9.65608275	     31.50879046	      0.00000000	      0.00000000	    -20.29120081	    -14.43088042	    -22.48312236	      1.70721811	     -9.83901663
      1.06000000	     15.98437697	     -1.71710267	     -5.02378378	      3.22681127	      1.04572553	      0.61419055	      8.28792588	      4.04943732	     -4.03402166	     26.05484932	      0.00000000	      0.00000000	     -0.68442074	    -11.86056135	    -26.97323999	      0.94083619	     -9.55857547	     31.80645245	      0.00000000	      0.00000000	    -22.09654340	    -14.63355557	    -22.09975691	      1.60727838	     -9.84919445
      1.06500000	     15.87984314	     -1.53510411	     -5.21075488	      3.24278622	      1.04710537	      0.61506560	      7.88639069	      3.88791188	     -4.89861339	     23.05058926	      0.00000000	      0.00000000	     -0.29292476	     -8.99499870	    -27.08447011	      1.11338780	     -9.37289340	     32.24661682	      0.00000000	      0.00000000	    -23.84211934	    -14.92211517	    -21.75462077	      1.44909987	     -9.83263539
      1.07000000	     15.78281162	     -1.32262690	     -5.39662185	      3.25865354	      1.04814382	      0.61597386	      7.51803573	      3.71539796	     -5.68460123	     20.24203002	      0.00000000	      0.00000000	      0.11853243	     -5.95186450	    -27.09708659	      1.31834022	     -9.10690072	     32.85669781	      0.00000000	      0.00000000	    -25.47755355	    -15.28936286	    -21.43845774	      1.25144477	     -9.79851818
      1.07500000	     15.68734116	     -1.09525472	     -5.57325077	      3.27440155	      1.04884616	      0.61691231	      7.19008280	      3.55291130	     -6.33694557	     17.63454214	      0.00000000	      0.00000000	      0.51207669	     -2.89402377	    -26.99881987	      1.53204227	     -8.76999077	     33.66816348	      0.00000000	      0.00000000	    -26.92078471	    -15.71566591	    -21.14667862	      1.03277490	     -9.75667461
      1.08000000	     15.59412686	     -0.86696714	     -5.73207844	      3.29001497	      1.04922231	      0.61787757	      6.89982119	      3.41775285	     -6.80619358	     15.22718996	      0.00000000	      0.00000000	      0.86014399	      0.00900565	    -26.78697775	      1.73190730	     -8.37482297	     34.70603812	      0.00000000	      0.00000000	    -28.07823084	    -16.17708296	    -20.88298363	      0.80919563	     -9.71443149
      1.08500000	     15.51127496	     -0.64879725	     -5.86818221	      3.30547805	      1.04928567	      0.61886448	      6.63698809	      3.32007624	     -7.06015928	     13.01995483	      0.00000000	      0.00000000	      1.15269957	      2.61968497	    -26.47211059	      1.90179588	     -7.93939199	     35.97826622	      0.00000000	      0.00000000	    -28.87295289	    -16.65628753	    -20.65973273	      0.59293187	     -9.67441316
      1.09000000	     15.45270615	     -0.44844417	     -5.98277863	      3.32077918	      1.04905275	      0.61986463	      6.38823499	      3.26177558	     -7.09424110	     11.01935047	      0.00000000	      0.00000000	      1.39544234	      4.85830195	    -26.07780684	      2.03493955	     -7.48697948	     37.47050679	      0.00000000	      0.00000000	    -29.26623097	    -17.14955751	    -20.49511357	      0.39208359	     -9.63439403
      1.09500000	     15.43496714	     -0.27091094	     -6.08230291	      3.33591469	      1.04854376	      0.62086564	      6.14207190	      3.23788638	     -6.93738490	      9.24133322	      0.00000000	      0.00000000	      1.60162176	      6.70884207	    -25.63627116	      2.13270493	     -7.04292795	     39.14891114	      0.00000000	      0.00000000	    -29.26501568	    -17.66524968	    -20.40862934	      0.21164598	     -9.58915018
      1.10000000	     15.47295863	     -0.11904857	     -6.17506401	      3.35088940	      1.04778267	      0.62185141	      5.89352457	      3.23882902	     -6.64881217	      7.71168830	      0.00000000	      0.00000000	      1.78526702	      8.20681758	    -25.18032738	      2.20071114	     -6.62978644	     40.96904368	      0.00000000	      0.00000000	    -28.91703582	    -18.21483091	    -20.41602717	      0.05453990	     -9.53320885
      1.10500000	     15.57554557	      0.00670829	     -6.26825768	      3.36571423	      1.04679569	      0.62280357	      5.64722551	      3.25227197	     -6.30332401	      6.46318300	      0.00000000	      0.00000000	      1.96025150	      9.41720937	    -24.73466526	      2.24503443	     -6.26417278	     42.88611963	      0.00000000	      0.00000000	    -28.29838524	    -18.80233636	    -20.52473830	     -0.07836306	     -9.46307842
      1.11000000	     15.74280850	      0.10857326	     -6.36697936	      3.38040296	      1.04560818	      0.62370475	      5.41723487	      3.26497629	     -5.97112278	      5.52926595	      0.00000000	      0.00000000	      2.14319188	     10.41402704	    -24.31033521	      2.26966858	     -5.95721606	     44.86225679	      0.00000000	      0.00000000	    -27.49784513	    -19.41856580	    -20.73153520	     -0.18853082	     -9.37799919
      1.11500000	     15.96650464	      0.19013753	     -6.47427402	      3.39496986	      1.04424114	      0.62454231	      5.22263484	      3.26556516	     -5.70208276	      4.93573422	      0.00000000	      0.00000000	      2.35542752	     11.26850567	    -23.90490578	      2.27446720	     -5.71698086	     46.86955694	      0.00000000	      0.00000000	    -26.60158398	    -20.04274464	    -21.02390589	     -0.27866380	     -9.27898732
      1.12000000	     16.23377774	      0.25343332	     -6.59055052	      3.40942881	      1.04270926	      0.62531035	      5.07968585	      3.24815369	     -5.51917512	      4.69236862	      0.00000000	      0.00000000	      2.62029887	     12.04346262	    -23.50769952	      2.25309020	     -5.54983042	     48.89008413	      0.00000000	      0.00000000	    -25.68078995	    -20.65043418	    -21.38481383	     -0.34978479	     -9.16687348
      1.12500000	     16.53222794	      0.29597402	     -6.71234021	      3.42379285	      1.04102092	      0.62600902	      4.99367559	      3.21536512	     -5.41939019	      4.78679227	      0.00000000	      0.00000000	      2.95376566	     12.78694045	    -23.10708454	      2.19212004	     -5.45941324	     50.91402905	      0.00000000	      0.00000000	    -24.78363033	    -21.22413191	    -21.79849492	     -0.39821485	     -9.04076167
      1.13000000	     16.85365660	      0.30963328	     -6.83180152	      3.43807355	      1.03917951	      0.62664223	      4.95477515	      3.17911775	     -5.37996826	      5.18329466	      0.00000000	      0.00000000	      3.34950745	     13.52174202	    -22.69611797	      2.07263018	     -5.44448786	     52.93702239	      0.00000000	      0.00000000	    -23.93276152	    -21.76147843	    -22.25448555	     -0.41432266	     -8.89792979
      1.13500000	     17.19460767	      0.28195409	     -6.93804711	      3.45228043	      1.03718463	      0.62721550	      4.94071395	      3.15872620	     -5.36914789	      5.82852861	      0.00000000	      0.00000000	      3.76469583	     14.23388373	    -22.27402143	      1.87389745	     -5.49772692	     54.95753710	      0.00000000	      0.00000000	    -23.12848736	    -22.27623795	    -22.74800632	     -0.38352814	     -8.73484219
      1.14000000	     17.55348881	      0.19937257	     -7.01992798	      3.46642199	      1.03503210	      0.62773458	      4.92562012	      3.17696321	     -5.35918816	      6.66281013	      0.00000000	      0.00000000	      4.11500468	     14.86611788	    -21.84302116	      1.57786074	     -5.60638626	     56.97518816	      0.00000000	      0.00000000	    -22.35524933	    -22.79093922	    -23.27642689	     -0.28913469	     -8.54822347
      1.14500000	     17.92585978	      0.05159406	     -7.06874563	      3.48050803	      1.03271225	      0.62820504	      4.89086640	      3.25500978	     -5.33706045	      7.63199016	      0.00000000	      0.00000000	      4.28360472	     15.31954588	    -21.40224486	      1.17329247	     -5.75386441	     58.98997905	      0.00000000	      0.00000000	    -21.58938352	    -23.32486360	    -23.83355583	     -0.11663074	     -8.33595983
      1.15000000	     18.30061198	     -0.16372506	     -7.07970518	      3.49455160	      1.03020816	      0.62863250	      4.83269108	      3.40705088	     -5.30847122	      8.69473611	      0.00000000	      0.00000000	      4.14311322	     15.46320067	    -20.94196830	      0.65935270	     -5.92106405	     61.00174010	      0.00000000	      0.00000000	    -20.80795968	    -23.88327719	    -24.40487946	      0.14092806	     -8.09834937
      1.15500000	     18.65936047	     -0.43750731	     -7.05231184	      3.50856802	      1.02749555	      0.62902374	      4.76382546	      3.63553728	     -5.29419788	      9.82470554	      0.00000000	      0.00000000	      3.58610071	     15.15426960	    -20.44150584	      0.04785921	     -6.08802924	     63.00929279	      0.00000000	      0.00000000	    -19.99672862	    -24.45334530	    -24.96653840	      0.47784099	     -7.83918231
      1.16000000	     18.97977950	     -0.74926793	     -6.99043038	      3.52256930	      1.02454592	      0.62938795	      4.70980912	      3.92903906	     -5.32197089	     11.01132645	      0.00000000	      0.00000000	      2.55772143	     14.27267652	    -19.87238605	     -0.63738158	     -6.23683211	     65.00982996	      0.00000000	      0.00000000	    -19.15243116	    -25.00983436	    -25.48930588	      0.87386366	     -7.56480317
      1.16500000	     19.24189175	     -1.07208942	     -6.90188421	      3.53655520	      1.02133330	      0.62973679	      4.70206217	      4.26470448	     -5.41861519	     12.26159575	      0.00000000	      0.00000000	      1.08187648	     12.76493871	    -19.20603431	     -1.36546898	     -6.35485538	     66.99901027	      0.00000000	      0.00000000	    -18.27791178	    -25.52841496	    -25.94684814	      1.29824850	     -7.28032343
      1.17000000	     19.43494265	     -1.38158077	     -6.79678085	      3.55050572	      1.01784515	      0.63008165	      4.76947318	      4.61570052	     -5.60426037	     13.60066411	      0.00000000	      0.00000000	     -0.72858875	     10.67986016	    -18.42300626	     -2.10688695	     -6.43610707	     68.97107592	      0.00000000	      0.00000000	    -17.37536809	    -25.99814659	    -26.32527064	      1.71975978	     -6.98491415
      1.17500000	     19.56172137	     -1.66562425	     -6.68439233	      3.56438039	      1.01409569	      0.63042885	      4.93072878	      4.96157861	     -5.88776678	     15.06809124	      0.00000000	      0.00000000	     -2.68325939	      8.17560737	    -17.51977593	     -2.84314178	     -6.47955201	     70.91789271	      0.00000000	      0.00000000	    -16.44443507	    -26.42478610	    -26.62938430	      2.11916948	     -6.66931336
      1.18000000	     19.63779881	     -1.93061272	     -6.56994757	      3.57812646	      1.01013530	      0.63077644	      5.19081084	      5.29708171	     -6.26401033	     16.71061740	      0.00000000	      0.00000000	     -4.54441699	      5.48973600	    -16.50967088	     -3.57371336	     -6.48595584	     72.82752572	      0.00000000	      0.00000000	    -15.48558983	    -26.82492809	    -26.88197594	      2.49838882	     -6.31706401
      1.18500000	     19.68585045	     -2.20050076	     -6.45340512	      3.59169169	      1.00604774	      0.63111517	      5.54335809	      5.63431847	     -6.71521425	     18.57399514	      0.00000000	      0.00000000	     -6.06840848	      2.88144614	    -15.41744608	     -4.31620311	     -6.45552563	     74.68462861	      0.00000000	      0.00000000	    -14.50349873	    -27.21813444	    -27.11617914	      2.88088971	     -5.90876962
      1.19000000	     19.72845029	     -2.50824944	     -6.33109308	      3.60503687	      1.00193273	      0.63143304	      5.97586078	      5.99660861	     -7.21625965	     20.69369255	      0.00000000	      0.00000000	     -7.05131373	      0.56549548	    -14.27112590	     -5.09844226	     -6.38762483	     76.47391231	      0.00000000	      0.00000000	    -13.50593190	    -27.62220440	    -27.36522806	      3.30234410	     -5.42772426
      1.19500000	     19.78290333	     -2.88317667	     -6.19906532	      3.61814535	      0.99787939	      0.63172023	      6.47317137	      6.40725667	     -7.74126486	     23.08349525	      0.00000000	      0.00000000	     -7.37285889	     -1.34004479	    -13.09568628	     -5.94586785	     -6.28242238	     78.18559287	      0.00000000	      0.00000000	    -12.49949553	    -28.05078087	    -27.65419106	      3.79566952	     -4.86531583
      1.20000000	     19.85870427	     -3.33922576	     -6.05590740	      3.63103011	      0.99394090	      0.63197281	      7.01859575	      6.87863930	     -8.26934015	     25.72462467	      0.00000000	      0.00000000	     -7.02983063	     -2.83256335	    -11.90975712	     -6.86985590	     -6.14321467	     79.82061053	      0.00000000	      0.00000000	    -11.48691689	    -28.51095043	    -27.99492148	      4.37696968	     -4.22486941
      1.20500000	     19.95639586	     -3.86820110	     -5.90346879	      3.64373791	      0.99012030	      0.63219507	      7.59486184	      7.40575321	     -8.78908326	     28.56094109	      0.00000000	      0.00000000	     -6.14802036	     -4.00540694	    -10.72400443	     -7.86155842	     -5.97780558	     81.39352582	      0.00000000	      0.00000000	    -10.46857772	    -29.00080856	    -28.38350034	      5.03766251	     -3.52285832
      1.21000000	     20.06785443	     -4.44032245	     -5.74589595	      3.65634724	      0.98637304	      0.63239953	      8.18576219	      7.96618473	     -9.30054069	     31.50403722	      0.00000000	      0.00000000	     -4.96453013	     -5.00786075	     -9.54102618	     -8.89293187	     -5.79812143	     82.93157002	      0.00000000	      0.00000000	     -9.44612181	    -29.50880063	    -28.80084317	      5.74533398	     -2.78689965
