# Supplementary material for: Biomechanics of running: A special reference to the comparisons of wearing boots and running shoes
Source: PLoS One. 2022 Jun 24;17(6):e0270496. doi: 10.1371/journal.pone.0270496 (PMC9231798; doi:10.1371/journal.pone.0270496)
Supplement: S1 File — The file contains experimental markers and force data (TRC and MOT), OpenSim model (OSIM), setup (XML), and output (STO) files for 17 participants, 2 conditions (boot\shoe), and 4 trials which are stored in separate folders. (ZIP) [file pone.0270496.s001.zip › DataSet/s01/shoe/T1/results/s01_shoe_T1_Kinematics_u.sto]

Speeds
version=1
nRows=243
nColumns=26
inDegrees=yes

Units are S.I. units (second, meters, Newtons, ...)
If the header above contains a line with 'inDegrees', this indicates whether rotational values are in degrees (yes) or radians (no).

endheader
time	pelvis_tilt	pelvis_list	pelvis_rotation	pelvis_tx	pelvis_ty	pelvis_tz	hip_flexion_r	hip_adduction_r	hip_rotation_r	knee_angle_r	knee_add_r	knee_rot_r	ankle_angle_r	subtalar_angle_r	hip_flexion_l	hip_adduction_l	hip_rotation_l	knee_angle_l	knee_add_l	knee_rot_l	ankle_angle_l	subtalar_angle_l	lumbar_extension	lumbar_bending	lumbar_rotation
      0.00000000	    -38.60396983	   -140.19817217	     68.23850400	      3.35142427	     -0.00515994	     -0.09316794	     93.63845973	    198.42266425	    207.46880498	    325.00356954	      0.00000000	      0.00000000	     88.07528143	    -22.84405698	    -82.70811868	   -116.23182717	    -45.33855640	   -501.07960827	      0.00000000	      0.00000000	     50.98378961	    598.34608854	     83.17289107	    145.77164560	    -14.11072264
      0.00500000	    -35.24342162	   -134.01427375	     64.60359540	      3.34611928	     -0.01238838	     -0.09268535	     95.07315850	    189.71671678	    203.38047581	    336.39728072	      0.00000000	      0.00000000	     99.77184732	    -16.61883075	    -85.80815475	   -110.13712304	    -43.22414331	   -493.12259592	      0.00000000	      0.00000000	     50.89140665	    583.25831302	     77.60473220	    138.89382339	    -14.11397655
      0.01000000	    -26.13447394	   -117.15620921	     54.78399667	      3.33129356	     -0.03292083	     -0.09150666	     99.38762942	    165.88978633	    191.50557585	    367.63812549	      0.00000000	      0.00000000	    130.13148382	     -0.17175734	    -93.39580956	    -93.74181713	    -37.73862633	   -468.75722289	      0.00000000	      0.00000000	     51.16036199	    540.93711827	     62.40189866	    120.25911600	    -14.32370228
      0.01500000	    -13.59581710	    -93.87705136	     41.56231754	      3.30988249	     -0.06356842	     -0.09024496	    106.32786962	    132.69516681	    172.71295698	    411.17162705	      0.00000000	      0.00000000	    167.54151074	     21.40311834	   -101.54287568	    -71.68721659	    -30.84737704	   -427.37741488	      0.00000000	      0.00000000	     52.92507419	    479.05022015	     41.23156745	     94.87179356	    -15.00722955
      0.02000000	     -0.07909247	    -69.08442496	     28.25862345	      3.28571167	     -0.09992434	     -0.08932296	    114.97583226	     96.77934989	    147.93182426	    457.77334532	      0.00000000	      0.00000000	    199.20869574	     43.13325847	   -106.55211199	    -49.08136761	    -24.29077516	   -369.93371569	      0.00000000	      0.00000000	     56.87578881	    406.81886642	     18.14935685	     68.43138444	    -16.02441809
      0.02500000	     12.64554542	    -46.53635225	     17.51948045	      3.26218500	     -0.13760006	     -0.08850924	    123.89629426	     63.27570159	    118.27151001	    499.46585301	      0.00000000	      0.00000000	    216.16486215	     61.72351503	   -106.56382405	    -29.48338769	    -18.40104074	   -299.69771941	      0.00000000	      0.00000000	     62.45592307	    331.25904177	     -3.78219329	     45.12220120	    -16.97855138
      0.03000000	     23.59493633	    -27.93972592	     10.65424311	      3.24121425	     -0.17340297	     -0.08707485	    131.73994379	     34.64657944	     85.45934641	    531.24968534	      0.00000000	      0.00000000	    215.51122583	     75.27153325	   -101.59875382	    -14.07991997	    -11.72810967	   -221.54715353	      0.00000000	      0.00000000	     67.57603529	    255.06237065	    -22.90093060	     26.55378397	    -17.88101183
      0.03500000	     32.35696123	    -13.01948764	      7.66901321	      3.22299148	     -0.20592553	     -0.08443418	    137.70471882	     10.80937940	     51.86291522	    551.43078109	      0.00000000	      0.00000000	    200.01718124	     82.59653575	    -92.79899946	     -1.99734696	     -1.87984419	   -140.53508250	      0.00000000	      0.00000000	     68.84497995	    177.14422725	    -38.67852821	     11.97450479	    -19.55327840
      0.04000000	     38.93752487	     -0.22825048	      7.70147033	      3.20663230	     -0.23541834	     -0.08062019	    141.53291220	     -9.96397136	     19.91951688	    560.88333739	      0.00000000	      0.00000000	    175.85532149	     82.91584715	    -81.78248659	      8.77832363	     12.77470123	    -60.77953319	      0.00000000	      0.00000000	     62.25195465	     94.79359028	    -51.29901365	     -0.70071391	    -23.30068178
      0.04500000	     43.75672848	     12.28060766	      9.47735367	      3.19105424	     -0.26318705	     -0.07625370	    143.19347839	    -29.86341320	     -8.50527387	    561.85281700	      0.00000000	      0.00000000	    149.62339930	     75.42213644	    -70.43040672	     20.35630842	     31.82284575	     14.82741331	      0.00000000	      0.00000000	     44.24253068	      5.76105799	    -61.42592427	    -13.59537119	    -30.11638211
      0.05000000	     47.61244538	     25.79155566	     11.62207009	      3.17555949	     -0.29093566	     -0.07206795	    142.66875302	    -50.50835795	    -32.37139978	    556.97940368	      0.00000000	      0.00000000	    126.23244930	     58.76513432	    -60.83634109	     34.07762287	     52.87158371	     84.25245337	      0.00000000	      0.00000000	     13.23771954	    -90.19818644	    -70.09135960	    -27.88740359	    -40.00893965
      0.05500000	     51.42879663	     40.50116003	     12.84062813	      3.16014490	     -0.32029134	     -0.06821191	    140.09485008	    -72.33802736	    -51.27533320	    548.80945390	      0.00000000	      0.00000000	    108.39015406	     31.40008543	    -54.98817940	     49.90841759	     72.48799094	    145.89570001	      0.00000000	      0.00000000	    -28.76250385	   -189.89672337	    -78.40360700	    -43.46915534	    -51.70537219
      0.06000000	     55.94061033	     55.32519771	     12.09053594	      3.14549203	     -0.35231019	     -0.06391541	    135.98783382	    -94.37222020	    -65.03019838	    539.49248442	      0.00000000	      0.00000000	     97.00605862	     -6.76789174	    -54.21172560	     66.12042804	     87.26298506	    198.56544550	      0.00000000	      0.00000000	    -75.61164415	   -285.85466024	    -87.13316927	    -59.01271189	    -62.76939264
      0.06500000	     61.48315362	     68.20388760	      8.90761916	      3.13235454	     -0.38708605	     -0.05815605	    131.28240517	   -114.45064843	    -73.45125166	    530.52819096	      0.00000000	      0.00000000	     91.96094256	    -52.55580166	    -58.74032351	     79.72258941	     95.01737678	    241.64048037	      0.00000000	      0.00000000	   -118.27841067	   -367.59481525	    -96.46689598	    -72.29787919	    -70.49136363
      0.07000000	     67.79352018	     77.10488087	      3.71906367	      3.12069664	     -0.42402431	     -0.05086322	    127.30403137	   -130.24003631	    -76.55937092	    522.80479587	      0.00000000	      0.00000000	     93.12921533	    -99.33375172	    -67.56069236	     87.93916951	     95.72363400	    275.02079287	      0.00000000	      0.00000000	   -147.29927360	   -425.24460903	   -105.94177364	    -81.11222866	    -73.41354728
      0.07500000	     73.94180437	     81.17496827	     -2.31311218	      3.10950575	     -0.46251424	     -0.04330298	    125.63689401	   -140.54848591	    -74.80253859	    516.79540055	      0.00000000	      0.00000000	    100.71749050	   -139.25961361	    -78.58900881	     89.77248301	     90.98454587	    299.03580324	      0.00000000	      0.00000000	   -155.12827292	   -452.98341982	   -114.55132596	    -84.45513490	    -72.20869260
      0.08000000	     78.67676526	     81.08061477	     -7.92347368	      3.09745514	     -0.50214688	     -0.03729083	    127.69218168	   -145.89259687	    -68.96907360	    512.55634884	      0.00000000	      0.00000000	    114.26973037	   -166.44692444	    -89.22727035	     86.33770522	     82.35885476	    314.67711666	      0.00000000	      0.00000000	   -137.79913180	   -450.33154088	   -121.13796437	    -83.02588770	    -69.06717705
      0.08500000	     81.00599910	     78.35797684	    -12.29597392	      3.08364516	     -0.54246190	     -0.03421350	    134.22337105	   -147.94340754	    -60.01691718	    509.66058162	      0.00000000	      0.00000000	    131.65734957	   -178.84053781	    -97.02292836	     79.92563764	     70.36108938	    324.03279638	      0.00000000	      0.00000000	    -95.84058388	   -421.64770399	   -124.90125706	    -78.58404519	    -66.33848088
      0.09000000	     80.58110307	     74.43092605	    -15.22895633	      3.06790228	     -0.58271018	     -0.03456537	    145.15499865	   -148.39359647	    -48.93028874	    507.30423501	      0.00000000	      0.00000000	    149.50639336	   -178.19418015	   -100.11860516	     72.70229204	     54.94184923	    330.39069928	      0.00000000	      0.00000000	    -34.14727272	   -374.80727529	   -125.67569407	    -72.84213513	    -65.53092758
      0.09500000	     77.72569850	     69.93652241	    -17.06170224	      3.05075811	     -0.62175898	     -0.03783739	    159.74485906	   -147.96039199	    -36.39848632	    504.47658315	      0.00000000	      0.00000000	    164.56622089	   -168.93536653	    -97.54010363	     65.80265138	     36.60943905	    337.54435615	      0.00000000	      0.00000000	     39.26970636	   -319.78085860	   -123.83181083	    -66.69483624	    -67.02964705
      0.10000000	     73.13880450	     64.59246521	    -18.46211097	      3.03325297	     -0.65815849	     -0.04255785	    176.98721329	   -146.01512587	    -22.48550406	    500.10974144	      0.00000000	      0.00000000	    174.69113997	   -156.47159364	    -89.38373001	     59.14332063	     17.11762893	    348.40663299	      0.00000000	      0.00000000	    115.02823389	   -267.46023847	   -119.89363764	    -60.07674045	    -70.34332342
      0.10500000	     67.44921167	     57.55860733	    -20.02690240	      3.01652861	     -0.69029805	     -0.04677298	    196.07097930	   -141.03512491	     -6.84686929	    493.25793529	      0.00000000	      0.00000000	    179.04445879	   -145.27624539	    -76.80553992	     51.92031718	     -0.69437109	    363.70731858	      0.00000000	      0.00000000	    184.03605868	   -227.89757826	   -114.17974376	    -52.30602861	    -74.49209165
      0.11000000	     60.91948113	     48.07219842	    -21.82678839	      3.00135359	     -0.71632946	     -0.04917129	    216.56407205	   -131.62082554	     10.46068976	    483.20479158	      0.00000000	      0.00000000	    177.97428352	   -137.54162730	    -61.83558399	     43.45330678	    -13.53980623	    381.49646534	      0.00000000	      0.00000000	    238.98531320	   -207.35124129	   -106.74039858	    -42.61545560	    -78.30237683
      0.11500000	     53.43144520	     36.04016793	    -23.30158452	      2.98807014	     -0.73386837	     -0.05001354	    238.25572000	   -117.45504729	     28.39574726	    469.40426545	      0.00000000	      0.00000000	    172.78579753	   -133.06346647	    -47.11104318	     33.86455252	    -18.38726604	    397.53280947	      0.00000000	      0.00000000	    275.61230738	   -205.62019927	    -97.48567703	    -30.68848990	    -80.67584077
      0.12000000	     44.66701987	     22.30297461	    -23.77821700	      2.97719722	     -0.74000999	     -0.05062273	    260.93576180	    -99.67954618	     45.33994696	    451.43802989	      0.00000000	      0.00000000	    165.19409353	   -130.08921940	    -35.48700915	     24.13638863	    -13.44076807	    406.34664595	      0.00000000	      0.00000000	    293.42945965	   -215.79632189	    -86.27663721	    -17.12180712	    -80.86330701
      0.12500000	     34.38806612	      8.41305275	    -23.24211018	      2.97006817	     -0.73195158	     -0.05167991	    284.29222665	    -80.52435907	     60.16563289	    429.15675377	      0.00000000	      0.00000000	    156.55039529	   -126.34495619	    -29.49499962	     15.47542299	      0.68030336	    402.78598726	      0.00000000	      0.00000000	    295.58255496	   -226.94617812	    -73.02009269	     -3.53894551	    -78.61933139
      0.13000000	     22.75949780	     -4.01324695	    -22.57980805	      2.96871102	     -0.70785947	     -0.05203374	    307.77211252	    -62.33581053	     72.83763875	    402.81751235	      0.00000000	      0.00000000	    147.43958435	   -119.79342935	    -30.86980510	      8.43828724	     20.59359024	    383.58900071	      0.00000000	      0.00000000	    287.62219184	   -228.40312784	    -57.90653414	      7.97548201	    -74.18976296
      0.13500000	     10.66263369	    -14.03612424	    -22.99513841	      2.97491370	     -0.66740928	     -0.04918361	    330.18868453	    -46.47581510	     83.93223920	    372.95425009	      0.00000000	      0.00000000	    137.93566462	   -109.11124722	    -40.46796441	      2.46708881	     41.32775738	    348.32750876	      0.00000000	      0.00000000	    275.48485156	   -213.57701919	    -41.78424955	     15.96260494	    -68.20339891
      0.14000000	     -0.15784935	    -21.81739003	    -25.15763165	      2.98904833	     -0.61178099	     -0.04098593	    349.31460396	    -32.70825039	     93.64367652	    340.05538531	      0.00000000	      0.00000000	    128.12690863	    -94.04789946	    -58.52144425	     -3.89623674	     58.27941044	    299.43552148	      0.00000000	      0.00000000	    263.62090356	   -181.74961833	    -26.43110824	     20.53801793	    -61.54406494
      0.14500000	     -7.44838889	    -28.55731529	    -28.83575587	      3.00949933	     -0.54339874	     -0.02716022	    362.17084840	    -19.36969936	    101.31471802	    304.36923608	      0.00000000	      0.00000000	    118.42773853	    -75.77719564	    -84.69358222	    -12.39329154	     68.64847379	    241.52690230	      0.00000000	      0.00000000	    254.13879106	   -137.64280044	    -14.24767153	     23.57212449	    -55.22437865
      0.15000000	     -9.41456520	    -35.96781114	    -33.17324618	      3.03328003	     -0.46579953	     -0.00948128	    366.28905454	     -4.24343557	    105.83480658	    266.04735624	      0.00000000	      0.00000000	    109.52408646	    -56.97089181	   -117.64110299	    -24.36866678	     71.78737695	    180.31510834	      0.00000000	      0.00000000	    247.01870507	    -89.35594302	     -7.20284221	     27.87388439	    -50.21451648
      0.15500000	     -5.79199075	    -45.41865987	    -37.21619295	      3.05745674	     -0.38357364	      0.00922834	    361.19760937	     14.16827702	    106.39892893	    225.52818196	      0.00000000	      0.00000000	    102.07983855	    -41.02532141	   -154.52150459	    -40.13487910	     68.74396499	    121.40762496	      0.00000000	      0.00000000	    240.89117958	    -45.34766987	     -5.65194508	     35.72697788	    -47.16742716
      0.16000000	      1.72444175	    -57.19493225	    -40.28617088	      3.08029502	     -0.30191389	      0.02625397	    349.04411245	     35.65238434	    102.99231898	    183.79896412	      0.00000000	      0.00000000	     96.44987131	    -30.37186624	   -191.10117502	    -58.62378366	     61.50868492	     69.27094174	      0.00000000	      0.00000000	    233.91923900	    -11.42587969	     -7.87977825	     47.69660395	    -46.10871520
      0.16500000	     10.05710106	    -70.38654921	    -42.05403957	      3.10147664	     -0.22545923	      0.03950808	    333.82425902	     58.30013391	     96.33835998	    142.21045232	      0.00000000	      0.00000000	     92.59952070	    -24.97018289	   -222.74861536	    -77.67025697	     52.35671240	     26.51205241	      0.00000000	      0.00000000	    224.43492924	     10.79129055	    -10.72944844	     62.53035762	    -46.35300241
      0.17000000	     16.07569882	    -83.40831899	    -42.42256236	      3.12162212	     -0.15684303	      0.04755362	    319.58299247	     79.46451245	     87.47483078	    101.94291600	      0.00000000	      0.00000000	     90.27504455	    -22.40724511	   -246.02744955	    -94.80555045	     43.43638963	     -6.54079795	      0.00000000	      0.00000000	    211.10995310	     23.08858622	    -11.01909353	     78.04250295	    -46.84194079
      0.17500000	     17.89451115	    -94.70498346	    -41.43166886	      3.14158979	     -0.09595072	      0.04966117	    308.72177573	     96.91713387	     77.34786576	     63.58072396	      0.00000000	      0.00000000	     89.27375159	    -19.55039499	   -259.98055269	   -108.07256029	     36.49436702	    -31.77639181	      0.00000000	      0.00000000	    192.87305927	     28.48475642	     -6.91973766	     92.18032446	    -46.70546590
      0.18000000	     15.39472854	   -103.33248876	    -39.27053836	      3.16181274	     -0.04044757	      0.04605404	    301.42287298	    109.66604897	     66.65477295	     27.06758282	      0.00000000	      0.00000000	     89.57639522	    -14.24960170	   -266.24418437	   -116.60652639	     32.57791628	    -52.50233687	      0.00000000	      0.00000000	    169.08333123	     29.53586399	      1.47280496	    103.73937688	    -45.63224150
      0.18500000	      9.91270141	   -109.28749755	    -36.30720973	      3.18200453	      0.01295773	      0.03807419	    296.17319674	    118.24250627	     55.86529936	     -8.10014469	      0.00000000	      0.00000000	     91.22161500	     -6.00106606	   -268.08390022	   -120.91225507	     31.73842742	    -72.15729337	      0.00000000	      0.00000000	    139.92070712	     27.93550350	     12.45791286	    112.64233336	    -43.85702187
      0.19000000	      3.55593198	   -113.40288154	    -33.03745330	      3.20157677	      0.06747631	      0.02803132	    290.63860443	    124.30222575	     45.26677169	    -42.67865073	      0.00000000	      0.00000000	     94.08405587	      4.28869107	   -269.13246438	   -122.65944021	     32.91584608	    -93.18393371	      0.00000000	      0.00000000	    106.28080448	     24.90011377	     23.51485386	    119.71728888	    -41.90289532
      0.19500000	     -1.48259877	   -116.82037024	    -29.94858128	      3.22057985	      0.12581391	      0.01872046	    282.34416807	    129.69326407	     34.96429156	    -77.55601288	      0.00000000	      0.00000000	     97.87514123	     14.83603640	   -272.39053751	   -123.99802954	     34.15095177	   -116.49983433	      0.00000000	      0.00000000	     69.04975639	     21.60517231	     32.15980189	    126.06513559	    -40.32612484
      0.20000000	     -3.51561452	   -120.46047702	    -27.36700769	      3.24043236	      0.19000382	      0.01266507	    269.17178526	    135.63608255	     24.85523677	   -113.63755465	      0.00000000	      0.00000000	    102.26570460	     23.48418668	   -279.61304670	   -126.80157983	     33.16165088	   -141.61392946	      0.00000000	      0.00000000	     28.62914301	     19.29840974	     36.68727169	    132.50037485	    -39.54423642
      0.20500000	     -1.80174927	   -124.84168875	    -25.38806804	      3.26369193	      0.26098030	      0.01127656	    249.88101904	    142.50871119	     14.68207760	   -151.60060925	      0.00000000	      0.00000000	    106.64910749	     28.19608754	   -291.04692019	   -132.19130187	     28.17070283	   -167.14758114	      0.00000000	      0.00000000	    -14.80314350	     19.01347472	     36.64473840	    139.41989269	    -39.67909672
      0.21000000	      3.28007319	   -130.11267449	    -23.95550235	      3.29267925	      0.33782129	      0.01445394	    224.63770171	    150.06730604	      4.27379804	   -191.49801289	      0.00000000	      0.00000000	    109.71425362	     27.60332936	   -305.45327979	   -140.31789353	     18.62906959	   -191.34344531	      0.00000000	      0.00000000	    -60.88389727	     21.17710666	     32.87607535	    146.87365965	    -40.48745146
      0.21500000	     10.36548436	   -136.02496508	    -23.04743980	      3.32777311	      0.41722188	      0.02108350	    195.26610946	    157.70470812	     -6.09774245	   -232.47196180	      0.00000000	      0.00000000	    109.68443085	     21.51605931	   -320.38314002	   -150.31345091	      5.38932781	   -212.35831565	      0.00000000	      0.00000000	   -109.15952544	     25.56579053	     27.14350887	    154.49339633	    -41.52689031
      0.22000000	     17.48594481	   -141.88494389	    -22.81746638	      3.36673315	      0.49391014	      0.03007878	    164.90897182	    164.65400331	    -15.53918605	   -272.90984796	      0.00000000	      0.00000000	    105.33861332	     11.17114602	   -332.74751248	   -160.49834262	     -9.81329083	   -228.51357357	      0.00000000	      0.00000000	   -159.45841820	     31.64306132	     21.56180921	    161.37944985	    -42.42484341
      0.22500000	     22.59388303	   -146.67877999	    -23.53525723	      3.40565780	      0.56212928	      0.04098350	    137.07274618	    170.18802773	    -22.79623956	   -311.06048457	      0.00000000	      0.00000000	     96.79480382	     -0.96488444	   -339.62824970	   -168.89018226	    -25.23114894	   -238.65418792	      0.00000000	      0.00000000	   -211.87784209	     38.88851330	     18.08452011	    166.27049063	    -42.97814167
      0.23000000	     24.09806608	   -149.37580333	    -25.36686438	      3.44091766	      0.61752971	      0.05376098	    114.46668091	    173.74932109	    -26.82273037	   -345.75346334	      0.00000000	      0.00000000	     85.36563909	    -11.85338675	   -339.08414753	   -173.82196215	    -39.80448589	   -242.49966565	      0.00000000	      0.00000000	   -266.26290430	     46.89564904	     18.13078031	    167.99795104	    -43.07642193
      0.23500000	     21.27323360	   -149.27502402	    -28.28673396	      3.47076148	      0.65849980	      0.06837796	     98.18458222	    175.01959833	    -27.17565175	   -376.79621955	      0.00000000	      0.00000000	     72.94934450	    -18.87902979	   -330.68589461	   -174.40941758	    -53.46318521	   -240.79703228	      0.00000000	      0.00000000	   -321.60884780	     55.39574563	     22.33466627	    165.91906958	    -42.58987301
      0.24000000	     14.44388854	   -146.32155888	    -32.21923345	      3.49566388	      0.68631126	      0.08469353	     87.51026901	    174.06416658	    -24.07984287	   -404.89740051	      0.00000000	      0.00000000	     61.48107045	    -20.84208719	   -315.64147914	   -170.81048261	    -67.06656083	   -235.20279267	      0.00000000	      0.00000000	   -375.88715791	     64.38865179	     30.41286573	    160.18118254	    -41.26479695
      0.24500000	      4.83905223	   -141.28276667	    -37.10117224	      3.51752132	      0.70408208	      0.10248383	     80.35653390	    171.46554131	    -18.45267667	   -431.24185210	      0.00000000	      0.00000000	     52.33776057	    -18.31085552	   -296.44125960	   -164.26122588	    -82.00108302	   -227.91337616	      0.00000000	      0.00000000	   -426.63637500	     74.24534625	     41.25555276	    151.82395789	    -38.71420804
      0.25000000	     -5.86438744	   -135.55806692	    -42.74547428	      3.53847470	      0.71515892	      0.12140153	     74.13730788	    168.18671823	    -11.83113918	   -456.94417434	      0.00000000	      0.00000000	     45.77573123	    -13.01088808	   -276.10734527	   -156.69116596	    -99.55343056	   -221.12840429	      0.00000000	      0.00000000	   -472.00116497	     85.47232985	     53.28666056	    142.55511443	    -34.58708506
      0.25500000	    -16.02628368	   -130.61873762	    -48.75036888	      3.56001173	      0.72194996	      0.14091733	     66.57255130	    165.19137109	     -5.89861520	   -482.68085669	      0.00000000	      0.00000000	     40.91678707	     -6.80165649	   -257.41238745	   -149.94802261	   -120.32941143	   -216.50357180	      0.00000000	      0.00000000	   -511.21980746	     98.14188878	     64.86541480	    134.15942208	    -28.77651485
      0.26000000	    -24.37937349	   -127.43226640	    -54.55034357	      3.58265769	      0.72573187	      0.16029759	     56.10580818	    163.10892196	     -1.84592016	   -508.69056874	      0.00000000	      0.00000000	     36.38363523	     -1.00160656	   -242.27606011	   -145.12833654	   -143.90349420	   -214.68553520	      0.00000000	      0.00000000	   -544.09541296	    111.52968119	     74.61233507	    127.90645154	    -21.51876737
      0.26500000	    -30.34992331	   -126.19726915	    -59.52170199	      3.60623601	      0.72684861	      0.17868920	     42.15213644	    162.10787092	     -0.05232076	   -534.98211534	      0.00000000	      0.00000000	     31.04907992	      3.81834937	   -231.23732924	   -142.39595724	   -168.76871490	   -215.00126395	      0.00000000	      0.00000000	   -570.15759584	    124.40444737	     81.84635735	    124.28162212	    -13.40919184
      0.27000000	    -34.28710160	   -126.40784902	    -63.12115509	      3.63021572	      0.72470943	      0.19526008	     25.26185114	    161.90751476	     -0.21615313	   -561.46605632	      0.00000000	      0.00000000	     24.44619977	      7.81985401	   -223.21215889	   -141.16125277	   -192.58527796	   -215.56425356	      0.00000000	      0.00000000	   -588.35395639	    135.53319941	     86.95929548	    123.01779952	     -5.33961398
      0.27500000	    -37.28259861	   -127.02528428	    -65.06002602	      3.65361128	      0.71776185	      0.20918739	      6.93661585	    161.73653702	     -1.73211784	   -587.88782874	      0.00000000	      0.00000000	     16.89521295	     11.77922601	   -215.92208876	   -140.27046306	   -212.61855073	   -213.92773278	      0.00000000	      0.00000000	   -597.34681085	    143.68845105	     91.21906659	    123.20875383	      1.67154406
      0.28000000	    -40.58672164	   -126.60746080	    -65.45474771	      3.67469814	      0.70382488	      0.21955012	    -10.92538963	    160.21750642	     -4.00945530	   -613.60915022	      0.00000000	      0.00000000	      9.47544937	     17.06722150	   -206.85068116	   -138.09926899	   -226.21810100	   -207.94127414	      0.00000000	      0.00000000	   -596.15629282	    147.32279818	     96.00459090	    123.38306908	      6.71765483
      0.28500000	    -44.92014408	   -123.56173657	    -64.82950959	      3.69127522	      0.68097947	      0.22543416	    -26.77360218	    155.53233417	     -6.58602268	   -637.49056379	      0.00000000	      0.00000000	      3.69366433	     25.87145892	   -194.29475015	   -132.80686545	   -231.20224550	   -196.42104829	      0.00000000	      0.00000000	   -585.01209684	    144.56306412	    101.93911538	    121.73444289	      9.30287027
      0.29000000	    -49.97108293	   -116.64277818	    -63.87683398	      3.70143341	      0.64875462	      0.22632757	    -40.15028945	    146.09937732	     -9.15899512	   -658.15057354	      0.00000000	      0.00000000	      0.86043541	     41.11435703	   -178.13629121	   -122.90359906	   -226.04286690	   -179.46798372	      0.00000000	      0.00000000	   -566.01164195	    133.61684590	    108.33103464	    116.65836442	      9.61653954
      0.29500000	    -54.42379219	   -105.37016515	    -63.05285774	      3.70408607	      0.60864789	      0.22256064	    -51.93694251	    131.29748803	    -11.70762900	   -674.45502078	      0.00000000	      0.00000000	      1.53479865	     65.39903565	   -159.79617445	   -107.82180457	   -209.82298104	   -158.20392792	      0.00000000	      0.00000000	   -542.88951240	    113.29285376	    113.31570720	    107.25061494	      8.43464238
      0.30000000	    -56.70070977	    -89.99689188	    -62.28740627	      3.69895942	      0.56324000	      0.21544236	    -63.62399322	    111.59806846	    -14.62678190	   -685.76567498	      0.00000000	      0.00000000	      5.26617385	     99.45840009	   -141.11954546	    -88.05371922	   -182.11633170	   -133.88069663	      0.00000000	      0.00000000	   -519.81632191	     83.52583252	    114.86079507	     93.35723883	      6.49786680
      0.30500000	    -55.94179805	    -71.17407902	    -61.07579771	      3.68641813	      0.51459381	      0.20683396	    -76.05128754	     88.14183344	    -18.58754456	   -691.74985896	      0.00000000	      0.00000000	     10.62100846	    141.43244025	   -123.01813427	    -64.81291489	   -143.09377273	   -106.99432254	      0.00000000	      0.00000000	   -500.08875786	     45.84423516	    112.00455470	     75.32083186	      3.91135719
      0.31000000	    -52.40602856	    -49.73617119	    -58.86255093	      3.66745169	      0.46342815	      0.19831298	    -88.72578497	     62.27495764	    -24.13212489	   -692.01481374	      0.00000000	      0.00000000	     15.50659420	    187.61755471	   -105.07997491	    -39.58677841	    -93.89922950	    -77.13582484	      0.00000000	      0.00000000	   -485.42396070	      3.55855397	    105.32172678	     53.85138976	      0.20578365
      0.31500000	    -47.06710854	    -26.72622832	    -55.36054265	      3.64361876	      0.40958452	      0.19060412	   -100.21504799	     35.36290638	    -31.28639843	   -685.96361005	      0.00000000	      0.00000000	     17.76705207	    233.96104875	    -86.29605002	    -13.89909603	    -36.90766253	    -43.46737502	      0.00000000	      0.00000000	   -475.53756178	    -38.53010341	     96.34040247	     30.08876335	     -5.07140385
      0.32000000	    -40.94538120	     -3.45323978	    -50.64874944	      3.61663416	      0.35297876	      0.18377784	   -109.07696445	      8.86487082	    -39.27641599	   -673.03471890	      0.00000000	      0.00000000	     15.82264064	    277.06426228	    -65.97168183	     10.74022528	     24.38521759	     -5.16033287	      0.00000000	      0.00000000	   -467.49429791	    -74.91252819	     86.57385312	      5.59795370	    -11.84765326
      0.32500000	    -34.78603168	     18.59325807	    -45.19005648	      3.58786299	      0.29412940	      0.17787532	   -114.49867548	    -15.55002358	    -46.35931785	   -653.12243176	      0.00000000	      0.00000000	      9.08652852	    314.20166230	    -44.03697444	     32.91478657	     85.63568613	     38.40949708	      0.00000000	      0.00000000	   -455.46642048	   -100.48403676	     76.97330249	    -17.84555485	    -19.37132095
      0.33000000	    -29.13182645	     37.99257693	    -39.84553037	      3.55820586	      0.23411288	      0.17323875	   -116.38032478	    -36.13228180	    -50.00714293	   -626.82869532	      0.00000000	      0.00000000	     -1.84956882	    342.86078872	    -20.84116347	     51.55659642	    141.97758621	     87.36854878	      0.00000000	      0.00000000	   -432.21901571	   -111.82651334	     67.96942953	    -38.62530998	    -26.32705529
      0.33500000	    -24.37962574	     53.68247168	    -35.69183042	      3.52824321	      0.17429946	      0.17026432	   -115.19768564	    -51.48375585	    -47.69990446	   -595.36468353	      0.00000000	      0.00000000	    -15.14351689	    360.59455873	      3.03638268	     66.21845669	    188.72845785	    140.89363647	      0.00000000	      0.00000000	   -392.17850671	   -108.43910472	     59.64833471	    -55.61703090	    -31.22233450
      0.34000000	    -20.60802368	     65.05010981	    -33.54295393	      3.49830930	      0.11614703	      0.16887291	   -111.88723268	    -60.96607473	    -38.16571119	   -560.14484959	      0.00000000	      0.00000000	    -27.95564533	    365.60029187	     26.74367242	     77.00053576	    222.49392140	    197.06024425	      0.00000000	      0.00000000	   -333.84659272	    -93.24119444	     51.74396151	    -68.20971300	    -32.98469053
      0.34500000	    -17.42758533	     71.78593407	    -33.51925894	      3.46865360	      0.06102847	      0.16823419	   -107.60883540	    -64.77356578	    -22.29488661	   -522.21522922	      0.00000000	      0.00000000	    -37.26601961	    357.87767902	     49.11024196	     84.13656777	    241.92350472	    253.25999500	      0.00000000	      0.00000000	   -259.83821908	    -71.61735353	     43.65224329	    -76.03710028	    -31.38995248
      0.35000000	    -14.11376406	     73.80084229	    -35.03970445	      3.43971305	      0.00995908	      0.16706154	   -103.29764647	    -63.74916857	     -2.90598595	   -481.71434441	      0.00000000	      0.00000000	    -40.74558792	    340.11343738	     68.85510729	     87.70249836	    247.59943011	    306.92189384	      0.00000000	      0.00000000	   -175.38401523	    -49.34993105	     34.67593276	    -78.85176139	    -27.01694087
      0.35500000	     -9.96179279	     71.35569075	    -37.15812801	      3.41203604	     -0.03673685	      0.16428188	    -99.22423220	    -59.12413085	     16.56749597	   -437.68407601	      0.00000000	      0.00000000	    -37.04239425	    316.92976802	     85.04670175	     87.66765408	    241.43846157	    356.15000099	      0.00000000	      0.00000000	    -86.98253970	    -30.76683043	     24.34313700	    -76.72657049	    -20.80060653
      0.36000000	     -4.63314073	     65.14047135	    -38.97384781	      3.38590089	     -0.07959482	      0.15955203	    -94.85851206	    -52.17133119	     33.46807828	   -388.51182613	      0.00000000	      0.00000000	    -25.87325455	    292.32577703	     97.50081031	     84.06663764	    226.07522733	    399.99349799	      0.00000000	      0.00000000	     -1.52821258	    -18.06812430	     12.59170357	    -70.23266225	    -13.46287199
      0.36500000	      1.71368814	     56.11265238	    -40.00619660	      3.36133242	     -0.11983994	      0.15322755	    -89.17748550	    -43.84825762	     46.44372203	   -332.87301362	      0.00000000	      0.00000000	     -8.47552195	    267.56123815	    106.72634604	     77.14340644	    204.22269880	    438.20192459	      0.00000000	      0.00000000	     74.68591668	    -11.72929586	     -0.20748335	    -60.33523936	     -5.20538729
      0.37000000	      8.58780755	     45.24647430	    -40.40208283	      3.33857064	     -0.15892872	      0.14587950	    -81.30730942	    -34.66449980	     55.07511578	   -270.64944885	      0.00000000	      0.00000000	     12.14211700	    241.56500813	    113.42175004	     67.45991087	    178.06761515	    470.68445778	      0.00000000	      0.00000000	    137.18681217	    -11.25574232	    -13.39098671	    -48.15772801	      4.09168971
      0.37500000	     15.52999123	     33.35002689	    -40.76595877	      3.31812501	     -0.19797374	      0.13783023	    -71.16910539	    -24.80285812	     59.26212078	   -203.32868094	      0.00000000	      0.00000000	     31.81956496	    212.91527628	    117.95207110	     55.83504298	    149.07150495	    497.17111447	      0.00000000	      0.00000000	    184.05260064	    -15.73902706	    -26.35417881	    -34.76279641	     14.41378236
      0.38000000	     22.43558570	     20.97008787	    -41.68604815	      3.30006381	     -0.23728793	      0.12903454	    -59.72182993	    -14.32648783	     58.90028217	   -133.66820623	      0.00000000	      0.00000000	     46.28558673	    181.16740717	    120.20755085	     43.08195586	    118.31764216	    517.36575939	      0.00000000	      0.00000000	    215.63250210	    -24.19035767	    -38.97116323	    -20.95770056	     25.38997127
      0.38500000	     29.55623727	      8.41895102	    -43.33677746	      3.28341498	     -0.27643162	      0.11921223	    -48.57494337	     -3.37250826	     53.86600681	    -64.81149024	      0.00000000	      0.00000000	     51.87446124	    146.78152854	    119.94080425	     29.79010132	     87.02452765	    531.40162823	      0.00000000	      0.00000000	    233.63018331	    -35.77412776	    -51.66626265	     -7.20611381	     36.49317511
      0.39000000	     37.12775964	     -4.10163741	    -45.39237085	      3.26660378	     -0.31485535	      0.10796555	    -39.20024946	      7.74375177	     44.15761981	      0.59891110	      0.00000000	      0.00000000	     45.84613241	    110.17098281	    117.34008161	     16.27462920	     56.70500125	    540.13196718	      0.00000000	      0.00000000	    240.19035522	    -49.88287060	    -64.92846821	      6.30700133	     47.42746126
      0.39500000	     44.96448053	    -16.39644370	    -47.17134678	      3.24863687	     -0.35252164	      0.09481530	    -32.32386085	     18.56440249	     30.16192965	     60.87608247	      0.00000000	      0.00000000	     26.60683259	     70.70739049	    113.35984561	      2.56654717	     28.84097918	    544.97300336	      0.00000000	      0.00000000	    237.29851613	    -66.04197318	    -78.67553681	     19.55577259	     58.28905887
      0.40000000	     52.42790663	    -28.23165034	    -47.82329467	      3.22987284	     -0.38989140	      0.07935335	    -27.90886318	     28.58994194	     12.93607875	    115.29813574	      0.00000000	      0.00000000	     -5.85359630	     26.39223955	    109.50244067	    -11.59488356	      4.48583934	    547.46536318	      0.00000000	      0.00000000	    226.64108715	    -83.82488067	    -92.07781366	     32.55851115	     69.27568874
      0.40500000	     58.76977952	    -39.36545315	    -46.48927008	      3.21170413	     -0.42748021	      0.06161932	    -25.58444909	     37.42910784	     -5.80567396	    163.91549143	      0.00000000	      0.00000000	    -49.15550520	    -25.53737502	    107.24561695	    -26.69382031	    -15.78709460	    548.92876579	      0.00000000	      0.00000000	    209.90553160	   -102.87129825	   -103.97360764	     45.31452593	     80.18082890
      0.41000000	     63.42757335	    -49.67486239	    -42.57265794	      3.19562716	     -0.46565241	      0.04248212	    -24.95636533	     45.03033450	    -24.03652090	    207.39866002	      0.00000000	      0.00000000	    -97.74190661	    -87.00933510	    107.62042101	    -43.23685427	    -31.71625170	    550.35343905	      0.00000000	      0.00000000	    189.19647102	   -122.80092974	   -113.39582481	     57.84619815	     90.21803140
      0.41500000	     65.95611709	    -59.18349270	    -36.19714948	      3.18250223	     -0.50495300	      0.02377926	    -25.44428808	     51.76506770	    -39.64697449	    246.93689198	      0.00000000	      0.00000000	   -142.76429556	   -156.75076179	    111.24738695	    -61.34743540	    -43.30096067	    552.38601340	      0.00000000	      0.00000000	    167.17089576	   -142.83440380	   -119.68655636	     70.14355842	     98.48323847
      0.42000000	     65.80089489	    -67.78124182	    -28.54741242	      3.17207851	     -0.54658945	      0.00813789	    -25.91630151	     58.08110373	    -50.45913598	    284.04105351	      0.00000000	      0.00000000	   -172.95440803	   -228.27437032	    118.64719507	    -80.23960339	    -50.82440397	    555.30165418	      0.00000000	      0.00000000	    146.75509228	   -161.43070188	   -122.28433648	     81.78200304	    104.75565685
      0.42500000	     62.31688823	    -74.85162848	    -21.61547152	      3.16260771	     -0.59236799	     -0.00161136	    -24.61044265	     63.88935801	    -54.71064672	    320.26360487	      0.00000000	      0.00000000	   -176.64033651	   -289.86334538	    130.42090998	    -97.98232231	    -54.65643088	    559.01925144	      0.00000000	      0.00000000	    130.60079412	   -176.48484558	   -120.66590638	     91.52579287	    109.90830831
      0.43000000	     55.16829799	    -79.25502758	    -17.25676978	      3.15104245	     -0.64372834	     -0.00343193	    -19.63836287	     68.18856535	    -52.34196652	    356.83937051	      0.00000000	      0.00000000	   -145.04333034	   -327.49482201	    147.03260522	   -111.95858266	    -54.84454576	    563.18984913	      0.00000000	      0.00000000	    120.53079777	   -186.10786812	   -114.68615779	     97.51243958	    115.35898661
      0.43500000	     44.97404613	    -79.86980266	    -16.07866744	      3.13438245	     -0.70013622	      0.00276765	    -10.14031429	     69.34185071	    -46.05911651	    394.01755096	      0.00000000	      0.00000000	    -76.31479876	   -330.24867453	    168.11680272	   -119.95981770	    -50.91723574	    567.24309544	      0.00000000	      0.00000000	    117.16978257	   -189.46822534	   -105.20297383	     98.17644361	    121.83078100
      0.44000000	     33.76455896	    -76.46738789	    -16.92065081	      3.11156705	     -0.75767132	      0.01430386	      2.43784971	     66.04346857	    -40.66969587	    430.14376715	      0.00000000	      0.00000000	     21.40155748	   -296.24690306	    191.70236576	   -121.36410502	    -42.19570659	    570.31178304	      0.00000000	      0.00000000	    119.88555382	   -187.22147920	    -94.53412838	     93.45380691	    128.53570066
      0.44500000	     24.58322087	    -70.24302553	    -17.37876824	      3.08432504	     -0.80906722	      0.02601760	     14.19610880	     58.39248927	    -40.46748457	    461.34759612	      0.00000000	      0.00000000	    130.50824799	   -235.59910047	    214.32021227	   -117.57898751	    -28.41229593	    571.19522616	      0.00000000	      0.00000000	    127.12834027	   -181.22626532	    -86.04684035	     85.32826271	    133.64520588
      0.45000000	     20.05846251	    -63.30414373	    -15.24985404	      3.05608277	     -0.84595753	      0.03236292	     20.53121906	     48.12986351	    -46.27687026	    482.76739749	      0.00000000	      0.00000000	    229.60263625	   -167.12854497	    232.51322983	   -111.18115068	    -10.27801104	    568.56715055	      0.00000000	      0.00000000	    137.10074743	   -173.46082588	    -82.65724924	     76.88743404	    135.69723835
      0.45500000	     20.82417776	    -57.34791015	     -9.99581328	      3.02995009	     -0.86217816	      0.03035107	     18.72550421	     37.74640758	    -54.44931482	    490.78852575	      0.00000000	      0.00000000	    301.71032863	   -109.82977698	    244.81648625	   -104.27832424	     10.30231231	    561.31731483	      0.00000000	      0.00000000	    148.36215192	   -164.80974213	    -85.10882110	     70.37705189	    134.72848049
      0.46000000	     25.00531178	    -52.70073598	     -2.99465030	      3.00771685	     -0.85570749	      0.02092264	      9.25207460	     29.21330702	    -58.86357126	    484.41387986	      0.00000000	      0.00000000	    339.85157271	    -74.47718187	    252.63886389	    -97.49855096	     30.70126939	    548.76398309	      0.00000000	      0.00000000	    159.98192851	   -154.85688949	    -91.32333586	     66.00948507	    132.17422786
      0.46500000	     29.04990611	    -48.47754111	      3.63104601	      2.99052966	     -0.82832407	      0.00749815	     -4.99626806	     23.21552009	    -54.60982506	    464.81072556	      0.00000000	      0.00000000	    347.24847789	    -60.49719727	    259.54225536	    -90.29350483	     48.64800600	    530.73110957	      0.00000000	      0.00000000	    171.33238999	   -142.85961698	    -97.19521475	     62.52284581	    129.63349689
      0.47000000	     29.21264151	    -43.46138165	      8.49215562	      2.98004291	     -0.78415641	     -0.00673567	    -20.47089591	     19.13513725	    -40.73857404	    434.01472648	      0.00000000	      0.00000000	    333.68455813	    -58.97676461	    269.62340886	    -81.90263699	     63.17136018	    507.57785557	      0.00000000	      0.00000000	    181.78152436	   -128.80238777	    -98.16247824	     58.63130189	    127.50932165
      0.47500000	     23.05095287	    -36.88744568	     11.65295698	      2.97839657	     -0.72817759	     -0.02029670	    -34.56218613	     15.58060221	    -20.49304246	    394.09445809	      0.00000000	      0.00000000	    310.70503696	    -58.75167926	    285.74109739	    -72.05264712	     74.76997028	    480.09700168	      0.00000000	      0.00000000	    190.40819996	   -113.62235176	    -90.92527984	     53.94043199	    124.54052923
      0.48000000	     10.53792138	    -28.67592068	     14.37367378	      2.98668989	     -0.66488692	     -0.03294465	    -46.57788738	     11.08521749	      0.61607632	    347.10887270	      0.00000000	      0.00000000	    287.60768498	    -51.67010493	    308.13192599	    -60.97962865	     84.81377517	    449.28058173	      0.00000000	      0.00000000	    196.01849411	    -98.84087659	    -74.88623363	     48.78199225	    118.55542163
      0.48500000	     -5.76908015	    -19.11254033	     18.13728062	      3.00333616	     -0.59764797	     -0.04460678	    -57.75991578	      4.54709838	     17.48040781	    295.51832258	      0.00000000	      0.00000000	    269.49834959	    -35.06917260	    334.10054023	    -48.87350491	     94.48210286	    416.11193562	      0.00000000	      0.00000000	    197.65867763	    -86.18561230	    -52.59224563	     43.37372816	    107.97455968
      0.49000000	    -21.75352793	     -8.35129248	     23.57690394	      3.02404849	     -0.52895334	     -0.05489926	    -70.32614183	     -4.71966422	     27.34264264	    242.46984484	      0.00000000	      0.00000000	    257.60319430	    -11.58132532	    359.05476276	    -35.34409199	    103.73766480	    381.41745449	      0.00000000	      0.00000000	    195.21181718	    -77.25096653	    -28.73115773	     37.10260587	     93.00090735
      0.49500000	    -33.44301832	      3.72503534	     30.13914311	      3.04400817	     -0.46084283	     -0.06322140	    -86.23855749	    -16.99170776	     30.17183355	    191.36310486	      0.00000000	      0.00000000	    250.76888688	     13.04121013	    378.33396642	    -19.61276007	    111.12412510	    345.72806405	      0.00000000	      0.00000000	    189.60266046	    -73.00456806	     -8.14230217	     28.64565517	     75.58131600
      0.50000000	    -38.55692367	     17.12768290	     36.68539339	      3.06098039	     -0.39468998	     -0.06895713	   -106.42055229	    -31.92568066	     27.70658420	    144.69494599	      0.00000000	      0.00000000	    246.90799217	     33.17385726	    388.93214122	     -1.35974464	    114.71421483	    309.20010938	      0.00000000	      0.00000000	    182.69226980	    -73.30282350	      6.17106093	     16.94185122	     58.26473018
      0.50500000	    -37.20266224	     31.36819568	     42.26037570	      3.07682581	     -0.33075066	     -0.07142161	   -130.57004106	    -48.40431745	     22.22669561	    103.09020815	      0.00000000	      0.00000000	    243.90725118	     45.90349175	    390.33612939	     18.67751225	    113.34820126	    271.65254748	      0.00000000	      0.00000000	    176.92942960	    -76.84519586	     14.02189556	      2.03180097	     43.01502979
      0.51000000	    -31.52916808	     45.63328082	     46.25492228	      3.09565368	     -0.26844251	     -0.06950168	   -157.22242853	    -64.88989861	     15.91447510	     65.51611448	      0.00000000	      0.00000000	    240.07740302	     51.53855107	    384.30858623	     39.02381117	    107.01122090	    232.76371730	      0.00000000	      0.00000000	    174.51452141	    -81.66720930	     17.61080993	    -15.17578591	     30.79203185
      0.51500000	    -24.75629200	     59.39699164	     48.10908095	      3.11997076	     -0.20742848	     -0.06163986	   -183.80266413	    -80.19178294	     10.72922298	     30.57701294	      0.00000000	      0.00000000	    234.23729117	     52.58343260	    374.11284848	     58.39153298	     96.35769788	    192.45050662	      0.00000000	      0.00000000	    176.30394674	    -85.71253690	     20.24165689	    -33.83384967	     21.74880210
      0.52000000	    -19.96157102	     72.69914184	     47.25364317	      3.14841378	     -0.14819847	     -0.04675620	   -207.16423368	    -93.95108342	      8.14147759	     -2.37958024	      0.00000000	      0.00000000	    225.43373642	     52.34262853	    363.39402012	     76.26269592	     82.26962748	    151.18155905	      0.00000000	      0.00000000	    181.26647934	    -87.08359553	     24.87319400	    -53.57208565	     15.57131914
      0.52500000	    -18.84175506	     85.65533826	     43.47433604	      3.17706977	     -0.09107707	     -0.02548230	   -225.04964206	   -106.31108806	      8.59336270	    -33.35800401	      0.00000000	      0.00000000	    212.48055628	     53.38266561	    354.64005365	     92.52454871	     65.77111379	    109.83236599	      0.00000000	      0.00000000	    186.93098957	    -84.10854065	     32.85483771	    -73.94534703	     11.86712481
      0.53000000	    -21.04707215	     97.75435916	     37.18735677	      3.20261033	     -0.03465055	     -0.00052286	   -237.46815916	   -117.16657586	     11.29478787	    -62.52707889	      0.00000000	      0.00000000	    193.75222496	     56.24076385	    347.98329543	    106.66486950	     47.90484294	     69.12580483	      0.00000000	      0.00000000	    190.48778583	    -75.53545671	     43.35286426	    -93.73528200	     10.55307488
      0.53500000	    -24.63201508	    107.82394189	     29.30353915	      3.22410187	      0.02436979	      0.02414130	   -246.55574898	   -125.90965929	     14.67750974	    -90.53021325	      0.00000000	      0.00000000	    167.56171009	     59.32029414	    341.43315126	    117.59526965	     29.47719018	     29.17229136	      0.00000000	      0.00000000	    189.94189451	    -60.95360390	     53.91028014	   -111.08608635	     11.95061394
      0.54000000	    -27.33416089	    114.76115471	     20.91826802	      3.24261910	      0.08929269	      0.04460962	   -254.96257175	   -131.95020673	     17.07743857	   -117.92010274	      0.00000000	      0.00000000	    133.03974698	     60.13376085	    332.43137361	    124.36332900	     11.02946850	    -10.48007453	      0.00000000	      0.00000000	    184.88746740	    -41.24938333	     61.85614373	   -124.42995850	     16.44902326
      0.54500000	    -27.82976487	    118.32440471	     13.08093596	      3.25998690	      0.16104124	      0.05835400	   -264.08543383	   -135.41117003	     17.15163899	   -144.36778021	      0.00000000	      0.00000000	     90.96731293	     57.09537595	    319.52506957	    126.97066610	     -6.90047158	    -50.35070471	      0.00000000	      0.00000000	    176.62867221	    -18.67726171	     65.72933247	   -133.34395681	     23.98384444
      0.55000000	    -26.22975834	    119.31681179	      6.61905776	      3.27784923	      0.23728123	      0.06499608	   -273.38473502	   -137.29588345	     14.04601624	   -168.45535100	      0.00000000	      0.00000000	     43.74442073	     50.78801826	    303.03173029	    126.48973216	    -23.63222173	    -90.54436560	      0.00000000	      0.00000000	    167.51750228	      3.69835911	     65.89332129	   -138.67869079	     33.75828695
      0.55500000	    -23.58825849	    119.05922320	      1.95943516	      3.29734200	      0.31397913	      0.06628355	   -281.16848567	   -138.92762501	      7.63447110	   -188.34399355	      0.00000000	      0.00000000	     -5.83572704	     43.71806042	    284.35798287	    124.40699891	    -38.55633822	   -130.71828103	      0.00000000	      0.00000000	    159.75224038	     23.01334384	     63.98703067	   -141.97659657	     44.46878539
      0.56000000	    -20.87836504	    118.61378051	     -0.96099416	      3.31914132	      0.38802887	      0.06539118	   -286.12782749	   -141.08592086	     -1.17219491	   -202.82881157	      0.00000000	      0.00000000	    -56.12827079	     38.45939534	    264.62906140	    121.78618145	    -51.41123765	   -170.44875625	      0.00000000	      0.00000000	    154.44147356	     37.61454925	     61.66432389	   -144.67840241	     54.87708509
      0.56500000	    -18.29773801	    118.31862200	     -2.55681343	      3.34349826	      0.45859276	      0.06583235	   -288.31309667	   -143.48783693	    -10.47601742	   -211.97045867	      0.00000000	      0.00000000	   -107.07178313	     35.54517273	    243.87496482	    118.86007417	    -62.23603562	   -209.50625561	      0.00000000	      0.00000000	    151.60559922	     47.48297588	     59.63300598	   -147.56366366	     64.24633770
      0.57000000	    -15.38918918	    117.78917253	     -3.26486228	      3.37012626	      0.52635168	      0.07008673	   -288.87463043	   -144.90216560	    -18.06755411	   -216.98290118	      0.00000000	      0.00000000	   -159.25351513	     32.81837893	    221.41713647	    115.14673233	    -71.06361854	   -247.76190078	      0.00000000	      0.00000000	    150.55725344	     53.79907295	     57.63566954	   -150.50336304	     72.30123754
      0.57500000	    -11.63631174	    116.29700713	     -3.25814042	      3.39818503	      0.59186473	      0.07830201	   -289.08682021	   -143.86727199	    -22.54853720	   -219.60543661	      0.00000000	      0.00000000	   -212.83835589	     26.69547292	    196.82074965	    109.98202232	    -77.74538776	   -285.00955569	      0.00000000	      0.00000000	    149.86346830	     58.05148545	     55.08539390	   -152.60192036	     78.85927674
      0.58000000	     -6.88896291	    113.47246582	     -2.38110072	      3.42652105	      0.65437888	      0.08788947	   -289.57384860	   -139.81757915	    -24.37020132	   -221.29859949	      0.00000000	      0.00000000	   -267.34005001	     14.38244471	    170.41581460	    103.42666664	    -82.09951829	   -321.02512130	      0.00000000	      0.00000000	    147.45459457	     61.23189265	     51.65812554	   -152.91975982	     83.47667792
      0.58500000	     -1.39574125	    109.99262474	     -0.31168835	      3.45401993	      0.71151487	      0.09451786	   -290.13141206	   -133.96729471	    -26.00975125	   -222.62289122	      0.00000000	      0.00000000	   -321.82481675	     -4.32574073	    143.15870707	     97.05337899	    -84.19863784	   -355.75574447	      0.00000000	      0.00000000	    141.44373007	     63.43154321	     47.50297342	   -151.44746899	     85.30334318
      0.59000000	      4.34406161	    107.57892947	      3.13295122	      3.47993030	      0.75991147	      0.09412061	   -289.98858483	   -129.07255485	    -30.84877986	   -223.17132628	      0.00000000	      0.00000000	   -374.87616354	    -26.59151533	    116.22210762	     93.67748989	    -84.53678240	   -389.38188776	      0.00000000	      0.00000000	    130.93639742	     64.03789413	     43.17010742	   -149.46079559	     83.33165071
      0.59500000	      9.72225035	    108.06174917	      7.74486073	      3.50412120	      0.79670609	      0.08497591	   -288.27403977	   -127.93089182	    -41.35219915	   -222.14301367	      0.00000000	      0.00000000	   -424.56082988	    -47.60393739	     90.60717897	     95.79811319	    -83.96154941	   -422.21947589	      0.00000000	      0.00000000	    116.24693597	     62.38935759	     39.41008215	   -148.83962486	     77.05427648
      0.60000000	     14.12809097	    112.21394878	     12.91875015	      3.52721294	      0.82099136	      0.06867547	   -284.45340110	   -131.70023995	    -57.79282287	   -219.10120073	      0.00000000	      0.00000000	   -468.87145898	    -62.48758580	     66.88480264	    103.89627254	    -83.41382098	   -454.61472002	      0.00000000	      0.00000000	     98.69354231	     58.38695787	     36.96393566	   -150.92805547	     67.02498606
      0.60500000	     16.97612083	    119.35224423	     17.82456442	      3.55054611	      0.83415411	      0.04907169	   -278.42472698	   -139.44299527	    -78.29280061	   -214.26361666	      0.00000000	      0.00000000	   -506.30774329	    -67.93575941	     45.18228576	    116.09598182	    -83.66074132	   -486.93733729	      0.00000000	      0.00000000	     80.15105324	     52.63667515	     36.51117616	   -155.86293460	     54.80632518
      0.61000000	     17.74660055	    127.93845023	     21.64237391	      3.57588935	      0.83901354	      0.02991218	   -270.35642443	   -149.10108084	   -100.01606590	   -208.24019700	      0.00000000	      0.00000000	   -535.92064618	    -63.04224401	     25.32793822	    129.41442102	    -85.17799733	   -519.59122268	      0.00000000	      0.00000000	     62.50759858	     46.11730370	     38.64926903	   -162.75766844	     42.36945523
      0.61500000	     16.20881253	    136.46338349	     23.92670216	      3.60461660	      0.83850186	      0.01325365	   -260.68312673	   -158.70202139	   -120.66243466	   -201.65299549	      0.00000000	      0.00000000	   -556.92380435	    -49.38370013	      6.95192286	    141.34096247	    -88.08885758	   -552.87337817	      0.00000000	      0.00000000	     47.16573005	     39.77195202	     43.58757354	   -170.32696870	     31.30794953
      0.62000000	     12.60377762	    143.82183487	     24.98391592	      3.63647552	      0.83439433	     -0.00043367	   -250.11367452	   -166.71717073	   -139.20966667	   -194.83554838	      0.00000000	      0.00000000	   -568.57792621	    -30.26112217	    -10.33603989	    150.49667937	    -92.03277026	   -586.71871681	      0.00000000	      0.00000000	     34.62612223	     34.30175648	     50.81874203	   -177.26686818	     22.24747781
      0.62500000	      7.53748899	    149.20452727	     25.81135692	      3.66902073	      0.82661070	     -0.01147471	   -239.36248435	   -171.84955992	   -155.55954149	   -187.64331833	      0.00000000	      0.00000000	   -570.61599470	     -9.48509435	    -26.72634473	    156.40345430	    -96.20723187	   -620.65368918	      0.00000000	      0.00000000	     24.34962042	     30.08082821	     59.23402062	   -182.33055678	     14.81795760
      0.63000000	      1.85695879	    152.05525162	     27.44941998	      3.69867154	      0.81374257	     -0.02035582	   -229.01692373	   -173.09866377	   -169.81617838	   -179.63586730	      0.00000000	      0.00000000	   -563.86412792	      9.26679363	    -42.40503169	    159.12244669	    -99.86589311	   -654.10872085	      0.00000000	      0.00000000	     15.13058380	     27.20401820	     67.45443011	   -184.57737928	      8.17768996
      0.63500000	     -3.36663717	    152.15960171	     30.25796658	      3.72262701	      0.79434200	     -0.02717194	   -219.70554902	   -170.06380140	   -181.84279876	   -170.57917838	      0.00000000	      0.00000000	   -550.61877656	     22.44823422	    -58.00299315	    159.00153738	   -102.91115797	   -686.73705160	      0.00000000	      0.00000000	      5.81272256	     25.82436524	     74.05832195	   -183.71943603	      1.63294075
      0.64000000	     -7.09869231	    149.49457636	     33.72813882	      3.73991009	      0.76762627	     -0.03136254	   -211.98217859	   -162.84888837	   -190.95696980	   -160.69689546	      0.00000000	      0.00000000	   -534.43775775	     26.92054669	    -74.48698370	    156.32779918	   -105.93229584	   -718.36266652	      0.00000000	      0.00000000	     -4.15311756	     26.60400073	     77.90762967	   -179.96710801	     -5.04084787
      0.64500000	     -8.86676759	    143.86509802	     36.95112476	      3.75098113	      0.73326281	     -0.03225523	   -205.80575063	   -151.54796908	   -195.72134931	   -150.41680709	      0.00000000	      0.00000000	   -519.27687497	     20.71200899	    -92.39469047	    151.01093168	   -109.64897508	   -748.65653322	      0.00000000	      0.00000000	    -14.66498557	     30.85533355	     78.62662977	   -173.37951284	    -11.61801012
      0.65000000	     -9.06522558	    134.74015158	     39.32809090	      3.75672935	      0.69104101	     -0.03002524	   -200.22396084	   -135.89833265	   -194.17894310	   -139.92710522	      0.00000000	      0.00000000	   -508.39386088	      3.64677439	   -111.18181647	    142.57640888	   -114.33775126	   -776.87186108	      0.00000000	      0.00000000	    -25.32874855	     40.32238716	     76.84508333	   -163.42311552	    -17.57265842
      0.65500000	     -8.68446160	    121.47265279	     40.89573512	      3.75772376	      0.64099107	     -0.02590001	   -193.66363680	   -115.46551425	   -184.46804146	   -128.85538606	      0.00000000	      0.00000000	   -503.43903952	    -22.58527020	   -129.31065293	    130.41327762	   -119.78588839	   -801.79670420	      0.00000000	      0.00000000	    -35.75857251	     56.96781098	     73.87982719	   -149.20410200	    -22.16841984
      0.66000000	     -8.64407689	    103.68411818	     42.05285014	      3.75403339	      0.58370805	     -0.02134610	   -184.63105624	    -90.13651988	   -165.34578136	   -116.16302143	      0.00000000	      0.00000000	   -503.63937154	    -54.87434674	   -144.97725151	    114.05691611	   -125.75383640	   -821.86470798	      0.00000000	      0.00000000	    -45.46622430	     82.86304944	     70.99661410	   -130.07879690	    -24.56928486
      0.66500000	     -9.34760325	     81.47431952	     43.13605502	      3.74548435	      0.52030641	     -0.01741232	   -172.22848248	    -60.41056819	   -136.42134486	   -100.26190058	      0.00000000	      0.00000000	   -505.03742333	    -89.19131560	   -156.75365335	     93.39318512	   -132.37459979	   -835.29740830	      0.00000000	      0.00000000	    -53.47408557	    119.84586121	     68.88724820	   -105.98371087	    -24.10913508
      0.67000000	    -10.81402160	     55.37153148	     44.29843783	      3.73207816	      0.45195718	     -0.01500143	   -156.13898483	    -27.30175261	    -98.25304477	    -79.34099111	      0.00000000	      0.00000000	   -500.41570523	   -120.78026366	   -163.66962826	     68.77474803	   -140.05272582	   -840.27876933	      0.00000000	      0.00000000	    -58.16445168	    168.91698302	     67.78029904	    -77.31277556	    -20.55787843
      0.67500000	    -12.94548163	     26.27709454	     45.57545693	      3.71430768	      0.37969812	     -0.01522773	   -136.48721374	      7.81394838	    -52.48456186	    -51.86680733	      0.00000000	      0.00000000	   -480.65960366	   -144.45341592	   -165.16695782	     41.11538766	   -149.06408326	   -835.31049472	      0.00000000	      0.00000000	    -57.62838864	    229.87339669	     67.71483872	    -44.82906245	    -14.16498633
      0.68000000	    -15.39088628	     -4.39509543	     46.85353845	      3.69315045	      0.30489257	     -0.01899780	   -114.06962156	     43.12520142	     -1.96336701	    -17.16478813	      0.00000000	      0.00000000	   -437.61142310	   -155.64058070	   -161.46325455	     12.00900137	   -159.25753573	   -819.74908002	      0.00000000	      0.00000000	    -50.20584006	    301.41679387	     68.35703608	     -9.93460607	     -5.57818291
      0.68500000	    -17.29709359	    -34.60176297	     47.85686906	      3.66980605	      0.22968635	     -0.02642085	    -90.61136344	     76.35544771	     49.39850511	     24.10527608	      0.00000000	      0.00000000	   -367.47567293	   -151.93331812	   -153.89626050	    -16.28571901	   -169.89765275	   -794.15064914	      0.00000000	      0.00000000	    -34.94432691	    381.36184379	     68.68149507	     25.10990832	      4.16715419
      0.69000000	    -17.59908849	    -61.95512198	     48.36705254	      3.64551245	      0.15668599	     -0.03692831	    -68.34792096	    105.16746875	     97.16479840	     69.85416360	      0.00000000	      0.00000000	   -273.03009702	   -133.95809310	   -144.46178663	    -41.25179777	   -179.57436398	   -760.03589688	      0.00000000	      0.00000000	    -12.10601227	    466.48153058	     67.28636452	     57.56022776	     13.68329526
      0.69500000	    -15.73611914	    -84.36507646	     48.44444111	      3.62144313	      0.08806576	     -0.04981015	    -49.00888681	    127.78377276	    137.22038121	    117.05814760	      0.00000000	      0.00000000	   -163.25216390	   -104.83430580	   -134.77177562	    -60.81298037	   -186.33963526	   -719.27709345	      0.00000000	      0.00000000	     16.34851063	    551.90143937	     63.25554404	     84.98753153	     21.47124161
      0.70000000	    -12.05650143	   -100.56958009	     48.32255096	      3.59843125	      0.02493789	     -0.06441605	    -33.03202847	    143.26027020	    166.58985226	    162.68791371	      0.00000000	      0.00000000	    -50.60620862	    -68.76473946	   -125.41981501	    -73.85392032	   -188.19014691	   -673.65608324	      0.00000000	      0.00000000	     46.81230172	    630.64320008	     56.72236110	    105.84179666	     26.27383412
      0.70500000	     -7.57544507	   -110.24905839	     48.12127519	      3.57676727	     -0.03265498	     -0.07991741	    -19.61694890	    151.34120710	    183.86289993	    204.50548923	      0.00000000	      0.00000000	     52.59705544	    -29.85907334	   -116.13026759	    -80.31878148	   -183.77393270	   -624.64797065	      0.00000000	      0.00000000	     74.98419228	    694.52795704	     48.72014421	    119.49352878	     27.40040489
      0.71000000	     -3.38860117	   -113.82492617	     47.72887598	      3.55644802	     -0.08539125	     -0.09503009	     -7.48191422	    152.26530825	    189.12584260	    241.29749950	      0.00000000	      0.00000000	    137.37918118	      8.23542138	   -106.25850203	    -81.04329201	   -172.99144170	   -573.10391442	      0.00000000	      0.00000000	     97.38008900	    736.63009483	     40.61172093	    125.99560752	     24.96950341
      0.71500000	     -0.17699176	   -112.15333726	     46.90811063	      3.53753776	     -0.13422081	     -0.10804629	      4.31259677	    146.67444614	    183.53380503	    272.67065320	      0.00000000	      0.00000000	    199.64914024	     42.15180215	    -95.21702843	    -77.44699873	   -157.06983616	   -518.96007228	      0.00000000	      0.00000000	    112.36298458	    753.40097640	     33.48835716	    125.84845903	     19.88861292
      0.72000000	      1.98228674	   -106.24333344	     45.42694440	      3.52013970	     -0.17989295	     -0.11714120	     15.98925801	    135.51254820	    168.81508136	    298.74238305	      0.00000000	      0.00000000	    239.56526907	     68.80524982	    -82.74621258	    -71.12716921	   -138.14088294	   -461.45440385	      0.00000000	      0.00000000	    119.91236306	    744.88866946	     27.77183248	    119.83893150	     13.48568682
      0.72500000	      3.53233651	    -97.09178603	     43.08395184	      3.50413647	     -0.22263235	     -0.12070185	     27.15903440	    119.91107244	    147.08567160	    319.91132219	      0.00000000	      0.00000000	    259.59229224	     85.97149310	    -69.06582523	    -63.52876232	   -118.76629788	   -399.85415264	      0.00000000	      0.00000000	    120.65257807	    713.77499961	     23.14636912	    108.94255522	      7.02145597
      0.73000000	      5.21395468	    -85.66200149	     39.70168989	      3.48908827	     -0.26215847	     -0.11766342	     37.16629579	    101.10976006	    120.90857097	    336.81074198	      0.00000000	      0.00000000	    262.96022976	     93.06763574	    -54.88301822	    -55.82697209	   -101.43548421	   -334.11523067	      0.00000000	      0.00000000	    115.39697319	    664.46472392	     18.77628346	     94.30420941	      1.36292059
      0.73500000	      7.81200339	    -72.89790031	     35.19869948	      3.47433729	     -0.29799877	     -0.10794151	     45.44234483	     80.33811743	     93.06729172	    350.37755847	      0.00000000	      0.00000000	    253.24677745	     91.48003059	    -41.24898700	    -48.90520972	    -87.71685318	   -265.06904058	      0.00000000	      0.00000000	    105.64877760	    602.24052967	     13.63765906	     77.24296490	     -3.07490938
      0.74000000	     11.92489020	    -59.64662026	     29.72604424	      3.45919807	     -0.32987341	     -0.09278275	     51.70480555	     58.65696964	     65.97158198	    361.75925893	      0.00000000	      0.00000000	    234.46542765	     84.02543024	    -29.39448165	    -43.23979893	    -77.09556496	   -194.40194284	      0.00000000	      0.00000000	     94.21130984	    531.98224808	      6.85294985	     59.15132452	     -6.25733826
      0.74500000	     17.77032263	    -46.49352373	     23.76001071	      3.44315915	     -0.35803548	     -0.07474925	     55.99278346	     36.87186034	     41.18396297	    371.97775433	      0.00000000	      0.00000000	    210.88164192	     73.65249176	    -20.64797553	    -38.68721239	    -66.04736781	   -124.81411107	      0.00000000	      0.00000000	     84.84504952	    456.53821991	     -1.98951682	     41.23977246	     -8.54896378
      0.75000000	     25.05874453	    -33.61405067	     18.03210308	      3.42599288	     -0.38353286	     -0.05717234	     58.66458586	     15.49672618	     19.36144826	    381.66182903	      0.00000000	      0.00000000	    186.48890459	     62.24424314	    -16.26195138	    -34.36681835	    -48.45805021	    -59.98206587	      0.00000000	      0.00000000	     80.85299639	    375.74895153	    -12.60550141	     24.22774475	    -10.78838167
      0.75500000	     33.04134970	    -20.75198344	     13.26585569	      3.40766693	     -0.40817399	     -0.04309161	     60.38754451	     -5.29546315	      0.55027897	    391.11522778	      0.00000000	      0.00000000	    164.59198211	     50.39443803	    -16.95758764	    -28.84368119	    -18.27500050	     -3.60951189	      0.00000000	      0.00000000	     83.34037713	    287.17532228	    -24.06911563	      8.17137819	    -14.17916356
      0.76000000	     40.82370251	     -7.35448067	      9.87587870	      3.38817776	     -0.43396220	     -0.03415842	     61.95244760	    -25.65505343	    -15.41767584	    400.52093112	      0.00000000	      0.00000000	    147.56858167	     37.79948494	    -22.48478366	    -20.56796334	     26.80326557	     42.11524927	      0.00000000	      0.00000000	     89.95985865	    188.07729934	    -35.26680982	     -7.44986152	    -19.91074617
      0.76500000	     47.86068598	      7.19469981	      7.85011576	      3.36759949	     -0.46218639	     -0.03031025	     63.80319710	    -45.90663642	    -28.77263647	    409.87072141	      0.00000000	      0.00000000	    136.29177608	     23.38116118	    -31.71125205	     -8.32110647	     83.32440910	     77.46785273	      0.00000000	      0.00000000	     94.64083937	     77.10663486	    -45.56439658	    -23.43033073	    -28.67086816
      0.77000000	     54.30449007	     23.24768728	      6.84945733	      3.34636054	     -0.49280075	     -0.03036621	     65.61740072	    -66.28109672	    -39.90002665	    418.66911323	      0.00000000	      0.00000000	    129.30849145	      5.35567164	    -43.14121256	      8.39027739	    142.82858098	    105.01074398	      0.00000000	      0.00000000	     88.60619677	    -44.73631971	    -55.21599114	    -40.37651350	    -40.27066248
      0.77500000	     60.77170508	     40.48706320	      6.40708491	      3.32538692	     -0.52479811	     -0.03285340	     66.59446112	    -86.57200546	    -49.28268984	    425.97765702	      0.00000000	      0.00000000	    123.08618671	    -17.99718596	    -55.13973205	     28.93016973	    194.25144345	    128.68453724	      0.00000000	      0.00000000	     62.90488184	   -173.37340660	    -65.01136500	    -58.15711766	    -53.57239403
      0.78000000	     67.52716904	     57.73222730	      6.12785636	      3.30582054	     -0.55752307	     -0.03652119	     66.49341436	   -105.94935908	    -57.15474302	    431.02508156	      0.00000000	      0.00000000	    114.13518080	    -47.06916474	    -65.58141433	     51.37810394	    226.86966617	    152.64950943	      0.00000000	      0.00000000	     12.16242686	   -301.33685110	    -75.23805088	    -75.61598667	    -66.82238067
      0.78500000	     73.83283998	     73.30829571	      5.77205980	      3.28838591	     -0.59163613	     -0.04044392	     66.42768057	   -123.25316962	    -63.20956343	    433.83522986	      0.00000000	      0.00000000	    101.57333529	    -80.23023269	    -71.66403275	     72.97878753	    233.07499340	    180.14753086	      0.00000000	      0.00000000	    -62.01908109	   -418.35980681	    -84.92702435	    -90.99444355	    -78.24121968
      0.79000000	     78.13204947	     85.90481025	      5.18798762	      3.27272070	     -0.62860871	     -0.04385912	     68.59340184	   -137.72056398	    -66.70672864	    435.31318309	      0.00000000	      0.00000000	     87.86444441	   -114.43761609	    -70.57320917	     91.13831189	    210.37308145	    212.65869235	      0.00000000	      0.00000000	   -150.29615423	   -513.11305169	    -92.19960143	   -102.97766675	    -86.63135168
      0.79500000	     78.79847602	     95.38920152	      4.29906667	      3.25697095	     -0.66926043	     -0.04624114	     75.30416115	   -149.60984165	    -66.90973541	    436.83403604	      0.00000000	      0.00000000	     77.25896729	   -146.63928984	    -60.49601972	    104.48804497	    162.43311485	    249.81634953	      0.00000000	      0.00000000	   -238.35563284	   -576.34525053	    -95.32922421	   -111.61577564	    -91.89548404
      0.80000000	     74.83005376	    102.96726817	      3.29555072	      3.23785813	     -0.71257440	     -0.04784597	     88.07926341	   -160.15124750	    -63.50685931	    439.62723756	      0.00000000	      0.00000000	     73.34024297	   -174.68114271	    -41.06710623	    113.36517121	     98.80822863	    290.42675068	      0.00000000	      0.00000000	   -311.47552870	   -604.31785569	    -93.65933719	   -118.34538128	    -95.26493014
      0.80500000	     66.29459635	    110.47879380	      2.86477893	      3.21138388	     -0.75540245	     -0.05013533	    107.00886333	   -170.73258103	    -56.85213068	    444.16888474	      0.00000000	      0.00000000	     77.33027337	   -197.15518412	    -13.15568988	    119.33965241	     32.70902255	    334.08828721	      0.00000000	      0.00000000	   -358.11100262	   -600.19781847	    -88.03952794	   -125.00237394	    -98.97262919
      0.81000000	     54.46450883	    119.23091293	      4.22797227	      3.17424018	     -0.79307279	     -0.05546440	    130.49922949	   -181.78508627	    -48.05728044	    449.81276656	      0.00000000	      0.00000000	     87.89733556	   -212.91997850	     21.48738417	    124.15116968	    -22.46820439	    382.04277796	      0.00000000	      0.00000000	   -371.46043325	   -572.95018910	    -80.68617220	   -132.47060084	   -105.42621953
      0.81500000	     41.51977164	    129.10279603	      8.84403466	      3.12560848	     -0.82056807	     -0.06597209	    155.60410820	   -192.07216268	    -38.77201032	    454.85025126	      0.00000000	      0.00000000	    102.00055744	   -221.18408962	     60.31053153	    128.82592911	    -56.17126479	    436.25261359	      0.00000000	      0.00000000	   -349.75367371	   -535.03214544	    -74.42728664	   -139.88761025	   -116.20363288
      0.82000000	     29.99130462	    138.40884382	     17.76558510	      3.06838393	     -0.83365583	     -0.08199280	    178.79321055	   -198.80744863	    -30.47368833	    456.95184253	      0.00000000	      0.00000000	    115.97695347	   -221.98408112	     99.70738059	    133.34825962	    -62.62865767	    497.20998143	      0.00000000	      0.00000000	   -295.83879490	   -499.14095645	    -71.74760002	   -144.89334535	   -131.30364438
      0.82500000	     22.24723925	    144.49472009	     30.98560607	      3.00878256	     -0.82947220	     -0.10096857	    196.76427431	   -198.49965209	    -23.66056712	    453.75530186	      0.00000000	      0.00000000	    126.59499370	   -216.23491377	    134.79368726	    136.78115763	    -41.83447522	    562.02465323	      0.00000000	      0.00000000	   -216.22430068	   -474.06007282	    -74.20014649	   -144.62791602	   -149.09629252
      0.83000000	     20.03080648	    144.74770085	     47.22319507	      2.95441565	     -0.80664380	     -0.11806853	    207.18580140	   -188.23083354	    -17.66771061	    443.42617425	      0.00000000	      0.00000000	    131.91565466	   -205.18910747	    159.76418403	    137.73005195	      0.72902187	    623.86130564	      0.00000000	      0.00000000	   -120.12114017	   -461.51980314	    -82.19694900	   -136.86674928	   -166.93838346
      0.83500000	     23.97949472	    137.59533822	     64.10901785	      2.91211374	     -0.76543793	     -0.12842054	    209.41038707	   -167.05163809	    -11.18952780	    425.14444021	      0.00000000	      0.00000000	    131.59785348	   -189.87479617	    168.98731031	    135.00851798	     55.76946513	    672.84591874	      0.00000000	      0.00000000	    -18.56841156	   -456.20318064	    -94.85259115	   -120.87042997	   -181.86373049
      0.84000000	     33.31264668	    122.98679702	     78.49390920	      2.88648423	     -0.70808659	     -0.12946436	    204.93895891	   -136.77916809	     -2.83501469	    399.41955573	      0.00000000	      0.00000000	    126.60221663	   -170.90674160	    158.51249922	    128.04606357	    112.57459926	    698.33049343	      0.00000000	      0.00000000	     77.28279228	   -448.72968876	   -109.87592937	    -97.62976771	   -190.99299997
      0.84500000	     45.89614147	    102.09027456	     86.96542389	      2.87902692	     -0.63888995	     -0.12205868	    197.33121028	   -101.38789072	      8.81432384	    368.09116277	      0.00000000	      0.00000000	    118.74875625	   -148.71302624	    127.55703050	    116.68025067	    161.30889437	    692.21375092	      0.00000000	      0.00000000	    158.86495708	   -429.74681733	   -123.78472524	    -69.34556939	   -191.87003254
      0.85000000	     58.71193021	     76.55892433	     86.66598921	      2.88761203	     -0.56371436	     -0.10992078	    191.44373096	    -65.24632123	     25.42236045	    333.98344144	      0.00000000	      0.00000000	    110.41866815	   -124.09007544	     79.38489475	    100.67342877	    194.72585533	    652.09377830	      0.00000000	      0.00000000	    222.33585654	   -393.43311573	   -132.61017141	    -38.54220575	   -182.90163483
      0.85500000	     68.77083711	     48.05539054	     76.02622793	      2.90702141	     -0.48872551	     -0.09768825	    191.93749823	    -31.58172281	     48.72401501	    300.22288259	      0.00000000	      0.00000000	    104.10851773	    -98.69003909	     20.72760257	     79.67212195	    208.99552410	    582.48946573	      0.00000000	      0.00000000	    268.70363366	   -339.37778847	   -133.10365151	     -7.55560066	   -163.71649571
      0.86000000	     74.28957892	     18.30427801	     55.11344756	      2.93095987	     -0.41857062	     -0.08850593	    201.33279074	     -2.11094168	     79.56446358	    269.29506119	      0.00000000	      0.00000000	    101.63328314	    -74.90628930	    -40.44303673	     53.83279914	    203.78627767	    493.37776805	      0.00000000	      0.00000000	    301.89053457	   -272.44309296	   -124.11672704	     21.40528598	   -135.32579888
      0.86500000	     75.37179835	    -10.71384131	     25.83446762	      2.95455690	     -0.35500090	     -0.08252949	    218.66966819	     22.57641331	    116.53945468	    242.20058782	      0.00000000	      0.00000000	    103.45226790	    -55.15594699	    -97.51844870	     24.55611027	    182.03784290	    396.98946156	      0.00000000	      0.00000000	    325.89015504	   -201.07962227	   -107.26559211	     46.18649585	   -100.25720865
      0.87000000	     73.57342772	    -36.90161851	     -7.95727255	      2.97586468	     -0.29698838	     -0.07721803	    239.83621158	     42.68543592	    155.31371039	    218.17415534	      0.00000000	      0.00000000	    108.64290512	    -41.07688342	   -146.62052087	     -5.45586481	    149.37163263	    304.57219884	      0.00000000	      0.00000000	    342.69054704	   -134.84830063	    -86.19593815	     65.07127524	    -62.59228769
      0.87500000	     70.72747499	    -58.54075429	    -40.96588061	      2.99555053	     -0.24213854	     -0.06896518	    259.46025738	     59.09334342	    189.51827073	    195.13298647	      0.00000000	      0.00000000	    115.42989459	    -32.95572657	   -186.36068005	    -33.05054383	    112.79451147	    224.31514315	      0.00000000	      0.00000000	    352.08942963	    -81.51866197	    -64.88734699	     77.38294590	    -27.40907195
      0.88000000	     67.89902665	    -74.76309171	    -67.84316255	      3.01508662	     -0.18824959	     -0.05487490	    273.28710635	     73.09660435	    213.02143885	    170.68546203	      0.00000000	      0.00000000	    121.85362030	    -29.40885119	   -216.75633250	    -55.78595138	     78.93523705	    160.59669619	      0.00000000	      0.00000000	    353.03163090	    -44.47590291	    -46.09523622	     83.72950906	      0.58028543
      0.88500000	     64.97251044	    -85.62902956	    -84.95245259	      3.03468690	     -0.13424492	     -0.03377712	    279.89955463	     85.83103683	    222.35605931	    143.28631887	      0.00000000	      0.00000000	    126.31339496	    -27.60155123	   -238.19480767	    -72.56429713	     52.47227475	    114.11387497	      0.00000000	      0.00000000	    345.01882601	    -21.98809336	    -30.65938282	     85.59049539	     18.62718412
      0.89000000	     60.92583275	    -91.81664682	    -91.56789826	      3.05227084	     -0.08036161	     -0.00634535	    281.01914510	     97.68376020	    218.00825295	    112.95287574	      0.00000000	      0.00000000	    127.95900604	    -24.43271944	   -250.96880429	    -83.48096234	     35.24973735	     82.56040755	      0.00000000	      0.00000000	    328.55646797	     -9.08813487	    -17.80000936	     84.53539398	     26.83094664
      0.89500000	     54.59808437	    -94.21339569	    -89.83812973	      3.06400424	     -0.02760726	      0.02528232	    280.25040603	    108.18226530	    203.95239306	     81.10641761	      0.00000000	      0.00000000	    126.88531627	    -18.35841448	   -255.54195438	    -89.25410077	     26.33524181	     61.64966841	      0.00000000	      0.00000000	    304.76967529	     -0.81493356	     -6.11167892	     81.66208367	     27.70306437
      0.90000000	     45.54815278	    -93.68672234	    -83.53556066	      3.06633378	      0.02332818	      0.05794096	    280.90909822	    116.43331347	    185.65816649	     49.60042223	      0.00000000	      0.00000000	    123.90273811	    -10.53402965	   -253.29570198	    -90.73388162	     23.03652735	     46.20855085	      0.00000000	      0.00000000	    274.92995564	      5.36807716	      5.35043410	     77.61594726	     24.61575466
      0.90500000	     34.52485644	    -91.12402916	    -76.25092163	      3.05863795	      0.07301193	      0.08778570	    284.10000167	    121.80345708	    167.57312550	     19.52018052	      0.00000000	      0.00000000	    119.90793036	     -4.09842130	   -247.08528204	    -88.78354992	     22.50153645	     31.23326737	      0.00000000	      0.00000000	    240.43591629	      9.40398280	     16.53395817	     73.06977447	     20.11787642
      0.91000000	     23.26548403	    -87.54962709	    -70.07411102	      3.04470965	      0.12324482	      0.11088184	    288.16949476	    124.41008682	    151.58507364	     -9.43344243	      0.00000000	      0.00000000	    115.38814214	     -1.94830913	   -240.91998470	    -84.41992624	     22.96989423	     12.89266045	      0.00000000	      0.00000000	    203.11663683	     10.28547173	     26.64020583	     69.07904418	     15.18414829
      0.91500000	     13.73659378	    -84.09460431	    -65.47999941	      3.03163966	      0.17601046	      0.12434761	    289.85823273	    125.16247085	    137.32808676	    -38.55856347	      0.00000000	      0.00000000	    110.52620083	     -4.70847263	   -238.69707191	    -78.92719284	     23.80170866	    -10.71837605	      0.00000000	      0.00000000	    165.27835919	      7.63183165	     34.84534434	     66.89132246	      9.68258363
      0.92000000	      7.34940651	    -81.87556478	    -62.04038005	      3.02653438	      0.23238826	      0.12747672	    286.16280236	    125.50026645	    123.57696582	    -69.22109875	      0.00000000	      0.00000000	    105.71468677	    -10.34659393	   -242.76865243	    -73.87122619	     24.63379196	    -39.30079549	      0.00000000	      0.00000000	    129.20445272	      2.08839525	     40.81681699	     67.53188696	      3.34554582
      0.92500000	      4.70931272	    -81.78963160	    -59.06266166	      3.03308526	      0.29239094	      0.12192125	    275.45967108	    126.93640282	    109.34549926	   -102.18862658	      0.00000000	      0.00000000	    101.75630386	    -15.49201109	   -253.34345446	    -70.89060171	     24.89138651	    -70.65367265	      0.00000000	      0.00000000	     96.25538134	     -4.92665183	     44.53623221	     71.53493939	     -3.76275242
      0.93000000	      5.84134234	    -84.07621939	    -55.88656207	      3.04990562	      0.35536683	      0.11088931	    257.60336771	    130.29174576	     94.24642445	   -137.47104340	      0.00000000	      0.00000000	     99.27127756	    -17.32717322	   -268.87666173	    -71.04364096	     24.10513744	   -101.51711462	      0.00000000	      0.00000000	     65.99434394	    -11.46778683	     45.75510510	     78.65031498	    -11.48946322
      0.93500000	     10.32167456	    -87.92185688	    -52.12716090	      3.07137285	      0.42005108	      0.09813837	    233.78666789	    135.04351905	     78.53749129	   -174.39676318	      0.00000000	      0.00000000	     97.82380340	    -14.83060988	   -286.75173380	    -74.09139304	     22.27283999	   -128.67318070	      0.00000000	      0.00000000	     36.11004300	    -15.40652399	     43.94720969	     87.53698083	    -19.85577080
      0.94000000	     17.11665558	    -91.71775880	    -47.98780848	      3.09059470	      0.48438366	      0.08735805	    206.47065995	    139.61968611	     63.16442080	   -211.80642475	      0.00000000	      0.00000000	     95.91614480	     -9.04165779	   -303.82227342	    -78.55876394	     19.53286084	   -149.85965378	      0.00000000	      0.00000000	      3.61008284	    -15.07433445	     39.02801935	     95.96478650	    -28.80511888
      0.94500000	     24.54261739	    -94.01279389	    -44.35548086	      3.10317982	      0.54586868	      0.08168789	    178.87317974	    142.59558327	     49.58203466	   -248.47957765	      0.00000000	      0.00000000	     92.10856676	     -2.58026641	   -317.02234215	    -82.72762676	     15.56005585	   -164.17588484	      0.00000000	      0.00000000	    -33.46492093	     -9.87527564	     32.12118525	    101.76674733	    -37.70500819
      0.95000000	     30.70290941	    -94.45780876	    -42.32322723	      3.10978737	      0.60256792	      0.08284610	    153.78342298	    143.73345146	     39.04041744	   -283.73205962	      0.00000000	      0.00000000	     86.03533905	      1.50089505	   -324.20868737	    -85.76766678	      9.66960316	   -171.98413119	      0.00000000	      0.00000000	    -75.17876430	     -0.39789116	     25.49904641	    104.04581561	    -45.28250011
      0.95500000	     34.26640295	    -94.04765646	    -42.34129202	      3.11576759	      0.65399738	      0.09028738	    132.29683815	    144.07150820	     31.65706244	   -317.79286032	      0.00000000	      0.00000000	     78.28801443	      1.19527270	   -324.93576266	    -88.18965400	      1.65553877	   -174.51833806	      0.00000000	      0.00000000	   -120.14647822	     11.94026844	     21.55555588	    103.79907958	    -50.26503732
      0.96000000	     35.06945554	    -94.52809758	    -43.74296767	      3.12790644	      0.70106896	      0.10145973	    113.40172135	    145.17699318	     26.10569312	   -351.57476643	      0.00000000	      0.00000000	     69.69051815	     -3.55989906	   -320.59299351	    -91.42046033	     -7.65288420	   -173.36778481	      0.00000000	      0.00000000	   -166.58596125	     25.34657265	     21.53345550	    103.41423462	    -52.19394931
      0.96500000	     33.99592272	    -97.35519559	    -45.10127594	      3.15026835	      0.74485071	      0.11328571	     94.92512927	    148.14020585	     20.32434247	   -385.90089200	      0.00000000	      0.00000000	     60.89200174	    -11.10010376	   -313.52845648	    -96.82198548	    -16.78008877	   -169.94295596	      0.00000000	      0.00000000	   -213.10910747	     38.02195880	     25.02200635	    105.26139148	    -51.64893516
      0.97000000	     32.14227298	   -102.82388510	    -45.13143581	      3.18172866	      0.78504974	      0.12376664	     75.30401402	    152.89007808	     12.79810805	   -420.75040879	      0.00000000	      0.00000000	     52.29047583	    -18.89956455	   -305.57963505	   -104.72423736	    -24.58261781	   -165.13615676	      0.00000000	      0.00000000	   -258.88653628	     48.42112110	     30.59026729	    110.28791511	    -49.71313046
      0.97500000	     29.96377831	   -109.86331193	    -43.45819519	      3.21639498	      0.81960657	      0.13261713	     54.84528873	    158.20876898	      3.52428940	   -455.13991333	      0.00000000	      0.00000000	     43.91249718	    -24.40548620	   -297.09055942	   -114.03569483	    -31.00004671	   -159.39280376	      0.00000000	      0.00000000	   -303.31491141	     55.32363951	     36.89794643	    117.52503294	    -47.18661469
      0.98000000	     27.08139693	   -116.60610689	    -40.70375075	      3.24622004	      0.84577373	      0.14067652	     35.52847058	    162.41178251	     -6.06350496	   -487.71671516	      0.00000000	      0.00000000	     35.31485998	    -25.72264708	   -287.10421765	   -122.71202707	    -37.04354701	   -153.08809089	      0.00000000	      0.00000000	   -345.58571089	     57.73106389	     43.33037455	    124.79386402	    -44.21694839
      0.98500000	     22.79914931	   -121.30925821	    -37.92386555	      3.26448215	      0.86164457	      0.14869599	     19.59672541	    164.13971903	    -14.18823351	   -517.50220087	      0.00000000	      0.00000000	     25.75331150	    -22.22179146	   -274.47880654	   -128.75411867	    -44.09554756	   -146.86090552	      0.00000000	      0.00000000	   -384.49089144	     54.88192493	     49.83982882	    130.02139946	    -40.58399192
      0.99000000	     16.69641106	   -122.91489572	    -35.97336339	      3.26889835	      0.86685509	      0.15657166	      8.20601203	    162.61733390	    -19.96215755	   -544.20931998	      0.00000000	      0.00000000	     14.60546355	    -14.74392495	   -258.90928673	   -130.91637234	    -53.01980043	   -141.62008161	      0.00000000	      0.00000000	   -418.52516426	     46.67021916	     56.60354013	    132.06618709	    -36.23792420
      0.99500000	      8.62324839	   -121.01709817	    -35.22074940	      3.26295599	      0.86220364	      0.16357609	      1.24285462	    157.44284941	    -23.87681638	   -568.14265347	      0.00000000	      0.00000000	      1.89381717	     -5.02782314	   -240.87481298	   -128.77679763	    -63.58528798	   -138.09707567	      0.00000000	      0.00000000	   -446.19614015	     34.26620408	     64.18178226	    130.63820796	    -31.57529387
      1.00000000	     -1.54079260	   -115.71553200	    -35.46194023	      3.25443798	      0.84904987	      0.16891761	     -2.17274302	    148.53124081	    -27.54168821	   -590.04591869	      0.00000000	      0.00000000	    -11.41354986	      5.42204388	   -220.94811549	   -122.66324192	    -74.43892882	   -136.18384091	      0.00000000	      0.00000000	   -466.40265852	     20.30430401	     73.63091271	    126.02198686	    -27.40332248
      1.00500000	    -13.57023415	   -107.62979165	    -35.94018385	      3.25158848	      0.82912031	      0.17187046	     -3.58600532	    136.29955201	    -33.11199060	   -610.94908364	      0.00000000	      0.00000000	    -23.72176641	     16.34038644	   -199.68226297	   -113.66586753	    -83.60370647	   -134.62392518	      0.00000000	      0.00000000	   -478.63426345	      8.21651726	     85.67605845	    119.05308436	    -24.71349228
      1.01000000	    -26.43889279	    -97.72364552	    -35.72769202	      3.25895196	      0.80425828	      0.17184679	     -5.11754732	    121.60085563	    -42.50956161	   -631.76185139	      0.00000000	      0.00000000	    -33.53216935	     29.00716735	   -177.89240673	   -103.27547801	    -89.28215127	   -131.34203673	      0.00000000	      0.00000000	   -482.92080377	      0.84382726	     99.68311728	    110.85098460	    -24.20712700
      1.01500000	    -38.54247544	    -86.84422029	    -34.35588265	      3.27532011	      0.77576820	      0.16883183	     -8.70347036	    105.36187570	    -56.56938939	   -652.69984050	      0.00000000	      0.00000000	    -39.84137830	     45.80596709	   -156.50560839	    -92.63228949	    -90.54937395	   -124.20306290	      0.00000000	      0.00000000	   -479.80463162	     -1.06118100	    113.67819732	    102.16671732	    -25.76091761
      1.02000000	    -48.21707655	    -75.42251226	    -32.13644307	      3.29474848	      0.74391523	      0.16364638	    -15.42017795	     88.34343786	    -74.66467417	   -672.96864789	      0.00000000	      0.00000000	    -41.98401111	     69.40443235	   -136.36555519	    -82.05747964	    -87.52070900	   -111.84572335	      0.00000000	      0.00000000	   -470.38568900	      0.71269218	    125.08805595	     93.00649138	    -28.32182268
      1.02500000	    -54.04369510	    -63.50029907	    -29.94876393	      3.30959217	      0.70801159	      0.15764678	    -25.45632443	     71.09800974	    -95.08414719	   -690.85649420	      0.00000000	      0.00000000	    -39.37035021	    101.91803663	   -118.35120915	    -71.15149126	    -80.92305314	    -94.21561936	      0.00000000	      0.00000000	   -456.18201224	      3.19280309	    131.47352542	     82.81094641	    -30.37958561
      1.03000000	    -55.26776079	    -50.83753001	    -28.72919927	      3.31395222	      0.66691179	      0.15230400	    -38.12931224	     53.92969638	   -115.75343679	   -704.12020208	      0.00000000	      0.00000000	    -31.55519112	    144.33824949	   -103.15185251	    -59.16492739	    -71.44331260	    -72.51469773	      0.00000000	      0.00000000	   -438.89668494	      4.21637933	    131.41029895	     70.81982327	    -30.67508310
      1.03500000	    -52.28085660	    -37.09192075	    -28.96354363	      3.30618051	      0.61967632	      0.14898603	    -51.85318269	     36.94020562	   -134.84446754	   -710.60360412	      0.00000000	      0.00000000	    -18.58593015	    196.54558835	    -90.66809767	    -45.45839438	    -59.35883097	    -48.62636024	      0.00000000	      0.00000000	   -420.33344151	      3.04092026	    125.28481819	     56.44234775	    -28.67084252
      1.04000000	    -46.47551092	    -22.20491813	    -30.44624819	      3.28909764	      0.56615865	      0.14868963	    -64.63208654	     20.29639594	   -151.16330139	   -708.87179252	      0.00000000	      0.00000000	     -1.25232903	    257.82850247	    -79.92163369	    -29.98568673	    -44.67142600	    -24.32024747	      0.00000000	      0.00000000	   -402.35881334	     -0.58381159	    115.09316024	     39.70102934	    -24.52039942
      1.04500000	    -39.48172558	     -6.73224326	    -32.48266278	      3.26765872	      0.50715247	      0.15164496	    -74.84430312	      4.48415780	   -164.20994773	   -698.44222366	      0.00000000	      0.00000000	     18.93620929	    327.10547214	    -69.61890994	    -13.49447734	    -27.57871236	     -0.57310807	      0.00000000	      0.00000000	   -386.73311850	     -7.28091066	    103.26174873	     21.50154049	    -18.74477506
      1.05000000	    -32.57031275	      8.24806262	    -34.41150535	      3.24587547	      0.44398302	      0.15720004	    -81.53727940	     -9.71558835	   -173.69747128	   -679.53661035	      0.00000000	      0.00000000	     39.87889577	    402.13595908	    -58.64255477	      2.77653563	     -8.85816117	     22.71797012	      0.00000000	      0.00000000	   -374.60955524	    -17.81128732	     91.60922999	      3.39590448	    -12.02539444
      1.05500000	    -26.61472198	     21.55601985	    -35.96979306	      3.22524529	      0.37795493	      0.16419080	    -84.20576137	    -21.41574748	   -178.71328489	   -652.81824238	      0.00000000	      0.00000000	     59.03225328	    478.04025326	    -46.07635961	     17.58050082	     10.24192972	     46.63866316	      0.00000000	      0.00000000	   -365.50376519	    -32.19425829	     81.16626050	    -12.98967969	     -5.17642097
      1.06000000	    -22.26608165	     32.29284165	    -37.10641646	      3.20522391	      0.31017811	      0.17149834	    -82.67732135	    -29.77558800	   -177.27709717	   -619.51283512	      0.00000000	      0.00000000	     73.70988646	    546.32778932	    -31.05011220	     29.83449041	     28.55885421	     73.01355292	      0.00000000	      0.00000000	   -356.15432539	    -49.11785245	     72.51067016	    -26.42004012	      0.90309962
      1.06500000	    -19.87436396	     39.97854445	    -37.51226345	      3.18453687	      0.24174467	      0.17843083	    -77.39448892	    -34.12607287	   -166.86991355	   -581.63213684	      0.00000000	      0.00000000	     81.61779498	    595.79091035	    -12.89523482	     38.50374928	     45.44971822	    103.98515145	      0.00000000	      0.00000000	   -340.38962019	    -66.06187088	     65.86820898	    -36.21828730	      5.40550876
      1.07000000	    -19.14825191	     44.48796641	    -36.55389815	      3.16199773	      0.17381652	      0.18477074	    -69.70156547	    -34.16564272	   -145.65309876	   -541.63155376	      0.00000000	      0.00000000	     81.66194585	    615.90827116	      8.27986805	     42.67313711	     60.64142113	    141.13424382	      0.00000000	      0.00000000	   -310.97540857	    -80.15336717	     60.76402911	    -42.22144880	      7.90207124
      1.07500000	    -19.01904632	     45.98971310	    -33.79654382	      3.13668818	      0.10745452	      0.19050213	    -61.57934638	    -30.23932915	   -113.59614306	   -501.42156704	      0.00000000	      0.00000000	     74.80871619	    601.43765622	     31.12940010	     42.03438465	     73.70902054	    184.32524628	      0.00000000	      0.00000000	   -263.09368279	    -89.52892339	     55.82517332	    -44.70392099	      8.58313639
      1.08000000	    -17.99055166	     44.95613513	    -29.56087719	      3.10813704	      0.04345419	      0.19543643	    -54.88324648	    -23.48178883	    -72.99455023	   -461.53891868	      0.00000000	      0.00000000	     64.09164411	    555.09989411	     53.25521812	     37.36276405	     83.75888744	    231.10831983	      0.00000000	      0.00000000	   -197.24390637	    -94.43405997	     49.23024799	    -44.31939331	      8.22617672
      1.08500000	    -14.67545285	     42.05820424	    -24.92492390	      3.07669202	     -0.01756417	      0.19905027	    -50.71153835	    -15.53170749	    -28.41510272	   -421.14719294	      0.00000000	      0.00000000	     53.15349877	    486.49662107	     71.89056797	     30.37231761	     89.62579348	    277.29446523	      0.00000000	      0.00000000	   -119.33152250	    -97.12948816	     39.44832180	    -41.92044231	      7.86222239
      1.09000000	     -8.18578885	     37.91863914	    -21.14127605	      3.04363751	     -0.07493008	      0.20059489	    -49.18900237	     -7.96233175	     13.80884688	   -378.56469845	      0.00000000	      0.00000000	     44.41061436	    408.46144220	     84.72907670	     22.94556658	     90.47592549	    318.44057794	      0.00000000	      0.00000000	    -38.23072622	   -100.49080793	     25.73185962	    -38.25658661	      8.32962463
      1.09500000	      1.60262573	     32.99813895	    -18.95650971	      3.01073739	     -0.12786165	      0.19926913	    -49.45346314	     -1.91851905	     46.90668176	   -331.77352175	      0.00000000	      0.00000000	     38.53016290	    333.01946281	     90.75924081	     16.36125079	     86.38123555	    351.40306410	      0.00000000	      0.00000000	     37.08230158	   -106.20750459	      8.32066820	    -33.82071721	      9.95830719
      1.10000000	     13.89968130	     27.73043846	    -18.39022872	      2.97952172	     -0.17569077	      0.19441508	    -49.81106795	      1.87912231	     65.95474174	   -278.97013936	      0.00000000	      0.00000000	     35.37757826	    268.40965089	     90.77543943	     11.05144111	     78.32414040	    375.13248985	      0.00000000	      0.00000000	     99.51877180	   -113.78032168	    -11.53641074	    -28.99037654	     12.53727629
      1.10500000	     27.13633356	     22.65015705	    -19.05562413	      2.95087725	     -0.21824051	      0.18585582	    -48.22489307	      3.04756050	     69.84534622	   -219.28813630	      0.00000000	      0.00000000	     35.16145978	    218.25112629	     87.12199406	      6.81737001	     67.56058584	    390.42578378	      0.00000000	      0.00000000	    144.92960287	   -120.90867658	    -31.83572413	    -24.22306633	     15.53664746
      1.11000000	     39.48050195	     18.22649336	    -20.53657127	      2.92509137	     -0.25605662	      0.17418621	    -43.10727415	      1.64182342	     61.35273504	   -153.38975345	      0.00000000	      0.00000000	     38.73388411	    182.86436341	     82.71042187	      3.03918042	     54.95862537	    399.09994468	      0.00000000	      0.00000000	    172.37242238	   -124.86226939	    -50.44854480	    -19.94501876	     18.45367960
      1.11500000	     49.55080237	     14.47806910	    -22.40009356	      2.90213313	     -0.29027099	      0.16064341	    -34.16077159	     -1.61357977	     45.50205000	    -83.67473992	      0.00000000	      0.00000000	     46.96985031	    161.03999777	     79.84387972	     -1.32714255	     40.91907028	    403.22883847	      0.00000000	      0.00000000	    183.73147660	   -123.95634539	    -65.91080278	    -16.15362913	     21.11752510
      1.12000000	     56.93150622	     10.76136493	    -23.99726182	      2.88188316	     -0.32220706	      0.14658674	    -22.82696855	     -5.26640842	     27.78196581	    -14.07875984	      0.00000000	      0.00000000	     59.56409238	    150.58113067	     79.44663866	     -7.67642217	     25.81074922	    404.66454493	      0.00000000	      0.00000000	    182.97182696	   -118.50545841	    -77.91239750	    -12.17644272	     23.75780958
      1.12500000	     62.17333919	      5.97925139	    -24.45258093	      2.86412399	     -0.35301984	      0.13301927	    -11.91401482	     -7.44493376	     12.92762316	     50.63834216	      0.00000000	      0.00000000	     73.66513283	    147.61304007	     81.03596500	    -17.35590026	     10.39292086	    404.77699083	      0.00000000	      0.00000000	    175.14912346	   -110.89093400	    -87.20973370	     -6.87080740	     26.78187040
      1.13000000	     66.29345669	     -0.94196707	    -22.95868694	      2.84847015	     -0.38355923	      0.12045421	     -4.42057948	     -6.39648831	      3.94623444	    106.14343164	      0.00000000	      0.00000000	     83.22342659	    145.86481286	     83.36510815	    -31.14629567	     -4.17548055	    404.37517298	      0.00000000	      0.00000000	    165.21145385	   -104.53350125	    -95.04001549	      0.92330061	     30.47245595
      1.13500000	     70.05133067	    -10.59680153	    -19.15803970	      2.83455574	     -0.41452397	      0.10904611	     -2.10588230	     -0.98383970	      1.34504224	    149.91748402	      0.00000000	      0.00000000	     80.01001249	    137.07693998	     85.37690640	    -48.96275840	    -16.68925610	    403.81979045	      0.00000000	      0.00000000	    157.04204344	   -102.16489839	   -102.30164371	     11.96548494	     34.87415912
      1.14000000	     73.36729585	    -22.79535031	    -13.29977675	      2.82238478	     -0.44680367	      0.09877259	     -4.57962188	      9.00311704	      3.08726677	    181.96564398	      0.00000000	      0.00000000	     56.14350168	    112.48983425	     87.03106017	    -69.83825218	    -26.21698292	    403.24224858	      0.00000000	      0.00000000	    153.07224367	   -104.39733093	   -108.87775120	     26.29420398	     39.84817141
      1.14500000	     75.21322238	    -36.40722339	     -6.06675067	      2.81246808	     -0.48169898	      0.08959377	     -9.45195629	     22.70531418	      5.55926896	    204.32427390	      0.00000000	      0.00000000	      6.94523938	     64.45207790	     89.59557899	    -92.02575760	    -32.13318109	    402.67165657	      0.00000000	      0.00000000	    154.06855469	   -109.36371085	   -113.49416716	     42.95758018	     45.05234650
      1.15000000	     74.06311663	    -49.41888774	      1.69972989	      2.80549194	     -0.52075871	      0.08161064	    -13.38010907	     38.20136834	      5.15343596	    219.89531804	      0.00000000	      0.00000000	    -66.83641186	    -11.86815593	     95.21560288	   -113.15496700	    -34.07134892	    401.99603119	      0.00000000	      0.00000000	    158.98517046	   -113.55401573	   -114.22638249	     59.88418308	     49.86311922
      1.15500000	     68.66975654	    -59.39396736	      9.12808649	      2.80150916	     -0.56525615	      0.07518966	    -13.29090545	     52.80424709	     -0.39562659	    231.73221584	      0.00000000	      0.00000000	   -157.88987908	   -115.86389190	    105.94583584	   -130.63209565	    -32.10439934	    400.93068019	      0.00000000	      0.00000000	    165.59577595	   -113.58225236	   -109.43371287	     74.19278741	     53.57828275
      1.16000000	     58.80714772	    -64.38125717	     15.35836761	      2.79902158	     -0.61549672	      0.07089292	     -7.23925384	     63.80883132	    -11.62577298	    243.14482835	      0.00000000	      0.00000000	   -252.70304488	   -238.68857846	    122.68772142	   -142.40457339	    -26.99106419	    399.13810895	      0.00000000	      0.00000000	    172.00099348	   -108.15478094	    -98.76083496	     83.15589419	     55.98512100
      1.16500000	     45.66316487	    -63.89929620	     19.71192658	      2.79467672	     -0.67001854	      0.06904159	      5.13132398	     69.52571741	    -27.71855697	    257.81464438	      0.00000000	      0.00000000	   -333.83349502	   -362.80884682	    144.52591651	   -147.81222260	    -20.02520693	    396.34560898	      0.00000000	      0.00000000	    177.72696616	    -98.90193188	    -83.76955333	     85.51165753	     57.82521434
      1.17000000	     31.65264704	    -59.47007468	     22.00822365	      2.78415064	     -0.72480675	      0.06912461	     22.46919137	     70.15828284	    -46.84583644	    279.15769735	      0.00000000	      0.00000000	   -383.89917387	   -465.84386375	    168.80653391	   -148.11255331	    -12.45298562	    392.21597463	      0.00000000	      0.00000000	    183.31805417	    -89.20761984	    -67.76216770	     82.41795110	     60.65197812
      1.17500000	     19.59912298	    -54.36321835	     22.76819756	      2.76391460	     -0.77328988	      0.06968896	     42.18903917	     68.00928376	    -66.38147091	    309.39788123	      0.00000000	      0.00000000	   -389.90365776	   -527.73457870	    192.02079080	   -146.37060210	     -4.95909223	    386.11250300	      0.00000000	      0.00000000	    189.05347104	    -82.03095517	    -54.67123764	     77.40748599	     66.15210573
      1.18000000	     11.61422828	    -52.46151794	     23.01732007	      2.73272829	     -0.80801192	      0.06902015	     61.61102748	     66.61836824	    -83.50361140	    349.16737495	      0.00000000	      0.00000000	   -346.28263990	   -537.74128449	    211.16559233	   -146.47322093	      2.38981885	    377.21672499	      0.00000000	      0.00000000	    194.32441640	    -78.69237673	    -47.50717557	     75.09663391	     75.41385062
      1.18500000	      8.37621953	    -56.63767090	     23.73474547	      2.69202655	     -0.82359279	      0.06605289	     78.97896735	     69.09452807	    -96.11740373	    397.40558183	      0.00000000	      0.00000000	   -256.36530137	   -498.22926248	    224.76867165	   -151.49610316	      9.80975404	    365.09526766	      0.00000000	      0.00000000	    198.23537050	    -79.18963673	    -47.30987513	     79.14668822	     88.47951067
      1.19000000	      9.24782860	    -67.48044555	     25.33199291	      2.64546569	     -0.81935084	      0.06075597	     93.51556847	     76.63708636	   -103.41908040	    450.97295199	      0.00000000	      0.00000000	   -132.66955785	   -424.14848479	    232.91725431	   -162.28908400	     17.35374029	    350.27352652	      0.00000000	      0.00000000	    200.56023066	    -82.90131828	    -53.16116463	     90.58227398	    104.23912320
      1.19500000	     12.85371655	    -82.97907222	     27.52834459	      2.59834217	     -0.80016241	      0.05398090	    104.84956175	     88.05716923	   -105.87116678	    504.34073639	      0.00000000	      0.00000000	      4.20377547	   -338.05744127	    236.63229185	   -177.08168280	     24.62248181	    334.41942552	      0.00000000	      0.00000000	    201.93006445	    -88.77475384	    -62.82811471	    107.31229623	    120.61786820
      1.20000000	     17.48496838	    -99.16587608	     29.66893732	      2.55712572	     -0.77513998	      0.04719422	    112.73740264	    100.32935855	   -104.97017508	    550.22183311	      0.00000000	      0.00000000	    128.75542575	   -262.21300192	    237.38230337	   -192.21474958	     30.79884911	    320.07595118	      0.00000000	      0.00000000	    203.10397931	    -95.23314806	    -73.33290698	    124.91868788	    135.00467151
      1.20500000	     21.31092718	   -111.40282706	     31.16354658	      2.52864987	     -0.75465030	      0.04213652	    117.22616433	    109.74630014	   -102.93895543	    581.30857832	      0.00000000	      0.00000000	    215.90272292	   -212.02228709	    236.84103206	   -203.50492874	     34.96077433	    310.01554767	      0.00000000	      0.00000000	    204.18198319	   -100.31489706	    -81.44403029	    138.24534040	    144.86231044
      1.21000000	     22.79293366	   -115.95971989	     31.69147428	      2.51843735	     -0.74680109	      0.04026079	    118.65309775	    113.27658880	   -101.95126637	    592.30693973	      0.00000000	      0.00000000	    247.21141137	   -194.69827238	    236.46255427	   -207.68083672	     36.42896362	    306.39155592	      0.00000000	      0.00000000	    204.65207953	   -102.25304433	    -84.49915932	    143.20549931	    148.36762797
