# Supplementary material for: Biomechanics of running: A special reference to the comparisons of wearing boots and running shoes
Source: PLoS One. 2022 Jun 24;17(6):e0270496. doi: 10.1371/journal.pone.0270496 (PMC9231798; doi:10.1371/journal.pone.0270496)
Supplement: S1 File — The file contains experimental markers and force data (TRC and MOT), OpenSim model (OSIM), setup (XML), and output (STO) files for 17 participants, 2 conditions (boot\shoe), and 4 trials which are stored in separate folders. (ZIP) [file pone.0270496.s001.zip › DataSet/s01/shoe/T1/results/s01_shoe_T1_TD.txt]

velocity	3.23077
Rstance	0.275
Rswing	0.47
Rflight	0.115
Rstep	0.39
Rstride	0.745
Lstance	0.265	0.25
Lswing	0.475
Lflight	0.085	0.105
Lstep	0.35	0.355
Lstride	0.74
RstepWidth	9.17319
RflightLength	113.47453
RstepLength	139.35191
RstrideLength	249.94476
RstrideHeight	25.13097
LstepWidth	11.2361	8.72383
LflightLength	95.32029	95.05674
LstepLength	116.14951	110.59284
LstrideLength	255.50143
LstrideHeight	27.27116
