# Supplementary material for: Biomechanics of running: A special reference to the comparisons of wearing boots and running shoes
Source: PLoS One. 2022 Jun 24;17(6):e0270496. doi: 10.1371/journal.pone.0270496 (PMC9231798; doi:10.1371/journal.pone.0270496)
Supplement: S1 File — The file contains experimental markers and force data (TRC and MOT), OpenSim model (OSIM), setup (XML), and output (STO) files for 17 participants, 2 conditions (boot\shoe), and 4 trials which are stored in separate folders. (ZIP) [file pone.0270496.s001.zip › DataSet/s01/shoe/T2/exp/s01_shoe_T2_markers.trc]

PathFileType	4	(X/Y/Z)	s1_shoe_run_120005;yzx;r1
DataRate	CameraRate	NumFrames	NumMarkers	Units	OrigDataRate	OrigDataStartFrame	OrigNumFrames
200	200	250	43	mm	200	0	250
Frame#	Time	RASI			LASI			RPSI			LPSI			RTH1			RTH2			RTH3			RTH4			RLFC			RTB1			RTB2			RTB3			RTB4			RLMAL			RCAL			RTOE
		X1	Y1	Z1	X2	Y2	Z2	X3	Y3	Z3	X4	Y4	Z4	X5	Y5	Z5	X6	Y6	Z6	X7	Y7	Z7	X8	Y8	Z8	X9	Y9	Z9	X10	Y10	Z10	X11	Y11	Z11	X12	Y12	Z12	X13	Y13	Z13	X14	Y14	Z14	X15	Y15	Z15	X16	Y16	Z16
0	0.000000	-156.877274	966.312439	701.882751	-171.985367	1004.757996	467.065308	-316.391754	1034.879150	645.261963	-329.266754	1039.315918	549.028809	-256.550201	713.610535	729.708923	-206.972473	696.135559	694.457336	-239.731293	598.792175	680.401428	-276.682465	606.427917	714.568542	-347.484650	506.105164	695.617615	-451.788483	435.978607	721.000549	-436.605774	394.852264	691.688293	-516.963074	337.864410	679.453369	-542.341614	387.267700	715.461792	-717.995483	283.253052	687.951599	-765.495361	324.809143	643.474426	-697.929626	129.045181	588.017273
1	0.005000	-141.716522	965.681885	701.686523	-157.179703	1003.571960	467.044708	-301.256561	1034.208862	644.785400	-314.656891	1038.494995	549.232666	-239.332184	712.238953	729.539185	-188.278656	695.337097	694.189758	-221.849991	598.007446	678.388184	-258.801147	605.643188	712.555298	-327.434326	502.745056	694.943176	-431.237793	433.198425	722.328674	-416.055084	392.072083	693.016357	-503.690979	339.676025	679.109863	-526.114197	388.919586	716.114197	-703.196411	289.364441	689.654480	-751.171082	331.178223	646.603088	-685.587036	135.608902	589.250122
2	0.010000	-125.765160	964.746765	701.005310	-142.357681	1002.023926	466.590637	-286.007233	1032.987915	645.815979	-299.723358	1036.935669	549.189697	-222.225494	709.189636	728.138062	-169.453918	694.469360	693.945313	-203.101639	596.972900	677.351990	-240.052826	604.608643	711.519043	-307.867249	499.829193	694.639221	-413.622986	432.512451	722.735901	-398.440277	391.386108	693.423584	-489.600159	341.470825	678.996338	-509.932373	391.013763	717.077637	-688.490601	295.081787	690.846130	-736.968262	337.120209	648.041077	-672.691956	141.311188	590.300659
3	0.015000	-110.785774	963.160461	700.829834	-127.526810	1000.571655	466.024841	-271.384705	1031.540161	644.956604	-285.076569	1035.580444	549.063538	-204.795776	706.276855	726.899170	-150.414093	693.797729	693.843018	-182.634628	596.042114	677.758667	-219.585815	603.677856	711.925720	-287.644257	497.161926	694.197571	-397.863037	433.984100	721.890869	-382.680328	392.857727	692.578613	-473.560669	343.563202	678.695496	-492.087067	392.456482	717.627502	-672.935730	300.170258	692.204163	-720.804321	342.947937	650.610718	-659.871948	147.626709	591.455078
4	0.020000	-95.545372	962.331421	700.320190	-113.221031	998.746582	465.392059	-256.127625	1029.706543	644.835205	-270.325592	1032.623901	549.140137	-186.799500	703.607971	726.302551	-132.773987	691.750305	692.367981	-164.686584	593.590454	675.813293	-201.637756	601.226196	709.980347	-267.709381	493.825256	693.689270	-379.148987	433.139191	722.107178	-363.966278	392.012848	692.794922	-456.614288	344.993408	679.185486	-474.652252	394.285522	717.880249	-657.224487	305.894562	694.033325	-705.424072	349.752502	652.375244	-646.496521	153.226791	592.807068
5	0.025000	-79.987671	961.049072	700.254395	-98.925415	996.521240	464.722076	-241.823654	1027.364868	644.886475	-256.189148	1031.089722	548.810364	-169.211227	700.326416	725.235352	-114.901970	689.576721	691.538269	-146.359970	589.692810	673.825073	-183.311142	597.328552	707.992188	-246.584595	489.318268	693.382874	-360.999420	432.651154	722.006165	-345.816711	391.524780	692.693909	-438.884430	345.865295	680.255371	-456.331848	395.575256	718.084473	-640.913696	311.776855	695.296875	-688.724243	356.073151	653.580017	-632.558838	158.268295	594.465515
6	0.030000	-64.884506	959.159058	699.483887	-84.832558	994.021912	464.518036	-226.849472	1024.982666	644.532776	-241.368439	1028.789551	548.851196	-151.489944	697.214844	724.661072	-96.928749	687.308594	691.150330	-126.143021	588.297363	673.968018	-164.757080	593.824951	707.314758	-226.104507	486.717926	693.309021	-341.210022	431.360229	722.266174	-326.651703	389.464691	692.465576	-420.494568	346.282654	681.694519	-435.829865	395.400146	718.488892	-623.828491	317.157501	696.138916	-671.627625	362.690765	654.742432	-617.859802	163.700317	596.154297
7	0.035000	-49.758774	957.406067	699.194275	-70.568596	991.945984	463.369324	-212.520874	1021.836670	644.194763	-227.734314	1025.811768	548.740173	-134.138763	694.028687	723.903625	-79.477989	684.724670	690.566223	-106.585365	586.339966	675.257935	-145.642227	591.618286	707.356140	-206.165863	483.616455	693.745850	-321.503784	430.108612	722.425049	-307.166840	387.503204	692.681580	-401.568115	346.349365	683.292114	-417.779755	396.960846	718.591309	-605.996887	322.341034	697.297424	-652.761597	368.507233	655.944153	-602.340210	168.576187	598.091675
8	0.040000	-34.714916	954.896179	698.076416	-56.684399	989.110535	462.408691	-198.177460	1019.012634	644.324768	-213.048889	1022.153198	548.979980	-115.974632	691.626648	724.369873	-61.614758	682.490051	690.526733	-86.173447	584.390381	676.540527	-125.236115	588.562744	707.996887	-185.949753	479.291595	693.963562	-300.932983	428.625977	722.832458	-287.153809	385.667023	693.659851	-382.228546	346.169189	684.837463	-398.994629	398.034424	718.962158	-588.178772	327.422272	698.596619	-633.844116	373.706451	656.265808	-586.382874	172.315353	600.151794
9	0.045000	-19.714706	952.496704	697.402222	-42.407768	987.153381	461.803009	-183.796265	1015.296448	643.803711	-199.434372	1019.267151	549.277649	-97.908981	689.109436	725.032410	-43.822979	680.026245	690.814209	-66.563293	581.349854	676.374634	-106.287140	584.556519	708.129272	-165.216705	476.053253	694.491516	-279.256989	426.491150	723.383728	-266.600525	384.164642	694.962646	-362.599274	345.846008	686.119690	-376.117615	398.496033	719.261658	-569.378540	332.332397	699.635742	-613.475281	378.441193	656.390686	-570.257690	175.970459	602.252014
10	0.050000	-4.650119	950.601868	697.193298	-28.710279	983.960693	461.523132	-169.479187	1011.566467	643.906433	-184.764160	1015.383667	549.683716	-79.682220	686.614319	726.087341	-25.273548	678.089111	692.074158	-46.676464	578.244690	678.633484	-87.447723	580.980774	707.636047	-144.760941	472.588074	694.947510	-258.425079	424.858490	723.892090	-245.431580	382.580933	696.640503	-342.803772	345.483643	686.928101	-355.786774	398.403290	720.503540	-549.668213	336.438812	700.588196	-593.172913	383.570374	656.231018	-553.170349	180.307587	604.195313
11	0.055000	10.182940	947.540710	696.559998	-14.597397	981.744019	460.942993	-155.328613	1007.741455	643.690979	-171.217468	1011.608154	549.877380	-62.318802	682.817139	725.941895	-7.243145	675.671082	693.077637	-27.434393	574.113342	678.616577	-68.400414	577.050171	707.686768	-123.397781	468.180573	695.729187	-236.762177	422.569824	724.438171	-223.855286	380.889130	698.375366	-322.743134	345.138947	687.876038	-334.724884	398.366364	721.458740	-529.649292	340.702576	700.790894	-572.302185	388.339142	655.960266	-534.803467	183.747925	606.631165
12	0.060000	24.712137	944.973145	696.150269	-0.392263	979.142639	460.001923	-140.834763	1003.368042	643.956726	-156.677002	1007.143616	549.977112	-45.003304	678.703125	725.714539	10.798641	673.053833	694.126770	-6.905291	571.640320	680.190308	-48.628307	573.453552	708.681885	-103.060837	464.355713	696.556702	-215.148697	420.314545	724.871521	-203.516068	377.442322	699.084167	-302.265747	344.527924	688.748047	-313.956055	397.640564	722.138733	-509.829315	345.479584	701.159424	-550.873352	392.732971	655.488586	-516.075195	186.776871	609.026978
13	0.065000	39.751209	941.610046	695.503540	13.825281	976.239624	459.470093	-126.930870	999.010315	643.856323	-143.256042	1002.809753	550.368958	-27.102995	674.968567	726.494690	28.788488	670.265076	695.361328	13.165479	568.432190	682.613281	-29.054041	569.140503	709.416809	-81.143364	459.306824	697.363281	-193.305634	418.345825	725.360352	-182.059616	374.277100	699.800415	-281.507660	343.294678	689.316589	-292.323853	397.458740	722.410034	-489.468475	349.924408	701.265564	-529.095703	396.005829	654.997070	-496.409912	189.461197	611.326660
14	0.070000	53.987576	938.609619	695.068787	28.082277	973.604980	458.665924	-112.564346	994.341248	644.145264	-129.072220	997.884766	550.972534	-9.584608	670.835632	726.545044	47.045197	666.461548	696.105164	32.489609	563.998169	682.253479	-8.903320	565.304932	710.905762	-58.981422	455.907410	698.413818	-170.274323	415.351257	726.251343	-160.192627	371.890900	700.434204	-259.999207	342.990692	690.477417	-270.150085	396.911438	723.592957	-466.846252	352.534607	701.298523	-507.267578	399.658295	654.270203	-476.160675	192.434296	613.981323
15	0.075000	68.337425	935.419189	694.840210	42.386189	970.858337	458.684113	-99.000099	989.637512	644.238098	-115.122238	992.983276	551.651855	8.834493	667.172852	728.371094	65.067390	663.292297	697.376709	53.921345	561.982483	685.075500	10.850004	560.157288	711.449646	-35.905903	450.591034	699.455383	-147.411606	412.901611	727.513611	-138.173996	369.110535	701.354370	-238.743027	342.303070	691.473999	-247.688049	396.522583	724.468201	-445.483185	356.703522	701.274841	-484.939148	401.844147	652.999023	-455.775970	193.480392	616.507996
16	0.080000	82.768585	932.074707	694.807739	57.041576	967.637756	458.090149	-84.915039	984.740112	644.820801	-101.630615	988.675659	552.274780	26.823606	662.706055	729.632080	83.393623	660.415527	698.213562	73.426613	557.434082	686.498535	31.152761	556.326965	712.729309	-12.628274	446.339996	700.739014	-124.132217	410.854095	728.522034	-114.949799	366.919159	703.258850	-216.495956	340.831573	692.125916	-224.874741	395.989807	725.045837	-422.343323	359.294128	701.164673	-462.588501	404.828827	651.638611	-433.746124	195.048111	619.364990
17	0.085000	97.248856	928.612061	694.961426	71.141296	964.477417	457.760559	-71.230682	979.822144	644.990417	-87.207603	984.244934	552.765076	45.790615	659.223145	731.843811	101.469124	657.167358	699.246155	95.051613	555.316162	688.270996	51.839714	552.328064	713.849915	10.632811	442.641937	701.983459	-100.258095	408.533386	729.756836	-91.603188	364.913422	704.826660	-193.926559	339.749634	692.572754	-201.649963	395.249847	725.840881	-399.754120	362.523102	700.986511	-438.797668	406.947449	650.511658	-411.633057	196.446625	622.130188
18	0.090000	111.746063	925.067261	695.291138	85.779320	960.983337	457.493408	-58.025539	974.887817	645.049927	-73.375526	980.151978	553.149231	64.087456	655.111816	732.700623	119.944138	653.474426	699.562683	115.364616	552.511292	689.015259	73.367821	549.261536	716.109985	34.867485	438.149017	703.033997	-76.768845	406.265503	730.507874	-67.461533	363.363892	706.642761	-170.715302	339.106415	693.071228	-177.969238	394.638336	726.395752	-376.146301	364.521606	700.712463	-415.596069	408.631195	649.415161	-388.801514	197.613632	624.783813
19	0.095000	126.228012	921.476196	695.786865	100.425385	957.711182	458.054138	-44.313148	970.023804	645.751221	-59.581520	976.085632	553.410278	82.412109	650.950256	733.453735	138.452484	650.936951	700.807983	137.283768	549.263000	690.296814	94.722519	545.566650	717.577637	58.703949	434.717346	704.719910	-52.171898	403.994293	731.406921	-43.939377	361.037781	707.303284	-147.610107	338.317719	693.323486	-154.020721	393.060211	726.594910	-352.412231	365.687408	700.586243	-391.726563	409.390991	647.962280	-365.380890	198.277863	626.718445
20	0.100000	140.662521	917.874817	696.438599	115.030571	954.330994	458.624390	-30.858793	965.002136	645.897156	-45.440281	972.309387	553.428894	102.078888	647.684509	734.570862	157.281693	649.078613	701.871948	158.105270	547.109619	691.793335	114.982628	541.357239	717.556702	83.510681	431.623169	705.963135	-28.073584	402.479218	731.860535	-19.806551	359.023071	708.093323	-123.786972	337.903961	693.820435	-129.852524	392.227661	727.156555	-328.492645	367.796021	700.634949	-367.884125	410.440399	647.612427	-341.398285	198.679718	629.337708
21	0.105000	153.995483	913.940613	696.308105	129.256683	950.474915	458.983551	-17.747553	960.199402	645.642273	-31.679886	968.733032	553.360962	121.847374	645.031921	735.843628	176.562103	647.094849	701.804138	179.668182	545.565979	692.621338	137.708160	538.904541	719.648010	107.706635	427.415375	706.709534	-3.564629	400.364990	732.376831	3.864824	356.816589	708.041565	-99.383179	335.744202	694.043701	-104.891304	390.892944	727.920288	-303.718781	369.156891	700.591248	-344.594299	410.794525	647.669983	-316.747162	198.569931	631.100342
22	0.110000	167.724487	911.124695	696.759766	143.359741	946.880676	458.885162	-4.264697	955.737549	646.256653	-17.747274	965.767639	553.502808	141.398117	642.506104	736.970947	196.121887	645.547791	702.431396	200.899826	543.808350	693.115479	160.205048	537.722229	721.261414	131.171097	425.398071	707.617310	21.599216	399.060699	733.115784	29.483858	355.580719	709.163513	-74.868805	334.518768	695.167053	-80.314568	390.336823	727.948425	-278.988953	369.536133	700.194031	-320.267090	410.452423	647.278503	-291.537018	198.029968	632.992310
23	0.115000	181.706528	908.467285	697.899231	157.932205	943.160828	458.433899	9.228137	951.539978	646.711365	-3.400312	962.649963	553.456665	161.614105	640.835938	737.575745	215.573151	644.917297	703.091858	222.509125	543.013428	693.446960	181.864288	535.757751	722.199524	155.830963	423.264648	708.479858	46.782742	397.395630	734.020752	54.475845	354.333954	709.578064	-50.601505	334.057098	696.075928	-55.676731	388.928101	727.790161	-254.053040	369.645416	700.614990	-296.146484	409.599060	646.939758	-266.271606	196.933762	634.640198
24	0.120000	195.230408	905.851440	698.798218	171.955765	940.091614	457.912720	23.248880	948.298523	647.078369	10.542455	960.246460	553.428345	181.395676	639.110107	738.009888	234.744659	644.271118	703.736206	244.468689	542.803345	694.456116	203.986053	534.519470	723.080505	180.668945	421.953186	709.335815	70.699608	396.719971	734.607971	79.814705	353.470642	711.417175	-25.443811	333.276031	696.731323	-30.361591	388.466461	728.760742	-228.984985	369.546112	701.067322	-271.497742	408.188812	646.717651	-240.234329	196.467758	636.361084
25	0.125000	209.106277	903.343689	699.512512	185.727127	937.030151	458.181702	37.385094	947.407715	644.604187	24.295809	957.811584	553.445496	200.954254	637.891296	738.594177	254.626617	644.046875	704.123352	265.865204	542.963074	695.129700	226.166153	534.066528	724.105652	206.289108	421.365631	710.364624	96.052338	395.306396	734.998840	104.376350	352.345612	711.913696	-0.220901	332.260132	696.448975	-5.253164	387.457245	729.446533	-203.736404	369.097595	701.437134	-246.697220	406.499359	646.649353	-214.148727	194.583771	637.705566
26	0.130000	223.058258	901.861694	699.813354	200.424026	934.547302	458.127258	51.162159	945.554321	644.157166	38.509274	955.638733	553.358826	220.910995	637.110718	739.499695	274.191986	643.923584	704.210266	287.699005	544.565857	696.474304	247.811447	533.980896	725.523254	230.511978	420.922546	711.017212	121.603127	395.356689	735.577087	129.497833	351.989960	712.479614	24.943954	331.326324	696.463684	19.906971	387.026917	730.085388	-178.344208	367.995697	701.260437	-222.509521	404.475494	646.740417	-186.404312	193.137131	639.063232
27	0.135000	236.740356	900.662598	700.132080	214.812332	932.314148	458.470612	65.031021	944.098511	643.998108	52.897427	953.923279	553.209900	240.668365	637.584229	740.783569	293.480194	645.717224	704.601196	309.193390	545.208740	697.163025	270.085022	534.950256	726.849182	255.407120	420.669983	711.894348	146.852493	395.907898	736.500000	154.442688	351.586273	712.497986	50.738640	331.087952	697.852173	44.324841	386.103790	729.532410	-152.597168	366.204590	701.104614	-197.829056	401.775848	646.770264	-159.294815	190.715912	640.089294
28	0.140000	250.335190	899.803284	700.368591	228.353226	930.769897	458.632324	79.084358	942.986938	643.838257	66.778610	952.355469	553.487854	260.191162	637.313538	741.107483	312.705811	647.645630	706.331177	330.153534	545.984680	697.715088	291.141632	535.662170	727.914734	280.273712	421.879211	712.738342	172.270691	395.568481	737.072754	180.089691	351.990845	712.783081	76.390724	331.496429	699.298401	69.077835	385.440918	729.171143	-126.959106	363.963013	701.466797	-173.295151	398.696289	647.243469	-131.320862	188.403564	641.193970
29	0.145000	264.025360	899.340820	700.422729	242.879852	929.182129	458.651031	93.150688	942.082947	644.062378	80.690788	951.129272	553.494324	279.131042	638.703064	742.620544	331.186920	648.439270	706.616272	351.450714	549.042603	698.950378	312.647614	536.669861	729.026489	304.826691	423.320313	712.803528	197.755188	397.652008	737.721924	205.980881	353.238190	713.898560	101.964561	330.040985	699.207336	93.956055	384.589203	728.927063	-101.554924	359.589996	701.256042	-148.416138	395.223877	647.717957	-102.803764	185.654175	641.979431
30	0.150000	277.993469	899.332214	700.194458	256.882111	927.881592	458.497131	107.304909	941.458252	644.737366	95.032532	950.540405	553.697021	297.512054	639.498901	743.264465	349.404633	651.699646	707.332947	372.551636	552.058350	700.726563	333.697266	539.283508	730.740479	329.072632	425.170319	713.393311	222.589355	398.125305	737.631470	232.043274	354.682861	715.242737	128.206741	330.552795	699.980591	119.892189	385.231232	730.507507	-75.846985	357.227234	702.398193	-123.964539	391.397034	648.178711	-74.567406	181.979507	642.717407
31	0.155000	292.973145	899.258301	699.118713	270.958282	926.421326	458.509918	121.310234	941.106934	645.275940	109.481407	949.278931	553.830017	316.071198	641.335449	743.758728	367.878540	654.810730	709.092468	393.074280	556.005371	702.144043	354.650177	541.146545	730.729736	353.969818	428.324402	714.266052	247.716843	399.145905	738.320984	257.299408	355.892822	714.859192	154.180206	329.717926	700.225403	144.891510	384.831787	730.421509	-51.533333	353.815491	701.965393	-99.379486	387.268127	649.016113	-45.094559	179.264771	642.782532
32	0.160000	307.420380	899.063721	699.120911	285.797058	924.891541	458.278290	135.441589	941.062256	645.238892	123.748314	949.478882	554.006287	333.661835	643.353699	744.717346	385.784119	658.045959	709.463684	413.117188	559.991455	703.250977	375.335632	545.061218	732.047729	377.904938	432.711761	714.513916	272.211731	401.371643	738.810364	282.665558	357.488037	715.108398	179.993179	330.402222	701.675293	170.314468	385.233521	731.192078	-26.202843	349.666077	702.022766	-74.947960	381.521027	649.282471	-15.339059	175.736542	643.143616
33	0.165000	320.848633	899.990295	699.291809	300.274109	924.157959	458.490509	149.703735	941.284058	645.070679	138.018646	949.527039	554.197510	351.694122	645.934814	746.062744	403.227570	662.053101	710.665283	433.158142	565.576599	704.665161	395.988983	548.591980	732.988464	401.937103	435.457855	714.446533	296.577972	403.061890	738.680481	307.711029	359.585297	714.729248	205.303879	330.197449	700.585510	195.306686	385.462402	731.694641	0.553934	344.451965	702.255371	-50.441902	376.458832	649.584106	14.700587	171.912003	643.543457
34	0.170000	333.376343	900.886841	699.810242	315.108398	923.127747	458.611664	163.995117	942.088989	644.975037	152.828659	949.432190	554.095276	370.050079	649.464417	746.404297	420.934143	666.778076	712.170288	454.061127	569.898193	704.934753	416.427307	552.308960	733.018494	425.883179	440.510284	714.955688	321.415588	405.665039	739.133850	333.405853	362.370697	715.715637	231.403610	330.738800	700.827393	220.885056	386.229462	733.253479	26.055212	339.947235	703.061096	-26.180006	370.447296	650.082031	45.316433	168.102066	643.719910
35	0.175000	347.891266	900.437134	699.303223	329.791107	922.879272	459.195282	178.234955	943.276733	644.960449	167.580963	950.565979	553.871521	387.877808	652.963928	747.574646	438.155090	671.410278	712.318970	474.211609	575.085022	705.655334	436.424286	556.931213	733.757629	449.142578	446.333466	715.538696	345.312195	408.658020	739.405090	358.949829	365.544525	716.843994	258.014069	332.128235	702.017639	245.681503	386.509094	733.681580	51.397385	335.513306	703.645142	-1.821962	363.846802	650.460632	76.114281	164.201645	643.866821
36	0.180000	363.947327	904.935303	699.611755	344.840424	922.756226	459.278015	192.627045	944.350403	644.848450	182.157547	951.241943	553.727295	405.730621	656.535522	748.746399	455.732178	675.773804	712.753357	493.742493	581.096680	706.049805	456.143097	562.057190	735.159241	471.535675	451.923401	716.197266	369.052887	410.733612	740.144348	384.585541	369.048889	719.144470	283.910645	332.353149	702.460449	270.411713	386.664459	733.541138	76.824768	329.711792	703.586304	22.597071	357.116028	651.313477	106.421318	160.696899	643.428955
37	0.185000	378.746399	908.214905	699.627563	360.069977	923.556152	459.374512	207.104935	946.470947	644.811157	197.155258	951.906738	553.556091	423.707214	660.654358	748.228149	472.959717	681.349670	713.356140	513.123352	587.432678	706.836914	476.281494	568.506897	736.596436	493.591187	457.870667	716.539490	392.575043	414.220123	740.103577	409.656860	372.729980	720.752319	309.628754	332.968567	702.833008	294.629791	387.426636	733.895630	103.117210	325.048035	703.986572	47.080097	349.821899	651.724976	138.417221	155.317169	643.257751
38	0.190000	393.036682	910.899597	700.065125	375.308807	924.119507	459.543213	221.887726	948.520996	644.213684	212.554916	953.546936	553.275574	441.517822	664.977417	749.044861	489.992859	688.401672	713.665955	532.098267	594.325806	707.192810	495.823914	574.271423	736.911560	515.831360	464.776001	717.154114	416.891052	416.615875	740.172241	434.366730	376.513275	721.932251	335.326141	333.560303	703.006714	318.682098	387.290070	734.551514	129.347748	318.948669	704.640198	71.853798	341.601868	651.900146	169.721115	151.341263	643.234985
39	0.195000	409.387665	915.371155	699.854187	390.927399	924.961304	459.549744	236.655716	950.780396	644.189758	227.414383	955.708557	553.023438	459.575836	670.655457	750.682129	507.729645	692.874634	713.603027	550.961609	600.873352	707.650269	515.838867	579.269897	737.327881	538.105530	471.489075	717.817322	440.002655	419.806946	740.682678	458.427979	380.423218	722.424988	360.693359	334.542694	703.404541	342.371002	387.768616	735.250854	155.593124	312.873596	704.858704	96.990868	333.335907	651.957825	204.042877	147.242783	642.154785
40	0.200000	422.454346	917.776062	701.405945	406.473145	925.913696	460.158447	251.377655	953.551270	643.991760	243.153687	958.226318	552.547485	477.787079	676.068054	751.260742	523.491760	700.168945	714.962585	569.832092	608.231079	707.535706	536.121948	585.984192	737.830688	559.113159	478.321564	718.135803	461.220612	423.622192	740.984436	482.058411	384.369751	722.528931	385.957703	334.698853	702.867188	365.860535	387.733093	735.033081	181.401474	306.374878	704.708374	122.317627	325.123077	651.995789	236.015625	141.871735	642.138062
41	0.205000	436.435211	920.718628	701.839294	422.705963	927.370789	460.472839	266.393402	956.687683	643.752441	258.787292	960.766846	552.285400	495.265747	681.471985	751.819519	541.426331	706.049133	713.985962	588.804565	615.830750	707.987671	555.963745	592.473999	738.034607	579.931885	485.077698	718.936279	484.427673	428.547333	742.685730	505.302582	388.306183	722.345398	411.440338	335.841949	703.601746	390.541107	387.251953	733.830200	207.589188	299.427612	704.718262	148.228546	316.018616	652.633484	268.551758	137.345291	642.090881
42	0.210000	451.751617	925.369385	702.550415	438.964600	929.306763	460.893188	281.720337	959.681213	643.336609	273.080597	963.202942	551.243896	513.500610	688.107666	753.504089	557.998047	713.032288	713.949097	607.034119	623.180542	707.574951	574.748291	600.548889	738.034912	599.917847	491.952759	719.592896	505.534424	430.554535	742.822388	528.204956	392.185822	721.975586	436.626923	335.911896	703.352844	412.221283	386.991241	734.842712	234.374146	292.324036	704.750916	174.018921	306.734985	652.013672	302.419556	135.100143	642.693481
43	0.215000	466.616730	928.913757	703.230286	454.938416	931.318542	461.698517	297.012634	963.477295	643.523804	290.864929	966.344116	551.709900	530.990723	695.013855	754.234985	574.025940	719.736145	714.853271	625.174011	630.786987	707.161621	593.618958	607.215149	739.880920	619.906555	498.831024	720.236084	527.255188	434.446411	743.571899	550.810120	395.961945	721.520752	461.691986	336.681854	703.811462	435.427246	386.552521	735.535034	260.674957	285.239014	705.022156	200.388306	297.279999	652.361206	336.000153	130.849854	643.859924
44	0.220000	481.440430	933.693542	703.454346	471.842743	933.799866	461.989594	312.345520	967.063660	643.150818	306.597443	969.605591	551.474060	548.964722	700.460938	754.713440	590.664001	727.520691	714.895874	643.208801	638.692383	706.696655	612.359314	615.321899	740.374878	639.633240	506.254089	721.123718	548.821045	437.466431	745.043640	573.093201	399.522217	721.121399	486.367065	336.668976	703.597656	458.360535	386.052246	735.821960	287.477173	278.019012	704.208313	226.750412	287.568817	651.799866	369.805542	127.459312	644.073120
45	0.225000	496.726166	938.354065	705.115417	488.184631	935.822998	463.362457	328.014191	971.437683	643.127014	323.149689	973.054626	551.091064	565.108459	707.039795	756.775940	608.187927	733.355286	714.741028	660.659851	646.060669	706.292053	630.749695	622.203491	740.268799	658.240356	512.968628	722.126526	568.778320	439.952057	744.164612	595.252380	402.935669	720.834229	511.411774	337.802216	704.482056	481.958771	386.641174	737.403381	314.781769	270.558685	704.525757	253.946960	277.471527	651.355530	404.023224	124.706375	644.349487
46	0.230000	511.845856	943.049988	705.519409	504.983185	938.827637	463.719818	343.889526	975.360779	643.328003	339.625702	976.861023	551.030701	582.879883	711.743958	757.052368	623.998047	741.090454	716.134277	678.197083	653.961609	706.141846	648.650574	629.903870	740.021301	676.448547	519.973755	723.038452	588.865540	442.848083	745.158386	617.599243	407.044617	721.982300	536.575867	338.886536	705.483398	504.088287	384.991119	735.818054	342.097687	263.144562	704.431824	281.107758	267.697754	650.852539	438.025421	121.101776	644.305359
47	0.235000	527.169434	947.703979	706.835999	521.861633	941.709778	465.037750	359.812958	980.367065	643.531982	355.986755	981.054260	550.751099	599.859131	719.157410	758.594055	640.358948	747.613220	716.366943	695.044739	661.270874	706.926514	666.370056	637.106506	739.831482	694.039001	526.650635	724.143005	609.162781	444.871613	745.848511	639.139648	411.002747	722.671326	561.493591	339.390900	706.081604	526.271240	383.720520	735.143799	369.981659	255.363541	703.803406	308.824097	257.552399	650.501770	472.444611	118.378471	644.123962
48	0.240000	542.646851	952.739319	707.087097	538.525513	944.850647	466.072876	375.228210	984.423157	643.071777	373.062042	985.205566	550.613098	616.692505	724.295166	759.693970	656.577759	753.830872	716.164001	711.724548	668.335999	706.493408	683.697388	643.636475	739.944702	711.005493	533.130493	725.165894	628.956604	448.181091	747.100281	660.525452	415.208252	724.209290	586.346985	339.633392	706.677612	548.982727	383.178497	736.508179	398.075012	247.462616	703.203491	337.462402	246.680557	649.063843	507.073975	115.499146	644.445313
49	0.245000	558.218445	957.850464	708.405518	556.065552	947.500427	467.254761	391.899567	989.124207	643.290710	389.501923	989.660706	550.503540	633.664124	732.196289	761.133545	672.503479	760.980042	717.945374	728.156616	674.789673	705.093262	700.758301	650.385254	739.901794	727.606567	539.890320	726.141174	648.412354	450.442108	747.683716	680.993469	418.668182	724.498108	610.696167	339.751648	706.985840	571.811890	382.245697	738.121338	426.844879	239.615906	702.938660	366.196106	236.987930	649.377441	541.871826	113.032631	645.068970
50	0.250000	574.029480	962.487915	709.164246	572.964600	950.712830	468.743469	407.718842	994.335510	643.208923	407.134277	993.845947	550.226257	649.103394	737.769287	762.129456	688.633667	766.489868	717.038696	744.419983	681.346680	705.773315	717.315552	657.059509	740.840088	743.520752	545.818481	727.255310	667.182495	452.511322	749.097351	701.770142	422.509949	726.404419	635.048523	340.610779	707.909851	594.429871	381.012787	739.638123	455.535828	232.128067	702.506104	395.947449	226.005783	648.235107	577.023682	111.089439	645.151306
51	0.255000	589.523254	967.669189	710.691711	590.482910	953.806274	470.158447	423.809204	999.048401	643.376709	424.406219	998.054565	550.099182	665.065186	744.632629	762.824463	704.362305	773.295654	718.804016	760.515686	687.557983	706.247375	733.340027	663.011658	741.084167	759.037048	551.344421	728.747192	686.770996	454.364471	751.175964	722.258057	426.416565	728.547241	659.086182	341.537811	708.753357	616.553711	379.888672	740.630127	484.344727	224.183899	701.846985	425.539337	215.330048	647.965454	611.790588	109.431778	645.509460
52	0.260000	605.222168	972.398071	711.642944	607.920654	957.118347	471.916809	440.833344	1003.565491	643.801331	441.924011	1002.711487	550.031799	681.016907	749.112427	763.471313	720.158142	778.643677	719.117188	776.348450	693.518616	707.118286	749.045959	668.772339	741.845947	774.493530	556.522522	730.170593	704.857239	456.929718	751.998474	742.720032	431.702820	731.830933	683.171570	342.515198	710.213562	638.395386	378.858490	740.791870	513.667664	216.160706	701.854065	455.798584	205.346222	646.382019	646.759888	108.286018	646.064758
53	0.265000	621.270264	977.209595	712.906738	625.297791	960.370667	473.501190	458.146484	1008.712341	644.554321	459.338989	1007.410889	550.049683	697.218567	756.302124	764.988525	735.817627	783.792969	719.678711	791.648071	698.522095	707.385559	764.344604	673.775818	742.055237	789.685669	561.215393	731.754150	722.127747	457.367462	751.106567	761.572632	433.314423	731.848511	706.808533	343.097717	710.878967	660.137085	378.304291	741.703308	542.964294	208.889908	701.514709	486.222260	194.992493	645.719849	681.808655	106.947609	646.638306
54	0.270000	637.301636	982.063354	713.952698	642.836243	963.059875	475.118805	474.442688	1013.623901	644.833618	476.854828	1012.002686	550.216614	713.109619	760.751099	765.806335	751.119995	788.956543	720.880310	806.556030	703.055725	707.731628	779.242493	678.761108	743.375305	804.122986	565.975586	733.258423	740.379639	459.321320	754.345947	780.260986	436.928833	732.698792	729.534668	343.207611	711.492249	680.799255	374.092957	740.117920	572.479919	201.088699	700.942871	517.143555	185.341980	644.493652	716.440063	106.328720	647.522644
55	0.275000	653.289429	986.479248	715.151062	660.099792	966.079102	476.933014	491.523438	1018.515930	645.274048	494.285614	1016.375916	550.508484	726.980774	765.211426	764.632935	766.545105	793.608643	722.101440	821.511230	707.726013	709.556641	793.823608	682.768433	744.059509	818.237610	569.934326	734.566528	757.363953	459.300964	754.447571	798.108459	438.061554	732.358582	753.027222	344.143921	713.338867	702.579529	373.116669	741.985107	602.535217	194.083527	700.703857	548.019470	176.048508	643.273926	751.108582	106.283226	648.023376
56	0.280000	669.099976	990.774231	716.116211	677.684937	969.448059	478.877106	508.185760	1023.304199	645.626770	511.503876	1020.738403	550.955383	741.546509	768.740479	765.711304	781.378174	797.239258	723.737549	836.233093	711.255981	711.154297	808.011658	686.638123	745.469849	832.362061	573.367981	735.955261	774.042908	458.904999	754.423218	816.867798	441.017548	735.652710	776.041199	344.416199	715.217896	723.513916	371.183350	741.677063	632.481628	186.834839	700.493408	579.227600	166.365158	642.826355	785.667175	106.789131	648.686279
57	0.285000	685.199951	994.817139	717.370361	695.072449	972.628662	480.362793	525.339478	1028.281372	645.797546	529.149536	1025.314819	551.001099	755.784180	772.066223	766.020447	796.411377	800.953369	726.139038	850.548828	714.660583	713.120544	821.744934	689.404297	746.578003	845.448486	575.804932	737.405945	791.466675	460.081146	757.618652	834.953857	444.083862	737.987122	798.274292	344.827911	716.515198	744.199524	368.356903	742.475098	662.195190	179.712830	700.051697	610.642151	157.324722	642.266479	819.478394	107.896576	649.517334
58	0.290000	700.871521	998.836487	718.734314	712.123718	975.047913	482.200348	541.866760	1032.825562	645.946899	546.561829	1029.765137	550.979492	769.590637	775.350464	767.900696	811.423096	804.153198	727.252502	864.706360	717.074402	715.244263	835.022522	691.781128	747.672791	858.318115	578.035034	738.914978	807.914917	459.511810	757.198975	851.975281	444.299438	737.351868	820.528381	345.020691	718.265625	765.128845	366.786652	743.603149	692.613525	173.905090	700.470520	641.746765	148.862137	641.921021	853.546021	109.818977	650.495850
59	0.295000	716.811890	1002.289612	719.606506	729.271545	977.895691	483.317749	559.260376	1037.134888	646.182983	563.750061	1033.669556	551.769104	783.143433	776.778992	769.679688	826.167480	806.078125	730.177917	878.486633	718.465027	717.218506	847.719116	693.249207	749.682434	870.541016	579.343811	740.504822	824.724426	459.112640	759.858276	869.521851	446.480255	740.417175	841.695313	344.929871	719.449280	785.461853	363.390594	743.680542	721.904846	167.108246	700.167114	672.618774	140.767181	641.409973	886.513550	111.484299	650.973938
60	0.300000	731.259216	1005.019836	719.721191	746.629944	980.673157	484.813232	575.618774	1041.304688	646.261292	580.743103	1037.389160	551.591736	796.629761	778.516418	770.651306	840.681702	807.814697	733.432739	892.168640	719.449707	720.075684	860.151245	694.212158	750.880920	882.752136	580.385864	741.743896	840.710754	458.129822	760.137573	886.345276	446.622528	741.110962	863.557617	344.164185	720.932983	806.514526	361.837128	746.351746	751.596680	162.172821	700.810303	703.378784	132.730240	641.463013	918.527405	114.147423	651.411194
61	0.305000	746.788757	1008.153625	720.565308	763.476563	982.798584	486.546692	592.658020	1044.949585	646.480164	597.646057	1041.004883	551.709656	809.211853	779.074280	771.250549	855.165344	808.932678	736.160400	905.175476	719.094727	722.392395	872.012878	694.399658	752.387878	894.339600	580.380005	742.745911	856.743103	455.642395	760.805481	902.539978	446.131866	741.160156	884.378296	343.517578	721.729492	826.347290	358.318512	746.226013	780.924011	156.296753	700.480835	734.107544	125.546524	641.883667	949.418884	116.707367	651.110901
62	0.310000	763.124390	1010.961914	721.636719	780.537781	985.538635	487.694336	609.402100	1048.347290	646.724976	614.506714	1043.906982	552.189270	821.369629	780.499939	772.292725	869.369263	808.422668	738.834656	918.332581	719.324280	726.362122	883.627502	693.974487	753.032593	905.984558	580.418945	743.612976	872.909851	454.788055	761.913940	919.916504	448.769623	745.460205	904.585632	342.928772	722.617126	846.590454	356.522339	748.355042	810.108826	151.746994	701.732727	764.313232	118.776932	643.029236	980.159729	119.657074	651.011108
63	0.315000	778.424744	1012.663879	722.392883	797.315247	987.680725	488.662079	625.825439	1051.329224	646.850708	631.794922	1047.268433	551.584045	833.452087	779.530640	772.534058	883.012634	807.479126	741.718933	930.868652	717.769043	729.555908	894.930359	693.331421	754.488342	917.685059	579.964539	744.453186	888.619263	452.558075	762.244324	936.943970	447.727356	745.171936	925.777649	343.950836	724.871521	866.688904	354.034546	749.821045	838.695496	146.979996	702.593689	793.773499	112.267731	643.458496	1009.830933	122.720375	650.959717
64	0.320000	794.482361	1014.730286	723.217834	813.931335	989.982727	489.739105	642.489258	1054.170898	647.091064	648.396423	1049.756104	551.673645	846.498535	780.279663	773.220703	896.862183	807.014099	745.154114	943.250305	716.772400	733.572144	905.840515	692.041382	756.250732	929.460693	578.375061	745.016846	904.806396	451.674438	764.572998	952.714966	448.190033	746.626831	945.481567	343.216248	724.793152	886.520874	351.282776	750.671631	867.066711	142.872437	702.825745	823.124878	107.215401	644.699951	1038.441162	126.447029	650.446472
65	0.325000	810.344666	1016.114746	724.025574	830.102905	991.402222	490.811584	658.598450	1056.619751	647.565857	664.268494	1051.558716	552.889221	858.034424	778.342346	774.146973	909.998962	805.462585	748.155457	955.084717	714.351746	736.861084	916.441284	690.367493	757.974976	940.694580	577.039673	745.835876	920.348267	448.676147	763.854492	968.665527	447.058105	746.928772	965.094543	342.541565	725.153442	906.261719	349.593933	752.449097	894.931702	140.751343	705.803528	851.156067	102.081093	645.993042	1066.242798	129.755569	650.099365
66	0.330000	826.142212	1017.608032	724.863159	846.458679	993.499512	491.512146	674.252625	1058.997559	647.615417	681.231873	1054.262451	552.190247	870.702759	777.976501	775.694519	924.175354	804.506409	751.877747	966.619019	711.462097	739.398682	927.307495	687.815552	759.361572	952.196472	575.116638	746.555786	936.611389	447.554443	766.259888	984.296814	446.205292	746.711548	984.899353	341.402710	726.347778	925.315491	345.994690	752.400269	921.336060	138.430206	707.056274	878.930908	98.117462	647.430298	1092.613770	133.611908	649.292664
67	0.335000	841.761475	1018.013611	725.707397	862.748535	995.126831	492.181732	690.671753	1059.934692	648.098816	697.301758	1056.088135	552.640808	881.856140	776.687683	777.310181	936.798462	801.657471	753.777039	978.249817	708.208008	742.485474	938.454590	685.968750	762.183960	963.641174	572.831116	747.019104	951.875427	444.445770	765.459839	1000.286804	446.683929	748.986755	1003.053528	340.463287	725.927979	943.813843	343.571136	752.493713	947.490417	136.105576	708.297363	905.918274	94.053574	649.299744	1117.987061	137.276840	648.587036
68	0.340000	857.537964	1018.965942	726.439026	878.554932	996.221802	493.182159	706.556702	1061.137817	648.664429	713.739929	1058.010132	552.463318	894.416626	775.163818	779.313660	950.485413	799.085083	756.036987	989.877625	705.067871	744.521912	949.459656	683.369690	764.328186	975.723267	570.346802	747.618591	967.500854	442.232788	765.899292	1015.451660	445.827850	748.743896	1021.136597	340.032990	726.320862	962.351563	341.204987	752.817749	972.799866	132.691589	707.377075	931.264709	90.726227	650.263672	1141.844849	141.242661	647.823914
69	0.345000	872.962036	1019.269287	727.292175	894.554871	997.177307	493.768250	722.347656	1062.412720	649.335754	729.710754	1059.181274	552.674133	907.986389	773.228027	781.602295	963.794739	796.496826	757.133301	1001.516174	701.665771	745.901123	961.160767	680.464722	766.049011	987.565491	567.444702	747.948730	983.080383	440.958099	767.020996	1030.868774	445.373779	748.935974	1038.977417	340.229584	727.218079	980.330688	338.906067	752.869446	996.338318	130.809967	708.696411	955.919983	87.599144	651.901306	1164.855103	143.995102	646.910339
70	0.350000	888.389893	1019.504150	728.218201	910.453796	998.178467	494.694641	737.537781	1062.462524	649.698608	745.469482	1060.027100	552.934082	922.621399	771.344727	782.523682	977.148132	793.650635	757.823242	1013.280762	697.930603	746.155640	972.956177	677.497375	768.123291	999.531494	564.820251	748.266907	997.831055	438.986542	766.080994	1044.748779	444.530243	748.164917	1056.627441	340.071136	727.870544	997.636780	337.663544	753.936035	1019.464478	129.160553	709.881165	979.676514	85.634529	653.573059	1186.844727	147.225418	647.036438
71	0.355000	903.684692	1019.907654	729.126160	925.949158	998.688416	495.402527	753.148682	1062.779907	650.124023	760.516174	1060.144531	554.011536	936.272583	769.418701	784.627991	989.895203	790.308472	757.429077	1025.166016	694.150024	746.785156	985.028564	674.558105	769.271667	1012.322632	562.519653	748.666870	1013.630432	438.819366	768.363647	1060.542969	444.742767	748.380737	1073.815796	340.414642	728.803223	1014.838684	337.085999	755.375916	1040.593628	127.452927	710.197571	1001.491882	84.028923	654.878967	1207.333008	149.773209	646.501282
72	0.360000	918.656555	1019.354309	730.073303	941.798279	999.120972	496.024261	767.914856	1062.340454	650.707764	775.806946	1060.013550	554.630493	949.725342	766.669128	787.327087	1003.367615	786.204895	756.549011	1037.502441	690.725220	746.718750	998.008667	671.969482	771.188904	1025.098633	560.410950	748.692627	1028.199829	437.024597	767.318726	1074.220459	444.582855	749.308350	1090.394287	340.011139	729.236084	1031.738037	336.155212	756.138794	1061.824219	126.726204	711.851868	1022.455811	82.194534	656.793091	1226.493164	151.924500	644.223572
73	0.365000	933.912231	1018.810669	731.157776	957.340515	999.162903	497.071167	782.990723	1061.704834	651.230591	790.821533	1059.923828	555.177917	964.231384	764.712097	788.733948	1016.801270	784.290039	757.451111	1050.216797	687.790894	746.369141	1011.405212	669.125732	772.490295	1038.299438	558.841492	749.042542	1043.241943	436.392548	768.827942	1089.437134	443.735077	748.519775	1106.408447	339.458832	729.658752	1048.242065	334.760468	756.738831	1081.365723	126.165039	713.336182	1041.387695	80.220192	658.132996	1244.624756	152.931915	643.616943
74	0.370000	948.823914	1017.904724	731.992676	972.952576	999.347351	497.937408	797.967590	1060.811523	651.463135	806.032532	1059.558472	555.428528	978.494324	762.149231	789.261902	1030.349854	781.535889	756.143250	1063.572388	684.787231	746.241699	1025.552490	667.679382	774.094482	1051.558838	557.145447	748.901550	1057.823242	435.622864	768.698486	1103.663208	443.456818	749.200195	1122.012329	339.470825	729.906189	1064.008057	334.440857	758.019348	1099.335815	124.661194	714.893738	1060.130005	79.528664	660.019226	1261.868164	153.981812	643.005554
75	0.375000	963.537659	1016.891846	732.719360	988.395081	998.901917	498.807495	812.590942	1059.747314	651.755737	820.936829	1058.677856	555.754700	992.765076	761.079468	791.143127	1044.155029	779.110413	756.236206	1077.515137	683.153198	746.492676	1040.000488	664.985596	774.405151	1065.640137	555.984253	749.228027	1072.613892	434.523682	769.515137	1118.892700	443.003021	750.209229	1137.312012	338.282349	730.122131	1079.491089	332.911621	758.017883	1116.696777	123.873177	715.256287	1076.805664	77.087440	660.956116	1278.108887	154.080658	642.651306
76	0.380000	978.505920	1015.888550	734.010925	1003.634094	998.148926	499.887543	827.387512	1058.021606	652.284363	835.951416	1056.720459	556.379944	1008.363342	758.595337	791.609009	1058.534668	777.997559	756.855957	1092.189575	681.363586	746.266907	1055.629761	663.491150	775.191833	1079.935913	555.387390	749.511230	1087.161987	433.291107	770.059753	1132.406128	440.912048	748.805603	1152.403076	337.317200	730.753601	1094.450439	331.661896	758.834412	1132.817505	123.272987	716.340332	1092.921265	76.081116	662.049011	1293.442383	153.497650	642.329895
77	0.385000	993.190735	1014.400757	734.737366	1019.110474	997.146362	500.719543	840.153442	1056.394043	651.454956	851.060974	1055.378662	556.526184	1023.606445	757.615662	793.047241	1073.784424	776.514038	756.101746	1107.558594	679.998718	745.368225	1071.056641	662.624390	776.250977	1094.395386	554.409180	749.416870	1101.617432	431.836487	770.044312	1146.808838	440.190857	749.455688	1167.031982	336.507813	730.690674	1109.532227	330.327972	759.577454	1147.379639	121.108070	716.709656	1107.951294	73.791748	663.074280	1307.881226	152.017410	641.391113
78	0.390000	1007.562744	1013.352661	735.508240	1034.439819	996.097168	501.790070	854.649780	1054.578125	651.878052	866.161865	1053.427368	557.480347	1039.511597	756.906372	794.336914	1088.565430	775.844666	757.533142	1122.980957	679.743286	745.837769	1086.649902	660.537903	774.905823	1109.771484	553.686096	749.827759	1116.074585	429.763153	770.511597	1161.187012	437.769836	748.757385	1181.389648	334.580536	731.407898	1123.842285	328.537415	759.579529	1161.623413	119.569130	717.465332	1121.599487	71.715172	663.504700	1321.240479	150.650772	640.789795
79	0.395000	1022.599609	1011.596375	736.357788	1049.949463	994.624146	502.372070	869.561890	1052.467285	652.405823	880.630676	1050.611816	558.576294	1055.496704	754.616821	793.975708	1104.628296	774.546753	758.042542	1138.645508	678.586609	745.024170	1102.219116	660.099304	774.624329	1125.189941	552.294617	750.036316	1130.757446	427.977234	771.122192	1175.390381	436.495819	749.624756	1195.183594	332.359711	730.710815	1138.075684	326.406311	760.090088	1174.348877	118.033272	717.479187	1134.314575	69.579369	664.517517	1334.050781	148.123184	640.383789
80	0.400000	1036.768311	1010.146362	737.331970	1065.198486	993.148621	503.156250	882.972900	1050.542236	652.417969	896.021118	1047.928345	558.251099	1070.563477	753.805237	794.321106	1120.830444	773.846802	758.546814	1154.411133	678.260742	744.735596	1118.121094	659.407166	774.370483	1141.366455	551.401794	750.337952	1145.061523	425.975983	771.549805	1189.807983	433.959412	749.492615	1208.565430	329.991882	730.810547	1151.754272	323.846954	760.423279	1186.419189	114.760727	717.532898	1146.343140	67.012947	664.825623	1345.502319	145.371536	639.960144
81	0.405000	1051.208130	1008.327026	738.009460	1080.430542	991.190125	504.080383	899.256836	1047.107788	652.916138	910.967102	1045.349243	558.032410	1085.811401	753.018677	794.642456	1136.818237	773.474060	759.764221	1170.072021	676.958374	743.657837	1133.402832	657.821045	772.075439	1156.977661	549.622253	750.330811	1159.416016	423.718353	771.888428	1203.836304	431.369507	749.785339	1221.964478	326.912048	730.397278	1165.522095	321.323486	760.670715	1197.734375	111.537498	717.691956	1156.855591	64.818710	665.268250	1356.310303	142.247345	639.575623
82	0.410000	1065.927246	1006.906128	738.657654	1095.803467	988.998535	504.616272	913.889282	1044.304810	652.982910	925.088745	1041.616699	559.291199	1102.093628	751.245544	794.914917	1152.546753	772.412842	761.001526	1186.121826	676.564087	743.148193	1149.452026	656.866699	771.920837	1173.500000	548.154358	750.474792	1173.682251	422.070465	773.423706	1218.155762	428.632080	749.998047	1234.444702	324.000885	730.848083	1178.181030	319.221802	761.473389	1208.078369	108.166824	717.919434	1166.870483	62.776253	665.213989	1366.512939	138.631622	639.201660
83	0.415000	1080.306152	1004.939880	739.440796	1110.858887	986.171143	505.640137	927.504517	1041.634399	652.768921	939.566528	1037.805908	559.530334	1118.169678	749.557373	794.227966	1168.769043	771.138245	760.888245	1202.213867	675.455505	742.924683	1165.033569	655.426392	770.648987	1189.366211	546.120361	750.596191	1187.586548	418.981171	773.009338	1231.928101	424.714508	749.687683	1247.078491	320.550354	730.489441	1190.967285	316.482971	761.884460	1217.982544	106.327599	719.267456	1175.237549	63.890083	665.991150	1375.674316	134.673019	638.739197
84	0.420000	1094.698242	1003.192627	740.205811	1125.929932	983.760620	506.159302	942.370117	1038.113525	652.860413	954.604858	1034.387329	559.272217	1133.160645	747.793091	792.997192	1184.540039	769.478699	760.392273	1218.015259	673.522034	742.633850	1180.860352	653.918396	769.773071	1205.013306	543.473938	750.667358	1201.131104	415.837646	773.740845	1245.750244	421.808014	750.397095	1259.384399	316.637726	730.466370	1202.969727	313.084045	761.784180	1226.499390	104.800720	719.485291	1182.413940	65.458580	665.955994	1383.644653	128.857758	637.983093
85	0.425000	1109.100342	1000.963135	741.062622	1141.091431	980.445923	506.787231	957.400452	1034.255615	652.930115	969.004211	1030.196777	559.633850	1148.932007	746.265991	792.818420	1200.768188	767.662048	760.564209	1234.011841	672.659302	743.013123	1196.009399	651.782532	769.511169	1220.077026	540.852905	751.274475	1214.645264	412.546906	774.015686	1259.068726	417.098785	750.697571	1271.233276	312.417267	731.281555	1214.980713	311.275055	763.340332	1233.339111	104.909462	719.648438	1188.745850	66.706329	665.049622	1391.228271	121.379295	636.964050
86	0.430000	1123.936646	998.232544	741.587585	1156.181152	977.016296	507.519501	972.034851	1030.747192	652.759888	984.273987	1025.922607	560.012634	1163.616333	744.449951	790.800415	1216.408936	765.361816	760.696594	1249.771118	670.047729	743.181519	1211.487183	650.083374	768.399902	1234.905640	538.451965	752.032532	1227.615601	408.905396	773.645447	1272.076660	412.786713	749.764954	1282.421753	308.874542	731.591064	1226.296875	308.053192	763.897705	1239.301147	102.213364	719.128479	1194.280640	67.469330	663.129089	1398.244263	112.546532	635.890808
87	0.435000	1138.013062	995.302490	742.531372	1171.082397	973.341980	508.106079	985.927673	1027.273315	652.582214	998.995056	1022.371155	559.899536	1178.671875	742.284302	790.442749	1232.306763	763.618225	760.676208	1265.380249	667.866394	744.037598	1227.111450	647.865112	768.388428	1249.529297	534.901855	752.973328	1240.550171	406.422577	775.312622	1285.872559	410.367676	752.596252	1293.193848	304.581482	731.084290	1236.923584	303.940277	763.093140	1244.733643	98.807251	718.198792	1198.222290	68.924294	660.585022	1403.857178	103.383514	635.190735
88	0.440000	1152.723755	992.758301	743.111450	1186.009033	969.410522	508.519257	1000.928345	1022.967285	652.515930	1013.683899	1017.813660	559.298096	1193.162842	739.101318	788.778259	1247.476563	761.516541	760.917175	1280.856201	665.553284	744.156494	1242.189087	645.497009	768.435791	1263.728882	531.775513	754.031921	1253.071899	402.320313	774.772827	1298.363403	404.818573	751.554871	1303.009888	300.424500	730.232788	1246.982422	300.394073	762.276733	1247.818970	95.402451	716.096619	1201.574341	69.928825	659.038086	1408.742310	94.435982	635.066223
89	0.445000	1167.338501	989.280701	743.818726	1200.707520	965.471680	509.185699	1015.374634	1019.006836	652.601196	1028.239014	1013.235229	559.407959	1208.480591	736.819885	788.294617	1262.607910	759.720581	760.599060	1296.444214	662.405762	744.442017	1257.801880	641.891296	768.376526	1277.406982	528.353271	754.772339	1265.574341	397.671234	774.075134	1310.480469	400.331390	751.250061	1312.706177	295.501648	729.794617	1256.390381	296.935852	760.506042	1249.860962	92.431366	713.478821	1203.698608	70.643776	657.883423	1413.444824	86.807785	635.060913
90	0.450000	1181.464722	985.651245	744.416199	1215.424316	960.949524	509.766418	1029.921753	1014.603760	652.890015	1042.430054	1008.720398	560.031250	1222.218994	732.774841	788.896301	1276.755493	757.375122	761.372131	1311.780273	659.553101	746.724426	1273.042969	639.276794	770.660889	1291.984985	524.578796	755.539551	1278.298706	394.836670	774.399658	1324.082153	395.481720	752.199341	1322.144043	290.242645	728.430420	1265.781982	294.227844	759.819092	1252.463013	91.429428	712.686157	1205.304810	71.592819	657.141357	1416.348267	79.928741	634.951965
91	0.455000	1196.260010	982.197571	744.694885	1229.888062	956.904175	510.124023	1043.769409	1010.308533	653.146667	1056.391479	1004.320068	560.412170	1236.490112	729.510254	790.051575	1289.908569	752.615784	760.913269	1326.732300	656.630554	748.103516	1288.503418	635.901306	772.987732	1306.576904	520.883301	756.483215	1290.523560	391.635406	773.761169	1336.551392	390.184021	751.069763	1331.504517	285.690796	727.252319	1275.109741	291.439819	758.928650	1255.207397	91.230286	710.562927	1206.629639	72.340317	656.886658	1418.253540	75.287720	633.465820
92	0.460000	1210.198730	978.101257	745.208801	1244.436768	952.757019	510.332245	1057.621704	1006.425964	653.380066	1070.103271	999.692261	560.675110	1251.045166	724.904236	793.268005	1302.124756	748.013489	761.956970	1340.808350	653.776428	750.783020	1303.721436	632.225098	775.682190	1321.325684	516.827148	757.079102	1303.098511	387.990784	773.225403	1349.085449	386.212036	751.534302	1340.450439	281.706757	726.246765	1284.425049	288.861511	758.018494	1258.174438	91.468323	709.033875	1208.056152	73.141907	655.954773	1420.054443	71.026299	631.467346
93	0.465000	1224.162598	974.070801	745.491394	1258.962891	948.258911	511.114716	1071.134521	1002.118774	653.769531	1083.661987	994.940186	561.205994	1264.986206	721.616455	796.644043	1317.371826	744.761414	764.742371	1355.260986	649.777344	752.601501	1318.285156	628.570374	778.629028	1337.221802	512.459595	757.647583	1316.455444	386.587433	773.342957	1362.215820	381.703735	750.406982	1349.364868	278.201874	725.366211	1293.646362	287.013153	757.320557	1261.565430	92.307053	707.587036	1209.264771	73.764458	655.071045	1421.828613	67.007942	629.232849
94	0.470000	1238.098145	969.817627	746.037537	1273.275146	944.281494	511.069885	1084.313110	997.968262	653.874634	1096.935547	990.125977	561.776917	1280.232178	717.277344	799.156921	1332.207275	740.890564	768.283691	1369.824951	646.915833	755.023865	1332.454468	625.272156	780.416870	1352.973633	508.846283	757.695313	1329.432251	384.426544	773.214600	1374.895020	378.908539	750.125977	1358.167725	275.897980	724.476501	1303.071777	285.851654	756.542236	1263.780151	93.438957	705.963806	1210.632446	74.706367	654.124390	1423.491577	63.723209	627.636230
95	0.475000	1252.218628	966.590393	746.508789	1287.140747	939.500854	511.445038	1097.692505	993.571045	654.378540	1110.207886	985.352539	562.382446	1294.435425	714.840637	802.073975	1346.775391	738.381775	771.878540	1384.482544	643.659180	757.147461	1346.259644	621.936096	781.096252	1369.822021	506.029846	757.592163	1341.917114	383.706451	772.834717	1386.893066	376.513397	748.935364	1367.010132	273.540894	723.149048	1312.790405	285.852570	756.172852	1267.116943	94.882149	703.955322	1212.013550	75.630760	652.919495	1425.045044	61.635574	627.406677
96	0.480000	1266.588379	963.825134	746.809448	1301.505981	935.583984	511.759705	1111.104614	988.755737	654.582764	1123.316528	980.668152	562.955139	1307.744995	711.324036	801.956970	1361.994873	734.892456	774.781738	1398.814697	639.912354	757.873108	1360.050415	618.667358	781.173279	1385.585938	503.634277	757.063477	1354.265137	382.731720	773.152039	1398.889282	374.592651	748.759949	1376.556641	272.885437	722.827759	1322.348877	285.173492	755.514404	1269.706787	96.295174	702.303772	1213.346069	76.222046	651.956543	1426.343262	60.958927	627.880798
97	0.485000	1280.467407	960.451538	747.147888	1315.299194	932.043823	511.818542	1124.493530	984.301575	654.620239	1136.511719	976.188538	563.403625	1321.456421	707.483154	802.135254	1375.851074	732.215820	776.520630	1412.750244	638.296448	759.322144	1373.167847	615.959717	781.076294	1401.283081	501.797638	756.405701	1365.967285	380.944244	771.518005	1409.948364	372.225311	747.173340	1385.473267	271.532928	722.021301	1331.886597	286.074585	755.578247	1272.325073	98.048508	702.048706	1214.432129	76.678970	651.605164	1427.066528	60.377254	627.915833
98	0.490000	1294.885498	958.111023	747.386780	1329.288574	929.045593	511.957947	1137.799438	980.118042	654.367554	1149.680176	972.082581	564.101196	1333.637939	704.657227	801.283386	1388.884888	729.477417	777.404419	1426.999146	635.679932	760.933167	1385.749756	612.809570	781.135437	1416.104980	500.068024	755.981079	1376.906616	378.598999	770.712708	1421.265259	370.647034	747.446411	1393.061768	268.404449	719.514160	1340.355103	283.875610	753.727539	1273.429077	98.450943	701.482361	1215.130249	77.120277	651.366028	1427.567017	59.846592	627.450012
99	0.495000	1308.381470	954.710449	748.150085	1342.923096	926.117188	511.714905	1152.702271	977.688538	652.645020	1163.439697	968.892639	563.826721	1345.785889	701.452393	800.561523	1401.568970	726.754028	777.411804	1439.126709	631.950134	761.310852	1398.022217	609.943359	781.799255	1429.562988	497.047394	755.582458	1387.030518	376.909912	770.858459	1430.718018	366.470764	745.694580	1399.755615	267.343170	719.234070	1348.327637	284.672821	755.074219	1273.899048	98.733727	700.459412	1215.617676	77.524895	651.063599	1427.868286	59.660088	627.465210
100	0.500000	1320.752197	952.027893	749.160889	1356.566895	923.553528	511.440796	1165.442261	973.831421	652.814758	1177.373535	966.054321	564.032104	1358.055664	698.440918	800.784973	1413.354370	722.805969	777.677429	1450.673218	628.116882	761.412231	1410.546509	605.632080	782.398926	1440.402344	494.200867	755.628601	1396.516724	374.635742	771.298157	1438.587036	361.476257	743.506897	1405.413696	264.533051	719.048767	1354.474854	282.139343	754.517395	1274.092773	99.116096	700.080811	1215.947632	77.856697	651.074524	1428.133545	59.321968	627.533264
101	0.505000	1335.236938	949.538269	749.504272	1369.034302	921.193726	511.071198	1179.286499	971.374146	652.721741	1191.342529	963.967468	564.202942	1369.969971	695.495056	801.002441	1426.167725	718.721497	777.591736	1463.237793	624.647156	762.377319	1420.925659	602.341248	782.596802	1451.240967	490.322296	755.328064	1405.160889	371.537933	771.143860	1447.554199	358.336761	745.104309	1410.651001	260.839905	718.631653	1360.078613	279.301178	753.942627	1274.481567	99.529076	699.965698	1216.094849	78.024559	651.172180	1428.721802	59.589123	627.705200
102	0.510000	1348.912354	947.118286	749.769287	1382.410645	918.891907	511.090973	1193.338867	969.646301	652.735962	1205.198608	962.098694	564.834045	1381.312866	692.003601	800.576416	1437.965820	715.351135	778.048035	1474.406494	620.638367	763.079651	1431.975220	598.402954	781.971680	1460.523560	486.754791	755.479004	1413.253418	368.190796	771.118652	1454.390015	352.772095	743.370483	1415.123169	257.415710	718.626160	1365.784424	278.860260	755.282288	1275.359375	100.023056	700.060364	1216.655884	79.139420	651.186829	1428.886353	59.370857	627.680542
103	0.515000	1362.684326	944.683228	750.105835	1396.186890	917.153442	511.073029	1207.649536	967.920166	653.118347	1219.268677	960.487183	565.550537	1393.187744	688.101868	799.595032	1449.655396	711.076416	777.240295	1485.420044	615.930664	763.740234	1442.171387	594.991333	781.772644	1468.923462	482.947632	756.093933	1420.325806	364.533539	770.505371	1460.689453	349.269867	743.594055	1419.100952	254.210922	717.882874	1370.685913	276.117096	755.072571	1276.655518	100.462563	700.402771	1216.879272	79.391396	651.184570	1429.139526	59.011288	627.917908
104	0.520000	1376.592529	942.310974	750.488281	1410.495117	915.551880	510.574158	1221.890137	966.494446	653.862671	1233.535156	959.385315	565.420471	1405.180542	684.268921	799.308167	1462.021606	705.707581	777.279541	1497.947632	611.084473	762.012634	1453.644043	589.530701	781.477478	1476.499146	478.032410	756.336182	1427.130371	361.039734	770.923096	1466.720337	345.038910	743.759766	1423.308960	250.233093	717.680237	1375.164307	273.210266	753.918640	1277.636475	100.302681	700.276855	1217.084839	79.700142	650.997986	1429.351807	58.814911	628.011414
105	0.525000	1390.676758	940.079407	750.890991	1424.026367	914.663940	510.280670	1236.527100	965.122070	654.560669	1247.573853	958.160156	566.147583	1417.157593	681.484131	800.086548	1474.263672	702.467957	777.768982	1507.502441	606.968811	763.216736	1463.179199	585.707031	781.864563	1484.227051	472.942078	756.690674	1432.932495	356.892456	770.814941	1472.095947	339.889282	743.216553	1427.319946	246.615677	716.695313	1379.773560	271.019379	754.478821	1278.411987	100.342308	700.229553	1217.333618	80.247826	650.917175	1429.532227	58.656090	628.095032
106	0.530000	1404.976563	938.066589	751.288391	1438.479736	913.949463	510.429169	1250.724487	965.273315	655.086182	1261.720825	957.494141	566.172668	1429.238037	678.926758	800.432800	1486.321899	698.522400	776.698547	1517.962769	601.538269	763.669739	1473.056152	582.542053	782.033936	1491.137207	467.933746	756.878906	1438.431274	353.792847	771.054932	1477.383057	335.614258	743.230164	1430.534790	243.021393	715.778809	1383.268921	266.426697	751.956604	1278.935913	100.177719	700.132568	1217.604370	80.492172	650.600281	1429.715698	58.460762	628.111877
107	0.535000	1419.531616	936.350281	751.654663	1452.311646	913.486511	510.640167	1265.362305	964.558167	655.739563	1275.925659	956.893372	566.646179	1440.456543	676.411194	801.071472	1497.622559	695.082275	777.349182	1527.601440	597.416748	762.993286	1482.969360	579.229004	782.001709	1497.842163	462.166351	757.028381	1443.392944	348.877258	770.115479	1482.040405	331.025787	742.928345	1434.131104	240.016388	715.270081	1387.133423	264.992981	752.726440	1279.698242	100.315788	699.628296	1217.585327	80.870201	650.615540	1429.843384	58.358654	628.242615
108	0.540000	1434.381592	935.008423	751.964355	1466.538940	913.386169	510.524231	1279.936523	963.831055	656.213135	1290.192871	956.751953	567.039734	1451.864624	673.913330	800.848022	1509.342407	691.178711	776.855652	1537.093384	594.196167	762.705444	1492.567139	576.148743	781.844604	1504.386108	457.768677	757.197205	1447.894897	345.395386	770.091003	1486.164673	326.871277	742.524048	1435.791870	236.688171	714.501404	1390.060181	261.906311	751.358582	1280.186157	100.378113	699.054260	1217.740356	81.221390	650.210266	1429.939209	58.264977	628.238953
109	0.545000	1449.566162	934.119080	752.191650	1480.945435	914.436035	511.358917	1294.670898	965.095398	656.521179	1304.717407	956.940979	567.308594	1462.817749	671.601929	800.705994	1520.745605	688.802917	777.536194	1546.371826	590.673584	762.263428	1501.655640	573.223389	781.666870	1510.972168	453.387665	757.057556	1451.813110	342.737305	769.882202	1490.116699	324.251495	743.191040	1438.794678	234.280533	714.306213	1392.696533	261.571442	751.725342	1280.659790	100.624023	698.193848	1217.922363	81.512596	649.763184	1430.094727	58.145252	628.255676
110	0.550000	1465.598633	933.428528	752.692017	1495.483032	915.091858	511.471130	1309.261841	964.593567	657.271057	1319.242920	957.686584	568.183228	1473.227295	669.744629	801.154541	1531.477173	685.103333	776.531250	1555.710815	587.654175	762.102722	1511.275146	570.589172	781.290649	1516.904907	449.101532	756.397461	1455.231079	340.646912	769.381714	1493.537354	320.980896	743.133423	1440.474976	232.048294	713.948975	1394.870605	259.308899	750.967163	1281.121216	101.533852	698.206543	1218.020752	81.818062	649.280212	1430.215576	58.085949	628.329102
111	0.555000	1481.186646	932.903442	753.329163	1509.774536	916.414429	511.528351	1324.166138	966.388916	657.627319	1334.087402	958.959106	568.283020	1484.013916	668.345215	801.311462	1542.278931	683.207764	776.755188	1561.993164	583.217834	759.955078	1519.656250	568.734070	781.861633	1523.593262	446.756836	755.979248	1458.558350	338.880005	769.381165	1496.523804	317.581024	742.739319	1442.744995	230.169250	713.741699	1396.877930	258.501923	750.501587	1281.434814	102.708023	698.740112	1218.131714	82.081627	648.669312	1430.070801	57.636665	628.268066
112	0.560000	1496.461792	932.547180	754.034851	1525.066284	918.133667	511.971649	1338.777832	966.188416	658.653687	1348.810669	960.413513	569.191956	1493.635254	666.873779	800.825989	1553.252930	680.857117	776.725098	1570.565552	580.308594	759.956055	1527.757324	566.936829	781.989319	1528.768555	444.676880	755.776428	1462.159058	337.520691	769.772278	1499.482666	316.738464	743.108948	1444.235352	229.607239	714.128662	1399.072266	257.733185	749.545593	1281.951172	103.870499	698.683838	1219.010254	82.326767	647.953003	1430.249634	57.654144	628.361633
113	0.565000	1511.556519	932.363098	754.740906	1539.646973	920.793701	512.067139	1354.381592	968.093506	659.055420	1363.772095	962.003357	569.652893	1503.976807	667.072449	799.870728	1563.344238	677.665405	775.591797	1578.978638	577.589600	760.313538	1535.322998	565.672974	781.519897	1533.918701	443.437225	755.811584	1465.024414	337.043274	769.508179	1503.018066	315.816528	743.226929	1446.447021	227.811417	712.947510	1401.668823	258.997650	750.839478	1282.456787	104.859688	698.255432	1218.448608	82.787872	647.019653	1431.061523	57.737179	627.744690
114	0.570000	1526.602661	932.354553	755.379028	1554.388428	923.021973	512.687927	1369.577759	969.115601	660.181946	1378.752319	963.917236	570.353516	1514.029907	665.410339	799.662415	1573.972046	676.184265	775.470032	1587.631836	575.880920	761.206055	1543.096191	564.444092	781.648560	1538.018799	442.465210	755.590210	1468.312500	336.694489	769.046936	1506.246216	315.202728	743.206360	1449.739380	229.126587	714.653809	1404.085205	258.917084	749.721985	1282.956055	106.049194	697.664307	1218.778687	83.519470	645.899536	1431.003418	57.942604	628.380981
115	0.575000	1541.732422	932.524902	755.881104	1570.818115	926.205811	512.704468	1385.074585	970.539917	661.046143	1393.999756	966.009644	570.945740	1524.467773	665.723877	798.613464	1584.573608	675.193665	776.165833	1595.173828	573.943542	761.527222	1550.725220	563.195801	781.309448	1541.973877	442.154358	755.618164	1471.653564	337.395020	768.589783	1509.281006	314.972595	743.008240	1451.086182	228.857559	714.318420	1406.328979	259.954315	748.726990	1283.532227	107.572639	697.153992	1219.154053	86.337669	645.261902	1431.308960	57.983368	628.270630
116	0.580000	1557.077637	932.877502	756.178772	1585.521240	929.802734	513.308899	1399.816772	971.108276	663.174316	1409.159668	968.414795	571.447266	1534.323242	665.920715	798.465881	1593.300415	673.298523	774.713318	1602.728149	572.439209	761.718018	1557.375122	562.851440	780.980408	1545.572998	441.524780	755.489929	1474.722900	337.763763	767.691956	1512.235962	315.201691	742.593750	1454.010376	229.651459	713.670349	1408.944946	261.719604	749.445862	1284.573486	110.305550	696.890625	1220.413086	89.231270	645.385498	1431.523804	57.849491	628.078979
117	0.585000	1572.769165	933.879639	757.064087	1601.013184	933.047729	513.797546	1416.167847	974.920532	662.979431	1424.473877	971.168945	572.363403	1543.764282	667.228271	798.427673	1603.157715	671.793396	774.796997	1610.356812	571.401917	761.801025	1565.340332	563.454102	781.299377	1549.876099	442.183624	755.453552	1478.655396	338.275543	767.810181	1515.224976	315.965515	741.923950	1456.349609	231.167099	713.174072	1411.461304	263.019836	747.902832	1285.776611	112.148430	695.972107	1221.604858	93.173904	645.412537	1431.933594	57.977150	627.744263
118	0.590000	1588.650513	934.843079	758.271484	1616.682861	936.473572	514.530701	1432.031616	977.230042	663.407715	1439.780029	974.282593	573.535461	1553.744263	667.795471	797.511353	1613.382690	671.403931	774.803406	1618.121948	570.865601	761.798889	1572.132813	563.370300	779.542725	1554.156128	443.216370	755.186096	1481.991943	340.325714	767.428894	1518.731445	317.139496	742.092712	1457.862427	233.365555	712.997131	1414.361328	264.127472	747.120178	1287.006226	116.331757	695.787109	1223.088379	97.159660	645.426819	1432.488037	58.169704	627.528992
119	0.595000	1604.178101	936.062256	758.451599	1632.228271	940.534058	515.244751	1448.104492	980.756042	663.725220	1455.343628	977.649109	574.382019	1563.202637	669.374695	796.596558	1623.551880	672.129028	774.561829	1626.085693	570.864075	761.734131	1579.780396	564.742676	779.116333	1558.531616	444.666351	754.814880	1485.546875	343.453247	767.154297	1522.486450	319.113403	741.273254	1460.842163	236.679016	713.645325	1417.623169	268.489410	747.635498	1289.078613	120.373482	696.439209	1224.431641	102.919388	646.627808	1433.334839	58.523560	627.669739
120	0.600000	1620.257690	938.301270	760.187683	1648.052612	944.782349	515.860229	1464.349854	983.061768	665.008606	1471.252197	980.956482	574.862122	1573.434814	672.622864	796.347900	1634.127441	672.413330	774.668152	1634.310303	571.431213	761.629456	1588.064087	567.278870	779.779968	1564.034180	447.970764	754.987610	1489.961670	346.784729	767.442078	1526.520386	321.415009	741.248291	1464.070557	238.890137	713.411804	1421.116089	272.654419	747.503052	1291.253052	125.030983	696.765930	1226.465332	107.617172	646.586914	1434.613647	58.697567	627.702698
121	0.605000	1636.733887	940.181396	761.286804	1663.897705	949.060730	516.564941	1480.736206	986.365784	665.713806	1487.295410	984.477295	575.096619	1584.080078	675.357666	795.265381	1644.515625	674.062805	774.463135	1642.857666	572.601013	761.507385	1596.052246	570.055054	779.244446	1569.737671	450.792877	754.616089	1494.454590	349.596497	766.357788	1530.977905	324.647369	741.782715	1468.487061	243.035995	714.905090	1425.079102	276.287476	748.166260	1293.699219	129.140701	696.843506	1228.932983	113.955963	646.428833	1435.195679	59.121059	627.235718
122	0.610000	1652.834839	942.972839	761.150208	1679.839111	953.757263	517.075806	1497.466553	989.581177	666.522400	1503.340576	988.208679	575.572021	1595.072266	679.325806	795.347351	1656.228149	677.199158	775.395264	1651.790161	574.407349	761.390503	1604.463867	572.395691	778.259583	1576.812622	454.661163	754.900513	1499.592407	355.251923	767.695007	1535.860596	329.162537	742.691162	1471.948242	248.144958	715.212891	1429.621460	282.674957	749.139282	1296.595703	134.777832	697.445251	1232.258179	120.625816	646.921570	1436.484619	59.715576	627.489746
123	0.615000	1669.366821	945.675781	761.701416	1695.835571	958.641541	517.602173	1514.246704	993.484985	667.386353	1519.437378	992.371948	576.342041	1606.724854	682.075867	794.109009	1667.077271	678.125244	773.688110	1661.169678	576.884033	761.301514	1613.586426	575.578796	778.071960	1583.501953	458.032196	754.842102	1504.954590	360.614502	768.304382	1541.029541	334.179810	743.500122	1476.207397	251.647018	715.217285	1434.237061	287.186462	749.426758	1300.160156	139.327621	697.946289	1235.837158	127.393181	648.059937	1437.408203	59.912033	627.440430
124	0.620000	1685.661011	948.178467	761.813660	1711.801147	963.537292	517.852051	1530.795654	997.624268	668.174133	1535.663452	996.827087	576.890991	1618.470337	686.175354	793.937744	1679.539673	681.103638	774.266418	1671.058594	580.065063	761.262939	1623.702393	579.762085	778.633911	1590.354980	461.835144	754.524658	1510.577637	364.482300	767.405212	1546.345947	338.918396	743.736145	1481.354736	256.092834	715.215210	1439.204102	293.875092	750.022156	1304.106323	145.681946	698.403503	1240.338501	135.122421	648.772278	1438.620483	60.147148	627.053223
125	0.625000	1702.457764	951.302063	762.198242	1727.535034	968.334412	518.196594	1547.631714	1001.775452	669.068481	1551.056030	1001.241760	578.546204	1631.109619	690.375671	794.316833	1691.878174	684.400696	774.183350	1680.795532	582.789673	760.138855	1634.122925	583.693481	778.387329	1598.468628	466.453491	754.746460	1516.519165	371.087158	768.168396	1552.226563	344.211884	744.433350	1486.183228	262.449310	717.003174	1444.691528	299.427429	750.756104	1308.974121	151.666733	699.217957	1245.285400	143.007080	649.458069	1440.257446	60.245514	627.101929
126	0.630000	1719.695068	954.152222	761.765808	1743.502075	973.574219	518.452148	1565.218262	1005.661072	669.970093	1566.940308	1005.751953	579.700623	1643.863892	693.987366	793.084900	1703.921997	686.246338	772.238647	1691.402588	586.395935	760.271667	1644.708984	586.910461	777.726746	1606.944458	471.353302	754.777832	1522.762695	376.733704	768.241821	1558.194946	350.081787	745.143250	1492.562866	268.659424	719.160889	1450.590820	306.300659	752.003967	1314.354248	158.148941	699.710449	1250.722534	151.332764	649.310425	1443.078125	60.103836	627.507202
127	0.635000	1737.085571	957.521973	761.641785	1760.109375	978.301025	519.497803	1582.601807	1009.958679	670.599060	1583.283081	1010.110901	580.408691	1657.059692	697.352173	792.877258	1716.935791	688.773499	772.138184	1702.937744	589.220764	759.542908	1655.621216	591.699951	777.766052	1614.197632	475.790100	754.791687	1529.391846	383.213562	769.320068	1564.672729	355.806213	745.732361	1498.780884	274.778320	720.438293	1456.404541	310.297821	750.565735	1320.663574	164.735870	700.738586	1257.288940	159.690643	649.771240	1444.901245	59.968594	627.447266
128	0.640000	1754.457153	960.823608	761.622986	1775.895142	983.995239	519.513062	1600.062134	1014.129089	671.144287	1601.091187	1014.452148	579.711670	1670.601074	701.809570	792.766479	1730.293701	692.591431	772.274536	1713.719849	593.173279	759.350342	1667.411865	595.799255	777.433411	1622.961060	481.024994	754.829468	1536.697632	388.137177	769.034790	1572.081177	360.663269	746.067383	1504.974609	279.231567	719.920166	1463.468994	318.295441	751.771362	1327.352173	171.049423	701.591614	1264.279907	168.192413	650.324646	1448.086426	59.372009	628.477783
129	0.645000	1772.385620	963.814453	760.776306	1791.920166	989.318909	519.352905	1617.446533	1018.140930	671.848938	1618.679565	1019.088318	579.764771	1684.375488	706.417175	792.627686	1743.830322	696.915283	772.293030	1725.727051	596.495422	759.335876	1678.719727	600.527649	777.359863	1631.527344	486.607971	754.861816	1544.312500	396.087616	770.441101	1579.466797	366.661713	747.435242	1512.427124	286.162994	722.336060	1471.019775	325.021637	753.343750	1334.915527	177.407410	702.457214	1272.332153	176.721359	650.988770	1450.071777	59.422226	628.540649
130	0.650000	1789.872803	967.221008	760.548462	1808.145752	994.358337	518.701477	1635.092041	1022.210388	672.796875	1635.590942	1023.821045	580.864380	1698.340088	711.042358	792.157288	1757.537476	699.133911	771.263977	1737.078613	598.609192	758.248657	1690.926758	604.836365	777.060730	1640.617188	492.864929	755.255554	1552.408569	400.780792	769.749695	1587.710693	372.976807	748.107422	1520.680298	292.394165	723.528687	1478.637695	331.192810	752.747009	1341.966431	184.008835	703.384399	1281.102173	185.769348	651.085327	1453.095947	59.234718	628.770569
131	0.655000	1808.084595	970.170593	759.671265	1824.371338	999.123047	518.243469	1652.832397	1026.446289	673.699280	1652.137329	1028.569580	581.337830	1712.574951	715.701538	791.882813	1771.664185	702.171936	770.651367	1749.798462	603.523315	759.045166	1703.639893	609.611633	777.263306	1650.546753	498.903870	755.242065	1561.317627	408.917755	771.150757	1596.505127	378.743805	748.762451	1529.107544	298.650238	724.929810	1487.083984	338.426758	753.825867	1350.620483	190.514404	704.789368	1289.995850	194.942017	651.433716	1456.235840	60.795994	629.112244
132	0.660000	1825.999023	973.369446	759.808411	1840.140503	1003.682434	518.161072	1670.482300	1030.690674	674.604553	1669.302246	1033.328247	582.261597	1727.113403	720.399780	791.752136	1785.821045	705.734131	770.059570	1762.444824	607.716370	759.384155	1715.905273	614.289673	777.317993	1660.961548	504.286133	755.357117	1570.189087	414.540131	770.887939	1605.516235	385.388123	750.633118	1537.619873	304.912445	726.098938	1495.731934	344.910614	753.779297	1358.353760	197.024597	705.273621	1299.960449	204.081085	652.416016	1459.580322	62.827595	629.655212
133	0.665000	1844.066162	976.028992	758.674255	1856.014404	1008.112854	518.046509	1688.370483	1034.824097	675.719727	1686.674438	1037.991699	582.851196	1741.838745	724.768799	791.608398	1800.675659	709.496033	770.759338	1774.883789	611.476318	758.887878	1728.817871	618.602844	777.042297	1672.115723	509.594849	755.359802	1579.467773	420.985291	770.948120	1614.843140	391.019775	750.450134	1546.711182	310.815491	727.624268	1505.066772	351.659454	755.275818	1367.565308	202.852142	705.999817	1310.320801	213.168762	653.153442	1463.274902	64.363121	630.333618
134	0.670000	1862.323486	978.874207	758.229126	1872.773315	1012.530762	517.901733	1706.233398	1038.571289	676.933167	1703.841797	1042.050781	583.134155	1757.169067	728.788025	791.715942	1815.370361	712.151489	769.337830	1787.695068	614.444824	758.661926	1742.114014	623.084656	777.010437	1683.240112	515.058105	754.881897	1589.229980	427.829498	771.141602	1624.405884	395.243408	749.722107	1556.489380	316.919006	728.748901	1514.772705	359.261902	756.330566	1377.386108	208.535156	707.155884	1321.392334	223.353592	653.924316	1467.376831	67.182747	630.139465
135	0.675000	1880.010254	981.264404	757.391724	1888.852051	1016.249756	517.615967	1723.652832	1042.683350	678.075378	1720.626221	1045.713135	583.922729	1771.927856	731.532776	789.845764	1829.916870	715.521729	768.769592	1801.112671	617.172974	757.580627	1755.693604	626.619446	776.976196	1695.036621	519.982666	755.118591	1599.435547	432.957550	771.046204	1634.714722	402.756165	751.836243	1566.472168	323.041840	730.432312	1524.879150	364.759491	756.437683	1387.405273	215.243256	708.560730	1333.205933	231.959366	654.945251	1471.293579	70.098877	631.134888
136	0.680000	1898.341675	983.799683	756.730469	1904.960693	1019.798340	517.287842	1741.496948	1046.590454	678.871521	1738.144287	1048.799072	584.629700	1787.416870	736.154541	790.137207	1844.638672	717.121094	766.955261	1814.857544	620.638916	756.364136	1769.485962	630.603821	776.866638	1706.817505	524.942932	754.796326	1610.120972	439.507416	770.839722	1645.446289	409.025177	752.876770	1576.605835	328.768829	731.009277	1535.562012	371.574280	759.252808	1397.629639	221.763092	710.133423	1345.705566	241.805664	655.992798	1475.675415	73.198341	631.290710
137	0.685000	1915.800293	985.879150	756.406982	1921.386475	1022.992554	516.959595	1759.103027	1048.980957	679.433289	1755.246216	1052.636841	585.565125	1802.967773	738.552246	788.691284	1860.378418	720.731445	766.600220	1828.788574	623.440247	756.153992	1783.600098	633.439026	775.176697	1719.448853	528.998840	753.959961	1621.055908	446.251709	771.779114	1656.314575	415.246094	753.117920	1587.769043	334.407623	732.124207	1546.056885	377.374725	759.133972	1408.408203	227.914474	711.660950	1358.351074	250.446411	657.093628	1481.189087	77.162109	632.837646
138	0.690000	1933.934448	988.120300	755.917358	1937.534180	1025.554565	516.781616	1776.480347	1052.064941	680.903320	1772.224487	1056.098877	586.844238	1818.645874	741.599854	788.997925	1875.391724	722.123352	764.333130	1843.085205	625.852051	754.836243	1798.458862	636.632568	774.918030	1731.421875	532.573486	753.407532	1633.595947	450.867981	771.603455	1668.495850	418.938965	752.753723	1599.423462	339.359528	732.897522	1557.942383	382.834229	759.723938	1419.422852	233.976501	712.877869	1371.727173	260.253052	658.811401	1486.664673	81.238266	633.429993
139	0.695000	1950.903442	990.112549	755.935059	1953.634033	1027.963623	516.957275	1793.992554	1055.384888	681.923828	1789.097900	1058.865234	588.288696	1834.670532	744.381775	788.484741	1891.204590	724.946533	764.654907	1858.049927	629.440186	754.695740	1813.903076	640.023499	775.639465	1744.261963	536.769775	752.595520	1646.027222	456.404846	772.044678	1680.678955	424.752686	753.177673	1611.166016	344.508362	733.630859	1570.268555	388.126160	760.101013	1430.574707	240.583099	714.353760	1385.288696	268.293945	659.881653	1492.589478	85.405617	634.697876
140	0.700000	1968.571411	992.001892	755.696350	1970.478760	1030.316895	517.430054	1810.517700	1057.847656	684.216797	1806.316772	1060.785767	588.230652	1851.116577	746.689819	788.753662	1906.973999	726.260681	763.590820	1873.517212	630.507141	753.193115	1828.888184	642.632935	774.115906	1758.126709	540.649170	752.075989	1659.292358	460.104767	771.483032	1693.912842	427.487457	753.337891	1623.964355	347.894318	733.896423	1583.056519	391.502869	760.168091	1442.083618	247.018753	715.954468	1399.349854	278.121063	661.022339	1498.173218	89.083138	636.022461
141	0.705000	1985.326904	993.458130	755.657043	1986.982910	1031.838135	516.994263	1828.387085	1059.552002	684.040771	1823.083984	1063.279297	589.098999	1867.010742	747.582581	786.596680	1923.445923	728.625305	762.473633	1888.477173	633.302917	750.964233	1844.880615	643.324768	772.724854	1772.546143	544.220276	751.684875	1673.502319	463.792908	771.381714	1707.762085	430.867401	752.290466	1636.763428	351.053345	733.903748	1596.876221	397.122620	761.501343	1454.147949	253.727692	717.521484	1413.908325	285.949432	662.708740	1503.616089	92.975327	637.578247
142	0.710000	2002.602295	994.946838	755.377991	2002.880615	1033.301636	517.048340	1844.778687	1062.285645	685.567200	1839.551270	1064.703369	589.670227	1884.058472	749.272583	786.261047	1939.366821	729.829102	761.221802	1904.691406	634.454956	750.106506	1860.821899	645.251526	771.105042	1787.945801	546.874939	751.176453	1688.664429	466.472046	770.315308	1722.021851	433.281372	751.441345	1649.979614	355.445374	734.168701	1610.298462	400.692810	761.208923	1466.956909	259.021912	718.826599	1428.752686	294.021759	664.426147	1509.312744	97.173027	638.015320
143	0.715000	2019.126465	996.293457	755.349426	2019.485107	1034.011719	517.223694	1861.437866	1062.987305	686.003479	1856.281006	1066.628174	589.762268	1900.849976	750.726624	786.239014	1956.323975	730.914978	760.628967	1920.623413	635.951233	749.153870	1877.872681	646.733276	772.121460	1803.580200	548.108521	750.835205	1704.161865	469.829803	770.952087	1736.680542	435.543274	751.649353	1663.716064	358.649323	734.443359	1625.347168	404.990234	760.954773	1479.221436	265.164246	720.508728	1443.007690	302.499786	666.227112	1514.337036	102.286369	637.430664
144	0.720000	2035.950806	997.383667	755.727173	2036.443726	1035.051025	517.375916	1877.949219	1064.828491	686.999695	1873.137573	1066.961792	590.151917	1918.312988	752.038879	785.912415	1973.256714	731.844788	758.992004	1937.884277	636.424866	747.111328	1894.594238	648.483826	771.840576	1820.646118	549.270935	750.951660	1719.775391	470.878418	770.293213	1752.186035	437.017944	750.628967	1677.999023	360.475891	734.298157	1640.124878	406.040680	759.896729	1491.758301	270.644531	721.465149	1456.492554	309.739258	667.217529	1520.500854	107.282906	637.082275
145	0.725000	2052.409668	998.091736	755.249695	2052.601563	1035.588989	517.653442	1894.632202	1065.385742	686.643921	1889.361816	1068.321045	590.490784	1935.932007	752.074585	785.708313	1990.223267	732.882019	759.064270	1954.626465	637.541199	746.730286	1911.603516	648.363098	770.037415	1838.048828	548.885620	750.082520	1736.510376	472.900940	770.223206	1768.196533	437.975922	750.432495	1691.914795	363.439453	734.854919	1655.538574	411.036377	762.143066	1504.498047	275.996399	722.723145	1470.356445	317.473145	669.097229	1526.343872	113.681595	636.520752
146	0.730000	2068.685791	999.133240	755.770996	2068.846680	1035.797485	517.910217	1911.186646	1066.170166	686.877441	1905.593262	1068.324219	590.460144	1953.414063	752.483398	785.780518	2007.596558	732.522156	756.340088	1972.052979	637.692993	745.517212	1929.376587	648.678711	770.108521	1856.090942	548.836792	750.541931	1752.947388	473.482574	770.534363	1783.565063	438.184601	749.919006	1706.320190	365.699890	734.220642	1670.698242	412.498596	761.746460	1516.495483	282.305389	723.833313	1484.151978	325.204834	671.004883	1534.132690	120.203690	635.865845
147	0.735000	2084.955322	999.672791	755.403015	2085.511230	1035.525024	517.542175	1927.257690	1066.171265	686.987061	1922.054321	1068.891113	589.979187	1971.586670	752.091003	785.428345	2025.217407	732.761414	756.910828	1989.926758	637.629211	744.882751	1947.535767	648.062683	769.419495	1874.384644	547.497864	750.653931	1770.185791	474.322968	771.272034	1800.221924	439.055969	750.801758	1720.689087	366.936493	733.611938	1686.504883	415.199493	762.542969	1529.257568	288.189575	724.927612	1497.308105	332.774109	672.620239	1542.414795	127.230721	635.076233
148	0.740000	2101.238770	999.761230	755.165100	2101.685303	1034.935059	517.288818	1943.085815	1066.495605	686.673828	1938.038452	1068.315308	589.984192	1989.270386	751.210205	785.265442	2043.202881	732.312744	755.698242	2008.363403	636.138245	743.579346	1965.976685	647.572632	769.829346	1893.832886	546.612976	750.767700	1788.062378	475.124359	772.437012	1816.307739	438.897827	750.963440	1735.063110	370.249084	734.375305	1702.586182	417.802185	763.548401	1542.425659	294.928955	725.924988	1510.681519	339.991852	674.389832	1552.314087	134.057663	634.179443
149	0.745000	2117.363525	999.856812	755.493835	2118.239258	1033.785034	517.886780	1959.069214	1065.924072	686.515991	1954.203857	1067.567383	589.411011	2007.462158	750.340698	784.887512	2061.230225	732.056396	756.121826	2027.101196	636.349609	744.324585	1984.823120	645.883911	768.671631	1912.880615	544.632324	751.249451	1806.069702	475.721008	773.298706	1833.638550	439.572937	752.117065	1749.827026	371.521881	733.610596	1718.708740	420.277527	763.523010	1556.023193	302.346375	726.849365	1524.586914	347.835815	675.714661	1562.167358	141.674438	633.269409
150	0.750000	2133.579102	999.561035	755.042175	2134.219727	1033.198486	517.410645	1974.928955	1064.892090	685.756348	1970.245972	1067.210205	589.105774	2025.422729	749.317627	784.757507	2079.565430	730.681946	755.054932	2046.454712	634.707458	743.123169	2003.936646	645.205139	769.981873	1932.767334	542.527161	751.006836	1824.316406	475.099213	773.328430	1850.286011	437.841949	750.482178	1765.801880	375.480927	735.421814	1735.921143	422.450714	764.869385	1570.209717	308.240234	727.470886	1538.730591	354.631989	676.902649	1573.127319	148.590302	633.259399
151	0.755000	2149.705078	998.879211	755.075745	2150.388428	1032.248779	516.834290	1990.353271	1063.616089	685.826965	1986.280396	1065.932129	589.090088	2043.839111	747.839600	784.315002	2097.839600	730.104858	755.692322	2065.782959	634.264221	744.969971	2023.152344	643.254517	769.074341	1952.001831	540.291809	751.750122	1842.985840	475.813293	775.140991	1867.952026	436.579285	750.257996	1781.480469	376.002350	734.421753	1753.022949	425.032593	764.821228	1584.423340	314.392120	727.801941	1553.141357	362.374298	678.476379	1584.498779	155.631500	632.899902
152	0.760000	2165.601563	998.258484	755.338257	2166.194824	1030.606323	516.867737	2005.806396	1062.136841	685.429443	2001.809692	1064.331299	588.670837	2061.857178	746.392517	785.645752	2116.275879	729.071228	755.776489	2085.223145	632.172974	744.444519	2042.185791	641.712158	770.632813	1972.214600	537.694336	751.813232	1862.070923	474.540283	774.428223	1886.259644	436.806427	751.349670	1797.907837	377.042358	734.452087	1770.765991	427.154663	765.725464	1599.012329	321.202698	728.269714	1568.721191	369.414032	679.173828	1596.473755	162.915359	632.621216
153	0.765000	2181.768066	997.035278	755.139526	2181.837158	1028.677612	516.757751	2022.248413	1059.819336	684.420471	2017.601440	1062.687866	588.533386	2079.876465	744.179810	784.765015	2134.737793	728.009338	757.272095	2104.155518	630.699707	745.945679	2061.140381	639.196045	769.495911	1992.263916	534.629822	752.436218	1881.249878	474.403625	775.165039	1904.691895	436.509033	752.938110	1814.926636	378.337830	734.520386	1789.058960	428.565674	765.930298	1614.707764	327.694672	728.756165	1584.648926	376.384735	680.262329	1609.475952	169.620255	632.779541
154	0.770000	2197.692627	996.155884	755.281250	2197.567139	1026.859253	516.442078	2037.858521	1057.699341	683.892761	2032.923218	1060.480591	588.195496	2097.800293	742.296692	785.910828	2153.154297	725.851807	757.205994	2123.465088	628.752808	746.017090	2080.082764	637.451111	770.570679	2012.563354	532.393677	752.734863	1899.946167	472.383118	774.420410	1923.196289	435.432892	753.943359	1832.430054	380.207611	735.126709	1807.378296	430.152191	765.609863	1630.988159	333.984406	728.985657	1601.176514	382.660309	680.284607	1622.890137	175.820587	633.282410
155	0.775000	2213.528809	994.895325	755.386353	2213.094482	1024.797607	516.349609	2052.616943	1055.601074	684.724365	2048.857178	1058.051758	587.949280	2115.594482	740.218933	786.064148	2171.287109	724.902527	759.513794	2143.114746	627.423523	747.867615	2099.283691	634.398254	770.480225	2033.200684	529.241394	753.442322	1919.914795	471.570404	775.310730	1941.923950	433.761108	754.554443	1849.655273	380.263580	735.383484	1826.282471	431.117188	766.190918	1647.771973	339.942657	728.999817	1618.962524	389.775391	680.972656	1636.498779	181.822418	633.795898
156	0.780000	2229.178223	993.406982	755.277100	2228.303467	1022.633667	516.080872	2068.077637	1052.407104	684.441528	2064.016357	1055.861572	588.197937	2133.346436	737.692444	786.564941	2189.684082	722.386230	759.202087	2162.876709	624.752563	749.290344	2118.640381	632.131287	772.031677	2053.546387	525.888794	754.188110	1940.625244	470.559357	775.583130	1961.026001	431.676788	754.960510	1868.282227	380.575256	736.004822	1845.900513	432.602661	766.480530	1665.020020	345.785461	728.949463	1637.654175	395.546600	680.951782	1650.773682	187.925125	634.366699
157	0.785000	2245.413574	991.534668	755.104736	2243.387451	1020.843933	516.098206	2083.443848	1049.347778	684.682312	2079.094727	1052.760742	588.566833	2151.074219	735.001221	787.511475	2207.765625	720.970337	761.720947	2182.097412	621.600708	749.416687	2138.003418	629.212036	772.763000	2074.402588	522.119202	754.904358	1960.603027	469.204041	776.642029	1980.653076	429.363007	755.350525	1886.824829	381.007141	736.109863	1865.714233	433.976715	767.082275	1682.774048	351.610718	729.093567	1656.637573	401.314728	680.443604	1665.747437	192.996216	635.685852
158	0.790000	2261.131348	989.004028	754.768066	2258.284912	1018.575500	515.815979	2098.878906	1045.928345	684.620178	2094.632324	1049.628174	588.460754	2168.987549	731.635742	786.785278	2225.986816	718.225281	761.024048	2201.296143	619.281372	751.429810	2156.961426	625.996277	773.949158	2095.936279	518.716553	756.527466	1981.634521	467.924744	777.011108	2000.956421	427.002930	755.913513	1905.782593	380.679352	737.182190	1885.900146	434.372559	766.616272	1701.565674	357.203186	729.280945	1676.316284	406.844696	680.237122	1681.192749	197.850662	637.302551
159	0.795000	2276.823730	986.709717	754.315186	2273.775146	1016.692993	515.557495	2114.158691	1042.381592	684.705811	2109.353760	1046.503296	589.088074	2186.824463	729.024719	788.249207	2244.206299	715.822815	762.637817	2221.493896	616.091125	752.085632	2176.276367	622.040039	773.972168	2117.145020	515.042908	757.774963	2003.093628	466.305878	777.718872	2022.087036	424.779572	756.838562	1925.580688	380.548523	738.274109	1906.281616	434.639435	767.028564	1720.187988	362.135681	729.423096	1696.817627	412.094421	679.591858	1696.865479	202.484573	638.803467
160	0.800000	2292.661621	983.931152	753.975220	2288.632324	1014.517212	515.062317	2129.908203	1038.380615	684.313049	2124.609131	1042.407837	589.133606	2205.020996	724.645630	787.557251	2262.726563	712.449402	761.768921	2241.126221	613.682495	754.527832	2196.552490	618.710571	775.762024	2138.531494	510.643707	758.653259	2024.152710	464.465302	778.623169	2042.648071	422.499969	758.116333	1945.420776	379.961639	739.256287	1927.359253	434.766235	768.217163	1740.082031	366.488037	729.372070	1718.283569	416.750427	678.504578	1713.198242	206.619690	640.604919
161	0.805000	2308.214111	980.932312	753.641296	2303.111328	1011.322388	515.177856	2145.144775	1033.801025	684.305054	2139.369385	1038.937866	589.822937	2223.187988	721.736206	789.463440	2281.137939	709.894043	764.015076	2260.738525	609.620972	754.140076	2216.092285	614.682373	777.376587	2160.790771	506.104950	759.728760	2045.416504	461.162659	778.994019	2063.322021	419.764496	759.287964	1965.598389	378.399109	739.933777	1948.197632	434.333740	768.077881	1759.413818	370.877441	729.516479	1739.873169	420.733521	677.539185	1730.311279	210.543015	641.942749
162	0.810000	2324.030518	977.572815	752.573914	2318.703369	1010.361694	513.588623	2160.749023	1029.159790	683.820496	2154.560303	1034.748657	589.998169	2242.017578	717.053467	788.358521	2299.854736	706.578979	763.274414	2281.490967	606.031372	755.176819	2236.293701	609.973999	776.612549	2183.223633	501.335388	760.945068	2068.140869	460.231262	779.975464	2084.790527	416.173553	759.894775	1986.032593	377.347076	741.262268	1970.000244	433.741943	768.288635	1780.301025	374.351471	729.124695	1762.167480	423.936615	676.486084	1747.421997	213.148529	644.177124
163	0.815000	2339.751953	974.130127	751.949158	2333.361572	1007.402466	512.831665	2175.955078	1026.096313	684.748718	2169.338379	1030.210815	590.016479	2260.537354	713.419983	790.420532	2318.793213	702.983337	764.151367	2301.646240	602.933716	756.645020	2256.948486	606.155884	778.124084	2205.208252	496.941162	762.339661	2089.850586	456.696075	780.158386	2105.642090	413.084991	761.973206	2007.104004	376.342285	742.112976	1991.630737	433.090424	769.393433	1801.296387	377.877472	728.838745	1784.304810	427.335907	675.250671	1765.505371	215.929367	646.041931
164	0.820000	2355.432373	970.482666	751.276245	2347.989746	1004.434265	511.952667	2191.289063	1021.413147	684.910461	2184.053223	1025.669067	590.824768	2279.534424	708.481628	789.629272	2337.569824	699.180176	764.517517	2322.275879	598.389221	757.549438	2277.148193	601.136658	779.188965	2227.124512	491.362274	763.389099	2112.802246	453.390320	780.502869	2127.741211	410.353180	763.124634	2027.769897	374.754730	743.245850	2013.432983	432.053131	770.343445	1822.482788	381.158173	729.033936	1807.198975	430.001709	674.411072	1784.615723	219.289734	648.048828
165	0.825000	2371.096680	966.320557	750.126404	2362.734131	1001.225403	510.991730	2206.304443	1016.935120	684.800598	2198.925781	1019.903992	590.822510	2298.619629	703.322571	789.651245	2356.657959	695.433472	763.644409	2343.257813	594.056213	757.989746	2298.518799	597.118713	780.639038	2249.561035	486.141022	764.517456	2135.667480	451.059174	781.936829	2149.631592	406.171997	763.929993	2049.461670	372.546967	743.753967	2035.615601	429.992706	770.810120	1844.009399	384.375366	729.552368	1830.321167	432.332458	673.435120	1803.689209	221.611008	649.676392
166	0.830000	2386.324951	962.508301	749.653931	2377.070068	997.671021	510.053802	2221.126465	1012.252625	684.997864	2213.577637	1015.162048	591.028137	2317.886475	698.780823	790.711792	2376.078369	690.942505	763.130676	2364.425537	590.209595	758.465332	2319.367920	591.498108	780.272095	2272.297852	480.938263	765.705566	2158.106445	446.763123	782.549377	2172.552002	403.540039	765.039001	2071.017090	370.488098	745.487671	2058.376709	428.496765	771.466614	1866.596436	386.611877	729.020569	1853.533203	434.806915	672.884583	1824.308228	222.791077	650.995667
167	0.835000	2401.978271	958.323425	749.071899	2391.811279	993.638245	508.885376	2235.916016	1006.678711	685.198303	2227.833496	1010.672424	591.497192	2337.480957	694.015442	790.846619	2395.486816	687.479126	764.916870	2385.476807	586.097046	758.517761	2340.748291	586.597595	780.978577	2295.199219	476.466492	766.767151	2181.397461	443.248596	783.327026	2194.645752	399.053894	765.504211	2093.353516	368.552460	745.986145	2081.273926	426.406677	771.901001	1889.316650	388.674805	728.971436	1876.489990	436.363678	672.446289	1845.044800	224.764145	655.541138
168	0.840000	2417.563721	953.840027	748.202576	2405.963379	989.934387	508.304993	2250.588623	1001.794678	684.981140	2241.643555	1006.372437	592.012695	2356.718994	689.314331	790.935303	2414.953857	683.975342	765.018188	2406.923096	581.681580	758.874939	2362.353027	581.673279	781.378296	2318.463623	471.199310	767.082336	2204.703369	440.377533	784.332214	2217.871582	395.789093	766.674255	2115.714844	366.310486	746.333374	2104.521240	423.898132	772.794250	1912.379150	390.302826	728.859680	1899.421143	437.694977	671.978882	1866.437012	225.995728	656.592468
169	0.845000	2432.900391	949.516418	747.673401	2419.657715	985.179626	507.335480	2265.223877	996.836853	685.032776	2255.267090	1002.451355	592.377380	2376.048828	684.173340	792.250793	2434.197021	679.641785	764.269714	2427.932617	577.574097	758.607666	2383.627197	576.421570	781.401001	2342.480957	466.618744	767.767822	2228.786621	436.383545	785.314270	2240.597412	391.833618	766.471619	2138.633057	364.105865	745.755859	2128.261719	422.217255	774.068909	1936.001221	392.722809	729.665588	1922.721802	438.341370	671.243958	1889.828979	226.858765	659.513000
170	0.850000	2447.991699	945.217224	747.003845	2433.202148	980.700012	506.402954	2279.476074	991.718262	685.269775	2268.596191	998.056885	592.508972	2395.596924	679.276794	792.148193	2453.462891	675.453613	763.122192	2449.744629	573.903687	759.056458	2405.440186	572.247986	781.756531	2366.188721	461.606018	768.464111	2251.289063	432.309357	785.984192	2264.272217	388.870941	767.287109	2161.896729	361.398529	744.962585	2151.738770	419.767883	774.923645	1959.483887	393.146179	730.002930	1945.927002	439.455658	671.716736	1912.843140	227.685410	660.787476
171	0.855000	2463.362549	940.518433	746.160034	2445.759277	976.928894	505.570374	2293.462402	986.323364	685.410400	2282.014404	993.331665	592.658447	2415.320801	674.416626	791.776917	2472.649170	671.592712	761.733215	2470.708740	569.935242	758.512634	2427.276855	567.737000	782.449585	2390.059814	457.203735	769.129028	2275.335938	428.967773	786.494080	2287.681641	385.583984	767.828796	2185.664795	359.991882	745.096863	2175.989014	416.589203	774.631958	1983.844116	393.126953	729.791077	1969.329224	440.307465	672.399170	1937.273193	227.354431	663.444885
172	0.860000	2478.643555	935.982422	746.343323	2459.098633	973.517395	504.651886	2307.459717	981.043945	685.517090	2295.680420	989.096008	593.043884	2434.974609	669.726807	791.348938	2492.188721	668.761536	761.388550	2492.937256	567.132507	757.507568	2448.981934	563.328491	782.128540	2414.686523	452.466278	767.924805	2301.567139	426.048981	787.642944	2312.716797	382.645782	767.228027	2209.418945	358.251587	745.499146	2200.434326	413.836456	773.757568	2008.789429	393.611542	730.200500	1992.329468	439.249939	672.469543	1962.775269	226.577454	665.477173
173	0.865000	2493.185791	933.000610	744.559570	2472.339600	970.560547	503.695282	2321.127197	976.003906	686.033630	2309.334473	984.888367	593.670654	2454.673584	665.234863	790.600220	2511.577637	666.872559	761.022949	2514.697754	564.353516	755.882202	2471.279785	560.172119	781.860596	2438.596924	449.006653	768.548706	2325.591797	422.824463	787.872009	2336.655029	379.145691	766.989319	2234.328857	356.152924	744.353027	2225.100830	411.975250	775.542725	2033.463623	392.952545	730.396118	2015.305908	438.747986	673.297241	1986.936035	225.725067	665.759094
174	0.870000	2507.900146	929.282593	744.107422	2486.330811	967.669983	502.648773	2334.759277	971.087280	686.748535	2322.987793	980.940552	594.770325	2474.886963	662.503662	790.685608	2531.516602	664.922668	759.974304	2536.339111	562.822021	755.682983	2494.162842	556.936218	780.688049	2463.347656	445.252899	767.355896	2351.802002	420.817169	787.773621	2362.394043	376.871368	765.890930	2258.997314	354.400818	743.979370	2250.866455	409.929382	775.296570	2058.041504	392.519318	731.348450	2038.310425	437.775238	674.263794	2013.934937	224.532501	667.413269
175	0.875000	2522.655273	926.199341	743.539124	2499.229736	965.399353	501.548828	2348.507813	966.806763	687.784729	2336.990723	977.045105	595.727722	2495.293213	659.980347	789.747742	2551.176758	663.273438	758.743042	2558.982178	562.054260	754.033875	2516.522949	555.442688	781.204712	2487.745605	443.258179	767.832703	2376.203613	417.462769	787.873657	2387.166016	375.053680	766.455994	2284.334473	352.528564	743.664063	2276.067139	408.142487	775.919006	2083.545898	391.893646	732.583191	2061.661621	436.293457	675.588806	2038.937622	223.582748	667.556580
176	0.880000	2537.316895	923.731445	743.232056	2512.000244	963.372192	500.394714	2362.776123	962.420837	688.606934	2351.062744	973.510498	596.900757	2515.910889	658.383301	789.798828	2571.188721	663.055725	758.233093	2580.547852	561.429993	753.406555	2538.914795	553.821411	779.472229	2513.017090	441.169189	767.381409	2402.659912	415.891357	788.112488	2413.100830	373.427094	765.392029	2309.479492	351.121887	743.592285	2301.543945	405.996887	774.858398	2109.404541	389.962311	732.714233	2084.944824	433.938721	676.611267	2066.147705	220.315475	669.795715
177	0.885000	2551.859863	921.999573	742.922180	2525.437500	959.938904	499.810059	2377.238281	959.781738	689.794067	2365.307129	970.130920	598.385071	2536.361816	657.542664	789.960693	2591.562500	662.867126	757.932068	2602.785889	561.388733	751.959412	2561.167725	553.109924	779.468994	2538.781982	439.487183	766.580383	2428.343994	413.779694	787.441589	2438.478516	371.144928	764.685547	2335.357178	348.742126	743.102112	2326.292725	403.261749	775.296448	2134.454346	387.529083	733.252319	2108.362061	431.515564	678.016785	2093.353027	217.820908	669.878906
178	0.890000	2566.418213	919.967407	742.098450	2539.600098	958.401001	499.357208	2391.834229	956.317322	689.795227	2379.353760	966.876221	599.296753	2556.698975	656.898682	789.935669	2611.678223	662.936951	755.481934	2624.896973	561.715637	751.859924	2584.098633	552.735046	779.257385	2564.535645	438.836578	766.762451	2453.056152	412.371216	787.857666	2463.272217	369.769562	764.713074	2360.216553	347.257019	743.731323	2353.134277	402.512939	775.233521	2160.269775	384.782196	734.778259	2131.941162	427.783905	679.072144	2120.892822	214.798187	671.220276
179	0.895000	2580.339844	918.755676	741.996216	2554.390869	956.421387	499.143066	2406.160400	955.665100	688.655518	2393.539795	964.565918	599.151062	2577.207520	656.571777	789.685486	2631.344727	663.054871	754.083191	2647.120850	562.456604	750.557861	2606.282715	552.448730	778.856140	2589.978027	438.345154	766.639404	2478.965820	411.435913	787.160339	2489.509033	368.355133	764.110474	2386.663330	345.655365	743.496155	2378.635010	400.825989	775.567017	2186.049561	381.291107	734.805359	2155.708496	424.429382	680.875244	2149.514893	210.795944	672.665527
180	0.900000	2594.640137	917.586304	741.911255	2568.462402	953.959229	498.987335	2420.374268	953.891174	688.451721	2407.617676	962.559509	598.611389	2597.478271	655.343079	788.395203	2651.260254	663.888916	754.069031	2668.354492	562.876892	749.537292	2628.532471	553.118896	779.057922	2614.809082	439.039032	766.013855	2505.014404	410.823212	786.442932	2515.717285	367.752502	763.858826	2412.526855	344.447662	744.051636	2403.918457	399.104218	775.654602	2211.705322	377.895386	736.323730	2179.307129	420.397705	681.884155	2178.234375	206.623138	673.922485
181	0.905000	2609.497559	916.875427	741.924438	2582.644287	951.724304	499.100433	2434.616943	951.941711	687.866821	2421.823486	960.563660	597.844421	2617.256592	655.069519	788.136414	2670.722412	665.461487	754.531799	2690.270996	564.723633	749.215149	2650.857178	553.279846	778.532654	2639.757813	439.095337	765.235291	2530.978271	410.274841	785.677612	2541.912109	367.731537	763.276123	2438.392578	343.313141	744.714722	2430.107666	398.251068	774.853943	2236.921875	373.342346	737.496521	2203.127686	415.747314	683.172974	2206.887695	201.869049	674.765503
182	0.910000	2624.660645	916.548889	742.028320	2597.147217	950.059937	499.329224	2448.677734	951.377502	687.231567	2435.983643	959.355530	597.099915	2637.205078	655.270569	787.868042	2689.642578	666.933350	754.350891	2711.210693	566.609619	749.015137	2671.967285	554.600464	778.810120	2664.598877	440.187439	764.511292	2557.254150	411.688263	785.761169	2567.744873	367.474396	762.531921	2464.606201	341.568634	743.947266	2455.411377	397.477234	775.302917	2262.667725	368.615173	737.429321	2227.179688	411.169769	684.774292	2236.818115	197.072250	676.194397
183	0.915000	2639.877686	916.532349	742.215393	2611.971191	948.031616	499.781433	2462.588379	950.524231	686.808655	2450.301514	958.369324	596.564087	2656.581055	656.676025	788.817810	2708.498047	669.116638	754.655518	2732.511719	569.060974	749.261047	2694.229736	556.015808	778.329407	2689.450439	442.523804	763.893677	2582.460449	412.146454	784.426758	2593.485107	367.311707	762.187622	2490.918945	340.798035	744.202820	2480.970703	396.719482	776.093201	2289.039795	366.171722	740.287415	2250.989990	405.240387	685.728271	2266.769531	192.119370	677.725037
184	0.920000	2654.896973	916.751587	742.478149	2626.982422	946.512024	500.325531	2476.786621	949.886780	686.881226	2464.674316	958.184143	596.223938	2675.235840	657.295349	788.138733	2726.923340	671.270996	754.307373	2753.488037	572.724976	748.937195	2714.846680	558.044495	778.609131	2713.955322	444.843384	763.078247	2607.490967	412.359436	783.500854	2619.097656	368.569977	761.979431	2516.792480	340.188904	745.379639	2506.605713	395.896271	775.506958	2314.410645	361.752563	742.203918	2274.925781	399.327881	686.725220	2297.320557	186.196320	678.693848
185	0.925000	2669.466797	917.132446	742.809204	2641.759766	945.742310	500.711548	2491.158936	949.710999	686.650269	2478.387451	958.331482	596.796387	2694.264160	659.512512	788.811401	2745.231934	673.979492	753.746887	2773.797363	575.976990	749.062622	2736.235596	560.835999	777.873779	2738.285400	447.230682	761.341492	2632.119873	412.574799	782.591309	2645.460693	370.797943	761.754700	2543.296631	338.751617	745.199585	2532.124023	394.668854	774.810303	2340.005615	355.987671	741.945374	2298.603516	392.689880	687.289368	2328.088135	180.612762	680.118774
186	0.930000	2683.335449	917.600586	743.201111	2656.260986	944.795471	500.971680	2505.643311	949.644592	686.879761	2493.854492	957.370972	595.899963	2712.773438	661.752930	788.794739	2763.546875	677.400818	754.278503	2794.492676	579.603760	747.902893	2756.866943	564.040710	777.719604	2762.076172	450.746246	760.577454	2656.615723	414.183807	782.121582	2671.053955	371.860199	760.827454	2569.445313	338.373962	745.134949	2557.385010	393.941345	775.501831	2365.387451	350.946075	744.017944	2322.157959	385.126892	688.202576	2359.927734	174.426422	681.230835
187	0.935000	2696.251221	918.081787	743.646240	2670.915527	944.092407	501.298981	2520.146484	950.081604	687.375549	2508.647949	957.323853	596.065979	2731.069580	663.803284	788.389587	2781.571533	681.715149	754.579895	2814.644531	584.486633	748.240601	2777.380859	567.951233	778.133728	2785.592041	454.857483	759.630615	2681.135010	416.232056	781.622925	2695.995117	373.649933	759.495850	2595.989258	338.151245	745.136353	2582.135010	393.302155	775.690247	2391.016357	344.327271	744.247192	2346.221680	377.466492	688.760742	2391.896240	167.731552	681.779114
188	0.940000	2710.311523	919.779724	744.009644	2686.023438	943.859741	501.923401	2534.304688	951.278503	687.211609	2523.056396	958.782654	596.299011	2749.231445	667.135620	788.662537	2799.365234	685.349792	753.567383	2834.368408	589.486694	747.489258	2797.935303	571.678589	776.683472	2808.494141	459.873352	759.367004	2705.506836	418.670258	781.026672	2722.053711	376.818176	760.062622	2622.121582	337.698822	744.549805	2607.363525	392.433228	775.300781	2416.520996	337.219086	743.155945	2370.142334	369.566711	689.382324	2423.885010	162.071030	683.356812
189	0.945000	2723.695801	920.969788	744.563965	2701.009033	943.862610	502.397034	2548.645996	951.788452	687.312988	2537.537842	959.274841	596.293701	2767.427490	670.681396	788.800354	2817.136475	690.115662	753.184753	2853.566406	595.236206	747.981079	2817.753418	576.475220	777.046936	2831.343262	464.961731	758.222839	2729.759277	420.633453	780.250977	2747.647217	380.184723	760.645752	2648.165039	337.107513	744.075439	2632.134277	391.303253	774.958557	2442.291016	330.827240	743.702209	2394.023193	361.343323	690.214783	2456.864746	156.623489	683.789856
190	0.950000	2737.645020	923.093933	744.668213	2716.125000	944.076233	502.823914	2563.278320	953.634155	687.931152	2552.196045	960.154236	596.595276	2785.508301	673.817017	788.616760	2834.908203	694.315796	752.432861	2873.302246	601.535828	747.543457	2838.080078	581.146545	776.016785	2853.916016	470.483917	757.067749	2752.986816	423.163025	779.916443	2772.782471	383.714661	761.233398	2674.228516	336.736237	744.008484	2655.545410	389.961456	775.473328	2467.747314	323.926727	744.072205	2417.976318	351.974731	690.384888	2489.770508	150.193542	685.123901
191	0.955000	2751.556396	925.549927	745.251465	2730.994873	944.675415	503.107452	2577.904297	955.622803	688.041992	2567.012695	961.795837	596.728882	2803.378418	677.627869	788.551575	2852.418457	700.114075	752.969177	2893.089355	606.014587	745.090576	2857.713623	586.437622	775.733398	2876.027588	476.115753	756.480286	2776.016357	425.507111	779.443848	2797.466064	387.373047	761.813599	2699.997803	336.496216	743.869324	2679.968750	389.652679	774.688782	2494.217041	315.581879	742.893921	2442.478760	341.597778	690.657288	2523.346680	144.177856	685.628479
192	0.960000	2766.348877	928.264526	745.413086	2746.459229	945.380249	503.536896	2592.370850	957.465027	688.249695	2581.021240	962.996948	597.078552	2821.523682	682.734558	789.927917	2869.657227	705.635132	752.664490	2911.197266	613.575378	745.554260	2877.226074	591.858276	774.797302	2897.415527	482.107208	755.450500	2799.416260	427.700897	779.201660	2821.705322	391.125000	762.374390	2725.687744	336.291656	743.475525	2703.781006	388.916565	773.614929	2520.297607	308.378571	743.430725	2467.022217	332.092560	690.976440	2557.267334	137.849380	686.192261
193	0.965000	2781.392334	931.432312	745.699585	2761.650146	946.523193	503.541779	2607.147949	959.871094	688.431458	2595.245605	964.245056	597.395020	2839.240967	686.595764	789.246521	2886.541748	710.945496	752.402039	2930.676025	618.418274	743.602478	2896.545166	597.520020	774.216858	2918.556885	487.880157	754.614197	2821.220459	429.468933	778.598877	2845.506592	394.935547	762.903992	2750.892578	336.150787	743.438171	2727.218994	388.075226	774.938782	2547.021240	300.624725	743.403687	2492.366455	322.670837	691.567749	2591.916504	131.893997	687.042847
194	0.970000	2795.931152	935.032593	745.772949	2777.040039	948.504272	504.104828	2622.109619	962.453674	688.691406	2609.508057	966.186829	597.784729	2856.848877	691.648621	789.482910	2903.166504	716.577637	752.009827	2948.794434	625.963013	743.987610	2915.332520	603.948975	774.538574	2938.846680	494.250488	754.178223	2843.134033	432.019806	778.491638	2868.876953	398.769806	763.390320	2776.035400	335.947601	743.033081	2750.926025	387.357697	773.771057	2573.722656	292.564178	743.328613	2517.961426	311.078857	691.394287	2626.276611	126.192459	687.226563
195	0.975000	2810.488037	938.290222	746.126099	2792.596436	950.144531	504.488373	2636.645264	965.524292	688.899719	2625.557617	969.034485	597.724854	2874.395996	696.916687	789.793518	2919.129150	723.553162	752.765198	2966.521973	632.515930	743.154907	2934.414795	609.630920	773.516174	2958.838135	500.110138	753.601318	2863.630371	434.479523	778.321167	2891.823242	402.592865	763.821594	2801.391846	336.410034	743.342346	2774.394043	386.532684	773.251587	2600.449951	284.613434	743.994507	2543.663330	300.197418	691.697693	2661.019043	121.032326	687.374573
196	0.980000	2825.324707	942.465515	746.420471	2808.278320	952.132263	505.308990	2651.697510	968.528992	689.426941	2641.917725	972.415222	597.616821	2892.040771	702.628235	790.254578	2936.600830	728.594482	751.309998	2983.289551	640.488342	743.977783	2952.985107	615.818542	772.808350	2978.145264	506.025208	753.272827	2884.965088	436.661804	777.850891	2914.352051	406.369751	764.185791	2826.418457	335.926300	743.443359	2796.961426	385.084106	773.827026	2627.804199	276.467590	743.753052	2570.160645	288.911896	691.413208	2696.585693	115.836418	687.401489
197	0.985000	2842.044434	947.396851	746.047791	2823.562988	954.738403	505.600739	2666.873047	971.679993	689.435181	2658.672852	976.074463	597.323730	2909.324951	708.036194	790.764771	2952.787354	734.761414	750.834778	3002.072266	645.826111	741.416626	2971.345703	621.739014	771.717407	2996.761719	512.023804	753.242249	2905.680176	438.041016	777.007629	2936.470215	410.065613	764.471008	2851.151611	335.123291	742.312561	2820.329590	382.423981	771.740845	2655.504395	268.162659	743.738586	2596.943359	276.393585	691.365112	2731.609131	111.283539	687.485352
198	0.990000	2855.023926	950.712830	747.489075	2839.462891	957.394653	505.979034	2681.019043	975.602051	689.948059	2674.151855	979.523560	597.304443	2926.206055	713.525757	791.177124	2968.936768	740.871948	751.200317	3019.167236	652.228271	741.002563	2988.874023	628.310425	771.999695	3014.724854	518.437622	753.551270	2926.543701	440.993134	778.262451	2958.184814	413.645508	764.665344	2878.276123	334.360779	742.485657	2843.660645	381.447662	772.565186	2683.182129	259.743561	743.989746	2624.519775	265.878265	691.497131	2767.467773	106.590408	687.604797
199	0.995000	2868.656250	954.874512	748.698303	2855.708496	959.957214	506.882385	2695.859375	978.699158	690.281982	2689.437500	983.486877	597.307617	2942.559814	718.668396	791.493652	2984.987305	746.923645	751.333130	3036.159424	659.251099	740.798889	3006.234619	634.659546	772.421143	3032.053223	524.528442	753.635864	2947.438721	443.055542	777.744812	2979.502441	417.074493	764.756897	2902.905029	334.629333	742.477844	2866.103760	380.461548	772.194336	2711.540039	249.847107	743.274414	2652.377686	253.974640	690.820251	2803.323486	102.448975	686.889587
200	1.000000	2882.916504	958.682068	749.233704	2871.619385	963.193970	507.811188	2710.577881	982.537964	690.248962	2705.157471	986.548157	597.101746	2959.137695	724.295898	792.094849	3001.097656	753.242126	751.422546	3052.781982	665.634949	739.524231	3023.140625	640.647278	771.674377	3049.168457	530.203979	753.670349	2966.856689	445.421722	777.908813	3000.429932	420.317688	764.733765	2927.261230	334.675293	741.952820	2888.823730	377.477081	771.117249	2740.093506	240.988480	742.979004	2681.321289	241.553040	690.048096	2840.234375	99.389175	686.864136
201	1.005000	2897.923584	963.536987	749.801331	2887.509033	965.760193	508.636475	2725.492188	985.770447	690.907898	2720.923096	989.466248	597.379517	2975.991211	730.429016	792.139343	3016.773926	759.288452	751.745239	3068.952148	671.394775	737.630737	3039.701416	647.048889	771.389954	3065.421875	536.626770	754.283325	2985.530273	447.652252	778.377502	3020.974121	423.340118	764.583923	2951.563965	335.437714	741.087830	2911.730713	377.235870	772.972107	2769.736572	230.704575	741.643921	2711.489746	229.690567	689.611206	2876.433838	96.085793	686.723389
202	1.010000	2912.781006	968.360840	750.523926	2903.875977	969.242065	509.618744	2740.473389	990.000854	691.586914	2737.427490	994.415161	597.517517	2991.995850	736.208740	792.754517	3032.345459	765.060486	752.168701	3084.832764	677.660278	737.344177	3056.212402	653.405945	771.396729	3081.138672	542.322327	754.621948	3004.403809	449.757629	778.747192	3041.141602	426.106934	764.295593	2975.913330	336.617279	742.029907	2934.553467	375.201477	771.779541	2799.126709	222.792786	741.530334	2739.735107	218.375824	689.151001	2913.236816	93.601952	685.459167
203	1.015000	2927.452637	972.839294	751.477112	2920.261230	972.552612	510.610199	2758.333252	995.766052	691.331543	2753.361328	998.747253	597.582703	3007.870850	741.570801	793.452393	3047.966309	770.789490	752.631775	3100.603271	684.786987	739.108643	3071.921631	658.761902	770.766907	3096.734375	548.313965	755.183411	3023.272705	451.632996	779.088074	3060.939697	428.583160	763.856689	3000.315918	336.665161	742.027466	2956.476074	373.687744	773.070557	2828.597168	214.777802	741.311890	2770.322754	206.689163	687.344971	2949.775879	91.367134	685.523010
204	1.020000	2942.848389	977.805603	752.634033	2936.254883	975.353455	511.787354	2774.063721	1000.587585	691.351685	2770.052490	1001.165344	597.731445	3023.116699	746.708557	793.637756	3063.329346	776.238220	753.069153	3115.808350	690.280212	739.073425	3087.220459	663.814148	770.857056	3111.408936	553.213989	755.939636	3041.932373	453.173553	779.470154	3080.374756	430.733917	763.255432	3024.323730	337.110321	742.226807	2978.786377	372.227600	772.755432	2859.089600	206.230377	740.770752	2801.135742	195.205566	687.041809	2986.635742	90.154884	685.372498
205	1.025000	2957.531738	982.773743	753.674072	2952.641602	978.660889	512.891968	2789.677979	1005.580017	691.881409	2785.606689	1007.089661	597.749023	3038.358643	752.031616	794.140076	3078.295898	781.712585	753.686890	3130.602051	694.493530	737.997437	3102.040039	669.114197	770.964111	3126.004395	558.328674	756.959290	3060.178223	454.274445	779.963562	3099.453613	432.524231	762.479797	3047.682617	338.011475	743.141174	3000.131348	371.314514	774.696167	2888.919678	198.397812	741.059570	2831.905762	184.948135	687.020386	3024.699219	90.252571	684.309753
206	1.030000	2972.643555	987.385071	754.854614	2969.023438	981.949829	514.173584	2805.101563	1010.529602	692.096741	2801.562744	1012.167175	597.547668	3052.860352	756.810669	794.757751	3093.405029	786.531250	754.162292	3144.953613	699.429565	737.721741	3117.120850	673.864807	770.957153	3140.293457	562.812927	757.657654	3077.805420	454.830841	780.638428	3118.183594	433.919250	761.517944	3071.184814	338.505096	743.403687	3022.166016	368.191040	772.689209	2920.390137	189.595764	739.182129	2863.920898	174.413925	685.860718	3061.590088	90.077759	683.918518
207	1.035000	2989.563477	993.484741	755.668945	2985.502686	985.677673	515.542786	2820.684082	1015.139771	692.351929	2816.012451	1016.696289	598.030762	3067.396240	761.401917	795.586792	3107.634033	791.087402	755.407410	3159.765137	703.649109	738.088318	3131.031738	678.171570	771.639221	3154.025635	567.199219	759.138062	3094.222412	455.312195	781.648987	3136.772461	435.535339	761.580078	3094.098389	338.800598	744.198547	3043.340576	366.785461	774.428528	2951.044922	182.961792	739.412170	2896.030273	164.460068	684.541687	3098.106201	90.695457	683.839661
208	1.040000	3004.277832	997.444641	756.468872	3001.842773	988.661804	516.669739	2836.831543	1019.990051	692.754089	2831.551270	1020.380310	598.881226	3081.395508	765.773987	796.294922	3122.019531	795.218079	756.808899	3174.616943	708.744568	740.768005	3144.507568	682.284241	772.034119	3167.141357	569.922546	759.993713	3111.066406	455.527771	782.418335	3155.001709	437.489502	762.492249	3116.695557	339.147797	745.266785	3064.875732	364.317780	773.292969	2981.152100	175.510864	739.042236	2927.890869	154.125504	683.549866	3134.129883	92.129372	683.347778
209	1.045000	3018.876953	1001.649475	757.256226	3018.118652	991.768005	517.778992	2852.920654	1024.427246	693.002808	2848.222412	1025.475342	598.603699	3095.076660	768.911804	797.377869	3136.451660	798.613892	757.982117	3188.577881	712.140381	742.616028	3157.649170	685.076965	773.030151	3180.377441	573.085327	761.226135	3127.996094	455.366119	783.365234	3172.734375	439.862549	763.495422	3139.520996	339.297058	745.929382	3085.773193	362.422546	774.366272	3012.442383	167.990417	737.368591	2960.317139	144.772141	682.223328	3169.926025	94.714531	682.988220
210	1.050000	3033.690430	1005.295837	758.316223	3035.371582	994.795776	518.563538	2868.541504	1029.010376	693.528320	2865.103760	1030.786499	598.313477	3108.453125	772.286194	798.065308	3151.044189	801.755737	759.776611	3200.350342	714.712036	744.892212	3171.010254	687.998840	773.193115	3192.483398	574.984497	762.613098	3144.274170	454.605072	785.263672	3189.975586	441.505493	764.396912	3161.689453	339.600403	746.936646	3106.887939	359.427917	775.357788	3043.591797	160.908691	736.261353	2993.188965	135.578827	680.825867	3205.282227	97.630623	682.724304
211	1.055000	3048.820801	1009.203430	759.274231	3051.530029	998.921204	520.636414	2884.310791	1033.422363	693.193665	2880.907471	1033.907715	598.792664	3121.320557	774.472717	800.232300	3165.459473	804.030518	761.973694	3213.475586	716.553589	746.275635	3183.073975	689.999756	774.429626	3204.324219	576.780334	764.094971	3160.596191	454.285065	786.785889	3206.819824	442.612213	765.294373	3183.210693	339.836182	747.931641	3127.824463	356.655487	774.760681	3074.558838	154.795731	735.740417	3025.573975	127.286102	680.054260	3239.728760	101.601372	682.150024
212	1.060000	3063.870117	1012.704834	760.214966	3067.726318	1001.735779	521.699585	2901.174805	1037.442871	693.571228	2897.374268	1037.457642	599.512024	3133.582031	777.295715	801.691650	3179.500000	806.054504	764.856079	3226.506592	716.712097	746.476563	3194.840820	690.789978	776.019104	3215.497559	577.365967	765.787292	3176.952637	452.406586	786.619263	3223.361328	443.376556	766.285522	3205.483643	339.986176	748.694763	3148.535400	354.106232	776.395508	3106.565674	149.772903	735.540833	3058.463379	119.427834	678.595703	3273.809814	105.680504	681.320740
213	1.065000	3079.370605	1016.014587	761.088318	3084.152100	1004.827698	522.828064	2916.964111	1041.680420	693.848267	2914.349121	1041.501465	599.223694	3146.201172	777.627014	801.712219	3191.761719	806.408081	768.223450	3239.108154	717.328552	750.399780	3205.884521	691.044739	776.731812	3226.391357	577.532898	767.280823	3193.114746	450.952545	789.420410	3239.694092	443.992340	767.468140	3226.172119	339.753967	749.590759	3169.307861	351.465820	776.448120	3137.402832	144.111130	734.276978	3090.914551	111.841095	677.987366	3307.011963	110.657761	680.948792
214	1.070000	3094.941650	1018.872620	761.720215	3100.701904	1007.743286	523.988647	2933.158936	1044.497192	694.331604	2932.020020	1044.373657	599.010925	3158.619629	777.206848	802.112732	3205.734863	806.048218	769.826965	3251.502441	716.166016	753.264587	3216.864014	691.455383	779.199585	3237.401123	577.746582	768.985840	3209.172852	449.418579	789.511047	3255.912842	444.653473	768.939758	3247.825195	339.934845	750.314270	3189.974854	348.895416	777.061401	3168.547119	140.658112	734.543762	3124.115967	105.430862	677.500061	3339.269043	116.230354	679.114746
215	1.075000	3110.477783	1021.529541	762.389832	3117.118164	1009.925415	524.764771	2949.657959	1048.834717	694.770935	2948.387695	1047.554810	599.132568	3170.125000	779.377319	803.363586	3219.093994	806.162415	771.971985	3263.163574	715.900879	757.388306	3227.082764	690.901672	781.532349	3248.167236	576.772095	769.906738	3225.446777	447.870270	790.070679	3272.111328	445.553772	770.798279	3268.169189	339.596375	750.892761	3210.122803	346.362488	777.570496	3200.174561	135.713043	732.238525	3156.310547	100.569466	677.373535	3370.298584	121.379593	677.884583
216	1.080000	3126.088135	1023.483582	763.107971	3133.101318	1012.593933	525.336182	2967.050537	1050.993408	695.467346	2963.569580	1050.053589	599.235962	3181.981445	778.600464	803.815613	3232.469238	804.772583	773.979004	3274.868896	713.620728	759.744568	3238.020508	689.241699	783.067444	3259.141357	575.180725	770.794739	3241.197266	445.531525	791.669495	3287.462646	445.622467	772.204590	3289.034912	339.823822	751.519897	3230.229736	344.110870	778.052368	3230.423828	132.712219	733.130005	3187.791260	95.645592	677.954956	3400.740479	127.825439	677.261780
217	1.085000	3141.949463	1025.545166	763.662292	3149.204102	1014.791504	525.922668	2981.979492	1053.921021	695.378235	2983.381836	1052.921509	599.667114	3193.888916	777.777344	804.194397	3245.330566	804.097412	777.536377	3286.302246	711.572083	762.519531	3248.407471	688.148804	785.966064	3269.791748	573.787659	771.808716	3257.207520	443.277924	791.331116	3303.855225	445.765381	773.083618	3309.149414	340.026459	752.311829	3250.608154	341.891785	778.674988	3259.218018	131.822220	734.899048	3218.039307	91.255791	679.092529	3429.849365	134.224991	675.787659
218	1.090000	3157.901367	1027.069214	764.339600	3165.179443	1016.414246	526.655640	2997.958740	1055.261230	695.285400	2998.094238	1054.290649	599.298645	3206.339600	776.612793	805.365112	3258.272705	802.250488	779.868896	3297.714844	708.584045	765.832947	3258.819092	686.237488	788.370789	3280.642334	571.965881	772.547607	3272.944092	441.693512	792.814453	3319.585205	445.312500	772.877502	3329.406494	340.342499	752.914429	3270.160156	339.845520	779.183228	3288.403809	130.473328	735.352173	3248.162842	88.522400	679.773193	3458.072021	140.691498	674.345764
219	1.095000	3173.737061	1028.018433	764.920105	3181.041504	1017.799194	527.543762	3013.773926	1057.786377	695.464539	3014.273193	1056.976196	599.549194	3218.479004	776.325989	807.278625	3271.327881	800.114319	781.917786	3308.739746	706.007324	768.104126	3269.896729	683.947083	789.902893	3291.530273	569.702637	773.762573	3288.443359	440.118469	793.675171	3334.912354	445.504974	774.757690	3348.266846	340.623688	753.694519	3289.492676	338.234802	779.874451	3315.855957	130.554276	737.476135	3278.254395	85.717163	680.071533	3484.894287	147.513947	673.946167
220	1.100000	3189.451904	1029.002686	765.354675	3196.591797	1019.206116	528.190613	3029.556152	1058.428833	695.990356	3030.112549	1057.942261	599.450928	3231.086426	775.490784	808.338562	3284.059082	797.439880	783.802307	3320.504639	703.148315	770.224304	3280.382324	682.361389	793.196716	3302.952881	567.830444	774.216309	3304.228516	438.017181	793.233093	3350.458252	445.991608	776.052795	3367.039063	341.492767	754.779968	3308.625488	336.541260	781.206482	3343.766846	128.572098	736.632935	3306.166504	83.847069	681.783508	3510.341064	154.252548	673.611084
221	1.105000	3205.384521	1029.688721	765.895020	3212.099365	1020.146545	528.926819	3045.765625	1060.056519	697.503784	3045.820801	1060.709717	599.488098	3244.913330	773.099121	808.681091	3297.281738	795.500671	784.527649	3332.245117	699.552429	771.338684	3291.607178	680.017334	795.527893	3314.245850	565.453308	775.044739	3318.745117	438.403931	795.568176	3365.743652	445.624115	775.590698	3385.622559	342.538361	755.963196	3327.417969	336.034058	782.460510	3369.897461	129.230377	737.680481	3333.989014	82.628395	682.254639	3534.538574	161.316772	672.729248
222	1.110000	3221.014648	1029.793579	766.665771	3227.636230	1020.772339	529.418701	3061.338379	1060.654785	697.614380	3061.990479	1059.915771	600.348511	3257.816650	771.681213	811.362488	3310.680420	792.333374	785.088257	3343.724121	696.964111	772.915955	3303.780762	677.467529	796.721069	3325.965088	563.279602	775.785889	3334.532227	436.932281	796.266602	3380.148926	446.057983	777.323792	3403.916016	343.349152	757.036926	3345.729004	334.864594	782.981445	3395.183594	129.548050	739.235291	3360.730469	81.390984	683.950256	3557.779541	167.396362	671.878845
223	1.115000	3236.450439	1029.421631	767.221436	3243.089111	1021.163635	529.933044	3076.914551	1060.588623	698.110046	3077.033203	1061.287598	600.672241	3271.499756	770.295532	813.287842	3323.700439	790.234680	785.967712	3355.684570	693.629272	773.426819	3315.972168	675.132080	798.581604	3338.339844	561.260742	776.790894	3349.737305	434.779297	795.487061	3395.312012	446.247162	777.285400	3421.818848	343.513763	757.793640	3363.762207	333.948669	783.447876	3419.684570	129.106812	739.147583	3385.322754	80.939156	686.102661	3579.769287	172.917847	671.717407
224	1.120000	3252.180908	1029.396606	767.892029	3258.462891	1021.302917	530.674438	3092.190430	1059.969360	698.431885	3092.160645	1062.505615	601.281433	3284.439697	768.675110	815.999207	3336.359375	788.447266	787.531372	3368.573242	690.155457	773.364319	3328.543213	673.112976	800.113831	3351.121826	559.241577	777.523499	3364.706543	434.338104	797.286316	3410.529297	446.718140	778.452759	3438.897705	344.877411	758.803589	3381.849121	333.082520	783.950623	3443.249268	129.487289	740.389709	3409.121094	80.064690	686.485474	3600.995850	177.823334	670.589905
225	1.125000	3267.742676	1028.260010	768.399353	3273.740234	1021.217773	531.388489	3107.526611	1060.332642	699.073730	3107.403809	1061.540894	602.030151	3298.255127	767.129272	818.227905	3349.229248	787.111145	788.900269	3381.273682	688.066650	774.821045	3342.190918	670.313904	801.519653	3364.020508	557.085327	777.820923	3380.625244	432.913757	797.340332	3425.022217	446.436005	779.138245	3456.238281	345.621704	759.429382	3399.567627	332.791595	785.490112	3464.493652	130.400772	740.808533	3432.531738	79.974907	687.224731	3621.231689	182.530884	669.785828
226	1.130000	3283.216797	1027.187500	769.272400	3289.013428	1021.082703	531.874023	3122.758789	1059.567505	699.620056	3122.524414	1060.777222	602.846436	3312.724121	765.188232	820.050415	3362.933594	785.140076	789.814209	3394.857178	685.609680	775.680176	3356.599854	668.292419	802.430847	3377.579834	555.251465	778.656189	3396.126221	433.284790	799.330627	3440.190186	446.797668	779.596985	3473.198486	345.444733	759.441101	3416.868896	332.722168	787.193176	3485.687256	131.112778	741.834290	3454.235596	79.097664	687.697388	3640.373047	186.299347	668.913208
227	1.135000	3298.229248	1025.517456	769.737366	3304.201904	1020.116394	532.581665	3137.545654	1058.524780	699.903931	3137.531250	1059.983521	603.561096	3327.223633	763.343750	821.189331	3376.648682	782.947571	790.696472	3409.155273	684.093750	775.994446	3370.085205	666.654358	804.637390	3391.474121	554.648438	779.803345	3411.764893	431.730042	799.680542	3456.029053	446.226593	779.322998	3489.803955	346.781128	760.138306	3434.048340	332.698181	787.921692	3505.672852	131.453293	741.903076	3474.135498	78.651093	688.881348	3658.518555	189.611176	668.753540
228	1.140000	3313.432129	1024.248779	770.428162	3319.356445	1019.634705	532.944031	3152.536133	1057.274536	700.817810	3152.585938	1059.803223	604.224792	3342.210938	760.898682	821.925232	3390.141846	782.429199	792.631958	3423.064697	681.938904	777.191650	3385.275391	664.508179	804.837585	3405.841797	553.429993	780.768188	3427.686035	431.770111	801.556458	3471.990723	446.312103	779.802063	3506.896729	346.308014	760.066650	3451.420898	331.390930	788.081421	3523.891113	131.035706	742.043396	3492.600098	78.084656	689.075256	3676.152100	190.943832	667.998962
229	1.145000	3328.037598	1021.759155	771.026917	3334.165039	1018.718628	533.394226	3167.419189	1055.678223	701.470459	3166.792480	1058.772949	604.258179	3356.705811	759.963257	824.396851	3405.715820	779.851807	792.606934	3437.810303	680.268555	777.981934	3400.468506	662.562012	805.833313	3420.311279	552.575073	781.069824	3444.076172	430.158539	800.965881	3487.842773	445.120087	779.554077	3523.029541	346.732971	760.370361	3468.334961	330.774261	788.302979	3541.224365	130.955551	742.532166	3510.543945	77.277786	689.517456	3692.396240	193.179138	667.828186
230	1.150000	3342.629883	1020.872864	770.390564	3349.123291	1017.507324	533.996399	3182.039795	1053.633179	702.221741	3181.615967	1056.536133	604.743347	3372.430420	757.824768	824.440247	3420.912842	778.411072	793.373840	3453.198730	679.011841	778.136047	3415.123291	661.765808	807.280334	3436.010254	551.609375	781.845093	3460.267090	429.665497	802.252991	3503.044678	444.676056	779.955750	3539.168213	345.386261	760.097229	3484.732422	329.635529	788.842285	3557.722656	129.668091	742.628052	3527.461182	76.263290	689.771484	3707.930420	193.298874	667.511475
231	1.155000	3357.489990	1018.994385	771.075928	3364.025146	1016.455322	534.301819	3196.472412	1051.380493	702.569519	3196.240723	1054.337891	605.340820	3387.968262	756.296387	825.083496	3436.594727	777.145935	793.735229	3468.739014	677.917114	778.798950	3431.023682	659.969910	806.612488	3451.944336	550.931274	782.074341	3476.379639	427.641449	802.019836	3518.496338	443.925201	781.474915	3554.545898	344.933807	760.427917	3500.489014	328.604034	789.375427	3572.479736	127.818802	742.985535	3543.547363	74.698349	689.267395	3722.122559	192.406204	667.428406
232	1.160000	3371.446045	1016.727356	771.638062	3378.623779	1014.751709	534.880127	3210.741943	1048.614380	702.857117	3210.370117	1052.070313	605.692139	3404.110107	755.232849	825.890381	3451.900635	776.730530	794.931213	3484.120361	676.985718	778.262146	3446.800293	659.017029	806.565063	3468.499512	550.260986	782.277466	3490.548828	426.579773	802.761230	3533.875977	441.421051	780.996399	3570.024902	342.436066	759.989746	3514.699463	326.912476	789.939697	3587.292969	125.663429	743.180969	3556.935791	72.326645	690.626709	3735.785156	191.274704	667.528442
233	1.165000	3386.181885	1014.977539	772.238647	3393.482178	1012.809753	535.665527	3224.925537	1046.106567	703.109863	3225.021729	1049.486206	606.274109	3419.320557	753.685425	826.237854	3467.895752	775.396790	795.120117	3500.087402	676.830750	778.730408	3462.892578	657.845215	806.403015	3484.973633	549.087830	782.472778	3505.967773	424.603180	802.880432	3549.475342	439.334595	780.641479	3584.066162	339.671570	760.251709	3529.509766	324.662567	789.785706	3600.681396	123.272346	744.439453	3570.100830	69.447548	691.458008	3748.764648	190.334549	668.004456
234	1.170000	3399.963379	1012.850098	773.084167	3408.137695	1010.629578	536.345947	3239.253418	1042.932861	703.588745	3239.912842	1045.401001	606.973083	3435.150635	752.525818	827.834167	3483.456055	774.459167	795.820740	3516.354980	676.258850	777.871460	3478.941650	657.156738	805.905884	3502.372803	548.210388	782.599060	3521.036865	421.482269	802.153076	3563.545410	437.415588	782.086304	3598.747314	337.446228	761.029175	3543.029541	322.688690	790.910645	3612.926514	120.977127	744.150208	3582.474609	66.980392	692.162964	3760.767822	186.839706	667.491943
235	1.175000	3414.187744	1010.738953	773.931763	3422.982178	1008.341980	536.827759	3253.100098	1039.873901	703.419556	3253.738770	1042.187500	607.146118	3450.738037	751.108521	827.840210	3499.312988	773.444031	795.992554	3532.530762	676.403137	778.552551	3495.358643	656.969849	806.406921	3519.829590	546.756714	782.358887	3534.511963	420.756226	804.265015	3578.796387	433.918671	782.203857	3611.954834	334.235870	762.266479	3555.777588	320.278809	791.493225	3625.095459	117.300385	744.810303	3593.288574	63.983501	693.020386	3772.294189	182.614014	667.399231
236	1.180000	3428.030029	1008.618530	774.918823	3437.543945	1005.312683	537.712341	3266.980957	1036.629883	703.488342	3268.266602	1038.399780	607.291016	3466.099365	749.651550	827.553833	3515.128906	772.425598	796.133606	3548.929688	675.155090	778.188477	3512.300049	655.320557	805.098816	3536.640137	544.500732	782.315430	3549.286377	417.156250	802.798157	3593.183105	431.508667	783.855347	3625.023926	330.277557	763.140320	3568.957031	316.674927	790.368530	3636.110596	112.923691	744.573303	3603.587891	60.245289	693.978577	3782.968506	177.524384	666.609741
237	1.185000	3441.900635	1006.522522	775.895752	3452.149414	1002.503845	538.434509	3281.040283	1033.136597	703.138794	3282.490479	1034.469238	607.914673	3482.011719	747.640259	827.322327	3531.166992	771.050171	795.922485	3565.742188	675.181030	778.612427	3529.254883	653.380310	804.239746	3554.130127	542.934326	782.832825	3563.261230	414.986145	803.892944	3607.864746	427.618866	784.186218	3637.798584	326.769806	764.149597	3582.105957	313.686707	791.015015	3646.122559	109.397804	744.568176	3612.994873	57.197697	694.148560	3793.892334	172.063232	666.559570
238	1.190000	3455.814453	1004.083008	776.621155	3466.825928	999.532104	539.068115	3294.967041	1029.158325	703.111023	3296.561035	1030.518066	607.722900	3497.817627	746.667297	826.266113	3547.700928	769.416504	795.397278	3582.502930	672.738037	777.970703	3545.380615	652.702209	803.759705	3570.146729	540.356873	783.121399	3577.807373	411.599243	803.822449	3622.226807	423.827026	784.330261	3650.906738	322.461884	764.794617	3594.525635	310.323914	791.944946	3655.357422	105.945992	745.727783	3620.600830	56.770859	694.846924	3803.915283	166.670059	666.749390
239	1.195000	3469.723877	1001.319580	777.765930	3481.216797	995.881409	539.759155	3309.071289	1024.872803	703.215332	3311.023438	1026.234985	607.527405	3513.213623	744.371460	825.277954	3563.304199	767.541748	796.235718	3599.495361	670.387146	777.065613	3561.322510	650.586121	803.175110	3586.115234	537.424744	783.463440	3591.805176	408.564209	805.133118	3636.483154	419.998779	784.906616	3663.757813	318.123383	765.311523	3606.741211	307.823456	793.425842	3663.952393	103.869476	746.780457	3626.553223	60.691643	695.312439	3812.778809	159.241257	666.217896
240	1.200000	3483.963867	998.503601	778.582458	3495.588623	992.277100	540.456055	3322.738525	1020.216614	703.149902	3325.111084	1022.641113	607.892578	3528.931885	741.415344	823.174561	3579.112793	765.542297	795.839050	3615.870361	669.729492	778.057312	3577.126465	648.252380	802.134460	3601.440430	534.548523	783.778809	3606.521729	404.899567	805.089905	3651.321289	415.620972	784.682617	3676.177490	313.725250	765.009033	3618.955811	303.912109	792.884094	3672.010986	101.499695	746.514587	3632.408203	62.071033	693.931641	3822.421143	150.479416	666.704224
241	1.205000	3497.655762	995.237366	779.480164	3510.200195	988.327942	540.916626	3336.711670	1015.575439	702.875549	3339.697998	1017.565979	607.726990	3544.585449	737.605591	820.807373	3594.244385	763.649353	795.996765	3631.815186	667.876465	778.696899	3593.093018	645.753662	801.626526	3616.563965	531.862915	784.550842	3620.144531	402.580872	806.726624	3665.122803	412.703918	786.313171	3688.595947	309.291229	764.207214	3631.450684	299.972107	792.385681	3678.517822	98.343590	745.596985	3638.387207	63.661339	690.928955	3831.443359	139.765488	665.811157
242	1.210000	3512.082031	992.197937	779.761292	3524.278564	984.330017	541.361694	3350.700439	1011.381226	703.175293	3353.433838	1011.353210	608.520020	3558.622070	734.265442	820.786316	3609.650391	759.874146	795.356628	3647.239258	665.015137	779.262329	3608.816406	642.500549	801.559631	3631.197510	528.760498	785.595459	3635.360352	398.529541	805.675232	3680.384033	407.325470	784.662170	3700.524658	304.435577	764.362549	3643.846924	296.552887	792.489685	3683.486572	94.207710	743.692505	3643.580811	65.537071	688.068298	3840.272461	128.673737	664.665466
243	1.215000	3526.027832	988.671448	780.507690	3538.559814	979.857300	541.814941	3364.395020	1006.986206	703.103394	3367.378662	1007.332947	608.363403	3572.211426	730.715393	822.110840	3624.512939	755.820496	795.054077	3662.109131	661.771667	780.905945	3623.715820	639.271606	802.836365	3645.752197	525.404053	786.460022	3649.006104	395.563110	806.707031	3694.073975	403.826172	785.724304	3712.642578	300.292053	762.116272	3655.916016	294.273712	791.019165	3687.670654	89.978546	740.819824	3648.141357	66.777519	685.061523	3849.273438	117.499168	664.704712
244	1.220000	3540.049072	984.697937	781.014099	3552.913086	975.664856	541.966980	3378.005127	1002.050110	702.635742	3381.041260	1003.219421	608.273438	3585.256592	727.473450	824.595764	3637.917725	752.590942	796.473267	3677.108398	657.814087	782.181946	3638.412598	636.379822	805.681091	3660.397949	522.300476	787.373047	3663.582520	391.985809	805.295288	3708.810303	398.941132	783.401489	3724.840576	295.343964	760.462585	3667.856201	289.461487	788.647888	3691.320557	87.388054	738.684875	3652.123291	68.722313	683.003418	3856.571045	106.786911	663.338440
245	1.225000	3554.215332	981.051147	781.428650	3567.005127	971.052551	542.267395	3390.701416	997.358154	702.653198	3394.263184	997.721375	608.172241	3599.044922	723.928406	826.796570	3650.906250	749.381836	798.798584	3690.970459	654.607483	785.170288	3652.521240	633.449768	809.773926	3675.423096	518.635437	788.251526	3677.724121	388.556335	803.309570	3723.633301	394.562622	781.980530	3737.043213	291.741272	757.096130	3679.318604	287.429810	787.213257	3696.279053	87.234344	736.989319	3656.156006	70.223503	680.901367	3863.225830	97.137886	662.947754
246	1.230000	3567.679443	977.109985	781.611755	3581.257813	966.493164	542.208679	3402.955811	993.496094	702.380981	3408.095703	991.152649	609.043884	3612.548584	720.790649	829.717712	3664.364990	746.523071	801.868958	3705.008301	651.933838	788.072510	3666.489502	630.414246	812.563660	3690.365967	515.404236	789.303162	3691.742188	386.336792	802.777588	3737.899170	390.932434	782.400574	3749.092529	287.557465	755.766602	3691.560791	284.287811	784.719421	3701.666992	88.739662	735.446899	3659.414307	72.685638	680.192566	3869.074463	87.498634	659.739929
247	1.235000	3581.611084	974.233826	781.819519	3595.366211	961.808777	542.624207	3414.890137	989.017334	702.274231	3420.548584	986.650818	608.823242	3626.989746	719.593872	832.948608	3678.705078	744.458862	805.701599	3718.724609	650.308838	791.922058	3680.169678	628.014709	814.645142	3706.221191	513.004089	789.962646	3706.663330	385.218689	802.458008	3753.220947	389.511169	782.169983	3760.686035	285.684418	755.564209	3703.363037	283.318573	782.781067	3706.619873	90.314621	733.295776	3661.884766	74.624519	679.700134	3873.507324	77.887543	656.147217
248	1.240000	3594.896240	971.409790	781.812012	3609.249756	957.336182	542.866272	3427.366699	985.136597	702.546692	3433.112061	982.441956	608.461365	3642.135742	717.579773	835.522705	3693.355225	743.963440	808.879822	3734.055908	650.620300	793.906921	3695.949951	627.925110	817.091858	3724.043213	513.065247	790.456970	3721.729980	386.254791	802.832520	3768.036865	389.085144	781.962585	3772.980225	284.473755	755.042358	3714.838623	285.532410	784.527344	3711.519531	92.120750	732.446899	3664.455078	75.939156	678.722717	3876.757080	70.565254	650.345764
249	1.245000	3607.193604	968.959839	781.712036	3623.059570	952.789856	543.554688	3439.348389	979.068970	702.945679	3445.514160	976.844055	608.733215	3656.413574	717.536560	837.814941	3708.213135	744.453491	811.669434	3751.033203	650.953552	794.338806	3712.104248	627.926697	816.351746	3742.447998	513.773438	789.917603	3736.479248	387.552521	803.295288	3782.612793	389.205902	780.918091	3784.304443	284.856262	754.088379	3726.485840	286.505066	784.005066	3717.103271	92.785736	731.118652	3666.427002	76.978378	678.143433	3879.177246	65.144119	647.242432
[truncated: 81 more columns]
