# Supplementary material for: Biomechanics of running: A special reference to the comparisons of wearing boots and running shoes
Source: PLoS One. 2022 Jun 24;17(6):e0270496. doi: 10.1371/journal.pone.0270496 (PMC9231798; doi:10.1371/journal.pone.0270496)
Supplement: S1 File — The file contains experimental markers and force data (TRC and MOT), OpenSim model (OSIM), setup (XML), and output (STO) files for 17 participants, 2 conditions (boot\shoe), and 4 trials which are stored in separate folders. (ZIP) [file pone.0270496.s001.zip › DataSet/s01/shoe/T2/results/s01_shoe_T2_inverse_dynamics.sto]

Inverse Dynamics Generalized Forces
version=1
nRows=250
nColumns=26
inDegrees=no
endheader
time	pelvis_tilt_moment	pelvis_list_moment	pelvis_rotation_moment	pelvis_tx_force	pelvis_ty_force	pelvis_tz_force	hip_flexion_r_moment	hip_adduction_r_moment	hip_rotation_r_moment	hip_flexion_l_moment	hip_adduction_l_moment	hip_rotation_l_moment	lumbar_extension_moment	lumbar_bending_moment	lumbar_rotation_moment	knee_angle_r_moment	knee_angle_l_moment	knee_add_r_moment	knee_rot_r_moment	knee_add_l_moment	knee_rot_l_moment	ankle_angle_r_moment	ankle_angle_l_moment	subtalar_angle_r_moment	subtalar_angle_l_moment
      0.00000000	    -30.17823087	    -22.29002322	     11.32693569	     25.34535760	    642.63070082	     28.60845655	    -13.66157609	    -15.80080372	      4.92810551	     14.96151139	      3.67905534	     -0.50052122	     18.85892732	     -0.11228021	     -0.31232451	      8.47660284	     -1.16643352	     -7.25878784	      0.58062690	      1.48577994	     -0.17766723	      0.94563335	      1.23256201	     -0.94529905	     -0.09796308
      0.00500000	    -16.96526903	     -2.85029273	     11.35715548	    -34.39778373	    440.70295329	     -0.64676164	     12.22648875	    -13.50797916	      2.57509152	    -21.00557098	      1.84250821	      2.12893711	     19.22041261	     -1.31223057	      4.64593520	      0.45652527	     22.72536820	     -5.84251148	     -0.00045386	      0.32043653	      1.75694852	      1.01025544	     -0.62684525	     -0.70610087	     -0.10048248
      0.01000000	     -7.86940291	      6.16677868	      7.33982015	    -75.04964895	    259.95646339	    -13.97930206	     35.70080361	    -12.06053003	      0.35540438	    -52.25405373	      4.35242730	      4.14347217	     16.77655583	     -1.94341807	      5.11146455	     -6.56878592	     43.11552036	     -4.63367590	     -0.52607504	      0.40543164	      3.38403443	      1.08846424	     -2.35643577	     -0.52778793	     -0.08751434
      0.01500000	     -2.82327097	      2.39776282	      1.45252006	    -92.18963985	    123.70050124	     -2.18049194	     55.13256343	    -13.35430703	     -1.23364194	    -76.00723464	     11.16351884	      5.36883724	     12.48250483	     -1.54399673	      0.86024246	    -11.99648234	     57.91773929	     -4.21582065	     -0.96701534	      1.56247730	      4.41019047	      1.21653126	     -3.64692977	     -0.48591489	     -0.17243249
      0.02000000	      1.12789631	     -8.41082864	     -2.87808980	    -95.12407070	     42.26842696	     30.03703160	     69.00037674	    -16.36371901	     -2.37114255	    -91.97298894	     19.20419996	      5.81202523	     10.51452960	     -0.35740137	     -5.00271081	    -15.39228255	     66.59337721	     -4.09116870	     -1.32169958	      2.82701515	      4.76238762	      1.40612132	     -4.29280138	     -0.55160521	     -0.41180945
      0.02500000	      4.63654320	    -16.94339262	     -3.62274056	    -98.61277426	      9.75121670	     68.48755894	     76.18586930	    -18.54868685	     -3.40788024	   -102.05967386	     23.94288077	      5.71749111	     13.53562066	      1.07786030	     -8.97411844	    -16.66955016	     69.79187904	     -3.47797691	     -1.57239214	      2.89723903	      4.59527770	      1.64398184	     -4.22574288	     -0.65014095	     -0.77461649
      0.03000000	      4.41740459	    -16.24136985	     -0.38054613	   -111.12138411	      8.59578467	     99.05726433	     76.60010237	    -18.28555342	     -4.32892163	   -108.48411829	     21.97855493	      5.49235825	     19.40235737	      2.42564282	     -8.82867303	    -16.20487890	     68.56659822	     -2.22537851	     -1.68520328	      0.94775187	      4.16186104	      1.89575874	     -3.51327488	     -0.73517157	     -1.16594455
      0.03500000	     -2.74322588	     -5.12370606	      5.92761177	   -130.82924301	     19.18648139	    113.88328058	     71.48728443	    -16.04614336	     -4.74564774	   -111.86500971	     12.87432977	      5.47708778	     23.30370546	      3.81754827	     -4.57447265	    -14.68604340	     63.72561529	     -0.93923143	     -1.64942391	     -2.81297450	      3.65180871	      2.13037810	     -2.33691876	     -0.81380295	     -1.48318875
      0.04000000	    -15.31348139	     12.40684512	     13.27066346	   -150.06434156	     28.09685995	    111.28057229	     63.25759578	    -13.61901770	     -4.28788283	   -111.02683163	     -1.01686991	      5.72194644	     22.34341709	      5.50000886	      1.35816858	    -12.84327410	     55.71200265	     -0.40496529	     -1.50253456	     -7.31377290	      3.12482196	      2.34513544	     -0.94395742	     -0.91965021	     -1.65823577
      0.04500000	    -26.99607168	     30.15265220	     19.43848634	   -160.05068824	     32.09319984	     93.38939976	     55.03702609	    -12.27647509	     -3.08034507	   -104.32484256	    -15.85615847	      5.88603568	     17.14503136	      7.14122709	      5.78977224	    -11.29603276	     45.01475401	     -0.81376938	     -1.31547715	    -11.15335020	      2.55150306	      2.54513977	      0.40852436	     -1.05264863	     -1.65715029
      0.05000000	    -30.69964282	     41.96922703	     23.48665949	   -154.06338082	     38.20979831	     66.01970867	     49.56973144	    -12.22624707	     -1.66979984	    -91.16961104	    -27.62935832	      5.36000962	     10.52259859	      7.69764373	      6.90078047	    -10.38729373	     32.66902555	     -1.72226825	     -1.14429689	    -13.08333194	      1.88938945	      2.71593653	      1.50853794	     -1.16807683	     -1.47077928
      0.05500000	    -22.78304145	     43.02049814	     25.66382757	   -129.33772934	     59.00083321	     37.56055131	     48.07842312	    -12.91213436	     -0.66075748	    -72.70315258	    -32.90602421	      3.57862701	      5.44506886	      5.99791208	      4.75020789	    -10.08937023	     20.35264759	     -2.45435944	     -1.00646396	    -12.22328232	      1.13857587	      2.84077639	      2.24227673	     -1.21577762	     -1.11380190
      0.06000000	     -5.47703005	     31.35998412	     26.11722892	    -86.28481173	    104.21565798	     14.21623995	     49.93408339	    -13.48885730	     -0.35529751	    -51.51101360	    -30.06476330	      0.45146273	      3.02278098	      1.52064643	      0.28578125	    -10.11987569	      9.96206742	     -2.57004473	     -0.89165531	     -8.45578276	      0.36918925	      2.92428053	      2.62341396	     -1.18548597	     -0.64746011
      0.06500000	     13.89722797	      8.87500900	     23.67429797	    -28.13019782	    174.92042550	     -2.58108959	     53.07032001	    -13.03348386	     -0.69955231	    -30.78307057	    -19.85492952	     -3.46238844	      2.04196356	     -4.92377400	     -5.90402723	    -10.06685747	      2.98586222	     -1.97445618	     -0.77589436	     -2.56698752	     -0.29822104	      2.96629039	      2.76419334	     -1.09843058	     -0.17953422
      0.07000000	     27.03647976	    -19.31388967	     16.67772645	     35.94943208	    264.17728728	    -13.08434648	     54.88532203	    -10.94046237	     -1.37991592	    -13.53163931	     -4.83296455	     -7.18297067	      0.94829566	    -11.20018985	    -13.60726124	     -9.49709547	      0.01485864	     -0.85604488	     -0.62571691	      4.04522928	     -0.75218484	      2.93045610	      2.80289120	     -0.97372173	      0.16730141
      0.07500000	     29.04735024	    -46.36495885	      5.41397031	     89.10069192	    363.11399724	    -16.27922881	     53.53043186	     -7.44799479	     -1.93259619	     -2.21813934	     11.35118029	     -9.66556911	      0.09836677	    -14.99648420	    -21.76580649	     -8.23352796	      0.67164615	      0.35193114	     -0.41387506	      9.74620202	     -0.93118872	      2.77518403	      2.83643553	     -0.82184744	      0.29600372
      0.08000000	     19.26286510	    -65.59811046	     -7.30746247	    113.28979295	    468.21312669	    -11.43089259	     48.91686855	     -3.58314155	     -1.96481734	      1.43850661	     24.75478267	    -10.12806298	      1.50953604	    -14.92679020	    -28.10655401	     -6.58487448	      3.95178695	      1.14690186	     -0.14678868	     13.10345737	     -0.82498484	      2.51533687	      2.88141152	     -0.65912473	      0.17765776
      0.08500000	     -1.03640610	    -72.28197148	    -18.20538269	    100.72628987	    584.78379900	     -1.30210024	     42.65619044	     -0.65851986	     -1.28294935	     -3.09212233	     32.04346903	     -8.28886891	      6.55615502	    -10.55734214	    -30.52340555	     -5.18618430	      8.62463651	      1.12929401	      0.13000346	     13.28171612	     -0.46802924	      2.24069870	      2.87922524	     -0.52390837	     -0.13405295
      0.09000000	    -29.79411569	    -64.94434808	    -25.89618453	     59.31171617	    723.20327798	      6.70010184	     37.05188503	      0.75413275	     -0.14686647	    -14.41793862	     31.47356112	     -4.50297106	     14.60924594	     -2.48679402	    -28.65841246	     -4.54306671	     13.44517922	      0.38253539	      0.35046242	     10.34005618	      0.06059588	      2.06195738	      2.75324037	     -0.44960624	     -0.52185396
      0.09500000	    -63.55568771	    -46.28005282	    -30.97198491	      7.49935370	    889.27514296	      3.79766174	     33.48723367	      1.02999425	      0.85974292	    -29.06152937	     23.23756163	      0.36801309	     23.76556538	      7.06504389	    -24.20111420	     -4.59834059	     17.30119778	     -0.55148041	      0.47007715	      5.14735741	      0.65340615	      2.02331401	      2.47966568	     -0.43600615	     -0.85470120
      0.10000000	    -97.24554914	    -22.19549782	    -34.77293366	    -36.20997472	   1074.61032890	    -14.63592870	     31.60461159	      0.97667745	      1.20932117	    -42.60415184	      9.35268923	      5.26286737	     32.22353712	     14.94528855	    -19.75278396	     -4.76153899	     19.43284660	     -1.03737126	      0.49175789	     -0.95689995	      1.20337163	      2.06712698	      2.10658736	     -0.44553575	     -1.03803108
      0.10500000	   -124.93251531	      0.77532177	    -37.90798421	    -62.51334886	   1254.63099474	    -44.15307234	     30.02576045	      0.95384759	      0.86488564	    -51.55404545	     -6.66061138	      9.20788619	     39.18900132	     19.20775284	    -17.09521270	     -4.44545957	     19.62085730	     -0.87558105	      0.45606807	     -6.53959278	      1.62393216	      2.09204788	      1.71800459	     -0.44034504	     -1.04162923
      0.11000000	   -140.98330357	     17.67111025	    -39.41509512	    -73.51414926	   1397.39366246	    -70.15457110	     27.71191332	      0.65957804	      0.22812167	    -54.44693269	    -20.31197027	     11.42352412	     45.00640564	     20.24951363	    -16.19130555	     -3.52851326	     18.16788021	     -0.36032340	      0.41026229	    -10.29748723	      1.85083247	      2.03025299	      1.38655763	     -0.40606521	     -0.89132139
      0.11500000	   -141.77298016	     26.44676344	    -37.42213865	    -76.86694005	   1477.42715858	    -73.96244522	     24.61367101	     -0.27723496	     -0.31291819	    -51.66995197	    -27.61992764	     11.46405191	     50.50974444	     20.04966540	    -15.65814022	     -2.31406012	     15.65880141	      0.13556102	      0.38423537	    -11.39681713	      1.84250252	      1.87229210	      1.14840594	     -0.34293495	     -0.65109847
      0.12000000	   -127.79915845	     28.29855658	    -31.30186696	    -78.81286016	   1486.68734987	    -44.52952536	     21.40016214	     -1.63036989	     -0.71896320	    -44.89153836	    -26.67431368	      9.37312040	     56.26026673	     21.00534041	    -14.22841381	     -1.21891043	     12.73925715	      0.52303137	      0.38151330	     -9.73655359	      1.59218855	      1.65138295	      1.00330239	     -0.25334869	     -0.40021235
      0.12500000	   -104.70761312	     26.41646332	    -23.42558959	    -81.11108547	   1438.48331290	     12.33024811	     18.79693449	     -2.53370643	     -1.26874144	    -36.54071616	    -18.19425167	      5.70228975	     62.17218978	     25.08347242	    -11.97925548	     -0.51765402	     10.02115967	      1.01776677	      0.38523942	     -5.91761384	      1.14581608	      1.41893654	      0.92636449	     -0.14009573	     -0.20389234
      0.13000000	    -81.33219448	     23.70168410	    -18.08721681	    -81.09888436	   1362.11273885	     76.59182665	     17.03643319	     -2.18697764	     -2.21372633	    -28.96947968	     -4.98477556	      1.34183067	     67.53812740	     32.95925234	    -10.17333314	     -0.20393737	      8.01461564	      1.85308066	      0.37850801	     -0.97200378	      0.60891953	      1.22616676	      0.88111859	     -0.01453214	     -0.08511584
      0.13500000	    -65.26333322	     21.71913602	    -18.17141786	    -75.46643698	   1290.26091111	    126.75528784	     15.75637933	     -0.57227408	     -3.43257401	    -23.56630665	      9.05846423	     -2.69498128	     71.60049640	     43.46548379	     -9.73804119	     -0.00230020	      7.01972551	      2.96631025	      0.36333890	      3.89931635	      0.12602531	      1.11209281	      0.83747244	      0.09543410	     -0.02435576
      0.14000000	    -59.21446467	     21.15305981	    -23.03766068	    -65.66438193	   1247.09611876	    150.33319102	     14.36921514	      1.58489143	     -4.45924994	    -20.47340227	     20.09601055	     -5.49478301	     74.29633597	     53.87497322	    -10.09746602	      0.43541400	      7.00744072	      3.99440927	      0.35893263	      7.54889670	     -0.17834028	      1.09100391	      0.78851065	      0.15513636	      0.00484152
      0.14500000	    -60.63179461	     21.69263593	    -29.33606712	    -57.19023207	   1242.91886114	    146.13884667	     12.58798235	      3.15531468	     -4.72286070	    -18.84792246	     25.53816477	     -6.51636712	     76.24701793	     60.95201747	     -9.78811483	      1.25642752	      7.59249288	      4.43309243	      0.38559907	      9.17944330	     -0.26336748	      1.14679127	      0.75158222	      0.13971376	      0.00307707
      0.15000000	    -64.17658661	     21.69480811	    -33.41596203	    -52.07368024	   1274.76791092	    121.78324327	     10.76869815	      3.00089572	     -3.87796123	    -17.41209449	     24.90744604	     -5.81450657	     77.99945575	     62.41305355	     -7.95158135	      2.26637227	      8.22730443	      3.89987907	      0.44859787	      8.66364537	     -0.18022380	      1.24246243	      0.75336276	      0.04988991	     -0.04523578
      0.15500000	    -65.18447654	     19.34263027	    -33.34025556	    -45.12686438	   1330.36290706	     88.89266218	      9.65882234	      0.73674778	     -2.12120866	    -15.26789017	     19.88649788	     -4.03067563	     79.64288278	     58.02799114	     -4.97239930	      3.07473987	      8.54035801	      2.46269163	      0.53053865	      6.64213153	     -0.02274745	      1.33919825	      0.80362498	     -0.08221276	     -0.13673746
      0.16000000	    -62.20739795	     14.57795249	    -29.71415062	    -30.37982087	   1393.59347584	     57.17639616	      9.62789953	     -2.46300896	     -0.28425478	    -12.60759688	     13.47721507	     -2.09904445	     81.20933465	     49.56614656	     -2.01676972	      3.38470990	      8.54551468	      0.81447268	      0.59478370	      4.24575129	      0.12791820	      1.40880215	      0.87218333	     -0.20233959	     -0.23438410
      0.16500000	    -57.61221624	      9.37358195	    -25.06432308	    -10.07205113	   1449.12247750	     31.90884653	     10.15026882	     -4.27944204	      0.58047744	    -10.68380006	      8.72388616	     -0.82538991	     82.78122215	     39.80972631	     -0.24680001	      3.16091689	      8.58205349	     -0.05855471	      0.60270198	      2.58484146	      0.23188408	      1.43588008	      0.90325213	     -0.26089668	     -0.28826066
      0.17000000	    -56.03162218	      5.97707010	    -22.09089413	      5.85692898	   1484.86828811	     15.93458704	     10.13307437	     -3.04441165	     -0.02524076	    -10.81272804	      7.44080645	     -0.55954521	     83.78541646	     31.37668544	     -0.32031756	      2.63782782	      9.04946687	      0.38905324	      0.53810961	      2.26897073	      0.29093125	      1.42349013	      0.86740839	     -0.24916853	     -0.27099693
      0.17500000	    -61.09042123	      5.18006813	    -22.00415586	     10.19311516	   1494.43529646	     10.98169845	      8.70725376	      0.79287821	     -1.58170715	    -12.98039433	      9.28660453	     -1.09222856	     82.78166246	     25.65841202	     -2.30027743	      2.23440148	     10.06567390	      1.78416770	      0.42173313	      3.13272987	      0.32783102	      1.39460289	      0.78957830	     -0.21278762	     -0.19846767
      0.18000000	    -72.11138693	      6.35975220	    -24.02274567	      6.20042810	   1479.35939906	     16.02264340	      5.75700502	      5.06723706	     -2.92539094	    -15.32626474	     11.95108926	     -1.84012799	     78.69526760	     22.36546017	     -5.59234441	      2.33978671	     11.28772344	      3.12566500	      0.30048241	      4.35071303	      0.35839738	      1.37308799	      0.71637082	     -0.21797654	     -0.11916430
      0.18500000	    -83.74629042	      8.72605963	    -26.16601652	      4.69309034	   1447.90984908	     26.27447368	      1.97090154	      7.57685200	     -3.14592896	    -15.27656885	     12.72953634	     -2.22139106	     72.18262723	     20.17276581	     -8.85637652	      3.04387801	     12.11408539	      3.56334873	      0.21369659	      4.96130284	      0.38058916	      1.36754846	      0.67196474	     -0.30129675	     -0.08221653
      0.19000000	    -89.52739530	     11.85541196	    -26.72524543	     16.51467364	   1410.63555147	     35.54746907	     -1.51249837	      7.32711644	     -2.16470805	    -11.30684693	     10.25840043	     -1.95074952	     65.30569364	     17.85120376	    -10.57792665	      4.06245322	     12.10327354	      2.92560286	      0.16733939	      4.42315001	      0.38744099	      1.37870701	      0.65595012	     -0.44919493	     -0.11107704
      0.19500000	    -86.45300452	     15.31415080	    -25.49971258	     46.86987087	   1375.64593539	     40.42535201	     -3.77379172	      4.78576101	     -0.63974242	     -3.79950347	      5.12066660	     -1.09882759	     59.78622811	     15.05725088	    -10.25014729	      4.94458559	     11.26244244	      1.69567683	      0.14360090	      2.83008392	      0.38306999	      1.40426123	      0.66702044	     -0.60788365	     -0.19816654
      0.20000000	    -76.63782779	     18.76024150	    -23.86331337	     91.89166127	   1345.46777354	     41.94400834	     -4.67116478	      1.49556203	      0.53555345	      5.41602476	     -0.79523299	      0.03778436	     55.80303400	     12.45940679	     -8.77209652	      5.36126781	     10.01563262	      0.63577698	      0.12666849	      0.74791447	      0.38629881	      1.42687211	      0.71184854	     -0.70927167	     -0.31398106
      0.20500000	    -64.66841501	     22.20209163	    -23.54243323	    140.17788868	   1316.70660979	     42.51482999	     -4.73918875	     -0.91614828	      0.80855548	     14.39981869	     -5.58427100	      1.13117331	     52.43941350	     11.02417002	     -7.51623216	      5.24948886	      8.83153574	      0.28205359	      0.11202583	     -1.16432875	      0.41845426	      1.41812725	      0.78843795	     -0.71156786	     -0.41957972
      0.21000000	    -53.62817720	     25.26205662	    -25.30722729	    179.83490231	   1282.83442008	     42.77008232	     -4.63323107	     -1.87152228	      0.28682396	     22.12218739	     -8.26544562	      1.94869413	     49.03027541	     11.08431354	     -7.31527119	      4.77163596	      7.85455803	      0.60513661	      0.10121613	     -2.47319068	      0.48316112	      1.36820189	      0.86706159	     -0.62915380	     -0.47928124
      0.21500000	    -43.89743126	     26.65180761	    -28.56585522	    204.72411541	   1237.88412903	     42.47087716	     -4.71969639	     -2.09723673	     -0.42507344	     28.27763180	     -8.85654967	      2.38501663	     45.82078003	     12.16548671	     -8.15376247	      4.16590438	      6.93114848	      1.10219158	      0.09699886	     -3.06109172	      0.55851472	      1.30082241	      0.90053902	     -0.52050586	     -0.47510021
      0.22000000	    -34.83344034	     24.96628280	    -31.67023667	    216.23530834	   1178.19804265	     42.27604805	     -4.96788807	     -2.85865144	     -0.67595355	     32.75255193	     -7.93401381	      2.40905116	     43.10478239	     13.43424964	     -9.20928402	      3.61186032	      5.85685121	      1.18904676	      0.10105835	     -3.02519464	      0.60079640	      1.25683742	      0.85985581	     -0.44962286	     -0.41673672
      0.22500000	    -26.10954099	     20.01284354	    -32.60959542	    221.10292548	   1102.68464908	     43.57618908	     -5.13938770	     -4.94341306	     -0.17275169	     35.78022453	     -6.26746030	      2.00054322	     40.35266205	     14.11340716	     -9.11619411	      3.21594793	      4.46954692	      0.58918768	      0.11123570	     -2.56890671	      0.55119735	      1.26902713	      0.75971524	     -0.45389446	     -0.34061466
      0.23000000	    -17.40880731	     13.72611095	    -30.01106143	    226.33534766	   1014.17591751	     47.60969542	     -5.19636542	     -7.99405035	      0.79190563	     38.24188375	     -4.72861629	      1.19257572	     37.02541551	     13.67624219	     -6.62161190	      3.06189685	      2.62686275	     -0.42842374	      0.11614627	     -1.98673355	      0.36320586	      1.33992126	      0.65288431	     -0.52592861	     -0.29380800
      0.23500000	     -8.33477083	      9.54374855	    -24.02664336	    234.13719180	    920.45393354	     54.34764841	     -5.56918452	    -10.64371866	      1.52556606	     41.20301686	     -4.23023923	      0.17243559	     33.68460783	     11.88114491	     -1.45241231	      3.20658830	      0.28482184	     -1.20891952	      0.09513159	     -1.64132864	      0.04850848	      1.43467427	      0.60011866	     -0.62207226	     -0.30706043
      0.24000000	      0.52830511	     10.09473685	    -16.35042816	    240.24091992	    831.16931128	     61.42637888	     -6.97150909	    -11.35450095	      1.45429616	     44.89242118	     -5.31593853	     -0.76073840	     31.50343983	      8.74505888	      5.24112448	      3.62929242	     -2.33975382	     -1.19166184	      0.03050020	     -1.78041307	     -0.30914167	      1.50331789	      0.63768314	     -0.69563185	     -0.37426475
      0.24500000	      7.07697666	     15.21664632	     -9.15902783	    236.72423698	    752.50724343	     65.20869286	     -9.94376808	     -9.34539773	      0.49821104	     48.25976011	     -7.59979421	     -1.39958419	     31.02135526	      4.63903924	     11.42173517	      4.24342491	     -4.74044321	     -0.26377555	     -0.07533294	     -2.29681040	     -0.60006077	      1.51340282	      0.76451087	     -0.72317415	     -0.45549952
      0.25000000	      9.12281624	     21.99127170	     -3.80995361	    217.23569491	    684.47755425	     63.89900570	    -14.46599942	     -5.27494433	     -0.88281475	     49.78813710	     -9.79511226	     -1.75717882	     31.71377844	      0.40418190	     15.48228564	      4.98562749	     -6.34811457	      1.16344596	     -0.19356731	     -2.73834620	     -0.75438742	      1.46806353	      0.95343470	     -0.71240551	     -0.50356567
      0.25500000	      6.60129902	     26.97714218	     -0.48189575	    181.28675613	    621.85711099	     58.49419333	    -19.73573907	     -0.94109172	     -2.09423519	     48.77838058	    -10.57584774	     -1.96478511	     32.39044760	     -2.87652746	     17.26911125	      5.84759076	     -6.85647404	      2.49497126	     -0.28756327	     -2.64482038	     -0.76792706	      1.40297310	      1.17243321	     -0.68490834	     -0.49421657
      0.26000000	      1.79075667	     28.29938074	      1.31975062	    135.48517848	    557.64192134	     51.47372676	    -24.43301582	      1.63556037	     -2.67085514	     45.79853739	     -9.50111126	     -2.08234824	     31.67954364	     -4.32734347	     17.86504622	      6.80985526	     -6.38176866	      3.19075655	     -0.33425656	     -1.90167899	     -0.68035662	      1.36880003	      1.40195292	     -0.66911769	     -0.43948364
      0.26500000	     -2.71774928	     26.48655752	      2.23956898	     90.63791447	    486.82558940	     44.54340780	    -27.55953489	      1.58061793	     -2.48814613	     42.15786132	     -7.00606686	     -2.07843945	     28.40815474	     -3.62173197	     18.56468637	      7.79899934	     -5.38908741	      3.03274545	     -0.33373045	     -0.73352685	     -0.55086413	      1.39581609	      1.64183967	     -0.68492130	     -0.37840433
      0.27000000	     -5.60210634	     23.40017975	      2.90257361	     55.49396931	    407.68403038	     37.45579541	    -29.24159598	     -0.46494101	     -1.68308177	     39.24820791	     -3.90540458	     -1.91844386	     22.15800110	     -1.23525796	     20.09834024	      8.78491989	     -4.49866880	      2.12146051	     -0.29702569	      0.50942546	     -0.44359916	      1.46803005	      1.90244309	     -0.73696752	     -0.35630708
      0.27500000	     -6.56676460	     21.27810101	      3.62707020	     32.30475449	    321.12191251	     28.07894380	    -30.46883473	     -2.68433709	     -0.67984607	     38.07064161	     -1.15755346	     -1.57589513	     13.67896235	      1.59008894	     22.41399956	      9.85158123	     -4.22140107	      0.94623781	     -0.23408549	      1.49053302	     -0.39633984	      1.52928448	      2.17722800	     -0.79717912	     -0.39842310
      0.28000000	     -5.87335156	     21.43512768	      4.46796365	     18.42114907	    230.85566881	     15.77738206	    -32.10867473	     -3.37501619	      0.07547679	     38.82716374	      0.54859721	     -1.02585733	      4.43355402	      3.50882371	     24.85878926	     11.13026909	     -4.68888200	      0.08516429	     -0.14330088	      2.03939832	     -0.39414385	      1.52295853	      2.41964275	     -0.81898974	     -0.48887733
      0.28500000	     -4.23005223	     23.24328827	      5.53598530	     11.61052136	    144.17511363	      3.91183328	    -34.18272176	     -2.03588895	      0.39924977	     40.98692058	      1.30997848	     -0.28746746	     -4.42417950	      3.81215711	     26.59386754	     12.67794733	     -5.61852562	     -0.17197587	     -0.01472582	      2.26401717	     -0.38980277	      1.43438910	      2.55764072	     -0.77304008	     -0.58151590
      0.29000000	     -2.20521409	     24.68982093	      7.02033958	     12.73508790	     70.03364516	     -2.16944434	    -35.99616201	      0.70537646	      0.35309536	     44.01678565	      1.86723582	      0.54066033	    -12.46950901	      2.56221395	     27.01960752	     14.44997602	     -6.57468352	      0.12739314	      0.15191184	      2.47168672	     -0.34869590	      1.30177070	      2.53257015	     -0.66819659	     -0.63152916
      0.29500000	      0.45446830	     24.57917411	      8.88773720	     22.71370924	     13.89763911	      0.63286105	    -36.87368740	      4.12353782	     -0.02209776	     47.83303455	      2.94956254	      1.30438817	    -19.51157718	      0.47026602	     26.02590952	     16.37353999	     -7.19804421	      0.90394032	      0.33175255	      3.00149437	     -0.26354586	      1.18288813	      2.31787893	     -0.53382896	     -0.60844579
      0.30000000	      3.78047575	     22.93928887	     10.92296453	     37.49416484	    -26.16261274	     11.64698923	    -37.00850376	      7.54663867	     -0.58253043	     52.24807809	      4.92612566	      1.88334466	    -25.29154217	     -1.40298406	     23.96744380	     18.44822619	     -7.18507178	      1.93782632	      0.49603304	      4.09005354	     -0.13085629	      1.11357387	      1.91185289	     -0.41114688	     -0.48945937
      0.30500000	      5.76797041	     19.70987776	     13.06902861	     47.95711991	    -57.23824786	     27.42208794	    -37.70755034	     10.17811712	     -0.95072021	     56.28442862	      7.81047542	      2.28478057	    -29.82221618	     -2.37616092	     21.39454438	     20.79633331	     -6.24702735	      2.73813344	      0.64974623	      5.71617599	      0.06804102	      1.08946819	      1.34261089	     -0.34418856	     -0.26692414
      0.31000000	      3.53376278	     14.92209904	     15.19358364	     45.93292551	    -84.09768899	     42.50160551	    -40.37981089	     11.69857027	     -0.82054699	     58.44801875	     11.07551165	      2.64390428	    -33.12394122	     -2.54878998	     18.75494166	     23.52978719	     -4.27315558	      2.95245657	      0.82905614	      7.46758801	      0.35317511	      1.07185123	      0.69832345	     -0.34729256	      0.02868989
      0.31500000	     -3.88855506	      9.06407282	     16.49186620	     29.16828105	   -104.33671144	     50.38806178	    -45.43673230	     12.10509369	     -0.05999037	     57.58639555	     13.40937136	      3.12102951	    -34.55439577	     -2.63044126	     16.26962930	     26.60402540	     -1.51521865	      2.44738440	      1.07290585	      8.59264324	      0.71771579	      1.01018515	      0.13657508	     -0.40978523	      0.32053334
      0.32000000	    -15.07082524	      2.76543349	     16.03738369	      0.89139922	   -112.91296590	     46.48892063	    -52.21845704	     11.46858685	      1.28605877	     53.59475215	     13.32077774	      3.74816214	    -33.55783769	     -3.63092215	     14.06007878	     29.81640118	      1.44082901	      1.26796337	      1.40050781	      8.37143265	      1.10454575	      0.85915845	     -0.16818019	     -0.50783393	      0.50797213
      0.32500000	    -27.52053174	     -2.78214192	     14.09230454	    -33.70683200	   -110.02570643	     32.74697687	    -59.59713369	     10.38806405	      2.92502343	     47.72893955	     10.37240306	      4.34661138	    -30.99685198	     -5.85791082	     12.43404031	     32.94629645	      3.86786003	     -0.15131648	      1.80422628	      6.60547102	      1.40579827	      0.59406731	     -0.10950571	     -0.59316798	      0.50922236
      0.33000000	    -38.24138202	     -5.68146619	     11.88920336	    -69.32571391	   -101.31014930	     17.79570096	    -66.31856838	      9.53805437	      4.48337025	     42.20247873	      5.60470158	      4.62242351	    -28.64801200	     -7.89795260	     11.84403873	     35.76442866	      5.13573250	     -1.24942385	      2.25077396	      3.79588904	      1.50803600	      0.22962888	      0.29858372	     -0.61337159	      0.30553428
      0.33500000	    -44.18000107	     -4.65281234	      9.93535399	   -100.00693024	    -91.11313969	      9.35809615	    -71.22503299	      8.93684256	      5.67334184	     39.08803433	      0.65493963	      4.36258665	    -27.43720385	     -7.64173190	     12.23505469	     38.03781685	      4.93098857	     -1.76829808	      2.68558432	      0.82244820	      1.35834110	     -0.18029995	      0.93350467	     -0.54791610	     -0.04328874
      0.34000000	    -43.46880951	     -0.41809327	      7.41941266	   -118.87035763	    -79.25566287	      7.70105148	    -73.49704965	      8.36734203	      6.27401623	     39.31559984	     -3.19835951	      3.54255423	    -26.87719349	     -4.44350188	     12.60805047	     39.59597085	      3.37687611	     -1.67253396	      3.04072525	     -1.53761504	      0.98924366	     -0.57242623	      1.62468078	     -0.40805863	     -0.43149741
      0.34500000	    -36.91868924	      4.14441921	      3.48927043	   -120.41078348	    -63.60962908	      7.90804705	    -73.06905259	      7.52625489	      6.24064001	     42.45111204	     -5.28153928	      2.29248970	    -26.14843892	      0.39829977	     11.79903191	     40.41878200	      0.95692627	     -1.19272571	      3.25749241	     -2.87924837	      0.48806752	     -0.89425992	      2.22681618	     -0.24870577	     -0.76477583
      0.35000000	    -27.53276650	      6.72886716	     -1.40325291	   -103.62169890	    -43.49085549	      4.67646635	    -70.56632509	      6.51661691	      5.69704407	     47.17447820	     -5.68474544	      0.84232764	    -25.05567639	      4.99590534	      9.84655918	     40.60618926	     -1.73388896	     -0.60914645	      3.29921805	     -3.27578730	     -0.04350005	     -1.11716393	      2.66614083	     -0.14757571	     -1.00070750
      0.35500000	    -18.11465181	      7.28465929	     -5.74318460	    -73.43425898	    -21.53580018	     -3.75572154	    -66.82343214	      5.66913075	      4.85854649	     52.00084989	     -5.24259168	     -0.53121043	    -23.81179837	      8.25488408	      8.08877336	     40.27131511	     -4.23136147	     -0.11825856	      3.16647543	     -3.16914254	     -0.51772828	     -1.24075595	      2.93400158	     -0.15771750	     -1.14507229
      0.36000000	     -9.56616181	      7.31559166	     -8.19290113	    -38.52127330	     -3.59776442	    -14.56850597	    -62.49901484	      5.26793254	      3.91253591	     55.81864018	     -4.93040003	     -1.61417689	    -22.43527865	     10.19330492	      7.74935911	     39.51761577	     -6.30777540	      0.29449057	      2.91139778	     -3.02424922	     -0.88561869	     -1.28512427	      3.04861521	     -0.25559051	     -1.22115523
      0.36500000	     -1.49186906	      7.96847948	     -8.28963135	     -7.34856099	      5.10338264	    -22.88492544	    -58.21322747	      5.22836667	      3.01662129	     58.05985579	     -5.19312376	     -2.36080745	    -20.40660761	     11.30527131	      8.96201018	     38.47413661	     -7.92901334	      0.68711559	      2.62569649	     -3.01942229	     -1.14641442	     -1.27101432	      3.03118083	     -0.36510691	     -1.24567562
      0.37000000	      6.37696353	      9.23958125	     -6.49456767	     14.49696991	      5.38455476	    -26.83621026	    -54.69956941	      5.31179047	      2.31839766	     58.62476336	     -5.94356624	     -2.87021324	    -16.72562042	     11.75166715	     10.95340763	     37.29057664	     -9.13261246	      1.05306815	      2.39813995	     -3.05144726	     -1.32682516	     -1.21359122	      2.91275949	     -0.41885045	     -1.22682724
      0.37500000	     13.52301547	      9.88983997	     -4.09526148	     25.40051436	      3.45617030	    -29.61826391	    -52.57032147	      5.27289337	      1.91230466	     57.77087121	     -6.95151018	     -3.27068811	    -10.72114040	     10.97893239	     12.49688609	     36.09428092	     -9.93211391	      1.32254166	      2.27869259	     -2.94475152	     -1.45109364	     -1.13249536	      2.74332958	     -0.39004614	     -1.17274615
      0.38000000	     18.86141488	      8.22014222	     -2.54809867	     27.02860548	      4.28959984	    -36.34124774	    -51.98610217	      4.85869715	      1.76525595	     55.96715492	     -8.05930923	     -3.61696131	     -3.03548344	      8.19846393	     12.59690084	     34.97085303	    -10.32051337	      1.42054849	      2.26518824	     -2.63215264	     -1.52675575	     -1.06566132	      2.57559972	     -0.28824898	     -1.09661969
      0.38500000	     21.18559357	      4.06330233	     -2.63923277	     22.08149555	      8.26703445	    -49.28883506	    -52.57105841	      4.03205450	      1.71120022	     53.69592170	     -9.08633069	     -3.87809047	      4.27122736	      3.77691928	     11.18857948	     33.95932270	    -10.35168397	      1.36078223	      2.30736540	     -2.16389777	     -1.55072411	     -1.07858134	      2.43597435	     -0.14452333	     -1.01217160
      0.39000000	     19.56600918	     -0.01002748	     -4.32488810	     12.78065242	     13.79349391	    -65.97497510	    -53.71371668	      3.17584234	      1.53206386	     51.25027996	     -9.98353248	     -3.93109627	      8.86885893	     -0.21467594	      9.20328522	     33.09333064	    -10.15935055	      1.29304459	      2.32927225	     -1.74063560	     -1.51797934	     -1.24857863	      2.31920956	      0.00153342	     -0.93886372
      0.39500000	     14.12001680	     -0.67274831	     -6.57615451	      0.84848487	     20.20373766	    -81.62053976	    -55.18114115	      2.90586568	      1.06833854	     48.80017646	    -10.92698866	     -3.63857717	     10.11597915	     -1.80479563	      8.27875039	     32.50326521	     -9.87084584	      1.42756380	      2.26487871	     -1.62478919	     -1.43629522	     -1.61854954	      2.22261479	      0.10926833	     -0.90614722
      0.40000000	      6.29929547	      3.52468842	     -7.90106726	    -11.40289653	     28.42369707	    -94.33476257	    -57.44594617	      3.70591789	      0.28645327	     46.67183517	    -12.24226232	     -2.97271441	      9.75986518	     -1.00779100	     10.02082951	     32.43417094	     -9.54437896	      1.90440066	      2.08568206	     -1.96173479	     -1.33323399	     -2.16066131	      2.17827532	      0.14356040	     -0.94291715
      0.40500000	     -2.19796634	     11.60792501	     -7.37706387	    -20.14397552	     39.81779943	   -105.07910108	    -61.19689130	      5.69227671	     -0.72471358	     45.43847518	    -13.71261825	     -2.19476282	     10.08832434	      0.86370658	     14.72175615	     33.05760648	     -9.23478394	      2.71930331	      1.80452850	     -2.48223845	     -1.24801136	     -2.77178940	      2.22057564	      0.08597552	     -1.03617226
      0.41000000	      3.52669977	     21.70639038	     -5.45910867	     -6.63800219	     32.34581370	   -110.75284691	    -55.27910606	      7.51023669	     -1.56266647	     45.53966716	    -14.38022194	     -1.74295146	     11.87377149	      3.01462045	     20.76864035	     26.14253211	     -9.07590197	      3.29409421	      1.29825432	     -2.64182783	     -1.20240924	     -0.91736941	      2.32781112	      0.15077877	     -1.12386246
      0.41500000	      9.36367643	     28.48709852	     -3.09162660	      9.49351485	     23.84405355	   -103.66346019	    -50.78074112	      6.84878650	     -1.97400931	     46.75105526	    -13.33642488	     -1.83723877	     14.38214938	      5.58413091	     25.38242033	     20.12376312	     -9.16667127	      2.24210072	      0.81772910	     -2.14158905	     -1.17773046	     -0.31775319	      2.42688677	     -0.11230224	     -1.14583266
      0.42000000	     14.52166926	     28.97215443	     -1.26670994	     15.37088513	      9.62593480	    -76.81606611	    -47.28252769	      2.20971695	     -1.13558079	     48.29671977	    -10.47933507	     -2.29751970	     16.42145375	      8.57981079	     26.13561858	     13.70174660	     -9.48995582	     -0.78886448	      0.85910930	     -1.17038838	     -1.13202206	      1.36634506	      2.45655005	     -0.41226250	     -1.08801533
      0.42500000	     23.73148560	     20.89587870	     -0.20755811	     10.58753943	    -18.07595979	    -28.15603964	    -39.88522790	     -7.81834780	      1.30140682	     49.45496821	     -6.67199937	     -2.66841429	     17.03978905	     10.90449895	     22.69227965	      3.90962902	     -9.99466703	     -6.23334969	      1.50159103	     -0.27762465	     -1.03648150	      4.82411334	      2.41528258	     -0.57633130	     -0.98707649
      0.43000000	     27.17114788	      7.81297157	      1.86727096	    -10.44882931	    -59.35312652	     33.91757787	    -37.30123691	    -20.36222029	      4.28582950	     49.94845638	     -3.01175909	     -2.59462856	     16.00265843	     10.82213670	     17.49874095	     -3.51724364	    -10.63435275	    -12.22723684	      2.28277841	      0.08414877	     -0.89785289	      7.73127083	      2.35498907	     -0.57385526	     -0.89415129
      0.43500000	     11.65203442	     -1.08786277	      7.22459722	    -52.17546278	   -113.98620682	     93.01164239	    -52.05734659	    -29.42938095	      6.33404786	     49.82022324	     -0.37716204	     -1.92339026	     13.88029066	      7.59102833	     14.15732896	     -1.67095608	    -11.28234216	    -15.40322126	      2.81117035	     -0.27538819	     -0.73735493	      8.51231751	      2.34016055	     -0.23023395	     -0.85006618
      0.44000000	    -16.03399019	     -3.67245446	     15.76619449	    -97.94755411	   -188.04169864	    139.87084748	    -78.81718845	    -36.58025402	      7.60063902	     49.20047096	      1.25162053	     -0.92343273	     11.54777354	      2.58262239	     14.79395637	      4.54140921	    -11.67430414	    -17.18204991	      2.98327903	     -1.02022401	     -0.57785697	      8.02749410	      2.41021628	      0.24846085	     -0.85596486
      0.44500000	    -31.81105197	    -10.07376866	     24.23810657	   -116.05040078	   -270.56196020	    178.11110529	    -95.26962352	    -52.37444890	      9.93525078	     48.21454399	      2.28376462	     -0.03602239	      9.85381731	     -1.60259166	     18.92248484	      2.32389552	    -11.55515108	    -24.20423562	      2.51532276	     -1.63883043	     -0.43634734	      6.32255110	      2.57005145	      0.46509039	     -0.89422064
      0.45000000	    -20.18707581	    -23.69814211	     28.96400289	    -92.34282943	   -306.31409925	    202.85343333	    -84.53541766	    -75.53743414	     13.81908327	     46.95806775	      2.87715020	      0.43249091	      9.33914878	     -3.46237525	     24.05554148	    -13.46736530	    -10.89391677	    -36.46535154	      1.37316174	     -1.83162473	     -0.32346319	      2.83217312	      2.78680161	      0.99039448	     -0.94447007
      0.45500000	      4.07167375	    -30.08121689	     27.98992579	    -49.37471710	   -243.84927262	    188.83496455	    -57.01518646	    -86.97815817	     16.99056883	     45.48204782	      2.65849007	      0.51260578	      9.57564724	     -3.89091643	     26.85415223	    -33.38649248	     -9.95270124	    -44.22223063	      0.44273711	     -1.70377104	     -0.23846596	     -0.73969556	      2.99888835	      2.34464724	     -0.98895409
      0.46000000	      9.49193343	    -17.30394040	     21.32267154	    -18.30643304	   -109.82401362	    119.79590710	    -41.84265750	    -75.59366743	     17.23593005	     43.91230468	      1.36298794	      0.31507993	      9.42869103	     -5.13566799	     24.61963388	    -43.57579149	     -9.14047370	    -41.14810872	      0.35614320	     -1.44418166	     -0.17890140	     -5.78176997	      3.14954806	      4.98700726	     -1.00594160
      0.46500000	     -6.65467019	      4.85931811	     10.04148857	      2.00987507	     20.44169725	     15.73907005	    -44.44082467	    -54.21442750	     15.93802035	     42.39649029	     -0.56648742	     -0.21174546	      8.72028087	     -8.63694132	     17.09874665	    -47.57031719	     -8.73881984	    -33.59117369	      0.77606079	     -1.03143089	     -0.14689449	    -14.87507889	      3.21633275	      8.88092884	     -0.97660036
      0.47000000	    -17.29232802	     12.60320192	     -4.24358615	     33.08213465	    106.91467335	    -76.32391907	    -41.94517401	    -47.64172244	     16.68232307	     40.87209545	     -2.18506446	     -1.12039238	      9.15998090	    -13.76248514	      7.08147399	    -62.44666919	     -8.72399793	    -34.59226019	      0.00764977	     -0.36571567	     -0.13852018	    -26.03883439	      3.20872920	     11.88764367	     -0.90262371
      0.47500000	    -15.83391336	     -4.56831067	    -17.34773708	     69.17796219	    159.78167175	   -118.98053223	    -28.91814086	    -66.45849224	     20.94761400	     39.03309608	     -2.58551275	     -2.31663428	     13.16244475	    -18.64489368	     -1.52980152	    -89.77328532	     -8.82395657	    -48.62962868	     -3.44237303	      0.57081694	     -0.13942579	    -36.43429371	      3.14177259	     12.21403634	     -0.80027795
      0.48000000	    -24.10709697	    -25.76791329	    -22.96807307	     80.30718207	    193.57888079	   -116.27772313	    -27.00475306	    -90.94972576	     26.19781686	     36.48806273	     -1.47698738	     -3.54138960	     21.93367224	    -22.34842191	     -6.57931785	   -112.41588393	     -8.70413813	    -64.21534667	     -7.36449194	      1.63500094	     -0.13172133	    -47.26258708	      3.01479424	     12.10967238	     -0.68540085
      0.48500000	    -49.88257331	    -26.42139725	    -19.26131440	     58.87864919	    210.49165899	    -93.74134553	    -45.65146410	    -96.47125176	     28.08123210	     32.98253705	      0.74933312	     -4.56862852	     34.72382850	    -25.76973657	     -8.44510003	   -120.37877743	     -8.16115395	    -68.42906865	     -8.74429240	      2.65634218	     -0.10535530	    -59.91859915	      2.80973467	     14.44822153	     -0.55727215
      0.49000000	    -76.54912669	    -15.47823309	     -9.81387375	     29.11102564	    200.73443502	    -55.18767767	    -70.61135565	    -90.23028523	     27.20641773	     28.60112594	      3.05090356	     -5.19860758	     49.47841424	    -29.99137161	     -8.44438725	   -120.82162826	     -7.25740752	    -65.52487713	     -8.48672654	      3.40841912	     -0.05755859	    -73.14192293	      2.51218760	     18.09385250	     -0.41005189
      0.49500000	    -84.56645260	    -13.94332073	      0.90517415	     20.52102398	    154.72741096	      3.85693844	    -83.78398537	    -93.17105268	     27.91063475	     23.99091735	      4.11148630	     -5.27997684	     63.96758182	    -34.33482122	     -7.20756505	   -125.10105987	     -6.27668085	    -67.14752373	     -9.07023976	      3.65400813	      0.00619674	    -85.74886626	      2.14435235	     20.63169112	     -0.25293086
      0.50000000	    -70.68103183	    -19.39213385	      9.82271153	     38.99407793	     83.72937003	     63.80680475	    -81.70770690	   -104.86913024	     30.73513341	     20.25362411	      3.16422759	     -4.82414939	     76.64609937	    -36.96904627	     -4.47123429	   -134.55703876	     -5.47982264	    -73.69699058	    -10.47734546	      3.31830145	      0.06978205	    -97.71904652	      1.77932096	     22.09811585	     -0.11968622
      0.50500000	    -44.60279812	    -19.01988455	     15.62772596	     68.15251404	     12.88200563	     98.60622196	    -72.10839474	   -112.78786371	     32.85545631	     18.32465282	      0.72608366	     -4.08859079	     86.87117494	    -37.24870300	      0.17587727	   -143.58292202	     -4.91835106	    -78.68656602	    -11.59838293	      2.62644385	      0.10937294	   -109.14186497	      1.51357014	     23.47484689	     -0.05333667
      0.51000000	    -15.25691216	    -13.48870230	     18.93927462	     91.61303825	    -39.97691843	    104.01754933	    -60.25843904	   -114.47569377	     33.35983437	     18.28673555	     -1.77856729	     -3.40194040	     94.49480436	    -36.62460763	      6.34925430	   -150.01346871	     -4.51105121	    -80.59750368	    -12.43212868	      1.93267079	      0.10763594	   -119.90115911	      1.41304809	     24.76568151	     -0.07820388
      0.51500000	     10.34316565	    -11.47526605	     21.05474877	    101.27903369	    -67.34188539	     90.92458382	    -48.37364532	   -114.78444314	     33.34132360	     19.30376896	     -3.19008657	     -2.88165345	     99.45914376	    -37.30750560	     12.36193430	   -154.84238230	     -4.21164353	    -81.69316654	    -13.45126599	      1.40624039	      0.07347531	   -130.04199337	      1.46966515	     25.65181148	     -0.17835653
      0.52000000	     26.48259294	    -16.15571606	     22.07198232	     96.31601603	    -67.38336064	     68.47791111	    -38.63425866	   -115.44717104	     33.27309618	     20.20861697	     -3.25467845	     -2.36998593	    101.96046473	    -40.54180385	     15.89888413	   -158.46626210	     -3.98656848	    -82.62213864	    -14.60042098	      0.94891727	      0.04628577	   -139.72922051	      1.60443228	     26.29262894	     -0.30341406
      0.52500000	     32.33643620	    -26.08605125	     21.41769526	     81.43507191	    -45.19435716	     44.39818092	    -31.62211179	   -116.32894232	     33.14000928	     20.14050208	     -2.29182538	     -1.71189806	    102.71622761	    -45.87520924	     15.56885356	   -160.94453037	     -3.71456501	    -83.15595906	    -15.59882121	      0.45234788	      0.06670903	   -148.98929488	      1.71694866	     26.92676097	     -0.39700339
      0.53000000	     31.09022644	    -38.83963417	     19.18743662	     61.15006412	    -12.02823118	     28.28144352	    -26.58029337	   -118.21467990	     32.99232622	     18.76034996	     -0.72479420	     -0.99941581	    102.70343162	    -51.25828513	     11.85612392	   -162.21688597	     -3.24771014	    -83.54428743	    -16.47415144	      0.00475280	      0.14364311	   -157.67226135	      1.73432710	     27.46948584	     -0.42156094
      0.53500000	     27.09976882	    -49.37608769	     15.93471707	     36.11006718	     18.49506319	     26.59534570	    -22.72232670	   -120.42980623	     32.30937523	     16.15555809	      1.07966441	     -0.53957834	    102.73758970	    -53.79191942	      6.76207244	   -161.83295119	     -2.52350532	    -83.30422437	    -17.37256379	     -0.14465768	      0.25519164	   -165.63085345	      1.62882619	     27.82042452	     -0.36187463
      0.54000000	     24.50958548	    -51.67557320	     12.41783185	      5.26092194	     33.96131371	     39.06125670	    -19.17322563	   -120.94325943	     30.43153236	     12.70413013	      2.71369373	     -0.55900742	    103.18229940	    -51.25009307	      2.79214768	   -159.49292748	     -1.57809790	    -81.52750786	    -18.26067566	      0.16296674	      0.37208684	   -172.77628981	      1.42085839	     28.03581885	     -0.23006605
      0.54500000	     24.90015960	    -43.54900852	     10.14373291	    -30.41763191	     27.98748268	     60.58236124	    -15.60796331	   -119.19840140	     27.63108371	      8.97485897	      3.70435682	     -1.01074987	    103.59011981	    -43.54317930	      1.98044801	   -155.15704219	     -0.53703703	    -78.37467928	    -18.96921540	      0.83180144	      0.46823486	   -179.05060905	      1.17166207	     28.15812819	     -0.06964618
      0.55000000	     26.88769992	    -28.28814040	     11.00798127	    -65.13031368	      3.86739045	     84.04830634	    -12.11421588	   -116.62981098	     24.94968917	      5.55668222	      3.70288232	     -1.65982027	    102.83827582	    -33.03609069	      5.06307530	   -149.18101365	      0.40274876	    -75.09780302	    -19.41124206	      1.59628228	      0.51949830	   -184.46987300	      0.95309854	     28.12743600	      0.06237876
      0.55500000	     28.63236677	    -12.58879778	     15.79147258	    -89.79129484	    -26.57130445	    101.70613520	     -8.11906290	   -114.80176969	     23.20209497	      2.83002427	      2.68402380	     -2.26053108	    100.08432920	    -23.57420033	     10.95930146	   -142.46628573	      1.05661586	    -72.80327037	    -19.63789456	      2.20203780	      0.50859999	   -189.10391420	      0.81602342	     27.90210907	      0.12426209
      0.56000000	     28.13084217	     -2.67008872	     23.08551437	    -98.38662837	    -48.43559483	    106.53269984	     -3.59585026	   -113.62997994	     22.37379511	      0.89382471	      1.00480955	     -2.65839997	     95.32196622	    -18.59983831	     17.09256664	   -135.57732574	      1.34917269	    -71.39144962	    -19.67302242	      2.51751744	      0.43390315	   -192.88356231	      0.78466848	     27.57102007	      0.10266175
      0.56500000	     21.90913942	     -0.94618926	     29.73838923	    -91.85980367	    -50.72544424	     95.02581493	     -0.79204742	   -111.32107594	     21.73266212	     -0.33797231	     -0.68365286	     -2.80125565	     88.88819902	    -19.35389133	     20.71454531	   -127.89144240	      1.34023275	    -69.56961870	    -19.43874563	      2.54333949	      0.31161776	   -195.54340986	      0.85692839	     27.30023900	      0.00920368
      0.57000000	      7.57996485	     -6.09949312	     32.79820382	    -74.44806257	    -31.21501327	     70.32393100	     -2.02533839	   -106.42381598	     20.52414184	     -1.07301538	     -1.71580216	     -2.70058571	     80.91794002	    -24.39301295	     20.41679889	   -118.33902208	      1.18259934	    -66.11857199	    -18.88251645	      2.35639622	      0.17222185	   -196.81824238	      0.99403604	     27.17022231	     -0.12529873
      0.57500000	    -11.28097485	    -15.81378752	     31.66060219	    -48.05953148	      2.09193623	     42.21338971	     -5.48413970	    -99.97036137	     18.69068820	     -1.61448326	     -1.76623562	     -2.41861023	     71.41089559	    -30.68469630	     16.69980526	   -107.08171151	      1.06238989	    -61.28614273	    -18.09286459	      2.07012259	      0.05307218	   -196.60122314	      1.12954635	     27.08668203	     -0.25810649
      0.58000000	    -26.07842471	    -27.87373201	     28.34648917	    -13.91443951	     34.09441994	     20.86123639	     -5.90698012	    -94.45168499	     16.72919704	     -2.27172573	     -1.02283377	     -2.07317866	     60.72083950	    -35.50289068	     11.34932942	    -95.85298924	      1.12352927	    -56.47503833	    -17.25406259	      1.81266625	     -0.01786523	   -194.85886470	      1.21007206	     26.85096039	     -0.35258115
      0.58500000	    -31.41682718	    -38.62261311	     25.28151069	     20.63859676	     51.59657547	      8.43528572	     -0.97014733	    -90.32427124	     14.84615891	     -3.26077670	     -0.06857190	     -1.77781099	     50.05033083	    -37.75761413	      6.27034763	    -85.98602179	      1.38421670	    -52.33937577	    -16.46165850	      1.65929000	     -0.03898136	   -191.55259476	      1.22858976	     26.38200545	     -0.39954539
      0.59000000	    -29.23234398	    -44.05029977	     23.35867311	     43.34814597	     52.47657699	     -0.36666656	      6.24725663	    -85.85597900	     12.95476103	     -4.63264058	      0.47017025	     -1.55672561	     41.33910218	    -37.79398716	      2.43698708	    -77.12691674	      1.71764249	    -48.46414345	    -15.65415903	      1.57328296	     -0.03178659	   -186.72526093	      1.21605640	     25.72882328	     -0.41808829
      0.59500000	    -23.68181769	    -42.77741780	     21.95151161	     46.62269124	     44.54035500	    -10.22231769	     11.97811202	    -79.92187026	     11.17366925	     -6.14632562	      0.24067390	     -1.29826031	     36.36228506	    -36.24412951	     -0.47022561	    -68.55569042	      1.92762816	    -44.62391400	    -14.76036240	      1.39969694	     -0.01881951	   -180.50956791	      1.21047965	     24.90489881	     -0.43823329
      0.60000000	    -16.68942917	    -36.23823371	     19.82212811	     33.15512741	     35.90790519	    -20.20489495	     15.02029545	    -72.83681586	      9.70935696	     -7.21815977	     -0.58644597	     -0.93002995	     35.58482925	    -33.20320454	     -3.42080482	    -60.17890737	      1.86199161	    -41.04267769	    -13.79505750	      1.05424695	     -0.01147108	   -173.02301023	      1.23586598	     23.86764296	     -0.47681635
      0.60500000	     -8.71901429	    -26.55316768	     15.78240918	     14.49818846	     27.69049359	    -27.14791719	     15.98077533	    -65.12547765	      8.47232020	     -7.32138702	     -1.46232132	     -0.52630227	     37.57148932	    -28.37945998	     -7.02446576	    -52.23612478	      1.49863833	    -37.74646456	    -12.81401819	      0.62327460	     -0.01081727	   -164.34189139	      1.29381080	     22.60601057	     -0.52846836
      0.61000000	     -0.73004443	    -15.65808085	      9.25813509	      5.38464006	     16.33147358	    -32.54964690	     16.15728406	    -56.86486699	      7.12751952	     -6.60672004	     -1.96081710	     -0.23616038	     39.56927965	    -22.06325366	    -11.15572920	    -44.98161411	      0.96445122	    -34.39526934	    -11.83991997	      0.28098388	     -0.01181881	   -154.52892110	      1.36171943	     21.17710133	     -0.57174772
      0.61500000	      5.02743344	     -6.05144298	      0.83304532	     15.40270366	      2.23652705	    -43.54867065	     16.63575020	    -48.31629504	      5.52352570	     -5.95673414	     -2.12151508	     -0.20506127	     39.11258331	    -15.77613438	    -15.37761534	    -38.41911460	      0.49199663	    -30.76050044	    -10.83269192	      0.19369238	     -0.01220637	   -143.67294249	      1.40880934	     19.67090406	     -0.58485418
      0.62000000	      5.43822262	     -0.67163810	     -7.81171520	     42.27789175	     -6.02443026	    -65.45712073	     17.31817826	    -40.51108752	      3.94131265	     -6.36908030	     -2.32794103	     -0.50127878	     35.39396711	    -11.49057237	    -19.48707539	    -32.08425117	      0.32725122	    -27.10064266	     -9.71834752	      0.43446067	     -0.02067366	   -131.91067363	      1.42054783	     18.13181401	     -0.56478027
      0.62500000	     -1.22280156	     -0.95483339	    -14.72004638	     73.40827100	      1.96048508	    -94.07069474	     17.53324217	    -34.50646838	      2.79108844	     -8.25149402	     -2.89314593	     -1.01514409	     29.17752962	    -10.11180916	    -23.51227416	    -25.59130778	      0.58487400	    -23.83384482	     -8.44730497	      0.88849323	     -0.05287173	   -119.35742953	      1.41083556	     16.54112514	     -0.53594084
      0.63000000	    -13.18099267	     -5.47131141	    -18.59291552	     94.85092409	     27.76752641	   -115.97437393	     17.08567841	    -30.27494862	      2.18780880	    -11.03041622	     -3.72338451	     -1.49322066	     21.79967792	    -10.87976702	    -27.32373864	    -19.10504818	      1.12415764	    -20.96730922	     -7.03265196	      1.28848715	     -0.12043177	   -106.13346060	      1.42026373	     14.89651519	     -0.53833489
      0.63500000	    -25.60181919	    -11.19026152	    -19.31049096	     99.68862056	     60.64486595	   -117.46779209	     16.00235578	    -26.78353095	      1.95486049	    -13.32550705	     -4.30578705	     -1.79051017	     14.64863476	    -12.10707989	    -30.51641099	    -12.94798765	      1.59460992	    -18.12521263	     -5.54952115	      1.45456960	     -0.22677766	    -92.49745956	      1.49550259	     13.24639306	     -0.59772989
      0.64000000	    -33.03916294	    -15.59287045	    -17.77345116	     89.94487431	     84.66547742	    -95.83953261	     14.19663115	    -23.16102474	      1.92965399	    -13.81006557	     -4.33099464	     -1.86768621	      9.17613192	    -12.33286659	    -32.54300343	     -7.34203383	      1.69387263	    -15.14958786	     -4.12549049	      1.30851623	     -0.36235325	    -78.84331158	      1.65748008	     11.60443054	     -0.71472005
      0.64500000	    -32.47189021	    -17.46283709	    -15.11662394	     72.44785957	     88.77046331	    -62.14270544	     11.66065072	    -19.22698731	      2.08542913	    -12.19391649	     -3.94455336	     -1.73952503	      6.48116024	    -10.96020895	    -32.70089757	     -2.52675037	      1.43595607	    -12.29165764	     -2.88278329	      0.87344208	     -0.50052925	    -65.62034146	      1.88163069	      9.92931540	     -0.86422790
      0.65000000	    -24.25982264	    -16.35005837	    -11.97575916	     54.00019397	     69.93021183	    -32.05622720	      9.26820236	    -14.96264242	      2.35445705	     -9.46692256	     -3.27761735	     -1.53814207	      6.35773252	     -8.09616083	    -30.23925393	      0.97588120	      1.17211834	     -9.75436638	     -1.89108957	      0.36206155	     -0.60674675	    -53.27330229	      2.11239404	      8.23874216	     -1.00229759
      0.65500000	    -11.22237164	    -12.55793078	     -8.32272325	     38.49529026	     31.70568989	    -14.13647399	      8.54915168	    -10.41645546	      2.56705670	     -7.22415083	     -2.21755179	     -1.43316340	      7.18880872	     -4.13456557	    -24.94704706	      2.71395336	      1.33592099	     -7.43823036	     -1.15929542	      0.04199150	     -0.65889205	    -42.17226449	      2.30072028	      6.66836809	     -1.09292159
      0.66000000	      2.54838566	     -8.34741420	     -3.84195690	     25.90833624	    -16.74930556	     -5.77357178	     10.04233473	     -6.28215669	      2.65661381	     -6.59227618	     -0.45082395	     -1.56405805	      7.25607235	      0.18648866	    -17.77855083	      3.02432333	      2.12622874	     -5.29290731	     -0.62973580	      0.09236419	     -0.66290780	    -32.61580403	      2.42768363	      5.34926981	     -1.12397478
      0.66500000	     14.18451093	     -7.60233380	      1.27946287	     14.92759039	    -64.16440912	      1.45814548	     13.65779028	     -3.48414042	      2.63562148	     -7.55663496	      2.60567400	     -2.11365237	      5.74470511	      3.66067926	    -10.78840361	      2.38426523	      3.40971606	     -3.43853687	     -0.26123725	      0.69693584	     -0.64801211	    -24.70903930	      2.50029345	      4.26878195	     -1.09321762
      0.67000000	     23.48509162	    -11.80320161	      5.62300977	      6.37348706	   -102.19723151	     11.63535500	     19.87627257	     -2.06035554	      2.40854998	     -9.19499869	      6.49765577	     -2.83964546	      2.42518345	      5.20503080	     -6.31211360	      0.67270579	      4.89239711	     -1.80782557	     -0.09481243	      1.53069564	     -0.63214623	    -18.25839716	      2.54829026	      3.34154945	     -1.03578292
      0.67500000	     29.95983548	    -19.12585796	      6.67902701	      1.46141382	   -126.90388214	     21.64483851	     28.02464180	     -0.95413356	      1.92777704	    -10.52554289	     10.27184996	     -3.44619982	     -2.87497230	      4.81879625	     -5.99290780	     -1.71085385	      6.42370567	     -0.10265970	     -0.10234357	      2.20615934	     -0.61110869	    -13.10597641	      2.60024607	      2.52932804	     -0.98542363
      0.68000000	     31.03661978	    -25.25238433	      1.93526320	     -0.76737704	   -137.83118609	     23.83876517	     35.40077080	      1.19196386	      1.35231857	    -11.31787560	     12.85627860	     -3.71972277	    -10.15446819	      3.98122918	    -10.08330757	     -3.36336395	      8.12961192	      1.92132181	     -0.10272237	      2.45578289	     -0.55564609	     -9.32487032	      2.66694571	      1.89876468	     -0.95673888
      0.68500000	     24.98768995	    -24.54624933	     -8.89475100	     -2.46014761	   -136.91299065	     10.84212592	     39.91369184	      4.84873124	      0.89568460	    -12.43770720	     12.46720074	     -3.24968093	    -18.71407652	      4.83787589	    -16.99709524	     -3.47593419	     10.32417590	      4.18867622	      0.04344064	      1.68337097	     -0.40753464	     -6.65888059	      2.74736939	      1.51661769	     -0.98038911
      0.69000000	     13.86547224	    -14.67669257	    -22.43073446	     -5.37082482	   -126.71505504	    -16.08299964	     41.90669294	      9.21892218	      0.60826483	    -15.02030699	      8.80669016	     -2.02320640	    -26.84121952	      8.60602926	    -23.51297588	     -2.67217466	     13.22828031	      6.35697227	      0.27214041	     -0.19525768	     -0.11714744	     -4.38603929	      2.82839965	      1.31917072	     -1.05152160
      0.69500000	      1.57796697	      2.73396229	    -33.15904922	    -10.99330385	   -107.55536257	    -47.16846094	     42.52070118	     12.74492880	      0.43981206	    -19.82513741	      2.55926269	     -0.17475653	    -32.26036221	     14.63451995	    -26.29107950	     -1.70445694	     16.80966301	      7.94803495	      0.44806701	     -3.07881928	      0.34127744	     -2.04387439	      2.89652131	      1.11645149	     -1.15975579
      0.70000000	    -10.61059839	     20.30696716	    -36.03349638	    -21.02506459	    -76.45481062	    -68.24539729	     40.51707090	     12.38456298	      0.60321626	    -26.85581684	     -4.01416738	      1.81901486	    -33.19384353	     20.83771964	    -23.86212794	      0.00456327	     20.87257499	      7.40413074	      0.42775800	     -6.21117773	      0.94322107	      0.27758746	      2.91878605	      0.27053017	     -1.25389444
      0.70500000	    -20.32419888	     35.69917876	    -32.64566518	    -40.67431755	    -49.62367474	    -76.96776344	     37.10006244	     10.65715021	      0.87124970	    -35.46993955	     -8.55905054	      3.47849663	    -29.37934675	     24.97949455	    -17.29425033	      2.13135106	     25.14961689	      6.56640299	      0.63364939	     -8.62476033	      1.62156870	      0.62324796	      2.84821776	      0.31895698	     -1.26979205
      0.71000000	    -24.76326970	     43.17654049	    -23.74780552	    -59.27021206	    -21.38835801	    -77.48509837	     35.46362634	      6.17387275	      1.09556998	    -44.85611074	    -10.50663465	      4.66061347	    -22.52362463	     25.64733659	     -9.30348909	      3.10381533	     29.37164446	      4.70666095	      0.71409536	     -9.96331758	      2.29909160	      1.24356205	      2.65161556	      0.22388325	     -1.19261046
      0.71500000	    -25.07221337	     40.92131625	    -13.23114286	    -71.97676570	      0.10542055	    -77.80538554	     36.61157956	     -0.25382518	      1.16856685	    -54.02728006	     -9.93313530	      5.33732539	    -15.70618244	     22.24628314	     -2.88051895	      2.58155284	     33.30667635	      2.13210174	      0.63787009	    -10.12145732	      2.89963643	      1.98233742	      2.30689775	      0.00375594	     -1.03288343
      0.72000000	    -23.37412214	     29.75324136	     -4.62641494	    -73.61117307	      9.79156512	    -82.21743234	     40.67774531	     -7.08283107	      0.95460583	    -62.07854192	     -7.64838082	      5.59893598	    -11.82334322	     14.86730161	     -0.02808777	      0.71315118	     36.80862638	     -0.52055335	      0.40868725	     -9.42062837	      3.37005827	      2.65568559	      1.80480434	     -0.27256418	     -0.84060665
      0.72500000	    -21.39296665	     13.29017700	      0.15767316	    -61.48397427	      8.44398718	    -88.57012860	     46.98530719	    -12.45945503	      0.35237639	    -68.30190956	     -4.53241061	      5.54545448	    -12.18648877	      4.73472699	     -1.01467057	     -2.04891169	     39.80659293	     -2.53269477	      0.05244487	     -8.32586350	      3.68878541	      3.12077952	      1.15140711	     -0.52992462	     -0.67710022
      0.73000000	    -20.05437444	     -3.58332313	      0.91626328	    -38.06648277	      2.82197955	    -89.50080284	     54.15683831	    -14.98658000	     -0.62316027	    -72.16959760	     -0.77121139	      5.25527467	    -16.12152078	     -5.60258835	     -4.66413166	     -5.16603180	     42.23140986	     -3.44533339	     -0.38471715	     -7.05314654	      3.86006097	      3.31317462	      0.37514262	     -0.72478385	     -0.57592695
      0.73500000	    -19.33732096	    -16.46536492	     -1.15995415	    -10.30645610	      1.68660841	    -77.19882022	     60.53116902	    -14.40771083	     -1.83558642	    -73.33328518	      3.69559463	      4.83266830	    -21.47720031	    -13.13244462	     -9.12028015	     -8.17275826	     43.93965530	     -3.24022140	     -0.84061482	     -5.65070080	      3.90414348	      3.24700961	     -0.47236724	     -0.84756072	     -0.54032203
      0.74000000	    -18.17158849	    -22.99134574	     -3.61548487	     13.92781536	     10.42824289	    -47.90436171	     64.79119843	    -11.70504844	     -3.10163836	    -71.63403619	      8.58460947	      4.36622966	    -25.74606842	    -15.95434367	    -12.22122945	    -10.72415003	     44.77902601	     -2.24697984	     -1.24977328	     -4.13477029	      3.85264371	      2.99093768	     -1.32394889	     -0.90012175	     -0.54368505
      0.74500000	    -15.50266473	    -23.18540620	     -3.58172318	     28.37019185	     28.37771533	     -4.35954729	     66.31468907	     -8.45140764	     -4.25859276	    -67.66794734	     12.81450314	      3.89788087	    -27.11903255	    -14.40558688	    -12.12466220	    -12.54140129	     44.78441780	     -0.89170254	     -1.55564935	     -2.75303168	      3.76081272	      2.63580615	     -2.09320707	     -0.88132546	     -0.54934120
      0.75000000	    -11.62634575	    -19.08840212	      0.33770213	     27.96781461	     49.92858413	     45.17143754	     65.17642455	     -6.03427288	     -5.13003849	    -63.45107287	     15.09804641	      3.49695013	    -24.64142263	    -10.68858895	     -8.65657279	    -13.43070112	     44.30909748	      0.40240808	     -1.71746986	     -1.94582853	      3.71424049	      2.26863844	     -2.67096045	     -0.80260385	     -0.52805318
      0.75500000	     -7.92942764	    -13.42187742	      6.92099416	      8.09037688	     67.43104127	     90.46784942	     62.10792968	     -5.19954679	     -5.50219522	    -61.99599885	     14.91514712	      3.35898080	    -17.79084651	     -7.21073371	     -3.87805360	    -13.43228451	     43.87916323	      1.22008084	     -1.72447322	     -2.02215207	      3.80248677	      1.96175082	     -2.94880481	     -0.70602102	     -0.46361597
      0.76000000	     -5.41836011	     -8.01609327	     13.43725184	    -32.44657123	     74.03900262	    123.26524609	     58.38502151	     -6.10997707	     -5.19118870	    -65.59910212	     12.81800741	      3.72343325	     -6.62616442	     -5.00389845	     -0.63849674	    -12.89683626	     43.87230554	      1.18987225	     -1.60923775	     -2.89776504	      4.06615203	      1.77302159	     -2.87607363	     -0.65882966	     -0.35087073
      0.76500000	     -4.35514044	     -2.92214905	     17.53427411	    -85.44010834	     66.35928933	    137.42048895	     55.44426552	     -8.26233614	     -4.23033359	    -74.16238274	      9.72127908	      4.62600081	      7.02566326	     -3.65996663	     -0.41802414	    -12.34551362	     44.28192380	      0.24242195	     -1.44298808	     -4.21446493	      4.45584831	      1.72663779	     -2.51548587	     -0.70645388	     -0.20567988
      0.77000000	     -5.43106230	      2.68252985	     18.02585846	   -132.92432300	     46.50829068	    127.89561582	     54.19735708	    -10.40994710	     -2.96987183	    -85.01555600	      6.16405445	      5.75697906	     18.86731977	     -2.63526121	     -2.73780481	    -12.20391763	     44.74449967	     -1.19111167	     -1.29879997	     -5.63082022	      4.83898953	      1.77283828	     -2.04475459	     -0.82146553	     -0.07541998
      0.77500000	     -9.46509762	      8.69186701	     14.79129605	   -157.37886864	     21.29499488	     94.43686948	     54.59371361	    -11.29956848	     -1.86253885	    -94.45658929	      2.42832851	      6.60052709	     24.41939809	     -1.94874090	     -6.39731631	    -12.62074180	     44.80647385	     -2.47315054	     -1.20792334	     -6.91791173	      5.05962523	      1.80240998	     -1.68106625	     -0.92201805	     -0.01818142
      0.78000000	    -14.99470627	     14.04762625	      8.54705246	   -153.31857282	     -1.83880796	     45.64941652	     55.87975921	    -10.36056761	     -1.24379554	    -99.64176556	     -0.90918174	      6.69839965	     22.94431540	     -1.47814426	    -10.55721577	    -13.42791669	     44.18836896	     -3.10788062	     -1.16217832	     -7.84467106	      5.00422515	      1.74475390	     -1.57868525	     -0.94091580	     -0.06221585
      0.78500000	    -18.01969547	     17.56789523	      1.12857617	   -127.89161571	    -18.19201499	     -3.13575320	     57.11523888	     -7.96344888	     -1.18776649	    -99.29382159	     -2.74363422	      5.80145524	     17.94021856	     -0.50025982	    -14.46209788	    -14.24693226	     42.81255230	     -2.98172777	     -1.13927608	     -8.06284319	      4.61904205	      1.63983331	     -1.78279163	     -0.88074018	     -0.19155225
      0.79000000	    -14.99536686	     18.09866169	     -4.87531929	    -92.39422358	    -25.48857293	    -37.55508899	     57.54496448	     -4.89838087	     -1.55920246	    -93.28867447	     -1.74717776	      3.90195280	     13.67033468	      1.51015010	    -16.97446385	    -14.67918465	     40.62978085	     -2.25467147	     -1.11650294	     -7.15426838	      3.89820003	      1.59120103	     -2.23986204	     -0.79040864	     -0.36052336
      0.79500000	     -5.03302574	     14.07996040	     -6.99147269	    -55.96614583	    -22.83376374	    -50.07643550	     56.74414160	     -2.14601587	     -2.02715159	    -82.18358863	      2.86809256	      1.23741370	     12.35447918	      4.00952546	    -16.99704457	    -14.47669761	     37.47929555	     -1.30366474	     -1.06280800	     -4.86343622	      2.89376609	      1.67037675	     -2.80202018	     -0.72071057	     -0.50545783
      0.80000000	     10.06384059	      4.46866138	     -3.94892259	    -25.19079255	    -11.16283872	    -41.04903264	     54.63309933	     -0.67188066	     -2.17519333	    -67.09447418	     10.62373919	     -1.73902595	     13.77818300	      5.78149281	    -14.22359848	    -13.62790232	     33.13956377	     -0.60048049	     -0.94800582	     -1.33505191	      1.73239931	      1.87474542	     -3.24003349	     -0.70132741	     -0.55791117
      0.80500000	     26.07230859	     -9.14374785	      3.27055192	     -5.47790396	      8.81873526	    -17.25447978	     51.41184302	     -0.94425793	     -1.71153491	    -49.71172627	     19.63498589	     -4.44452241	     15.91230970	      6.27412263	     -9.53539968	    -12.37154291	     27.54642293	     -0.50728308	     -0.76886098	      2.83084667	      0.59907968	      2.14843444	     -3.31902721	     -0.74210545	     -0.47609314
      0.81000000	     37.36161492	    -21.72020076	     11.52116222	     -1.03211570	     42.38495567	      9.82392033	     47.50762259	     -2.61883776	     -0.60202879	    -32.17109016	     26.99653004	     -6.31662811	     16.29831373	      6.15032722	     -4.67518019	    -11.12379436	     21.03889267	     -1.14325406	     -0.55834789	      6.68195695	     -0.30624162	      2.42790812	     -2.89922220	     -0.84051060	     -0.27359451
      0.81500000	     39.95039444	    -27.25238999	     17.25914097	    -13.51218686	    102.05468631	     27.44456729	     43.55220966	     -4.68204510	      0.87130565	    -16.34128422	     29.66628865	     -7.00320578	     13.94538523	      6.12579797	     -1.35241596	    -10.28830962	     14.37640947	     -2.29026164	     -0.37005896	      9.16659220	     -0.82938398	      2.68056771	     -1.98846187	     -0.97916051	     -0.02058178
      0.82000000	     34.66146198	    -22.89911599	     18.37869485	    -40.74304734	    198.36805562	     27.06582612	     40.26655915	     -6.01447727	      2.23856933	     -2.83021876	     25.98498864	     -6.45919277	     10.10595510	      5.76015651	     -0.71415182	    -10.05186557	      8.45777666	     -3.49625834	     -0.24771245	      9.60422735	     -0.92035854	      2.90962555	     -0.73352654	     -1.12940499	      0.18676322
      0.82500000	     26.86847348	    -10.07164420	     14.14663182	    -76.32104170	    328.44633627	      7.13396497	     38.29572647	     -5.36672321	      2.85961993	      8.96469795	     17.03800992	     -4.88058712	      7.15928758	      4.12556124	     -3.16618032	    -10.28314600	      4.09216033	     -4.05915923	     -0.20998526	      8.13847797	     -0.63797577	      3.11589033	      0.63961261	     -1.23863314	      0.27502877
      0.83000000	     22.48058211	      7.00626308	      5.21776380	   -110.70683122	    475.34892868	    -25.55840515	     37.85991819	     -1.89250870	      2.23002118	     19.51627044	      6.61035925	     -2.59913455	      6.86826685	      1.31678932	     -7.94888646	    -10.58566604	      1.98207221	     -3.37373462	     -0.23862630	      5.72705350	     -0.10079156	      3.26609774	      1.92628407	     -1.24594633	      0.22298028
      0.83500000	     23.72035947	     23.03168294	     -5.87370863	   -133.82708825	    618.38833283	    -55.76190039	     38.61578270	      4.06192735	      0.30066824	     27.89326101	     -0.52923115	     -0.03393387	      9.50991420	     -1.31742993	    -13.00532048	    -10.51190557	      2.65647901	     -1.31970328	     -0.28740764	      3.57621493	      0.55969883	      3.31145404	      3.03436698	     -1.11949763	      0.04656503
      0.84000000	     27.54320692	     33.56017990	    -14.89467376	   -138.56008993	    744.05409844	    -64.59293883	     39.94560341	     10.58811657	     -2.37057034	     31.56047852	     -1.41703735	      2.37539817	     14.05921426	     -2.08984403	    -15.64766251	     -9.84735946	      6.24035745	      1.53499074	     -0.30607192	      2.29811352	      1.22217034	      3.23179769	      3.99335388	     -0.88935575	     -0.24405454
      0.84500000	     26.67791044	     37.12742130	    -17.83846037	   -124.23025178	    849.96328918	    -39.95959983	     41.23751122	     14.90218280	     -4.77371992	     27.30287680	      2.87354364	      4.33730478	     18.80823485	      0.14908924	    -13.85106545	     -8.69999606	     12.19511533	      4.11759408	     -0.25853409	      1.38295619	      1.78586646	      3.04984041	      4.85885454	     -0.63792098	     -0.66502997
      0.85000000	     12.60526451	     35.56179531	    -13.73075982	    -98.15453367	    940.41974589	     13.98639646	     41.89061999	     14.89644327	     -5.92165755	     12.81290968	      7.56911244	      5.88799787	     22.00237072	      5.38256966	     -7.63926530	     -7.33159550	     19.20897276	      5.40478480	     -0.13361178	     -0.46152093	      2.17398006	      2.81170700	      5.58768048	     -0.45307387	     -1.22289478
      0.85500000	    -20.00596532	     31.66040194	     -5.57506674	    -72.53043737	   1017.91538796	     77.05184131	     41.35878589	     10.36397957	     -5.34434064	    -11.80392050	      7.74835656	      7.29134360	     22.46395536	     12.33983780	      0.78375760	     -5.98840642	     25.47318370	      4.93406765	      0.04614381	     -4.04403132	      2.33547253	      2.56828571	      6.00089165	     -0.38867553	     -1.83409197
      0.86000000	    -69.48058430	     27.29393929	      1.13049238	    -57.57158135	   1079.14582290	    122.44999811	     39.42024379	      3.24667448	     -3.45310261	    -43.40863522	      1.92565695	      8.63142121	     20.29643928	     19.46050355	      8.39248512	     -4.86382790	     29.32860645	      3.11917497	      0.22353745	     -8.72799952	      2.25809489	      2.36091472	      5.88182089	     -0.43696201	     -2.29907704
      0.86500000	   -126.71025555	     21.84935590	      1.06324808	    -57.20718667	   1120.08033965	    130.31471935	     36.11602004	     -3.58962799	     -1.23389483	    -76.45424012	     -6.57637560	      9.33288576	     17.52384462	     25.99587445	     12.46008319	     -4.03264114	     29.95114337	      0.93071013	      0.34199741	    -12.32849003	      1.97256841	      2.20158262	      5.12692772	     -0.53675016	     -2.36485779
      0.87000000	   -178.34119913	     13.60520546	     -8.36970464	    -70.85435924	   1142.61666194	     94.82720948	     31.59928772	     -7.98401684	      0.40584481	   -104.68327936	    -12.91710895	      8.45420708	     17.82209256	     31.67422383	     11.10166255	     -3.37406741	     27.58260627	     -0.71602778	      0.38239817	    -12.72836149	      1.54761418	      2.06899400	      3.85503457	     -0.61209715	     -1.90876055
      0.87500000	   -211.61599433	      2.58856651	    -25.19571155	    -96.62017987	   1154.66612092	     24.37806754	     26.21116782	     -9.52907374	      1.15154368	   -122.91068198	    -15.30059881	      5.77958973	     24.63526697	     35.43175949	      4.12283879	     -2.66803788	     23.30867294	     -1.46928336	      0.36492221	     -9.83252611	      1.08180004	      1.93549362	      2.39867899	     -0.62348234	     -1.08614460
      0.88000000	   -218.54241265	     -9.40564728	    -43.59906473	   -130.42341510	   1165.44957073	    -59.29187701	     20.59996423	     -9.31667454	      1.21927859	   -127.84065848	    -14.97059448	      2.20875371	     38.88111179	     35.59090161	     -6.72285821	     -1.83712958	     18.45737167	     -1.52660889	      0.32115940	     -5.36202044	      0.66371517	      1.79300865	      1.15320494	     -0.58085939	     -0.23763596
      0.88500000	   -198.94024460	    -19.39584674	    -57.45388831	   -164.05079383	   1181.45506464	   -126.17278246	     15.55786939	     -8.76577974	      0.93003456	   -118.74608594	    -14.03376393	     -0.82835488	     58.14840922	     31.84826953	    -18.76425979	     -1.04393516	     14.00947386	     -1.24071595	      0.27024632	     -1.52818326	      0.33079530	      1.64949542	      0.39857780	     -0.51446228	      0.30850921
      0.89000000	   -160.92122223	    -24.80496221	    -63.49981134	   -186.72616695	   1205.02299116	   -149.16163076	     11.71327634	     -8.52912076	      0.36630212	    -98.12535450	    -12.92002717	     -2.51967441	     77.63162181	     26.38679381	    -29.42049131	     -0.52347944	     10.39389270	     -0.75110749	      0.21285392	      0.57877814	      0.05788104	      1.51240125	      0.19362029	     -0.44263744	      0.41793257
      0.89500000	   -117.98806356	    -24.59781366	    -61.99685697	   -191.58168114	   1235.56740786	   -117.98245905	      9.26362751	     -8.25553093	     -0.60096988	    -71.44658280	    -10.25908070	     -3.10222970	     92.11502991	     22.55035485	    -36.42834239	     -0.35601832	      7.73248961	      0.04791062	      0.14374584	      1.39500230	     -0.18877507	      1.39115105	      0.39409640	     -0.36698409	      0.18891356
      0.90000000	    -83.29372622	    -19.07202601	    -55.10864111	   -181.50300913	   1270.44545480	    -44.60806308	      7.83496354	     -7.22300626	     -1.97824446	    -45.17672658	     -4.98626129	     -3.23101170	     98.17775509	     22.53137964	    -37.85717276	     -0.37962817	      6.15239319	      1.22254424	      0.07475090	      1.93104169	     -0.38103158	      1.30754170	      0.76686492	     -0.28776056	     -0.15471020
      0.90500000	    -63.65989970	     -9.27786443	    -44.86372719	   -167.19145785	   1304.10085314	     43.71456663	      6.75624132	     -5.13147773	     -3.43001463	    -24.07126254	      2.02536056	     -3.21879017	     95.57853540	     25.96208419	    -32.58921256	     -0.28938909	      5.74654738	      2.56367378	      0.03868086	      2.68411226	     -0.43506457	      1.28086623	      1.10959868	     -0.21440851	     -0.41360399
      0.91000000	    -57.26797222	      2.59442845	    -32.78899118	   -158.93315586	   1330.47660960	    117.64013270	      5.62689516	     -2.41492776	     -4.43393832	     -9.72227038	      8.66024080	     -3.01681263	     87.35606922	     30.34562958	    -21.51120331	      0.16441615	      6.30488606	      3.65534418	      0.06240382	      3.51556070	     -0.30101966	      1.30485470	      1.30462061	     -0.16452842	     -0.49650894
      0.91500000	    -56.70321283	     13.06483832	    -20.90442684	   -159.99643373	   1347.99842623	    157.93780255	      4.53944269	     -0.05035468	     -4.59334675	     -1.09105365	     13.12350634	     -2.58172901	     78.49684260	     32.93764630	     -8.23776221	      1.05081319	      7.28340845	      4.11520346	      0.14205149	      4.10318664	     -0.02897392	      1.35627288	      1.32127299	     -0.15895159	     -0.42298316
      0.92000000	    -54.73239072	     18.65365959	    -11.65030672	   -166.21639229	   1359.81233829	    161.80946513	      3.81276446	      0.96333653	     -3.80982587	      3.82362679	     14.77385474	     -2.05645978	     73.34754954	     32.35530210	      2.33303873	      2.24940115	      8.09562131	      3.76930617	      0.24715220	      4.29495793	      0.25813134	      1.42065370	      1.19734954	     -0.21393028	     -0.27450732
      0.92500000	    -48.51028637	     18.14728106	     -6.58764255	   -170.33531832	   1368.81952092	    140.17099441	      3.68368314	      0.30297722	     -2.34773276	      6.43429628	     14.04962776	     -1.67917645	     73.38398544	     28.99014247	      6.87139865	      3.47694713	      8.37993290	      2.75600436	      0.33780500	      4.16421873	      0.44036754	      1.49572731	      1.00330010	     -0.32637496	     -0.13556151
      0.93000000	    -39.93527237	     13.75465193	     -5.86761791	   -166.70988162	   1373.62119338	    108.81677652	      4.13482940	     -1.36091691	     -0.82220067	      7.07020733	     11.95749667	     -1.60586530	     77.04876971	     24.66883639	      5.19429083	      4.36882938	      8.08199291	      1.55131645	      0.37822240	      3.88775288	      0.45887707	      1.57447848	      0.80648332	     -0.46184565	     -0.05866665
      0.93500000	    -33.37013640	      9.64256329	     -8.72304620	   -153.60824695	   1370.96744206	     80.24413234	      4.78204586	     -2.79098335	      0.02276131	      5.50478517	      9.49641210	     -1.79618586	     81.39075026	     21.63908958	     -0.36944355	      4.67884847	      7.44932089	      0.80037828	      0.35245426	      3.60362243	      0.33891701	      1.63183466	      0.65420074	     -0.56086814	     -0.05480481
      0.94000000	    -33.22294236	      8.97653929	    -13.84794778	   -132.72642804	   1362.55407493	     60.10565544	      4.96744413	     -2.96813700	     -0.28373821	      1.67758030	      7.35090338	     -2.04641017	     83.74868624	     21.10656857	     -6.62090519	      4.46916719	      6.92992862	      0.97582402	      0.27705485	      3.36717370	      0.17436098	      1.62768875	      0.56824161	     -0.56688879	     -0.09739124
      0.94500000	    -42.23541676	     11.98818670	    -19.76904781	   -105.94194304	   1355.81140066	     48.18495105	      4.12195151	     -1.65566756	     -1.65484750	     -3.74617899	      5.98857481	     -2.15555828	     82.18828802	     22.62224167	    -11.11052313	      4.05533769	      6.90737998	      2.09237988	      0.19045990	      3.21500103	      0.06876228	      1.53031673	      0.54677380	     -0.46103738	     -0.14329101
      0.95000000	    -60.20522852	     16.47816279	    -25.48368995	    -72.37704354	   1357.20374868	     41.59975274	      2.09187665	      0.57717041	     -3.50365105	     -9.04488229	      5.74397217	     -2.04499405	     75.41267817	     24.84793856	    -13.08231975	      3.73382776	      7.43025317	      3.69279461	      0.12555554	      3.18205690	      0.07268800	      1.34794815	      0.57642951	     -0.27877519	     -0.16514144
      0.95500000	    -83.18120848	     19.98953252	    -30.67843769	    -30.67453256	   1366.88834498	     37.31469849	     -0.74971033	      2.83634025	     -5.07752799	    -11.82403808	      6.52088958	     -1.71201961	     63.52105577	     26.58180829	    -13.26244382	      3.59843282	      8.19283515	      5.11659735	      0.09424059	      3.20019929	      0.17214860	      1.14075298	      0.64225563	     -0.09495896	     -0.16653746
      0.96000000	   -103.86293504	     21.58029444	    -35.36807993	     15.11412131	   1376.41420565	     33.07754288	     -3.59569771	      4.44141860	     -5.82876292	    -10.15770789	      7.49660405	     -1.15669596	     48.81741150	     27.13677557	    -12.95770487	      3.59208006	      8.76438196	      5.85393481	      0.09191706	      3.04924952	      0.31901180	      0.99625563	      0.72234988	      0.01312814	     -0.16846873
      0.96500000	   -114.20707036	     21.88445416	    -39.39999116	     53.47957144	   1368.80314651	     28.08157435	     -5.58435007	      5.11047874	     -5.62562886	     -3.65825563	      7.46267657	     -0.41912006	     34.98169714	     26.25165289	    -13.10766237	      3.63961715	      8.83224380	      5.76236383	      0.10852966	      2.49583893	      0.45916850	      0.97784475	      0.78096532	      0.00542420	     -0.18702076
      0.97000000	   -109.30909527	     21.98583762	    -42.01050081	     71.15510059	   1326.62984154	     23.51541665	     -6.26925565	      4.80805049	     -4.74767157	      6.33556367	      5.63680956	      0.37182614	     25.26134847	     23.90228237	    -13.48926362	      3.71398008	      8.28500281	      5.06855096	      0.13545237	      1.47442740	      0.54691867	      1.08333020	      0.78651844	     -0.09991483	     -0.22527749
      0.97500000	    -89.79603393	     22.47777596	    -41.89493183	     63.94358642	   1246.16531592	     21.88068110	     -5.79181621	      3.49306577	     -3.62494201	     17.57458157	      2.07754697	      1.05952267	     21.35873000	     20.34340686	    -12.69620016	      3.83411752	      7.15484255	      4.13190847	      0.16801918	      0.09529164	      0.55488941	      1.25434959	      0.73982561	     -0.24679239	     -0.28057954
      0.98000000	    -61.62556283	     23.45624189	    -38.32305508	     44.93657071	   1144.45931899	     24.74610390	     -4.73046296	      1.21908647	     -2.55244428	     27.99417238	     -2.50879214	      1.54079463	     22.97816631	     16.50214523	     -9.43558292	      4.02775118	      5.56836706	      3.20258844	      0.20410106	     -1.44957572	      0.47946957	      1.42762528	      0.67201933	     -0.38477485	     -0.34988210
      0.98500000	    -33.80854683	     24.71424354	    -32.19273142	     39.24015809	   1051.49757120	     30.94396664	     -3.82780485	     -1.51239145	     -1.65711968	     36.23591858	     -6.99377430	      1.74648599	     27.83333132	     13.89110529	     -4.01450354	      4.30129359	      3.74975486	      2.40852292	      0.23967762	     -2.88680073	      0.33717133	      1.57055585	      0.62290197	     -0.49166100	     -0.42572137
      0.99000000	    -14.29335010	     25.52666938	    -25.51638833	     64.23706842	    992.58709052	     37.35613659	     -3.67693304	     -3.81234631	     -1.04658722	     41.74515966	    -10.07167026	      1.60781784	     32.90665711	     13.38861468	      1.74548151	      4.64358233	      1.93412901	      1.87968080	      0.26523825	     -3.86737421	      0.15528200	      1.67580073	      0.62787141	     -0.56442700	     -0.49247400
      0.99500000	     -5.99918712	     24.58062297	    -19.91865986	    113.75027003	    972.84878245	     40.98320437	     -4.54151552	     -5.03510816	     -0.79534545	     44.92741718	    -10.91704035	      1.12567967	     36.16418662	     14.06420129	      6.02143650	      5.03935580	      0.19649056	      1.70452834	      0.26810594	     -4.15912268	     -0.03450246	      1.75009182	      0.69932090	     -0.61237279	     -0.52969520
      1.00000000	     -6.27453883	     20.92954405	    -15.79816445	    162.68530915	    973.91283575	     39.73446919	     -6.39462144	     -5.11967513	     -0.86348200	     46.97750465	     -9.74818809	      0.43193924	     36.84570515	     13.68662728	      8.24667809	      5.47540767	     -1.57449077	      1.84273203	      0.23731365	     -3.82021706	     -0.20104572	      1.81238923	      0.81035570	     -0.65549795	     -0.52025843
      1.00500000	    -10.08050057	     15.24929023	    -12.63277412	    185.27794560	    965.80286957	     33.59224818	     -9.04514212	     -4.48378862	     -1.08250021	     48.95302665	     -7.66100621	     -0.25967960	     34.75969611	     10.69806826	      9.09945610	      5.97182166	     -3.48311215	      2.11530949	      0.17047829	     -3.14466664	     -0.32163796	      1.88006848	      0.91760633	     -0.71501799	     -0.46270476
      1.01000000	    -13.90137013	     10.35489435	     -9.97722406	    170.82051224	    926.50351873	     25.90688343	    -12.16004588	     -3.55263442	     -1.42865249	     50.72478083	     -5.87303145	     -0.76741769	     30.14477677	      5.82745474	      9.66094120	      6.59015298	     -5.37555717	      2.47153511	      0.07002088	     -2.44105366	     -0.38574684	      1.94669813	      0.99966936	     -0.78631402	     -0.37580131
      1.01500000	    -16.95184885	      9.57193214	     -7.90718173	    128.63422095	    852.47120026	     22.33254301	    -15.29077759	     -2.83861674	     -1.96070661	     50.99562083	     -5.07067214	     -1.01746685	     24.02562756	      1.82792292	     10.76602759	      7.35331778	     -6.78756311	      2.91341843	     -0.06350702	     -1.86817819	     -0.39346702	      1.99017930	      1.06202894	     -0.85033941	     -0.28939495
      1.02000000	    -19.16270082	     14.49400542	     -6.74517663	     80.31545456	    752.65447053	     26.25784026	    -17.97560341	     -2.83617218	     -2.65627044	     48.59571156	     -5.25755279	     -1.04869778	     18.20065780	      1.37281423	     12.78495970	      8.15564603	     -7.22880222	      3.35621383	     -0.22972537	     -1.43666538	     -0.35717971	      2.00106682	      1.11947811	     -0.89719089	     -0.23138315
      1.02500000	    -19.51625409	     23.12153393	     -6.47270096	     45.17575993	    639.09464307	     36.08463057	    -19.98625591	     -3.99509848	     -3.14173530	     43.69486155	     -5.98581153	     -0.96318190	     14.54960335	      4.70593626	     15.45930070	      8.81072365	     -6.57442716	      3.39907679	     -0.40584483	     -1.09961695	     -0.30065193	      2.00266012	      1.18867889	     -0.94859360	     -0.21772431
      1.03000000	    -16.78051261	     31.22272799	     -6.56320873	     31.47853045	    523.36793423	     45.38068022	    -21.29063677	     -5.74697176	     -3.19340890	     37.71417407	     -6.56257418	     -0.87560791	     13.83624161	      9.12528488	     18.00473096	      9.15386541	     -5.17531107	      2.88224900	     -0.55113719	     -0.78709231	     -0.25255272	      2.03036474	      1.28730453	     -1.01540494	     -0.24830051
      1.03500000	    -10.96035452	     34.96164559	     -5.95726866	     37.68968884	    413.55531763	     47.63681926	    -22.03384124	     -6.54220001	     -3.02588970	     32.38061144	     -6.24883369	     -0.86709141	     14.79652756	     10.91989766	     19.71786465	      9.21542391	     -3.62514039	      2.19626350	     -0.63005638	     -0.42139712	     -0.23974027	      2.08981329	      1.42954976	     -1.06896023	     -0.31522723
      1.04000000	     -3.60023275	     32.93527528	     -3.57610912	     58.09747082	    312.56938268	     41.12816777	    -22.47446183	     -5.30611125	     -2.93379335	     28.96721189	     -4.74847976	     -0.93495716	     14.68933896	      8.10906506	     20.49770981	      9.29988110	     -2.45366435	      1.82216493	     -0.62793966	      0.01220091	     -0.27461362	      2.14735477	      1.61880026	     -1.07192759	     -0.41086106
      1.04500000	      2.99738127	     27.40011912	      0.58682366	     86.59101457	    222.75616423	     27.68640895	    -22.78816093	     -2.11759110	     -3.02054319	     27.95215149	     -2.56080922	     -0.99792157	     11.45278244	      1.84229927	     20.78178824	      9.82154594	     -1.94382712	      1.95123876	     -0.55081301	      0.45747056	     -0.34030827	      2.16066143	      1.83406364	     -1.00904135	     -0.51769853
      1.05000000	      7.33156402	     22.40821552	      5.30190236	    116.41075066	    149.51755240	      9.95408689	    -22.97691251	      1.86027355	     -3.08087026	     28.96034463	     -0.55208275	     -0.96506897	      5.53056347	     -4.60081807	     21.13371076	     11.02419044	     -2.07659651	      2.30475685	     -0.40605963	      0.88421719	     -0.39534065	      2.11652149	      2.02124083	     -0.90203003	     -0.60021254
      1.05500000	      9.61171245	     19.28069512	      9.39441865	    138.04218088	     96.46593648	     -7.45899266	    -23.28963132	      4.40724088	     -2.58460725	     31.16108880	      0.86481989	     -0.79663640	     -0.72938051	     -8.53092795	     21.90621800	     12.94367765	     -2.62357484	      2.05722858	     -0.17906191	      1.34231516	     -0.40321977	      2.04026185	      2.11466074	     -0.81522582	     -0.62404902
      1.06000000	     11.07986519	     16.56089182	     12.49239310	    141.52619045	     59.76974136	    -18.93560842	    -24.27100272	      4.25386376	     -1.37256350	     33.92933401	      1.96204843	     -0.50530505	     -5.34814535	     -9.49946298	     23.02153279	     15.43941016	     -3.35142801	      0.78167807	      0.14193414	      1.89393965	     -0.35756537	      1.96346043	      2.07679115	     -0.78907619	     -0.58277853
      1.06500000	     12.27381379	     12.82807142	     14.52847830	    122.90096887	     30.91487821	    -20.20138861	    -26.50762128	      2.07016216	      0.17316675	     37.13891705	      3.29880762	     -0.13694645	     -8.12283928	     -8.22007562	     23.86648552	     18.29818188	     -4.14720207	     -1.13347700	      0.53771147	      2.56386792	     -0.27758771	      1.90141923	      1.90901387	     -0.81393473	     -0.49409291
      1.07000000	     12.46029350	      7.52698904	     15.41134233	     87.54262645	      2.74367063	     -8.68082068	    -30.29299074	     -1.18973175	      1.69069686	     40.94910110	      5.20239186	      0.25185650	    -10.26162764	     -5.03243101	     23.72861677	     21.27981104	     -4.98169907	     -3.25257285	      0.96617939	      3.32646062	     -0.18562484	      1.85256670	      1.63075860	     -0.87836857	     -0.37667378
      1.07500000	     10.35484189	      1.86845157	     15.46531634	     46.14360437	    -27.23594458	     14.51216421	    -35.46449365	     -4.17331344	      2.84744667	     45.38611970	      7.36183351	      0.65128407	    -13.24225608	     -0.25416107	     22.60738657	     24.22571288	     -5.79732219	     -4.97666727	      1.38039749	      4.02998556	     -0.08629373	      1.78856046	      1.26700749	     -0.94700859	     -0.24365690
      1.08000000	      5.22274327	     -2.91872023	     15.60898132	      8.73024241	    -57.21855653	     45.36193806	    -41.54604010	     -6.23919380	      3.60443213	     49.97895997	      8.78161638	      1.14666484	    -17.73474656	      4.91469951	     21.33729001	     27.02390348	     -6.42418303	     -6.04084957	      1.76078094	      4.34800821	      0.04110270	      1.67283210	      0.85705563	     -0.98639436	     -0.11327417
      1.08500000	     -2.22005085	     -6.06878403	     16.34073811	    -18.76936547	    -83.37738936	     77.03646276	    -47.92738776	     -7.42571251	      4.11346974	     53.71884082	      8.37799520	      1.86109552	    -22.88528479	      8.87312835	     20.81215459	     29.58714613	     -6.60902766	     -6.53384311	      2.11255038	      3.92138392	      0.22331681	      1.48337311	      0.47051987	     -0.97969416	     -0.01701509
      1.09000000	     -9.49936189	     -6.69064933	     17.11173269	    -35.59227320	   -102.51753910	     99.94874405	    -53.68453347	     -7.13395495	      4.40387486	     55.55414758	      5.96167312	      2.78531643	    -26.62902789	     10.63920654	     21.20281285	     31.81334583	     -6.15898743	     -6.31989986	      2.42630888	      2.67382754	      0.45176614	      1.20836716	      0.20926353	     -0.90565428	      0.00778807
      1.09500000	    -13.77864052	     -5.07805325	     17.00138022	    -44.96273575	   -112.55651118	    106.28517127	    -57.69788209	     -4.67130343	      4.42600058	     55.12601782	      2.64592171	      3.65261453	    -27.24325804	     10.06627520	     21.80121153	     33.56620104	     -5.09923187	     -5.20970332	      2.66396254	      1.01744547	      0.65861037	      0.84956148	      0.17197017	     -0.76113218	     -0.05916843
      1.10000000	    -13.84796470	     -3.00143954	     15.66064665	    -49.94295511	   -110.51895369	     95.22276637	    -59.11567986	     -0.45633344	      4.17810454	     52.99608209	      0.10342348	      4.04938355	    -24.62736834	      7.69420345	     21.61296360	     34.70603560	     -3.72530705	     -3.41445194	      2.78531404	     -0.34502537	      0.74715360	      0.43407905	      0.39938475	     -0.58389885	     -0.20396678
      1.10500000	    -10.37831845	     -1.55667850	     13.67696366	    -50.78912759	    -92.21628545	     72.69447726	    -57.73820759	      4.32006610	      3.70936786	     50.18104645	     -0.58780913	      3.69920399	    -19.81955491	      4.64056621	     20.32897034	     35.18511571	     -2.49705911	     -1.41382760	      2.78411370	     -0.86980136	      0.65673277	      0.00112790	      0.85454767	     -0.41993594	     -0.38479365
      1.11000000	     -4.74189824	     -0.23695420	     12.18960713	    -47.03297241	    -57.02323984	     46.60776210	    -54.20401585	      8.26848402	      3.12555710	     47.51438489	      0.45423467	      2.66039279	    -13.85686397	      2.15639880	     18.81836113	     35.09598238	     -1.80902832	      0.20684215	      2.70196218	     -0.48122809	      0.40622289	     -0.42545812	      1.45139279	     -0.30151574	     -0.55452547
      1.11500000	      1.14986519	      2.83526366	     12.00040183	    -40.14407195	    -11.67465629	     20.90069838	    -49.87881340	     10.75503661	      2.53332943	     45.30406220	      2.05055531	      1.29920724	     -7.97096582	      1.02817718	     18.58379657	     34.71489053	     -1.78521201	      1.10947567	      2.60283140	      0.41655933	      0.08406440	     -0.84627814	      2.09509783	     -0.23659607	     -0.68594420
      1.12000000	      4.60101962	      9.07606759	     12.77058338	    -32.90544320	     32.55778733	     -5.50622004	    -46.40407515	     12.04096099	      1.99784895	     43.55829655	      2.69047791	      0.07848919	     -4.16674431	      1.16130256	     20.39494290	     34.42886000	     -2.30759372	      1.30161313	      2.53594536	      1.18673363	     -0.20909256	     -1.26159546	      2.70362371	     -0.21985702	     -0.78670189
      1.12500000	      3.83611417	     17.10174509	     12.95401278	    -27.68280385	     64.07408237	    -34.62764221	    -45.14570466	     12.57417191	      1.55281350	     42.51995642	      1.48795027	     -0.70364481	     -4.12353694	      1.47255917	     23.20990096	     34.52811071	     -3.24345642	      0.95351026	      2.52104596	      1.33040169	     -0.42282382	     -1.64221496	      3.20850997	     -0.24350306	     -0.88669813
      1.13000000	     -0.60152597	     22.82569716	     10.68698981	    -26.00569988	     72.88728504	    -64.86578584	    -46.98919000	     12.38992336	      1.26719212	     42.71218740	     -1.28989225	     -1.04740904	     -7.77965038	      0.62943768	     24.60998445	     35.08679786	     -4.54165494	      0.20916901	      2.56451334	      0.75656274	     -0.57147814	     -1.92716746	      3.55277961	     -0.29715255	     -1.00205404
      1.13500000	     -7.34900281	     22.45416909	      4.92555574	    -27.92162951	     54.79149777	    -89.70411413	    -52.18098480	     11.16732859	      1.24577528	     44.36211691	     -4.37936627	     -1.20002846	    -13.77528201	     -1.54692918	     22.31267814	     36.00489261	     -6.09154999	     -0.83207016	      2.67643745	     -0.17492815	     -0.70011993	     -2.05963519	      3.69776563	     -0.35900286	     -1.11083530
      1.14000000	    -15.66977126	     15.23058079	     -4.00447429	    -31.49667024	     16.34973751	   -100.77272899	    -59.86541198	      8.55817341	      1.50114610	     46.97586961	     -6.29155116	     -1.47936997	    -20.44115934	     -3.59710335	     15.50807178	     37.03990632	     -7.65122317	     -2.06562877	      2.85996782	     -0.89654082	     -0.84426644	     -2.02968698	      3.63154479	     -0.39235994	     -1.16859017
      1.14500000	    -24.58144625	      3.57350027	    -14.21391952	    -35.18915434	    -27.15419763	    -93.92018718	    -68.14352215	      4.57298625	      1.90660718	     49.59444318	     -6.18781515	     -2.09679597	    -25.81226594	     -3.72521303	      5.64344849	     37.83800976	     -9.00399510	     -3.35403060	      3.08991657	     -0.98003422	     -1.01238291	     -1.87500697	      3.37394172	     -0.36569210	     -1.13971931
      1.15000000	    -32.33520834	     -8.47409348	    -22.81894786	    -40.02988486	    -60.08818834	    -74.02643480	    -75.00145752	      0.02046887	      2.33177915	     51.27333408	     -4.45169002	     -3.00870556	    -27.97809412	     -1.52754803	     -3.94261277	     38.08790273	    -10.06153449	     -4.46797495	      3.31437492	     -0.43272303	     -1.18082097	     -1.65856010	      2.98311536	     -0.27655070	     -1.02403270
      1.15500000	    -37.48379556	    -17.06735183	    -27.37131560	    -47.47069792	    -72.92637215	    -52.81788255	    -79.11923408	     -3.54522304	      2.72889563	     51.44293673	     -2.31643848	     -3.93535833	    -26.24872329	      1.76790862	     -9.84999175	     37.67776379	    -10.77847154	     -5.07887914	      3.47541128	      0.36626388	     -1.30578274	     -1.46286219	      2.55252301	     -0.14971470	     -0.85948925
      1.16000000	    -39.56916180	    -19.72107337	    -26.98215491	    -56.73823000	    -63.44807620	    -41.05315775	    -80.07313215	     -4.52988433	      3.06266868	     50.11000208	     -0.95582151	     -4.53466844	    -21.36276918	      4.44700500	    -10.37302531	     36.67707306	    -11.08620778	     -4.88650757	      3.51964705	      0.97372527	     -1.34808086	     -1.37702974	      2.18113775	     -0.02201159	     -0.70159542
      1.16500000	    -38.62384086	    -15.85022400	    -22.51418267	    -64.81827435	    -35.63523294	    -42.43927862	    -78.12804181	     -2.12866367	      3.22620601	     47.79137154	     -0.94971879	     -4.56487582	    -14.54634465	      5.37007038	     -6.03104552	     35.19064788	    -10.94287928	     -3.79164889	      3.39607965	      1.08820037	     -1.29267778	     -1.46941608	      1.92824915	      0.06529856	     -0.59702556
      1.17000000	    -34.75709243	     -6.86529646	    -16.27906844	    -67.36679085	      1.98453570	    -52.84679335	    -73.79868376	      3.19452971	      3.03164700	     45.20184028	     -2.13012562	     -4.01596290	     -7.06309973	      4.53273124	      0.69488344	     33.25618308	    -10.38500516	     -1.98887603	      3.06301594	      0.68633757	     -1.15586517	     -1.77963363	      1.78235473	      0.07456119	     -0.55679690
      1.17500000	    -28.31296274	      4.93172472	    -11.23839973	    -60.87583828	     38.82754670	    -64.17177594	    -67.56635128	      9.98201695	      2.27123328	     42.92204609	     -3.88594040	     -3.08346015	     -0.27530444	      3.15269991	      6.53420884	     30.86842260	     -9.55145088	      0.13198630	      2.50601195	     -0.02992294	     -0.97313159	     -2.30799585	      1.67642396	     -0.01080333	     -0.55555319
      1.18000000	    -19.62415201	     17.87445921	     -9.26148737	    -45.56224451	     65.34120336	    -69.77839558	    -59.82786140	     16.73866540	      0.81487388	     41.20814793	     -5.66830414	     -2.00544664	      4.89705857	      2.81738976	      9.52443999	     28.05151206	     -8.65427265	      2.26271722	      1.74829458	     -0.84271577	     -0.78399166	     -2.96722464	      1.55843020	     -0.17002846	     -0.56884493
      1.18500000	     -8.69920420	     30.86398424	     -9.81905265	    -25.97456814	     77.29671641	    -67.36460170	    -50.87483724	     22.51106128	     -1.29810532	     40.03016710	     -7.08026737	     -1.01501117	      8.55395969	      4.23488877	     10.14453985	     24.88017256	     -7.88973246	      4.31576986	      0.85560225	     -1.56247293	     -0.63008914	     -3.54858429	      1.44956719	     -0.34735175	     -0.59991803
      1.19000000	      3.77425172	     42.04779272	    -10.85494134	     -9.46633791	     80.67649430	    -58.57665377	    -41.10458996	     26.57361974	     -3.78344652	     39.30608174	     -7.88263612	     -0.30063175	     11.32154567	      6.74740495	     10.30786231	     21.51069327	     -7.40419232	      6.25520795	     -0.04980745	     -2.05634020	     -0.54379414	     -3.77624432	      1.41718642	     -0.47310774	     -0.66735699
      1.19500000	     15.59694865	     48.15170916	    -10.24225868	     -4.34646015	     91.92068140	    -46.63153227	    -31.29329089	     28.23714557	     -6.09692207	     39.24433565	     -7.84227629	      0.00085251	     13.56787698	      8.75924241	     11.71892223	     18.26564865	     -7.38352564	      7.96930154	     -0.78647579	     -2.22880799	     -0.53452502	     -3.43394263	      1.50270137	     -0.48475842	     -0.76677146
      1.20000000	     24.48747223	     46.03389880	     -6.78712073	    -17.49951227	    130.65651657	    -34.33690145	    -22.17248041	     27.32296077	     -7.57269581	     40.30211919	     -6.84430384	     -0.11881657	     15.39467734	      8.72914190	     14.94616176	     15.59513886	     -8.07959870	      9.38484557	     -1.15778735	     -2.10595749	     -0.58220189	     -2.47323720	      1.68989155	     -0.34030060	     -0.86355922
      1.20500000	     30.32083787	     34.75205671	     -0.59792428	    -50.98589770	    209.32495515	    -23.14466721	    -13.55428574	     24.49017219	     -7.69839448	     42.67881538	     -4.89872487	     -0.56572922	     16.84427494	      6.14342670	     19.23697696	     13.85785636	     -9.63118279	     10.55969035	     -1.02872322	     -1.78871648	     -0.64953166	     -1.02891301	      1.92632747	     -0.02849145	     -0.91496538
      1.21000000	     34.87616458	     16.31549616	      7.42540987	   -100.06813221	    327.74425176	    -12.58949273	     -4.42667272	     20.90560856	     -6.34999733	     45.81365386	     -1.96578872	     -1.25292005	     17.85236812	      1.82857647	     23.21339809	     13.20093958	    -11.77802793	     11.58594902	     -0.38390553	     -1.30010622	     -0.70171445	      0.65084565	      2.15648292	      0.42071457	     -0.89866407
      1.21500000	     38.92527146	     -4.67326671	     16.07268230	   -154.99385042	    475.53440353	     -0.87454894	      5.59899870	     17.65055104	     -3.83326439	     48.31935239	      1.85186232	     -2.05217386	     18.39700628	     -2.36671828	     25.86643998	     13.67092373	    -13.73278904	     12.40786620	      0.65702198	     -0.63305211	     -0.71265398	      2.28930652	      2.33476387	      0.92244376	     -0.83083086
      1.22000000	     40.25395479	    -23.07214144	     23.60634356	   -204.39442344	    634.79397813	     13.05121763	     15.12366931	     15.01438428	     -0.74123385	     48.35014245	      6.12918773	     -2.84272475	     18.66836677	     -4.50994642	     26.49562641	     15.21934968	    -14.33449569	     12.60410392	      1.85144799	      0.27219091	     -0.66675014	      3.64295478	      2.41614653	      1.32509499	     -0.74221094
      1.22500000	     35.25551397	    -35.89985581	     27.57737222	   -237.42097331	    778.02087691	     28.17455964	     21.59148737	     11.92938921	      2.26120433	     44.14068938	      9.97331349	     -3.53325545	     18.89520468	     -3.78538569	     24.12702559	     17.35177243	    -12.43471902	     11.34290915	      2.86523967	      1.47915429	     -0.55594944	      4.54881076	      2.34254347	      1.43561262	     -0.64617322
      1.23000000	     22.25221740	    -42.70028774	     26.45351411	   -244.79076283	    871.68113664	     43.53462514	     23.21055659	      6.86397533	      4.56126807	     34.61773532	     12.65725474	     -4.24186986	     19.28953380	     -0.64013918	     18.13476970	     18.81636656	     -7.35015118	      8.02212769	      3.34283902	      3.18185847	     -0.38436015	      4.93623496	      2.03913281	      1.12328658	     -0.51200316
      1.23500000	      2.73336299	    -42.60123765	     21.01010526	   -219.67497944	    893.18427498	     58.27518050	     20.46124792	      0.22360669	      5.53362580	     19.81207242	     14.02648308	     -5.27040828	     20.13780888	      3.99682833	      9.39488785	     17.91623090	      0.86245941	      3.32653876	      3.02513028	      5.63898889	     -0.16912508	      4.78555748	      1.44682075	      0.44905205	     -0.28571102
      1.24000000	    -19.82868635	    -32.03698741	     13.72353534	   -159.51634324	    845.55507737	     67.13260334	     15.97096202	     -3.51922560	      4.33325290	      1.09445469	     14.44511876	     -6.93535651	     21.42010815	      8.82337056	     -0.00837661	     13.47515631	     11.38804074	     -0.16827072	      1.87218940	      9.01001555	      0.06146101	      4.09049691	      0.58268847	     -0.28577441	      0.06233389
      1.24500000	    -41.67304763	     -7.87843805	      6.78841438	    -69.70054280	    752.35069961	     60.38048944	     12.61308058	      1.50054187	      0.22207476	    -18.84677134	     14.15476931	     -9.12032592	     22.22145099	     11.86682188	     -8.23354024	      5.70288080	     22.76587860	      0.45603140	      0.13505498	     12.94923484	      0.28215741	      2.90691657	     -0.42136350	     -0.70506757	      0.48759886
