# Supplementary material for: Biomechanics of running: A special reference to the comparisons of wearing boots and running shoes
Source: PLoS One. 2022 Jun 24;17(6):e0270496. doi: 10.1371/journal.pone.0270496 (PMC9231798; doi:10.1371/journal.pone.0270496)
Supplement: S1 File — The file contains experimental markers and force data (TRC and MOT), OpenSim model (OSIM), setup (XML), and output (STO) files for 17 participants, 2 conditions (boot\shoe), and 4 trials which are stored in separate folders. (ZIP) [file pone.0270496.s001.zip › DataSet/s01/shoe/T2/results/s01_shoe_T2_inverse_kinematics.mot]

Coordinates
version=1
nRows=250
nColumns=26
inDegrees=yes

Units are S.I. units (second, meters, Newtons, ...)
If the header above contains a line with 'inDegrees', this indicates whether rotational values are in degrees (yes) or radians (no).

endheader
time	pelvis_tilt	pelvis_list	pelvis_rotation	pelvis_tx	pelvis_ty	pelvis_tz	hip_flexion_r	hip_adduction_r	hip_rotation_r	knee_angle_r	knee_add_r	knee_rot_r	ankle_angle_r	subtalar_angle_r	hip_flexion_l	hip_adduction_l	hip_rotation_l	knee_angle_l	knee_add_l	knee_rot_l	ankle_angle_l	subtalar_angle_l	lumbar_extension	lumbar_bending	lumbar_rotation
      0.00000000	      5.78991099	      8.00416290	      3.67172061	     -0.17858739	      1.01288682	      0.58160186	    -24.31308904	     -3.77323412	     -4.20466248	     38.28374583	      0.00000000	      0.00000000	    -23.35623672	    -11.17876750	     18.49030175	      9.83139033	    -12.63890303	     18.26476081	      0.00000000	      0.00000000	      3.41135842	      4.92913763	    -26.57248018	     -8.52912199	      2.69362779
      0.00500000	      5.77823232	      7.82843269	      3.67254841	     -0.16369022	      1.01178552	      0.58140160	    -23.65924186	     -3.54826650	     -3.26658535	     40.36074433	      0.00000000	      0.00000000	    -22.44087992	    -11.63055062	     18.10204067	      9.84626598	    -12.51703851	     16.85477122	      0.00000000	      0.00000000	      3.68499120	      5.81114363	    -26.63493201	     -8.36353312	      2.36126532
      0.01000000	      5.79658293	      7.76229462	      4.05738449	     -0.14849735	      1.01036652	      0.58086011	    -23.27222133	     -3.34863725	     -3.33233744	     42.22741323	      0.00000000	      0.00000000	    -21.09838906	    -11.92811592	     17.83655738	      9.97098436	    -12.15550616	     16.08596620	      0.00000000	      0.00000000	      4.18287390	      7.12158888	    -26.58427074	     -8.25254845	      2.37640899
      0.01500000	      6.05236688	      7.57905089	      4.21658064	     -0.13368081	      1.00941450	      0.58021827	    -22.97041074	     -3.14933088	     -3.16085285	     44.03233979	      0.00000000	      0.00000000	    -21.02588014	    -11.91777318	     17.47636989	      9.94691831	    -12.17206259	     15.80570704	      0.00000000	      0.00000000	      4.25608969	      7.43545552	    -26.88430026	     -7.98340010	      2.33406551
      0.02000000	      6.16400198	      7.57343715	      4.31635960	     -0.11878554	      1.00776290	      0.57988213	    -22.51941016	     -3.07861509	     -2.69386086	     46.11619172	      0.00000000	      0.00000000	    -19.19948958	    -11.81305333	     17.30114362	      9.93730245	    -12.02063356	     15.89629715	      0.00000000	      0.00000000	      4.77259780	      9.17661442	    -26.94949429	     -7.98800191	      2.17604278
      0.02500000	      6.33257849	      7.62170689	      4.41723574	     -0.10426017	      1.00611635	      0.57948445	    -22.03142469	     -3.07443420	     -2.35934138	     48.14416228	      0.00000000	      0.00000000	    -18.69141703	    -12.04844974	     17.06527674	     10.13564115	    -11.44299898	     16.09561153	      0.00000000	      0.00000000	      4.78959494	      8.97555328	    -27.18757371	     -7.99684307	      1.97681858
      0.03000000	      6.66232200	      7.65881133	      4.53915334	     -0.08964024	      1.00455106	      0.57921658	    -21.66207945	     -3.09740079	     -2.18339085	     50.09841158	      0.00000000	      0.00000000	    -18.71698915	    -12.05323628	     16.88528318	     10.17863969	    -10.96788725	     17.07838356	      0.00000000	      0.00000000	      4.63468773	      8.86359775	    -27.75962256	     -8.04250129	      1.96601416
      0.03500000	      6.64785284	      7.84022429	      4.75244095	     -0.07540740	      1.00220180	      0.57837173	    -20.80557129	     -3.50166210	     -2.60423216	     52.52180085	      0.00000000	      0.00000000	    -17.48737552	    -11.98546003	     17.20595377	     10.62471265	    -10.08554151	     18.42260203	      0.00000000	      0.00000000	      4.27072642	      6.18645166	    -27.74760463	     -8.08597465	      1.45784699
      0.04000000	      6.79307447	      7.99810075	      5.08069264	     -0.06097537	      0.99973074	      0.57768067	    -20.16602702	     -3.79643662	     -3.07676947	     54.74255819	      0.00000000	      0.00000000	    -16.97026963	    -12.23114176	     17.35090524	     10.98384372	     -9.00782111	     20.08430306	      0.00000000	      0.00000000	      4.20714562	      4.07202531	    -28.02132651	     -8.16372710	      0.83697097
      0.04500000	      7.16422990	      8.25975838	      5.18587708	     -0.04676991	      0.99763102	      0.57717869	    -19.66324788	     -4.27755816	     -3.36749399	     56.91446913	      0.00000000	      0.00000000	    -17.02241962	    -12.37745022	     17.29244054	     11.38418153	     -8.48314304	     22.03420976	      0.00000000	      0.00000000	      3.32284249	      1.27638318	    -28.56302728	     -8.34547958	      0.69402779
      0.05000000	      7.55809162	      8.23903844	      5.39293305	     -0.03247449	      0.99516245	      0.57704384	    -19.19834738	     -4.39435581	     -3.76163875	     59.09616709	      0.00000000	      0.00000000	    -16.68948102	    -12.68601082	     17.22371664	     11.45728633	     -7.65279550	     24.30222164	      0.00000000	      0.00000000	      3.57355287	     -0.74753384	    -29.01503664	     -8.24593529	      0.28459998
      0.05500000	      7.88905920	      8.51504395	      5.48544414	     -0.01838850	      0.99244686	      0.57674453	    -18.61237583	     -4.90334887	     -4.04455202	     61.34806367	      0.00000000	      0.00000000	    -16.22147657	    -13.17253681	     17.11412962	     11.91804059	     -6.71155693	     26.30723702	      0.00000000	      0.00000000	      2.76188346	     -4.26710964	    -29.49284780	     -8.45872125	      0.11261846
      0.06000000	      8.38774649	      8.73449583	      5.58303967	     -0.00410758	      0.98970359	      0.57652944	    -18.24979918	     -5.33109915	     -4.39709829	     63.42981191	      0.00000000	      0.00000000	    -15.50047449	    -14.07922047	     16.74054552	     12.22715032	     -5.89298298	     28.39142684	      0.00000000	      0.00000000	      3.07762600	     -5.78113058	    -30.16120675	     -8.62488450	     -0.10704583
      0.06500000	      8.73035567	      8.97780150	      5.68190220	      0.00995077	      0.98649372	      0.57626390	    -17.63270075	     -5.84344923	     -4.78941937	     65.65882803	      0.00000000	      0.00000000	    -15.11314793	    -14.81169989	     16.48200421	     12.61178307	     -5.09528564	     30.36201343	      0.00000000	      0.00000000	      3.27025546	     -7.78780066	    -30.66080285	     -8.77678719	     -0.60643811
      0.07000000	      9.20381952	      9.36533776	      5.81743036	      0.02399237	      0.98338099	      0.57598783	    -17.16943345	     -6.51442364	     -5.20864528	     67.95691808	      0.00000000	      0.00000000	    -14.61714464	    -15.36849576	     15.88720242	     13.11690833	     -4.63659483	     31.84695596	      0.00000000	      0.00000000	      3.00947762	     -9.84722549	    -31.37003703	     -9.04212084	     -1.02673070
      0.07500000	      9.69267806	      9.62707188	      5.83396870	      0.03780548	      0.98013966	      0.57612093	    -16.58572578	     -7.11445967	     -5.57243272	     70.07471080	      0.00000000	      0.00000000	    -14.02242758	    -16.10386228	     15.30859869	     13.31691596	     -4.43385015	     33.46024667	      0.00000000	      0.00000000	      3.79415324	    -10.75036722	    -31.97922634	     -9.27942611	     -1.21982562
      0.08000000	     10.00652707	      9.92268909	      5.92255266	      0.05177025	      0.97658133	      0.57603860	    -15.82243654	     -7.77891282	     -5.95217701	     72.38380621	      0.00000000	      0.00000000	    -13.39547207	    -16.82191322	     14.88002962	     13.59404485	     -4.29631264	     35.01767834	      0.00000000	      0.00000000	      4.34589624	    -11.58697050	    -32.49191600	     -9.54931824	     -1.56590505
      0.08500000	     10.33265677	     10.14219872	      5.95747133	      0.06576239	      0.97308120	      0.57597778	    -14.95890862	     -8.38745992	     -6.18627028	     74.56984291	      0.00000000	      0.00000000	    -12.70413381	    -17.78737137	     14.42744311	     13.74714943	     -4.63002657	     36.55473191	      0.00000000	      0.00000000	      4.89947300	    -11.99620854	    -33.00453603	     -9.69741103	     -1.93215785
      0.09000000	     10.62548907	     10.34250567	      5.88688359	      0.07967002	      0.96940004	      0.57601755	    -13.97515250	     -8.97261218	     -6.23080189	     76.80778350	      0.00000000	      0.00000000	    -11.93731393	    -18.77225337	     14.08484694	     13.88415760	     -4.99173358	     38.27661884	      0.00000000	      0.00000000	      6.14506795	    -12.47378708	    -33.48224346	     -9.91838309	     -2.23309834
      0.09500000	     10.91550592	     10.52041585	      5.79339189	      0.09370907	      0.96564181	      0.57651188	    -12.97986894	     -9.47862002	     -6.25571903	     79.00993431	      0.00000000	      0.00000000	    -11.48129061	    -19.50292918	     13.77230440	     13.92155760	     -5.34665080	     40.11297310	      0.00000000	      0.00000000	      7.50051157	    -12.84917935	    -33.91795893	    -10.20173057	     -2.62391298
      0.10000000	     11.25251367	     10.55927032	      5.56912422	      0.10788414	      0.96198580	      0.57697346	    -11.97462721	     -9.81167575	     -5.92701975	     81.07877871	      0.00000000	      0.00000000	    -10.95190677	    -20.19576933	     13.31744847	     13.85970265	     -5.55542914	     41.81444176	      0.00000000	      0.00000000	      8.95397654	    -13.61228010	    -34.37812665	    -10.35525517	     -2.83185371
      0.10500000	     11.42390290	     10.54932872	      5.38661321	      0.12156958	      0.95805431	      0.57709646	    -10.64132183	    -10.10955483	     -5.52896002	     83.16114467	      0.00000000	      0.00000000	    -10.23821353	    -20.86177599	     13.00020672	     13.89316174	     -5.49710714	     43.43397838	      0.00000000	      0.00000000	     10.56816611	    -14.57978524	    -34.63660161	    -10.41425864	     -2.98545349
      0.11000000	     11.54053734	     10.46368713	      5.39045323	      0.13536904	      0.95472619	      0.57729335	     -9.28302140	    -10.27948094	     -5.32323664	     85.02229407	      0.00000000	      0.00000000	     -9.73696454	    -21.26885857	     12.64612831	     13.87960206	     -5.30846425	     44.94491397	      0.00000000	      0.00000000	     11.90720224	    -15.40646122	    -34.88082125	    -10.35241682	     -3.27244828
      0.11500000	     11.65118650	     10.34671039	      5.33765957	      0.14936698	      0.95149733	      0.57756656	     -7.91538197	    -10.35855932	     -5.00999158	     86.78633729	      0.00000000	      0.00000000	     -9.19335269	    -21.69954162	     12.21953204	     13.76855687	     -5.10541061	     46.37020022	      0.00000000	      0.00000000	     13.21480606	    -16.05788918	    -35.10711642	    -10.31147452	     -3.49622728
      0.12000000	     11.61485380	     10.30213448	      5.31318709	      0.16323566	      0.94858614	      0.57773791	     -6.31971008	    -10.59362478	     -4.74091284	     88.53221905	      0.00000000	      0.00000000	     -8.42355596	    -22.30156615	     11.81486633	     13.72112853	     -4.85532977	     47.55229458	      0.00000000	      0.00000000	     14.50535793	    -16.41201089	    -35.16932564	    -10.30056532	     -3.85525263
      0.12500000	     11.36305238	     10.13292954	      5.12042286	      0.17718653	      0.94592248	      0.57758986	     -4.38823657	    -10.71780866	     -4.15117714	     90.02656303	      0.00000000	      0.00000000	     -8.33053736	    -22.45666426	     11.48774922	     13.61033803	     -4.63235525	     48.42074850	      0.00000000	      0.00000000	     15.94279016	    -16.65203699	    -34.98500071	    -10.26509226	     -4.05067034
      0.13000000	     11.33122424	      9.93413225	      5.01698743	      0.19133102	      0.94372372	      0.57772531	     -2.78792709	    -10.71654923	     -3.77382598	     91.45270851	      0.00000000	      0.00000000	     -7.44107083	    -23.01781875	     10.91464907	     13.30035355	     -4.52220445	     49.34152777	      0.00000000	      0.00000000	     17.19385823	    -16.37401929	    -35.00802220	    -10.11348302	     -4.41247593
      0.13500000	     11.21201361	      9.73187845	      5.01307809	      0.20536082	      0.94184134	      0.57795744	     -1.09372063	    -10.68595001	     -3.43268681	     92.58075618	      0.00000000	      0.00000000	     -7.27199586	    -22.93868540	     10.30796704	     13.05472338	     -4.05592008	     50.10567048	      0.00000000	      0.00000000	     18.85627624	    -15.08581528	    -34.95961345	     -9.98167775	     -4.66762320
      0.14000000	     11.37376156	      9.56332453	      4.96744456	      0.21924457	      0.94061109	      0.57819051	      0.24591744	    -10.64589288	     -3.14306742	     93.63992686	      0.00000000	      0.00000000	     -6.68260428	    -23.35802327	      9.26159052	     12.79115039	     -3.83247033	     50.45349179	      0.00000000	      0.00000000	     19.91616309	    -15.13485122	    -35.21858387	     -9.80425254	     -4.97423406
      0.14500000	     11.48838642	      9.35245629	      4.91212697	      0.23330602	      0.93964839	      0.57839168	      1.64517588	    -10.53047458	     -2.82584805	     94.43285975	      0.00000000	      0.00000000	     -6.47522988	    -23.47109861	      8.18282151	     12.57165528	     -3.43678061	     50.64295101	      0.00000000	      0.00000000	     20.79434709	    -15.17967355	    -35.38280647	     -9.62528572	     -5.31304929
      0.15000000	     11.44562725	      9.06199256	      5.10141789	      0.24746625	      0.93874731	      0.57832934	      3.13170046	    -10.47404953	     -2.88995304	     95.06888655	      0.00000000	      0.00000000	     -6.29728564	    -23.37927676	      7.25382797	     12.25650321	     -3.01826191	     50.84676444	      0.00000000	      0.00000000	     22.03394943	    -14.97929156	    -35.42799688	     -9.18920530	     -5.91038097
      0.15500000	     11.43568331	      8.76004279	      5.40397251	      0.26177512	      0.93799745	      0.57798628	      4.50607218	    -10.32706334	     -3.05286422	     95.65569423	      0.00000000	      0.00000000	     -5.78648535	    -23.39412528	      6.22441610	     11.96496767	     -2.37275426	     50.99185356	      0.00000000	      0.00000000	     22.89910212	    -14.85276460	    -35.43014370	     -8.66625173	     -6.43897645
      0.16000000	     11.19559039	      8.38863071	      5.42955966	      0.27614801	      0.93733045	      0.57794985	      6.25308377	    -10.12458951	     -2.88939227	     96.13556107	      0.00000000	      0.00000000	     -5.24657420	    -23.32891393	      5.38855604	     11.53320046	     -2.16028063	     50.92293672	      0.00000000	      0.00000000	     23.71879738	    -14.68381676	    -35.14017300	     -8.24344314	     -6.89227092
      0.16500000	     11.20036460	      8.01118256	      5.35367309	      0.29044068	      0.93734709	      0.57818939	      7.69293374	     -9.77876648	     -2.66413286	     96.37648403	      0.00000000	      0.00000000	     -4.97853430	    -23.39258296	      4.18799440	     11.14148084	     -1.79478016	     50.55586965	      0.00000000	      0.00000000	     24.13716745	    -14.70066096	    -35.07522140	     -7.84697191	     -7.08160892
      0.17000000	     11.06132402	      7.46803392	      5.19358959	      0.30445990	      0.93724512	      0.57845167	      9.44835092	     -9.26801716	     -2.33593963	     96.63137409	      0.00000000	      0.00000000	     -4.50897243	    -23.16044188	      3.21632619	     10.52949385	     -1.71201827	     50.31206629	      0.00000000	      0.00000000	     25.16006453	    -14.58486544	    -34.90022446	     -7.27393063	     -7.21020490
      0.17500000	     10.53025232	      7.19145270	      5.18562475	      0.31909868	      0.93705565	      0.57846346	     11.49191942	     -9.17772151	     -2.14230045	     96.79215368	      0.00000000	      0.00000000	     -3.98084800	    -22.86682062	      2.56180375	     10.29745447	     -1.36460747	     49.88336812	      0.00000000	      0.00000000	     25.67949884	    -14.48143530	    -34.25999016	     -6.98756869	     -7.56739549
      0.18000000	     11.00974940	      6.39173597	      5.35964317	      0.33393989	      0.93903106	      0.57836516	     12.05469136	     -8.36168573	     -2.43444909	     96.24413795	      0.00000000	      0.00000000	     -3.78682887	    -22.34883209	      0.69389610	      9.28743882	     -0.93553712	     49.25341057	      0.00000000	      0.00000000	     25.87519640	    -14.36312695	    -34.65520775	     -5.91339011	     -7.91321658
      0.18500000	     11.28135956	      5.78162175	      5.40174223	      0.34879353	      0.94095565	      0.57817840	     12.89745932	     -7.81642179	     -2.65378877	     95.63925240	      0.00000000	      0.00000000	     -3.23394595	    -22.18093823	     -1.07109302	      8.58232431	     -0.60340087	     48.26784457	      0.00000000	      0.00000000	     26.10056060	    -14.44549960	    -34.77552156	     -5.10724795	     -8.09242196
      0.19000000	     11.13665347	      5.35183137	      5.26703461	      0.36385909	      0.94252492	      0.57823922	     14.27823354	     -7.46382090	     -2.59196359	     95.09718638	      0.00000000	      0.00000000	     -3.08325318	    -22.11789389	     -2.43481388	      8.12409701	     -0.40542068	     47.14255904	      0.00000000	      0.00000000	     26.04461660	    -14.39058770	    -34.45926073	     -4.64569515	     -8.21962690
      0.19500000	     11.48868531	      4.43734849	      5.56154006	      0.37911030	      0.94524439	      0.57793439	     14.78479018	     -6.54732458	     -3.14180041	     94.05771116	      0.00000000	      0.00000000	     -2.21571759	    -21.52111432	     -4.30490822	      6.96907409	     -0.02768255	     46.06338968	      0.00000000	      0.00000000	     26.04984125	    -14.36791692	    -34.63567719	     -3.40034035	     -8.68112598
      0.20000000	     11.21443519	      3.94715987	      5.15016650	      0.39394760	      0.94713915	      0.57881480	     16.30623298	     -5.90561968	     -2.75696684	     93.26256142	      0.00000000	      0.00000000	     -2.08284472	    -21.48069416	     -5.53193959	      6.44051998	     -0.24112060	     44.84632420	      0.00000000	      0.00000000	     25.79737041	    -14.29128404	    -34.21023894	     -3.04607531	     -8.72406841
      0.20500000	     10.97946890	      3.49429249	      4.90675163	      0.40928306	      0.94938829	      0.57916228	     17.65477336	     -5.39464462	     -2.53707966	     92.33966906	      0.00000000	      0.00000000	     -1.96659596	    -21.41229160	     -6.80381729	      5.93020575	     -0.34036886	     43.60391841	      0.00000000	      0.00000000	     25.22314211	    -14.17349922	    -33.79961586	     -2.60859478	     -8.82769069
      0.21000000	     11.26156052	      2.73799934	      4.74963968	      0.42464155	      0.95285519	      0.57940002	     18.12799776	     -4.51965857	     -2.70472892	     90.97974569	      0.00000000	      0.00000000	     -1.31086431	    -21.36231318	     -8.67468420	      4.99516921	     -0.60735129	     42.17565770	      0.00000000	      0.00000000	     24.17489781	    -14.16630069	    -33.91027798	     -1.73054614	     -9.03036372
      0.21500000	     11.00180370	      2.19820479	      4.62060817	      0.44058173	      0.95573321	      0.58010349	     19.19533786	     -3.90882719	     -2.72906483	     89.60951589	      0.00000000	      0.00000000	     -1.05146029	    -21.36076028	    -10.08163544	      4.35726818	     -0.57109774	     40.62272795	      0.00000000	      0.00000000	     23.27169353	    -14.03675348	    -33.35836190	     -1.21270237	     -9.20360796
      0.22000000	     11.11275009	      1.59751546	      4.46586087	      0.45626502	      0.95944674	      0.58028557	     19.76107385	     -3.25288991	     -2.85597473	     88.03069844	      0.00000000	      0.00000000	     -0.82148455	    -21.29115028	    -11.74684961	      3.59429418	     -0.83520415	     39.19661479	      0.00000000	      0.00000000	     21.91043277	    -13.85765739	    -33.31694494	     -0.49196904	     -9.48596677
      0.22500000	     11.02132795	      0.84590131	      4.21612332	      0.47224916	      0.96299677	      0.58125392	     20.47935432	     -2.27547043	     -2.85804177	     86.31414276	      0.00000000	      0.00000000	     -0.33487026	    -21.35133613	    -13.23132547	      2.68877651	     -1.30773210	     37.69716675	      0.00000000	      0.00000000	     20.54193729	    -13.83254600	    -33.00280601	      0.21112463	     -9.51493969
      0.23000000	     10.99972700	      0.33085147	      4.08453337	      0.48833716	      0.96690669	      0.58169997	     20.99682054	     -1.71582447	     -3.07423463	     84.47227797	      0.00000000	      0.00000000	     -0.23781127	    -21.37115923	    -14.72828474	      2.03705189	     -1.63281814	     36.27714413	      0.00000000	      0.00000000	     18.78273439	    -13.60358463	    -32.75608905	      0.80006332	     -9.79524385
      0.23500000	     10.76112886	     -0.27779703	      3.82242785	      0.50456706	      0.97082065	      0.58272132	     21.68105156	     -0.92568509	     -3.12244194	     82.47486630	      0.00000000	      0.00000000	     -0.06797791	    -21.38500923	    -15.90036243	      1.29790215	     -1.95518641	     34.98358318	      0.00000000	      0.00000000	     16.79795486	    -13.18621985	    -32.24971798	      1.38529146	    -10.09021680
      0.24000000	     10.74980369	     -0.81397071	      3.57577523	      0.52074536	      0.97498556	      0.58321581	     22.03965264	     -0.31575348	     -3.21772931	     80.32669523	      0.00000000	      0.00000000	      0.11444858	    -21.42110826	    -17.42064081	      0.72227252	     -2.19147415	     33.50463691	      0.00000000	      0.00000000	     14.64813842	    -12.86699607	    -32.02640966	      1.95368374	    -10.28322512
      0.24500000	     10.54815118	     -1.56910465	      3.34975269	      0.53728391	      0.97902729	      0.58418878	     22.49590229	      0.63033216	     -3.25259597	     78.02943998	      0.00000000	      0.00000000	      0.19551829	    -21.39043404	    -18.63901179	     -0.18955411	     -2.79932625	     32.15760931	      0.00000000	      0.00000000	     12.32421583	    -12.42158936	    -31.55350714	      2.72158234	    -10.58507927
      0.25000000	     10.32393157	     -2.18824859	      3.06785728	      0.55391173	      0.98309431	      0.58498779	     22.89087163	      1.32260065	     -3.42804824	     75.62274900	      0.00000000	      0.00000000	      0.37501293	    -21.32056473	    -19.84661649	     -0.87834603	     -3.38214553	     30.76030927	      0.00000000	      0.00000000	      9.89267404	    -12.08523910	    -31.04734177	      3.36683090	    -10.71423639
      0.25500000	     10.42376858	     -2.97025124	      2.72842138	      0.57060885	      0.98760259	      0.58612483	     22.83263531	      2.21570719	     -3.66517439	     73.06054891	      0.00000000	      0.00000000	      0.45094173	    -21.15238045	    -21.38199736	     -1.79405463	     -4.51834173	     29.31949919	      0.00000000	      0.00000000	      6.99456937	    -11.94734430	    -30.93481887	      4.11285274	    -10.63609282
      0.26000000	     10.04974303	     -3.43219016	      2.41903198	      0.58750065	      0.99148651	      0.58721565	     23.27538430	      2.75811909	     -3.81404871	     70.59870410	      0.00000000	      0.00000000	      0.60275314	    -21.14436094	    -22.34115366	     -2.31775735	     -5.05232539	     28.04089969	      0.00000000	      0.00000000	      4.19423212	    -11.13177167	    -30.25419287	      4.54882976	    -10.90649404
      0.26500000	      9.95147737	     -4.13210193	      2.21864061	      0.60460587	      0.99587562	      0.58836852	     23.13992662	      3.64938871	     -4.02923380	     67.63789421	      0.00000000	      0.00000000	      0.61415914	    -21.34385451	    -23.62746354	     -3.16795260	     -6.10514602	     26.58236301	      0.00000000	      0.00000000	      1.21809553	    -10.71741505	    -29.89032516	      5.27396423	    -10.99231548
      0.27000000	      9.74414140	     -4.80908802	      1.95514349	      0.62159268	      0.99994076	      0.58947300	     23.08935654	      4.46670108	     -4.30751769	     64.66871981	      0.00000000	      0.00000000	      0.47115077	    -21.72786097	    -24.76169645	     -3.91194541	     -7.25963047	     25.18877647	      0.00000000	      0.00000000	     -1.72889044	    -10.27454131	    -29.39134471	      5.95019670	    -11.11637299
      0.27500000	      9.23238099	     -5.25627563	      1.73024775	      0.63854589	      1.00348380	      0.59066450	     23.36114889	      5.01644805	     -4.54138509	     61.73183686	      0.00000000	      0.00000000	      0.46219796	    -21.66117764	    -25.32931779	     -4.52681978	     -8.14237084	     24.23968179	      0.00000000	      0.00000000	     -4.60820288	     -9.09677790	    -28.54959662	      6.38876919	    -11.36942078
      0.28000000	      8.99353932	     -5.77407695	      1.45927066	      0.65547363	      1.00723926	      0.59195996	     23.21974428	      5.62553557	     -4.84005043	     58.61435138	      0.00000000	      0.00000000	      0.42563071	    -21.50766308	    -26.32306585	     -5.10903323	     -9.24903881	     23.03524038	      0.00000000	      0.00000000	     -7.50044927	     -8.22263923	    -28.03219617	      6.91721736	    -11.51519024
      0.28500000	      8.63399198	     -6.24151837	      1.16427500	      0.67265118	      1.01087512	      0.59307163	     23.14454014	      6.10999051	     -5.21135047	     55.47272198	      0.00000000	      0.00000000	      0.39997946	    -21.19550506	    -27.11362453	     -5.62530801	    -10.29633516	     21.95387354	      0.00000000	      0.00000000	    -10.30483439	     -7.34065281	    -27.35383058	      7.39321929	    -11.62837285
      0.29000000	      8.23643345	     -6.80149122	      0.85957539	      0.68950151	      1.01412329	      0.59440104	     23.02961532	      6.85392427	     -5.42946724	     52.17148338	      0.00000000	      0.00000000	      0.50452922	    -21.02392175	    -27.79124684	     -6.17913421	    -11.33657843	     20.97960037	      0.00000000	      0.00000000	    -12.88778901	     -6.97656559	    -26.73864552	      7.95134805	    -11.64578539
      0.29500000	      8.05661472	     -6.98100334	      0.63330338	      0.70661953	      1.01752884	      0.59546077	     22.60374874	      6.99307820	     -6.00853584	     48.93775421	      0.00000000	      0.00000000	      0.45615020	    -20.51226776	    -28.58237693	     -6.45473768	    -12.42757192	     20.18814665	      0.00000000	      0.00000000	    -15.54498635	     -6.26374072	    -26.24126517	      8.16890822	    -11.88380089
      0.30000000	      7.66475963	     -7.17342203	      0.22250825	      0.72317103	      1.02020857	      0.59643930	     22.46390035	      7.26359949	     -6.23330583	     45.81750246	      0.00000000	      0.00000000	      0.52283638	    -19.71801753	    -29.12443914	     -6.49905887	    -13.11937174	     19.39155141	      0.00000000	      0.00000000	    -17.98239765	     -5.91851602	    -25.63296324	      8.37989322	    -11.85968842
      0.30500000	      7.40081752	     -7.40982912	     -0.08907441	      0.73999652	      1.02292384	      0.59774886	     21.95265119	      7.69744085	     -6.42549703	     42.32063888	      0.00000000	      0.00000000	      0.54106339	    -18.80114323	    -29.79320425	     -6.69018210	    -13.74445714	     18.65911898	      0.00000000	      0.00000000	    -20.39260703	     -5.70348432	    -25.18876910	      8.57803953	    -11.91089800
      0.31000000	      7.31142982	     -7.59684091	     -0.27666909	      0.75677544	      1.02567056	      0.59878682	     21.33837573	      7.88273864	     -6.94742098	     39.08058666	      0.00000000	      0.00000000	      0.53095417	    -17.27615855	    -30.48057711	     -6.82920272	    -14.24426647	     18.07614059	      0.00000000	      0.00000000	    -22.74157551	     -5.99995514	    -24.89491846	      8.82243394	    -12.01688529
      0.31500000	      6.94550529	     -7.36086227	     -0.81182283	      0.77352188	      1.02775503	      0.59988232	     21.05079133	      7.78849755	     -6.99173177	     36.03633111	      0.00000000	      0.00000000	      0.58743401	    -15.98602183	    -30.84237142	     -6.35183343	    -14.23129500	     17.62699066	      0.00000000	      0.00000000	    -24.84480052	     -5.92092064	    -24.28156578	      8.53849578	    -12.03362607
      0.32000000	      6.84182004	     -7.38089434	     -1.02232984	      0.79013193	      1.02992939	      0.60094502	     20.45224123	      7.85661341	     -7.53356551	     32.99597892	      0.00000000	      0.00000000	      0.63488456	    -13.95972038	    -31.26308931	     -6.32777675	    -14.46548393	     17.46781514	      0.00000000	      0.00000000	    -27.12596917	     -6.47916875	    -24.03782223	      8.53405437	    -12.13647073
      0.32500000	      6.81741965	     -7.21224045	     -1.11156661	      0.80622854	      1.03153650	      0.60211447	     19.76800048	      7.75796867	     -8.03999524	     30.03048123	      0.00000000	      0.00000000	      0.94911086	    -11.99653195	    -31.52118853	     -6.16289960	    -14.04422862	     17.77381336	      0.00000000	      0.00000000	    -29.25835301	     -7.43766470	    -23.89734980	      8.37962130	    -12.38728106
      0.33000000	      6.59272773	     -6.95856888	     -1.45606668	      0.82255944	      1.03299697	      0.60297226	     19.37946665	      7.58138197	     -8.33881642	     27.38643308	      0.00000000	      0.00000000	      1.28156987	     -9.62544949	    -31.55709022	     -5.70333501	    -13.46772611	     18.05333712	      0.00000000	      0.00000000	    -31.75556474	     -8.64551658	    -23.56147359	      8.16220760	    -12.37884286
      0.33500000	      6.44862911	     -6.51769198	     -1.76616020	      0.83872750	      1.03403286	      0.60414951	     18.94543773	      7.21784494	     -8.76624918	     24.92129037	      0.00000000	      0.00000000	      1.50523616	     -7.27665305	    -31.48533349	     -5.22076643	    -12.67624936	     18.79287325	      0.00000000	      0.00000000	    -33.71541750	     -8.72825190	    -23.26363330	      7.64804619	    -12.61360017
      0.34000000	      6.23878395	     -6.28563101	     -1.97245658	      0.85479758	      1.03476398	      0.60512600	     18.60160441	      7.09291633	     -9.14872193	     22.61699885	      0.00000000	      0.00000000	      1.76472806	     -4.93158679	    -31.21994841	     -4.91881417	    -11.51957563	     19.83281527	      0.00000000	      0.00000000	    -35.33059757	     -9.34727962	    -22.93281509	      7.40531013	    -12.73007198
      0.34500000	      6.06876128	     -6.00358432	     -2.17548211	      0.87066449	      1.03523007	      0.60619177	     18.25265101	      6.94735185	     -9.23026628	     20.46891234	      0.00000000	      0.00000000	      1.76914944	     -2.71493240	    -30.90914871	     -4.56956646	    -10.48785574	     21.06630996	      0.00000000	      0.00000000	    -36.53536521	     -9.94550480	    -22.68980901	      7.11585754	    -12.97768267
      0.35000000	      6.11072511	     -5.70214356	     -2.40427472	      0.88625398	      1.03574435	      0.60725152	     17.66293281	      6.86929673	     -8.96093500	     18.40847052	      0.00000000	      0.00000000	      1.83665288	     -1.90238180	    -30.63530368	     -4.21278630	     -9.32011497	     22.73304780	      0.00000000	      0.00000000	    -37.07419035	    -10.14114223	    -22.75473233	      6.74674833	    -12.85744220
      0.35500000	      6.13357858	     -5.50384542	     -2.52981810	      0.90163023	      1.03605590	      0.60829108	     17.17222391	      6.80652084	     -8.72467543	     16.59235599	      0.00000000	      0.00000000	      1.45111682	     -0.24831790	    -30.30745722	     -3.96965329	     -7.99601881	     24.41486809	      0.00000000	      0.00000000	    -37.56743586	    -10.29811797	    -22.76349568	      6.54834902	    -12.88101675
      0.36000000	      6.31012754	     -5.09140373	     -2.78661666	      0.91690302	      1.03604789	      0.60925964	     16.67057307	      6.41635328	     -8.79717787	     15.37777941	      0.00000000	      0.00000000	      2.13580798	      3.10092041	    -29.98440245	     -3.44566628	     -7.07797730	     26.40574571	      0.00000000	      0.00000000	    -37.82443251	    -10.55414068	    -23.02418171	      6.09347496	    -13.13412542
      0.36500000	      6.35183248	     -4.87041389	     -2.95755805	      0.93212763	      1.03578734	      0.61039766	     16.28525105	      6.36921685	     -8.34663695	     14.15092642	      0.00000000	      0.00000000	      1.94401576	      3.83566609	    -29.51705497	     -3.13330895	     -5.91445699	     28.43790898	      0.00000000	      0.00000000	    -37.92217922	    -10.71523714	    -23.11058488	      5.82180797	    -13.03738570
      0.37000000	      6.42873240	     -4.58787045	     -3.24447985	      0.94722279	      1.03550690	      0.61127787	     15.89779847	      6.21184807	     -7.63725936	     13.08437325	      0.00000000	      0.00000000	      1.92406288	      4.78228155	    -28.90994213	     -2.71348434	     -5.05881928	     30.82892422	      0.00000000	      0.00000000	    -37.51314794	    -10.96567114	    -23.24752699	      5.52348172	    -12.98086555
      0.37500000	      6.50403206	     -4.38027043	     -3.56714631	      0.96208148	      1.03479758	      0.61222986	     15.74896516	      6.07968237	     -7.18608575	     12.73705325	      0.00000000	      0.00000000	      2.08161551	      6.03601522	    -28.26502098	     -2.35046110	     -4.31919066	     33.34746008	      0.00000000	      0.00000000	    -36.67127342	    -10.89918828	    -23.48091614	      5.27342235	    -13.01751481
      0.38000000	      6.80726867	     -4.31855010	     -3.67098651	      0.97712749	      1.03403217	      0.61327117	     15.23972570	      6.12038377	     -6.87813986	     12.27432718	      0.00000000	      0.00000000	      2.43795769	      6.32757292	    -27.84753637	     -2.22265244	     -3.63467116	     35.80769193	      0.00000000	      0.00000000	    -36.27266794	    -10.97553264	    -23.89543809	      5.16591014	    -12.82657113
      0.38500000	      7.04040126	     -4.20114536	     -4.05456555	      0.99167337	      1.03313688	      0.61400356	     14.96304100	      6.09450036	     -6.02608075	     12.21826052	      0.00000000	      0.00000000	      2.38996139	      6.87129997	    -27.29024270	     -1.91287777	     -3.19714805	     38.45230002	      0.00000000	      0.00000000	    -35.29426249	    -11.13163454	    -24.34442100	      5.02675203	    -12.54218725
      0.39000000	      7.39983671	     -4.19199963	     -4.34925173	      1.00643199	      1.03217899	      0.61503812	     14.65007528	      6.16644051	     -5.76133091	     12.54152940	      0.00000000	      0.00000000	      2.48754802	      6.92895249	    -26.93732465	     -1.76061901	     -2.89768272	     40.70399653	      0.00000000	      0.00000000	    -35.46600453	    -11.06104918	    -24.95507202	      5.02142970	    -12.48058709
      0.39500000	      7.63171749	     -4.25785286	     -4.14477747	      1.02143295	      1.03063269	      0.61558221	     14.21186651	      6.25641197	     -5.14795662	     12.53857359	      0.00000000	      0.00000000	      3.20372643	      6.88041248	    -26.23257230	     -1.96670867	     -2.34679878	     43.69527398	      0.00000000	      0.00000000	    -34.18365837	    -11.50845774	    -25.24225012	      5.12110748	    -12.31092627
      0.40000000	      7.92405692	     -4.31833182	     -4.58426558	      1.03595159	      1.02911762	      0.61642337	     14.08915919	      6.39316834	     -4.59687481	     13.39875926	      0.00000000	      0.00000000	      3.38600254	      6.83171646	    -25.67693029	     -1.95165084	     -2.63505343	     46.37422158	      0.00000000	      0.00000000	    -33.12034994	    -11.62304093	    -25.76909527	      5.12723078	    -12.03391501
      0.40500000	      8.12253814	     -4.44507048	     -4.62534940	      1.05105333	      1.02709956	      0.61683356	     13.81317287	      6.56183064	     -4.08197311	     13.90127609	      0.00000000	      0.00000000	      3.74955251	      6.63189099	    -25.00079070	     -2.12063199	     -2.49069342	     49.06821610	      0.00000000	      0.00000000	    -32.47338708	    -11.76173788	    -26.09753074	      5.32701505	    -11.80619302
      0.41000000	      8.61338168	     -4.46676125	     -4.74358142	      1.06562486	      1.02540816	      0.61751040	     13.38582057	      6.55532473	     -3.76382249	     14.72502999	      0.00000000	      0.00000000	      3.67660535	      6.62854820	    -24.62900620	     -2.15966037	     -2.40907844	     51.46407133	      0.00000000	      0.00000000	    -32.62220307	    -11.74605778	    -26.84204358	      5.33274440	    -11.77557640
      0.41500000	      8.89596497	     -4.95260140	     -4.70041398	      1.08003303	      1.02296161	      0.61782838	     13.17669236	      7.10353835	     -3.36891226	     15.79942960	      0.00000000	      0.00000000	      4.13126847	      6.02443602	    -23.93896337	     -2.79807681	     -2.48807522	     54.55801780	      0.00000000	      0.00000000	    -31.12911521	    -12.63397352	    -27.35339209	      5.96685492	    -11.40388479
      0.42000000	      9.34878734	     -4.95284661	     -4.86582781	      1.09465853	      1.02095480	      0.61818037	     12.69600356	      7.08821572	     -3.02021466	     16.75024356	      0.00000000	      0.00000000	      3.83956043	      5.97601008	    -23.47933309	     -2.81300443	     -2.53631321	     56.94238164	      0.00000000	      0.00000000	    -31.27060046	    -12.61783845	    -28.01348192	      5.95569741	    -11.32362986
      0.42500000	      9.50878065	     -5.52327820	     -4.89131602	      1.10932953	      1.01787913	      0.61865196	     12.69325088	      7.70277208	     -3.18162361	     18.22297831	      0.00000000	      0.00000000	      3.08557501	      4.93625245	    -22.68266827	     -3.65342990	     -2.97083135	     59.90216010	      0.00000000	      0.00000000	    -29.88682729	    -13.69647429	    -28.42176114	      6.59892232	    -10.70701704
      0.43000000	      9.60297585	     -5.87457857	     -4.86872892	      1.12412960	      1.01466819	      0.61891010	     12.61749365	      8.12257111	     -3.16158052	     19.41846053	      0.00000000	      0.00000000	      1.79333699	      3.39655947	    -21.74800850	     -4.28234406	     -3.12199942	     62.69284126	      0.00000000	      0.00000000	    -29.39939688	    -14.32022621	    -28.66694927	      7.05019510	    -10.17393956
      0.43500000	      9.70341696	     -6.08117892	     -5.06501334	      1.13845734	      1.01135598	      0.61932689	     12.77513968	      8.32192197	     -3.37851784	     21.25713765	      0.00000000	      0.00000000	      0.74813466	      2.24191111	    -20.77970658	     -4.64526314	     -3.39617417	     65.44326108	      0.00000000	      0.00000000	    -28.85181239	    -14.96010412	    -28.99887476	      7.28767546	     -9.71544038
      0.44000000	      9.89713771	     -6.45886938	     -5.02224287	      1.15311169	      1.00780583	      0.61923276	     12.60054477	      8.70548470	     -3.56520498	     22.80822256	      0.00000000	      0.00000000	     -0.01999718	      0.46836401	    -19.90772461	     -5.21955278	     -3.44720098	     68.22281071	      0.00000000	      0.00000000	    -28.19444602	    -15.87568803	    -29.42411103	      7.85652376	     -9.31898927
      0.44500000	      9.98757985	     -6.74657679	     -5.00361010	      1.16759232	      1.00399358	      0.61954000	     12.51238790	      9.06435574	     -3.43029233	     24.30854393	      0.00000000	      0.00000000	     -0.46917488	     -1.42935599	    -18.84679157	     -5.78304807	     -3.56841201	     70.99460787	      0.00000000	      0.00000000	    -27.54982958	    -16.88231637	    -29.68652207	      8.26352818	     -8.97899479
      0.45000000	      9.94198501	     -7.04443082	     -4.89707071	      1.18180648	      0.99977419	      0.62000328	     12.75217128	      9.37905618	     -3.61103221	     26.25123370	      0.00000000	      0.00000000	     -0.50325453	     -3.33389313	    -17.56789972	     -6.42841590	     -3.47456897	     73.74904227	      0.00000000	      0.00000000	    -27.27719297	    -17.67639660	    -29.82044792	      8.67310961	     -8.54369157
      0.45500000	     10.13805831	     -7.40806360	     -4.84409982	      1.19586600	      0.99585662	      0.62029561	     12.72027537	      9.77602312	     -3.78011850	     28.37708257	      0.00000000	      0.00000000	      0.79105127	     -4.32242322	    -16.52510822	     -7.04866200	     -3.38471010	     76.41532728	      0.00000000	      0.00000000	    -26.80558491	    -18.25232910	    -30.32588377	      9.12867946	     -8.18683044
      0.46000000	     10.11005515	     -7.71394990	     -4.83416332	      1.20976674	      0.99144482	      0.62079613	     13.05712355	     10.08059170	     -4.30489723	     30.72517867	      0.00000000	      0.00000000	      2.01193172	     -4.91260310	    -15.18778179	     -7.66486430	     -3.24771387	     79.13866242	      0.00000000	      0.00000000	    -26.10890378	    -18.98736251	    -30.55091709	      9.50734991	     -7.63006759
      0.46500000	     10.11963440	     -7.98556890	     -4.79437271	      1.22354817	      0.98693476	      0.62138153	     13.44619558	     10.31896493	     -4.78613621	     33.25019828	      0.00000000	      0.00000000	      3.02919423	     -5.28066727	    -13.80554190	     -8.22838312	     -3.08478777	     81.83976053	      0.00000000	      0.00000000	    -25.39392582	    -19.59669341	    -30.81698032	      9.84826292	     -7.09210585
      0.47000000	     10.04301808	     -8.05206876	     -4.64476107	      1.23713008	      0.98252158	      0.62158857	     13.96356330	     10.29865935	     -5.23467342	     35.77824838	      0.00000000	      0.00000000	      4.19542305	     -5.50682427	    -12.21033554	     -8.49468642	     -2.53654472	     84.54212762	      0.00000000	      0.00000000	    -24.37495361	    -20.37567072	    -30.97075924	     10.07240470	     -6.50899689
      0.47500000	     10.15178564	     -8.39132143	     -4.47538982	      1.25069855	      0.97846474	      0.62195424	     14.20550497	     10.56972016	     -5.69325711	     38.19181057	      0.00000000	      0.00000000	      5.34898858	     -6.15350417	    -10.83543153	     -9.05687805	     -2.05958215	     86.95426557	      0.00000000	      0.00000000	    -23.88178604	    -20.58423275	    -31.38760699	     10.52625314	     -6.01289008
      0.48000000	     10.49067381	     -8.61674830	     -4.35421362	      1.26433914	      0.97495110	      0.62213311	     14.07029905	     10.72095005	     -5.85890666	     40.40145804	      0.00000000	      0.00000000	      6.56710090	     -6.98101752	     -9.74000287	     -9.51554287	     -1.74409761	     89.30079940	      0.00000000	      0.00000000	    -22.77333454	    -21.22532499	    -32.06575060	     10.81412487	     -5.62979951
      0.48500000	     10.66068869	     -8.82400569	     -4.27107247	      1.27772045	      0.97129809	      0.62225015	     14.09628868	     10.93507788	     -5.83164118	     42.56970078	      0.00000000	      0.00000000	      7.76352470	     -7.72711036	     -8.38607140	     -9.85566595	     -1.33867023	     91.49219279	      0.00000000	      0.00000000	    -21.98729832	    -21.45889346	    -32.57646518	     11.08811832	     -5.03830953
      0.49000000	     11.03531879	     -8.95323247	     -4.20309937	      1.29123506	      0.96844531	      0.62236697	     13.68902116	     11.04705965	     -5.90116195	     44.40002071	      0.00000000	      0.00000000	      8.73836035	     -8.26770859	     -7.30512995	    -10.10300736	     -0.97969232	     93.36664407	      0.00000000	      0.00000000	    -21.23183315	    -21.77562128	    -33.30804866	     11.24651408	     -4.54742650
      0.49500000	     10.71686855	     -8.99979018	     -4.42547445	      1.30508059	      0.96506286	      0.62217191	     13.89188685	     11.12410186	     -5.45117519	     46.06657328	      0.00000000	      0.00000000	      9.91837691	     -8.45061546	     -5.43223901	    -10.20018582	     -0.79895976	     95.34651197	      0.00000000	      0.00000000	    -20.11560829	    -22.21523757	    -33.29459872	     11.41758438	     -3.76178639
      0.50000000	     10.88298150	     -8.95707552	     -4.62570493	      1.31819719	      0.96228360	      0.62266228	     13.41570271	     11.13070385	     -5.10203552	     47.43581839	      0.00000000	      0.00000000	     11.20655712	     -8.80931671	     -4.04641194	    -10.26110192	     -0.68615429	     97.06232895	      0.00000000	      0.00000000	    -19.18530228	    -22.59248754	    -33.82280915	     11.25462384	     -3.27896907
      0.50500000	     10.85848099	     -8.86793550	     -4.42081424	      1.33188937	      0.95977000	      0.62241476	     12.99303615	     10.93359361	     -5.18915271	     48.47876454	      0.00000000	      0.00000000	     12.54956221	     -8.86246385	     -2.30701712	    -10.14703470	     -0.02892256	     98.77758920	      0.00000000	      0.00000000	    -18.14699891	    -23.03184554	    -34.01369394	     11.30950569	     -2.87251448
      0.51000000	     10.57396593	     -8.83669984	     -4.38730506	      1.34561343	      0.95711721	      0.62255777	     12.75438339	     10.91411821	     -5.01112619	     49.41036381	      0.00000000	      0.00000000	     13.81947943	     -8.71038870	     -0.36191123	    -10.20531176	      0.39081310	    100.26175382	      0.00000000	      0.00000000	    -16.98067945	    -23.38592993	    -33.93500773	     11.38207854	     -2.60494012
      0.51500000	     10.40344823	     -8.63959511	     -4.35745777	      1.35959154	      0.95496309	      0.62279449	     12.21362101	     10.71258207	     -4.81240769	     50.03280462	      0.00000000	      0.00000000	     15.12647367	     -8.58691039	      1.45282546	    -10.07879495	      0.81408796	    101.42819988	      0.00000000	      0.00000000	    -16.51291056	    -23.32132717	    -33.92855883	     11.23991690	     -2.32504556
      0.52000000	     10.10435259	     -8.18773518	     -4.45518972	      1.37385475	      0.95266533	      0.62295788	     11.83274248	     10.23048373	     -4.38763902	     50.80679085	      0.00000000	      0.00000000	     16.61662098	     -7.68967880	      3.39404444	     -9.55037576	      1.12237104	    102.58046594	      0.00000000	      0.00000000	    -15.46501836	    -23.07082596	    -33.64496703	     10.86111279	     -2.18460317
      0.52500000	     10.16539211	     -7.95219704	     -4.23311785	      1.38796587	      0.95120798	      0.62303334	     10.86603929	      9.89010407	     -4.55842373	     51.09000803	      0.00000000	      0.00000000	     17.71662265	     -7.78943589	      4.97347830	     -9.33302013	      1.51865832	    103.54353455	      0.00000000	      0.00000000	    -14.70310487	    -23.69492732	    -33.79484153	     10.66825568	     -1.88222513
      0.53000000	      9.91545753	     -7.66831838	     -4.26481013	      1.40236582	      0.94983093	      0.62336866	     10.13165188	      9.63364680	     -4.32293377	     51.21486525	      0.00000000	      0.00000000	     18.90946577	     -7.79938014	      6.79757269	     -9.08107817	      1.66531635	    104.22404659	      0.00000000	      0.00000000	    -13.95507333	    -24.05549644	    -33.58638293	     10.42110202	     -1.57900319
      0.53500000	      9.75573793	     -7.25875749	     -4.20719708	      1.41672807	      0.94873324	      0.62366480	      9.28170505	      9.17886299	     -4.18998022	     51.30014253	      0.00000000	      0.00000000	     19.99861334	     -7.60796759	      8.58198852	     -8.66132361	      1.87190281	    104.84806103	      0.00000000	      0.00000000	    -13.14312217	    -24.18955868	    -33.41553016	     10.05048017	     -1.29616891
      0.54000000	      9.65519706	     -6.88456837	     -4.11221628	      1.43115186	      0.94791684	      0.62384494	      8.28895152	      8.78117857	     -4.03243448	     51.27741506	      0.00000000	      0.00000000	     21.13011336	     -7.32989160	     10.25673026	     -8.23281114	      2.16827558	    105.28065683	      0.00000000	      0.00000000	    -12.21664485	    -24.27376442	    -33.27334156	      9.65446717	     -1.05923805
      0.54500000	      9.51022614	     -6.47197283	     -4.15427802	      1.44590643	      0.94798309	      0.62418049	      7.25918084	      8.29339242	     -3.82328228	     51.04950226	      0.00000000	      0.00000000	     21.87110606	     -6.84450164	     11.86637275	     -7.80557522	      2.17662977	    105.36418128	      0.00000000	      0.00000000	    -11.31063745	    -24.61832858	    -33.10171844	      9.22493671	     -0.72641444
      0.55000000	      9.48882835	     -6.00777441	     -3.96610055	      1.46078138	      0.94807867	      0.62451403	      5.97345186	      7.78847358	     -3.78588755	     50.59960916	      0.00000000	      0.00000000	     22.79241532	     -6.58306750	     13.36342090	     -7.24932744	      2.44094905	    105.38823203	      0.00000000	      0.00000000	    -10.51893417	    -24.62980777	    -32.98243071	      8.71809494	     -0.52118998
      0.55500000	      9.29828734	     -5.70545917	     -3.91626816	      1.47574140	      0.94874115	      0.62480987	      4.74005994	      7.50569523	     -3.52762437	     49.78942309	      0.00000000	      0.00000000	     22.88924922	     -6.45707817	     14.93738457	     -6.89098936	      2.54961753	    105.13385394	      0.00000000	      0.00000000	    -10.03045949	    -24.72239925	    -32.65355740	      8.39451978	     -0.36939210
      0.56000000	      9.23149488	     -5.02296705	     -4.09586234	      1.49059088	      0.94937728	      0.62566088	      3.55922667	      6.68692362	     -3.31322176	     49.41530529	      0.00000000	      0.00000000	     23.94393876	     -5.47672873	     16.27353692	     -6.17130635	      2.31733678	    104.79158770	      0.00000000	      0.00000000	     -8.55419147	    -24.18522489	    -32.46673625	      7.49885614	      0.05992152
      0.56500000	      9.06761879	     -4.67849770	     -4.04128392	      1.50569508	      0.95071959	      0.62604711	      2.27407814	      6.32590888	     -3.22570365	     48.47617742	      0.00000000	      0.00000000	     23.98402669	     -5.39942337	     17.74063067	     -5.77442317	      2.36327395	    104.22320392	      0.00000000	      0.00000000	     -8.22717177	    -24.23375615	    -32.14915783	      7.13488032	      0.21166394
      0.57000000	      8.94618987	     -3.94023243	     -4.11176807	      1.52061700	      0.95196717	      0.62680132	      1.14144042	      5.41405932	     -3.37169479	     47.93388774	      0.00000000	      0.00000000	     24.38796225	     -5.15364618	     19.04193353	     -4.95706951	      2.16003016	    103.46110488	      0.00000000	      0.00000000	     -7.42513995	    -23.99333001	    -31.83969282	      6.22204063	      0.70465337
      0.57500000	      8.97100682	     -3.25691889	     -4.31065602	      1.53606365	      0.95397038	      0.62750459	     -0.30510986	      4.58432866	     -3.24350768	     47.10675659	      0.00000000	      0.00000000	     24.21230780	     -4.79604259	     20.01448111	     -4.29788188	      1.67195107	    102.47582596	      0.00000000	      0.00000000	     -6.94959991	    -23.65388039	    -31.66644821	      5.36366792	      1.04783101
      0.58000000	      9.11633802	     -2.47901090	     -4.29853132	      1.55093442	      0.95615186	      0.62828197	     -1.87552148	      3.67733386	     -3.30560827	     46.14271936	      0.00000000	      0.00000000	     23.98187553	     -4.55724438	     20.93107334	     -3.50304443	      1.37255207	    101.32178901	      0.00000000	      0.00000000	     -6.06633853	    -23.42472472	    -31.63333796	      4.39495695	      1.41352222
      0.58500000	      8.78026183	     -1.99062687	     -4.44226734	      1.56663669	      0.95844788	      0.62900307	     -2.95761099	      3.12370128	     -3.22078135	     45.10854172	      0.00000000	      0.00000000	     23.35592145	     -4.34090249	     22.18622220	     -3.12757999	      0.92086016	    100.07588347	      0.00000000	      0.00000000	     -5.57014967	    -23.41786252	    -31.04802073	      3.72526934	      1.93092975
      0.59000000	      8.58525232	     -1.30773919	     -4.56915014	      1.58217578	      0.96093158	      0.62997978	     -4.18451497	      2.37197808	     -3.14789590	     44.03339760	      0.00000000	      0.00000000	     22.65436779	     -4.29027242	     23.22748562	     -2.52607433	      0.43487679	     98.58439791	      0.00000000	      0.00000000	     -4.70839307	    -23.22987227	    -30.60243746	      2.80914000	      2.44870240
      0.59500000	      8.36275537	     -0.75716980	     -4.66307446	      1.59778438	      0.96389989	      0.63055513	     -5.33136006	      1.71328147	     -3.02871544	     43.03973158	      0.00000000	      0.00000000	     21.66049958	     -4.06063408	     24.20791973	     -2.05055979	      0.09077661	     96.95079888	      0.00000000	      0.00000000	     -4.53724888	    -22.87293504	    -30.12142817	      2.08286473	      2.86090559
      0.60000000	      8.47530686	     -0.16859863	     -4.80177573	      1.61367765	      0.96740134	      0.63171050	     -6.85409429	      0.97651011	     -3.15808890	     41.90445347	      0.00000000	      0.00000000	     20.43057543	     -4.04027648	     24.68918452	     -1.58572551	     -0.50813948	     95.13018427	      0.00000000	      0.00000000	     -3.64650024	    -22.72923883	    -30.02572607	      1.18890509	      3.50277829
      0.60500000	      8.34307269	      0.34066731	     -4.89972919	      1.62973829	      0.97074163	      0.63248838	     -8.07546029	      0.35393561	     -3.20633330	     40.85962399	      0.00000000	      0.00000000	     18.77762576	     -3.75473316	     25.36181522	     -1.16688706	     -0.91813696	     93.25483110	      0.00000000	      0.00000000	     -3.26010357	    -22.44172528	    -29.60903419	      0.49395412	      3.99159002
      0.61000000	      8.48035073	      0.81288486	     -4.89500719	      1.64590168	      0.97483189	      0.63289408	     -9.54197018	     -0.35586235	     -3.59146912	     39.83432955	      0.00000000	      0.00000000	     17.05754761	     -3.56373820	     25.56723574	     -0.70825958	     -1.27944868	     91.06300199	      0.00000000	      0.00000000	     -2.74467130	    -22.10785285	    -29.54540677	     -0.20730761	      4.59401120
      0.61500000	      8.43156758	      1.44721193	     -4.90503101	      1.66219248	      0.97882340	      0.63352855	    -10.84893782	     -1.09400383	     -3.63903030	     38.64793274	      0.00000000	      0.00000000	     15.19499489	     -3.53164458	     25.94569858	     -0.15658953	     -1.80416100	     88.77401784	      0.00000000	      0.00000000	     -2.09987146	    -22.05966771	    -29.20270695	     -1.04114636	      4.92614841
      0.62000000	      8.34862554	      2.01217629	     -4.88151654	      1.67849389	      0.98290396	      0.63398102	    -11.99212616	     -1.79485258	     -3.98542255	     37.66027741	      0.00000000	      0.00000000	     13.02621889	     -3.63988102	     26.28428095	      0.35145816	     -2.26222664	     86.33714402	      0.00000000	      0.00000000	     -1.90044201	    -21.86720033	    -28.80759051	     -1.80979139	      5.36349206
      0.62500000	      8.29209909	      2.46741301	     -4.66448969	      1.69477570	      0.98718274	      0.63445295	    -13.21483708	     -2.29147166	     -4.26139043	     36.56111522	      0.00000000	      0.00000000	     10.60080819	     -3.43233731	     26.53032378	      0.82786013	     -2.49468493	     83.76435763	      0.00000000	      0.00000000	     -1.60400889	    -21.72008427	    -28.51783596	     -2.36864664	      5.55378717
      0.63000000	      8.36891672	      3.16491166	     -4.43939907	      1.71154344	      0.99158008	      0.63458475	    -14.56912618	     -3.11327259	     -4.96154996	     35.42102087	      0.00000000	      0.00000000	      8.12923100	     -3.51718320	     26.48412769	      1.70686998	     -2.64676222	     80.96968153	      0.00000000	      0.00000000	     -1.28378466	    -21.52019840	    -28.27595043	     -3.21105955	      5.76102421
      0.63500000	      8.58964165	      3.78160744	     -4.40965888	      1.72850732	      0.99615786	      0.63519757	    -16.13931055	     -3.79770992	     -5.47440269	     34.06945508	      0.00000000	      0.00000000	      5.54219421	     -4.34232421	     26.09885537	      2.29270106	     -3.20125366	     77.99405259	      0.00000000	      0.00000000	     -1.05844825	    -21.34361698	    -28.22956185	     -4.02952676	      5.94836445
      0.64000000	      8.70241213	      4.40464676	     -4.44052399	      1.74562920	      1.00072276	      0.63523056	    -17.44717081	     -4.59516399	     -6.03669807	     32.87011663	      0.00000000	      0.00000000	      2.55111668	     -4.59662634	     25.74253820	      2.91949384	     -3.76646619	     74.86207636	      0.00000000	      0.00000000	     -0.81505427	    -21.16554212	    -28.00269420	     -4.84228882	      6.22279177
      0.64500000	      8.55143564	      4.95358527	     -4.24789071	      1.76293795	      1.00501248	      0.63491811	    -18.44120840	     -5.32595089	     -6.80989396	     31.85312503	      0.00000000	      0.00000000	     -0.52809270	     -3.85236140	     25.61633725	      3.58922600	     -4.01604320	     71.65845485	      0.00000000	      0.00000000	     -0.82557263	    -20.93996317	    -27.47214248	     -5.44511413	      6.39309842
      0.65000000	      8.63294292	      5.72008910	     -4.03452079	      1.78016587	      1.00949658	      0.63493721	    -19.71078930	     -6.11940643	     -7.70148929	     30.68490591	      0.00000000	      0.00000000	     -3.47777467	     -4.10344915	     25.11209927	      4.46013751	     -4.45134407	     68.16897656	      0.00000000	      0.00000000	     -0.76734239	    -20.70576559	    -27.27396797	     -6.36786639	      6.29795145
      0.65500000	      8.64738940	      6.29964029	     -3.69426660	      1.79748177	      1.01378810	      0.63451027	    -20.86661557	     -6.76497120	     -8.83482774	     29.71249436	      0.00000000	      0.00000000	     -6.29025148	     -3.88069285	     24.60926278	      5.22012047	     -4.71524885	     64.60772310	      0.00000000	      0.00000000	     -0.75891107	    -20.72875901	    -27.02789255	     -6.93449742	      6.21245300
      0.66000000	      8.56116257	      6.76950318	     -3.47844947	      1.81484902	      1.01787132	      0.63474438	    -21.85979531	     -7.21464186	     -9.54439223	     28.77595950	      0.00000000	      0.00000000	     -8.98206782	     -3.75647248	     24.12203336	      5.71393995	     -5.08638765	     60.93009309	      0.00000000	      0.00000000	     -1.00176662	    -20.36874800	    -26.59641031	     -7.57656341	      6.09944345
      0.66500000	      8.41614111	      7.39073438	     -3.14798600	      1.83233848	      1.02171074	      0.63443052	    -22.77274282	     -7.81799276	    -10.54685475	     27.87511716	      0.00000000	      0.00000000	    -11.77538933	     -3.75606368	     23.61150872	      6.49303159	     -5.44467086	     57.07010285	      0.00000000	      0.00000000	     -1.04720037	    -20.23778061	    -26.15880921	     -8.25802727	      5.98061242
      0.67000000	      8.52867263	      7.88474191	     -2.97080416	      1.85004534	      1.02557663	      0.63445572	    -23.96485642	     -8.23640696	    -11.15008001	     27.01016841	      0.00000000	      0.00000000	    -14.22425954	     -3.86279298	     22.72529787	      7.05683962	     -5.89783629	     53.10484699	      0.00000000	      0.00000000	     -1.52977303	    -19.81919736	    -25.95804917	     -8.88126732	      5.84429908
      0.67500000	      8.38209397	      8.32669254	     -2.65956337	      1.86736896	      1.02876672	      0.63418651	    -24.77422536	     -8.60992984	    -11.87615249	     26.31983221	      0.00000000	      0.00000000	    -16.76514135	     -3.85420692	     22.12444069	      7.64862946	     -6.25112395	     49.21155755	      0.00000000	      0.00000000	     -1.47044347	    -19.29212865	    -25.52545683	     -9.41475040	      5.85071214
      0.68000000	      8.39028179	      8.57551725	     -2.31430291	      1.88505122	      1.03204875	      0.63381330	    -25.81673146	     -8.69779552	    -12.37063933	     25.49923589	      0.00000000	      0.00000000	    -19.22371467	     -3.87790404	     21.24291082	      8.02051633	     -6.73832348	     45.24481986	      0.00000000	      0.00000000	     -1.71330023	    -18.29491326	    -25.25329432	     -9.64792674	      5.65476664
      0.68500000	      8.42665934	      8.91236662	     -2.12337774	      1.90256669	      1.03490585	      0.63372016	    -26.75526594	     -8.92396380	    -12.82926972	     24.89208479	      0.00000000	      0.00000000	    -21.24679550	     -4.25799235	     20.24813628	      8.47521282	     -7.22894079	     41.05869666	      0.00000000	      0.00000000	     -1.99098817	    -17.35084950	    -24.99770189	    -10.11053440	      5.71928958
      0.69000000	      8.27899028	      8.99754378	     -1.71135981	      1.92004535	      1.03722573	      0.63352845	    -27.42442319	     -8.72993698	    -12.98145116	     24.43822135	      0.00000000	      0.00000000	    -23.45117945	     -4.68648243	     19.48762633	      8.73059985	     -7.56934467	     37.08464784	      0.00000000	      0.00000000	     -2.04396923	    -16.16595172	    -24.54792627	    -10.23527979	      5.81623541
      0.69500000	      8.27781373	      8.85336883	     -1.40467546	      1.93718049	      1.03960823	      0.63365962	    -28.08212826	     -8.39214285	    -13.27247607	     24.12318978	      0.00000000	      0.00000000	    -25.76859226	     -5.38223368	     18.53287337	      8.70376966	     -8.00425899	     33.04964246	      0.00000000	      0.00000000	     -2.07027402	    -14.43935791	    -24.33555722	    -10.16242517	      5.80277300
      0.70000000	      8.20695764	      8.90370417	     -1.21686562	      1.95458192	      1.04136914	      0.63387068	    -28.66383610	     -8.19229687	    -12.95138929	     23.80538733	      0.00000000	      0.00000000	    -27.76892142	     -6.22335599	     17.67353188	      8.82036468	     -8.91980149	     29.09930963	      0.00000000	      0.00000000	     -2.49005120	    -12.54561109	    -23.97153128	    -10.34914614	      5.82748266
      0.70500000	      8.19499275	      8.69579755	     -1.00696349	      1.97160884	      1.04282617	      0.63344306	    -29.08930226	     -7.81371619	    -12.64968613	     23.83794286	      0.00000000	      0.00000000	    -30.33750427	     -7.77103679	     16.73823397	      8.76725744	     -9.68208228	     25.26781558	      0.00000000	      0.00000000	     -2.29421323	    -10.08157098	    -23.75659169	    -10.13025675	      5.87446482
      0.71000000	      8.03621351	      8.30359862	     -0.58248638	      1.98836931	      1.04389952	      0.63316641	    -29.34079897	     -7.07559488	    -12.11388024	     23.85882933	      0.00000000	      0.00000000	    -32.76282002	     -8.84622158	     16.13398790	      8.50031934	    -10.35615888	     21.86047136	      0.00000000	      0.00000000	     -2.14117745	     -7.10099035	    -23.43096557	     -9.68898322	      5.81670692
      0.71500000	      7.92560946	      7.88268926	     -0.42415823	      2.00515212	      1.04457878	      0.63297925	    -29.40096480	     -6.55097286	    -11.48579338	     24.45290022	      0.00000000	      0.00000000	    -34.59835070	     -9.45775166	     15.48693222	      8.20732652	    -11.18977832	     18.54244344	      0.00000000	      0.00000000	     -1.87605707	     -4.37905920	    -23.11968622	     -9.30654233	      5.95101987
      0.72000000	      7.88270695	      7.55535241	     -0.30594482	      2.02194010	      1.04508386	      0.63313298	    -29.49177334	     -6.00831411	    -10.59785653	     25.05439347	      0.00000000	      0.00000000	    -36.16987498	    -10.46292556	     14.79387196	      7.97581967	    -12.14437114	     15.44877325	      0.00000000	      0.00000000	     -1.45856835	     -1.01311573	    -22.86916761	     -9.02808440	      6.06650791
      0.72500000	      7.74268701	      7.18684412	     -0.11754626	      2.03843344	      1.04528184	      0.63267356	    -29.33183347	     -5.55206356	     -9.78589657	     26.08887706	      0.00000000	      0.00000000	    -37.15800874	    -10.78427610	     14.33848986	      7.76871266	    -12.80438322	     12.68171395	      0.00000000	      0.00000000	     -1.03583881	      2.26870974	    -22.55295146	     -8.61850950	      6.34870042
      0.73000000	      7.74499727	      6.71538252	     -0.05747812	      2.05474851	      1.04537099	      0.63272815	    -29.22513382	     -4.93242500	     -8.62205186	     27.26425230	      0.00000000	      0.00000000	    -37.53969524	    -11.45560858	     13.72140519	      7.43249082	    -13.67849476	     10.09033317	      0.00000000	      0.00000000	     -0.22947826	      5.82746761	    -22.41512241	     -8.19124152	      6.49184493
      0.73500000	      7.54646531	      6.41946982	      0.06872211	      2.07124487	      1.04489158	      0.63211742	    -28.83054434	     -4.61363786	     -7.89267070	     28.68336084	      0.00000000	      0.00000000	    -37.63964249	    -11.38968869	     13.33336238	      7.36682032	    -13.81131687	      7.53064753	      0.00000000	      0.00000000	      0.01964773	      8.32092668	    -22.01537683	     -7.81092667	      6.60904440
      0.74000000	      7.57301003	      6.00132304	      0.21309979	      2.08719969	      1.04441233	      0.63164823	    -28.51965644	     -4.19172712	     -7.23331454	     30.40504181	      0.00000000	      0.00000000	    -36.96734514	    -10.91336148	     13.00439860	      7.03807207	    -14.66855220	      5.86196377	      0.00000000	      0.00000000	      0.85163149	     11.91866900	    -21.96405896	     -7.40917588	      6.83699578
      0.74500000	      7.58907188	      5.64955215	      0.13442789	      2.10336006	      1.04370838	      0.63166147	    -28.08981497	     -3.90961043	     -6.53665964	     32.32073666	      0.00000000	      0.00000000	    -36.40227886	    -10.83514731	     12.59198000	      6.77865946	    -15.34925326	      4.16412778	      0.00000000	      0.00000000	      1.57671324	     14.88352150	    -21.87982024	     -7.10221046	      7.14422399
      0.75000000	      7.65895313	      5.42544818	      0.19130848	      2.11937024	      1.04288201	      0.63106697	    -27.71677571	     -3.71789867	     -5.94083587	     34.22545043	      0.00000000	      0.00000000	    -35.63647602	    -10.60362262	     12.15991926	      6.72832645	    -15.61343125	      2.69207784	      0.00000000	      0.00000000	      2.17996047	     17.09428562	    -21.87998552	     -6.88976953	      7.19065057
      0.75500000	      7.76178054	      5.32233194	      0.24797665	      2.13527656	      1.04189544	      0.63075650	    -27.33696397	     -3.65466846	     -5.56809256	     36.17942917	      0.00000000	      0.00000000	    -35.21199804	    -10.74628074	     11.73652273	      6.80281568	    -15.43265527	      1.44307350	      0.00000000	      0.00000000	      2.81930077	     18.09292532	    -21.97088792	     -6.82253853	      7.07187384
      0.76000000	      7.89671478	      5.08650388	      0.24891416	      2.15090378	      1.04073852	      0.63060536	    -26.85833492	     -3.48624850	     -5.20909908	     38.27316247	      0.00000000	      0.00000000	    -34.41699163	    -10.94213810	     11.41951842	      6.66146386	    -15.48704969	      0.65484927	      0.00000000	      0.00000000	      3.24902754	     19.35503392	    -22.07369325	     -6.60149485	      7.16771944
      0.76500000	      7.97663104	      5.06755184	      0.30048142	      2.16683861	      1.03926352	      0.63013238	    -26.32092289	     -3.64072149	     -5.31224278	     40.49395261	      0.00000000	      0.00000000	    -33.49816301	    -11.10114814	     11.29523622	      6.76504493	    -15.76493712	      0.30574087	      0.00000000	      0.00000000	      3.64873174	     20.38975503	    -22.13141348	     -6.60910546	      7.22758486
      0.77000000	      8.29604314	      4.90710552	      0.43856898	      2.18228634	      1.03812746	      0.62983493	    -26.08268183	     -3.48865784	     -5.25313505	     42.35409385	      0.00000000	      0.00000000	    -33.61728796	    -11.00690980	     11.02373554	      6.67459473	    -15.77676108	      0.36935667	      0.00000000	      0.00000000	      3.76332931	     20.51778550	    -22.58709361	     -6.48241310	      7.20410728
      0.77500000	      8.62443618	      4.78260501	      0.47595402	      2.19764434	      1.03682829	      0.63008520	    -25.72281970	     -3.45354670	     -5.20558906	     44.41224837	      0.00000000	      0.00000000	    -33.62635874	    -11.01341190	     10.71305746	      6.53866122	    -15.61833350	      0.52441252	      0.00000000	      0.00000000	      3.99896879	     20.64436491	    -23.02181621	     -6.44888706	      7.18097513
      0.78000000	      8.79506699	      4.93907180	      0.34878610	      2.21312485	      1.03480430	      0.63021077	    -25.07816362	     -3.84377120	     -5.24301421	     46.90235182	      0.00000000	      0.00000000	    -32.54801290	    -11.66119713	     10.46534752	      6.72473695	    -15.05791375	      0.71271183	      0.00000000	      0.00000000	      5.06770129	     20.60800735	    -23.10064371	     -6.71312485	      7.10173424
      0.78500000	      9.13657140	      5.02193147	      0.51342305	      2.22834343	      1.03291892	      0.63026249	    -24.72286552	     -4.02396332	     -5.60890262	     49.05926908	      0.00000000	      0.00000000	    -31.90760113	    -12.26490623	     10.21442450	      6.79669868	    -14.65444575	      1.38800187	      0.00000000	      0.00000000	      5.48720820	     20.30020938	    -23.55731571	     -6.85820916	      7.00354721
      0.79000000	      9.32864682	      5.34665169	      0.52920223	      2.24364402	      1.03064646	      0.63005862	    -24.11851992	     -4.57116491	     -5.87451508	     51.35318440	      0.00000000	      0.00000000	    -31.73422472	    -12.80763086	     10.01570834	      7.24032090	    -13.58216133	      1.96429051	      0.00000000	      0.00000000	      5.64968557	     18.24662296	    -23.82619447	     -7.26290536	      6.79768075
      0.79500000	      9.79330901	      5.56912524	      0.48907766	      2.25887911	      1.02863240	      0.63028099	    -23.78296981	     -4.99843927	     -6.01111216	     53.50031833	      0.00000000	      0.00000000	    -31.67207009	    -13.29715096	      9.46232210	      7.43001973	    -12.66901402	      2.57573585	      0.00000000	      0.00000000	      6.17631915	     17.83403871	    -24.36256001	     -7.60483410	      6.54922392
      0.80000000	     10.28128380	      5.92087722	      0.55831647	      2.27418744	      1.02611868	      0.62999704	    -23.51967488	     -5.62171815	     -6.47789291	     55.65165500	      0.00000000	      0.00000000	    -31.74108685	    -13.76632054	      8.97979228	      7.82942548	    -11.75377900	      3.61255700	      0.00000000	      0.00000000	      7.00455807	     16.70380610	    -24.95503007	     -8.02995306	      6.40310729
      0.80500000	     10.47307024	      6.19868511	      0.66440959	      2.28901679	      1.02314188	      0.62998147	    -22.78932655	     -6.09082509	     -6.84305178	     57.91894727	      0.00000000	      0.00000000	    -31.87177498	    -14.99793977	      8.83087329	      8.17108046	    -10.46657154	      4.51347166	      0.00000000	      0.00000000	      6.40893354	     14.11715525	    -25.27643610	     -8.34200946	      5.79901353
      0.81000000	     11.24084220	      7.04329021	      0.57175166	      2.30443492	      1.02086131	      0.62932441	    -22.85243538	     -7.32023162	     -7.26292914	     59.89012838	      0.00000000	      0.00000000	    -32.17439682	    -15.51236229	      7.86898588	      9.18700628	     -9.60277258	      5.44621684	      0.00000000	      0.00000000	      5.75627844	     12.49869885	    -26.19344039	     -9.21191021	      5.37193711
      0.81500000	     11.36884680	      7.23556925	      0.84879379	      2.31942872	      1.01754754	      0.62898353	    -22.08388614	     -7.73311448	     -7.78059383	     62.10043701	      0.00000000	      0.00000000	    -32.02582811	    -16.35940665	      7.94601372	      9.44734566	     -9.10469021	      7.06083159	      0.00000000	      0.00000000	      5.12880073	     10.41991442	    -26.40596510	     -9.38286393	      4.91260674
      0.82000000	     11.76097362	      7.71846626	      0.99260910	      2.33439579	      1.01414352	      0.62870910	    -21.59820538	     -8.43854906	     -8.12767351	     64.29167854	      0.00000000	      0.00000000	    -31.71771478	    -17.23236108	      7.69897223	     10.05374320	     -8.81722567	      8.51705764	      0.00000000	      0.00000000	      3.67134072	      8.27936297	    -26.93459772	     -9.90074671	      4.28114838
      0.82500000	     12.20227076	      8.16653900	      1.09826138	      2.34936003	      1.01047064	      0.62800636	    -21.13748024	     -9.18660626	     -8.43227081	     66.43405021	      0.00000000	      0.00000000	    -31.68948469	    -17.97283720	      7.42737292	     10.68533229	     -8.50901962	     10.15736998	      0.00000000	      0.00000000	      2.47182257	      5.71832390	    -27.51465890	    -10.29133032	      3.79329836
      0.83000000	     12.46072009	      8.47877950	      1.25380946	      2.36402130	      1.00658731	      0.62753942	    -20.38874933	     -9.73009010	     -8.56963653	     68.66127179	      0.00000000	      0.00000000	    -31.30799872	    -18.28246427	      7.41285411	     11.13831129	     -8.39954007	     11.84748848	      0.00000000	      0.00000000	      0.90889014	      3.42033522	    -27.91451545	    -10.55417685	      3.33936080
      0.83500000	     12.75218672	      8.89457409	      1.44676281	      2.37874891	      1.00257033	      0.62708044	    -19.72410531	    -10.37703523	     -8.74396509	     70.75751857	      0.00000000	      0.00000000	    -30.82329871	    -19.32417456	      7.35122037	     11.71860736	     -8.27013054	     13.53761879	      0.00000000	      0.00000000	      0.13218417	      1.42352371	    -28.38180468	    -10.94496492	      2.80406891
      0.84000000	     12.81431877	      9.30957413	      1.69942459	      2.39314030	      0.99838869	      0.62648182	    -18.67795732	    -11.02410358	     -8.94360748	     72.98662299	      0.00000000	      0.00000000	    -30.19863799	    -20.00366752	      7.66589671	     12.28243387	     -8.20221090	     15.52109258	      0.00000000	      0.00000000	     -0.85122389	     -0.64575614	    -28.63389839	    -11.28711579	      2.10653654
      0.84500000	     12.80093215	      9.76964371	      2.13374404	      2.40726560	      0.99410462	      0.62562199	    -17.58148875	    -11.69970058	     -9.26207208	     75.10131106	      0.00000000	      0.00000000	    -29.40924383	    -20.61861670	      8.23572896	     12.82294073	     -8.20446577	     17.90592819	      0.00000000	      0.00000000	     -1.27495873	     -2.10259738	    -28.87517571	    -11.58966808	      1.52490873
      0.85000000	     12.56127596	     10.16379962	      2.40338986	      2.42102044	      0.98954545	      0.62499683	    -16.04456285	    -12.28873383	     -9.11848283	     77.44635073	      0.00000000	      0.00000000	    -28.47809241	    -21.03088707	      9.15427504	     13.29803543	     -8.01078178	     20.43672164	      0.00000000	      0.00000000	     -2.41972048	     -4.25795780	    -28.89001759	    -11.95367728	      0.49747598
      0.85500000	     12.56053501	     10.86259074	      2.88173313	      2.43444597	      0.98536246	      0.62393547	    -14.88332557	    -13.25100314	     -9.36165524	     79.56628793	      0.00000000	      0.00000000	    -27.30409000	    -21.28085641	      9.83352864	     14.19142772	     -7.45149892	     23.07369134	      0.00000000	      0.00000000	     -3.30117481	     -7.13120070	    -29.26470034	    -12.49686616	     -0.39883441
      0.86000000	     12.78828012	     11.44488813	      2.98867690	      2.44827873	      0.98153671	      0.62363689	    -13.82659742	    -14.00766808	     -9.11200541	     81.52011960	      0.00000000	      0.00000000	    -26.19807531	    -21.75480144	     10.41414330	     14.88519257	     -7.08860080	     26.23773940	      0.00000000	      0.00000000	     -2.41702302	     -8.72773431	    -29.82150988	    -13.07737376	     -1.04227337
      0.86500000	     12.95947895	     11.61874721	      3.55467671	      2.46177533	      0.97798296	      0.62257271	    -12.84146947	    -14.22380181	     -9.23069130	     83.25911235	      0.00000000	      0.00000000	    -25.26265860	    -21.46817029	     11.21927094	     15.28197421	     -6.12467496	     29.90999259	      0.00000000	      0.00000000	     -1.81373509	    -11.14250284	    -30.34957142	    -12.92618123	     -2.05478435
      0.87000000	     13.15312485	     11.94298983	      3.83435152	      2.47550093	      0.97456493	      0.62235610	    -11.70457972	    -14.56116093	     -8.93451880	     85.00576716	      0.00000000	      0.00000000	    -24.06793697	    -21.63132384	     11.73561081	     15.76330633	     -5.39884735	     33.11423805	      0.00000000	      0.00000000	     -0.38820267	    -13.01209470	    -30.82086401	    -13.15565279	     -2.82280189
      0.87500000	     13.41638702	     12.07375428	      4.31348475	      2.48917906	      0.97151565	      0.62189957	    -10.73322130	    -14.70292347	     -8.92981848	     86.63567183	      0.00000000	      0.00000000	    -23.15843054	    -21.73456105	     11.98228102	     16.19046985	     -4.24966594	     36.11282043	      0.00000000	      0.00000000	      0.75428400	    -14.82987269	    -31.44033516	    -13.09703940	     -3.48466888
      0.88000000	     13.78216225	     12.20990528	      4.75417481	      2.50293050	      0.96902163	      0.62152028	     -9.87072504	    -14.78493420	     -8.84419846	     87.87326890	      0.00000000	      0.00000000	    -22.24271533	    -21.86720258	     11.77113449	     16.63472622	     -2.98867666	     38.55291473	      0.00000000	      0.00000000	      1.94260177	    -16.06210016	    -32.16567336	    -13.00021426	     -4.17749931
      0.88500000	     13.75726030	     11.96938483	      5.37254313	      2.51685438	      0.96632393	      0.62127697	     -8.52275364	    -14.37188888	     -8.74657917	     89.12891324	      0.00000000	      0.00000000	    -21.20854954	    -21.90047623	     11.75200746	     16.59291128	     -1.95815655	     40.68202126	      0.00000000	      0.00000000	      3.37556773	    -17.02565404	    -32.34017030	    -12.48298250	     -4.95756333
      0.89000000	     14.15680325	     12.17192335	      5.53886786	      2.53109643	      0.96427614	      0.62092364	     -7.63846112	    -14.73166784	     -8.52876051	     90.23295262	      0.00000000	      0.00000000	    -20.57218774	    -21.94118110	     10.87131986	     16.95154218	     -1.31412564	     42.00750474	      0.00000000	      0.00000000	      4.82611203	    -17.66750146	    -33.00510877	    -12.50156868	     -5.34572907
      0.89500000	     14.35136800	     12.00799342	      5.37296575	      2.54545575	      0.96270416	      0.62078838	     -6.25416318	    -14.58249561	     -7.68778963	     91.23409402	      0.00000000	      0.00000000	    -19.65022184	    -22.10470964	      9.99628985	     16.78307518	     -1.07170480	     42.81082238	      0.00000000	      0.00000000	      6.43648225	    -17.92869081	    -33.25566184	    -12.31117991	     -5.62560757
      0.90000000	     14.40583867	     11.66088051	      5.48428844	      2.55961937	      0.96070426	      0.62047850	     -4.81511920	    -14.22426935	     -7.08457130	     92.19372066	      0.00000000	      0.00000000	    -18.28731849	    -21.68847887	      9.38016985	     16.46169704	     -0.42586479	     44.00342230	      0.00000000	      0.00000000	      8.51893935	    -17.12871574	    -33.33111142	    -11.88674248	     -5.75121649
      0.90500000	     14.70475845	     11.35865319	      5.45053153	      2.57397446	      0.95925009	      0.62028867	     -3.63502061	    -13.89479266	     -6.48676631	     92.91914787	      0.00000000	      0.00000000	    -17.61614788	    -21.59056247	      8.33224543	     16.10811606	     -0.10977729	     44.78303658	      0.00000000	      0.00000000	     10.32457024	    -16.82786823	    -33.66806771	    -11.49668805	     -5.94032319
      0.91000000	     14.87372057	     11.16837020	      5.27351169	      2.58855161	      0.95839276	      0.62025080	     -2.29473594	    -13.71736687	     -5.77209333	     93.46879262	      0.00000000	      0.00000000	    -17.18601964	    -21.82472895	      7.15246288	     15.88110307	      0.03418621	     44.90993399	      0.00000000	      0.00000000	     11.34146843	    -17.15534570	    -33.76840116	    -11.34127399	     -6.18061172
      0.91500000	     14.96168995	     10.79300707	      5.19249350	      2.60314793	      0.95739923	      0.62023356	     -0.89413309	    -13.38309536	     -5.30052366	     93.93281993	      0.00000000	      0.00000000	    -16.44768256	    -22.03447030	      6.14344011	     15.47069087	      0.10628024	     45.26734144	      0.00000000	      0.00000000	     12.92595900	    -17.49568381	    -33.76476917	    -10.89560417	     -6.54904388
      0.92000000	     14.96267143	     10.40311256	      5.16282052	      2.61774336	      0.95663696	      0.62041166	      0.55427562	    -12.90403694	     -4.76834421	     94.26178945	      0.00000000	      0.00000000	    -15.55000167	    -22.14114858	      5.23604737	     14.98123523	      0.23751666	     45.70067511	      0.00000000	      0.00000000	     14.40529256	    -17.24587422	    -33.69114798	    -10.50209209	     -6.88450996
      0.92500000	     14.93207714	     10.09306047	      5.19360760	      2.63215229	      0.95639328	      0.62066276	      2.01222530	    -12.49080098	     -4.35659172	     94.37345046	      0.00000000	      0.00000000	    -15.00853659	    -22.25735989	      4.11572489	     14.56366478	      0.40388355	     45.51558677	      0.00000000	      0.00000000	     15.55881687	    -17.13084812	    -33.60718402	    -10.15367050	     -7.11219032
      0.93000000	     15.00841961	      9.69847354	      5.07742673	      2.64671643	      0.95612664	      0.62071485	      3.35474065	    -12.03252840	     -3.85269035	     94.42307983	      0.00000000	      0.00000000	    -14.15122184	    -22.49656558	      3.04626615	     14.12705687	      0.63439535	     45.67172660	      0.00000000	      0.00000000	     16.77906858	    -17.21368012	    -33.57699190	     -9.70628938	     -7.28971316
      0.93500000	     14.92621786	      9.19971404	      5.01182303	      2.66099764	      0.95601664	      0.62114876	      4.89508335	    -11.40218208	     -3.44655876	     94.33769732	      0.00000000	      0.00000000	    -13.44014928	    -22.52669002	      2.18387505	     13.46874189	      0.60926396	     45.83983161	      0.00000000	      0.00000000	     17.83587915	    -16.94960262	    -33.36901851	     -9.21934008	     -7.45137785
      0.94000000	     14.74844172	      8.60817257	      5.01621421	      2.67554503	      0.95655342	      0.62134546	      6.44534459	    -10.62035071	     -2.98346451	     94.07638795	      0.00000000	      0.00000000	    -12.71165920	    -22.54783758	      1.35001291	     12.75597848	      0.89657012	     45.89088450	      0.00000000	      0.00000000	     18.81430331	    -16.01152483	    -32.99381721	     -8.62525433	     -7.43369414
      0.94500000	     14.82867154	      8.29270158	      4.76068141	      2.68989595	      0.95725768	      0.62189222	      7.77107337	    -10.19712879	     -2.48910097	     93.77140389	      0.00000000	      0.00000000	    -12.13137093	    -22.74142583	      0.16644868	     12.29351023	      0.64444333	     45.65038652	      0.00000000	      0.00000000	     19.27384612	    -16.10971846	    -32.95572090	     -8.34631094	     -7.70231034
      0.95000000	     14.80030246	      7.77114758	      4.80665590	      2.70453425	      0.95834899	      0.62211155	      8.96145493	     -9.50714586	     -2.26443535	     93.12231028	      0.00000000	      0.00000000	    -11.30311931	    -23.02163167	     -0.89429951	     11.63745707	      0.77988762	     45.46154609	      0.00000000	      0.00000000	     19.63694071	    -16.10830029	    -32.77576106	     -7.74406691	     -7.94003189
      0.95500000	     14.76767020	      7.28415893	      4.74628493	      2.71921152	      0.95986746	      0.62240452	     10.15150433	     -8.82570379	     -1.97113628	     92.32785919	      0.00000000	      0.00000000	    -10.61619417	    -23.20462942	     -2.05556318	     11.01864145	      0.84887395	     45.03825089	      0.00000000	      0.00000000	     19.87282331	    -16.00777939	    -32.52688214	     -7.21002642	     -8.18081749
      0.96000000	     14.90168634	      6.76564768	      4.78411292	      2.73386509	      0.96182314	      0.62271086	     11.05386658	     -8.17164697	     -1.97467915	     91.38058126	      0.00000000	      0.00000000	     -9.83042921	    -23.56356625	     -3.45063331	     10.25670558	      0.80310918	     44.48956207	      0.00000000	      0.00000000	     20.06562456	    -15.69415278	    -32.46542277	     -6.58056229	     -8.55829873
      0.96500000	     15.06696799	      6.27855942	      4.88921621	      2.74870244	      0.96402911	      0.62280128	     11.76112247	     -7.50801808	     -1.91272637	     90.20234168	      0.00000000	      0.00000000	     -9.17578504	    -23.69217769	     -4.96468207	      9.56562987	      0.89864144	     43.81087935	      0.00000000	      0.00000000	     19.82284020	    -15.40215935	    -32.43412415	     -5.92990236	     -8.97646888
      0.97000000	     15.30623272	      5.76091430	      4.95238772	      2.76346133	      0.96689290	      0.62305638	     12.32703582	     -6.88174462	     -2.08937228	     88.77603413	      0.00000000	      0.00000000	     -8.64114726	    -23.81899013	     -6.61807738	      8.80239691	      0.85913855	     42.86289909	      0.00000000	      0.00000000	     19.60725259	    -15.21542680	    -32.50611010	     -5.25058995	     -9.40322368
      0.97500000	     15.06954878	      5.44871272	      4.88423316	      2.77869390	      0.96932299	      0.62329672	     13.43661565	     -6.53990740	     -2.00625346	     87.44057369	      0.00000000	      0.00000000	     -8.34286877	    -23.86266803	     -7.79861439	      8.40688993	      0.91689840	     41.80737468	      0.00000000	      0.00000000	     19.50043135	    -15.07953255	    -31.98729709	     -4.94497232	     -9.57155962
      0.98000000	     15.13109976	      4.80794369	      4.81131248	      2.79412846	      0.97259740	      0.62388227	     13.99974826	     -5.64068820	     -1.92180683	     85.67131599	      0.00000000	      0.00000000	     -7.56423873	    -23.99123205	     -9.20458738	      7.50049533	      0.68766685	     40.94491186	      0.00000000	      0.00000000	     18.45713622	    -14.71747119	    -31.78939365	     -4.20226230	     -9.97749513
      0.98500000	     15.41294491	      4.36756021	      5.04374449	      2.81001144	      0.97662164	      0.62354169	     14.01738198	     -5.08629529	     -2.22632198	     83.59436015	      0.00000000	      0.00000000	     -6.89794269	    -24.19628384	    -11.07747756	      6.84573751	      0.95689873	     39.64077783	      0.00000000	      0.00000000	     17.61229011	    -14.67291272	    -31.84405093	     -3.48013312	    -10.63781002
      0.99000000	     15.21929225	      4.01210414	      4.68657114	      2.82479220	      0.97964888	      0.62454867	     15.02768701	     -4.56925466	     -1.85623787	     81.87020199	      0.00000000	      0.00000000	     -6.70904121	    -24.24920141	    -12.10073615	      6.34293599	      0.43156957	     38.75540966	      0.00000000	      0.00000000	     16.57458738	    -14.37554670	    -31.44354859	     -3.22830659	    -10.90746978
      0.99500000	     15.14399209	      3.52621185	      4.38890983	      2.83988281	      0.98298951	      0.62553961	     15.68681211	     -3.84141988	     -1.66033007	     79.88669588	      0.00000000	      0.00000000	     -6.37090044	    -24.29353007	    -13.25792694	      5.70498664	     -0.00314548	     37.84785337	      0.00000000	      0.00000000	     15.17090868	    -14.14975411	    -31.12067408	     -2.80643973	    -11.06644340
      1.00000000	     15.18512496	      3.15484206	      4.13601205	      2.85508955	      0.98668498	      0.62619329	     16.05773033	     -3.26082644	     -1.49771671	     77.66899545	      0.00000000	      0.00000000	     -5.76029235	    -24.50501832	    -14.51473317	      5.14439737	     -0.43049748	     37.03135659	      0.00000000	      0.00000000	     13.33986707	    -13.73755579	    -30.95241996	     -2.42676108	    -11.29254984
      1.00500000	     15.43453513	      2.54365576	      4.13604753	      2.87038877	      0.99069398	      0.62677617	     16.03275941	     -2.46027455	     -1.59559914	     75.24779742	      0.00000000	      0.00000000	     -5.55157178	    -24.32280699	    -15.98712505	      4.24584615	     -0.77195116	     36.11131084	      0.00000000	      0.00000000	     11.77895543	    -13.59042639	    -30.97648090	     -1.68703494	    -11.63632328
      1.01000000	     15.41071688	      2.05987069	      3.96988575	      2.88612383	      0.99497860	      0.62767106	     16.21833698	     -1.77744201	     -1.60019498	     72.68282928	      0.00000000	      0.00000000	     -5.08315044	    -24.23325393	    -17.24290635	      3.50756424	     -1.31513486	     35.07433989	      0.00000000	      0.00000000	      9.95704318	    -13.09940418	    -30.67269565	     -1.19968606	    -11.94005138
      1.01500000	     15.10608932	      1.44524305	      3.86647457	      2.90246199	      0.99893735	      0.62823214	     16.59236261	     -1.07937695	     -1.79515116	     69.95524020	      0.00000000	      0.00000000	     -4.87448320	    -24.19640110	    -18.11956661	      2.66904926	     -1.84863460	     34.18673635	      0.00000000	      0.00000000	      7.95927525	    -12.58367006	    -29.97134263	     -0.51324379	    -12.16540197
      1.02000000	     15.40445990	      0.63186736	      3.79882525	      2.91836980	      1.00328106	      0.62893776	     16.16371440	     -0.04232742	     -1.97690836	     66.94879313	      0.00000000	      0.00000000	     -4.60501979	    -24.31892369	    -19.57428325	      1.53498423	     -2.70931323	     33.31142722	      0.00000000	      0.00000000	      5.77952818	    -12.40418963	    -29.97799062	      0.40563957	    -12.28641387
      1.02500000	     14.97665734	      0.11720346	      3.65291312	      2.93413702	      1.00726098	      0.62986781	     16.57894863	      0.64445737	     -1.93167061	     64.01018297	      0.00000000	      0.00000000	     -4.14150789	    -24.06486140	    -20.08542787	      0.77550814	     -3.39907864	     32.64957005	      0.00000000	      0.00000000	      3.60200035	    -11.55129489	    -29.22334892	      0.89829352	    -12.61204237
      1.03000000	     14.70827115	     -0.39196955	      3.44911212	      2.95006244	      1.01122677	      0.63079911	     16.67693451	      1.36791518	     -1.87968877	     60.86110465	      0.00000000	      0.00000000	     -3.90980423	    -24.09842618	    -20.85310958	      0.04977844	     -4.28798619	     31.78809512	      0.00000000	      0.00000000	      1.20376511	    -10.80280193	    -28.65099478	      1.39529911	    -12.82079371
      1.03500000	     15.15377222	     -1.16944921	      3.62204116	      2.96590097	      1.01630962	      0.63129136	     15.70366104	      2.22163892	     -2.44778404	     57.22501465	      0.00000000	      0.00000000	     -3.88879560	    -24.09259137	    -22.40272153	     -1.10514097	     -4.92214634	     30.79952316	      0.00000000	      0.00000000	     -1.42292430	    -10.49807630	    -28.84949094	      2.38390472	    -13.12768650
      1.04000000	     14.85140157	     -1.51011304	      3.56219961	      2.98172227	      1.01989770	      0.63220736	     15.72194061	      2.57911220	     -2.82891173	     54.00115614	      0.00000000	      0.00000000	     -3.83705117	    -23.77914861	    -22.94897569	     -1.71595336	     -5.64840311	     30.20267750	      0.00000000	      0.00000000	     -3.72053524	     -9.69595615	    -28.27071991	      2.74485052	    -13.46613502
      1.04500000	     14.57977251	     -1.84002056	      3.30983558	      2.99785301	      1.02364607	      0.63302600	     15.61585183	      2.93519998	     -3.07007016	     50.66320552	      0.00000000	      0.00000000	     -3.60917209	    -23.39551231	    -23.64669833	     -2.23996385	     -6.73296393	     29.39226381	      0.00000000	      0.00000000	     -6.30579865	     -8.93705168	    -27.67972754	      3.07556404	    -13.62128860
      1.05000000	     14.01623995	     -2.12150629	      2.96747430	      3.01435875	      1.02694864	      0.63390017	     15.69995812	      3.25735394	     -3.22053021	     47.17314859	      0.00000000	      0.00000000	     -3.41242455	    -22.91635432	    -24.06370726	     -2.60839075	     -7.52849761	     28.61520880	      0.00000000	      0.00000000	     -8.75657461	     -7.99269077	    -26.68237519	      3.37592547	    -13.76127173
      1.05500000	     14.29211277	     -2.48923259	      2.69610908	      3.03021340	      1.03091154	      0.63521088	     14.79322721	      3.75022205	     -3.58330825	     43.54731559	      0.00000000	      0.00000000	     -3.13043053	    -22.14897996	    -25.34005313	     -3.18108664	     -8.82374458	     27.78491338	      0.00000000	      0.00000000	    -11.43403958	     -7.46054261	    -26.73955028	      3.69952047	    -13.77631347
      1.06000000	     14.14947980	     -2.73802256	      2.60526545	      3.04651505	      1.03415477	      0.63617341	     14.21090000	      4.07115386	     -4.02913276	     39.74629458	      0.00000000	      0.00000000	     -2.94910195	    -21.28975574	    -26.11251225	     -3.59914118	     -9.43210104	     27.08922215	      0.00000000	      0.00000000	    -13.46641306	     -7.23827031	    -26.27527288	      3.93952958	    -13.95528558
      1.06500000	     13.85888706	     -2.85219898	      2.29961391	      3.06297187	      1.03709145	      0.63710968	     13.79432734	      4.20109697	     -4.56426893	     36.04068851	      0.00000000	      0.00000000	     -2.79759627	    -19.94810175	    -26.69345121	     -3.80247010	    -10.42739452	     26.48190729	      0.00000000	      0.00000000	    -15.87353476	     -6.64419413	    -25.65516803	      4.05898228	    -14.20133836
      1.07000000	     13.90824504	     -2.91816853	      2.01855008	      3.07958573	      1.03987831	      0.63807216	     12.97556895	      4.33610126	     -4.99767530	     32.44280064	      0.00000000	      0.00000000	     -2.26415225	    -18.42908102	    -27.72588531	     -3.91315349	    -11.32089435	     25.65440110	      0.00000000	      0.00000000	    -18.09879247	     -6.45121968	    -25.38530400	      4.12105354	    -14.23888993
      1.07500000	     13.51080161	     -3.05021906	      1.90111857	      3.09602800	      1.04219055	      0.63887836	     12.66907383	      4.48502462	     -5.78555395	     28.88811388	      0.00000000	      0.00000000	     -2.42896844	    -16.27930763	    -28.02936838	     -4.18374540	    -11.91221890	     25.33213819	      0.00000000	      0.00000000	    -20.20852967	     -6.12770942	    -24.63729466	      4.26651246	    -14.38083683
      1.08000000	     13.71503823	     -2.73175783	      1.75228144	      3.11217783	      1.04467115	      0.63971224	     11.63654335	      4.18674260	     -6.28444726	     25.37768457	      0.00000000	      0.00000000	     -1.69639515	    -13.66021402	    -28.97020242	     -3.97304951	    -12.31692513	     24.86781353	      0.00000000	      0.00000000	    -22.26037490	     -6.21738975	    -24.60745648	      3.91841912	    -14.66292473
      1.08500000	     13.45162232	     -2.56058856	      1.36842074	      3.12910232	      1.04654706	      0.64072497	     11.19153685	      4.06470625	     -6.73069414	     22.23720564	      0.00000000	      0.00000000	     -1.06178763	    -10.80702394	    -29.50161994	     -3.74894099	    -12.72391379	     24.33826117	      0.00000000	      0.00000000	    -24.81199643	     -6.30183264	    -23.96269192	      3.67081910	    -14.64982492
      1.09000000	     13.42987993	     -2.44918747	      1.10201511	      3.14497622	      1.04793870	      0.64148122	     10.59123549	      4.03944856	     -7.21782140	     19.12488340	      0.00000000	      0.00000000	     -1.15401604	     -8.33346630	    -30.06896075	     -3.54842834	    -12.83929061	     24.13560591	      0.00000000	      0.00000000	    -26.10708028	     -6.83066600	    -23.69384503	      3.58206026	    -14.68923329
      1.09500000	     13.15535234	     -2.18790627	      0.85412742	      3.16107545	      1.04907702	      0.64253145	     10.33491335	      3.79398159	     -7.97330788	     16.44215888	      0.00000000	      0.00000000	     -0.43478150	     -5.15406137	    -30.14550236	     -3.32115895	    -13.20094256	     24.28364321	      0.00000000	      0.00000000	    -28.61093434	     -7.43097052	    -23.15906089	      3.23526138	    -14.79693826
      1.10000000	     13.12349392	     -2.08232798	      0.71432742	      3.17702690	      1.04992883	      0.64333115	      9.76801560	      3.77947107	     -8.31156062	     13.72801778	      0.00000000	      0.00000000	     -0.15552614	     -2.64914573	    -30.53239289	     -3.25856285	    -12.99735819	     24.35981002	      0.00000000	      0.00000000	    -30.42405107	     -7.67673500	    -22.91591526	      3.20372481	    -14.93745764
      1.10500000	     12.83115795	     -1.70625844	      0.71070038	      3.19294047	      1.05065028	      0.64414308	      9.63906677	      3.38944387	     -9.15248340	     11.53580974	      0.00000000	      0.00000000	      0.71147044	      0.88600240	    -30.33753689	     -3.01392283	    -12.47878742	     24.80020028	      0.00000000	      0.00000000	    -33.09626997	     -8.93215536	    -22.39565916	      2.81551215	    -15.11161584
      1.11000000	     12.77822457	     -1.68881865	      0.54455997	      3.20881178	      1.05072715	      0.64522431	      9.12876197	      3.53745260	     -9.06969971	      9.06478518	      0.00000000	      0.00000000	      0.61659174	      3.17093679	    -30.47792288	     -3.05789903	    -11.95479079	     25.38935418	      0.00000000	      0.00000000	    -34.51975895	     -8.84928995	    -22.08421267	      2.80747885	    -15.13322031
      1.11500000	     12.73400630	     -1.35259563	      0.42341571	      3.22418105	      1.05080483	      0.64600735	      8.90958441	      3.21335856	     -9.64462634	      7.43859561	      0.00000000	      0.00000000	      1.36431778	      6.23563193	    -30.39928269	     -2.78433675	    -11.28370477	     26.24381205	      0.00000000	      0.00000000	    -36.39551479	     -9.74242621	    -21.93603752	      2.45792244	    -15.05239667
      1.12000000	     12.55008195	     -1.31506990	      0.34396998	      3.23951447	      1.05058575	      0.64700072	      8.76230949	      3.32428665	     -9.47241883	      5.71568485	      0.00000000	      0.00000000	      1.52674853	      7.36324553	    -30.03528825	     -2.85107132	    -10.49540853	     27.54706500	      0.00000000	      0.00000000	    -37.02444593	    -10.15288491	    -21.64277073	      2.46218147	    -15.05542507
      1.12500000	     12.45792933	     -1.17175802	      0.30762916	      3.25491197	      1.04997593	      0.64780906	      8.74229626	      3.18703739	    -10.42823004	      4.58059552	      0.00000000	      0.00000000	      2.12345053	     10.80229107	    -29.75742499	     -2.78082437	    -10.00006036	     28.65564885	      0.00000000	      0.00000000	    -38.85940430	    -11.54068902	    -21.36122992	      2.31486190	    -15.22742367
      1.13000000	     12.45849741	     -1.11328277	      0.25178915	      3.27015594	      1.04934755	      0.64882486	      8.51920074	      3.24760966	    -10.05679756	      3.39104221	      0.00000000	      0.00000000	      2.60391678	     11.61717158	    -29.49674536	     -2.85007216	     -9.26196933	     30.11868155	      0.00000000	      0.00000000	    -39.15124795	    -11.69416438	    -21.23574108	      2.27666393	    -15.09077382
      1.13500000	     12.38217825	     -1.02689588	      0.10894440	      3.28513232	      1.04839918	      0.64973568	      8.49106498	      3.23968737	     -9.72806845	      2.53681009	      0.00000000	      0.00000000	      3.14943347	     12.54328528	    -29.05709667	     -2.81799885	     -8.63089147	     31.76904621	      0.00000000	      0.00000000	    -39.27754166	    -12.05113731	    -21.08894798	      2.20320462	    -14.93414589
      1.14000000	     12.18944238	     -0.74786492	      0.05330624	      3.30015944	      1.04724893	      0.65044723	      8.99449911	      2.88515385	    -10.79279599	      2.68337861	      0.00000000	      0.00000000	      3.41587021	     15.43158515	    -28.39275965	     -2.56425337	     -7.73714125	     33.56302306	      0.00000000	      0.00000000	    -39.09209531	    -13.00622569	    -20.80990256	      1.97985699	    -15.02192913
      1.14500000	     12.23507657	     -0.54891911	     -0.03281106	      3.31480189	      1.04605448	      0.65111524	      8.95569165	      2.73491753	    -10.47635463	      2.30777941	      0.00000000	      0.00000000	      4.12076190	     15.64168554	    -27.95770644	     -2.43806415	     -7.05267568	     35.29409590	      0.00000000	      0.00000000	    -38.93401985	    -13.18874140	    -20.77769039	      1.80196689	    -14.65652954
      1.15000000	     12.54231399	     -0.46491442	     -0.03617839	      3.32942314	      1.04502652	      0.65156780	      8.71472995	      2.65102254	    -10.34585959	      2.31047946	      0.00000000	      0.00000000	      4.62308068	     15.88892158	    -27.78359296	     -2.40414715	     -6.26170958	     37.12741164	      0.00000000	      0.00000000	    -38.25470971	    -13.72113668	    -21.12350341	      1.74683185	    -14.47573076
      1.15500000	     12.80524427	     -0.34361457	     -0.14147513	      3.34399546	      1.04365966	      0.65214329	      8.68175608	      2.50400822	    -10.41327099	      2.78513458	      0.00000000	      0.00000000	      4.85425478	     16.47386009	    -27.48904805	     -2.34111425	     -5.81467265	     39.20602867	      0.00000000	      0.00000000	    -36.95559773	    -14.32494629	    -21.43315513	      1.68286286	    -14.36094754
      1.16000000	     13.04942593	     -0.24692263	     -0.18387386	      3.35821003	      1.04200368	      0.65263649	      8.52444346	      2.38441246	    -10.11458037	      3.07182404	      0.00000000	      0.00000000	      5.62121226	     16.49747322	    -27.08180762	     -2.28554489	     -5.13865237	     41.22711198	      0.00000000	      0.00000000	    -36.31682143	    -14.78500328	    -21.75207191	      1.64347756	    -14.16636884
      1.16500000	     13.30193472	     -0.22469284	     -0.27441353	      3.37275186	      1.04015828	      0.65320810	      8.45992292	      2.34680036	     -9.98217531	      3.71497450	      0.00000000	      0.00000000	      6.22083392	     16.53946642	    -26.72755525	     -2.30635048	     -4.80735392	     43.29264918	      0.00000000	      0.00000000	    -35.17909600	    -15.46630726	    -22.03927323	      1.66683376	    -13.99600981
      1.17000000	     13.70040344	     -0.34049638	     -0.35943099	      3.38701990	      1.03804973	      0.65386318	      8.24420226	      2.44060487	     -9.69787628	      4.51850639	      0.00000000	      0.00000000	      6.75154716	     16.44090276	    -26.49175929	     -2.55105430	     -4.75132892	     45.42448474	      0.00000000	      0.00000000	    -34.10080347	    -16.13884937	    -22.53750916	      1.84904574	    -13.78380670
      1.17500000	     14.11408073	     -0.36131348	     -0.56887281	      3.40107240	      1.03617786	      0.65427609	      8.01574819	      2.36164294	     -9.32468388	      5.38245421	      0.00000000	      0.00000000	      6.71735496	     16.43920033	    -26.26687485	     -2.55545188	     -4.49399412	     47.24981641	      0.00000000	      0.00000000	    -34.12604187	    -16.15879775	    -23.11594353	      1.96971788	    -13.70807460
      1.18000000	     14.43640545	     -0.54665022	     -0.58854025	      3.41526690	      1.03342189	      0.65471644	      7.86248544	      2.56950844	     -8.93149056	      6.39633101	      0.00000000	      0.00000000	      7.52074995	     15.92459860	    -25.87851848	     -2.87195036	     -4.38425562	     49.54422514	      0.00000000	      0.00000000	    -32.29505560	    -17.21260163	    -23.51559886	      2.21349848	    -13.21091971
      1.18500000	     14.81345307	     -0.74155719	     -0.70437551	      3.42938316	      1.03079896	      0.65520801	      7.75008583	      2.73097061	     -8.56926726	      7.61929596	      0.00000000	      0.00000000	      7.77512824	     15.19935294	    -25.54161081	     -3.21419135	     -4.45026016	     51.68335579	      0.00000000	      0.00000000	    -31.26358748	    -17.73832767	    -24.01409367	      2.49072684	    -12.93073104
      1.19000000	     15.21968621	     -0.86560432	     -0.81316931	      3.44337230	      1.02813873	      0.65547140	      7.48697412	      2.83014659	     -8.02309925	      8.68585561	      0.00000000	      0.00000000	      7.62095530	     14.25303656	    -25.22787722	     -3.38127761	     -4.34662916	     53.73017782	      0.00000000	      0.00000000	    -30.30343159	    -18.22132329	    -24.55577036	      2.71404833	    -12.60744637
      1.19500000	     15.47411366	     -1.30172331	     -0.93967027	      3.45742996	      1.02493301	      0.65606596	      7.40967364	      3.30825959	     -7.58639743	      9.88851000	      0.00000000	      0.00000000	      6.80477384	     12.99487905	    -24.66915999	     -4.02353189	     -4.57777457	     56.04324101	      0.00000000	      0.00000000	    -29.35952784	    -18.89316394	    -24.95870996	      3.18918316	    -12.10954625
      1.20000000	     15.69035575	     -1.54880168	     -0.86863221	      3.47135415	      1.02160605	      0.65636804	      7.40070434	      3.64344986	     -7.31841435	     11.20182052	      0.00000000	      0.00000000	      5.35770183	     10.80104593	    -24.01921975	     -4.46837080	     -4.29585155	     58.19827806	      0.00000000	      0.00000000	    -28.67669644	    -18.90139526	    -25.27026886	      3.58760289	    -11.82477307
      1.20500000	     16.09086149	     -1.91775643	     -1.09293744	      3.48533698	      1.01814049	      0.65684840	      7.26369920	      4.07015546	     -7.21846327	     12.62343405	      0.00000000	      0.00000000	      3.60113460	      8.88699025	    -23.65313598	     -4.99647955	     -4.57867662	     60.31561916	      0.00000000	      0.00000000	    -27.80939289	    -19.54704045	    -25.83054759	      4.03331560	    -11.40089098
      1.21000000	     16.65894976	     -2.06554342	     -0.92895162	      3.49911819	      1.01458728	      0.65698321	      6.98271705	      4.18695408	     -7.98322891	     14.25107930	      0.00000000	      0.00000000	      2.28453279	      7.64830599	    -23.35590182	     -5.38321730	     -4.33285027	     62.50270502	      0.00000000	      0.00000000	    -26.78078113	    -20.45020308	    -26.56053094	      4.28158026	    -11.16003897
      1.21500000	     16.50799929	     -2.56654870	     -0.80851277	      3.51296173	      1.01026702	      0.65715962	      7.44256895	      4.76207383	     -8.45081965	     15.75041405	      0.00000000	      0.00000000	      0.34385453	      5.07295732	    -22.09316587	     -6.14765978	     -4.10013067	     64.98590256	      0.00000000	      0.00000000	    -26.06795261	    -21.20949682	    -26.48068822	      5.04755975	    -10.68576541
      1.22000000	     16.63103494	     -2.77774880	     -0.89822380	      3.52667778	      1.00598495	      0.65736575	      7.77226409	      4.94336447	     -9.17218862	     17.68916260	      0.00000000	      0.00000000	     -1.26075511	      3.49007048	    -21.25002078	     -6.52757944	     -4.14866755	     67.18840089	      0.00000000	      0.00000000	    -25.07000222	    -22.12643508	    -26.73789134	      5.31739431	    -10.15996950
      1.22500000	     16.75359332	     -3.29289287	     -0.90767385	      3.53998373	      1.00160915	      0.65780214	      8.11844645	      5.50593696	     -9.81823467	     19.59312010	      0.00000000	      0.00000000	     -2.54498721	      0.66571766	    -20.28855456	     -7.37913826	     -4.17154689	     69.53445662	      0.00000000	      0.00000000	    -24.11919032	    -22.55368700	    -27.04457639	      5.95458723	     -9.73068608
      1.23000000	     17.03884054	     -3.84218632	     -0.77317225	      3.55318389	      0.99725625	      0.65789311	      8.32840786	      5.94538517	    -10.78359204	     21.70147929	      0.00000000	      0.00000000	     -3.36751504	     -0.11339788	    -19.50652463	     -8.15582487	     -3.94289563	     71.66647901	      0.00000000	      0.00000000	    -23.56551641	    -23.02952168	    -27.53437913	      6.65279679	     -9.05828148
      1.23500000	     17.15371451	     -4.51981667	     -0.65190835	      3.56602114	      0.99325313	      0.65806848	      8.91114661	      6.56314095	    -11.39133747	     24.27179429	      0.00000000	      0.00000000	     -3.66833726	     -1.54038245	    -18.42055197	     -9.16876694	     -3.83734807	     73.85791884	      0.00000000	      0.00000000	    -22.74776071	    -23.53237938	    -27.87252262	      7.52244865	     -8.32425762
      1.24000000	     17.21161117	     -5.24075353	     -0.57431008	      3.57880127	      0.98942806	      0.65815100	      9.76287963	      7.20000860	    -11.77124328	     27.31131667	      0.00000000	      0.00000000	     -3.94639617	     -1.62136562	    -17.25648973	    -10.14381775	     -3.65346853	     76.04439058	      0.00000000	      0.00000000	    -21.92285010	    -24.13557109	    -28.18416556	      8.42128744	     -7.63046131
      1.24500000	     17.72315585	     -5.92348786	     -0.46801880	      3.59102437	      0.98567828	      0.65831412	     10.11974651	      7.87715402	    -11.67741127	     30.40856380	      0.00000000	      0.00000000	     -3.46858403	     -2.72161256	    -16.56620718	    -11.05493666	     -3.35659277	     78.07407301	      0.00000000	      0.00000000	    -21.06633177	    -24.67730024	    -29.05488186	      9.22715835	     -6.86055119
