# Supplementary material for: Biomechanics of running: A special reference to the comparisons of wearing boots and running shoes
Source: PLoS One. 2022 Jun 24;17(6):e0270496. doi: 10.1371/journal.pone.0270496 (PMC9231798; doi:10.1371/journal.pone.0270496)
Supplement: S1 File — The file contains experimental markers and force data (TRC and MOT), OpenSim model (OSIM), setup (XML), and output (STO) files for 17 participants, 2 conditions (boot\shoe), and 4 trials which are stored in separate folders. (ZIP) [file pone.0270496.s001.zip › DataSet/s01/shoe/T2/results/s01_shoe_T2_Kinematics_q.sto]

Coordinates
version=1
nRows=250
nColumns=26
inDegrees=yes

Units are S.I. units (second, meters, Newtons, ...)
If the header above contains a line with 'inDegrees', this indicates whether rotational values are in degrees (yes) or radians (no).

endheader
time	pelvis_tilt	pelvis_list	pelvis_rotation	pelvis_tx	pelvis_ty	pelvis_tz	hip_flexion_r	hip_adduction_r	hip_rotation_r	knee_angle_r	knee_add_r	knee_rot_r	ankle_angle_r	subtalar_angle_r	hip_flexion_l	hip_adduction_l	hip_rotation_l	knee_angle_l	knee_add_l	knee_rot_l	ankle_angle_l	subtalar_angle_l	lumbar_extension	lumbar_bending	lumbar_rotation
      0.00000000	      5.78991099	      8.00416290	      3.67172061	     -0.17858739	      1.01288682	      0.58160186	    -24.31308904	     -3.77323412	     -4.20466248	     38.28374583	      0.00000000	      0.00000000	    -23.35623672	    -11.17876750	     18.49030175	      9.83139033	    -12.63890303	     18.26476081	      0.00000000	      0.00000000	      3.41135842	      4.92913763	    -26.57248018	     -8.52912199	      2.69362779
      0.00500000	      5.85404271	      7.85732242	      3.82614138	     -0.16356641	      1.01174177	      0.58121555	    -23.86003227	     -3.53340236	     -3.71340286	     40.20895002	      0.00000000	      0.00000000	    -22.35184512	    -11.45098344	     18.11351998	      9.84394449	    -12.52843127	     17.23024430	      0.00000000	      0.00000000	      3.80603967	      6.23767698	    -26.63907739	     -8.36084163	      2.57668805
      0.01000000	      5.93138224	      7.73154663	      3.98071993	     -0.14858953	      1.01054027	      0.58081371	    -23.40630406	     -3.32385500	     -3.26352673	     42.14678584	      0.00000000	      0.00000000	    -21.37679203	    -11.68195577	     17.76822800	      9.86834437	    -12.38385743	     16.37939210	      0.00000000	      0.00000000	      4.16280839	      7.41223059	    -26.72562118	     -8.21137615	      2.45543468
      0.01500000	      6.03055241	      7.64462180	      4.13594166	     -0.13369567	      1.00922985	      0.58038483	    -22.94598020	     -3.17234633	     -2.89117811	     44.11173199	      0.00000000	      0.00000000	    -20.45896615	    -11.84586903	     17.48305361	      9.91779478	    -12.16988999	     15.86552939	      0.00000000	      0.00000000	      4.44407116	      8.30320752	    -26.84746518	     -8.09643659	      2.32072660
      0.02000000	      6.15431007	      7.60825065	      4.29361833	     -0.11891313	      1.00776680	      0.57992289	    -22.46791436	     -3.10110632	     -2.62626568	     46.11869595	      0.00000000	      0.00000000	    -19.62297203	    -11.94039306	     17.27998636	     10.00636520	    -11.85259497	     15.79262247	      0.00000000	      0.00000000	      4.61567887	      8.74724195	    -27.01298868	     -8.02564614	      2.15850355
      0.02500000	      6.30219719	      7.62640819	      4.45707598	     -0.10425539	      1.00612111	      0.57942773	    -21.96135466	     -3.12364121	     -2.49212743	     48.17865727	      0.00000000	      0.00000000	    -18.88659406	    -11.98554491	     17.16927334	     10.14602752	    -11.40623645	     16.20980800	      0.00000000	      0.00000000	      4.65362385	      8.59472613	    -27.22445142	     -8.00080827	      1.95471764
      0.03000000	      6.47498687	      7.69559280	      4.62916206	     -0.08972044	      1.00427965	      0.57890730	    -21.42308470	     -3.24244840	     -2.50090696	     50.29420258	      0.00000000	      0.00000000	    -18.25651503	    -12.01700699	     17.14401259	     10.34266562	    -10.82077829	     17.11417844	      0.00000000	      0.00000000	      4.55183411	      7.75433346	    -27.48155951	     -8.01675158	      1.70209054
      0.03500000	      6.67773360	      7.80717469	      4.80933924	     -0.07529405	      1.00224550	      0.57837996	    -20.86124579	     -3.44930543	     -2.64725522	     52.45768863	      0.00000000	      0.00000000	    -17.72633039	    -12.07796636	     17.17752631	     10.59377384	    -10.10535442	     18.45700565	      0.00000000	      0.00000000	      4.32667453	      6.23080577	    -27.78561085	     -8.06462473	      1.40471795
      0.04000000	      6.91899466	      7.95125693	      4.99254246	     -0.06095619	      1.00003228	      0.57787217	    -20.29291069	     -3.72935875	     -2.90768816	     54.65362546	      0.00000000	      0.00000000	    -17.27687581	    -12.21091383	     17.22699504	     10.88985845	     -9.28603218	     20.15254468	      0.00000000	      0.00000000	      4.01548906	      4.13347506	    -28.14103653	     -8.13606108	      1.07709236
      0.04500000	      7.20647866	      8.12073033	      5.17096642	     -0.04668777	      0.99765495	      0.57741018	    -19.73636845	     -4.06803617	     -3.24839132	     56.86456896	      0.00000000	      0.00000000	    -16.87769772	    -12.44986965	     17.24344034	     11.21893186	     -8.40049253	     22.09018891	      0.00000000	      0.00000000	      3.66994942	      1.65160667	    -28.55295853	     -8.22649383	      0.73719353
      0.05000000	      7.54236722	      8.31355325	      5.33730859	     -0.03247543	      0.99512223	      0.57701102	    -19.20270668	     -4.45707172	     -3.63652664	     59.07726261	      0.00000000	      0.00000000	    -16.49205373	    -12.81415768	     17.18373454	     11.57063623	     -7.49426315	     24.15017150	      0.00000000	      0.00000000	      3.34691455	     -0.98853615	    -29.02312034	     -8.33636468	      0.39817026
      0.05500000	      7.92144174	      8.53170273	      5.48697025	     -0.01831283	      0.99243521	      0.57667968	    -18.69100671	     -4.89584575	     -4.04773573	     61.28589036	      0.00000000	      0.00000000	    -16.08621749	    -13.30534550	     17.01988354	     11.93668495	     -6.62008101	     26.22168111	      0.00000000	      0.00000000	      3.09994654	     -3.56693318	    -29.54732929	     -8.46967857	      0.06435284
      0.06000000	      8.33230345	      8.77732013	      5.61792857	     -0.00419864	      0.98959082	      0.57641370	    -18.18817043	     -5.38753159	     -4.46642914	     63.49166326	      0.00000000	      0.00000000	    -15.63765639	    -13.90914168	     16.74370594	     12.30795835	     -5.83667690	     28.22029536	      0.00000000	      0.00000000	      2.97417469	     -5.90357983	    -30.11518912	     -8.63076941	     -0.26669016
      0.06500000	      8.76010824	      9.04846645	      5.72880931	      0.00986784	      0.98658615	      0.57621032	    -17.67210065	     -5.93285615	     -4.88053889	     65.69976482	      0.00000000	      0.00000000	    -15.13706396	    -14.60245014	     16.36702159	     12.67162026	     -5.20247193	     30.10032010	      0.00000000	      0.00000000	      3.00559024	     -7.87943676	    -30.71143131	     -8.82116046	     -0.59899800
      0.07000000	      9.18944718	      9.33676929	      5.81675106	      0.02389107	      0.98342094	      0.57607112	    -17.11660275	     -6.52487222	     -5.27504304	     67.91537422	      0.00000000	      0.00000000	    -14.58561654	    -15.36181207	     15.91770478	     13.01112096	     -4.76397982	     31.85805211	      0.00000000	      0.00000000	      3.22307873	     -9.44476884	    -31.31822521	     -9.03781817	     -0.93426435
      0.07500000	      9.60675497	      9.62778059	      5.87658026	      0.03788087	      0.98009884	      0.57600233	    -16.49655808	     -7.14681257	     -5.62829733	     70.14036220	      0.00000000	      0.00000000	    -13.99167024	    -16.16751389	     15.43213952	     13.30933713	     -4.54297260	     33.52403123	      0.00000000	      0.00000000	      3.64945928	    -10.61788772	    -31.91786762	     -9.27298157	     -1.27091612
      0.08000000	     10.00178436	      9.90343657	      5.90191599	      0.05184984	      0.97662926	      0.57601193	    -15.79189918	     -7.77347132	     -5.91313054	     72.37129630	      0.00000000	      0.00000000	    -13.36844926	    -17.00139984	     14.94580035	     13.55284197	     -4.52763365	     35.14612788	      0.00000000	      0.00000000	      4.29928330	    -11.47538238	    -32.49490167	     -9.51516189	     -1.60481647
      0.08500000	     10.36740490	     10.14529477	      5.88785913	      0.06580831	      0.97303045	      0.57610472	    -14.98894050	     -8.37531721	     -6.10221539	     74.59865877	      0.00000000	      0.00000000	    -12.73152238	    -17.84224480	     14.48514561	     13.73489544	     -4.67170337	     36.76924890	      0.00000000	      0.00000000	      5.17409615	    -12.13156976	    -33.03662502	     -9.75058634	     -1.93001836
      0.09000000	     10.69751717	     10.33750904	      5.83412684	      0.07976040	      0.96933331	      0.57627634	    -14.07867869	     -8.92401132	     -6.17530302	     76.80722009	      0.00000000	      0.00000000	    -12.09523161	    -18.66425791	     14.06369171	     13.85605956	     -4.90340493	     38.41864028	      0.00000000	      0.00000000	      6.25732173	    -12.70777664	    -33.53188053	     -9.96456121	     -2.23990335
      0.09500000	     10.98447538	     10.46920448	      5.74684802	      0.09370397	      0.96558454	      0.57650908	    -13.05382178	     -9.39789426	     -6.12507139	     78.97749810	      0.00000000	      0.00000000	    -11.46933176	    -19.44077308	     13.68265941	     13.92262056	     -5.14263717	     40.09187293	      0.00000000	      0.00000000	      7.51234635	    -13.29849358	    -33.96950546	    -10.14313503	     -2.52937535
      0.10000000	     11.21833847	     10.53607975	      5.63747694	      0.10763467	      0.96184749	      0.57677385	    -11.90756486	     -9.78587427	     -5.95891461	     81.08786091	      0.00000000	      0.00000000	    -10.85813598	    -20.15044214	     13.33406025	     13.94342741	     -5.32087618	     41.76090216	      0.00000000	      0.00000000	      8.88745913	    -13.94502951	    -34.33828753	    -10.27566732	     -2.79735482
      0.10500000	     11.38923026	     10.54073376	      5.51895797	      0.12155176	      0.95819894	      0.57703861	    -10.63583712	    -10.08832479	     -5.69584824	     83.11655311	      0.00000000	      0.00000000	    -10.26278981	    -20.78168565	     13.00345215	     13.92620182	     -5.39611962	     43.38142521	      0.00000000	      0.00000000	     10.32723766	    -14.62645304	    -34.62922421	    -10.35751102	     -3.04789149
      0.11000000	     11.49192856	     10.49126046	      5.40150179	      0.13546138	      0.95472173	      0.57727817	     -9.24202180	    -10.31456849	     -5.36050607	     85.04300739	      0.00000000	      0.00000000	     -9.68466956	    -21.33308365	     12.67104216	     13.87494785	     -5.35724183	     44.90455120	      0.00000000	      0.00000000	     11.78505880	    -15.27210639	    -34.83929710	    -10.39070597	     -3.28905445
      0.11500000	     11.53031932	     10.39846635	      5.29105341	      0.14937485	      0.95149504	      0.57748006	     -7.74157881	    -10.47798529	     -4.97826229	     86.84825933	      0.00000000	      0.00000000	     -9.12749712	    -21.81007459	     12.31185823	     13.78971302	     -5.21734742	     46.28678295	      0.00000000	      0.00000000	     13.23027197	    -15.79125314	    -34.97502803	    -10.38150483	     -3.53064715
      0.12000000	     11.51917954	     10.27292664	      5.19141313	      0.16330410	      0.94858505	      0.57764475	     -6.16386437	    -10.59099764	     -4.57409378	     88.51502594	      0.00000000	      0.00000000	     -8.59729584	    -22.22022171	     11.89682077	     13.66858449	     -5.00088646	     47.49646824	      0.00000000	      0.00000000	     14.64686410	    -16.10853396	    -35.05377925	    -10.33601144	     -3.78257398
      0.12500000	     11.48137446	     10.12301021	      5.10768390	      0.17725776	      0.94603715	      0.57778118	     -4.54852329	    -10.66225370	     -4.17362528	     90.02848441	      0.00000000	      0.00000000	     -8.10066731	    -22.56969386	     11.39657054	     13.51063648	     -4.73135898	     48.51621675	      0.00000000	      0.00000000	     16.02591181	    -16.19257270	    -35.10071456	    -10.25656406	     -4.05444373
      0.13000000	     11.44034260	      9.95395909	      5.04762846	      0.19124038	      0.94386977	      0.57789919	     -2.93550433	    -10.69659792	     -3.80254923	     91.37819201	      0.00000000	      0.00000000	     -7.64233879	    -22.86204117	     10.78860582	     13.31801454	     -4.42467909	     49.34189642	      0.00000000	      0.00000000	     17.35773976	    -16.06769655	    -35.14075389	    -10.14054541	     -4.35535309
      0.13500000	     11.41090465	      9.76738525	      5.01957097	      0.20525441	      0.94207168	      0.57800275	     -1.35221949	    -10.69620112	     -3.48267721	     92.56027169	      0.00000000	      0.00000000	     -7.22260249	    -23.09844975	     10.06537303	     13.09557584	     -4.08926379	     49.98003682	      0.00000000	      0.00000000	     18.62889279	    -15.80348677	    -35.18842406	     -9.98150687	     -4.69245039
      0.14000000	     11.39361124	      9.56101429	      5.02819161	      0.21930301	      0.94060605	      0.57808872	      0.19506082	    -10.66095920	     -3.22635287	     93.57826873	      0.00000000	      0.00000000	     -6.83526841	    -23.27836133	      9.23837447	     12.84806659	     -3.73026238	     50.44496691	      0.00000000	      0.00000000	     19.82470693	    -15.48619330	    -35.24139692	     -9.77169518	     -5.06784524
      0.14500000	     11.37644827	      9.32915821	      5.07063288	      0.23339110	      0.93942383	      0.57815202	      1.71998190	    -10.58791863	     -3.03243551	     94.44145223	      0.00000000	      0.00000000	     -6.46764277	    -23.40015151	      8.33412004	     12.57673828	     -3.35416716	     50.75500839	      0.00000000	      0.00000000	     20.93372636	    -15.18753124	    -35.28230356	     -9.50502376	     -5.47505751
      0.15000000	     11.34331114	      9.06406654	      5.13529734	      0.24752460	      0.93848388	      0.57819263	      3.24500629	    -10.47086347	     -2.88685404	     95.16039289	      0.00000000	      0.00000000	     -6.10389145	    -23.46171081	      7.38240766	     12.27753640	     -2.97091485	     50.92706252	      0.00000000	      0.00000000	     21.94968580	    -14.94757855	    -35.28848600	     -9.17906354	     -5.89776470
      0.15500000	     11.28449030	      8.75757864	      5.20519387	      0.26171040	      0.93777215	      0.57821748	      4.78577473	    -10.30119262	     -2.76952354	     95.74110237	      0.00000000	      0.00000000	     -5.73070980	    -23.46041172	      6.40256614	     11.94156779	     -2.59206479	     50.97141441	      0.00000000	      0.00000000	     22.87041355	    -14.77572985	    -35.24442001	     -8.79440218	     -6.31341427
      0.16000000	     11.20354138	      8.40249652	      5.26516937	      0.27595894	      0.93731103	      0.57823497	      6.33840640	    -10.07016081	     -2.66566193	     96.18032524	      0.00000000	      0.00000000	     -5.34170134	    -23.39294301	      5.39452214	     11.55723562	     -2.22613979	     50.88937090	      0.00000000	      0.00000000	     23.69527030	    -14.66161300	    -35.15018535	     -8.35148196	     -6.70107486
      0.16500000	     11.11743594	      7.99365437	      5.30844961	      0.29028721	      0.93715441	      0.57824756	      7.87587706	     -9.77132731	     -2.57464090	     96.46460365	      0.00000000	      0.00000000	     -4.93773016	    -23.25691986	      4.33847756	     11.11313237	     -1.87514269	     50.67409935	      0.00000000	      0.00000000	     24.42181432	    -14.58707295	    -35.02203910	     -7.84787199	     -7.04893554
      0.17000000	     11.05012294	      7.52899238	      5.33723891	      0.30471784	      0.93736968	      0.57825079	      9.35613681	     -9.40190719	     -2.50929409	     96.57430032	      0.00000000	      0.00000000	     -4.52408206	    -23.05496232	      3.20324221	     10.60116463	     -1.53621766	     50.31342765	      0.00000000	      0.00000000	     25.04263679	    -14.53499924	    -34.88525702	     -7.27940959	     -7.35644835
      0.17500000	     11.02179035	      7.01080891	      5.35678572	      0.31927248	      0.93801171	      0.57824115	     10.73975344	     -8.96299150	     -2.48522804	     96.49163739	      0.00000000	      0.00000000	     -4.10704053	    -22.79872993	      1.96079336	     10.01966368	     -1.20829421	     49.79418372	      0.00000000	      0.00000000	     25.54474265	    -14.49371432	    -34.76237591	     -6.64558510	     -7.63038651
      0.18000000	     11.03843390	      6.44669522	      5.36787247	      0.33396355	      0.93909912	      0.57822658	     12.00848268	     -8.45940740	     -2.50764125	     96.20913950	      0.00000000	      0.00000000	     -3.69160576	    -22.50930513	      0.60130814	      9.37552026	     -0.89902797	     49.10789836	      0.00000000	      0.00000000	     25.91193245	    -14.45703262	    -34.66217674	     -5.95547943	     -7.87884327
      0.18500000	     11.08822783	      5.84896932	      5.36352740	      0.34879126	      0.94060668	      0.57823075	     13.17255057	     -7.89918056	     -2.56519547	     95.73326503	      0.00000000	      0.00000000	     -3.28106549	    -22.21319903	     -0.86021770	      8.68348557	     -0.62675646	     48.25575010	      0.00000000	      0.00000000	     26.12715717	    -14.42174564	    -34.57591046	     -5.22916450	     -8.10748493
      0.19000000	     11.14784525	      5.23213168	      5.33173867	      0.36374817	      0.94247958	      0.57828716	     14.26110545	     -7.29229797	     -2.63483885	     95.08065913	      0.00000000	      0.00000000	     -2.87803658	    -21.93685778	     -2.39074997	      7.96210627	     -0.41585103	     47.24970296	      0.00000000	      0.00000000	     26.17259771	    -14.38517114	    -34.48346108	     -4.49270948	     -8.31902848
      0.19500000	     11.19427649	      4.60938184	      5.26177376	      0.37882794	      0.94465977	      0.57842671	     15.30321548	     -6.64928680	     -2.69373455	     94.26977186	      0.00000000	      0.00000000	     -2.48525168	    -21.70234374	     -3.95425257	      7.22824882	     -0.28809638	     46.10939140	      0.00000000	      0.00000000	     26.02908503	    -14.34415785	    -34.36470047	     -3.76968747	     -8.51478801
      0.20000000	     11.21418438	      3.98963810	      5.15014783	      0.39403203	      0.94710717	      0.57866626	     16.31247065	     -5.97988702	     -2.73058382	     93.31314728	      0.00000000	      0.00000000	     -2.10498961	    -21.52413875	     -5.52439197	      6.49271422	     -0.25470342	     44.85775375	      0.00000000	      0.00000000	     25.67767643	    -14.29495761	    -34.20830972	     -3.07382638	     -8.69713414
      0.20500000	     11.20596346	      3.37630191	      5.00252147	      0.40936993	      0.94980522	      0.57900557	     17.28358339	     -5.29178835	     -2.74946974	     92.21433470	      0.00000000	      0.00000000	     -1.73862961	    -21.40680819	     -7.08793550	      5.75886243	     -0.31319847	     43.51863350	      0.00000000	      0.00000000	     25.10346179	    -14.23290460	    -34.01374266	     -2.40658325	     -8.87131534
      0.21000000	     11.17523150	      2.76845081	      4.83019634	      0.42485304	      0.95275175	      0.57943310	     18.20034963	     -4.59010617	     -2.76447809	     90.97011799	      0.00000000	      0.00000000	     -1.38801934	    -21.34485883	     -8.63957122	      5.02504148	     -0.45061039	     42.11662798	      0.00000000	      0.00000000	     24.29855905	    -14.15185000	    -33.78717137	     -1.76071985	     -9.04503489
      0.21500000	     11.12850785	      2.16339305	      4.64401808	      0.44048780	      0.95594492	      0.57993471	     19.04689423	     -3.87793692	     -2.79022976	     89.57535188	      0.00000000	      0.00000000	     -1.05725590	    -21.32531591	    -10.17467820	      4.28890088	     -0.65018169	     40.67690177	      0.00000000	      0.00000000	     23.26161029	    -14.04415266	    -33.53565826	     -1.12665988	     -9.22607767
      0.22000000	     11.06947202	      1.55851477	      4.45006086	      0.45627324	      0.95937378	      0.58049925	     19.81422263	     -3.15723449	     -2.83529507	     88.02680348	      0.00000000	      0.00000000	     -0.75247575	    -21.33149363	    -11.68608797	      3.55022596	     -0.89739582	     39.22301730	      0.00000000	      0.00000000	     21.99456313	    -13.90180769	    -33.26346464	     -0.49694060	     -9.41977042
      0.22500000	     10.99874440	      0.95149806	      4.24888541	      0.47220366	      0.96301615	      0.58112001	     20.50035762	     -2.42913363	     -2.90103342	     86.32454353	      0.00000000	      0.00000000	     -0.47969584	    -21.34643153	    -13.16570454	      2.81075003	     -1.18392782	     37.77323791	      0.00000000	      0.00000000	     20.49974688	    -13.71858964	    -32.97162401	      0.13295205	     -9.62723281
      0.23000000	     10.91570159	      0.33954156	      4.03734290	      0.48827331	      0.96684128	      0.58179450	     21.10686230	     -1.69352136	     -2.98422812	     84.47154218	      0.00000000	      0.00000000	     -0.24237923	    -21.35586044	    -14.60801397	      2.07186094	     -1.51059348	     36.33754948	      0.00000000	      0.00000000	     18.77909094	    -13.49238237	    -32.65974702	      0.76595448	     -9.84437477
      0.23500000	     10.82024434	     -0.28095352	      3.81133348	      0.50447981	      0.97081417	      0.58252434	     21.63516134	     -0.94877028	     -3.08106045	     82.47253026	      0.00000000	      0.00000000	     -0.04031144	    -21.35112824	    -16.01201676	      1.33251252	     -1.88889338	     34.91743363	      0.00000000	      0.00000000	     16.83515073	    -13.22589669	    -32.32794137	      1.40462487	    -10.06218326
      0.24000000	     10.71295411	     -0.91309630	      3.56839726	      0.52082465	      0.97489916	      0.58331508	     22.08500350	     -0.19288927	     -3.19031966	     80.33276171	      0.00000000	      0.00000000	      0.12933350	    -21.33183712	    -17.37977641	      0.58948354	     -2.33866276	     33.50881430	      0.00000000	      0.00000000	     14.67292749	    -12.92390497	    -31.97695456	      2.05063584	    -10.26931228
      0.24500000	     10.59355377	     -1.55720857	      3.30939349	      0.53731031	      0.97906136	      0.58417433	     22.45554766	      0.57424404	     -3.31432818	     78.05690855	      0.00000000	      0.00000000	      0.26942407	    -21.30695091	    -18.71242853	     -0.16007475	     -2.88115749	     32.10682092	      0.00000000	      0.00000000	     12.30224535	    -12.58746521	    -31.60642370	      2.70315469	    -10.45662581
      0.25000000	     10.45889505	     -2.20943900	      3.03884917	      0.55393551	      0.98326568	      0.58510805	     22.74786933	      1.34933300	     -3.45757048	     75.64828771	      0.00000000	      0.00000000	      0.38072269	    -21.29265000	    -20.00614470	     -0.91603285	     -3.53097237	     30.71028529	      0.00000000	      0.00000000	      9.74084440	    -12.20868418	    -31.21267801	      3.35808978	    -10.62140157
      0.25500000	     10.30211343	     -2.86239288	      2.76376805	      0.57069109	      0.98747505	      0.58611682	     22.96696226	      2.12566509	     -3.62461182	     73.10891853	      0.00000000	      0.00000000	      0.46173053	    -21.30588367	    -21.25044643	     -1.67440712	     -4.29147283	     29.32444163	      0.00000000	      0.00000000	      7.01720518	    -11.77019193	    -30.78796966	      4.00911793	    -10.76842451
      0.26000000	     10.11411860	     -3.50694414	      2.49104805	      0.58755816	      0.99165001	      0.58719424	     23.12163968	      2.89382270	     -3.81882828	     70.44092295	      0.00000000	      0.00000000	      0.51079304	    -21.35496378	    -22.43016390	     -2.42779843	     -5.15528468	     27.96116711	      0.00000000	      0.00000000	      4.17100466	    -11.25074157	    -30.32247778	      4.64931727	    -10.90696806
      0.26500000	      9.88710333	     -4.13366540	      2.22457786	      0.60450961	      0.99575113	      0.58832804	     23.22200625	      3.64223376	     -4.04201175	     67.64880433	      0.00000000	      0.00000000	      0.52922310	    -21.43165739	    -23.53048019	     -3.16575671	     -6.10741703	     26.63668886	      0.00000000	      0.00000000	      1.25010330	    -10.63470633	    -29.80867434	      5.27185247	    -11.04559386
      0.27000000	      9.61838250	     -4.73336786	      1.96368275	      0.62151439	      0.99974335	      0.58950255	     23.27542035	      4.35804065	     -4.29410381	     64.74089343	      0.00000000	      0.00000000	      0.52315666	    -21.50978531	    -24.54279428	     -3.87482620	     -7.12810248	     25.36735684	      0.00000000	      0.00000000	     -1.69488486	     -9.92192541	    -29.24592541	      5.86971236	    -11.18797269
      0.27500000	      9.31267653	     -5.29717338	      1.70377072	      0.63854262	      1.00359968	      0.59070086	     23.28282226	      5.02881713	     -4.57277499	     61.72884621	      0.00000000	      0.00000000	      0.50247731	    -21.55107125	    -25.46847606	     -4.53901336	     -8.19437575	     24.16534706	      0.00000000	      0.00000000	     -4.61647177	     -9.13438451	    -28.64297921	      6.43534739	    -11.33164713
      0.28000000	      8.98164925	     -5.81620811	      1.43854427	      0.65556869	      1.00730164	      0.59190645	     23.23781271	      5.64409933	     -4.87316123	     58.62625182	      0.00000000	      0.00000000	      0.47746506	    -21.51320561	    -26.31828220	     -5.14081338	     -9.28017866	     23.03684084	      0.00000000	      0.00000000	     -7.47527897	     -8.31609610	    -28.01697027	      6.96024729	    -11.46982501
      0.28500000	      8.64100293	     -6.28100829	      1.16245218	      0.67257191	      1.01083621	      0.59310493	     23.12935873	      6.19553527	     -5.18825693	     55.44807696	      0.00000000	      0.00000000	      0.45567582	    -21.35427690	    -27.10779787	     -5.66244374	    -10.35507677	     21.98354278	      0.00000000	      0.00000000	    -10.24368972	     -7.52539399	    -27.38945215	      7.43434901	    -11.59493110
      0.29000000	      8.30678693	     -6.68153242	      0.87243195	      0.68953621	      1.01419232	      0.59428606	     22.94645274	      6.67623942	     -5.51042232	     52.21128782	      0.00000000	      0.00000000	      0.44121232	    -21.03285990	    -27.85165520	     -6.08753885	    -11.38303451	     21.00615995	      0.00000000	      0.00000000	    -12.90804467	     -6.82421985	    -26.78159834	      7.84614970	    -11.70193940
      0.29500000	      7.99242509	     -7.00823609	      0.56874711	      0.70644999	      1.01735890	      0.59544500	     22.68246205	      7.08038498	     -5.83410315	     48.93606585	      0.00000000	      0.00000000	      0.43670631	    -20.50771462	    -28.55873161	     -6.40349175	    -12.32315708	     20.10854903	      0.00000000	      0.00000000	    -15.46908798	     -6.26987840	    -26.21046604	      8.18408484	    -11.79023556
      0.30000000	      7.70695537	     -7.25318826	      0.25504836	      0.72330528	      1.02032377	      0.59658177	     22.33804579	      7.40274034	     -6.15890700	     45.64720764	      0.00000000	      0.00000000	      0.44652722	    -19.74043766	    -29.22887361	     -6.60341726	    -13.13267515	     19.30207669	      0.00000000	      0.00000000	    -17.94032068	     -5.90998464	    -25.68692181	      8.43818683	    -11.86404472
      0.30500000	      7.45428730	     -7.41045160	     -0.06235067	      0.74009504	      1.02307219	      0.59769889	     21.92234725	      7.63813313	     -6.49092076	     42.37493877	      0.00000000	      0.00000000	      0.47894220	    -18.70099580	    -29.85145787	     -6.68668199	    -13.77062249	     18.60895694	      0.00000000	      0.00000000	    -20.34388953	     -5.77792639	    -25.21507748	      8.60105907	    -11.93162969
      0.31000000	      7.23325635	     -7.47658560	     -0.37588091	      0.75680970	      1.02558523	      0.59879900	     21.45218354	      7.78237749	     -6.84025051	     39.15369429	      0.00000000	      0.00000000	      0.54538669	    -17.37424186	    -30.40658278	     -6.65852764	    -14.20069591	     18.06244589	      0.00000000	      0.00000000	    -22.70345457	     -5.88743913	    -24.79301116	      8.66870182	    -12.00319590
      0.31500000	      7.03854462	     -7.45197627	     -0.67848229	      0.77343596	      1.02784058	      0.59988393	     20.94920678	      7.83516260	     -7.21493700	     36.01856726	      0.00000000	      0.00000000	      0.65630103	    -15.76579332	    -30.86925740	     -6.52958515	    -14.39332732	     17.70285559	      0.00000000	      0.00000000	    -25.03389125	     -6.22711009	    -24.41446085	      8.64172602	    -12.08793780
      0.32000000	      6.86253572	     -7.34211452	     -0.96534816	      0.78995889	      1.02981661	      0.60095522	     20.43586095	      7.80290350	     -7.61373988	     33.00123567	      0.00000000	      0.00000000	      0.81489931	    -13.90604156	    -31.21553660	     -6.31490622	    -14.32813715	     17.57069235	      0.00000000	      0.00000000	    -27.32949309	     -6.75685017	    -24.07110145	      8.52612707	    -12.19126177
      0.32500000	      6.69814407	     -7.15792131	     -1.23476834	      0.80636475	      1.03149834	      0.60201484	     19.93096938	      7.69964417	     -8.02130774	     30.12720115	      0.00000000	      0.00000000	      1.01218031	    -11.85041661	    -31.42868254	     -6.03248588	    -13.99763072	     17.69984040	      0.00000000	      0.00000000	    -29.55515465	     -7.41031148	    -23.75564630	      8.33298771	    -12.31323174
      0.33000000	      6.54234545	     -6.91507346	     -1.48725906	      0.82264120	      1.03288280	      0.60306574	     19.44551744	      7.54563063	     -8.40844889	     27.41489225	      0.00000000	      0.00000000	      1.22684375	     -9.67359732	    -31.50363163	     -5.70190440	    -13.41131955	     18.11319374	      0.00000000	      0.00000000	    -31.64649732	     -8.10711461	    -23.46600150	      8.07755927	    -12.44872942
      0.33500000	      6.39882865	     -6.63204561	     -1.72401265	      0.83877544	      1.03398112	      0.60411145	     18.98040850	      7.36355490	     -8.73767688	     24.87701378	      0.00000000	      0.00000000	      1.43132701	     -7.45711917	    -31.44830945	     -5.34242564	    -12.59788062	     18.82104244	      0.00000000	      0.00000000	    -33.52203693	     -8.77207588	    -23.20862058	      7.77765182	    -12.58894766
      0.34000000	      6.27757549	     -6.32677913	     -1.94663878	      0.85475350	      1.03481607	      0.60515493	     18.52850941	      7.17318201	     -8.97200055	     22.52430641	      0.00000000	      0.00000000	      1.60132661	     -5.27368312	    -31.28089881	     -4.96974696	    -11.60343731	     19.82129520	      0.00000000	      0.00000000	    -35.10366103	     -9.35153285	    -22.99793322	      7.45080944	    -12.72352730
      0.34500000	      6.19094429	     -6.01352271	     -2.15830869	      0.87056311	      1.03541513	      0.60619762	     18.08079061	      6.98696694	     -9.08392741	     20.37014711	      0.00000000	      0.00000000	      1.72398562	     -3.17552285	    -31.02382479	     -4.59306640	    -10.48611825	     21.10107730	      0.00000000	      0.00000000	    -36.33618769	     -9.81949247	    -22.85109607	      7.11133931	    -12.84284257
      0.35000000	      6.14846614	     -5.70196347	     -2.36463733	      0.88619821	      1.03580220	      0.60723891	     17.63304763	      6.80962085	     -9.06095135	     18.43299465	      0.00000000	      0.00000000	      1.80078780	     -1.19523189	    -30.69717397	     -4.21511950	     -9.30874021	     22.63957885	      0.00000000	      0.00000000	    -37.19751671	    -10.17466636	    -22.78112152	      6.76935596	    -12.93951048
      0.35500000	      6.15362561	     -5.39902463	     -2.57304710	      0.90166195	      1.03599247	      0.60827628	     17.18895313	      6.64190118	     -8.90518252	     16.73478434	      0.00000000	      0.00000000	      1.84440208	      0.63991359	    -30.31487796	     -3.83567202	     -8.13167689	     24.41141435	      0.00000000	      0.00000000	    -37.69711402	    -10.43271708	    -22.79279478	      6.43247494	    -13.00806635
      0.36000000	      6.20447396	     -5.11166006	     -2.79062113	      0.91696625	      1.03599248	      0.60930561	     16.75779215	      6.48560336	     -8.62913631	     15.29642611	      0.00000000	      0.00000000	      1.87282806	      2.29322564	    -29.88537494	     -3.45642986	     -7.00722113	     26.38917284	      0.00000000	      0.00000000	    -37.86745256	    -10.61690583	    -22.88354229	      6.10861733	    -13.04349765
      0.36500000	      6.29704583	     -4.84851224	     -3.02135520	      0.93212896	      1.03580365	      0.61032147	     16.34897187	      6.34614166	     -8.25189997	     14.13334878	      0.00000000	      0.00000000	      1.90569961	      3.71959855	    -29.41545038	     -3.08457532	     -5.97611591	     28.54428106	      0.00000000	      0.00000000	    -37.75540651	    -10.75024652	    -23.04761311	      5.80778555	    -13.04086061
      0.37000000	      6.42857034	     -4.61945886	     -3.26411990	      0.94717118	      1.03542576	      0.61131715	     15.96716913	      6.23165954	     -7.79662419	     13.25266072	      0.00000000	      0.00000000	      1.96383423	      4.88127414	    -28.91376504	     -2.73328644	     -5.06635897	     30.84684704	      0.00000000	      0.00000000	    -37.41666920	    -10.85175533	    -23.27974180	      5.54172261	    -12.99681944
      0.37500000	      6.59810230	     -4.43369586	     -3.51238027	      0.96211571	      1.03485844	      0.61228452	     15.61086452	      6.15030504	     -7.28735206	     12.65174426	      0.00000000	      0.00000000	      2.06881831	      5.76305619	    -28.39113727	     -2.41955002	     -4.29376573	     33.26634227	      0.00000000	      0.00000000	    -36.91076565	    -10.93649918	    -23.57562233	      5.32197527	    -12.91176535
      0.38000000	      6.80484384	     -4.29783251	     -3.75580577	      0.97698602	      1.03410070	      0.61321373	     15.27428850	      6.10778651	     -6.74541628	     12.31845489	      0.00000000	      0.00000000	      2.24016228	      6.37751943	    -27.85778146	     -2.16083914	     -3.66366670	     35.77406450	      0.00000000	      0.00000000	    -36.29397339	    -11.01686689	    -23.92993338	      5.15775806	    -12.79090444
      0.38500000	      7.04642301	     -4.21517637	     -3.98309584	      0.99180431	      1.03314999	      0.61409353	     14.95055203	      6.10645407	     -6.18798151	     12.23338743	      0.00000000	      0.00000000	      2.48981674	      6.76124777	    -27.32048665	     -1.97216756	     -3.17325831	     38.34598428	      0.00000000	      0.00000000	    -35.61223717	    -11.10329608	    -24.33495584	      5.05480217	    -12.64329262
      0.39000000	      7.31877675	     -4.18642893	     -4.18511762	      1.00658806	      1.03200241	      0.61491248	     14.63380675	      6.14614948	     -5.62956147	     12.37357318	      0.00000000	      0.00000000	      2.81410759	      6.96477296	    -26.78220845	     -1.86423775	     -2.81408549	     40.96369201	      0.00000000	      0.00000000	    -34.89884369	    -11.20488720	    -24.78171571	      5.01563497	    -12.47866344
      0.39500000	      7.61708815	     -4.21118749	     -4.35711658	      1.02134692	      1.03065407	      0.61566081	     14.32013805	      6.22615092	     -5.08506685	     12.71616730	      0.00000000	      0.00000000	      3.18507218	      7.03792902	    -26.24348711	     -1.84306858	     -2.57413911	     43.61323389	      0.00000000	      0.00000000	    -34.17754834	    -11.33119246	    -25.26239640	      5.04099683	    -12.30342882
      0.40000000	      7.93596671	     -4.28936393	     -4.49888034	      1.03608256	      1.02910124	      0.61633205	     14.00826281	      6.34707261	     -4.57242477	     13.24097062	      0.00000000	      0.00000000	      3.54643167	      7.01364608	    -25.70302287	     -1.91134700	     -2.43963208	     46.28419933	      0.00000000	      0.00000000	    -33.46549083	    -11.49533392	    -25.77092825	      5.13147567	    -12.11771367
      0.40500000	      8.26791766	     -4.42158089	     -4.61344385	      1.05079271	      1.02733779	      0.61692375	     13.70091326	      6.51157339	     -4.11289054	     13.93153307	      0.00000000	      0.00000000	      3.81848383	      6.89505054	    -25.15591492	     -2.07038357	     -2.39708394	     48.97051198	      0.00000000	      0.00000000	    -32.77148776	    -11.71625813	    -26.30029352	      5.28806986	    -11.91433987
      0.41000000	      8.60129845	     -4.60793507	     -4.70585427	      1.06547700	      1.02535145	      0.61743736	     13.40623781	      6.72309356	     -3.72828555	     14.77511842	      0.00000000	      0.00000000	      3.91238875	      6.65128181	    -24.59115606	     -2.32045620	     -2.43506600	     51.67104846	      0.00000000	      0.00000000	    -32.09401572	    -12.01695007	    -26.83867928	      5.51096174	    -11.68040248
      0.41500000	      8.92024117	     -4.84568866	     -4.78205098	      1.08014000	      1.02312278	      0.61787775	     13.13719578	      6.98299920	     -3.43618386	     15.76176553	      0.00000000	      0.00000000	      3.75275952	      6.22553610	    -23.99140710	     -2.65890901	     -2.54333811	     54.38793550	      0.00000000	      0.00000000	    -31.42546016	    -12.41835122	    -27.36836670	      5.79734054	    -11.40202562
      0.42000000	      9.20780020	     -5.12750313	     -4.84715291	      1.09478845	      1.02062928	      0.61825271	     12.90795872	      7.28783770	     -3.24490788	     16.88310748	      0.00000000	      0.00000000	      3.30582061	      5.55499413	    -23.33631071	     -3.07777335	     -2.70889184	     57.12335056	      0.00000000	      0.00000000	    -30.76093076	    -12.93250026	    -27.86923931	      6.13997686	    -11.07109724
      0.42500000	      9.45081308	     -5.44157120	     -4.90361828	      1.10942408	      1.01785268	      0.61857313	     12.72920861	      7.62848772	     -3.15072423	     18.13216472	      0.00000000	      0.00000000	      2.60442729	      4.59757702	    -22.60767728	     -3.56316286	     -2.91196532	     59.87698282	      0.00000000	      0.00000000	    -30.10422576	    -13.55838909	    -28.32495941	      6.52746464	    -10.69042048
      0.43000000	      9.64330966	     -5.77391198	     -4.95032860	      1.12403744	      1.01478494	      0.61885418	     12.60596056	      7.99186972	     -3.13990708	     19.50496967	      0.00000000	      0.00000000	      1.75615315	      3.35603820	    -21.79336236	     -4.09764770	     -3.12556120	     62.64530942	      0.00000000	      0.00000000	    -29.46657670	    -14.28158800	    -28.72771356	      6.94597478	    -10.27354637
      0.43500000	      9.78647692	     -6.11174162	     -4.98309034	      1.13860667	      1.01142974	      0.61911667	     12.53996499	      8.36416781	     -3.19614936	     21.00375224	      0.00000000	      0.00000000	      0.92533563	      1.88948855	    -20.88774290	     -4.66460529	     -3.31896992	     65.42267069	      0.00000000	      0.00000000	    -28.85957162	    -15.07675640	    -29.07885704	      7.38167958	     -9.83864134
      0.44000000	      9.88621376	     -6.44583867	     -4.99646017	      1.15310065	      1.00780129	      0.61938577	     12.53450059	      8.73319721	     -3.30967481	     22.63966591	      0.00000000	      0.00000000	      0.29294598	      0.30757442	    -19.88977221	     -5.25124031	     -3.46291076	     68.20298209	      0.00000000	      0.00000000	    -28.28701881	    -15.91143777	    -29.38642905	      7.82254520	     -9.40010511
      0.44500000	      9.95099090	     -6.77068143	     -4.98602312	      1.16748520	      1.00392443	      0.61968515	     12.59646230	      9.08862207	     -3.48199828	     24.43132272	      0.00000000	      0.00000000	      0.00877761	     -1.25215848	    -18.80155751	     -5.84801223	     -3.53370854	     70.98044060	      0.00000000	      0.00000000	    -27.73999331	    -16.75063240	    -29.66250594	      8.25892560	     -8.96318325
      0.45000000	      9.99140925	     -7.08314214	     -4.94973068	      1.18173090	      0.99983754	      0.62002847	     12.73261933	      9.42128115	     -3.72204335	     26.39646993	      0.00000000	      0.00000000	      0.15279327	     -2.65959001	    -17.62901835	     -6.44597082	     -3.51558437	     73.74849217	      0.00000000	      0.00000000	    -27.19706916	    -17.56239583	    -29.92194085	      8.68362184	     -8.52411996
      0.45500000	     10.02074887	     -7.38127434	     -4.88788964	      1.19582031	      0.99559631	      0.62041312	     12.94173553	      9.72356584	     -4.03483436	     28.53911467	      0.00000000	      0.00000000	      0.71911866	     -3.82957126	    -16.38372824	     -7.03502312	     -3.40160614	     76.49744658	      0.00000000	      0.00000000	    -26.63018154	    -18.32285622	    -30.18206678	      9.09193060	     -8.07452846
      0.46000000	     10.05507737	     -7.66397010	     -4.80300158	      1.20975172	      0.99127554	      0.62081988	     13.20722362	      9.99127266	     -4.40946287	     30.83871690	      0.00000000	      0.00000000	      1.62863523	     -4.74509573	    -15.08414953	     -7.60435020	     -3.19433926	     79.21186384	      0.00000000	      0.00000000	    -26.01396757	    -19.01806368	    -30.46247751	      9.48142147	     -7.60664229
      0.46500000	     10.11142787	     -7.93100783	     -4.70069551	      1.22353842	      0.98696551	      0.62121857	     13.49510640	     10.22545666	     -4.81382699	     33.24713697	      0.00000000	      0.00000000	      2.76357768	     -5.45334582	    -13.75422132	     -8.14386264	     -2.90658178	     81.86951457	      0.00000000	      0.00000000	    -25.33340340	    -19.64273801	    -30.78339892	      9.85092244	     -7.11642554
      0.47000000	     10.20297745	     -8.18219348	     -4.59119148	      1.23720453	      0.98276045	      0.62157738	     13.76011562	     10.43191962	     -5.19938856	     35.69451208	      0.00000000	      0.00000000	      4.00689813	     -6.03606271	    -12.41741065	     -8.64465252	     -2.56082297	     84.44352592	      0.00000000	      0.00000000	    -24.58549543	    -20.19843476	    -31.16067863	     10.19846315	     -6.60354822
      0.47500000	     10.33236398	     -8.41513813	     -4.48913944	      1.25077947	      0.97874119	      0.62187220	     13.95832899	     10.61734349	     -5.51375974	     38.10108256	      0.00000000	      0.00000000	      5.27042294	     -6.56958014	    -11.08705996	     -9.09759584	     -2.18516649	     86.90745302	      0.00000000	      0.00000000	    -23.77559289	    -20.69240759	    -31.59783978	     10.51895647	     -6.06983511
      0.48000000	     10.48716355	     -8.62319819	     -4.41029227	      1.26429335	      0.97496007	      0.62209243	     14.05979973	     10.78408870	     -5.71565727	     40.39013296	      0.00000000	      0.00000000	      6.50630386	     -7.09410398	     -9.75822438	     -9.49172854	     -1.80567298	     89.24078030	      0.00000000	      0.00000000	    -22.91239774	    -21.13599016	    -32.07974048	     10.80339869	     -5.51899818
      0.48500000	     10.64160123	     -8.79556303	     -4.36584626	      1.27777495	      0.97143565	      0.62224236	     14.05409541	     10.92706264	     -5.78632021	     42.49813534	      0.00000000	      0.00000000	      7.70466838	     -7.60473016	     -8.40717304	     -9.81471897	     -1.43854035	     91.43192006	      0.00000000	      0.00000000	    -22.00511303	    -21.54129504	    -32.57312176	     11.04059665	     -4.95885510
      0.49000000	     10.76469698	     -8.91962925	     -4.35730203	      1.29125246	      0.96815881	      0.62233836	     13.94677101	     11.03433856	     -5.73335344	     44.38066341	      0.00000000	      0.00000000	      8.88244842	     -8.06350913	     -7.00009444	    -10.05551238	     -1.08626448	     93.47731059	      0.00000000	      0.00000000	    -21.06365150	    -21.91686255	    -33.03501614	     11.22038064	     -4.40401554
      0.49500000	     10.83052208	     -8.98404383	     -4.37510159	      1.30475571	      0.96510629	      0.62240345	     13.75076243	     11.09066099	     -5.58598930	     46.01438291	      0.00000000	      0.00000000	     10.06790233	     -8.42181944	     -5.50637957	    -10.20704295	     -0.73987287	     95.37736830	      0.00000000	      0.00000000	    -20.10076741	    -22.26442881	    -33.42466371	     11.33621028	     -3.87537995
      0.50000000	     10.82536567	     -8.98083666	     -4.40262314	      1.31831776	      0.96225491	      0.62246117	     13.47824371	     11.08185201	     -5.38376699	     47.39566134	      0.00000000	      0.00000000	     11.28559409	     -8.64141260	     -3.90972212	    -10.26724311	     -0.38662200	     97.13176829	      0.00000000	      0.00000000	    -19.13342578	    -22.57943630	    -33.71327454	     11.38568798	     -3.39473312
      0.50500000	     10.74985473	     -8.90626886	     -4.42342872	      1.33197284	      0.95959237	      0.62253113	     13.13555883	     10.99841942	     -5.16357880	     48.53613526	      0.00000000	      0.00000000	     12.54639635	     -8.70790482	     -2.21307028	    -10.23836410	     -0.01937905	     98.73677363	      0.00000000	      0.00000000	    -18.18079663	    -22.85638891	    -33.88902850	     11.36909347	     -2.97679001
      0.51000000	     10.61710037	     -8.76112516	     -4.42691082	      1.34575013	      0.95712314	      0.62262669	     12.72114227	     10.83767676	     -4.95116010	     49.45593890	      0.00000000	      0.00000000	     13.84447040	     -8.63511265	     -0.43712247	    -10.12596231	      0.35804389	    100.18559560	      0.00000000	      0.00000000	    -17.25887127	    -23.09652453	    -33.95752271	     11.28781701	     -2.62349369
      0.51500000	     10.44800074	     -8.55105582	     -4.40938705	      1.35966735	      0.95486942	      0.62275434	     12.22648667	     10.60450148	     -4.75941380	     50.17634902	      0.00000000	      0.00000000	     15.15985327	     -8.45993453	      1.38626262	     -9.93865453	      0.73261887	    101.47043485	      0.00000000	      0.00000000	    -16.37482745	    -23.31199189	    -33.93797516	     11.14447427	     -2.32390654
      0.52000000	     10.26471923	     -8.28624619	     -4.37211268	      1.37372905	      0.95286704	      0.62291469	     11.64015281	     10.31048718	     -4.59066616	     50.71438901	      0.00000000	      0.00000000	     16.46408771	     -8.22859698	      3.22311657	     -9.68789530	      1.08844080	    102.58409383	      0.00000000	      0.00000000	    -15.52497747	    -23.52153782	    -33.85587021	     10.94389136	     -2.05940414
      0.52500000	     10.08481126	     -7.97929819	     -4.31906833	      1.38793036	      0.95115796	      0.62310511	     10.95275783	      9.97080917	     -4.43956597	     51.08104385	      0.00000000	      0.00000000	     17.72664245	     -7.97896868	      5.04488004	     -9.38611020	      1.41284566	    103.52034701	      0.00000000	      0.00000000	    -14.69745532	    -23.73932215	    -33.73489791	     10.69268149	     -1.81110941
      0.53000000	      9.91859136	     -7.64189189	     -4.25555427	      1.40226315	      0.94978250	      0.62332290	     10.16000557	      9.59953907	     -4.29654229	     51.28240060	      0.00000000	      0.00000000	     18.92002073	     -7.72803501	      6.83137880	     -9.04354041	      1.69914677	    104.27371300	      0.00000000	      0.00000000	    -13.87766938	    -23.96531333	    -33.59180900	     10.39709196	     -1.56577252
      0.53500000	      9.76985385	     -7.28203327	     -4.18745743	      1.41672026	      0.94877333	      0.62356820	      9.26305367	      9.20568645	     -4.15232293	     51.32188143	      0.00000000	      0.00000000	     20.02232018	     -7.47178222	      8.56966636	     -8.66607516	      1.94537228	    104.83940315	      0.00000000	      0.00000000	    -13.05398155	    -24.18401664	    -33.43541530	     10.06079298	     -1.31761454
      0.54000000	      9.63802765	     -6.90268375	     -4.12119585	      1.43129563	      0.94815089	      0.62384606	      8.26791784	      8.79129807	     -4.00202699	     51.20295970	      0.00000000	      0.00000000	     21.01782307	     -7.19569015	     10.25147507	     -8.25507501	      2.15039460	    105.21373368	      0.00000000	      0.00000000	    -12.22167475	    -24.37027871	    -33.26822507	      9.68360095	     -1.06622768
      0.54500000	      9.52030708	     -6.50141084	     -4.06404568	      1.44598164	      0.94792040	      0.62416678	      7.18516473	      8.35122943	     -3.84705825	     50.93254409	      0.00000000	      0.00000000	     21.89662967	     -6.88724583	     11.87118905	     -7.80829923	      2.30998037	    105.39478348	      0.00000000	      0.00000000	    -11.38380808	    -24.49736544	    -33.08894785	      9.26097007	     -0.81255287
      0.55000000	      9.41346935	     -6.07102930	     -4.02393886	      1.46076700	      0.94807251	      0.62454344	      6.02922371	      7.87429751	     -3.69456990	     50.52366510	      0.00000000	      0.00000000	     22.65296145	     -6.54385204	     13.42443988	     -7.32131583	      2.41497495	    105.38259353	      0.00000000	      0.00000000	    -10.54927985	    -24.54491120	    -32.89510483	      8.78441930	     -0.55525077
      0.55500000	      9.31513020	     -5.60176897	     -4.00808335	      1.47563832	      0.94858843	      0.62498776	      4.81635382	      7.34643850	     -3.55503009	     49.99490059	      0.00000000	      0.00000000	     23.28125341	     -6.17503907	     14.90716401	     -6.78975420	      2.45253313	    105.17851479	      0.00000000	      0.00000000	     -9.73003462	    -24.50546738	    -32.68503267	      8.24361294	     -0.28910499
      0.56000000	      9.22381685	     -5.08504577	     -4.02104899	      1.49058476	      0.94944684	      0.62550651	      3.56192548	      6.75602639	     -3.43824219	     49.36601997	      0.00000000	      0.00000000	     23.77114804	     -5.79996517	     16.31554662	     -6.21260852	      2.40969582	    104.78429963	      0.00000000	      0.00000000	     -8.93822716	    -24.38696998	    -32.45831425	      7.63010761	     -0.00582337
      0.56500000	      9.13766632	     -4.51781524	     -4.06378108	      1.50560273	      0.95062897	      0.62610037	      2.27890922	      6.09974578	     -3.34888805	     48.65276326	      0.00000000	      0.00000000	     24.10473388	     -5.44099393	     17.64708803	     -5.59574083	      2.27750690	    104.20182969	      0.00000000	      0.00000000	     -8.18267895	    -24.20931574	    -32.21448912	      6.94154948	      0.30382552
      0.57000000	      9.05272531	     -3.90575221	     -4.13403345	      1.52069795	      0.95212053	      0.62676500	      0.97848695	      5.38624231	     -3.28420983	     47.86449713	      0.00000000	      0.00000000	     24.25824597	     -5.11604030	     18.90198009	     -4.95378121	      2.05420744	    103.43362061	      0.00000000	      0.00000000	     -7.46583483	    -23.99698689	    -31.95131118	      6.18468723	      0.64797146
      0.57500000	      8.96282549	     -3.26347066	     -4.22742011	      1.53588424	      0.95391188	      0.62749249	     -0.32871303	      4.63513378	     -3.23604885	     47.00617259	      0.00000000	      0.00000000	     24.20687247	     -4.83383167	     20.08281556	     -4.30856029	      1.74669045	    102.48337743	      0.00000000	      0.00000000	     -6.78406244	    -23.77158603	    -31.66467115	      5.37565901	      1.03233788
      0.58000000	      8.86252578	     -2.61099325	     -4.33824412	      1.55117975	      0.95599840	      0.62827185	     -1.63337319	      3.87099091	     -3.19635062	     46.08292445	      0.00000000	      0.00000000	     23.92956632	     -4.59346065	     21.19101413	     -3.68366546	      1.36950771	    101.35583515	      0.00000000	      0.00000000	     -6.13122332	    -23.54676429	    -31.35165338	      4.53665097	      1.45941655
      0.58500000	      8.75179400	     -1.96791028	     -4.45965909	      1.56660185	      0.95838086	      0.62908864	     -2.93055995	      3.11522600	     -3.16272894	     45.10384541	      0.00000000	      0.00000000	     23.41177655	     -4.38671340	     22.22164785	     -3.09736662	      0.94173245	    100.05592660	      0.00000000	      0.00000000	     -5.50223078	    -23.32680535	    -31.01529165	      3.69018420	      1.92761206
      0.59000000	      8.63824336	     -1.34823971	     -4.58317595	      1.58216257	      0.96106365	      0.62992404	     -4.22177010	      2.38053915	     -3.14098068	     44.08232606	      0.00000000	      0.00000000	     22.64587203	     -4.20215631	     23.16155404	     -2.55753397	      0.48336699	     98.58794760	      0.00000000	      0.00000000	     -4.89445269	    -23.10947822	    -30.66657700	      2.85412029	      2.43035950
      0.59500000	      8.53415941	     -0.75796215	     -4.69826611	      1.59786656	      0.96404919	      0.63075482	     -5.51283909	      1.67021640	     -3.14348660	     43.03318504	      0.00000000	      0.00000000	     21.63035501	     -4.03067655	     23.99358102	     -2.06046187	      0.01276877	     96.95511534	      0.00000000	      0.00000000	     -4.30779925	    -22.89140128	    -30.32078002	      2.03936896	      2.95568054
      0.60000000	      8.45056112	     -0.19510817	     -4.79299919	      1.61371175	      0.96733120	      0.63155512	     -6.80918311	      0.98082438	     -3.18488179	     41.96873461	      0.00000000	      0.00000000	     20.36883938	     -3.87099656	     24.70391374	     -1.59287483	     -0.45471493	     95.15940651	      0.00000000	      0.00000000	     -3.74501684	    -22.67219096	    -29.99064798	      1.24987019	      3.48662165
      0.60500000	      8.39311444	      0.34847081	     -4.85600790	      1.62969226	      0.97089096	      0.63230061	     -8.11268854	      0.30559753	     -3.27805782	     40.89575504	      0.00000000	      0.00000000	     18.86857828	     -3.73247353	     25.28662100	     -1.13561679	     -0.90752362	     93.20159587	      0.00000000	      0.00000000	     -3.21201407	    -22.45510904	    -29.68189975	      0.48368079	      4.00308023
      0.61000000	      8.36229295	      0.88427443	     -4.87921599	      1.64580320	      0.97469852	      0.63297297	     -9.42238327	     -0.36314282	     -3.43299822	     39.81444122	      0.00000000	      0.00000000	     17.13811235	     -3.63294107	     25.74248621	     -0.66798591	     -1.33854787	     91.08151984	      0.00000000	      0.00000000	     -2.71703577	    -22.24476896	    -29.39369835	     -0.26531454	      4.48523586
      0.61500000	      8.35628318	      1.42404270	     -4.86016440	      1.66204586	      0.97871724	      0.63356128	    -10.73716675	     -1.03301025	     -3.65832290	     38.71966817	      0.00000000	      0.00000000	     15.18510140	     -3.59163649	     26.07403888	     -0.17178058	     -1.74570754	     88.79832541	      0.00000000	      0.00000000	     -2.26849377	    -22.04405284	    -29.12235147	     -1.00529741	      4.91756541
      0.62000000	      8.37331711	      1.97736335	     -4.80273028	      1.67843026	      0.98290876	      0.63405916	    -12.05712516	     -1.71153029	     -3.96310855	     37.60434236	      0.00000000	      0.00000000	     13.01632439	     -3.61992277	     26.28148174	      0.36577776	     -2.13230841	     86.35053083	      0.00000000	      0.00000000	     -1.87267382	    -21.85261455	    -28.86441237	     -1.74452387	      5.29142571
      0.62500000	      8.41112224	      2.55035164	     -4.71539393	      1.69497199	      0.98723538	      0.63446091	    -13.38126776	     -2.40563164	     -4.35686501	     36.46412591	      0.00000000	      0.00000000	     10.64051172	     -3.71326431	     26.36331568	      0.95053678	     -2.50638186	     83.73628430	      0.00000000	      0.00000000	     -1.53306561	    -21.66802013	    -28.61658266	     -2.48954839	      5.60467614
      0.63000000	      8.46422860	      3.14501668	     -4.60701825	      1.71168402	      0.99165906	      0.63475985	    -14.70321230	     -3.11950944	     -4.84785305	     35.30201668	      0.00000000	      0.00000000	      8.07297556	     -3.84749939	     26.32114424	      1.58144229	     -2.87761527	     80.95420007	      0.00000000	      0.00000000	     -1.25192121	    -21.48830221	    -28.37333410	     -3.24336849	      5.85844347
      0.63500000	      8.52244808	      3.75920969	     -4.48198609	      1.72856826	      0.99613940	      0.63495047	    -16.00935791	     -3.85168188	     -5.44102631	     34.13029971	      0.00000000	      0.00000000	      5.34057493	     -3.98303190	     26.16380441	      2.25218938	     -3.25249466	     78.00441403	      0.00000000	      0.00000000	     -1.03237680	    -21.31369865	    -28.12577245	     -4.00415435	      6.05299376
      0.64000000	      8.57297577	      4.38730038	     -4.33815847	      1.74561231	      1.00063318	      0.63503365	    -17.28244756	     -4.59332956	     -6.13564991	     32.96815657	      0.00000000	      0.00000000	      2.48497124	     -4.07847069	     25.90640467	      2.95349360	     -3.63136382	     74.88924023	      0.00000000	      0.00000000	     -0.87890131	    -21.14616222	    -27.86390485	     -4.76578809	      6.18575596
      0.64500000	      8.60488389	      5.02113777	     -4.16952838	      1.76279316	      1.00509573	      0.63502111	    -18.50817310	     -5.32908004	     -6.92203524	     31.83619782	      0.00000000	      0.00000000	     -0.43874124	     -4.10723071	     25.56495382	      3.67428399	     -4.01008011	     71.61341226	      0.00000000	      0.00000000	     -0.79570090	    -20.98646938	    -27.58056447	     -5.51989430	      6.25343832
      0.65000000	      8.61265500	      5.65076641	     -3.97136775	      1.78008468	      1.00948266	      0.63493444	    -19.67986907	     -6.03977639	     -7.77875940	     30.75126539	      0.00000000	      0.00000000	     -3.36928290	     -4.06607861	     25.15103449	      4.40174372	     -4.38437506	     68.18429233	      0.00000000	      0.00000000	     -0.78434996	    -20.82980936	    -27.27369082	     -6.25766858	      6.25691302
      0.65500000	      8.59703693	      6.26495834	     -3.74371433	      1.79746392	      1.01375108	      0.63479860	    -20.79906312	     -6.70575708	     -8.67326869	     29.72384490	      0.00000000	      0.00000000	     -6.24951116	     -3.97214763	     24.66957118	      5.12166790	     -4.75304993	     64.61207834	      0.00000000	      0.00000000	     -0.84184652	    -20.66172044	    -26.94613134	     -6.97041244	      6.20506017
      0.66000000	      8.56379831	      6.85147511	     -3.49116505	      1.81491274	      1.01786059	      0.63463468	    -21.87292794	     -7.30885265	     -9.56674765	     28.75833017	      0.00000000	      0.00000000	     -9.03515696	     -3.85475876	     24.11965824	      5.81938785	     -5.11840228	     60.90976253	      0.00000000	      0.00000000	     -0.95970618	    -20.45634901	    -26.60435381	     -7.64873013	      6.11476627
      0.66500000	      8.52121062	      7.39671555	     -3.22020996	      1.83241521	      1.02177421	      0.63445706	    -22.90993346	     -7.83225116	    -10.42060306	     27.85536707	      0.00000000	      0.00000000	    -11.69970212	     -3.74907981	     23.49754409	      6.48000634	     -5.48501847	     57.09281955	      0.00000000	      0.00000000	     -1.12460716	    -20.17764112	    -26.25669214	     -8.28105256	      6.00736267
      0.67000000	      8.47693965	      7.88526990	     -2.93663558	      1.84995367	      1.02545872	      0.63427581	    -23.91478396	     -8.25937493	    -11.20098087	     27.01518690	      0.00000000	      0.00000000	    -14.23624664	     -3.69395361	     22.80079439	      7.08773129	     -5.85887678	     53.17886996	      0.00000000	      0.00000000	     -1.32070958	    -19.78252965	    -25.91104129	     -8.85290232	      5.90366530
      0.67500000	      8.43558220	      8.30045942	     -2.64457813	      1.86750603	      1.02888454	      0.63410085	    -24.88453014	     -8.57374211	    -11.87977050	     26.24076758	      0.00000000	      0.00000000	    -16.65765761	     -3.73223062	     22.03209090	      7.62560219	     -6.24782440	     49.18789299	      0.00000000	      0.00000000	     -1.53249697	    -19.22453050	    -25.57287307	     -9.34792835	      5.81964518
      0.68000000	      8.39781585	      8.62602073	     -2.34710536	      1.88504520	      1.03202535	      0.63394321	    -25.80751235	     -8.76053853	    -12.43298023	     25.53995549	      0.00000000	      0.00000000	    -18.99464180	     -3.90946973	     21.20140985	      8.07645599	     -6.66295760	     45.14368433	      0.00000000	      0.00000000	     -1.74608927	    -18.45620762	    -25.24461312	     -9.75002800	      5.76385522
      0.68500000	      8.36106534	      8.84826408	     -2.04729459	      1.90254050	      1.03485781	      0.63381152	    -26.66533614	     -8.80924647	    -12.83856466	     24.92617767	      0.00000000	      0.00000000	    -21.28962739	     -4.26742481	     20.32618848	      8.42494793	     -7.11934836	     41.07620728	      0.00000000	      0.00000000	     -1.94807895	    -17.43029232	    -24.92629065	    -10.04522414	      5.73706856
      0.69000000	      8.32097869	      8.95815478	     -1.74896589	      1.91996081	      1.03736180	      0.63370661	    -27.43676073	     -8.71632020	    -13.07564756	     24.41815771	      0.00000000	      0.00000000	    -23.58427175	     -4.83254284	     19.42959374	      8.66015746	     -7.63430065	     37.02309619	      0.00000000	      0.00000000	     -2.12300331	    -16.10157509	    -24.61659816	    -10.22304323	      5.73439514
      0.69500000	      8.27291613	      8.95283849	     -1.45675045	      1.93727858	      1.03952147	      0.63361920	    -28.10164818	     -8.48686889	    -13.12614333	     24.03956816	      0.00000000	      0.00000000	    -25.90152889	     -5.60330941	     18.53755665	      8.77800983	     -8.22232827	     33.02876139	      0.00000000	      0.00000000	     -2.25131236	    -14.43200950	    -24.31356564	    -10.27784033	      5.74954107
      0.70000000	      8.21305876	      8.83629239	     -1.17578442	      1.95447304	      1.04132713	      0.63353362	    -28.64368513	     -8.13487959	    -12.97844427	     23.81872297	      0.00000000	      0.00000000	    -28.22776446	     -6.54182710	     17.67535872	      8.78261222	     -8.88880375	     29.14085628	      0.00000000	      0.00000000	     -2.30955847	    -12.39865104	    -24.01478814	    -10.21031949	      5.77938556
      0.70500000	      8.13935484	      8.61943359	     -0.91167583	      1.97153191	      1.04277764	      0.63343520	    -29.05203079	     -7.68260770	    -12.63151994	     23.78715234	      0.00000000	      0.00000000	    -30.50279551	     -7.57499679	     16.86407239	      8.68636143	     -9.62623000	     25.40494913	      0.00000000	      0.00000000	     -2.27389029	    -10.00128069	    -23.71787515	    -10.02919377	      5.82634342
      0.71000000	      8.05237172	      8.31977010	     -0.67056806	      1.98845141	      1.04388163	      0.63331464	    -29.32235574	     -7.15937975	    -12.09770455	     23.97615905	      0.00000000	      0.00000000	    -32.62454350	     -8.60753940	     16.11749074	      8.50903915	    -10.41505582	     21.85932197	      0.00000000	      0.00000000	     -2.12559015	     -7.26650392	    -23.42155928	     -9.75191468	      5.89719038
      0.71500000	      7.95559136	      7.95972446	     -0.45831174	      2.00523409	      1.04465628	      0.63316638	    -29.45701024	     -6.59881957	    -11.40368274	     24.41199490	      0.00000000	      0.00000000	    -34.46961152	     -9.54241119	     15.44091551	      8.27548661	    -11.22741487	     18.53236502	      0.00000000	      0.00000000	     -1.85557387	     -4.24749713	    -23.12709446	     -9.40278214	      5.99903534
      0.72000000	      7.85498335	      7.56346524	     -0.27884505	      2.02188552	      1.04512397	      0.63298439	    -29.46414973	     -6.03447568	    -10.58972847	     25.11131230	      0.00000000	      0.00000000	    -35.92330563	    -10.30015254	     14.83233273	      8.01182776	    -12.03179181	     15.44361440	      0.00000000	      0.00000000	     -1.46618692	     -1.02114502	    -22.83928320	     -9.00879375	      6.13467897
      0.72500000	      7.75836537	      7.15379043	     -0.13316603	      2.03841191	      1.04530899	      0.63276139	    -29.35647231	     -5.49577543	     -9.70666135	     26.07814364	      0.00000000	      0.00000000	    -36.90840848	    -10.83206955	     14.28483578	      7.74171632	    -12.79798851	     12.60714982	      0.00000000	      0.00000000	     -0.97082960	      2.31571096	    -22.56681471	     -8.59588273	      6.29988609
      0.73000000	      7.67490765	      6.75044177	     -0.01952960	      2.05481942	      1.04523609	      0.63249221	    -29.15026110	     -5.00574138	     -8.81000714	     27.30261994	      0.00000000	      0.00000000	    -37.40391572	    -11.12726394	     13.78894446	      7.48423091	    -13.50134404	     10.03506949	      0.00000000	      0.00000000	     -0.39233627	      5.65092108	    -22.32184957	     -8.18714964	      6.48366120
      0.73500000	      7.61442470	      6.36959949	      0.06586950	      2.07111409	      1.04493073	      0.63217806	    -28.86453793	     -4.58008978	     -7.95238078	     28.76124870	      0.00000000	      0.00000000	    -37.44932765	    -11.21372918	     13.33457977	      7.25354254	    -14.12432437	      7.73935818	      0.00000000	      0.00000000	      0.23921759	      8.86295584	    -22.11862757	     -7.80222562	      6.67064050
      0.74000000	      7.58603537	      6.02359815	      0.12852994	      2.08730142	      1.04441911	      0.63182811	    -28.51960173	     -4.22700123	     -7.17693523	     30.41903660	      0.00000000	      0.00000000	    -37.13409943	    -11.15125762	     12.91320400	      7.05921220	    -14.65537725	      5.73218246	      0.00000000	      0.00000000	      0.88898631	     11.82913824	    -21.97100644	     -7.45643808	      6.84427108
      0.74500000	      7.59659001	      5.72039250	      0.17544624	      2.10338538	      1.04372662	      0.63145849	    -28.13476312	     -3.94756576	     -6.51431055	     32.23405095	      0.00000000	      0.00000000	    -36.57562033	    -11.01520020	     12.52011372	      6.90586350	    -15.08787872	      4.02612614	      0.00000000	      0.00000000	      1.52118402	     14.43906083	    -21.88973103	     -7.15970563	      6.99043131
      0.75000000	      7.64981021	      5.46318240	      0.21425962	      2.11936734	      1.04287533	      0.63109058	    -27.72602630	     -3.73727928	     -5.98263295	     34.16404518	      0.00000000	      0.00000000	    -35.89273395	    -10.87622663	     12.15549770	      6.79230097	    -15.42083695	      2.63449679	      0.00000000	      0.00000000	      2.10583734	     16.61268004	    -21.88074231	     -6.91624473	      7.10102903
      0.75500000	      7.74650826	      5.25132350	      0.25150778	      2.13524602	      1.04188170	      0.63074979	    -27.30469062	     -3.58895875	     -5.58839920	     36.17307574	      0.00000000	      0.00000000	    -35.18340639	    -10.78546520	     11.82258558	      6.71205008	    -15.65784444	      1.56908990	      0.00000000	      0.00000000	      2.62749031	     18.31369414	    -21.94497980	     -6.72626802	      7.17551780
      0.76000000	      7.88532828	      5.08314819	      0.29085133	      2.15101875	      1.04075467	      0.63046298	    -26.87711838	     -3.49691337	     -5.32750309	     38.23574826	      0.00000000	      0.00000000	    -34.51234692	    -10.77133723	     11.52323533	      6.65700812	    -15.80020695	      0.83390731	      0.00000000	      0.00000000	      3.09177282	     19.54778538	    -22.07899578	     -6.58957717	      7.21855715
      0.76500000	      8.06332877	      4.95961944	      0.33235980	      2.16668385	      1.03949425	      0.63025327	    -26.44526267	     -3.46115550	     -5.18757091	     40.33811948	      0.00000000	      0.00000000	    -33.90932450	    -10.84664359	     11.25370817	      6.62306124	    -15.83747303	      0.41803460	      0.00000000	      0.00000000	      3.52512553	     20.34689609	    -22.27568262	     -6.50921620	      7.23517033
      0.77000000	      8.27650096	      4.88666059	      0.37336437	      2.18224339	      1.03809161	      0.63013252	    -26.00803765	     -3.48963838	     -5.15237960	     42.47515216	      0.00000000	      0.00000000	    -33.37705762	    -11.01813774	     11.00328950	      6.61446576	    -15.74400356	      0.29320436	      0.00000000	      0.00000000	      3.96494339	     20.75032980	    -22.52552171	     -6.49288476	      7.22665946
      0.77500000	      8.52096443	      4.87456159	      0.41059565	      2.19770518	      1.03653278	      0.63009460	    -25.56416053	     -3.59677272	     -5.20677804	     44.64501995	      0.00000000	      0.00000000	    -32.90757194	    -11.29082096	     10.75592708	      6.64431769	    -15.48611186	      0.41854843	      0.00000000	      0.00000000	      4.44180726	     20.79142022	    -22.81939025	     -6.55105744	      7.18903531
      0.78000000	      8.79480770	      4.93461204	      0.44236155	      2.21308251	      1.03480528	      0.63011410	    -25.11564061	     -3.79843963	     -5.33930018	     46.84267740	      0.00000000	      0.00000000	    -32.50064616	    -11.66599323	     10.49329947	      6.73072839	    -15.03626411	      0.74992735	      0.00000000	      0.00000000	      4.96114906	     20.49259250	    -23.15221970	     -6.69277571	      7.11361810
      0.78500000	      9.09902859	      5.07489478	      0.46950897	      2.22839183	      1.03290274	      0.63015253	    -24.66920208	     -4.10615999	     -5.54168810	     49.05694110	      0.00000000	      0.00000000	    -32.17179088	    -12.13869828	     10.19843917	      6.89095906	    -14.38746428	      1.24909299	      0.00000000	      0.00000000	      5.49321512	     19.86803338	    -23.52451105	     -6.92145981	      6.98899277
      0.79000000	      9.43615001	      5.29735393	      0.49527259	      2.24364962	      1.03082381	      0.63016841	    -24.23397397	     -4.52312010	     -5.80706934	     51.27287713	      0.00000000	      0.00000000	    -31.94336209	    -12.69896316	      9.86002981	      7.13662184	    -13.56253978	      1.88960739	      0.00000000	      0.00000000	      5.97449579	     18.92956607	    -23.93983700	     -7.23264249	      6.80377964
      0.79500000	      9.80708012	      5.59672890	      0.52477670	      2.25886992	      1.02856672	      0.63012600	    -23.81678869	     -5.04261776	     -6.12803822	     53.47692826	      0.00000000	      0.00000000	    -31.82698274	    -13.33487635	      9.47656020	      7.47127537	    -12.61552420	      2.65848184	      0.00000000	      0.00000000	      6.31830781	     17.69102121	    -24.39998728	     -7.61389700	      6.54978183
      0.80000000	     10.20823950	      5.96065284	      0.56427733	      2.27406234	      1.02612405	      0.63000113	    -23.41782796	     -5.64814992	     -6.49439919	     55.66114760	      0.00000000	      0.00000000	    -31.81085547	    -14.03341485	      9.05831920	      7.88955134	    -11.62452689	      3.55356333	      0.00000000	      0.00000000	      6.43306409	     16.17213076	    -24.90095722	     -8.04617687	      6.22498549
      0.80500000	     10.63034446	      6.37057271	      0.62003440	      2.28923010	      1.02348029	      0.62978402	    -23.02827548	     -6.31489895	     -6.89105455	     57.82489730	      0.00000000	      0.00000000	    -31.85869115	    -14.77914061	      8.62625769	      8.37706586	    -10.67751164	      4.57796978	      0.00000000	      0.00000000	      6.24634220	     14.40428405	    -25.43161906	     -8.50600407	      5.83533500
      0.81000000	     11.05875345	      6.80445214	      0.69716482	      2.30436754	      1.02061309	      0.62947831	    -22.63009630	     -7.01362535	     -7.29776335	     59.97409508	      0.00000000	      0.00000000	    -31.91862194	    -15.55420030	      8.20869886	      8.91233638	     -9.85406349	      5.73397016	      0.00000000	      0.00000000	      5.72667472	     12.43435252	    -25.97499316	     -8.96891702	      5.39367833
      0.81500000	     11.47466714	      7.24196697	      0.79901823	      2.31945780	      1.01749890	      0.62909592	    -22.19754969	     -7.71749154	     -7.69178603	     62.11865589	      0.00000000	      0.00000000	    -31.93613561	    -16.34077231	      7.83768947	      9.47194590	     -9.20833620	      7.01936726	      0.00000000	      0.00000000	      4.89334082	     10.32228968	    -26.51099120	     -9.41453747	      4.91535423
      0.82000000	     11.85660997	      7.67035778	      0.92761153	      2.33447249	      1.01412157	      0.62864972	    -21.69990016	     -8.40932457	     -8.05259565	     64.26921234	      0.00000000	      0.00000000	    -31.86429793	    -17.12369657	      7.54689137	     10.03709137	     -8.75938085	      8.42953648	      0.00000000	      0.00000000	      3.81160939	      8.13390197	    -27.01924062	     -9.83166488	      4.41205848
      0.82500000	     12.18242250	      8.08768948	      1.08496255	      2.34937361	      1.01048014	      0.62814801	    -21.10512041	     -9.08525547	     -8.36633513	     66.43435395	      0.00000000	      0.00000000	    -31.66782602	    -17.89096471	      7.37137575	     10.59799071	     -8.49153620	      9.96548025	      0.00000000	      0.00000000	      2.57750688	      5.93075113	    -27.48158169	    -10.22066028	      3.88668874
      0.83000000	     12.43306997	      8.50192765	      1.27394221	      2.36411799	      1.00659316	      0.62759289	    -20.38547453	     -9.75298792	     -8.62743512	     68.61867994	      0.00000000	      0.00000000	    -31.32297814	    -18.63119406	      7.34635413	     11.15465446	     -8.36184198	     11.64323154	      0.00000000	      0.00000000	      1.29838118	      3.75735373	    -27.88543891	    -10.59178953	      3.33164530
      0.83500000	     12.59874262	      8.92632075	      1.49751883	      2.37866455	      1.00250034	      0.62698288	    -19.52538400	    -10.42563250	     -8.83655319	     70.82090613	      0.00000000	      0.00000000	    -30.81720512	    -19.32927651	      7.50129475	     11.71457210	     -8.30941400	     13.49769745	      0.00000000	      0.00000000	      0.07676032	      1.62948925	    -28.22870916	    -10.96001326	      2.73196656
      0.84000000	     12.68498626	      9.37254858	      1.75712004	      2.39298434	      0.99826297	      0.62631892	    -18.52923218	    -11.11302070	     -8.99678653	     73.03155868	      0.00000000	      0.00000000	    -30.15010935	    -19.96424493	      7.84977408	     12.28816608	     -8.26409913	     15.57666643	      0.00000000	      0.00000000	     -0.99621058	     -0.46821376	    -28.52412658	    -11.33766163	      2.07233220
      0.84500000	     12.71490887	      9.84378384	      2.05192312	      2.40707088	      0.99396207	      0.62561081	    -17.42463017	    -11.81316332	     -9.11127884	     75.23112231	      0.00000000	      0.00000000	    -29.33476555	    -20.51279968	      8.37969018	     12.88304034	     -8.15471982	     17.92566595	      0.00000000	      0.00000000	     -1.83825220	     -2.56981370	    -28.79951433	    -11.72708072	      1.34473464
      0.85000000	     12.72456260	     10.33012672	      2.37993797	      2.42094609	      0.98969199	      0.62488029	    -16.25735747	    -12.50713415	     -9.18342277	     77.39054830	      0.00000000	      0.00000000	    -28.39770523	    -20.95687429	      9.04939826	     13.49854739	     -7.91801822	     20.56809269	      0.00000000	      0.00000000	     -2.37343411	     -4.70415772	    -29.09155191	    -12.11576957	      0.55332077
      0.85500000	     12.75221525	     10.80857175	      2.73969326	      2.43465819	      0.98554862	      0.62415826	    -15.07819706	    -13.16038425	     -9.21790637	     79.47542860	      0.00000000	      0.00000000	    -27.37593412	    -21.29035013	      9.79203868	     14.12282749	     -7.50799687	     23.48603914	      0.00000000	      0.00000000	     -2.53989342	     -6.87163204	    -29.43429970	    -12.47670085	     -0.28544087
      0.86000000	     12.82647904	     11.24840549	      3.13014713	      2.44827181	      0.98161556	      0.62347760	    -13.92729724	    -13.73155597	     -9.22012972	     81.45270978	      0.00000000	      0.00000000	    -26.31053580	    -21.52151767	     10.52546650	     14.73423106	     -6.90395845	     26.60770859	      0.00000000	      0.00000000	     -2.30698071	     -9.03332554	    -29.84767567	    -12.77528106	     -1.14629097
      0.86500000	     12.95932275	     11.61996976	      3.54755234	      2.46185561	      0.97795400	      0.62286492	    -12.82361843	    -14.18553046	     -9.19315466	     83.29674139	      0.00000000	      0.00000000	    -25.23875299	    -21.67041439	     11.16371697	     15.30630846	     -6.11565048	     29.80838597	      0.00000000	      0.00000000	     -1.68798607	    -11.11498835	    -30.33154130	    -12.98050035	     -1.99957062
      0.87000000	     13.14638246	     11.90217958	      3.98067382	      2.47547243	      0.97459969	      0.62233446	    -11.76315957	    -14.50389200	     -9.13329310	     84.99223043	      0.00000000	      0.00000000	    -24.18771500	    -21.76175018	     11.62832260	     15.81272089	     -5.18424884	     32.92923107	      0.00000000	      0.00000000	     -0.73585907	    -13.02105696	    -30.86706138	    -13.07445449	     -2.81470702
      0.87500000	     13.37250402	     12.08547243	      4.40758465	      2.48917341	      0.97156567	      0.62188631	    -10.72439976	    -14.68787304	     -9.02683873	     86.53421385	      0.00000000	      0.00000000	    -23.17186411	    -21.81645018	     11.85906384	     16.22969872	     -4.17752049	     35.80955073	      0.00000000	      0.00000000	      0.47619937	    -14.65436077	    -31.42299443	    -13.05604480	     -3.56302403
      0.88000000	     13.61888057	     12.17044874	      4.79705842	      2.50299487	      0.96884802	      0.62150970	     -9.67746766	    -14.75398875	     -8.85108673	     87.92612651	      0.00000000	      0.00000000	    -22.19436903	    -21.84667546	     11.82225737	     16.53719398	     -3.17772997	     38.32059580	      0.00000000	      0.00000000	      1.87629839	    -15.93804018	    -31.96391063	    -12.93887807	     -4.22068409
      0.88500000	     13.86872761	     12.16428038	      5.11577240	      2.51695661	      0.96643244	      0.62118957	     -8.59387811	    -14.72552452	     -8.58152988	     89.17627015	      0.00000000	      0.00000000	    -21.25176031	    -21.85709638	     11.51418254	     16.72063284	     -2.26351996	     40.38897031	      0.00000000	      0.00000000	      3.40578840	    -16.83484403	    -32.45797117	    -12.74520983	     -4.77253618
      0.89000000	     14.10969986	     12.07701993	      5.33913304	      2.53106196	      0.96430019	      0.62091360	     -7.45396176	    -14.62388691	     -8.20328189	     90.29318020	      0.00000000	      0.00000000	    -20.34013830	    -21.85077350	     10.95877930	     16.77342831	     -1.49172700	     42.00318177	      0.00000000	      0.00000000	      5.01879896	    -17.35871989	    -32.88214416	    -12.49828253	     -5.21670162
      0.89500000	     14.33325675	     11.91956739	      5.45995651	      2.54530046	      0.96243291	      0.62067715	     -6.24993118	    -14.46385255	     -7.72056186	     91.28171168	      0.00000000	      0.00000000	    -19.46019870	    -21.83543877	     10.20021141	     16.69916562	     -0.88727377	     43.20320450	      0.00000000	      0.00000000	      6.67517618	    -17.57445324	    -33.22384498	    -12.21648119	     -5.56719149
      0.90000000	     14.53264137	     11.70331241	      5.48979507	      2.55965243	      0.96081589	      0.62048488	     -4.98412910	    -14.25371422	     -7.15790805	     92.14177824	      0.00000000	      0.00000000	    -18.61760889	    -21.82578996	      9.29261934	     16.51172973	     -0.44467730	     44.05944710	      0.00000000	      0.00000000	      8.33545895	    -17.58198041	    -33.47949919	    -11.91149507	     -5.85090320
      0.90500000	     14.70108517	     11.43955216	      5.45302181	      2.57409252	      0.95943890	      0.62034869	     -3.66396781	    -13.99713015	     -6.55215471	     92.87001423	      0.00000000	      0.00000000	    -17.81757544	    -21.83935276	      8.29088211	     16.23187089	     -0.13728632	     44.65161525	      0.00000000	      0.00000000	      9.96261954	    -17.48670751	    -33.65131243	    -11.58916121	     -6.09857090
      0.91000000	     14.83151237	     11.13776696	      5.37791237	      2.58859137	      0.95829477	      0.62028278	     -2.29697734	    -13.69395386	     -5.94023220	     93.46274617	      0.00000000	      0.00000000	    -17.05819352	    -21.88833473	      7.24437376	     15.88119573	      0.07182679	     45.05462119	      0.00000000	      0.00000000	     11.52738269	    -17.36745107	    -33.74418775	    -11.25078387	     -6.33386524
      0.91500000	     14.91829352	     10.80411778	      5.28857358	      2.60311735	      0.95737883	      0.62029808	     -0.88905825	    -13.34090941	     -5.34917772	     93.91813591	      0.00000000	      0.00000000	    -16.32914110	    -21.97403783	      6.19257294	     15.47693975	      0.22008748	     45.33113904	      0.00000000	      0.00000000	     13.00985852	    -17.25923639	    -33.76437676	    -10.89464249	     -6.56657527
      0.92000000	     14.95991288	     10.44144404	      5.19997169	      2.61764110	      0.95669094	      0.62039844	      0.55384406	    -12.93355385	     -4.79216685	     94.23641772	      0.00000000	      0.00000000	    -15.61631344	    -22.08817560	      5.16157792	     15.02983632	      0.33733944	     45.52762163	      0.00000000	      0.00000000	     14.39519280	    -17.15870855	    -33.71958954	    -10.51785496	     -6.79343111
      0.92500000	     14.96069967	     10.05058133	      5.11747120	      2.63214165	      0.95623891	      0.62057947	      2.02241163	    -12.46900145	     -4.27113885	     94.41842964	      0.00000000	      0.00000000	    -14.90736980	    -22.21924550	      4.16207233	     14.54485791	      0.44100667	     45.67234887	      0.00000000	      0.00000000	     15.66772711	    -17.04405585	    -33.61945753	    -10.11785898	     -7.00550228
      0.93000000	     14.93097882	      9.63232031	      5.04057648	      2.64661158	      0.95604099	      0.62082922	      3.50053875	    -11.94826692	     -3.78381864	     94.46320157	      0.00000000	      0.00000000	    -14.19455216	    -22.35915399	      3.18885491	     14.02364191	      0.53629042	     45.77484287	      0.00000000	      0.00000000	     16.80826862	    -16.89577204	    -33.47608601	     -9.69296534	     -7.19747876
      0.93500000	     14.88599946	      9.18911367	      4.96832822	      2.66105863	      0.95612549	      0.62112928	      4.96323555	    -11.37750519	     -3.33129206	     94.36569667	      0.00000000	      0.00000000	    -13.47486788	    -22.50660360	      2.22195377	     13.46725305	      0.62093364	     45.82668292	      0.00000000	      0.00000000	     17.79557063	    -16.70940764	    -33.30450665	     -9.24203564	     -7.37376073
      0.94000000	     14.84359360	      8.72539788	      4.90327478	      2.67550378	      0.95652678	      0.62145623	      6.37777194	    -10.76744532	     -2.92243079	     94.11600517	      0.00000000	      0.00000000	    -12.74912870	    -22.66586811	      1.23061697	     12.87771262	      0.69157837	     45.80520211	      0.00000000	      0.00000000	     18.61100061	    -16.49658430	    -33.12180375	     -8.76357008	     -7.54869345
      0.94500000	     14.82039911	      8.24647815	      4.85215030	      2.68997667	      0.95727862	      0.62178453	      7.70908828	    -10.13114077	     -2.57304705	     93.70077056	      0.00000000	      0.00000000	    -12.02130034	    -22.84181287	      0.18085500	     12.25790383	      0.74818914	     45.68042931	      0.00000000	      0.00000000	     19.24366284	    -16.27548241	    -32.94403401	     -8.25522964	     -7.74161439
      0.95000000	     14.82762142	      7.75746819	      4.82305677	      2.70451025	      0.95840725	      0.62209165	      8.92778478	     -9.48163286	     -2.30010212	     93.10645255	      0.00000000	      0.00000000	    -11.29867669	    -23.03449292	     -0.95544200	     11.61140786	      0.79453044	     45.42309925	      0.00000000	      0.00000000	     19.69210828	    -16.05902322	    -32.78215122	     -7.71518717	     -7.96992768
      0.95500000	     14.86797647	      7.26334755	      4.82068859	      2.71913603	      0.95992589	      0.62236398	     10.01727515	     -8.83068087	     -2.11375866	     92.32298834	      0.00000000	      0.00000000	    -10.59173255	    -23.23705998	     -2.19280234	     10.94352543	      0.83529562	     45.01155414	      0.00000000	      0.00000000	     19.96084328	    -15.85027261	    -32.63907713	     -7.14511007	     -8.24371720
      0.96000000	     14.93497280	      6.76946373	      4.84224898	      2.73387976	      0.96183130	      0.62260143	     10.97730959	     -8.18786592	     -2.01111573	     91.34638126	      0.00000000	      0.00000000	     -9.91218857	    -23.43812009	     -3.52794162	     10.26249358	      0.87227007	     44.43693939	      0.00000000	      0.00000000	     20.05387070	    -15.64619918	    -32.50913845	     -6.55258435	     -8.56363576
      0.96500000	     15.01525970	      6.28137456	      4.87622670	      2.74875662	      0.96410330	      0.62281898	     11.82237694	     -7.55920183	     -1.97454567	     90.17962797	      0.00000000	      0.00000000	     -9.26959014	    -23.62658489	     -4.94045396	      9.57904950	      0.90148860	     43.70643889	      0.00000000	      0.00000000	     19.96915659	    -15.44327014	    -32.38050139	     -5.95093615	     -8.92199596
      0.97000000	     15.09384403	      5.80390874	      4.90460433	      2.76376580	      0.96670714	      0.62304445	     12.57520969	     -6.94584308	     -1.97548318	     88.83210119	      0.00000000	      0.00000000	     -8.66863682	    -23.79565618	     -6.39878625	      8.90397518	      0.91212605	     42.84362580	      0.00000000	      0.00000000	     19.69662036	    -15.23968429	    -32.24050794	     -5.35631462	     -9.30587684
      0.97500000	     15.15973811	      5.34002333	      4.90743190	      2.77888725	      0.96959799	      0.62331291	     13.25843121	     -6.34413002	     -1.98219860	     87.31769676	      0.00000000	      0.00000000	     -8.10941830	    -23.94341203	     -7.86897577	      8.24499006	      0.88739097	     41.88497962	      0.00000000	      0.00000000	     19.22064010	    -15.03438726	    -32.08134158	     -4.78358726	     -9.70022622
      0.98000000	     15.20869777	      4.88971947	      4.86805283	      2.79408616	      0.97272644	      0.62365904	     13.88829710	     -5.74700433	     -1.96859310	     85.65188880	      0.00000000	      0.00000000	     -7.58999038	    -24.07013036	     -9.32198727	      7.60427275	      0.80749628	     40.87290576	      0.00000000	      0.00000000	     18.52616335	    -14.82527419	    -31.90211090	     -4.24251827	    -10.08957682
      0.98500000	     15.24234154	      4.44877659	      4.77797130	      2.80932784	      0.97604634	      0.62410791	     14.47126194	     -5.14532123	     -1.92137669	     83.84744803	      0.00000000	      0.00000000	     -7.10811064	    -24.17501528	    -10.73784028	      6.97659161	      0.65436865	     39.84715956	      0.00000000	      0.00000000	     17.60506460	    -14.60805300	    -31.70647075	     -3.73426702	    -10.45947391
      0.99000000	     15.26553735	      4.00772361	      4.64046986	      2.82459718	      0.97952429	      0.62466626	     15.00228272	     -4.52831116	     -1.84380755	     81.90954761	      0.00000000	      0.00000000	     -6.66060526	    -24.25505040	    -12.10712325	      6.34828149	      0.41666174	     38.83723955	      0.00000000	      0.00000000	     16.45954678	    -14.37615261	    -31.49852437	     -3.24859880	    -10.79942676
      0.99500000	     15.28312584	      3.55255663	      4.47069884	      2.83990925	      0.98314504	      0.62531923	     15.46675152	     -3.88440412	     -1.75401675	     79.83329404	      0.00000000	      0.00000000	     -6.24274255	    -24.30657326	    -13.42918787	      5.69887825	      0.09211334	     37.85842973	      0.00000000	      0.00000000	     15.10201117	    -14.12141725	    -31.27924613	     -2.76454513	    -11.10615344
      1.00000000	     15.29631466	      3.06810111	      4.29056599	      2.85530188	      0.98690644	      0.62603697	     15.84792747	     -3.20352611	     -1.67733175	     77.60631341	      0.00000000	      0.00000000	     -5.84973671	    -24.32827190	    -14.70620837	      5.00652992	     -0.31470250	     36.91333321	      0.00000000	      0.00000000	     13.55183796	    -13.83481187	    -31.04420535	     -2.25660243	    -11.38388188
      1.00500000	     15.30088732	      2.54300574	      4.12079483	      2.87081387	      0.99080703	      0.62678741	     16.13554104	     -2.48037198	     -1.63619661	     75.21502514	      0.00000000	      0.00000000	     -5.47901250	    -24.32357886	    -15.93662339	      4.25531544	     -0.79703324	     35.99777697	      0.00000000	      0.00000000	     11.82983042	    -13.50679323	    -30.78428269	     -1.70406723	    -11.64125470
      1.01000000	     15.28926547	      1.97431232	      3.97491064	      2.88646278	      0.99483571	      0.62754691	     16.32899723	     -1.71756897	     -1.64348742	     72.65074201	      0.00000000	      0.00000000	     -5.13123605	    -24.30038301	    -17.11333176	      3.44111511	     -1.34879464	     35.10693585	      0.00000000	      0.00000000	      9.95313326	    -13.12785319	    -30.49029841	     -1.09858326	    -11.88771977
      1.01500000	     15.25472784	      1.36980969	      3.85742470	      2.90223547	      0.99896880	      0.62830412	     16.43452163	     -0.92778455	     -1.70217451	     69.91307345	      0.00000000	      0.00000000	     -4.81007695	    -24.26739939	    -18.22738332	      2.57390666	     -1.96428897	     34.23797286	      0.00000000	      0.00000000	      7.93394327	    -12.68962816	    -30.15836570	     -0.44689565	    -12.13147601
      1.02000000	     15.19414157	      0.74711515	      3.76489542	      2.91809659	      1.00317224	      0.62905855	     16.46062693	     -0.13353147	     -1.80966803	     67.01032889	      0.00000000	      0.00000000	     -4.52117510	    -24.22911711	    -19.27319729	      1.67613533	     -2.63714028	     33.38912384	      0.00000000	      0.00000000	      5.78229204	    -12.18655157	    -29.79140668	      0.23131704	    -12.37824533
      1.02500000	     15.10771794	      0.12964635	      3.68766760	      2.93400785	      1.00740413	      0.62981698	     16.41537532	      0.63645781	     -1.96249168	     63.95771066	      0.00000000	      0.00000000	     -4.26986145	    -24.18186486	    -20.25136587	      0.77802711	     -3.36102192	     32.55806989	      0.00000000	      0.00000000	      3.51051493	    -11.61776489	    -29.39600511	      0.90889281	    -12.62966194
      1.03000000	     14.99686251	     -0.45875527	      3.61139909	      2.94994541	      1.01161601	      0.63059086	     16.30600767	      1.35372348	     -2.15762331	     60.77425650	      0.00000000	      0.00000000	     -4.05740466	    -24.11178625	    -21.16780453	     -0.08825868	     -4.13201474	     31.74182120	      0.00000000	      0.00000000	      1.13698773	    -10.98839471	    -28.97750204	      1.55725078	    -12.88189894
      1.03500000	     14.86269269	     -0.99847594	      3.51928487	      2.96590662	      1.01575598	      0.63139470	     16.13868231	      1.99699344	     -2.39105161	     57.47898049	      0.00000000	      0.00000000	     -3.87769653	    -23.99447369	    -22.03145914	     -0.89397378	     -4.94983487	     30.93765124	      0.00000000	      0.00000000	     -1.31244264	    -10.30994271	    -28.53747299	      2.15127472	    -13.12623433
      1.04000000	     14.70770352	     -1.47701995	      3.39638614	      2.98190584	      1.01977612	      0.63224286	     15.91537279	      2.55657794	     -2.65780453	     54.08689069	      0.00000000	      0.00000000	     -3.71746597	    -23.79591368	    -22.85403431	     -1.61815524	     -5.81538728	     30.14373801	      0.00000000	      0.00000000	     -3.80581406	     -9.60101590	    -28.07641229	      2.67308837	    -13.35228564
      1.04500000	     14.53902823	     -1.88933392	      3.23506947	      2.99796462	      1.02364014	      0.63314367	     15.63012039	      3.03381551	     -2.95542812	     50.60744392	      0.00000000	      0.00000000	     -3.56046690	    -23.47373981	    -23.65083935	     -2.24991320	     -6.72526218	     29.35969381	      0.00000000	      0.00000000	     -6.30825659	     -8.88813747	    -27.59907755	      3.11410912	    -13.55269190
      1.05000000	     14.36821042	     -2.23496043	      3.03772571	      3.01410243	      1.02732416	      0.63409382	     15.27118219	      3.43532582	     -3.28730572	     47.04811872	      0.00000000	      0.00000000	     -3.39233934	    -22.97805363	    -24.43806281	     -2.78655535	     -7.66683222	     28.58767164	      0.00000000	      0.00000000	     -8.78597825	     -8.20384656	    -27.11576461	      3.47347571	    -13.72653775
      1.05500000	     14.20631339	     -2.51355193	      2.81427520	      3.03033108	      1.03081008	      0.63507710	     14.82986596	      3.76567281	     -3.66148757	     43.42179890	      0.00000000	      0.00000000	     -3.20273715	    -22.25307916	    -25.22625903	     -3.22814324	     -8.61721980	     27.83337588	      0.00000000	      0.00000000	    -11.21087512	     -7.58140123	    -26.63752712	      3.75326915	    -13.87918989
      1.06000000	     14.05931942	     -2.72198792	      2.57649258	      3.04665142	      1.03407905	      0.63606944	     14.30855538	      4.02354248	     -4.08552590	     39.75296385	      0.00000000	      0.00000000	     -2.98449176	    -21.24204501	    -26.01569573	     -3.57267380	     -9.54616019	     27.10606293	      0.00000000	      0.00000000	    -13.56506268	     -7.04990340	    -26.17105636	      3.95404078	    -14.01875935
      1.06500000	     13.92766598	     -2.85491691	      2.33329592	      3.06305043	      1.03710994	      0.63704774	     13.72202510	      4.20336536	     -4.56135774	     36.07873283	      0.00000000	      0.00000000	     -2.73203522	    -19.89634177	    -26.79690712	     -3.81534926	    -10.42034751	     26.41796438	      0.00000000	      0.00000000	    -15.84333645	     -6.63342861	    -25.71813542	      4.07360417	    -14.15193585
      1.07000000	     13.80829492	     -2.90790648	      2.08914661	      3.07950036	      1.03988055	      0.63799750	     13.09373065	      4.30024698	     -5.08327103	     32.44484454	      0.00000000	      0.00000000	     -2.44105562	    -18.18729824	    -27.55391324	     -3.95172334	    -11.20733386	     25.78406363	      0.00000000	      0.00000000	    -18.05249108	     -6.35275327	    -25.27802262	      4.10934711	    -14.28183406
      1.07500000	     13.69622912	     -2.88128096	      1.84529307	      3.09596224	      1.04236856	      0.63891557	     12.45133467	      4.31500998	     -5.63929504	     28.89932900	      0.00000000	      0.00000000	     -2.10977883	    -16.11638757	    -28.26669132	     -3.98258773	    -11.87846941	     25.22254940	      0.00000000	      0.00000000	    -20.20837255	     -6.22544524	    -24.84914972	      4.06250304	    -14.40828681
      1.08000000	     13.58537713	     -2.78273143	      1.60289229	      3.11239242	      1.04455233	      0.63980796	     11.82277682	      4.25701731	     -6.21454416	     25.48640244	      0.00000000	      0.00000000	     -1.74073974	    -13.71883201	    -28.91258252	     -3.91843260	    -12.41026153	     24.75575448	      0.00000000	      0.00000000	    -22.33168540	     -6.26248321	    -24.42964520	      3.94189778	    -14.52957653
      1.08500000	     13.46984096	     -2.62710398	      1.36628061	      3.12874956	      1.04641370	      0.64068515	     11.23210037	      4.14346178	     -6.79401419	     22.24195219	      0.00000000	      0.00000000	     -1.34090227	    -11.05822365	    -29.46840301	     -3.78101233	    -12.78363294	     24.41055274	      0.00000000	      0.00000000	    -24.44267740	     -6.46341465	    -24.01813754	      3.76451974	    -14.64441097
      1.09000000	     13.34594433	     -2.43338206	      1.14377796	      3.14500058	      1.04794195	      0.64155795	     10.69554071	      3.99572659	     -7.36287724	     19.19162900	      0.00000000	      0.00000000	     -0.91944615	     -8.21529098	    -29.91428779	     -3.60024125	    -12.98270351	     24.21666209	      0.00000000	      0.00000000	    -26.55408337	     -6.81369499	    -23.61513296	      3.55224354	    -14.75271189
      1.09500000	     13.21365525	     -2.22091878	      0.94489315	      3.16112398	      1.04913586	      0.64243539	     10.22022010	      3.83527851	     -7.90521254	     16.35220412	      0.00000000	      0.00000000	     -0.48546525	     -5.27714583	    -30.23770498	     -3.40757457	    -12.99618846	     24.20296949	      0.00000000	      0.00000000	    -28.66207945	     -7.28666748	    -23.22376374	      3.32699128	    -14.85441519
      1.10000000	     13.07621472	     -2.00679462	      0.77598140	      3.17710903	      1.05000244	      0.64332413	      9.80676259	      3.68081594	     -8.40425024	     13.73559051	      0.00000000	      0.00000000	     -0.04706183	     -2.33044982	    -30.43495103	     -3.22929552	    -12.82235721	     24.39385936	      0.00000000	      0.00000000	    -30.73836972	     -7.84960082	    -22.84906123	      3.10706681	    -14.94757256
      1.10500000	     12.93823591	     -1.80430300	      0.63767789	      3.19295207	      1.05055415	      0.64422819	      9.45416993	      3.54629126	     -8.84557223	     11.35355053	      0.00000000	      0.00000000	      0.38970806	      0.54321851	    -30.50943365	     -3.08236460	    -12.47418571	     24.80662947	      0.00000000	      0.00000000	    -32.72946730	     -8.47074325	    -22.49613733	      2.90541019	    -15.02792970
      1.11000000	     12.80362118	     -1.62174354	      0.52556401	      3.20865357	      1.05080715	      0.64514781	      9.16376447	      3.43902217	     -9.22128309	      9.22065662	      0.00000000	      0.00000000	      0.82269925	      3.27266804	    -30.46857514	     -2.97324636	    -11.97966087	     25.44953467	      0.00000000	      0.00000000	    -34.56555719	     -9.12399173	    -22.16830990	      2.72901023	    -15.09031962
      1.11500000	     12.67482411	     -1.46137203	      0.43276676	      3.22421691	      1.05078111	      0.64607818	      8.93982300	      3.35823826	     -9.53177938	      7.35410332	      0.00000000	      0.00000000	      1.25417402	      5.80242398	    -30.32179567	     -2.89872094	    -11.37563795	     26.32049392	      0.00000000	      0.00000000	    -36.17396873	     -9.78900280	    -21.86659198	      2.57873583	    -15.13006173
      1.12000000	     12.55414494	     -1.31912789	      0.35235858	      3.23964671	      1.05049956	      0.64700845	      8.78671613	      3.29506868	     -9.78386741	      5.77102701	      0.00000000	      0.00000000	      1.68860980	      8.09448256	    -30.08063222	     -2.84777052	    -10.69855117	     27.40751470	      0.00000000	      0.00000000	    -37.49024305	    -10.44798178	    -21.59166359	      2.44964282	    -15.14294461
      1.12500000	     12.44621877	     -1.18598444	      0.27875360	      3.25494610	      1.04999004	      0.64792184	      8.70440812	      3.23474087	     -9.98729379	      4.48501154	      0.00000000	      0.00000000	      2.12959012	     10.12523449	    -29.76004776	     -2.80460010	     -9.97718170	     28.69120279	      0.00000000	      0.00000000	    -38.46499757	    -11.08421166	    -21.34759773	      2.33251085	    -15.12472897
      1.13000000	     12.36013293	     -1.05137781	      0.20843883	      3.27011452	      1.04928300	      0.64879752	      8.68438385	      3.16116216	    -10.15173380	      3.50251185	      0.00000000	      0.00000000	      2.57846766	     11.88038009	    -29.37953164	     -2.75330051	     -9.23117762	     30.14804669	      0.00000000	      0.00000000	    -39.06950603	    -11.68544794	    -21.14496200	      2.21719290	    -15.07193978
      1.13500000	     12.30991445	     -0.90796714	      0.14006876	      3.28514871	      1.04840849	      0.64961507	      8.70746566	      3.06288410	    -10.28336758	      2.81940714	      0.00000000	      0.00000000	      3.03576379	     13.35057981	    -28.96314406	     -2.68351376	     -8.47534299	     31.75301981	      0.00000000	      0.00000000	    -39.30071058	    -12.24859059	    -21.00121894	      2.09712049	    -14.98380035
      1.14000000	     12.31232404	     -0.75556700	      0.07355050	      3.30004596	      1.04739074	      0.65036084	      8.74557430	      2.93786884	    -10.38107000	      2.41952045	      0.00000000	      0.00000000	      3.50388627	     14.53042369	    -28.53730227	     -2.59468589	     -7.72599752	     33.48147775	      0.00000000	      0.00000000	    -39.18249041	    -12.78044856	    -20.93744068	      1.97295699	    -14.86362412
      1.14500000	     12.38185224	     -0.60204854	      0.00841015	      3.31480762	      1.04624213	      0.65103285	      8.76875858	      2.79434862	    -10.43596484	      2.27745500	      0.00000000	      0.00000000	      3.98882940	     15.42392808	    -28.12564355	     -2.49648325	     -7.00486992	     35.31063998	      0.00000000	      0.00000000	    -38.76191790	    -13.29439595	    -20.97178444	      1.85335568	    -14.71849152
      1.15000000	     12.52538628	     -0.46096082	     -0.05744428	      3.32944059	      1.04496004	      0.65164116	      8.75432763	      2.64764727	    -10.43552961	      2.36463141	      0.00000000	      0.00000000	      4.49946038	     16.05250638	    -27.74336961	     -2.40545102	     -6.33842060	     37.22008609	      0.00000000	      0.00000000	    -38.10258221	    -13.80550572	    -21.11275357	      1.75252932	    -14.55687984
      1.15500000	     12.74017942	     -0.34772857	     -0.12768043	      3.34395645	      1.04352951	      0.65220324	      8.69205854	      2.51560613	    -10.36783022	      2.65447096	      0.00000000	      0.00000000	      5.04371979	     16.45433126	    -27.39507942	     -2.34039839	     -5.75353835	     39.19122808	      0.00000000	      0.00000000	    -37.27567296	    -14.32571790	    -21.35651430	      1.68633711	    -14.38488489
      1.16000000	     13.01602012	     -0.27631771	     -0.20630751	      3.35836896	      1.04193049	      0.65273673	      8.58317414	      2.41504751	    -10.22295968	      3.12442973	      0.00000000	      0.00000000	      5.62159442	     16.67163021	    -27.07692510	     -2.31868932	     -5.27185986	     41.20716199	      0.00000000	      0.00000000	    -36.34828828	    -14.86047637	    -21.68950070	      1.66879517	    -14.20307959
      1.16500000	     13.33903521	     -0.25697799	     -0.29597577	      3.37269165	      1.04014514	      0.65325359	      8.43601886	      2.35980804	     -9.99359731	      3.75535420	      0.00000000	      0.00000000	      6.21668182	     16.73368850	    -26.78006390	     -2.35392911	     -4.90476519	     43.25395017	      0.00000000	      0.00000000	    -35.37188898	    -15.40833253	    -22.09325858	      1.70974516	    -14.00601029
      1.17000000	     13.69450939	     -0.29509024	     -0.39660378	      3.38693701	      1.03816111	      0.65375822	      8.26195201	      2.36000478	     -9.67728100	      4.52941951	      0.00000000	      0.00000000	      6.78922561	     16.64436664	    -26.49283046	     -2.45491308	     -4.65085847	     45.32246649	      0.00000000	      0.00000000	    -34.37673275	    -15.96325270	    -22.54810575	      1.81376819	    -13.78465925
      1.17500000	     14.06838282	     -0.39109697	     -0.50495961	      3.40111728	      1.03597078	      0.65424948	      8.07263496	      2.42200456	     -9.28101829	      5.42818971	      0.00000000	      0.00000000	      7.27232158	     16.37906403	    -26.20190706	     -2.62566423	     -4.49700319	     47.40896855	      0.00000000	      0.00000000	    -33.37588975	    -16.51759446	    -23.03505189	      1.98037740	    -13.53081349
      1.18000000	     14.44814002	     -0.54113819	     -0.61530944	      3.41524515	      1.03356871	      0.65472398	      7.87864563	      2.54829673	     -8.82706923	      6.43225583	      0.00000000	      0.00000000	      7.57387057	     15.89251072	    -25.89351054	     -2.86596386	     -4.42195212	     49.51369865	      0.00000000	      0.00000000	    -32.37610103	    -17.06441493	    -23.53697192	      2.20514137	    -13.24138076
      1.18500000	     14.82319022	     -0.73788342	     -0.72054362	      3.42933313	      1.03094825	      0.65517804	      7.68956251	      2.73685120	     -8.35740059	      7.52300856	      0.00000000	      0.00000000	      7.58952237	     15.13461793	    -25.55436034	     -3.17183970	     -4.40046123	     51.63878370	      0.00000000	      0.00000000	    -31.38660870	    -17.60028132	    -24.03920234	      2.48103512	    -12.92026351
      1.19000000	     15.18452539	     -0.97152713	     -0.81322000	      3.44339160	      1.02809875	      0.65560777	      7.51549253	      2.98044616	     -7.93351295	      8.68598150	      0.00000000	      0.00000000	      7.22848137	     14.06884038	    -25.17179012	     -3.53616192	     -4.40693026	     53.78699665	      0.00000000	      0.00000000	    -30.41903581	    -18.12940707	    -24.52925173	      2.79963699	    -12.57661756
      1.19500000	     15.52383200	     -1.23149786	     -0.88662039	      3.45742565	      1.02500569	      0.65600839	      7.36916587	      3.26712489	     -7.62858534	      9.91430316	      0.00000000	      0.00000000	      6.44414753	     12.68758265	    -24.73303907	     -3.94997430	     -4.41874855	     55.96136077	      0.00000000	      0.00000000	    -29.48123887	    -18.66597278	    -24.99602465	      3.15250838	    -12.22044490
      1.20000000	     15.83260731	     -1.50946791	     -0.93595798	      3.47143106	      1.02165554	      0.65637480	      7.26737477	      3.58303912	     -7.51140213	     11.21104819	      0.00000000	      0.00000000	      5.25569614	     11.02016767	    -24.22435291	     -4.40524560	     -4.41912390	     58.16455496	      0.00000000	      0.00000000	    -28.57329257	    -19.23006984	    -25.42943783	      3.53341965	    -11.85750458
      1.20500000	     16.10254466	     -1.80313504	     -0.95936694	      3.48539023	      1.01804460	      0.65670368	      7.23050076	      3.91752244	     -7.62623043	     12.59068121	      0.00000000	      0.00000000	      3.75126475	      9.13144146	    -23.63156964	     -4.89869982	     -4.39857280	     60.39725405	      0.00000000	      0.00000000	    -27.68933282	    -19.83707215	    -25.82168291	      3.94123448	    -11.48560801
      1.21000000	     16.32875557	     -2.11874772	     -0.95806974	      3.49926989	      1.01418970	      0.65699553	      7.27894474	      4.26781632	     -7.97676808	     14.08020305	      0.00000000	      0.00000000	      2.07348943	      7.11436530	    -22.94431048	     -5.43459901	     -4.35435489	     62.65535508	      0.00000000	      0.00000000	    -26.82264492	    -20.48678173	    -26.17139075	      4.38187516	    -11.09404002
      1.21500000	     16.51486329	     -2.47044826	     -0.93520893	      3.51302272	      1.01013680	      0.65725440	      7.42732188	      4.64045022	     -8.52173103	     15.71903553	      0.00000000	      0.00000000	      0.39450551	      5.08151920	    -22.16253989	     -6.02427760	     -4.28756223	     64.92776372	      0.00000000	      0.00000000	    -25.96948809	    -21.16080803	    -26.48914846	      4.86782962	    -10.66648427
      1.22000000	     16.67546450	     -2.87622948	     -0.89375267	      3.52659458	      1.00596046	      0.65748523	      7.68028215	      5.04854223	     -9.18403613	     17.55508526	      0.00000000	      0.00000000	     -1.11352090	      3.15408043	    -21.29990743	     -6.68214213	     -4.19885600	     67.19728966	      0.00000000	      0.00000000	    -25.12937834	    -21.83081556	    -26.79911291	      5.41499307	    -10.18599634
      1.22500000	     16.83261722	     -3.35182856	     -0.83526018	      3.53993718	      1.00175059	      0.65769113	      8.03270778	      5.50643031	     -9.86983717	     19.63485225	      0.00000000	      0.00000000	     -2.30911170	      1.44242946	    -20.38023091	     -7.41958320	     -4.08577517	     69.44517236	      0.00000000	      0.00000000	    -24.30254770	    -22.47176188	    -27.13316329	      6.03743328	     -9.64001718
      1.23000000	     17.00821819	     -3.90467066	     -0.76067412	      3.55302342	      0.99758937	      0.65787353	      8.47232963	      6.02367175	    -10.49245241	     21.98782879	      0.00000000	      0.00000000	     -3.10922068	      0.01922643	    -19.42987404	     -8.23923779	     -3.94399086	     71.65698491	      0.00000000	      0.00000000	    -23.48710612	    -23.07132270	    -27.52019854	      6.74139436	     -9.02418376
      1.23500000	     17.21648207	     -4.53016820	     -0.67194965	      3.56586078	      0.99352751	      0.65803453	      8.98154775	      6.60036778	    -10.99664767	     24.60909938	      0.00000000	      0.00000000	     -3.50775605	     -1.10359099	    -18.47072741	     -9.13221881	     -3.77140593	     73.82721568	      0.00000000	      0.00000000	    -22.67861838	    -23.63106556	    -27.97585200	      7.52111097	     -8.34422798
      1.24000000	     17.45891796	     -5.21167120	     -0.57274811	      3.57849844	      0.98957011	      0.65817888	      9.53862502	      7.22526687	    -11.37644620	     27.44772967	      0.00000000	      0.00000000	     -3.57971995	     -1.98102761	    -17.51553897	    -10.07935219	     -3.57192855	     75.96119257	      0.00000000	      0.00000000	    -21.87246671	    -24.16164220	    -28.49581921	      8.35862456	     -7.61550907
      1.24500000	     17.72315585	     -5.92348786	     -0.46801880	      3.59102437	      0.98567828	      0.65831412	     10.11974651	      7.87715402	    -11.67741127	     30.40856380	      0.00000000	      0.00000000	     -3.46858403	     -2.72161256	    -16.56620718	    -11.05493666	     -3.35659277	     78.07407301	      0.00000000	      0.00000000	    -21.06633177	    -24.67730024	    -29.05488186	      9.22715835	     -6.86055119
