# Supplementary material for: Biomechanics of running: A special reference to the comparisons of wearing boots and running shoes
Source: PLoS One. 2022 Jun 24;17(6):e0270496. doi: 10.1371/journal.pone.0270496 (PMC9231798; doi:10.1371/journal.pone.0270496)
Supplement: S1 File — The file contains experimental markers and force data (TRC and MOT), OpenSim model (OSIM), setup (XML), and output (STO) files for 17 participants, 2 conditions (boot\shoe), and 4 trials which are stored in separate folders. (ZIP) [file pone.0270496.s001.zip › DataSet/s01/shoe/T2/results/s01_shoe_T2_Kinematics_u.sto]

Speeds
version=1
nRows=250
nColumns=26
inDegrees=yes

Units are S.I. units (second, meters, Newtons, ...)
If the header above contains a line with 'inDegrees', this indicates whether rotational values are in degrees (yes) or radians (no).

endheader
time	pelvis_tilt	pelvis_list	pelvis_rotation	pelvis_tx	pelvis_ty	pelvis_tz	hip_flexion_r	hip_adduction_r	hip_rotation_r	knee_angle_r	knee_add_r	knee_rot_r	ankle_angle_r	subtalar_angle_r	hip_flexion_l	hip_adduction_l	hip_rotation_l	knee_angle_l	knee_add_l	knee_rot_l	ankle_angle_l	subtalar_angle_l	lumbar_extension	lumbar_bending	lumbar_rotation
      0.00000000	     12.34992036	    -30.09268161	     30.87904393	      3.00569973	     -0.22710484	     -0.07671118	     90.63330854	     48.99178749	     99.67594295	    384.63815008	      0.00000000	      0.00000000	    201.86622039	    -55.93311725	    -76.42372317	      2.12796258	     20.97174995	   -213.24702133	      0.00000000	      0.00000000	     80.19760848	    266.04322079	    -12.62043828	     34.30363467	    -23.28476507
      0.00500000	     13.76053039	    -27.93019607	     30.89422176	      3.00120605	     -0.23281081	     -0.07834516	     90.59058584	     45.92336109	     95.42721161	    385.85603272	      0.00000000	      0.00000000	    198.90754139	    -51.52217101	    -73.23033310	      3.28286277	     24.34726243	   -194.32865583	      0.00000000	      0.00000000	     76.41187494	    252.96901823	    -14.70003396	     32.37110800	    -23.61549717
      0.01000000	     17.46730129	    -21.77750432	     30.94879043	      2.98822913	     -0.24955351	     -0.08277825	     91.09830247	     36.96031835	     83.31832701	    389.76609950	      0.00000000	      0.00000000	    190.17936395	    -39.97837773	    -63.91995843	      6.91841099	     34.66661451	   -140.83708062	      0.00000000	      0.00000000	     65.03269073	    211.86568820	    -20.43779096	     26.88068775	    -25.19037202
      0.01500000	     22.28237534	    -12.59634877	     31.19849708	      2.96835538	     -0.27608860	     -0.08897256	     93.42429571	     22.89083204	     64.62726508	    396.72577024	      0.00000000	      0.00000000	    176.11865189	    -25.51588702	    -49.39935775	     13.34152059	     52.07678868	    -61.22843128	      0.00000000	      0.00000000	     46.31029984	    138.98294076	    -28.57596680	     18.76757690	    -29.18017177
      0.02000000	     27.18867167	     -1.82030918	     31.99061747	      2.94420963	     -0.31014388	     -0.09581917	     98.18715641	      5.14634219	     40.54234695	    406.44219692	      0.00000000	      0.00000000	    157.66907323	    -12.98591923	    -31.46608983	     22.50077442	     75.72725936	     33.69120086	      0.00000000	      0.00000000	     21.50354033	     33.48013190	    -37.69573505	      9.49138929	    -36.20202684
      0.02500000	     31.98016553	      8.95841763	     33.49895080	      2.91896343	     -0.34856742	     -0.10199051	    104.55857448	    -14.24351823	     12.68168280	    417.63573223	      0.00000000	      0.00000000	    136.65307007	     -6.29184142	    -13.03790344	     33.56931169	    103.16330235	    133.06537103	      0.00000000	      0.00000000	     -6.54466960	    -97.67169274	    -46.86356187	      0.62823094	    -45.57253695
      0.03000000	     37.30678793	     18.41419980	     35.32218409	      2.89551596	     -0.38789519	     -0.10556349	    110.46948316	    -32.99124636	    -16.01929535	    428.31942349	      0.00000000	      0.00000000	    115.59493578	     -7.75994213	      2.03249991	     44.99750013	    130.70637167	    227.02985688	      0.00000000	      0.00000000	    -33.62012877	   -238.35789863	    -56.01662349	     -6.69563291	    -55.33914059
      0.03500000	     44.09394392	     25.87393503	     36.57282453	      2.87573074	     -0.42527782	     -0.10446031	    113.66811587	    -49.23097513	    -41.70758274	    436.53676934	      0.00000000	      0.00000000	     97.12024115	    -18.06683083	      9.90933309	     55.11201617	    154.57321829	    307.20245400	      0.00000000	      0.00000000	    -55.17508435	   -367.31585694	    -65.76159443	    -12.16301200	    -63.10070562
      0.04000000	     52.68519727	     31.51324363	     36.43576734	      2.86006567	     -0.45948179	     -0.09774455	    113.02538126	    -62.28190077	    -61.29582721	    441.23394258	      0.00000000	      0.00000000	     83.69199831	    -36.26776474	      8.20238644	     62.90608981	    171.88578846	    367.27345698	      0.00000000	      0.00000000	    -67.54442642	   -465.15293690	    -76.59522566	    -16.25481592	    -67.31848901
      0.04500000	     62.38729540	     36.21186815	     34.68230839	      2.84775149	     -0.49115653	     -0.08647276	    109.20560233	    -72.90881050	    -73.86388533	    442.69047856	      0.00000000	      0.00000000	     77.23928572	    -59.97007359	     -3.09358784	     68.37685393	    180.81315598	    403.72981394	      0.00000000	      0.00000000	    -68.74622205	   -519.90350159	    -88.24037698	    -19.93833496	    -68.18851136
      0.05000000	     71.78892720	     40.99771563	     31.70209779	      2.83739060	     -0.52190967	     -0.07304434	    104.29013444	    -82.69959479	    -80.57862360	    442.19518734	      0.00000000	      0.00000000	     78.17350971	    -85.79164722	    -21.73715195	     72.04077148	    179.91990247	    416.50868980	      0.00000000	      0.00000000	    -58.66443253	   -528.70556364	    -99.68487755	    -24.15560888	    -67.28539059
      0.05500000	     79.45101920	     46.34901994	     28.10258261	      2.82767816	     -0.55301735	     -0.05959990	    100.83797956	    -92.93869368	    -83.40559738	    441.30747238	      0.00000000	      0.00000000	     84.91737225	   -110.18126057	    -44.07641837	     74.08616187	    167.77424854	    409.23760703	      0.00000000	      0.00000000	    -38.61703600	   -496.58307164	   -109.64744795	    -29.32564171	    -66.34270670
      0.06000000	     84.38900592	     51.84157148	     24.24301609	      2.81800427	     -0.58484199	     -0.04690107	    101.05021524	   -103.77843949	    -83.69354018	    441.18877161	      0.00000000	      0.00000000	     94.80496350	   -130.53512313	    -65.98732142	     73.99538922	    143.59866146	    388.67275170	      0.00000000	      0.00000000	    -10.50144380	   -434.08237035	   -116.97954899	    -35.16727140	    -66.22348320
      0.06500000	     86.21108704	     56.33627455	     20.01697598	      2.80872868	     -0.61703727	     -0.03439972	    106.26888316	   -114.12717684	    -81.46295913	    442.23581094	      0.00000000	      0.00000000	    105.38103424	   -145.99122192	    -83.73125899	     70.90589822	    108.48690755	    363.24046516	      0.00000000	      0.00000000	     24.02558671	   -354.60773005	   -120.91346754	    -40.88838661	    -66.75787231
      0.07000000	     85.06686611	     58.49418099	     14.98336284	      2.80089916	     -0.64893272	     -0.02106244	    116.78175830	   -122.11519494	    -75.61324128	    444.07675703	      0.00000000	      0.00000000	    114.91284302	   -157.10649563	    -94.74924258	     64.30777443	     66.15244130	    340.93034100	      0.00000000	      0.00000000	     63.73859694	   -272.16563408	   -121.20619196	    -45.51221153	    -67.29269030
      0.07500000	     81.51503363	     57.29678394	      8.72604634	      2.79546060	     -0.67960406	     -0.00617034	    131.90987289	   -125.80624408	    -64.76340282	    445.80663641	      0.00000000	      0.00000000	    122.21712522	   -164.58827494	    -98.26543423	     54.52059907	     22.64036992	    327.12889161	      0.00000000	      0.00000000	    107.31550240	   -199.70326532	   -118.13368370	    -48.16493809	    -67.22812210
      0.08000000	     76.26686484	     52.34084923	      1.23339817	      2.79248756	     -0.70763302	      0.01019210	    150.40312205	   -123.85372746	    -48.23286987	    446.24852403	      0.00000000	      0.00000000	    126.53957540	   -168.26488209	    -95.37500335	     42.65487923	    -14.93239170	    323.26531087	      0.00000000	      0.00000000	    152.68470119	   -147.21201249	   -112.26147636	    -48.24384807	    -66.13061411
      0.08500000	     69.78820336	     43.86629531	     -6.87261585	      2.79103747	     -0.73087273	      0.02679693	    171.06850926	   -115.92080544	    -26.70500327	    444.18367909	      0.00000000	      0.00000000	    127.74022479	   -167.19912922	    -88.43993499	     30.19080218	    -40.24230349	    326.85223541	      0.00000000	      0.00000000	    196.69706427	   -119.42634615	   -104.06236734	    -45.43120962	    -63.72169535
      0.09000000	     62.00520457	     32.65123765	    -14.41240450	      2.78971222	     -0.74643073	      0.04125378	    193.27402449	   -102.82100644	     -2.27941612	    438.58398621	      0.00000000	      0.00000000	    126.44755313	   -160.69375376	    -80.11304337	     18.49544882	    -49.69712489	    332.81469616	      0.00000000	      0.00000000	    235.35611130	   -114.29989001	    -93.66839882	    -39.68469506	    -60.05294112
      0.09500000	     52.43824074	     19.88209617	    -20.10304484	      2.78754783	     -0.75095414	      0.05084025	    216.90383066	    -86.35915723	     22.11417119	    428.79900896	      0.00000000	      0.00000000	    123.77770314	   -149.18457955	    -72.57615224	      8.43726727	    -43.65829051	    335.50910054	      0.00000000	      0.00000000	    264.88856913	   -123.39693381	    -80.99975220	    -31.37969399	    -55.69552602
      0.10000000	     40.76098407	      6.95951046	    -23.19770706	      2.78469568	     -0.74128183	      0.05396443	    241.75202427	    -68.85428545	     43.69194043	    414.61641657	      0.00000000	      0.00000000	    120.67535276	   -134.29606776	    -67.34802139	      0.15235314	    -26.22249462	    330.58458739	      0.00000000	      0.00000000	    283.26330382	   -134.47530366	    -66.19934861	    -21.47512391	    -51.63569712
      0.10500000	     27.40536359	     -4.81802661	    -23.86369257	      2.78235351	     -0.71534187	      0.05107925	    266.84310943	    -52.45435225	     60.69531691	    396.17382482	      0.00000000	      0.00000000	    117.42467503	   -118.16640254	    -65.55443599	     -6.90845398	     -3.52924331	    315.96083769	      0.00000000	      0.00000000	    291.06801995	   -135.63292145	    -50.06176615	    -11.33948150	    -48.85688739
      0.11000000	     13.79636497	    -14.60048563	    -22.92929786	      2.78188798	     -0.67287011	      0.04432878	    290.17536939	    -38.50739203	     72.59310865	    373.77621387	      0.00000000	      0.00000000	    113.69886262	   -102.59163532	    -68.24437966	    -13.59899845	     18.59631229	    291.81788148	      0.00000000	      0.00000000	    291.04472200	   -119.47819622	    -34.17913300	     -2.16326168	    -47.94088521
      0.11500000	      2.06152150	    -22.15806246	    -21.13722552	      2.78391226	     -0.61557530	      0.03645761	    309.01229782	    -27.28323492	     79.47809976	    347.74622832	      0.00000000	      0.00000000	    108.96292844	    -88.46922596	    -76.41070291	    -20.56957086	     36.50237903	    260.01191262	      0.00000000	      0.00000000	    286.53583009	    -85.56757416	    -20.70136672	      5.62716077	    -49.02686870
      0.12000000	     -5.72842303	    -27.77634574	    -18.55413586	      2.78807738	     -0.54688651	      0.02974462	    320.71665903	    -18.20886094	     81.33434591	    318.45933273	      0.00000000	      0.00000000	    102.88904640	    -75.79861662	    -90.60801793	    -27.92073281	     49.27599435	    223.28714277	      0.00000000	      0.00000000	    279.83297411	    -40.25626983	    -11.66640149	     12.48853475	    -52.06394495
      0.12500000	     -8.57828885	    -32.01393568	    -14.67076240	      2.79353249	     -0.47164798	      0.02518112	    324.04065780	    -10.44994458	     77.98214738	    286.56764522	      0.00000000	      0.00000000	     95.59611917	    -64.10694944	   -110.27228521	    -35.18585556	     58.00662146	    184.48423554	      0.00000000	      0.00000000	    271.47421314	      5.79349355	     -7.97601353	     19.38203259	    -56.99166770
      0.13000000	     -7.31906538	    -35.55148283	     -9.05845384	      2.79958658	     -0.39568823	      0.02215990	    320.22087303	     -3.35872667	     69.70061686	    253.18256220	      0.00000000	      0.00000000	     87.71773815	    -52.86940859	   -133.18195000	    -41.69027969	     64.40122681	    146.01411293	      0.00000000	      0.00000000	    260.79726415	     41.73228843	     -8.54854013	     27.24922118	    -63.62128378
      0.13500000	     -4.44380068	    -39.15530030	     -1.99429215	      2.80612617	     -0.32482162	      0.01914093	    312.88817880	      3.51818028	     57.82169660	    219.77300621	      0.00000000	      0.00000000	     80.38192729	    -41.67321009	   -155.71409174	    -47.11428954	     69.61019077	    109.73154141	      0.00000000	      0.00000000	    247.15734208	     60.96105603	    -10.43568104	     36.63530765	    -71.30151278
      0.14000000	     -2.90537623	    -43.58763676	      5.35262367	      2.81348143	     -0.26313714	      0.01504876	    306.51918281	     10.67491759	     44.74653541	    187.75021568	      0.00000000	      0.00000000	     74.98657646	    -30.23479220	   -174.15890879	    -51.84131756	     73.78189639	     76.87057247	      0.00000000	      0.00000000	    230.77978014	     63.50691131	    -10.13858027	     47.50011569	    -78.64647147
      0.14500000	     -4.53517384	    -49.41905540	     11.22610235	      2.82195349	     -0.21119211	      0.01026158	    304.25471593	     18.75135393	     33.31327521	    157.89669090	      0.00000000	      0.00000000	     72.61288188	    -18.41119526	   -186.49931863	    -56.82720170	     76.31846908	     47.72869421	      0.00000000	      0.00000000	    212.62432233	     54.63150319	     -5.42318551	     59.24744707	    -83.68212619
      0.15000000	     -9.06801131	    -56.89416855	     14.04622007	      2.83166538	     -0.16529091	      0.00623565	    306.32236356	     28.36565874	     25.63099588	    129.89731973	      0.00000000	      0.00000000	     73.34771614	     -6.12699168	   -193.50943968	    -63.15768469	     76.57897375	     21.44372359	      0.00000000	      0.00000000	    193.69565834	     41.07829707	      3.49827865	     71.10452165	    -84.61978784
      0.15500000	    -14.34198756	    -65.94427149	     13.38175661	      2.84299073	     -0.11863761	      0.00401513	    309.86928711	     39.80332260	     21.82838069	    102.28175851	      0.00000000	      0.00000000	     76.13851367	      6.76165304	   -198.42882529	    -71.62626562	     74.66252696	     -3.66334328	      0.00000000	      0.00000000	    174.58543468	     28.04875122	     14.12703110	     82.73377106	    -80.91386406
      0.16000000	    -17.44918219	    -76.26419081	     10.38018094	      2.85699327	     -0.06395115	      0.00306823	    310.25456792	     52.82855914	     19.73533539	     72.94495810	      0.00000000	      0.00000000	     79.42473420	     20.32062309	   -205.47765997	    -82.49725558	     71.64628579	    -29.39126388	      0.00000000	      0.00000000	    155.28838098	     18.23311559	     22.99923637	     94.51882369	    -73.74903615
      0.16500000	    -16.15652063	    -87.34571458	      7.02862206	      2.87509296	      0.00364371	      0.00178944	    303.26836923	     66.79764266	     16.20468344	     40.08301948	      0.00000000	      0.00000000	     81.97529590	     34.01734942	   -218.03129730	    -95.42460766	     68.87304978	    -57.13722912	      0.00000000	      0.00000000	    135.08492744	     12.16795948	     27.37467433	    107.08422429	    -65.39303053
      0.17000000	    -10.05658905	    -98.44647245	      4.69100013	      2.89791464	      0.08438137	     -0.00065627	    287.45089588	     80.93371901	      9.36349356	      3.17136594	      0.00000000	      0.00000000	     83.26649186	     46.37884417	   -237.05302027	   -109.42664169	     66.75932091	    -87.59084971	      0.00000000	      0.00000000	    112.80050704	      9.04992625	     26.54586891	    120.34102881	    -57.86082276
      0.17500000	     -1.06194876	   -108.57241805	      3.16569226	      2.92436706	      0.17307953	     -0.00295237	    265.35916200	     94.47029337	      0.06680292	    -36.49970312	      0.00000000	      0.00000000	     83.38208082	     55.39583110	   -260.27989367	   -122.94225076	     64.16231603	   -120.40778096	      0.00000000	      0.00000000	     87.49226756	      7.66003633	     22.29908483	    132.89202126	    -51.99694850
      0.18000000	      7.30090769	   -116.65314144	      1.02579622	      2.95204991	      0.26099075	     -0.00206255	    242.51060239	    106.69112024	     -8.63527569	    -76.26965563	      0.00000000	      0.00000000	     82.68695112	     59.47014369	   -282.98804881	   -134.20834865	     58.91560607	   -154.07125369	      0.00000000	      0.00000000	     58.81646891	      7.11054375	     18.09617886	    142.46235741	    -47.57535593
      0.18500000	     11.79433903	   -121.94141737	     -3.18758215	      2.97875117	      0.34010733	      0.00489216	    224.16015300	    117.06181458	    -13.57348448	   -113.49389053	      0.00000000	      0.00000000	     81.44556508	     58.07690956	   -300.46384974	   -141.96757715	     49.14911677	   -186.37669621	      0.00000000	      0.00000000	     26.68350715	      7.09091839	     17.12391995	    147.16349696	    -43.96628712
      0.19000000	     11.25159927	   -124.34307816	     -9.90785658	      3.00377626	      0.40704019	      0.01874455	    212.28707607	    125.33619714	    -13.48058730	   -146.90542976	      0.00000000	      0.00000000	     79.67182349	     51.71400973	   -310.50125279	   -146.00631269	     34.45762965	   -215.37088144	      0.00000000	      0.00000000	     -9.15142352	      7.64429384	     20.55864751	    146.60603655	    -40.68588028
      0.19500000	      6.86999644	   -124.45479719	    -18.20172418	      3.02817976	      0.46368095	      0.03764722	    205.02087236	    131.53876339	     -9.68685689	   -177.02055772	      0.00000000	      0.00000000	     77.36310360	     41.59983993	   -314.01126044	   -147.17121241	     16.25907677	   -239.98106382	      0.00000000	      0.00000000	    -48.89995018	      8.88487542	     27.32879932	    142.13606733	    -37.68958705
      0.20000000	      1.05793638	   -123.33399501	    -26.24632756	      3.05379823	      0.51476326	      0.05814269	    198.47284054	    135.96275355	     -5.21049566	   -205.52024251	      0.00000000	      0.00000000	     74.70149675	     29.52901381	   -313.62518897	   -146.93997396	     -2.80688900	   -259.88039838	      0.00000000	      0.00000000	    -92.17246922	     10.94824842	     35.22930934	    136.17393161	    -35.42545988
      0.20500000	     -4.13506460	   -122.04127592	    -32.40406897	      3.08176681	      0.56443819	      0.07716488	    189.38924171	    139.10869967	     -2.84982746	   -234.13060462	      0.00000000	      0.00000000	     71.78880479	     17.59615220	   -311.64331609	   -146.67262446	    -20.13335404	   -274.94853625	      0.00000000	      0.00000000	   -137.77378081	     14.07751292	     42.36982390	    130.98913005	    -34.51311658
      0.21000000	     -7.92769746	   -121.19553170	    -36.14914178	      3.11169981	      0.61414598	      0.09335683	    176.76576872	    141.46440365	     -3.66402981	   -263.74111750	      0.00000000	      0.00000000	     68.31771638	      7.62968193	   -308.86786857	   -146.94438113	    -34.25203393	   -285.00724890	      0.00000000	      0.00000000	   -184.21964675	     18.60291339	     48.01056428	    127.69110086	    -35.24319155
      0.21500000	    -10.63943224	   -120.91498393	    -38.11816797	      3.14216152	      0.66276135	      0.10691256	    161.55389739	    143.33944097	     -6.92472884	   -294.27709235	      0.00000000	      0.00000000	     63.77475146	      0.75504906	   -304.92847937	   -147.51772959	    -45.08072055	   -290.08396566	      0.00000000	      0.00000000	   -230.48407330	     24.75036351	     52.45187385	    126.18333674	    -37.35697503
      0.22000000	    -12.96149481	   -121.11008252	    -39.45300502	      3.17180770	      0.70803285	      0.11868045	    145.32511645	    144.90171951	    -11.13652329	   -325.13790814	      0.00000000	      0.00000000	     57.92778124	     -2.65131436	   -299.35175183	   -147.88540908	    -53.51748367	   -290.84983432	      0.00000000	      0.00000000	   -276.25497071	     32.40396836	     56.39843283	    125.84879760	    -40.16111025
      0.22500000	    -15.35727113	   -121.78805611	    -41.13190090	      3.20015640	      0.74787452	      0.12953986	    129.19468452	    146.34044652	    -15.03720859	   -355.66292523	      0.00000000	      0.00000000	     51.06432286	     -2.83833690	   -292.30345204	   -147.85021412	    -61.11532100	   -288.72803853	      0.00000000	      0.00000000	   -321.61140665	     40.95761687	     60.35853167	    126.20107131	    -42.68743763
      0.23000000	    -17.86368063	   -123.11916284	    -43.63083502	      3.22762092	      0.78099725	      0.14030859	    113.46003568	    147.96274787	    -18.10166413	   -385.37571446	      0.00000000	      0.00000000	     43.87344528	     -0.63527848	   -284.59247538	   -147.74116703	    -69.94141239	   -285.50866523	      0.00000000	      0.00000000	   -366.57193460	     49.42557208	     64.38913211	    127.08727875	    -43.86015074
      0.23500000	    -20.29389683	   -125.19157201	    -46.86073248	      3.25504039	      0.80696585	      0.15181978	     97.84677992	    150.01287350	    -20.58777284	   -414.05018382	      0.00000000	      0.00000000	     37.05776188	      2.54618102	   -277.09236894	   -148.11571890	    -82.06507763	   -282.69076683	      0.00000000	      0.00000000	   -410.84501017	     56.98804970	     68.30140266	    128.44351222	    -42.86842547
      0.24000000	    -22.62375317	   -127.68165784	    -50.28638617	      3.28299665	      0.82587294	      0.16474434	     82.05252917	    152.34937619	    -23.19903121	   -441.69862611	      0.00000000	      0.00000000	     30.90394944	      4.86513672	   -270.06417970	   -149.20077204	    -98.58138624	   -280.93516943	      0.00000000	      0.00000000	   -453.72764737	     63.75313145	     72.09700668	    129.93629468	    -39.66281669
      0.24500000	    -25.23768131	   -129.83212774	    -53.16028617	      3.31123822	      0.83784324	      0.17916792	     66.19326753	    154.39329955	    -26.56186245	   -468.53183524	      0.00000000	      0.00000000	     25.15837349	      4.52792250	   -262.87552428	   -150.62071191	   -118.91922125	   -279.91043606	      0.00000000	      0.00000000	   -493.96480489	     71.08318860	     76.23417088	    130.93051141	    -35.16744065
      0.25000000	    -28.85978150	   -130.80635668	    -54.81475961	      3.33854357	      0.84265079	      0.19434579	     50.90204360	    155.41544405	    -30.89137405	   -494.85401336	      0.00000000	      0.00000000	     19.30338539	      0.59334073	   -254.25480578	   -151.62716081	   -141.11535421	   -278.53017850	      0.00000000	      0.00000000	   -529.64853030	     81.02855129	     81.52926877	    130.82612541	    -30.91374507
      0.25500000	    -34.16871195	   -130.06597786	    -54.97692359	      3.36305188	      0.83977292	      0.20894400	     37.03790106	    154.80211952	    -36.03839599	   -520.83175682	      0.00000000	      0.00000000	     13.03270564	     -6.19371683	   -242.94198777	   -151.47460329	   -162.82661906	   -275.40352203	      0.00000000	      0.00000000	   -558.47373993	     95.11040810	     88.69742243	    129.35225517	    -28.22406214
      0.26000000	    -41.30336087	   -127.43897318	    -53.97570548	      3.38285674	      0.82888166	      0.22160361	     25.18433431	    152.07290438	    -41.70867135	   -546.22210004	      0.00000000	      0.00000000	      6.62867914	    -13.16927702	   -228.42984892	   -149.53415042	   -182.18874536	   -269.35024666	      0.00000000	      0.00000000	   -578.39171912	    113.22513466	     97.76699355	    126.50130412	    -27.49373253
      0.26500000	    -49.60064902	   -122.94296289	    -52.63750283	      3.39666906	      0.81038472	      0.23138643	     15.22146615	    146.85638847	    -47.56441014	   -570.34512062	      0.00000000	      0.00000000	      0.95189321	    -16.61250778	   -211.39589052	   -145.19910614	   -197.99997207	   -259.87991404	      0.00000000	      0.00000000	   -588.26133063	    133.21906431	    107.78470555	    122.28015064	    -28.08303942
      0.27000000	    -57.72864943	   -116.64294973	    -51.88185559	      3.40423742	      0.78560131	      0.23785057	      6.17929049	    139.04601570	    -53.19592817	   -592.42476523	      0.00000000	      0.00000000	     -3.03611974	    -13.33173912	   -193.57752240	   -137.89171819	   -209.50811233	   -247.44035421	      0.00000000	      0.00000000	   -588.13423708	    151.16106175	    117.01967148	    116.61324716	    -28.77988016
      0.27500000	    -64.15407826	   -108.58617162	    -52.30161959	      3.40620004	      0.75632716	      0.24091810	     -3.44215428	    128.91586814	    -58.10938632	   -611.93924798	      0.00000000	      0.00000000	     -4.88117727	     -1.75726709	   -177.07099541	   -127.19580888	   -216.13782444	   -233.16378791	      0.00000000	      0.00000000	   -579.17574370	    162.35926267	    123.57292465	    109.35979946	    -28.45032028
      0.28000000	    -67.72018955	    -98.71270204	    -53.97985142	      3.40354083	      0.72403442	      0.24082984	    -14.94645132	    116.92169940	    -61.80668799	   -628.60222143	      0.00000000	      0.00000000	     -4.86927449	     18.29782800	   -163.39158758	   -112.92614518	   -217.17434090	   -218.19430198	      0.00000000	      0.00000000	   -563.41905015	    162.97195645	    126.09502203	    100.26490791	    -26.55641592
      0.28500000	    -67.99324384	    -86.86819211	    -56.56169785	      3.39721206	      0.68943039	      0.23821607	    -28.81708866	    103.42402916	    -63.96748753	   -642.10633235	      0.00000000	      0.00000000	     -3.71722598	     46.65128874	   -152.91844040	    -95.17190713	   -211.58141567	   -203.11508699	      0.00000000	      0.00000000	   -543.48825157	    151.21659431	    124.19377384	     88.98692570	    -23.31252690
      0.29000000	    -65.24001491	    -73.01888281	    -59.43788859	      3.38812234	      0.65264928	      0.23407637	    -44.57614751	     88.66463499	    -64.70192693	   -651.94157535	      0.00000000	      0.00000000	     -1.99256798	     83.29937746	   -144.93141617	    -74.43844724	   -198.22742608	   -187.72469866	      0.00000000	      0.00000000	   -522.28387411	    127.32832541	    118.37244011	     75.34151735	    -19.46906570
      0.29500000	    -60.20116624	    -57.39777118	    -61.91191405	      3.37713376	      0.61358075	      0.22951015	    -61.00232042	     72.82234256	    -64.75146529	   -657.32449480	      0.00000000	      0.00000000	      0.32750778	    128.05864304	   -137.89940961	    -51.71198786	   -176.38264110	   -170.95340500	      0.00000000	      0.00000000	   -502.59680899	     92.80674847	    109.71648850	     59.49762559	    -15.99270036
      0.30000000	    -53.85646172	    -40.38417020	    -63.35216937	      3.36476229	      0.57188390	      0.22529130	    -76.45688740	     55.94486116	    -65.38128559	   -657.20758440	      0.00000000	      0.00000000	      3.87848747	    179.87584925	   -129.79968644	    -28.23911725	   -146.04962120	   -150.89645086	      0.00000000	      0.00000000	   -486.65800704	     50.01900116	     99.56666891	     41.89443837	    -13.81362538
      0.30500000	    -47.25263471	    -22.40122042	    -63.34917532	      3.35082616	      0.52684932	      0.22164744	    -89.25185843	     38.06146113	    -67.78293065	   -650.53888497	      0.00000000	      0.00000000	      9.48327811	    236.42589288	   -118.55598490	     -5.24254013	   -107.91312699	   -125.22880403	      0.00000000	      0.00000000	   -475.59329033	      2.32726833	     89.24115329	     23.11629492	    -13.57105650
      0.31000000	    -41.34318837	     -4.06033546	    -61.82126333	      3.33458411	      0.47760944	      0.21845323	    -98.07783195	     19.61515820	    -72.24317906	   -636.77433391	      0.00000000	      0.00000000	     17.46531534	    294.10283156	   -102.63924060	     16.14680041	    -63.12312852	    -92.00710375	      0.00000000	      0.00000000	   -468.77049500	    -45.76599313	     79.80153084	      3.95805936	    -15.37179538
      0.31500000	    -36.80474249	     13.72185739	    -59.05542978	      3.31541060	      0.42378902	      0.21556869	   -102.35006657	      1.70981635	    -77.60798078	   -616.21132151	      0.00000000	      0.00000000	     27.02661576	    348.26602868	    -81.61100171	     34.92271797	    -13.23736607	    -50.45449411	      0.00000000	      0.00000000	   -463.24723460	    -88.76130505	     71.90589127	    -14.54692542	    -18.71071031
      0.32000000	    -33.84772160	     29.85679571	    -55.63750894	      3.29330406	      0.36610320	      0.21300916	   -102.34570878	    -14.14064308	    -81.40056464	   -589.86805530	      0.00000000	      0.00000000	     36.11382679	    393.76828781	    -56.32703970	     50.34506232	     39.57864056	     -1.26675137	      0.00000000	      0.00000000	   -453.82523133	   -120.88107147	     65.69572380	    -31.32019957	    -22.62016716
      0.32500000	    -32.02019383	     43.29176325	    -52.15454709	      3.26863646	      0.30648326	      0.21093942	    -99.23544924	    -26.47558549	    -80.63367218	   -559.13557435	      0.00000000	      0.00000000	     42.06672533	    425.94926897	    -28.75748227	     61.96503800	     92.31536142	     53.69368353	      0.00000000	      0.00000000	   -434.25064926	   -137.75291677	     60.56964890	    -45.42251571	    -25.99173118
      0.33000000	    -30.17523440	     53.21941367	    -48.88234268	      3.24152261	      0.24767866	      0.20954391	    -94.92204373	    -34.35384517	    -72.94236346	   -525.37793193	      0.00000000	      0.00000000	     42.84507520	    442.00399379	     -1.49582077	     69.61337202	    141.24731206	    111.98972559	      0.00000000	      0.00000000	   -399.49601522	   -138.40286333	     55.07185568	    -56.14509625	    -27.90652852
      0.33500000	    -26.88425304	     59.38159553	    -45.86763740	      3.21169628	      0.19243381	      0.20884018	    -91.38208999	    -37.80089111	    -57.48348293	   -489.43279301	      0.00000000	      0.00000000	     38.10838361	    442.11943723	     22.99687388	     73.64313147	    182.57144862	    171.07481041	      0.00000000	      0.00000000	   -348.04546418	   -125.77406411	     47.37996693	    -63.22152638	    -27.82734647
      0.34000000	    -21.18558325	     62.24693088	    -43.28482691	      3.17910191	      0.14249376	      0.20860316	    -89.70374467	    -37.93141545	    -35.30939217	   -451.21376033	      0.00000000	      0.00000000	     29.45265092	    429.51463191	     43.19579906	     75.12161828	    213.24258047	    228.58721341	      0.00000000	      0.00000000	   -282.72961245	   -105.15518829	     36.29724799	    -67.03493191	    -25.67767369
      0.34500000	    -13.13723190	     62.73988370	    -41.57250186	      3.14452749	      0.09794377	      0.20845134	    -89.53517662	    -36.41226657	     -9.04710879	   -409.82852011	      0.00000000	      0.00000000	     19.67303855	    408.71938971	     58.95038535	     75.47244026	    231.56672564	    282.61990568	      0.00000000	      0.00000000	   -209.55255906	    -82.01288271	     21.98885177	    -68.42271434	    -21.80378167
      0.35000000	     -3.74060818	     61.66374413	    -41.21407070	      3.10961921	      0.05738954	      0.20797813	    -89.43058417	    -34.52003216	     18.14984534	   -364.28411260	      0.00000000	      0.00000000	     11.49321593	    382.54937930	     71.24858045	     75.73228087	    237.35286976	    331.92537202	      0.00000000	      0.00000000	   -135.32790071	    -60.61173483	      5.84548653	    -68.12750946	    -16.68787567
      0.35500000	      5.72602325	     59.28612078	    -42.39590752	      3.07628642	      0.01892308	      0.20683116	    -87.87689028	    -32.51717245	     43.72726254	   -314.28724871	      0.00000000	      0.00000000	      6.56553856	    350.28155035	     81.40364947	     76.00265756	    231.71769299	    375.89263778	      0.00000000	      0.00000000	    -65.62411508	    -43.41198075	    -10.41249202	    -66.36746094	    -10.56923711
      0.36000000	     14.46882664	     55.36963180	    -44.77437099	      3.04603794	     -0.01888522	      0.20472183	    -84.25604313	    -29.81723292	     66.04870210	   -260.53282797	      0.00000000	      0.00000000	      5.45807854	    309.47507100	     90.18514057	     75.45624305	    216.70291984	    414.26018419	      0.00000000	      0.00000000	     -4.09021406	    -31.04288162	    -25.68079685	    -62.84063182	     -3.43222318
      0.36500000	     22.46569178	     49.55289035	    -47.48260885	      3.01975565	     -0.05665952	      0.20139888	    -79.11130741	    -25.68560668	     84.06340214	   -204.45630574	      0.00000000	      0.00000000	      8.38431954	    259.75930601	     97.49679376	     72.83797183	    194.80815704	    446.78518515	      0.00000000	      0.00000000	     47.03783891	    -22.92518567	    -39.77099923	    -57.09326578	      4.60622524
      0.37000000	     30.11984967	     41.75484357	    -49.39956865	      2.99789462	     -0.09450453	      0.19660302	    -73.66849757	    -19.82683245	     97.23124441	   -147.90630175	      0.00000000	      0.00000000	     15.59901239	    204.38936179	    102.80537958	     67.09932593	    168.57332278	    473.21440320	      0.00000000	      0.00000000	     86.44784194	    -18.17517560	    -52.94570878	    -48.93918949	     13.00136655
      0.37500000	     37.67320965	     32.32756236	    -49.55036894	      2.98070393	     -0.13245177	      0.19001454	    -69.05755968	    -12.52147303	    105.76125947	    -92.87311397	      0.00000000	      0.00000000	     27.06289986	    148.75665727	    105.89410412	     57.80268342	    140.29441012	    493.61574659	      0.00000000	      0.00000000	    114.01039095	    -16.13337698	    -65.23509543	    -38.64852444	     20.84380327
      0.38000000	     44.94427063	     21.91027283	    -47.43201413	      2.96817289	     -0.17073126	      0.18129070	    -65.80972766	     -4.41087801	    110.44709263	    -41.10273736	      0.00000000	      0.00000000	     41.90062879	     98.28214817	    107.22103544	     45.17491583	    111.84729761	    508.66875548	      0.00000000	      0.00000000	    131.16640896	    -16.36052545	    -76.22732563	    -26.84842989	     27.18718332
      0.38500000	     51.54754798	     11.13430689	    -43.17125054	      2.95973748	     -0.20968947	      0.17024068	    -63.88199939	      3.86545054	    112.05420412	      6.29710901	      0.00000000	      0.00000000	     57.87124871	     56.94409361	    107.60504215	     29.93533381	     84.60493334	    519.49124218	      0.00000000	      0.00000000	    140.43320497	    -18.50880507	    -85.47227617	    -14.25491537	     31.51844491
      0.39000000	     57.23207195	      0.38335826	    -37.47885422	      2.95408684	     -0.24947278	      0.15700757	    -62.94825437	     11.98168219	    110.82673283	     49.00720229	      0.00000000	      0.00000000	     70.92928312	     26.18396165	    107.69126373	     13.04106028	     59.46974663	    527.13103438	      0.00000000	      0.00000000	    144.14592278	    -22.43434513	    -92.96804896	     -1.39356663	     34.10930207
      0.39500000	     61.91867464	    -10.28203139	    -31.31929395	      2.94949776	     -0.28997940	      0.14210835	    -62.56695177	     20.03644323	    106.37516220	     87.35375292	      0.00000000	      0.00000000	     75.56397292	      4.22247632	    107.83359506	     -4.65472684	     36.97552007	    532.33447274	      0.00000000	      0.00000000	    143.79173493	    -28.51523151	    -99.11233600	     11.55545129	     35.97672565
      0.40000000	     65.39147292	    -21.01373017	    -25.49135025	      2.94465994	     -0.33134139	      0.12630732	    -62.09822958	     28.42522116	     97.96315007	    122.01936350	      0.00000000	      0.00000000	     66.27478011	    -13.81530686	    108.50495331	    -22.69871425	     17.28431711	    535.84533524	      0.00000000	      0.00000000	    140.72514293	    -37.77853873	   -104.08200113	     24.67401247	     38.55320661
      0.40500000	     67.00200365	    -31.88509344	    -20.50526072	      2.93937644	     -0.37444123	      0.11042150	    -60.56878527	     37.50044496	     85.10607539	    153.78453360	      0.00000000	      0.00000000	     39.50876641	    -34.67855645	    110.70355930	    -40.93286166	      0.11359695	    538.64880740	      0.00000000	      0.00000000	    136.94263287	    -51.38022804	   -107.27533147	     37.97823170	     43.24289899
      0.41000000	     65.80989187	    -42.57203168	    -16.66303291	      2.93449990	     -0.42075941	      0.09518743	    -56.85620709	     47.16343061	     68.13220325	    183.32234607	      0.00000000	      0.00000000	     -4.55834356	    -64.79152886	    115.79013155	    -59.01696051	    -14.98049561	    541.64888436	      0.00000000	      0.00000000	    134.33489687	    -69.61967721	   -107.47533001	     51.09007368	     50.81931170
      0.41500000	     61.18400035	    -52.28450700	    -13.99318385	      2.93095288	     -0.47148536	      0.08122838	    -50.27010506	     56.68699334	     48.41984286	    211.05883221	      0.00000000	      0.00000000	    -60.51170394	   -107.69566186	    124.80739372	    -76.10134725	    -27.91048315	    545.18750711	      0.00000000	      0.00000000	    133.27277365	    -91.35629740	   -103.70574746	     63.21948038	     60.82151322
      0.42000000	     53.38810731	    -60.03948359	    -12.13277463	      2.92850985	     -0.52654505	      0.06911495	    -41.05984772	     64.93811540	     28.22128205	    237.23979523	      0.00000000	      0.00000000	   -117.20193112	   -162.01049098	    137.85188358	    -90.97320365	    -37.65410369	    548.97061525	      0.00000000	      0.00000000	    132.40711001	   -114.27041905	    -96.08106855	     73.44860035	     71.45643433
      0.42500000	     43.61891793	    -65.10902988	    -10.41442382	      2.92542864	     -0.58436671	      0.05955140	    -30.28238595	     70.87348385	      9.93669557	    262.23919293	      0.00000000	      0.00000000	   -159.70716563	   -220.90553076	    154.00721892	   -102.58473996	    -42.66189735	    552.36057247	      0.00000000	      0.00000000	    129.87372644	   -135.59454259	    -85.94514879	     81.07652813	     80.33966409
      0.43000000	     33.42941887	    -67.39238830	     -8.12337347	      2.91917559	     -0.64260094	      0.05356396	    -18.97802887	     74.00990036	     -5.03201291	    286.94562993	      0.00000000	      0.00000000	   -173.98153013	   -273.71942494	    171.89751708	   -110.64330371	    -41.73399549	    554.77454065	      0.00000000	      0.00000000	    124.76991052	   -152.82738729	    -75.21217816	     85.86019421	     85.77295070
      0.43500000	     24.04210037	    -67.43230894	     -4.79125488	      2.90745884	     -0.69900514	      0.05229095	     -7.32001679	     74.50349530	    -17.12026146	    312.94192979	      0.00000000	      0.00000000	   -152.14383166	   -309.16842316	    190.37942230	   -115.71638888	    -34.63911375	    555.96440869	      0.00000000	      0.00000000	    117.88784996	   -164.14353279	    -65.52289624	     88.01926847	     87.68959464
      0.44000000	     16.13579360	    -66.02784896	     -0.40471051	      2.88896765	     -0.75155889	      0.05617016	      5.37786498	     72.76736342	    -28.35398085	    342.07303152	      0.00000000	      0.00000000	    -95.68228698	   -318.88906834	    208.74163974	   -118.63065095	    -22.14083499	    555.97045801	      0.00000000	      0.00000000	    111.43107953	   -168.54267866	    -57.91208347	     88.00560049	     87.55158480
      0.44500000	     10.12576405	    -63.80950012	      4.64686643	      2.86384546	     -0.79791865	      0.06406175	     19.66169283	     69.09617353	    -40.91493891	    375.22868708	      0.00000000	      0.00000000	    -15.26211135	   -300.53092380	    226.35408609	   -119.78621583	     -5.64983597	    554.80300009	      0.00000000	      0.00000000	    108.11382608	   -166.05152896	    -53.01438218	     86.30617161	     87.35904151
      0.45000000	      6.48308192	    -61.11076898	      9.85838502	      2.83383973	     -0.83498705	      0.07318071	     34.78717955	     63.70676368	    -55.31553518	    411.00338167	      0.00000000	      0.00000000	     72.62689910	   -259.51757016	    242.28096587	   -119.05861172	     13.13234306	    552.10442338	      0.00000000	      0.00000000	    110.02596784	   -157.85204203	    -51.33736143	     83.41598454	     88.56521266
      0.45500000	      5.79354292	    -58.10406557	     14.79808974	      2.80187018	     -0.85900208	      0.08001909	     48.31512117	     57.05920389	    -69.45668832	    445.38054423	      0.00000000	      0.00000000	    151.13927344	   -207.92216536	    255.21640729	   -116.19543126	     32.37669345	    546.96729787	      0.00000000	      0.00000000	    117.60292230	   -145.87332060	    -53.36999284	     79.82962692	     91.54128655
      0.46000000	      8.52216321	    -54.96924069	     18.97589906	      2.77115210	     -0.86625917	      0.08164453	     56.72651092	     50.05955829	    -79.30724892	    472.83418684	      0.00000000	      0.00000000	    208.60045433	   -159.96894663	    263.79715354	   -111.19687178	     50.10339963	    538.05140542	      0.00000000	      0.00000000	    129.38854998	   -132.04064127	    -59.48512000	     75.93489215	     95.74657477
      0.46500000	     14.48218185	    -51.84787389	     21.60642968	      2.74435157	     -0.85454642	      0.07673597	     56.87128556	     43.82168659	    -80.77514546	    488.16261654	      0.00000000	      0.00000000	    241.37854662	   -126.20130349	    267.35636626	   -104.31698200	     64.23661679	    524.09455880	      0.00000000	      0.00000000	    142.92170849	   -117.88364267	    -69.44120065	     71.80881630	    100.34400337
      0.47000000	     22.24348569	    -48.55509909	     21.69521548	      2.72308886	     -0.82472843	      0.06596619	     47.62147148	     39.00594205	    -71.64982504	    488.08324037	      0.00000000	      0.00000000	    252.97488940	   -109.54006275	    266.89168554	    -95.70202965	     73.10222696	    504.60825315	      0.00000000	      0.00000000	    156.04443591	   -104.64133324	    -81.61292866	     67.04133316	    104.74429449
      0.47500000	     29.09150887	    -44.40104162	     18.57984977	      2.70789634	     -0.78121415	      0.05160408	     30.64599504	     35.25372923	    -52.68208193	    471.95330514	      0.00000000	      0.00000000	    250.85091985	   -105.23623482	    265.41069496	    -85.10825528	     76.26292783	    480.26792713	      0.00000000	      0.00000000	    167.61666303	    -93.33705773	    -92.74565172	     60.84934785	    108.62594443
      0.48000000	     31.93909203	    -38.45353476	     12.56666070	      2.69861142	     -0.73063653	      0.03664140	      9.60916195	     31.27181774	    -27.43827242	    441.52993594	      0.00000000	      0.00000000	    243.21188568	   -104.36235780	    266.94674232	    -72.12337513	     74.98063820	    452.68018800	      0.00000000	      0.00000000	    177.35593013	    -84.51551359	    -98.87496882	     52.54234277	    111.45971850
      0.48500000	     28.76560674	    -30.06114050	      5.15597865	      2.69496166	     -0.67948518	      0.02389351	    -11.67329876	     25.50725817	     -1.09725725	    400.18384209	      0.00000000	      0.00000000	    236.75257931	    -98.54125359	    274.64958842	    -56.69412396	     71.79688875	    423.67202473	      0.00000000	      0.00000000	    185.23630308	    -77.90357632	    -97.00177095	     41.98825938	    112.11011759
      0.49000000	     19.58349243	    -19.17960909	     -1.40516765	      2.69702910	     -0.63207529	      0.01529552	    -30.79675878	     16.87888163	     21.26897905	    352.05431559	      0.00000000	      0.00000000	    235.35439789	    -83.27626641	    289.24140994	    -39.38443596	     69.44031462	    394.51559784	      0.00000000	      0.00000000	    190.92957958	    -72.38053181	    -86.36341873	     29.70559234	    109.10947451
      0.49500000	      6.28360538	     -6.31828079	     -5.13301282	      2.70537839	     -0.58974394	      0.01154045	    -47.18456626	      5.16507462	     36.31138362	    301.32746535	      0.00000000	      0.00000000	    239.68049718	    -58.72758545	    308.80435527	    -21.16206936	     69.57628915	    365.50619320	      0.00000000	      0.00000000	    193.65193652	    -66.47478788	    -68.51991945	     16.55249242	    101.58885294
      0.50000000	     -8.31849861	      7.72619627	     -5.30679521	      2.72060713	     -0.55123789	      0.01221004	    -61.60440720	     -9.01186514	     43.31776605	    251.59534448	      0.00000000	      0.00000000	    247.76755676	    -28.61560356	    329.75458667	     -2.99729761	     71.98174179	    336.12706762	      0.00000000	      0.00000000	    192.62573058	    -59.31573195	    -46.52898605	      3.25458117	     90.15824429
      0.50500000	    -21.43298332	     22.07642798	     -2.65957277	      2.74242246	     -0.51363215	      0.01622228	    -75.52453548	    -24.45331589	     43.89654320	    205.29152116	      0.00000000	      0.00000000	    256.34847250	      1.54108810	    348.19292464	     14.36337338	     74.78069372	    305.64049029	      0.00000000	      0.00000000	    187.87146220	    -51.48901718	    -23.97181920	     -9.84703639	     76.95420473
      0.51000000	    -30.94881630	     35.79260950	      1.38077025	      2.76908823	     -0.47330493	      0.02221548	    -90.54037435	    -39.67907300	     40.65076242	    163.35831627	      0.00000000	      0.00000000	    262.19583976	     26.29761556	    361.09149842	     30.31083035	     75.72982435	    273.62248701	      0.00000000	      0.00000000	    180.65186588	    -44.98524840	     -4.09278443	    -22.58151628	     64.74816695
      0.51500000	    -35.93079224	     47.88816249	      5.57917429	      2.79793695	     -0.42696224	      0.02885351	   -107.72194886	    -53.19379114	     35.97937248	    125.37858046	      0.00000000	      0.00000000	    262.98605903	     42.16790160	    367.10312336	     44.22404649	     73.54786213	    240.07265900	      0.00000000	      0.00000000	    173.09912131	    -41.86990207	     11.03293160	    -34.59344151	     55.73462895
      0.52000000	    -36.78788890	     57.60308331	      9.19349260	      2.82655691	     -0.37256389	      0.03518622	   -127.13486790	    -63.88874069	     31.70887499	     90.19834254	      0.00000000	      0.00000000	    257.67206425	     49.05784366	    366.67695677	     55.65308229	     68.34938785	    205.18464917	      0.00000000	      0.00000000	    167.25609013	    -42.45727142	     21.00150983	    -45.41068671	     50.71674224
      0.52500000	    -34.83536807	     64.77718467	     11.84498447	      2.85368045	     -0.30970464	      0.04088261	   -147.96613293	    -71.49937293	     29.06649741	     56.65879030	      0.00000000	      0.00000000	    246.42529489	     50.22828029	    361.36183780	     64.71175274	     61.19470523	    169.13420921	      0.00000000	      0.00000000	    164.25902520	    -44.65807290	     26.82698808	    -54.85707826	     49.04880090
      0.53000000	    -31.53417036	     69.91437562	     13.36433179	      2.87919790	     -0.23937564	      0.04623236	   -169.09328967	    -76.70256741	     28.46695763	     23.98946273	      0.00000000	      0.00000000	    230.19484581	     50.32011115	    352.81579150	     72.12016585	     53.27453862	    132.05112259	      0.00000000	      0.00000000	    164.05754163	    -45.19892156	     30.12144829	    -63.25251550	     49.27021583
      0.53500000	    -27.98691217	     73.92921929	     13.66219386	      2.90345488	     -0.16359980	      0.05205291	   -189.48657985	    -80.76977230	     29.38973149	     -8.09342483	      0.00000000	      0.00000000	    210.20188520	     52.71083040	    342.23015906	     78.82407914	     45.19257634	     94.09943519	      0.00000000	      0.00000000	    165.57756968	    -41.41611301	     32.36097181	    -71.27142629	     49.99179914
      0.54000000	    -24.84323963	     77.89334421	     12.59974751	      2.92644967	     -0.08520282	      0.05944462	   -208.21405800	    -85.16032667	     30.67960789	    -39.25587895	      0.00000000	      0.00000000	    187.67405372	     58.16938891	    330.31061039	     85.65497404	     36.68182524	     55.56772727	      0.00000000	      0.00000000	    167.23514701	    -32.17086351	     34.56718355	    -79.75771998	     50.51850992
      0.54500000	    -22.35708053	     82.86242270	      9.99093277	      2.94757199	     -0.00732278	      0.06929472	   -224.39900268	    -91.25013009	     31.06129252	    -68.47462105	      0.00000000	      0.00000000	    163.66951889	     65.30135490	    317.43289895	     93.21035347	     26.84282470	     16.85618645	      0.00000000	      0.00000000	    167.60501749	    -17.96123061	     37.23374535	    -89.58417834	     50.99046454
      0.55000000	    -20.45793371	     89.62907460	      5.80402205	      2.96610796	      0.06751473	      0.08177186	   -237.42500042	   -100.01017082	     29.57145299	    -94.44114845	      0.00000000	      0.00000000	    138.69676537	     71.73024511	    303.73239701	    101.74020326	     14.71364762	    -21.68345668	      0.00000000	      0.00000000	    165.79971693	     -0.79903871	     40.36049968	   -101.39398773	     52.10768464
      0.55500000	    -18.92192273	     98.37675765	      0.38225370	      2.98204097	      0.13812384	      0.09618474	   -247.20485186	   -111.54227746	     25.90110622	   -116.38575881	      0.00000000	      0.00000000	    112.28561036	     75.13345188	    289.22612161	    110.93075151	     -0.13691234	    -59.88863371	      0.00000000	      0.00000000	    161.48075665	     16.29921289	     43.67717972	   -115.22494222	     54.63511643
      0.56000000	    -17.65860115	    108.42568338	     -5.59787854	      2.99640803	      0.20460981	      0.11133379	   -254.13714970	   -124.74674949	     20.64857019	   -134.63317897	      0.00000000	      0.00000000	     83.06841540	     74.12201020	    274.03778033	    119.73966652	    -17.30746403	    -97.73690752	      0.00000000	      0.00000000	    154.93558260	     30.40922161	     47.01841632	   -130.26653580	     58.99239070
      0.56500000	    -16.93179328	    118.27876341	    -11.41611145	      3.01097578	      0.26776722	      0.12606115	   -258.70268414	   -137.47447988	     15.19242754	   -150.36486384	      0.00000000	      0.00000000	     49.55562642	     68.85279645	    258.58477415	    126.51496014	    -35.63218051	   -135.16962119	      0.00000000	      0.00000000	    147.20322808	     39.81030359	     50.58509948	   -144.93351099	     65.14229073
      0.57000000	    -17.26065561	    126.04669756	    -16.53565123	      3.02758617	      0.32853368	      0.13952580	   -261.10990239	   -147.25111905	     10.97149230	   -164.79416107	      0.00000000	      0.00000000	     11.00491063	     60.83775382	    243.47122135	    129.52166079	    -53.45446293	   -171.98992675	      0.00000000	      0.00000000	    139.66998671	     44.38373488	     54.83389591	   -157.26162735	     72.70920922
      0.57500000	    -18.89921174	    130.17692863	    -20.62848684	      3.04755332	      0.38785131	      0.15110347	   -261.44681683	   -152.34299810	      8.58182026	   -178.37883726	      0.00000000	      0.00000000	    -32.26506431	     52.08420020	    228.93106786	    127.75437578	    -69.05557917	   -207.94621425	      0.00000000	      0.00000000	    133.25685098	     45.31611047	     59.93829928	   -165.58885950	     81.12328584
      0.58000000	    -21.23133660	    130.14265304	    -23.47506005	      3.07124802	      0.44678652	      0.16016472	   -260.24351215	   -152.58042881	      7.38602334	   -190.61816639	      0.00000000	      0.00000000	    -79.14303707	     44.35144416	    214.19259434	    121.57643238	    -81.16881995	   -242.90323705	      0.00000000	      0.00000000	    128.05217836	     44.48028708	     65.17668434	   -169.24572401	     89.65831147
      0.58500000	    -22.79603957	    126.61538027	    -24.80992695	      3.09799930	      0.50636361	      0.16592370	   -258.68918678	   -149.30110526	      5.86326955	   -200.55601638	      0.00000000	      0.00000000	   -128.22389186	     38.74790843	    197.60577623	    112.67758734	    -89.26594374	   -276.91569283	      0.00000000	      0.00000000	    123.63165577	     43.59820179	     68.98752197	   -168.73850362	     97.40272564
      0.59000000	    -22.19146068	    121.05440378	    -24.24390364	      3.12643948	      0.56685755	      0.16745763	   -258.00843506	   -144.47488714	      2.40690844	   -207.54351422	      0.00000000	      0.00000000	   -178.18470199	     35.39878013	    177.75645708	    103.38667090	    -93.46425218	   -310.16817918	      0.00000000	      0.00000000	    119.48379219	     43.46061601	     69.96276773	   -165.32419585	    103.29581736
      0.59500000	    -19.05974318	    115.12840927	    -21.38759888	      3.15507693	      0.62716388	      0.16397755	   -258.61141125	   -139.78080824	     -3.91212734	   -211.69186419	      0.00000000	      0.00000000	   -227.89727356	     33.24652521	    154.57686612	     95.89743338	    -94.26118487	   -342.89885655	      0.00000000	      0.00000000	    115.08811571	     43.78453686	     67.91446708	   -160.44877621	    106.26169718
      0.60000000	    -14.19240455	    110.29462297	    -16.11689991	      3.18278767	      0.68501090	      0.15531249	   -259.98554510	   -136.20979823	    -13.07944914	   -213.85858566	      0.00000000	      0.00000000	   -276.45870019	     30.30644692	    129.36378818	     91.79088964	    -92.34464096	   -375.35991811	      0.00000000	      0.00000000	    109.82524174	     43.78192457	     63.95062801	   -155.42122051	    105.43262292
      0.60500000	     -8.78232931	    107.53138114	     -8.80890575	      3.20923536	      0.73787840	      0.14226655	   -261.37284943	   -134.13995923	    -24.51687198	   -215.33112922	      0.00000000	      0.00000000	   -323.35233291	     24.48291303	    103.76481826	     91.81645185	    -88.53994567	   -407.77082772	      0.00000000	      0.00000000	    103.09303576	     42.88527380	     59.59140728	   -151.26584236	    100.47540164
      0.61000000	     -3.61605354	    107.18960713	     -0.38949241	      3.23517093	      0.78390495	      0.12632748	   -262.46243777	   -133.60908526	    -37.73905438	   -217.37676138	      0.00000000	      0.00000000	   -368.57831017	     14.65574376	     78.68174818	     95.85244180	    -83.79889565	   -440.28790676	      0.00000000	      0.00000000	     94.60907643	     41.14892469	     55.82433978	   -148.61175177	     91.85982525
      0.61500000	      1.15546720	    109.04126744	      7.87531528	      3.26223857	      0.82229514	      0.10879673	   -263.46223093	   -134.58949938	    -52.69375441	   -220.78540068	      0.00000000	      0.00000000	   -412.41039813	      1.45923447	     53.94378023	    103.06065792	    -79.17615602	   -473.03977143	      0.00000000	      0.00000000	     84.59538671	     39.15375414	     52.82838741	   -147.66206550	     80.78518438
      0.62000000	      5.59366610	    112.49289861	     14.80061964	      3.29207289	      0.85306257	      0.09017147	   -264.50568015	   -137.05716169	    -69.54422897	   -225.50639543	      0.00000000	      0.00000000	   -454.82557204	    -12.63721180	     28.96400680	    112.15777915	    -75.74219430	   -506.14285972	      0.00000000	      0.00000000	     73.62265824	     37.51271909	     50.44673140	   -148.25358802	     68.69951457
      0.62500000	      9.35293016	    116.76983949	     19.81987758	      3.32508233	      0.87632674	      0.07030042	   -264.94691671	   -140.73455096	    -88.24050358	   -230.48809720	      0.00000000	      0.00000000	   -495.00660637	    -23.88206388	      3.80607215	    121.70463057	    -74.22901673	   -539.60595737	      0.00000000	      0.00000000	     62.15427330	     36.39721085	     48.86403671	   -149.86146000	     56.65394181
      0.63000000	     11.54208646	    121.02193792	     23.37602860	      3.35980507	      0.89179999	      0.04907131	   -263.36395225	   -144.77340438	   -108.32700015	   -233.93729451	      0.00000000	      0.00000000	   -531.12541591	    -28.44269334	    -20.37628619	    130.43845691	    -74.49244824	   -573.22535914	      0.00000000	      0.00000000	     50.20056445	     35.48043825	     48.74074280	   -151.60356332	     44.86986968
      0.63500000	     11.30141781	    124.46393862	     26.71854020	      3.39346386	      0.89888833	      0.02718684	   -258.49341775	   -147.79859727	   -128.92948602	   -234.08951926	      0.00000000	      0.00000000	   -560.44269332	    -24.32705998	    -42.03480572	    137.54686696	    -75.46371701	   -606.61237240	      0.00000000	      0.00000000	     37.46192746	     34.28580643	     50.63259871	   -152.49877785	     32.85667061
      0.64000000	      8.53261294	    126.49846369	     31.03282182	      3.42336121	      0.89712666	      0.00648074	   -250.24861410	   -148.33798268	   -148.60845977	   -230.06198388	      0.00000000	      0.00000000	   -579.93625307	    -12.93159921	    -60.37182605	    142.60698766	    -75.92852013	   -639.30007062	      0.00000000	      0.00000000	     23.77946161	     32.68705104	     54.36131885	   -151.86884875	     20.11955528
      0.64500000	      4.04460444	    126.70287023	     36.58967862	      3.44808324	      0.88641082	     -0.01075261	   -239.81875297	   -145.31155744	   -165.23028804	   -222.15158610	      0.00000000	      0.00000000	   -587.46841996	      1.52025784	    -75.81548063	    145.28092837	    -75.40421308	   -670.78663466	      0.00000000	      0.00000000	      9.44152059	     31.33555436	     59.04150849	   -149.47844231	      6.96779675
      0.65000000	     -0.90662854	    124.77300713	     42.67162716	      3.46775444	      0.86692992	     -0.02305761	   -228.91974575	   -138.30426815	   -176.35611830	   -211.47322446	      0.00000000	      0.00000000	   -582.81304673	     14.33775133	    -89.59141077	    145.22520484	    -74.27330455	   -700.52125297	      0.00000000	      0.00000000	     -4.80442544	     31.80436361	     63.60848781	   -145.34426726	     -5.28151225
      0.65500000	     -5.13973615	    120.49732443	     48.22593450	      3.48334671	      0.83908588	     -0.03056500	   -219.01179294	   -127.48361198	   -180.12972962	   -199.35693179	      0.00000000	      0.00000000	   -567.78728115	     22.23516287	   -103.03440932	    142.25455744	    -73.27852302	   -727.93010452	      0.00000000	      0.00000000	    -17.90946421	     36.29764954	     67.19426973	   -139.44594729	    -14.88339595
      0.66000000	     -7.86876712	    113.65838301	     52.56782299	      3.49566556	      0.80348362	     -0.03453232	   -210.83462368	   -113.19940493	   -175.95951317	   -186.83925886	      0.00000000	      0.00000000	   -545.58183782	     23.54185002	   -117.07075336	    136.34016504	    -73.01896259	   -752.47898442	      0.00000000	      0.00000000	    -28.78195419	     47.06424331	     69.23057652	   -131.49877796	    -20.50539803
      0.66500000	     -8.90190410	    103.92237229	     55.61836243	      3.50474521	      0.76085849	     -0.03619787	   -204.13845395	    -95.60824481	   -164.45149838	   -174.34928515	      0.00000000	      0.00000000	   -520.00551696	     17.43874858	   -131.86949452	    127.38225183	    -73.82485483	   -773.71097906	      0.00000000	      0.00000000	    -36.63951608	     65.86747866	     69.56351701	   -120.94360026	    -21.74715042
      0.67000000	     -8.65059633	     90.93723203	     57.67619633	      3.50990293	      0.71196248	     -0.03597801	   -197.70698483	    -74.68607022	   -146.76933894	   -161.63084981	      0.00000000	      0.00000000	   -495.04629547	      3.18156840	   -146.74834727	    115.13887630	    -75.97448361	   -791.20784343	      0.00000000	      0.00000000	    -41.27916119	     93.73515678	     68.51251645	   -107.24314612	    -19.19069519
      0.67500000	     -7.87244633	     74.58903778	     59.04858652	      3.51013191	      0.65749012	     -0.03362355	   -189.79560497	    -50.55770491	   -123.95519570	   -147.87748972	      0.00000000	      0.00000000	   -474.56036255	    -20.03294632	   -160.40107163	     99.43044642	    -79.97090780	   -804.39883847	      0.00000000	      0.00000000	    -42.97790487	    131.04797230	     66.67665091	    -90.22424059	    -14.13085896
      0.68000000	     -7.32535534	     55.17196977	     59.84057175	      3.50450399	      0.59805509	     -0.02912381	   -178.76996521	    -23.80071184	    -96.59702454	   -131.99808449	      0.00000000	      0.00000000	   -461.68950758	    -52.29529669	   -171.28391897	     80.39048569	    -86.58983507	   -812.29187639	      0.00000000	      0.00000000	    -42.02164485	    177.86123730	     64.63041389	    -70.14552852	     -8.16640204
      0.68500000	     -7.52516870	     33.41879724	     59.95649483	      3.49256381	      0.53425441	     -0.02351408	   -163.63746444	      4.44176964	    -64.93533131	   -112.88761583	      0.00000000	      0.00000000	   -457.75649541	    -91.81353516	   -178.02191444	     58.63349850	    -96.56110163	   -813.44150185	      0.00000000	      0.00000000	    -38.26647536	    234.02914183	     62.74446564	    -47.57943788	     -2.72658525
      0.69000000	     -8.66758271	     10.44050982	     59.21901496	      3.47462986	      0.46680754	     -0.01877201	   -144.25233617	     32.55856259	    -29.28159556	    -89.53115704	      0.00000000	      0.00000000	   -460.93074964	   -134.21458441	   -179.74023741	     35.31002052	   -109.92764256	   -806.31038545	      0.00000000	      0.00000000	    -31.05192417	    298.75457041	     61.19842314	    -23.35508644	      1.43045503
      0.69500000	    -10.68777344	    -12.43457610	     57.49589319	      3.45178062	      0.39672821	     -0.01674528	   -121.15381250	     58.75333613	      9.48507400	    -60.95680081	      0.00000000	      0.00000000	   -465.55503902	   -172.82677132	   -176.21978365	     11.96782802	   -125.47625127	   -789.81625738	      0.00000000	      0.00000000	    -19.47774595	    369.86397534	     60.09591848	      1.41885627	      4.51521422
      0.70000000	    -13.32682480	    -33.81959232	     54.70471060	      3.42559406	      0.32549283	     -0.01799099	    -95.29582494	     81.29752370	     49.63831516	    -26.31834236	      0.00000000	      0.00000000	   -462.91878243	   -200.09747881	   -167.94568868	     -9.71104742	   -140.85981223	   -763.80781282	      0.00000000	      0.00000000	     -3.00489592	    443.50091054	     59.49876285	     25.30291248	      7.50743360
      0.70500000	    -16.13697664	    -52.33503676	     50.73117164	      3.39783695	      0.25500238	     -0.02167874	    -67.89733853	     98.62465127	     88.72332610	     14.75072094	      0.00000000	      0.00000000	   -443.61830309	   -209.92045538	   -156.10458931	    -28.12238303	   -153.44514959	   -729.26956614	      0.00000000	      0.00000000	     17.91208426	    514.55815508	     59.31380110	     46.55924215	     11.51636829
      0.71000000	    -18.53834942	    -66.77117267	     45.51036748	      3.37006113	      0.18717926	     -0.02671223	    -40.31440726	    109.52962151	    123.91121750	     61.74296815	      0.00000000	      0.00000000	   -400.86074416	   -199.79426032	   -142.35616431	    -41.96482458	   -161.14080198	   -688.03937381	      0.00000000	      0.00000000	     41.71610537	    577.56919656	     59.17432930	     63.52649065	     17.07650089
      0.71500000	    -19.97238875	    -76.43008273	     39.25704716	      3.34320499	      0.12343809	     -0.03279243	    -13.82398143	    113.56168521	    152.34539533	    113.15652766	      0.00000000	      0.00000000	   -333.24234177	   -171.46273796	   -128.35007261	    -50.57172465	   -162.73526050	   -642.10496869	      0.00000000	      0.00000000	     66.21044557	    627.45856699	     58.45259473	     75.21298222	     23.76463518
      0.72000000	    -20.00887767	    -81.30839432	     32.49765783	      3.31757452	      0.06445124	     -0.04025917	     10.54189338	    111.18786733	    171.52238054	    166.70888864	      0.00000000	      0.00000000	   -245.59662146	   -129.98776669	   -115.32104612	    -54.09636364	   -157.99336523	   -592.93860080	      0.00000000	      0.00000000	     89.09194704	    659.83894235	     56.38103909	     81.51289311	     30.34999806
      0.72500000	    -18.33065531	    -81.90247146	     25.83496143	      3.29318537	      0.01037939	     -0.04912895	     31.98404934	    103.52232994	    179.82633817	    219.69392310	      0.00000000	      0.00000000	   -147.72986102	    -82.41027784	   -103.99988008	    -53.31191053	   -147.65764914	   -541.25023757	      0.00000000	      0.00000000	    108.28212479	    671.14542996	     52.19656344	     82.88032626	     35.35736762
      0.73000000	    -14.72055695	    -78.89697742	     19.74756635	      3.27002110	     -0.03869078	     -0.05850690	     49.86166316	     91.96654554	    177.05789104	    269.30695410	      0.00000000	      0.00000000	    -51.82670371	    -36.62290266	    -94.69960389	    -49.21174704	   -133.10607699	   -487.18208987	      0.00000000	      0.00000000	    122.10512319	    658.86254624	     45.30614237	     79.95574148	     37.62994526
      0.73500000	     -9.16270618	    -73.02680034	     14.59537417	      3.24803449	     -0.08257297	     -0.06684373	     63.74289706	     78.02266740	    164.54449476	    312.96284402	      0.00000000	      0.00000000	     30.60261240	     -0.01351802	    -87.33940740	    -42.74393717	   -115.70621316	   -430.69726919	      0.00000000	      0.00000000	    129.34352763	    621.81831588	     35.51066823	     73.49855418	     36.59800418
      0.74000000	     -1.96156453	    -65.10653518	     10.70454136	      3.22703402	     -0.12122017	     -0.07259075	     73.57948952	     63.18114244	    144.61410871	    348.73110762	      0.00000000	      0.00000000	     91.48202679	     22.41667146	    -81.37250381	    -34.82971793	    -96.48916970	   -371.75667048	      0.00000000	      0.00000000	    129.34812032	    560.90770615	     23.17370631	     64.48401920	     32.37008127
      0.74500000	      6.30630627	    -56.07154060	      8.32318808	      3.20659471	     -0.15503353	     -0.07454355	     79.81767665	     48.75289407	    119.83494963	    375.84274990	      0.00000000	      0.00000000	    127.87008237	     29.59702334	    -75.85102432	    -26.55004046	    -76.47822286	   -310.21625172	      0.00000000	      0.00000000	    122.50014976	    480.34067770	      9.13831365	     54.07403858	     25.81771544
      0.75000000	     15.00587791	    -46.84409477	      7.42669284	      3.18614338	     -0.18492627	     -0.07176577	     83.30005161	     35.61575996	     92.62195966	    394.94227308	      0.00000000	      0.00000000	    141.97782861	     24.27857944	    -69.87112544	    -19.10376486	    -56.84981276	   -246.01919464	      0.00000000	      0.00000000	    110.82121618	    387.90389624	     -5.57155128	     43.31642194	     18.41192313
      0.75500000	     23.62624650	    -37.96865300	      7.59722973	      3.16523110	     -0.21222279	     -0.06363673	     85.02392828	     23.91739964	     65.21547336	    407.82057593	      0.00000000	      0.00000000	    139.59174483	     11.10732348	    -63.21585967	    -13.28755279	    -38.03460683	   -179.98257765	      0.00000000	      0.00000000	     98.02677179	    292.75153649	    -20.00633268	     32.69455450	     11.55742237
      0.76000000	     31.80261502	    -29.27815802	      8.13959366	      3.14379417	     -0.23858764	     -0.05028878	     85.94372405	     12.90900557	     39.57115787	    416.79194645	      0.00000000	      0.00000000	    127.86565771	     -5.84560202	    -56.64429716	     -8.88262655	    -18.57646762	   -114.44447317	      0.00000000	      0.00000000	     88.60105240	    202.01782358	    -33.35993742	     21.88570158	      5.84036773
      0.76500000	     39.26010914	    -19.93387525	      8.36690265	      3.12230679	     -0.26588806	     -0.03317479	     86.84455271	      1.12411662	     16.96098835	    424.00887892	      0.00000000	      0.00000000	    113.31022282	    -24.48715902	    -51.53047928	     -4.55610813	      4.55125618	    -52.86461329	      0.00000000	      0.00000000	     86.05030940	    118.98192378	    -44.98793478	      9.99516867	      0.85305527
      0.77000000	     45.87216365	     -8.89414213	      7.91771778	      3.10177141	     -0.29565968	     -0.01532279	     88.10185484	    -13.01611511	     -2.37018172	    430.76783938	      0.00000000	      0.00000000	     99.93282389	    -44.28806763	    -49.18280937	      1.56867467	     34.01124161	      1.53593137	      0.00000000	      0.00000000	     90.96345175	     43.51905113	    -54.62917361	     -3.82734250	     -4.39289119
      0.77500000	     51.84528480	      4.44632106	      6.91537869	      3.08339673	     -0.32830437	     -0.00071579	     89.38798110	    -30.38826906	    -19.01010885	    437.02213567	      0.00000000	      0.00000000	     87.90044100	    -64.84031176	    -50.38452793	     10.99748822	     70.11406379	     47.09819078	      0.00000000	      0.00000000	     99.99836275	    -26.34700640	    -62.74281958	    -19.75830303	    -10.95285256
      0.78000000	     57.73030740	     19.85333252	      5.82039995	      3.06809595	     -0.36290392	      0.00719385	     89.78711605	    -50.67590181	    -33.73040729	    441.65808858	      0.00000000	      0.00000000	     74.31706218	    -85.05744106	    -55.24680854	     24.15895770	    110.09069938	     84.15834894	      0.00000000	      0.00000000	    106.73922492	    -92.73471181	    -70.41527184	    -37.05060220	    -19.60402425
      0.78500000	     64.05405911	     36.32749561	      5.14795481	      3.05618760	     -0.39813686	      0.00676702	     88.46644345	    -72.52295009	    -47.00148441	    443.53006490	      0.00000000	      0.00000000	     56.41190084	   -103.67859662	    -63.08989797	     40.32757401	    148.67330238	    114.62105749	      0.00000000	      0.00000000	    103.93436521	   -156.70807933	    -78.63873647	    -54.27377834	    -30.63614121
      0.79000000	     70.83524108	     52.48012535	      5.33065755	      3.04740465	     -0.43347598	     -0.00162664	     85.38158189	    -94.03714181	    -58.91187949	    442.37754934	      0.00000000	      0.00000000	     34.52629941	   -120.02780468	    -72.33153568	     58.05832400	    179.47068825	    141.16122959	      0.00000000	      0.00000000	     85.62780796	   -218.22791114	    -87.56571014	    -69.78016232	    -43.73287822
      0.79500000	     77.42130879	     66.85530600	      6.68357731	      3.04104199	     -0.46959867	     -0.01615360	     81.47879470	   -113.20762425	    -69.14417928	    438.97257860	      0.00000000	      0.00000000	     12.41664363	   -133.91058950	    -80.70873692	     75.62539829	    196.68291769	    166.33675760	      0.00000000	      0.00000000	     48.75860104	   -276.55481420	    -96.36513430	    -82.07980309	    -57.94044042
      0.80000000	     82.73138049	     78.08764755	      9.32943105	      3.03603981	     -0.50798999	     -0.03411656	     78.39884833	   -128.16578602	    -76.89842723	    434.69672611	      0.00000000	      0.00000000	     -4.72281153	   -144.99094703	    -85.87736108	     91.20041290	    196.72022020	    191.82178904	      0.00000000	      0.00000000	     -5.34974726	   -329.97138796	   -103.64701690	    -90.03861679	    -71.77692455
      0.80500000	     85.61817814	     85.12723873	     13.14642640	      3.03088531	     -0.55027816	     -0.05258822	     78.02865891	   -137.53484406	    -81.07968521	    431.00953608	      0.00000000	      0.00000000	    -12.63514351	   -152.69417697	    -85.98975406	    103.07081112	    179.37202979	    218.03065626	      0.00000000	      0.00000000	    -70.42159362	   -375.59487439	   -108.04165925	    -93.05898146	    -83.63916051
      0.81000000	     85.11382429	     87.72521271	     17.81601463	      3.02352972	     -0.59741610	     -0.06927136	     82.11041956	   -141.03397312	    -80.82874327	    429.01189841	      0.00000000	      0.00000000	     -9.48370394	   -156.72552860	    -79.95788906	    110.23238383	    148.16799568	    244.29009342	      0.00000000	      0.00000000	   -136.78387115	   -410.35369320	   -108.62853504	    -91.40796725	    -92.49011744
      0.81500000	     80.53017970	     86.84369115	     22.98712445	      3.01162239	     -0.64882661	     -0.08323696	     91.94434770	   -139.92702677	    -76.07952389	    429.17623915	      0.00000000	      0.00000000	      4.05463985	   -157.39584235	    -67.32518970	    112.96925695	    109.49149686	    269.68470829	      0.00000000	      0.00000000	   -194.31997342	   -432.24529377	   -105.08429534	    -86.45820276	    -98.43107167
      0.82000000	     71.49619990	     84.45169492	     28.51372220	      2.99297224	     -0.70215136	     -0.09495974	    108.20103307	   -136.68384586	    -67.77638755	    431.33850647	      0.00000000	      0.00000000	     25.85328847	   -155.38232912	    -47.82346887	    112.76091397	     70.64082211	    294.38053429	      0.00000000	      0.00000000	   -235.10254350	   -441.01304780	    -97.59962445	    -80.41075235	   -102.78398366
      0.82500000	     58.17253549	     82.76266548	     34.52544713	      2.96601389	     -0.75380591	     -0.10566342	    130.66305476	   -133.96683810	    -57.54192166	    434.87736346	      0.00000000	      0.00000000	     53.52497092	   -151.16274556	    -21.18922411	    111.60727660	     37.96179284	    320.51595380	      0.00000000	      0.00000000	   -254.90204567	   -438.71883185	    -86.89997149	    -75.54775104	   -107.62822109
      0.83000000	     41.73648452	     83.39830861	     41.17211286	      2.93033333	     -0.79966610	     -0.11645640	    157.74342908	   -133.59360714	    -46.93480716	    438.81842861	      0.00000000	      0.00000000	     84.83649102	   -144.43521895	     12.19967942	    111.32357342	     15.97374042	    351.76865847	      0.00000000	      0.00000000	   -253.30867721	   -430.10215199	    -74.55592385	    -73.42826421	   -114.91329417
      0.83500000	     24.70816135	     86.77283076	     48.30911451	      2.88728690	     -0.83541430	     -0.12753826	    186.16006746	   -135.82235638	    -36.82447054	    441.76368361	      0.00000000	      0.00000000	    117.49132434	   -134.08584727	     50.26537725	    113.01089177	      7.36243496	    391.66402864	      0.00000000	      0.00000000	   -232.31582243	   -421.59942826	    -63.17420501	    -74.29813601	   -125.49659720
      0.84000000	     10.57519151	     91.84052490	     55.49956928	      2.84039148	     -0.85681150	     -0.13773207	    211.36358875	   -139.08546808	    -27.37164162	    441.84614202	      0.00000000	      0.00000000	    148.91214448	   -119.09615474	     88.73739052	    116.69949353	     13.16609666	    441.51044341	      0.00000000	      0.00000000	   -194.14579196	   -418.70462820	    -55.94153715	    -76.85722623	   -138.64140535
      0.84500000	      2.63452440	     96.32448914	     62.34806622	      2.79496164	     -0.86036249	     -0.14477763	    228.90377054	   -140.33732698	    -18.53317882	    436.99646889	      0.00000000	      0.00000000	    176.33152274	    -99.69924298	    121.82450308	    121.23998269	     32.72658086	    498.93613452	      0.00000000	      0.00000000	   -140.11418108	   -422.98243089	    -55.47781180	    -78.49391265	   -152.25933587
      0.85000000	      2.54618833	     97.42670905	     68.80818890	      2.75676783	     -0.84442393	     -0.14637416	    236.25533144	   -136.06819427	    -10.48217362	    425.60239199	      0.00000000	      0.00000000	    197.23656636	    -77.71822229	    143.79407608	    124.56243467	     63.51499406	    557.48393488	      0.00000000	      0.00000000	    -71.82943975	   -430.80500207	    -62.51481777	    -76.05618175	   -163.74341905
      0.85500000	      9.49334007	     92.89513012	     75.07056285	      2.73026990	     -0.81010019	     -0.14131147	    234.03316228	   -123.80511260	     -3.50212885	    407.22615304	      0.00000000	      0.00000000	    210.07387738	    -55.95751845	    150.48503073	    124.40860271	    101.20114710	    607.30156039	      0.00000000	      0.00000000	      6.31876779	   -434.87055324	    -75.26883355	    -67.12199634	   -170.90352843
      0.86000000	     20.60844735	     82.02250095	     81.00410458	      2.71749891	     -0.76107442	     -0.13004296	    225.69031000	   -103.45483192	      2.49459110	    382.82181253	      0.00000000	      0.00000000	    214.82193899	    -37.20261781	    139.98316817	    119.25311072	    140.09356876	    637.14386761	      0.00000000	      0.00000000	     86.38727347	   -427.28285565	    -90.07051340	    -51.24196024	   -172.43670904
      0.86500000	     32.36284345	     65.89107139	     85.59596141	      2.71813628	     -0.70236920	     -0.11454790	    215.93492455	    -77.51190505	      8.40551465	    354.28205728	      0.00000000	      0.00000000	    212.97829195	    -23.21126510	    112.66430307	    108.69286211	    173.84207158	    637.71700946	      0.00000000	      0.00000000	    159.37194204	   -402.12968467	   -102.82515817	    -30.23716721	   -167.84711947
      0.87000000	     41.93042597	     46.68002294	     86.91796687	      2.73030704	     -0.63894251	     -0.09764642	    208.99815866	    -49.89036818	     15.99796515	    323.75451935	      0.00000000	      0.00000000	    206.96061615	    -14.03904902	     71.14130877	     93.07736995	    196.41906323	    605.14468037	      0.00000000	      0.00000000	    218.95949299	   -356.98266946	   -110.31297135	     -7.31605689	   -157.24224426
      0.87500000	     47.87121927	     26.67019906	     82.78042434	      2.75130101	     -0.57481889	     -0.08199605	    207.53564115	    -24.28303348	     27.36555455	    293.16517384	      0.00000000	      0.00000000	    199.29046089	     -8.24077766	     20.02067112	     73.03953076	    203.46616664	    542.61001373	      0.00000000	      0.00000000	    263.42636227	   -293.70954898	   -110.85193397	     14.20518058	   -141.27740956
      0.88000000	     50.11203824	      7.57291028	     71.85847345	      2.77794323	     -0.51273637	     -0.06917595	    212.21272474	     -2.97101002	     43.79417498	    263.89328752	      0.00000000	      0.00000000	    191.84540627	     -3.98280241	    -34.85933539	     49.46376077	    193.76244855	    459.33947461	      0.00000000	      0.00000000	    294.66376846	   -218.47972519	   -104.43523305	     31.89184262	   -121.26459658
      0.88500000	     49.41859101	     -9.69824795	     54.77470965	      2.80685496	     -0.45413789	     -0.05930386	    221.88920564	     13.62642218	     64.56074051	    236.46305842	      0.00000000	      0.00000000	    185.34708086	     -0.26408053	    -87.54666343	     23.68397013	    169.99086542	    367.66567946	      0.00000000	      0.00000000	    315.63235527	   -140.70563724	    -92.41625654	     44.77953011	    -99.40220193
      0.89000000	     46.69320509	    -24.84298133	     34.32596743	      2.83491772	     -0.39938624	     -0.05124406	    234.33033811	     26.53915348	     86.60250183	    210.46716437	      0.00000000	      0.00000000	    179.28114108	      2.54500434	   -133.10563971	     -2.44795134	    137.90361462	    279.42844142	      0.00000000	      0.00000000	    328.25340804	    -71.05619002	    -76.83887431	     53.37366163	    -78.74060419
      0.89500000	     42.51102113	    -37.75717926	     14.41133031	      2.85981327	     -0.34801797	     -0.04317394	    247.18473593	     37.20636557	    105.63725548	    184.93593213	      0.00000000	      0.00000000	    172.48465290	      3.08386751	   -168.48465917	    -26.78233708	    104.09546529	    203.00276823	      0.00000000	      0.00000000	    332.97411404	    -18.67417000	    -59.73425835	     58.96175887	    -62.38484560
      0.90000000	     37.01873483	    -48.36126636	     -1.63156350	      2.88012530	     -0.29912304	     -0.03331938	    258.87034052	     46.72868646	    118.15175957	    158.96717578	      0.00000000	      0.00000000	    164.35051463	      0.15965582	   -192.70336045	    -47.47785612	     73.86901684	    142.19695044	      0.00000000	      0.00000000	    329.88148730	     12.03095439	    -42.61242485	     62.84230402	    -52.16447011
      0.90500000	     30.11630071	    -56.82092034	    -12.10729685	      2.89492991	     -0.25190996	     -0.02066294	    268.93742987	     55.91088798	    122.88318537	    132.19702137	      0.00000000	      0.00000000	    155.72179699	     -6.01335349	   -206.33179844	    -63.72655113	     50.35066599	     97.18973178	      0.00000000	      0.00000000	    319.99993363	     23.38833217	    -26.28044867	     66.05247234	    -47.71662114
      0.91000000	     21.85667539	    -63.68813838	    -17.11535694	      2.90353846	     -0.20590396	     -0.00532431	    277.66901180	     65.47600464	    120.97106702	    104.83394259	      0.00000000	      0.00000000	    148.39451043	    -13.61679281	   -210.94319747	    -75.96236233	     34.57006773	     66.11472009	      0.00000000	      0.00000000	    305.26054808	     23.17105895	    -11.07677514	     69.36271918	    -46.72395114
      0.91500000	     12.79919531	    -69.68165323	    -18.11978683	      2.90585426	     -0.16048929	      0.01157546	    285.31232719	     75.89972590	    115.02162479	     77.33508059	      0.00000000	      0.00000000	    143.71730803	    -20.36370902	   -208.90045442	    -85.38545568	     25.74653242	     46.04694524	      0.00000000	      0.00000000	    287.25706586	     20.30215053	      2.74568421	     73.19516755	    -46.22334925
      0.92000000	      3.99281889	    -75.36692549	    -17.15633092	      2.90292740	     -0.11441743	      0.02841905	    291.54998529	     87.14672216	    107.74386721	     50.01421462	      0.00000000	      0.00000000	    141.83397488	    -24.88402209	   -203.14019834	    -93.29887623	     21.73413778	     33.49041021	      0.00000000	      0.00000000	    266.36398428	     20.70973339	     14.84987228	     77.60693984	    -44.18720484
      0.92500000	     -3.33045147	    -80.95836220	    -15.88031797	      2.89704023	     -0.06578509	      0.04359161	    295.34845571	     98.64508713	    100.77063008	     22.76657793	      0.00000000	      0.00000000	    142.00178785	    -27.26211016	   -196.83806389	   -100.64823107	     19.88830719	     24.71649977	      0.00000000	      0.00000000	    242.00453049	     25.84599010	     24.80183915	     82.44666735	    -40.44240456
      0.93000000	     -8.04212945	    -86.26551594	    -14.92381313	      2.89119473	     -0.01242557	      0.05569142	    295.06648415	    109.44179927	     94.13728471	     -5.02249280	      0.00000000	      0.00000000	    143.22093002	    -28.66244046	   -193.12717499	   -107.80818849	     18.12657270	     15.98856185	      0.00000000	      0.00000000	    213.48682628	     33.61927436	     32.04361881	     87.54513036	    -36.49451867
      0.93500000	     -9.34197926	    -90.86436791	    -13.89295124	      2.88834209	      0.04739568	      0.06354388	    288.90208976	    118.49652819	     86.57466387	    -34.31477391	      0.00000000	      0.00000000	    144.62308976	    -30.47859996	   -194.68492399	   -114.67841824	     15.60276463	      3.96703828	      0.00000000	      0.00000000	    180.79315465	     40.50207307	     36.00748783	     92.87402851	    -34.51503230
      0.94000000	     -7.05051083	    -94.44076581	    -11.89366008	      2.89072545	      0.11427019	      0.06636559	    275.71489624	    125.08361380	     76.42172519	    -66.01885725	      0.00000000	      0.00000000	    145.54181397	    -33.40992327	   -203.01514758	   -121.04007764	     12.65276827	    -13.58652292	      0.00000000	      0.00000000	    145.00862256	     43.97490657	     36.52334222	     98.59469477	    -36.12798616
      0.94500000	     -1.84303371	    -96.95748607	     -8.26843494	      2.89954348	      0.18735850	      0.06418338	    255.80625017	    128.99997254	     62.73750150	   -100.53949923	      0.00000000	      0.00000000	    145.34704664	    -36.97744473	   -217.85326314	   -126.76827914	     10.12827933	    -37.32117787	      0.00000000	      0.00000000	    108.02125290	     44.01939854	     34.20915074	    104.81390210	    -41.63939212
      0.95000000	      4.82531116	    -98.48300620	     -3.19755258	      2.91495418	      0.26454619	      0.05819508	    231.10692596	    130.40895593	     46.07909974	   -137.53202670	      0.00000000	      0.00000000	    143.34664096	    -39.85711152	   -237.16475057	   -131.65884616	      8.57864950	    -66.35009903	      0.00000000	      0.00000000	     71.53128201	     42.47970132	     30.44439750	    111.15694461	    -50.02891434
      0.95500000	     11.09268121	    -98.98646813	      2.16144669	      2.93623215	      0.34280203	      0.05072722	    204.68605918	    129.64736433	     28.54893641	   -175.98982840	      0.00000000	      0.00000000	    139.02743308	    -40.77162972	   -257.66817602	   -135.21832784	      7.79664507	    -98.57449558	      0.00000000	      0.00000000	     36.11592813	     41.14358698	     26.98213529	    116.62046715	    -59.50441396
      0.96000000	     15.24194690	    -98.37819704	      6.07094781	      2.96178324	      0.41868123	      0.04476012	    179.83419844	    127.27289293	     13.10933197	   -214.55088375	      0.00000000	      0.00000000	    132.46149505	    -39.26785343	   -275.68591082	   -136.82729094	      6.86481540	   -131.03383547	      0.00000000	      0.00000000	      1.03449573	     40.61031017	     25.40709477	    119.93480903	    -68.19511885
      0.96500000	     16.35173649	    -96.69250906	      6.90311668	      2.98894863	      0.48894436	      0.04320774	    158.98131896	    124.15429762	      2.49871595	   -251.83164849	      0.00000000	      0.00000000	    124.42223884	    -35.88957244	   -288.23510837	   -136.17963699	      4.45883801	   -160.36884420	      0.00000000	      0.00000000	    -35.26475957	     40.61629485	     26.49148141	    120.17138769	    -74.70678211
      0.97000000	     14.70620837	    -94.19196720	      3.76502421	      3.01404317	      0.55108212	      0.04817349	    142.92698206	    121.31710069	     -1.78518501	   -286.70636266	      0.00000000	      0.00000000	    115.96713400	    -31.68564095	   -293.94021700	   -133.58480356	     -0.77360570	   -183.51590239	      0.00000000	      0.00000000	    -74.29311634	     40.84648017	     29.77400721	    117.16916033	    -78.33894232
      0.97500000	     11.51460868	    -91.35782261	     -3.20557322	      3.03332414	      0.60358358	      0.06039910	    130.91328930	    119.60843646	     -0.00637392	   -318.52527287	      0.00000000	      0.00000000	    107.79217290	    -27.43870892	   -293.15510770	   -129.93055690	     -9.79630802	   -198.49902067	      0.00000000	      0.00000000	   -116.62418179	     41.33856494	     33.91200462	    111.58487643	    -78.88217114
      0.98000000	      8.13246303	    -88.89984539	    -12.84285146	      3.04500882	      0.64622225	      0.07892001	    121.25542033	    119.54712892	      5.90532869	   -347.35380744	      0.00000000	      0.00000000	    100.04955910	    -23.22615523	   -287.37786047	   -126.52593941	    -22.78270208	   -204.97845954	      0.00000000	      0.00000000	   -161.44860363	     42.44950844	     37.64342566	    104.79276819	    -76.36557990
      0.98500000	      5.49783268	    -87.79469821	    -23.08221632	      3.05111758	      0.68060118	      0.10086638	    111.75826068	    121.48699764	     12.86794334	   -374.23972434	      0.00000000	      0.00000000	     92.80429519	    -18.62110469	   -278.65426140	   -125.00645143	    -38.85609999	   -204.32215309	      0.00000000	      0.00000000	   -206.91663259	     44.66091649	     40.46409572	     98.84923952	    -71.23010831
      0.99000000	      3.95538165	    -89.10523360	    -31.39474043	      3.05714690	      0.71009092	      0.12195276	    100.13525173	    125.71086780	     17.52746026	   -401.09323810	      0.00000000	      0.00000000	     86.36196057	    -13.25975665	   -269.05947410	   -127.01908985	    -56.29302896	   -199.14204906	      0.00000000	      0.00000000	   -250.86644434	     48.37373794	     42.67316634	     96.13936203	    -64.64032013
      0.99500000	      3.12807081	    -93.48534946	    -35.75348521	      3.06902423	      0.73818629	      0.13819225	     85.06048361	    132.19936045	     17.50698921	   -429.84432915	      0.00000000	      0.00000000	     80.95170734	     -7.29633218	   -259.86482553	   -133.49728380	    -73.35518529	   -192.31762188	      0.00000000	      0.00000000	   -291.48147798	     53.82231581	     45.18699807	     98.36679018	    -58.20391761
      1.00000000	      1.99875081	   -100.69147239	    -35.58747456	      3.08940326	      0.76636317	      0.14779725	     67.05685590	    140.33962322	     12.39479753	   -461.42236283	      0.00000000	      0.00000000	     76.33958137	     -1.49786566	   -250.89764906	   -143.99350051	    -89.13579869	   -185.88301767	      0.00000000	      0.00000000	   -327.87493833	     61.13951970	     49.15094791	    105.52724058	    -53.18899714
      1.00500000	     -0.43909136	   -109.45376032	    -31.86529548	      3.11601494	      0.79351091	      0.15158056	     47.98169301	    148.84219828	      3.63015077	   -495.39383068	      0.00000000	      0.00000000	     71.92662825	      3.09862976	   -241.01634502	   -156.63733194	   -103.59646515	   -180.50904258	      0.00000000	      0.00000000	   -360.35227550	     70.38868434	     55.14536127	    115.77440559	    -50.08108684
      1.01000000	     -4.44350529	   -117.76095274	    -26.34299461	      3.14307687	      0.81715946	      0.15184533	     29.62536923	    155.85701550	     -6.62822986	   -530.33328882	      0.00000000	      0.00000000	     67.05861755	      5.87054420	   -229.34889670	   -168.70436552	   -116.92353596	   -175.91682117	      0.00000000	      0.00000000	   -389.93107840	     81.47161251	     62.58324328	    126.18624769	    -48.78131187
      1.01500000	     -9.47440331	   -123.43825564	    -20.77244022	      3.16474852	      0.83493103	      0.15103633	     12.87757199	    159.29395873	    -16.74214082	   -564.45046821	      0.00000000	      0.00000000	     61.20988421	      7.15993064	   -216.07555923	   -177.41399019	   -129.05911924	   -171.72020346	      0.00000000	      0.00000000	   -417.42677988	     94.01101016	     70.07995138	    133.81291972	    -48.91778746
      1.02000000	    -14.74447707	   -124.83962963	    -16.56559761	      3.17835935	      0.84504823	      0.15097068	     -2.16674639	    157.42626485	    -26.13517011	   -596.13022525	      0.00000000	      0.00000000	     54.15950715	      8.26893027	   -202.27392023	   -180.66633190	   -139.86074572	   -167.89687391	      0.00000000	      0.00000000	   -442.83585807	    107.25293784	     76.46546171	    136.54526410	    -49.85023933
      1.02500000	    -19.77108874	   -121.33731987	    -14.80977006	      3.18532783	      0.84608381	      0.15278616	    -15.69437454	    149.59606354	    -34.90167876	   -624.26960680	      0.00000000	      0.00000000	     46.31026784	     11.09260183	   -189.20127891	   -177.48729337	   -149.55534268	   -164.62865543	      0.00000000	      0.00000000	   -465.26763417	    120.09089819	     81.50643034	    133.51663274	    -50.58745303
      1.03000000	    -24.54013091	   -113.35952703	    -16.27262893	      3.18962608	      0.83691038	      0.15725933	    -27.83595702	    136.58496387	    -43.01885563	   -648.46334876	      0.00000000	      0.00000000	     38.87632134	     17.75626850	   -177.67285119	   -168.05371159	   -158.84081377	   -161.96352390	      0.00000000	      0.00000000	   -483.27643074	    131.27606611	     85.85257856	    124.97660629	    -50.00511061
      1.03500000	    -29.05963574	   -102.11039294	    -21.09194485	      3.19537216	      0.81744992	      0.16477732	    -39.01047475	    120.40137142	    -50.17229866	   -669.13942008	      0.00000000	      0.00000000	     33.46569198	     30.30746890	   -168.17221027	   -153.52410109	   -168.33829029	   -159.76621239	      0.00000000	      0.00000000	   -495.41879262	    139.48958892	     90.16564509	    112.02847805	    -47.36563124
      1.04000000	    -32.69856799	    -89.14913901	    -28.33296210	      3.20506663	      0.78939133	      0.17478561	    -50.51821530	    103.49851635	    -56.43273390	   -687.39395660	      0.00000000	      0.00000000	     31.18663304	     50.53062249	   -161.37687973	   -135.79187280	   -177.78758314	   -157.81630541	      0.00000000	      0.00000000	   -500.75437060	    143.19151852	     94.10595836	     96.41624353	    -42.79649351
      1.04500000	    -34.36641452	    -75.77848814	    -36.10414936	      3.21911305	      0.75544957	      0.18543434	    -64.00953068	     87.64520824	    -62.73395734	   -704.16360686	      0.00000000	      0.00000000	     32.09872441	     80.00602636	   -157.91107714	   -116.84278359	   -185.74478713	   -155.73377332	      0.00000000	      0.00000000	   -499.08067246	    140.85464732	     96.46412993	     79.98188104	    -37.33613882
      1.05000000	    -33.57380078	    -62.47130135	    -42.48081128	      3.23641383	      0.71758133	      0.19406646	    -79.88638974	     73.12495027	    -70.30559326	   -719.16023034	      0.00000000	      0.00000000	     35.49273751	    120.14319867	   -157.34798057	    -97.83454645	   -190.10929880	   -152.88450984	      0.00000000	      0.00000000	   -491.05455620	    131.73410818	     96.47190248	     63.85092915	    -32.39480522
      1.05500000	    -30.98577021	    -48.85871908	    -46.49003516	      3.25508477	      0.67615978	      0.19841046	    -96.56311111	     58.96292126	    -79.63777476	   -730.55491301	      0.00000000	      0.00000000	     40.58060422	    171.77043794	   -157.93522437	    -78.73577241	   -189.02121156	   -148.52262990	      0.00000000	      0.00000000	   -478.29906770	    116.27223510	     94.60007063	     48.08876516	    -28.95209452
      1.06000000	    -27.80630590	    -34.32560039	    -48.32090779	      3.27262267	      0.63071746	      0.19772787	   -111.45310192	     43.98086767	    -90.04888292	   -735.72643090	      0.00000000	      0.00000000	     46.90185692	    234.30527610	   -157.51079548	    -58.90455949	   -181.43181401	   -141.99401397	      0.00000000	      0.00000000	   -463.20560541	     95.53330518	     91.93950772	     32.13833932	    -27.10591767
      1.06500000	    -24.96214678	    -18.68445668	    -48.81363596	      3.28604327	      0.58089521	      0.19309964	   -122.36178243	     27.76715142	   -100.08797655	   -732.41876005	      0.00000000	      0.00000000	     54.22934333	    304.96897687	   -154.43293586	    -38.00011849	   -167.15135397	   -132.74749914	      0.00000000	      0.00000000	   -448.34086948	     70.36549279	     89.25919424	     15.58433521	    -26.26674794
      1.07000000	    -22.95377451	     -2.51237739	    -48.81570716	      3.29260570	      0.52660515	      0.18670855	   -128.02176576	     11.00259161	   -108.26564014	   -719.51463839	      0.00000000	      0.00000000	     62.22907048	    378.61315956	   -147.69871813	    -16.55955528	   -146.68295822	   -120.21015078	      0.00000000	      0.00000000	   -435.86316407	     41.30631686	     86.83866671	     -1.26034265	    -25.68065340
      1.07500000	    -22.07977749	     12.90564097	    -48.69989251	      3.29066700	      0.46786683	      0.18073824	   -127.99119988	     -4.78267180	   -113.63694624	   -697.20207621	      0.00000000	      0.00000000	     70.19832866	    448.55708881	   -136.65105706	      3.87075925	   -120.99163677	   -103.65371206	      0.00000000	      0.00000000	   -427.19695219	      9.23246113	     84.77538095	    -17.18558271	    -24.83571463
      1.08000000	    -22.46538826	     26.00771983	    -48.11947797	      3.28000674	      0.40502104	      0.17658075	   -122.61568695	    -17.82735411	   -115.96217638	   -666.76541376	      0.00000000	      0.00000000	     77.17587661	    508.30348252	   -120.91874563	     21.05504938	    -91.09561570	    -82.16281937	      0.00000000	      0.00000000	   -422.82596428	    -24.04307468	     83.07772454	    -30.47762365	    -23.63371334
      1.08500000	    -23.87721589	     35.59661398	    -46.23709963	      3.26173424	      0.33916256	      0.17466163	   -113.10833147	    -26.86722452	   -115.33811980	   -630.16451544	      0.00000000	      0.00000000	     82.44414702	    553.21084075	   -100.73189150	     32.89146885	    -57.71981760	    -54.91339992	      0.00000000	      0.00000000	   -422.02710088	    -55.83767340	     81.51153847	    -39.72642493	    -22.30235497
      1.09000000	    -25.68101171	     41.23845914	    -42.43023066	      3.23796014	      0.27210039	      0.17476141	   -101.28803751	    -31.50231914	   -111.67663190	   -589.42033521	      0.00000000	      0.00000000	     85.83380528	    581.03731079	    -77.19890582	     38.34444275	    -21.51350981	    -21.66704411	      0.00000000	      0.00000000	   -422.43865417	    -83.36374741	     79.58309289	    -44.44083071	    -21.02385233
      1.09500000	    -27.11940741	     43.17312646	    -36.90237518	      3.21105964	      0.20570838	      0.17643598	    -88.83773077	    -32.04769937	   -104.68641705	   -545.96973996	      0.00000000	      0.00000000	     87.48567782	    591.31885907	    -52.05154163	     37.83220478	     16.19798482	     17.01078164	      0.00000000	      0.00000000	   -419.82091671	   -104.70872244	     76.79026154	    -45.04476334	    -19.59415535
      1.10000000	    -27.69513149	     42.02945366	    -30.64438418	      3.18284833	      0.14134740	      0.17920000	    -76.59315735	    -29.26563630	    -94.43180655	   -500.29445579	      0.00000000	      0.00000000	     87.66567932	    584.62217961	    -26.97239767	     32.91089243	     52.90405989	     59.92823796	      0.00000000	      0.00000000	   -408.87915299	   -119.38916749	     72.91327509	    -42.49221554	    -17.52095280
      1.10500000	    -27.36332962	     38.68662143	    -24.83448754	      3.15438395	      0.07987534	      0.18243543	    -64.40207044	    -24.29478199	    -81.82698112	   -452.03465593	      0.00000000	      0.00000000	     86.96806507	    562.45148704	     -3.07549465	     25.64932282	     85.40883784	    105.46014622	      0.00000000	      0.00000000	   -385.18279769	   -128.19773089	     68.14307802	    -37.93687183	    -14.44389198
      1.11000000	    -26.40570010	     34.26054324	    -20.24854934	      3.12633505	      0.02197820	      0.18525637	    -51.60668812	    -18.63806706	    -68.47850089	   -400.53954515	      0.00000000	      0.00000000	     86.31252467	    527.47225358	     19.10608363	     18.11150160	    111.13835152	    151.63153485	      0.00000000	      0.00000000	   -346.79297912	   -132.43793424	     62.96111788	    -32.59464430	    -10.35686866
      1.11500000	    -25.04580203	     30.02754366	    -17.10547888	      3.09916426	     -0.03161264	      0.18652858	    -37.80789989	    -13.97835420	    -55.96021437	   -345.49856028	      0.00000000	      0.00000000	     86.43881739	    483.17610494	     39.22647180	     12.07547191	    129.22992715	    196.34306953	      0.00000000	      0.00000000	   -294.40293730	   -132.98089818	     57.71747732	    -27.68456464	     -5.40271476
      1.12000000	    -23.07901083	     27.18278764	    -15.24641471	      3.07287070	     -0.08008737	      0.18501451	    -23.42197344	    -11.79761368	    -45.20875458	   -287.26755589	      0.00000000	      0.00000000	     87.46001152	    432.87875552	     56.74400992	      8.84697501	    140.64040870	    237.80671501	      0.00000000	      0.00000000	   -230.44280692	   -130.03925275	     52.12964571	    -24.27148989	      0.39370382
      1.12500000	    -19.79082412	     26.44396165	    -14.31339249	      3.04686116	     -0.12269452	      0.17963349	     -9.77654794	    -12.89140759	    -36.49499588	   -226.91086048	      0.00000000	      0.00000000	     88.97156368	    378.96058056	     70.84102890	      8.97196444	    147.26920065	    274.87635179	      0.00000000	      0.00000000	   -158.48185372	   -124.02494692	     45.14627598	    -22.93583117	      7.01614582
      1.13000000	    -14.16899159	     27.65801991	    -13.85417894	      3.02038680	     -0.15910047	      0.16993317	      1.12319410	    -16.93952111	    -29.50302686	   -166.21938906	      0.00000000	      0.00000000	     90.58614813	    322.79318563	     80.55691810	     11.90905502	    150.66314112	    307.02106640	      0.00000000	      0.00000000	    -83.21443770	   -116.36416761	     35.31500371	    -23.42387133	     14.13064289
      1.13500000	     -5.34149792	     29.71561243	    -13.49070755	      2.99318503	     -0.18987106	      0.15661461	      7.14819191	    -22.44263246	    -23.11578297	   -107.57185826	      0.00000000	      0.00000000	     92.40623443	    265.08617400	     85.09890559	     16.02545552	    151.14091951	    334.14116118	      0.00000000	      0.00000000	    -10.07799800	   -109.13309953	     21.45628825	    -24.58572736	     21.01377373
      1.14000000	      6.80879239	     30.97277071	    -13.12767373	      2.96575539	     -0.21680396	      0.14162682	      7.06196962	    -27.27649242	    -15.65173669	    -53.25262206	      0.00000000	      0.00000000	     95.04469737	    206.94973617	     84.42801156	     19.17051268	    147.86992184	    356.48080256	      0.00000000	      0.00000000	     55.77440502	   -104.07257408	      3.42423563	    -24.78189120	     26.81262522
      1.14500000	     21.23944203	     29.96906144	    -12.99846115	      2.93914128	     -0.24273912	      0.12752753	      1.43656530	    -29.60397124	     -5.87260677	     -4.54478265	      0.00000000	      0.00000000	     99.24035531	    151.16561221	     79.72095944	     19.54225172	    139.68329474	    374.50627082	      0.00000000	      0.00000000	    110.30647131	   -102.02569793	    -17.45503077	    -22.57056472	     30.94386394
      1.15000000	     36.07338783	     25.94059213	    -13.47016332	      2.91444220	     -0.27062185	      0.11640539	     -7.54385294	    -28.47002964	      6.44736272	     38.52328043	      0.00000000	      0.00000000	    105.30126973	    101.58676951	     73.04492418	     16.23127667	    125.98013978	    388.65389167	      0.00000000	      0.00000000	    151.01405546	   -102.82861261	    -38.79380059	    -17.21943929	     33.48575968
      1.15500000	     49.48902104	     18.87931112	    -14.76404616	      2.89237000	     -0.30228642	      0.10903585	    -17.30629566	    -23.77938251	     20.96282133	     76.66385882	      0.00000000	      0.00000000	    112.43229819	     60.61264312	     66.41269501	      9.20341225	    107.23383188	    399.23451828	      0.00000000	      0.00000000	    177.47054625	   -105.43888870	    -58.23975918	     -8.78251975	     35.29139471
      1.16000000	     60.37549284	      9.33944287	    -16.78009496	      2.87308701	     -0.33792714	      0.10476477	    -25.95523440	    -15.98060652	     37.23675191	    110.68896566	      0.00000000	      0.00000000	    118.19457661	     27.32717714	     61.15046314	     -0.97683875	     85.04895521	    406.66699774	      0.00000000	      0.00000000	    191.74697801	   -108.40706106	    -74.32743393	      2.09753704	     37.62136508
      1.16500000	     68.33569884	     -1.78289167	    -19.08601800	      2.85640102	     -0.37661864	      0.10211722	    -32.51944737	     -5.77841395	     54.60630985	    141.09408171	      0.00000000	      0.00000000	    118.52870719	     -2.36400184	     57.98588895	    -13.41169676	     61.83954397	    411.74162841	      0.00000000	      0.00000000	    197.81885401	   -110.52323245	    -86.51419701	     14.43432773	     41.52257217
      1.17000000	     73.38229644	    -13.47425853	    -21.05484614	      2.84214956	     -0.41723953	      0.09968553	    -36.71378205	      6.06945123	     71.70736266	    167.91901009	      0.00000000	      0.00000000	    108.25601340	    -34.21246315	     57.35570922	    -27.11381174	     40.17471753	    415.54577925	      0.00000000	      0.00000000	    199.85019730	   -111.18347768	    -94.78771399	     27.15440608	     47.30759181
      1.17500000	     75.74838639	    -24.79697512	    -22.09217073	      2.83038425	     -0.45906157	      0.09669899	    -38.66059591	     18.81591339	     86.07246983	    190.93589899	      0.00000000	      0.00000000	     81.87143111	    -73.47398617	     59.47683908	    -41.17789480	     22.08982808	    419.07131232	      0.00000000	      0.00000000	    200.29699409	   -110.31357595	    -99.41752192	     39.33680224	     54.34084279
      1.18000000	     75.80277612	    -34.97219316	    -21.80747907	      2.82118608	     -0.50197683	      0.09297800	    -38.62156143	     31.63618566	     94.10967356	    210.05813574	      0.00000000	      0.00000000	     35.17871258	   -122.88117660	     64.32469543	    -54.80791411	      8.78382211	    422.89558229	      0.00000000	      0.00000000	    199.30755852	   -108.28422379	   -100.86301471	     50.33084817	     61.29560854
      1.18500000	     73.92023374	    -43.39384321	    -20.03476358	      2.81436241	     -0.54656064	      0.08852187	    -36.68250491	     43.54425234	     91.68221044	    225.74834272	      0.00000000	      0.00000000	    -32.05587935	   -181.54804134	     71.75498317	    -67.30083779	      0.67716530	    427.23143542	      0.00000000	      0.00000000	    196.07539025	   -106.19166711	    -99.61586016	     59.74186603	     66.83019699
      1.19000000	     70.34030345	    -49.70103941	    -16.80753438	      2.80920797	     -0.59374190	      0.08320802	    -32.52653073	     53.48584093	     75.37759008	    239.20420422	      0.00000000	      0.00000000	   -113.99167773	   -245.04443107	     81.69461555	    -78.12034815	     -2.50106543	    432.15603294	      0.00000000	      0.00000000	    190.67636790	   -105.94442934	    -96.03592741	     67.41020100	     70.27669410
      1.19500000	     65.09895915	    -53.99567628	    -12.38943286	      2.80428603	     -0.64396354	      0.07686046	    -25.44378018	     60.70538893	     44.22848736	    252.22280168	      0.00000000	      0.00000000	   -199.11234484	   -306.47430184	     94.26442188	    -87.12266452	     -1.66116431	    437.68421889	      0.00000000	      0.00000000	    184.44818997	   -109.39104894	    -90.33407469	     73.51997125	     71.98691591
      1.20000000	     58.12329831	    -57.10586462	     -7.28246528	      2.79730081	     -0.69625575	      0.06958554	    -14.58120429	     65.28690134	      1.11076345	    266.95300410	      0.00000000	      0.00000000	   -273.27698164	   -358.30127677	    109.69642771	    -94.86583482	      1.82550799	    443.62618311	      0.00000000	      0.00000000	    178.94580069	   -116.80230401	    -82.75649740	     78.79902786	     73.25992022
      1.20500000	     49.66845824	    -60.57143529	     -2.12582334	      2.78525420	     -0.74759439	      0.06198488	      0.53377876	     68.40956056	    -47.18116603	    285.79888613	      0.00000000	      0.00000000	   -323.65413161	   -394.06321305	    127.78885674	   -102.65943262	      6.47624478	    449.32597913	      0.00000000	      0.00000000	    174.87596306	   -126.00261521	    -74.07371879	     84.52601862	     75.86664791
      1.21000000	     40.92592123	    -66.15936467	      2.53165906	      2.76500931	     -0.79283281	      0.05489948	     19.34711739	     71.93566670	    -91.62429438	    311.33562990	      0.00000000	      0.00000000	   -341.61890145	   -408.98291756	    147.12992620	   -112.09228377	     11.15831788	    453.54203276	      0.00000000	      0.00000000	    171.92423313	   -133.23658496	    -66.15418683	     92.15739607	     81.32232834
      1.21500000	     34.01701158	    -75.14215378	      6.50862542	      2.73427500	     -0.82579716	      0.04882585	     40.15638578	     77.57422037	   -123.72499878	    345.82722958	      0.00000000	      0.00000000	   -324.13117832	   -400.05174857	    165.10923580	   -124.28104601	     15.52588360	    454.83167818	      0.00000000	      0.00000000	    169.34465867	   -135.37942357	    -61.77573167	    102.77221049	     90.28209409
      1.22000000	     30.98718256	    -87.71654718	     10.02553970	      2.69280385	     -0.84165918	      0.04360790	     60.84580500	     86.16164856	   -137.98712459	    390.19672709	      0.00000000	      0.00000000	   -274.26692135	   -367.14692897	    179.12099534	   -139.26530100	     20.04373079	    452.33192899	      0.00000000	      0.00000000	    166.68016120	   -131.75466591	    -63.31207702	    116.58375419	    102.34473755
      1.22500000	     32.62993155	   -102.78379349	     13.34680584	      2.64328525	     -0.83946297	      0.03878931	     79.70991621	     97.32862235	   -133.35926068	    442.75579031	      0.00000000	      0.00000000	   -201.13641021	   -315.00598883	    187.84691424	   -155.80900196	     25.34878579	    446.32433446	      0.00000000	      0.00000000	    164.11329590	   -124.21094375	    -71.30710296	    132.61602393	    116.19908919
      1.23000000	     38.10140973	   -118.19984892	     16.42469051	      2.59143420	     -0.82328525	      0.03423308	     95.54976275	    109.57792694	   -113.78041748	    498.31476574	      0.00000000	      0.00000000	   -118.68915436	   -253.85487957	    191.55073831	   -171.75143169	     31.44868284	    438.21053512	      0.00000000	      0.00000000	    162.22105363	   -115.68533624	    -84.05113074	    148.77647260	    129.94142187
      1.23500000	     45.25984953	   -131.43294235	     18.94098745	      2.54515725	     -0.80129410	      0.03032496	    107.40500531	    120.72050233	    -87.68709430	    548.49098108	      0.00000000	      0.00000000	    -43.26711995	   -197.15622797	    191.67567873	   -184.78755830	     37.45918320	    430.06267581	      0.00000000	      0.00000000	    161.33806720	   -108.58708604	    -98.07197182	    162.49856965	    141.51998149
      1.24000000	     51.28744655	   -140.29638998	     20.57207417	      2.51289269	     -0.78302340	      0.02767163	    114.62442768	    128.51727674	    -65.81517185	    583.72847327	      0.00000000	      0.00000000	      9.60028312	   -157.52590825	    190.34625483	   -193.19580988	     41.95587611	    424.04663179	      0.00000000	      0.00000000	    161.19966433	   -104.12778874	   -109.05070912	    171.59805218	    149.20487765
      1.24500000	     53.64603656	   -143.40446045	     21.13360796	      2.50128742	     -0.77598847	      0.02673381	    117.02343986	    131.31782026	    -57.31917472	    596.43558884	      0.00000000	      0.00000000	     28.61184932	   -143.36488559	    189.61090440	   -196.08133072	     43.63209027	    421.82989888	      0.00000000	      0.00000000	    161.24565683	   -102.63350022	   -113.22017907	    174.76779896	    151.89117649
