# Supplementary material for: Biomechanics of running: A special reference to the comparisons of wearing boots and running shoes
Source: PLoS One. 2022 Jun 24;17(6):e0270496. doi: 10.1371/journal.pone.0270496 (PMC9231798; doi:10.1371/journal.pone.0270496)
Supplement: S1 File — The file contains experimental markers and force data (TRC and MOT), OpenSim model (OSIM), setup (XML), and output (STO) files for 17 participants, 2 conditions (boot\shoe), and 4 trials which are stored in separate folders. (ZIP) [file pone.0270496.s001.zip › DataSet/s01/shoe/T2/results/s01_shoe_T2_TD.txt]

velocity	3.0278
Rstance	0.29
Rswing	0.49
Rflight	0.105
Rstep	0.395
Rstride	0.78
Lstance	0.285	0.285
Lswing	0.49
Lflight	0.095	0.1
Lstep	0.38	0.385
Lstride	0.775
RstepWidth	7.74798
RflightLength	102.31948
RstepLength	126.19858
RstrideLength	245.16427
RstrideHeight	22.72947
LstepWidth	10.9068	10.60377
LflightLength	96.55659	98.03224
LstepLength	115.67366	118.96569
LstrideLength	241.87223
LstrideHeight	27.34549
