# Supplementary material for: Biomechanics of running: A special reference to the comparisons of wearing boots and running shoes
Source: PLoS One. 2022 Jun 24;17(6):e0270496. doi: 10.1371/journal.pone.0270496 (PMC9231798; doi:10.1371/journal.pone.0270496)
Supplement: S1 File — The file contains experimental markers and force data (TRC and MOT), OpenSim model (OSIM), setup (XML), and output (STO) files for 17 participants, 2 conditions (boot\shoe), and 4 trials which are stored in separate folders. (ZIP) [file pone.0270496.s001.zip › DataSet/s01/shoe/T3/exp/s01_shoe_T3_markers.trc]

PathFileType	4	(X/Y/Z)	s1_shoe_run_120007;yzx;r1
DataRate	CameraRate	NumFrames	NumMarkers	Units	OrigDataRate	OrigDataStartFrame	OrigNumFrames
200	200	259	43	mm	200	0	259
Frame#	Time	RASI			LASI			RPSI			LPSI			RTH1			RTH2			RTH3			RTH4			RLFC			RTB1			RTB2			RTB3			RTB4			RLMAL			RCAL			RTOE
		X1	Y1	Z1	X2	Y2	Z2	X3	Y3	Z3	X4	Y4	Z4	X5	Y5	Z5	X6	Y6	Z6	X7	Y7	Z7	X8	Y8	Z8	X9	Y9	Z9	X10	Y10	Z10	X11	Y11	Z11	X12	Y12	Z12	X13	Y13	Z13	X14	Y14	Z14	X15	Y15	Z15	X16	Y16	Z16
0	0.000000	-165.688553	1007.522583	720.932068	-168.982117	1042.559570	484.495056	-321.694916	1080.329712	653.997498	-328.577515	1083.653076	558.664429	-283.156799	759.711914	749.499329	-227.511642	739.403931	724.192017	-267.057190	642.995667	708.805664	-305.684906	651.428772	728.260498	-379.828186	554.815979	714.326355	-489.638367	487.211426	731.651550	-464.995148	449.867218	702.531311	-551.031494	387.188507	686.411316	-570.106873	431.391907	719.335815	-747.989197	328.061249	675.339783	-788.555542	370.807556	626.903992	-728.286438	172.314102	575.708069
1	0.005000	-150.605087	1007.533936	720.498352	-153.627243	1041.894775	484.372498	-306.864624	1079.038818	654.102417	-313.922058	1082.630005	558.498047	-265.140259	758.714783	749.350281	-209.416016	739.895569	724.198547	-246.348053	642.830322	709.769043	-287.668396	650.431641	728.111511	-359.970734	552.421326	714.318726	-470.596497	486.505493	731.925598	-449.532898	446.503174	706.458252	-536.236084	389.643707	685.569397	-558.933533	438.129303	718.893005	-733.089355	334.378143	676.044373	-773.928894	378.979553	628.376587	-716.610657	180.890732	574.554932
2	0.010000	-135.224289	1006.946106	720.982178	-138.155334	1040.802490	484.334473	-291.695190	1077.796753	653.591125	-298.905853	1081.089722	558.159058	-247.118973	756.536682	749.098816	-191.194656	738.941772	724.062439	-227.047913	641.638794	709.623047	-269.647095	648.253540	727.859985	-339.876526	549.616638	714.477478	-452.841644	486.551361	731.960022	-432.210297	446.612152	706.531311	-520.076233	392.430328	685.200012	-543.987244	442.280762	718.814453	-717.690308	340.799744	676.609924	-758.787964	387.256866	630.162842	-704.205078	188.937546	573.578186
3	0.015000	-119.680923	1006.440552	720.469849	-123.658958	1039.930176	484.290588	-276.749664	1076.055908	653.798523	-283.706787	1079.479980	558.149719	-229.337250	754.677551	749.418701	-173.106888	737.636414	724.074341	-207.502182	640.390686	709.191467	-251.865387	646.394409	728.179871	-319.244171	546.875061	714.455261	-434.142975	486.693665	732.093262	-413.874664	447.189362	705.610657	-502.943146	394.720062	685.279602	-525.669983	444.640289	718.887268	-703.016235	349.028625	676.971924	-742.768127	395.107422	631.700562	-690.977600	196.474167	573.180176
4	0.020000	-104.627464	1005.695374	720.790344	-108.367943	1038.163574	483.887573	-262.498291	1073.981934	653.494019	-269.482727	1077.774658	558.041748	-212.050888	753.063110	749.994446	-154.912140	736.081543	724.087952	-188.421295	638.456909	708.833740	-234.579025	644.779968	728.755615	-297.031738	543.162598	714.862244	-413.484100	485.740143	732.606079	-394.702850	445.417572	706.951294	-484.978302	396.521881	685.726624	-506.589630	446.033478	719.272156	-686.222656	355.483673	677.493469	-724.746277	402.522675	632.967590	-676.392761	203.455597	573.021912
5	0.025000	-89.424423	1004.776794	720.811768	-93.841087	1036.095581	483.950653	-247.141159	1071.817505	653.320984	-254.387100	1075.766113	558.134033	-193.977875	750.224609	749.784973	-137.074585	734.267273	723.318726	-169.160858	636.384155	708.814758	-214.593155	641.575623	729.287903	-277.616882	539.933411	715.183411	-392.982117	484.684875	733.028198	-375.090607	444.449921	706.934204	-466.323212	397.844879	686.459412	-487.375488	447.298187	719.731812	-669.256714	362.152069	678.379211	-707.778137	410.459717	633.659851	-661.871094	210.986832	573.005615
6	0.030000	-74.264908	1002.629822	720.426331	-79.411324	1034.204468	483.649597	-232.646393	1069.453003	653.582275	-239.936966	1073.682983	558.091736	-175.927124	748.338318	749.980042	-118.288864	732.414490	723.877258	-149.119659	634.695862	709.352234	-194.607285	638.371216	729.820129	-256.471008	536.242493	715.779968	-372.524536	483.521332	733.480835	-354.707184	443.267242	707.254211	-447.119354	398.698029	687.396240	-465.814148	447.954773	720.469788	-651.636902	368.525024	679.262329	-689.783020	417.939636	634.358032	-647.370544	216.915375	573.429565
7	0.035000	-59.340946	1001.544189	720.383240	-64.403641	1033.029419	482.820190	-217.960632	1066.381836	653.723022	-225.442139	1071.352417	558.593262	-157.799026	745.453369	750.403259	-100.296783	730.401489	723.897156	-129.042450	632.471069	709.770264	-174.621429	635.166870	730.352417	-234.366821	532.626160	716.408691	-350.892395	481.931335	733.897766	-335.230652	440.678528	709.431274	-427.508209	399.090393	688.455444	-448.806824	450.695953	720.456299	-633.640076	374.016388	679.759277	-670.607178	424.085205	634.728210	-632.894897	221.566940	576.476746
8	0.040000	-43.748451	999.538574	720.129822	-50.037827	1030.831543	482.513702	-202.916901	1062.917114	653.741516	-210.961075	1068.326660	558.795593	-139.487411	741.977417	750.141846	-82.256111	728.233704	724.009216	-109.666771	628.793091	709.400879	-154.635559	631.962463	730.884644	-213.543716	528.863464	716.739807	-329.042175	480.131012	734.374634	-314.361420	438.575714	709.847473	-407.631256	399.030975	689.555481	-427.578613	450.877533	721.533630	-615.286316	379.784790	680.378540	-650.112549	430.396790	635.585571	-616.683899	226.819336	577.360229
9	0.045000	-29.444412	997.081421	719.609619	-35.782074	1028.688477	482.527283	-188.955994	1060.078491	653.526428	-196.779053	1065.576538	559.157349	-121.205933	737.791809	750.861145	-63.605824	725.921021	723.793518	-89.619781	625.413452	709.811768	-134.649689	628.758118	731.416870	-192.480865	524.343933	717.522949	-307.930420	478.336609	735.007080	-293.224823	436.377838	710.700928	-387.630005	398.528809	690.614563	-404.983063	450.824219	722.167786	-596.533264	385.093811	680.697205	-630.336609	436.603302	634.970642	-599.930969	231.825958	578.913818
10	0.050000	-14.098040	994.677063	718.357971	-21.232311	1026.617188	481.706970	-173.845825	1056.526978	655.363464	-182.391037	1062.491821	559.320801	-102.527130	734.442444	750.197083	-45.122185	723.650085	723.879700	-67.528671	624.083862	712.570374	-114.710487	625.176025	731.722229	-170.861267	521.115417	718.541138	-286.851044	476.061798	735.709839	-272.800049	432.912994	710.893127	-367.645935	397.592926	691.551147	-383.597656	451.174286	722.205200	-577.256836	390.871552	680.793884	-609.306030	442.208954	634.839111	-582.672180	236.741318	580.739014
11	0.055000	0.547514	991.965149	718.013062	-6.976068	1023.812500	481.268402	-159.870621	1052.905640	655.137146	-168.291214	1059.227783	559.783936	-84.302696	731.362549	750.867249	-26.930738	719.844360	724.014343	-46.220356	621.963501	714.181885	-94.771286	621.593933	732.027527	-149.466080	515.603271	719.430298	-265.484497	473.976440	736.177917	-251.680969	430.268982	711.992249	-347.573090	397.214233	692.052490	-362.797302	452.057190	723.529785	-556.882996	395.773438	680.849854	-588.439880	447.405975	634.374878	-564.714233	240.973114	582.527832
12	0.060000	15.711213	988.630127	717.115051	6.294317	1021.619934	479.709717	-145.149902	1048.911743	654.847168	-154.256744	1055.534180	559.898743	-65.717529	726.876465	751.148560	-7.699083	716.649231	723.688110	-25.472189	619.161133	714.934082	-73.271751	619.021301	733.206421	-127.708130	512.119324	720.188171	-243.841599	471.969116	736.439941	-230.029892	428.065033	713.281921	-327.340942	396.473602	692.735046	-340.965515	451.094604	723.662354	-537.143982	401.204865	680.969604	-567.187256	452.387909	633.608948	-546.233459	244.207703	585.029236
13	0.065000	30.076839	985.227051	716.591980	19.691946	1019.457214	479.065277	-131.088715	1045.216187	654.795532	-140.381561	1051.684570	560.259460	-47.049706	722.447449	750.616272	10.973804	714.013733	724.134460	-5.061504	615.785461	715.114807	-52.517776	614.831726	734.940186	-105.329453	506.223267	720.866882	-220.716003	468.525696	737.474792	-208.899399	424.792603	713.467346	-306.851440	395.536438	693.507141	-318.693512	449.392120	723.926208	-514.708130	404.880554	681.154602	-544.131104	456.090881	633.075256	-527.440430	247.770020	587.249146
14	0.070000	44.575756	981.786865	715.196838	33.587616	1016.291443	478.514130	-116.101402	1041.112183	655.240784	-126.607254	1047.837158	560.335754	-28.733025	718.967773	750.763184	29.173613	710.319458	723.504028	15.234358	611.945251	715.011963	-32.158966	610.807617	735.477966	-82.767853	501.680756	721.606079	-198.669327	465.767090	738.025513	-187.035461	421.622711	714.041809	-285.774475	394.206390	693.597656	-297.516266	449.138367	724.914612	-493.105042	409.344208	681.188416	-523.044556	460.428802	631.801086	-507.757202	250.223923	589.739685
15	0.075000	59.674545	978.214966	714.224854	47.978928	1013.403992	477.433960	-102.324547	1036.780640	655.026611	-112.418900	1043.728882	560.551208	-9.832354	713.793457	751.497498	48.043552	706.423462	724.233887	35.638058	607.749329	714.913391	-10.846344	606.542542	736.580139	-60.504810	496.842987	722.155334	-176.064590	461.821655	739.017334	-164.834412	418.346039	714.917786	-264.395233	393.192902	693.859741	-275.143433	448.358521	724.997253	-471.916901	413.882202	681.488220	-500.093658	463.577972	631.163452	-487.037109	253.393509	592.442139
16	0.080000	74.302612	974.338745	713.241455	60.677723	1010.544495	475.917236	-87.960258	1032.356567	654.789856	-99.046959	1039.683105	560.749329	8.390750	709.893860	751.364929	66.557884	702.987061	723.316833	56.372253	603.306335	715.106934	11.415716	602.606567	738.566284	-37.158798	491.602264	722.934204	-152.920486	459.120331	739.915466	-141.813293	415.792023	716.612000	-242.662308	392.229340	694.273926	-252.443497	447.316467	725.730835	-448.958588	416.820435	681.966736	-477.517365	466.575592	630.232178	-466.007141	255.362000	596.142456
17	0.085000	88.780327	970.295593	712.835571	74.611801	1006.768311	475.140839	-73.933662	1027.890991	655.062317	-85.379921	1035.431396	560.708618	26.832037	705.092773	750.988586	84.613403	700.001831	723.639343	77.659607	598.725159	715.880432	30.680763	598.236023	739.010681	-14.287423	486.570679	723.604004	-129.269974	456.193542	740.703918	-119.288651	412.463287	717.092224	-220.497696	391.164978	694.891418	-229.303665	446.126648	726.564026	-426.858673	420.364044	682.404541	-453.860291	469.230774	629.619812	-444.547424	256.877838	598.802795
18	0.090000	103.775169	966.166016	711.568481	89.362350	1003.041931	474.475525	-60.300442	1023.257813	655.195190	-71.456047	1031.161987	560.909363	45.852222	700.763550	751.775513	102.964394	696.258789	723.553955	97.632797	595.014954	714.986084	51.718487	593.635254	739.542297	9.013392	481.391235	724.245728	-105.644524	453.605347	741.462708	-96.065010	409.313293	717.908569	-197.806534	389.686920	695.904053	-206.018204	445.042084	727.807678	-402.523071	423.135681	682.980957	-429.640381	471.520874	628.976196	-422.264771	257.875244	601.774841
19	0.095000	117.954094	961.906738	711.956726	102.414474	998.498474	473.465637	-45.853142	1017.953369	656.008179	-58.351967	1027.087158	561.337769	64.005463	695.560791	751.655945	121.626541	692.138977	722.899719	117.229874	590.868530	715.804871	72.822540	589.183655	739.875549	32.729328	476.832611	724.821533	-81.644478	451.000305	742.152283	-72.328506	406.553894	718.567993	-175.061539	388.058075	697.035645	-182.310837	443.854675	728.782349	-378.098694	424.168884	682.995422	-406.441315	472.475555	628.158997	-399.367401	259.451202	604.686951
20	0.100000	132.738815	958.140137	709.850037	115.415916	994.748474	472.785217	-32.508778	1012.877869	656.079651	-45.145470	1022.837158	561.798889	83.341255	690.737488	751.585022	140.852829	689.161804	722.990723	138.163635	587.633606	716.214783	93.610275	585.207336	741.045410	56.666569	471.328674	725.666687	-56.903439	448.192413	743.053833	-47.901756	404.354431	719.623047	-151.773407	386.065308	697.862671	-158.186325	442.482452	729.561096	-355.311340	427.467865	683.624939	-382.650116	473.274384	628.111450	-376.274994	260.210022	607.864441
21	0.105000	147.057968	953.959045	709.723450	128.801926	990.554260	472.349030	-19.094467	1008.128296	656.705078	-31.637236	1017.932129	562.536011	101.709778	686.958008	751.851074	159.446060	686.568054	723.622925	159.096313	584.078308	716.709351	114.903839	580.940552	741.805969	80.948677	466.998169	726.111572	-31.698959	445.249573	743.002502	-24.300976	401.413605	719.021912	-128.713776	383.957733	698.622437	-133.708771	440.911438	729.933167	-331.316101	428.425598	684.179077	-358.447968	473.992767	628.088928	-352.596497	260.061890	610.752869
22	0.110000	161.610153	949.933289	708.941040	142.394501	986.839172	471.838898	-5.274633	1002.682068	658.213562	-17.996660	1013.686157	563.299744	120.770020	682.290466	752.832458	177.963165	683.099426	723.216858	179.990158	580.793457	716.960999	136.395203	576.784607	741.723145	105.026100	463.124420	726.847717	-7.833260	442.693359	743.761597	0.134008	398.950958	719.157043	-104.554588	382.243286	698.943542	-108.797043	438.917419	729.864685	-306.375214	429.042023	684.523254	-335.086700	473.846985	628.544495	-328.196564	260.371185	613.971436
23	0.115000	175.985626	946.009949	708.550049	155.825012	983.016602	471.139862	7.644396	998.597412	656.169983	-4.860027	1009.393799	563.936218	140.503082	679.129578	753.282349	197.330002	680.127502	723.122681	201.047562	578.716614	717.008667	158.018265	572.819336	741.475830	130.582153	459.385956	726.815857	17.451801	440.279938	744.136902	24.033937	395.891052	718.609253	-80.058586	381.084442	699.521545	-83.835968	437.036926	729.954285	-281.930695	429.916718	685.249939	-310.979431	473.802246	629.291809	-304.044769	258.766602	616.091064
24	0.120000	190.216766	942.206787	708.378357	167.756485	978.881348	468.832092	20.868011	994.055237	656.082947	8.039415	1005.275024	564.522095	159.804245	674.953430	752.950928	216.643250	677.782898	722.975159	222.848389	575.886963	716.544495	179.940552	569.896790	741.954712	155.565918	456.514343	727.230225	41.951866	438.155823	744.174500	49.143112	393.790436	719.299683	-54.896141	380.181824	699.507568	-58.902946	435.161102	729.914368	-256.127991	428.792786	685.518188	-286.575836	472.899902	629.908203	-278.778107	258.805878	618.336182
25	0.125000	204.336014	938.541382	708.253967	182.268860	975.824707	469.373657	34.137280	989.165161	656.088318	21.502169	1000.660461	565.034973	180.097046	671.616089	752.876160	235.869904	676.122253	722.334717	244.477142	574.935974	715.948364	202.008453	567.670715	742.340271	180.468140	453.820160	727.426636	67.600197	435.982849	744.211304	74.085686	391.817780	719.166382	-29.706673	379.149780	699.043640	-33.886147	433.589447	730.378296	-230.497299	427.716522	686.136108	-262.660553	471.794830	630.628906	-253.636368	257.466461	620.109985
26	0.130000	218.620880	935.284424	708.267273	195.406036	972.847839	468.517792	47.765789	984.412476	657.021301	34.811676	996.298218	565.808655	199.926239	669.901550	754.005249	255.558823	674.751526	721.217285	266.476166	573.829285	715.151428	224.302567	565.871887	742.824768	206.128708	451.412781	727.412415	92.683029	434.207581	744.392395	99.759804	390.599731	719.501343	-4.553480	377.833893	698.380310	-9.872930	431.132660	729.316467	-205.073044	427.766541	688.402039	-238.375977	469.618469	631.471130	-228.007782	255.214859	622.209534
27	0.135000	233.348862	932.706604	708.508545	209.135117	969.718567	467.989349	61.449886	980.625000	657.486450	48.488586	992.429260	566.380371	220.620834	668.696472	754.390137	275.375427	674.362671	720.990479	288.372650	573.759460	714.809082	246.293182	565.016296	742.669250	231.165298	449.545746	727.224121	118.231773	432.499908	744.460815	125.335678	389.510315	719.735718	20.880726	376.665894	698.311768	15.350561	429.518585	729.231445	-179.071854	424.762146	687.845642	-214.633224	467.257538	632.614624	-201.364456	253.322601	623.875061
28	0.140000	247.308990	930.570190	708.621582	222.471725	966.805420	466.611420	75.211136	977.641235	657.522278	62.692894	988.851257	567.272400	240.538193	668.123108	754.885864	294.972931	675.272705	721.201294	310.121429	574.482056	714.925781	268.985809	564.919189	743.053772	256.109741	448.983490	727.435791	143.768295	431.622955	744.849609	150.320480	388.206940	719.440308	46.291126	375.365173	698.904724	40.056522	427.742706	728.847046	-154.066711	423.714294	689.805542	-190.528076	464.732300	634.156128	-174.971863	250.170883	625.671082
29	0.145000	261.191498	928.586914	708.428650	236.614273	964.498657	467.478119	89.743401	975.366150	657.377502	76.816032	985.880554	568.194153	260.722534	667.866638	755.125671	314.444305	676.653076	720.304565	331.223358	576.844910	714.657776	291.411011	564.953308	742.583008	281.238953	448.526306	726.552368	169.789474	431.236145	744.788452	176.095459	387.409271	719.661255	71.971062	374.118530	699.681213	66.588524	427.610504	730.814392	-128.752289	420.944672	690.361389	-166.290283	461.301636	635.275269	-147.797562	248.066238	627.078857
30	0.150000	275.686584	926.468262	707.751953	250.962097	962.133606	467.911957	104.247734	973.892578	658.266541	91.013741	984.578796	568.667847	280.230103	667.040527	754.713501	333.924713	677.370117	720.305542	352.732635	577.447205	714.463318	313.460358	565.643188	742.367554	305.128052	449.275513	726.624023	194.921967	431.117126	745.008057	202.095200	387.453705	720.364624	97.623642	372.871429	700.012634	91.526505	426.072906	730.497253	-103.492737	417.659698	692.026123	-142.476212	457.594513	636.670532	-120.488121	244.423660	629.004272
31	0.155000	290.377594	925.448059	707.474915	264.713318	960.031372	465.984680	118.459328	972.844116	658.534363	105.380508	983.351624	568.641357	299.851990	667.016235	754.397217	352.819397	679.030518	720.211121	374.624298	578.413208	714.434326	335.378906	566.974792	743.161682	332.151550	450.680115	726.491272	220.450546	430.344269	744.441711	227.549057	387.122375	719.766968	123.043732	371.188629	699.663696	117.637863	426.002838	731.765625	-77.994469	414.897766	693.732605	-117.941551	453.325653	637.737610	-92.325111	240.478973	630.028259
32	0.160000	304.712708	925.171387	707.732544	279.254883	958.040955	466.744019	132.634354	971.778442	658.322327	120.113464	982.104553	568.476746	319.057404	668.182800	754.924500	371.625397	681.227051	720.163269	396.141266	581.459595	714.562683	357.446167	568.691101	743.069397	356.430969	452.237000	725.924927	245.537216	431.129517	744.333130	253.169357	388.030762	719.880432	148.350479	369.880798	699.366821	143.159729	425.235046	732.219055	-52.435635	409.053314	693.943665	-95.066063	448.805237	639.427429	-63.630207	237.737244	629.578918
33	0.165000	318.140167	925.283386	708.659607	294.035767	956.504211	466.310852	147.229980	971.196289	657.999817	134.486801	981.907104	568.278992	338.615967	669.593201	755.094299	390.419830	682.834717	719.939148	416.672668	584.682800	714.535583	378.902618	570.440613	742.809998	381.026550	455.253265	725.857239	271.001190	432.476013	744.575378	278.761414	388.700104	719.113342	174.101288	368.939178	699.429382	169.188431	425.374634	733.813049	-28.065605	406.194611	695.662598	-70.888763	443.805267	641.015747	-34.946751	232.302719	631.322876
34	0.170000	332.889832	924.467834	708.722351	308.873535	954.929810	467.923492	161.374512	971.013489	658.109192	148.955582	981.202332	568.335266	357.785553	671.249023	756.067139	408.661743	686.256836	719.800964	437.924408	587.877686	714.135132	400.424042	573.005066	743.188721	405.539642	458.218536	724.945862	295.835144	433.342255	743.799500	305.154022	390.895599	720.069885	200.004929	368.444122	699.741516	194.336365	424.509369	733.870667	-2.789973	401.753815	697.472839	-47.222576	437.549347	642.037109	-5.577680	227.754868	632.038452
35	0.175000	347.313538	925.571838	708.938965	323.670044	953.574646	467.347321	175.849640	971.199768	658.379395	164.167618	981.162903	568.068665	376.612061	673.746521	756.370422	426.925598	690.381409	719.580872	458.280029	592.913330	714.299561	421.085541	576.689575	743.453552	428.806396	462.514496	724.440735	320.753784	435.530365	743.785278	330.691589	392.604645	720.065430	226.341614	368.462372	700.656616	219.194595	424.218842	734.145508	22.804779	395.780304	698.000244	-23.395462	431.146973	643.326416	24.002283	222.875443	633.107544
36	0.180000	360.809418	926.293823	709.410828	338.962128	951.930481	468.174652	190.623566	971.519226	658.662292	178.858978	981.423279	568.205872	395.462646	676.103088	756.489563	444.869751	693.591797	719.468567	479.039917	597.048767	713.324829	442.204865	580.364624	743.097595	453.097687	466.052277	723.537109	345.350281	436.445282	743.099854	357.474091	394.779114	720.958008	252.319565	368.217407	701.090698	243.927261	423.679932	734.350281	48.124195	389.759674	698.436768	-0.242176	424.283997	644.310486	54.412621	217.335175	633.812927
37	0.185000	373.781586	926.568115	709.897095	353.839569	951.737244	468.155212	205.805405	972.940308	658.552063	193.527740	981.784607	568.090942	413.582855	679.825684	755.905151	462.442688	698.164917	719.739624	499.078247	602.487000	712.817749	462.832428	584.097656	743.530273	476.417908	470.596375	722.651245	370.191406	439.710419	742.818787	380.431854	395.630585	719.433655	278.469757	368.504852	701.965637	268.414520	423.327484	734.588989	72.127968	382.924255	698.515259	23.549278	417.430054	645.576965	84.624214	211.520767	635.010498
38	0.190000	389.626038	928.190308	710.168213	369.260345	951.523193	468.185333	220.736832	974.177063	658.413879	209.108200	983.036621	567.580444	432.043762	682.748779	756.107971	480.391876	702.570984	719.727600	519.289063	608.510864	712.396912	482.721130	589.792847	743.854431	499.399963	476.572723	722.156677	392.123718	442.011719	742.315796	405.023712	397.845123	718.385986	304.113800	368.136719	702.240479	292.675568	422.783966	734.511536	97.523514	376.912079	699.545166	47.388622	409.458588	646.758545	115.859787	206.161438	636.011108
39	0.195000	405.332001	930.741882	710.377075	384.546326	951.315918	468.956635	235.573013	976.083069	658.413269	224.330948	984.415039	567.490784	450.829712	687.596191	757.133240	498.547485	707.526123	719.296265	538.734741	614.200562	711.476746	503.570770	594.780029	743.153931	522.084045	482.330383	721.813049	416.093231	444.655792	742.242615	428.179871	400.967438	717.293701	329.748291	368.444855	702.722107	316.900116	422.714966	734.733154	121.734612	370.068634	700.129395	70.714493	401.169403	647.528076	145.547516	200.641663	635.943909
40	0.200000	420.926331	934.013428	710.524353	400.242065	951.833069	469.134155	250.668793	977.950745	657.995850	239.587692	986.153870	567.103943	469.168274	691.734131	757.161499	516.904236	713.049927	718.351257	558.106384	620.588928	710.492065	524.315125	600.266235	742.705994	544.104370	488.237671	721.337524	439.616669	447.825317	741.681091	454.727905	405.879608	718.816284	355.427917	368.840057	702.588867	340.736145	422.595245	735.160461	147.381287	363.941010	701.099060	94.226585	392.244873	648.278687	176.994736	194.950378	636.601074
41	0.205000	436.435852	937.795532	710.610779	415.820038	952.790588	469.287689	265.939789	980.404602	657.236145	255.494675	987.769958	566.663025	487.750610	696.647217	757.655579	534.147644	719.671753	718.098999	577.711182	627.372131	709.821960	544.302551	606.101624	742.115356	566.088928	494.431030	720.977905	462.555206	449.504120	741.862671	478.800568	409.348297	718.742188	380.942780	369.221313	702.730896	364.725616	422.140381	734.795288	172.612198	356.351654	700.869873	118.315605	382.625763	649.012512	210.134781	189.728439	636.680359
42	0.210000	451.887451	941.878845	710.637268	432.087433	953.912415	469.355499	281.214386	982.846985	657.391602	270.760193	989.994202	566.368164	506.362915	702.163086	757.900452	550.776550	726.216858	718.658691	596.752808	633.712646	709.113831	564.181213	612.711243	741.193970	587.202026	501.897369	720.836487	484.856628	453.531433	741.756531	502.468628	412.784027	718.545898	405.805420	368.922211	701.981689	387.845367	421.306458	734.340881	198.095154	349.343536	701.556641	142.461700	373.228485	649.913025	243.420792	183.022812	636.419983
43	0.215000	467.307922	946.054016	710.604431	448.237030	955.407593	469.122925	296.473328	986.324402	656.802246	287.176392	992.066223	565.981262	524.864197	707.568359	757.418274	568.246643	732.160645	718.521973	615.573425	640.771973	708.318665	583.720520	618.791809	742.651428	608.590942	508.672089	721.051086	506.498352	455.933746	741.626770	525.858521	416.184906	718.261108	430.069122	367.904999	701.320618	410.917419	420.350555	733.857666	225.446487	341.918274	702.396973	167.355652	363.037750	650.061462	276.255127	176.783539	636.442444
44	0.220000	482.724152	950.111572	710.513184	464.516907	957.468628	469.594391	312.404266	989.523010	656.734619	302.918488	995.000732	565.639709	542.751526	713.130981	757.708130	585.636047	739.013184	718.356812	634.065918	648.165466	708.373291	603.221436	625.349487	742.392395	629.138062	515.625122	720.514038	529.078613	459.803650	741.983582	548.670227	418.246735	717.658508	454.941925	367.868561	701.400879	433.328125	419.585419	734.176880	251.660110	333.911987	702.541199	192.197067	352.729340	650.332031	308.031647	172.852600	637.929626
45	0.225000	498.162933	953.842163	710.364136	481.132507	959.453796	469.426331	327.973114	993.618042	656.429993	319.199646	998.075317	565.170898	559.359497	718.523682	759.270264	603.085754	744.868347	717.907349	652.052917	655.455872	707.103149	622.043823	632.726257	741.357117	649.314392	522.267273	720.368286	549.901794	461.321594	741.223938	571.372559	421.353546	717.020935	479.978363	367.716888	701.301025	456.152130	418.620880	733.889221	277.307953	326.332031	702.871399	217.004013	342.500122	650.466919	341.859344	166.915817	638.415771
46	0.230000	513.758850	958.820190	710.939758	497.727478	962.300415	469.473297	343.679626	997.576172	656.269958	334.213593	1001.404236	563.965942	578.307556	725.506592	759.799377	620.033691	750.936768	716.848999	670.249207	662.811829	705.991821	640.642395	639.143188	739.212280	669.198486	529.559387	720.622437	571.135925	464.176178	741.089417	593.927612	424.698334	716.816833	505.134186	367.984924	701.574219	478.760956	417.373230	733.310669	303.942810	317.789185	703.024109	242.990189	331.500214	650.475403	375.246460	162.065033	639.029541
47	0.235000	529.755127	963.357788	711.158997	514.261047	965.212646	470.238556	359.935455	1001.728210	656.046875	350.893951	1004.996521	563.732056	596.325989	730.456421	760.697327	636.902588	758.258545	717.882507	687.822510	669.345215	704.652405	658.847229	645.933105	738.749939	688.179260	536.383179	720.443970	591.492981	466.211914	741.279358	616.240601	429.047577	717.261292	529.626709	367.515228	700.826721	501.508789	416.008148	733.086426	330.873444	309.097595	702.833923	269.508057	320.148315	650.130310	409.666534	157.966919	640.483215
48	0.240000	545.253967	968.650146	711.553162	531.455261	968.406860	470.351929	375.976410	1005.651123	655.981628	368.020416	1009.055542	563.422241	614.774963	736.574890	761.142273	653.861572	764.582947	717.718872	705.203552	676.491638	703.960266	676.773071	653.439758	738.914307	706.334473	542.922485	720.464294	611.547485	468.459320	741.325806	638.493164	433.068695	718.257507	554.201050	367.386505	701.049194	524.372131	414.718597	733.786194	357.182312	300.417145	702.533325	295.070343	309.191528	651.160156	443.901154	153.293503	640.801025
49	0.245000	560.910889	973.839233	712.376221	548.328552	971.512085	470.793518	392.381042	1010.235229	656.003784	384.875732	1013.296326	563.356750	630.997620	743.232300	761.738098	670.683838	771.362122	717.512878	722.404907	683.528748	702.918884	694.544312	659.756714	738.968079	723.957642	549.796814	720.548706	631.971252	470.822449	741.912842	659.761902	435.980896	717.995117	578.924194	367.194031	701.211975	547.027161	413.205719	734.537537	384.510864	291.533356	702.406738	323.285278	297.275024	649.786194	478.069244	148.447189	640.592529
50	0.250000	577.266846	978.706787	712.497314	565.294434	974.368896	472.099243	408.920624	1015.125183	655.900818	402.417938	1017.425537	563.349976	647.496887	749.238281	762.056885	687.497253	777.547424	716.954895	739.411682	689.548889	702.997681	711.919373	666.202332	738.215149	740.702148	555.881836	720.811340	651.618225	473.138519	742.304626	681.308411	439.866089	718.510681	603.345093	366.870605	700.948608	569.408081	411.539734	734.803162	412.227783	282.799805	701.926941	350.698151	286.250336	649.625183	512.367432	144.919876	641.108826
51	0.255000	592.798340	983.961670	713.226379	582.734924	977.955933	472.537933	425.209015	1019.934509	655.888306	419.707550	1021.768860	563.130310	665.513489	755.366394	762.615356	704.024536	783.104553	716.962463	755.987244	696.040527	702.162903	728.907471	672.333557	737.467224	757.269958	561.979614	721.236694	670.946838	475.209686	742.804626	701.843262	442.738800	718.369507	627.884277	366.794128	701.162598	591.122131	409.237701	733.757568	440.103180	273.982208	701.479797	378.741425	274.609253	648.463440	547.233215	141.068649	641.250732
52	0.260000	608.819580	988.697693	713.912354	600.123352	980.949158	473.542877	441.927856	1024.685181	655.976868	437.416779	1026.366699	562.747559	682.217346	761.351379	762.141907	720.332947	789.584106	717.976807	773.008362	703.178589	703.864868	745.156494	678.685364	737.253845	773.223572	567.797058	721.928284	689.820129	476.973328	743.244507	722.238342	445.919617	718.725891	652.146545	366.881287	701.614258	613.127502	407.415588	733.536438	468.064148	265.322876	700.935425	407.058746	262.671417	647.657288	581.939026	137.528641	640.977844
53	0.265000	625.359985	994.186829	714.720703	617.330627	984.334900	474.623993	458.729156	1029.680298	656.044556	455.274780	1030.958374	562.411560	698.890259	767.940857	762.109924	736.560852	794.618652	717.157654	789.076843	708.827148	703.089722	761.304138	683.883667	736.215942	788.725525	572.724670	722.467102	708.263855	478.446106	743.665894	742.307800	449.269165	719.728821	676.272888	367.094086	702.661560	635.037415	405.616791	733.801758	496.584503	256.326630	700.746887	436.317657	250.380692	646.668945	616.778748	134.638855	641.430237
54	0.270000	641.238342	998.829651	715.561157	635.016174	987.458069	475.880402	476.102051	1034.462402	656.429810	472.899658	1035.466309	562.145630	713.954773	773.552673	760.971191	752.663086	801.145508	717.494324	804.710571	714.288086	703.228455	777.197144	689.352051	736.632324	803.953918	577.903564	723.486267	726.303894	479.644745	744.110535	762.083313	452.262238	721.275269	699.899597	367.300385	703.412659	657.026611	404.284424	735.084534	525.120117	247.362045	699.463257	466.174072	239.580734	645.305115	651.588684	131.945480	641.794861
55	0.275000	657.670959	1003.947083	716.260742	652.536072	990.501709	477.068817	493.117157	1039.935791	656.925293	490.495636	1039.891724	562.141724	730.067017	779.330139	762.248962	768.360962	806.647705	718.519470	820.367859	719.619873	704.123413	792.417603	694.559448	736.934387	819.006409	582.617004	724.161438	743.966125	480.585968	744.619995	781.529907	455.720337	723.245667	723.044739	367.278046	704.268066	678.426758	402.537506	735.756775	553.912231	238.797180	698.854614	495.923645	227.775330	644.131165	686.562683	129.983566	641.923279
56	0.280000	673.926392	1008.355713	717.174988	669.621765	993.560669	478.490112	510.738190	1045.098267	657.769104	508.126160	1044.556519	561.941528	745.325928	783.840210	762.219421	783.928040	810.838928	718.721863	835.369507	723.781860	703.617676	807.613892	699.145020	737.235413	832.939087	586.746460	724.834656	761.315979	481.387573	745.346741	800.157104	458.099579	724.276855	746.026917	367.275055	705.156738	699.596069	400.602875	736.376709	583.151978	230.176376	698.421448	525.988159	216.657578	642.548279	721.287354	128.625046	642.195984
57	0.285000	690.070374	1012.845947	717.951538	686.879395	996.192017	480.005280	527.562317	1049.789673	657.315857	525.942261	1049.761108	561.600952	760.389526	788.061646	763.469238	799.147217	815.351685	719.245483	850.512695	728.047180	705.359741	821.974976	702.561340	737.317261	847.367676	590.598022	725.528320	778.329285	481.973419	746.220642	818.124573	460.126343	724.489136	768.790588	367.046570	706.058533	720.436707	398.256653	736.810608	612.069641	222.262863	697.872192	556.286072	205.712158	641.170227	755.661377	127.235611	641.813354
58	0.290000	706.582886	1017.028381	718.374084	704.137939	999.274292	481.165161	544.551453	1054.899414	657.214661	543.405945	1054.003418	561.536987	774.453308	791.101074	762.780396	814.662354	818.595154	720.915344	865.119690	731.553894	705.919067	836.324341	706.677063	738.067566	860.684875	593.648865	726.449951	794.981934	482.267395	747.171631	835.855042	462.024597	725.674500	791.105103	366.696228	707.024536	741.088806	395.801910	737.257324	641.293152	213.190628	697.315613	586.898376	194.781174	640.156433	790.135925	126.639946	642.373047
59	0.295000	722.281006	1020.876526	718.965149	721.278870	1001.772766	482.680664	562.245789	1059.855835	657.768677	560.652222	1058.271606	561.244263	788.654358	794.060425	763.727722	829.686707	821.667053	721.812012	879.524231	734.237915	707.160522	849.957275	709.138611	738.402527	873.546631	596.171265	727.645203	811.249756	482.193298	748.129578	853.366821	463.551361	727.067932	812.947144	366.130341	707.989563	761.396118	392.949463	737.560181	670.554504	205.671143	696.571045	617.284912	184.545013	639.165833	824.269714	126.878326	642.616760
60	0.300000	738.724243	1024.588745	719.701782	738.181946	1004.410889	483.852356	578.496704	1064.185059	656.425171	577.842163	1062.243530	561.096680	802.671509	796.769470	764.756104	844.428528	824.162598	723.849304	893.650391	736.295715	708.542725	863.105652	711.008850	739.018494	886.094238	598.152466	728.551636	827.767029	481.669525	749.572937	870.498840	464.596161	728.445618	834.482239	365.393921	709.190674	781.519165	390.016510	737.836975	700.285278	197.917206	696.002197	648.239136	174.459778	638.398926	857.882263	127.951889	642.547058
61	0.305000	754.860535	1028.249756	720.326660	755.142700	1007.066895	484.569336	595.267212	1068.492920	656.229553	594.587708	1065.920166	561.117676	815.514404	797.791077	763.157959	858.922241	826.234375	726.712463	906.669800	736.445618	708.442871	875.535706	712.608459	739.897949	898.069031	599.082275	729.685425	843.161316	479.543121	748.948181	887.262085	464.876434	729.445557	855.662354	364.488129	710.067871	801.564453	386.694611	738.353271	729.379944	190.885132	695.363464	678.226990	164.520935	637.834290	890.686096	129.309937	642.403564
62	0.310000	771.317871	1031.203979	720.707397	771.466309	1009.651367	485.336456	612.132813	1072.496460	656.308350	611.413574	1069.465088	561.118591	828.519897	799.654602	765.876282	873.592529	827.142334	728.172607	920.071289	736.805847	710.649414	887.613708	712.704956	740.604248	909.488586	599.775940	730.638184	859.577454	478.796753	751.639282	903.744385	465.117767	730.263184	876.623657	363.473541	711.095886	821.590942	383.216736	738.916809	758.611877	184.211258	695.073608	708.473022	155.589142	637.238525	923.042297	131.524506	641.339294
63	0.315000	787.255615	1033.143555	720.971741	787.961853	1011.736694	486.147919	629.182861	1075.892212	656.564819	628.006775	1072.553223	561.120422	840.703247	799.714905	765.821655	887.874023	827.280701	730.552063	933.158203	737.039063	713.798218	898.905151	713.127441	744.032288	920.844055	599.169189	731.487183	875.007874	476.038605	750.669312	919.942139	464.739624	730.754150	897.047913	362.068054	711.485840	841.442749	379.870209	739.746826	787.558960	177.284729	694.314880	738.951904	146.545181	636.987976	954.336548	133.383362	640.945190
64	0.320000	803.518982	1035.920898	721.435608	804.602539	1014.364807	486.444061	645.596313	1079.004639	656.490845	644.975037	1075.697144	561.044128	852.395874	799.341187	765.240173	901.504578	827.045166	733.016479	945.610168	735.633667	716.310730	910.028564	711.489014	744.249390	931.589050	598.475159	732.242920	890.719238	473.227234	752.341431	936.234009	464.043457	731.273560	917.443176	360.828888	712.060852	860.799561	375.609985	739.459351	816.552185	171.677643	694.804077	768.932312	138.574921	637.253357	984.664856	135.725372	639.983276
65	0.325000	819.597778	1037.056152	721.717896	820.841492	1016.646729	486.835602	661.978210	1081.419067	656.802002	661.121521	1078.117676	561.296021	865.044922	799.481812	765.602051	915.260254	825.911133	736.319275	957.875854	733.885986	718.953369	920.794434	710.145203	743.488281	942.417847	597.288086	732.897583	905.978271	470.089996	751.390259	952.590759	463.287384	732.055908	937.431213	359.426605	712.162781	880.460999	372.780121	740.266968	845.021057	165.660889	694.973572	798.240845	131.149948	637.607971	1014.320862	138.502350	638.626038
66	0.330000	835.813049	1039.025269	722.123840	836.952209	1018.939087	487.019440	678.342102	1083.739136	656.989624	677.600769	1080.587280	561.200012	876.880859	799.214783	766.140381	928.535461	824.324951	738.849121	969.558167	731.946899	722.357910	931.720398	708.241882	744.315063	952.964417	595.574402	733.396667	921.799072	468.166809	752.582031	968.855774	462.872467	733.390259	957.466675	358.257111	712.557556	899.793640	368.529938	740.029053	873.181702	161.378983	695.206238	827.597229	124.676773	637.787170	1042.425171	141.326172	636.732422
67	0.335000	851.895386	1040.183838	722.629395	853.138123	1020.991028	487.284180	694.298645	1085.489746	657.051270	693.854370	1082.669312	561.264832	888.909851	797.488953	767.150024	942.076965	822.402344	739.733643	981.660950	729.360352	725.283630	942.471252	706.359619	746.064331	963.573486	593.788025	734.030029	937.293762	465.689423	753.601990	984.628357	462.210602	734.020325	977.007935	356.945343	712.686340	919.531921	365.780457	741.123291	900.496582	157.259979	695.279358	855.784424	117.956367	638.197021	1070.397583	144.918015	635.633118
68	0.340000	867.645996	1041.238525	722.865234	869.083557	1022.755920	487.573395	710.591003	1086.860596	657.419800	710.020874	1084.460815	561.506042	901.417786	796.858765	767.752502	955.337891	819.489319	740.670410	993.132385	725.661743	727.348267	953.268860	704.384583	748.126465	974.737976	591.384583	734.700867	952.590210	462.539734	752.893188	999.516113	460.898773	733.614868	996.213501	355.773621	712.929321	937.933777	361.067719	740.081360	927.331421	153.855942	695.717346	884.005249	113.261299	638.614197	1096.965454	148.067062	633.975525
69	0.345000	883.760559	1041.643799	723.263794	885.276611	1024.579468	487.736969	726.550781	1087.877197	657.670532	725.959717	1086.034912	561.801575	914.608032	794.885681	768.629272	969.023621	817.588013	743.349548	1004.558044	722.284973	729.083862	964.807495	701.337830	749.939209	985.654724	588.590149	735.230530	968.064819	459.416199	754.466125	1014.742676	460.005646	734.136414	1014.815735	354.752319	713.023987	957.097107	359.069183	741.316833	953.280945	150.964188	695.579163	911.177246	108.273682	639.011963	1122.373657	151.361755	632.273132
70	0.350000	899.641418	1042.433716	723.730469	900.874878	1026.013428	488.016205	742.416809	1088.319214	658.002441	741.743042	1086.966064	562.258118	927.799377	793.156189	770.631287	982.729919	814.076172	744.217651	1016.304626	718.365723	730.328796	976.081177	698.438782	751.962158	996.556763	585.685547	735.464966	982.852783	456.527679	753.308350	1029.451294	458.783691	733.853271	1033.040161	353.920471	713.445801	974.571655	354.810425	739.998291	978.441589	148.068390	696.256592	937.356689	103.917969	639.540955	1147.187866	154.613327	631.333313
71	0.355000	915.382507	1042.711304	724.021545	916.576721	1026.752197	488.023773	757.991516	1088.750366	658.266724	757.375977	1087.637451	562.474792	941.235229	791.237610	772.214355	995.261658	810.323242	743.148132	1027.921387	714.378601	730.636780	987.923584	694.648315	752.736816	1008.004395	582.275452	735.911072	998.342468	455.576324	755.249329	1044.563110	458.200439	734.739441	1050.855469	353.215576	713.878723	992.308777	352.785278	740.572510	1003.116333	143.779465	696.115662	962.659851	100.517899	639.724487	1170.598389	157.796600	630.459106
72	0.360000	930.912537	1042.053223	724.270569	932.650513	1027.997803	488.524414	773.632935	1088.545288	658.707703	772.686401	1087.989258	563.057495	954.499207	788.558044	773.040344	1009.222046	807.527527	743.941833	1039.868652	710.600647	730.514404	1000.482666	692.173035	755.288208	1019.335754	578.837036	736.074463	1013.363708	453.290375	755.111572	1059.074951	457.066681	734.594055	1068.029419	352.410126	713.989746	1010.145752	351.556824	741.988953	1026.759277	141.911392	696.579773	986.592529	97.305824	640.848572	1192.128418	160.239853	627.698792
73	0.365000	946.494263	1041.774658	724.679810	948.224792	1028.190063	488.886810	789.162903	1088.091187	658.974915	787.943848	1087.742310	563.506897	969.111938	786.137878	774.785034	1022.181213	803.899780	743.102112	1051.550659	705.880066	730.207031	1012.729187	689.469482	757.154175	1030.983032	575.889465	736.278259	1028.041870	451.696228	755.669922	1073.620972	456.131165	734.865479	1084.880859	351.555206	714.016052	1026.875000	349.602875	742.943970	1048.840576	139.528030	696.678955	1009.586365	94.679398	642.065308	1213.061646	164.164932	626.800964
74	0.370000	962.015686	1040.918091	725.204712	962.434082	1028.275635	489.314636	804.499878	1087.376465	659.259705	803.325073	1087.232300	563.906555	982.996948	783.520935	777.580994	1035.291138	801.073669	743.217834	1063.885132	702.948120	731.259277	1025.594727	686.077820	758.136414	1043.250366	572.837830	736.757568	1042.767090	450.194275	756.438904	1088.018921	455.081696	735.014282	1101.275024	350.581787	713.972595	1043.597534	347.633392	742.538208	1070.197998	138.044540	697.045044	1031.501099	92.027786	642.545349	1233.086792	166.249207	626.112976
75	0.375000	977.428650	1040.126099	725.781433	980.126770	1028.313477	489.750214	819.838135	1086.376465	659.619934	819.377991	1086.358276	563.956360	998.671509	780.636047	777.469910	1048.763794	797.442200	741.950684	1076.625977	699.369019	729.593567	1039.268921	683.392090	759.598572	1055.731934	570.024963	736.725037	1056.995850	447.748566	755.984558	1102.364502	453.819305	734.879150	1117.481812	349.639374	714.170654	1060.174561	345.245667	742.762756	1090.591064	136.144897	697.937195	1051.695801	90.264122	642.709534	1252.071533	168.197815	625.394836
76	0.380000	991.190735	1038.591919	725.720398	996.047974	1028.159790	490.010132	834.755432	1085.429810	659.584595	834.435547	1085.300659	563.986694	1012.071228	778.386963	778.848694	1062.190674	793.922668	741.224854	1089.825562	696.050049	728.649292	1053.079834	681.125305	760.789307	1068.598145	567.498047	737.007507	1071.688721	446.541748	757.033508	1116.684204	452.655884	735.134094	1133.274292	348.675385	714.392029	1075.786255	343.936707	743.672363	1109.739990	135.080368	697.666626	1071.021240	87.254585	643.812195	1270.178955	169.428909	624.928284
77	0.385000	1006.738708	1037.494019	726.266663	1011.985352	1027.117188	490.729126	849.742493	1083.534180	659.564026	849.970581	1083.831421	564.260010	1026.261108	775.546021	778.957520	1076.372192	792.226318	741.920654	1103.301758	693.404846	729.320984	1067.314819	678.010010	761.024719	1082.372192	566.096436	737.292114	1085.740356	444.131256	756.245667	1130.901611	450.885193	734.780884	1148.766846	347.613312	714.808899	1091.545776	342.140106	743.939941	1127.612427	133.535141	697.747559	1089.542847	85.570869	643.971375	1286.940796	170.038376	624.062500
78	0.390000	1021.700500	1035.616821	726.852783	1027.768311	1026.363281	491.219543	864.354309	1081.614868	659.447754	865.177612	1081.148926	564.106384	1040.773193	774.277649	780.405579	1090.429199	789.400696	740.871155	1117.398193	691.275208	729.254883	1082.172363	675.682312	761.485168	1096.827881	564.648560	737.669067	1100.069580	441.925873	756.921448	1145.094238	449.444458	735.029663	1164.014160	346.216522	715.156311	1106.664795	340.209900	743.729492	1146.038818	131.007355	697.045959	1106.278198	82.847298	643.960022	1302.835449	169.691956	622.816040
79	0.395000	1036.933350	1033.244141	727.203796	1043.636108	1025.548462	491.533875	878.687317	1079.627197	659.252625	881.058411	1079.411743	564.238159	1056.705444	771.506653	780.873596	1104.892578	787.727173	741.914978	1131.822144	688.552002	729.306274	1096.664795	673.682556	762.049133	1110.660156	562.942017	737.416992	1114.147583	439.657837	755.815002	1159.429443	447.593353	734.974060	1178.866455	344.576477	715.202148	1121.390625	338.468262	744.190063	1160.256714	130.292007	697.847290	1122.885376	81.408813	644.084351	1318.751587	169.375061	622.538635
80	0.400000	1051.623291	1031.823975	727.726501	1059.479370	1023.835205	492.360443	892.837830	1077.526123	658.995422	896.469116	1076.933960	564.149170	1070.774902	770.373962	781.620178	1119.881592	785.551453	742.109802	1147.128784	686.863403	729.048950	1111.455933	672.041077	762.294983	1125.827515	562.072266	737.526917	1128.700317	437.354889	756.790588	1173.695313	445.798218	735.201233	1193.456909	342.485870	715.017151	1136.075317	336.134827	743.519531	1175.070923	127.233704	697.347290	1137.702759	78.143059	643.624756	1332.641602	168.273712	621.818298
81	0.405000	1066.269165	1029.336670	728.362000	1075.161743	1021.768799	493.037720	906.902344	1075.266846	658.692871	912.092712	1074.198975	564.108582	1085.284424	767.598999	781.446716	1135.073608	784.315063	743.515808	1162.045044	685.856934	729.726318	1126.698120	669.896484	761.802979	1140.887085	560.638428	737.313171	1142.907349	434.355011	755.611084	1188.174438	443.357452	735.273926	1207.675415	340.079132	714.673462	1150.521484	333.563599	743.661743	1190.607910	124.883179	696.144775	1151.612549	75.807892	643.265015	1346.195923	166.745239	621.389221
82	0.410000	1081.365479	1027.356079	728.947693	1091.087036	1019.606567	493.694519	920.977173	1072.804688	658.361755	926.767700	1071.502319	563.974243	1101.158325	766.082458	781.913696	1150.393311	782.565491	744.437073	1177.427734	684.266846	729.864563	1141.789795	668.437927	761.485718	1155.835693	558.331360	736.969177	1157.779175	433.019745	756.826721	1202.777588	440.671509	735.076843	1221.690063	337.505402	714.509888	1164.636597	330.536377	742.976868	1201.706665	122.730171	696.741394	1164.695801	73.603455	642.701477	1358.968018	165.071548	621.648254
83	0.415000	1095.530884	1025.187866	729.994019	1106.601807	1017.161865	494.203735	935.158752	1070.094482	658.018982	941.966553	1067.915039	563.708618	1116.268799	763.479065	783.936829	1166.068970	780.704895	744.927917	1193.062256	682.498901	729.379211	1156.656006	665.962341	760.052734	1172.727783	557.425293	737.104858	1171.770142	430.009979	756.003296	1217.423340	437.827423	735.237671	1235.270996	334.452148	713.799438	1178.418457	328.390656	743.471985	1213.829712	120.042969	696.029175	1176.209473	70.489464	642.423157	1371.240479	161.669434	621.452148
84	0.420000	1110.114502	1022.809082	730.379944	1122.410034	1014.180237	495.141907	949.543396	1067.091797	657.681152	956.465088	1064.563232	563.477966	1132.086304	761.981445	783.288818	1181.952148	779.267090	746.566772	1208.486572	680.886169	729.200623	1172.387451	664.270386	759.730957	1188.250610	554.792603	736.815796	1186.863281	427.899017	756.772827	1231.901245	434.897400	735.021118	1248.525146	331.220215	713.439697	1191.803467	325.141907	742.638672	1224.667114	116.696037	695.386414	1187.136963	67.626221	641.487854	1382.055664	158.347733	621.279846
85	0.425000	1124.374146	1020.277466	731.311096	1137.826050	1011.045776	495.698181	964.227600	1063.751343	657.365234	971.926147	1060.928711	563.377808	1147.358398	758.691895	782.522095	1197.893311	777.211609	747.814514	1224.828491	679.596069	729.272095	1187.570801	662.229187	758.551208	1204.103760	552.075073	736.797791	1201.009521	423.940369	756.545410	1246.416260	431.821198	735.118225	1261.638306	327.251221	712.827576	1204.746582	322.655243	743.192261	1234.674438	112.622620	694.899780	1197.328735	64.232925	641.107849	1392.305176	154.431839	620.967896
86	0.430000	1138.403564	1017.841492	732.024231	1153.271118	1007.536255	496.629181	979.307678	1060.028687	657.087891	987.060059	1056.702881	563.016479	1162.870972	756.926514	783.304138	1214.453979	775.457336	748.595398	1240.397461	677.759705	728.994690	1203.776123	660.100891	758.214294	1220.489990	549.938843	736.855835	1214.996948	420.595154	755.324158	1260.610718	428.057678	734.832886	1274.307617	323.558167	712.876221	1217.522705	319.926483	742.636047	1243.834961	109.544640	694.376404	1205.837036	61.367451	640.532288	1402.171631	149.817841	620.791077
87	0.435000	1152.354736	1014.585144	732.754822	1168.893066	1003.266724	497.427979	994.535278	1055.463379	656.532471	1002.326416	1052.729858	562.472900	1177.960815	754.896790	782.939575	1230.660156	773.278748	748.873413	1256.876465	675.299255	728.923340	1219.098877	658.595337	758.039063	1237.081909	547.006714	737.107666	1229.177734	418.500824	756.339233	1274.908936	424.205139	734.835876	1286.498657	319.368622	712.531799	1229.272339	316.684998	742.477539	1252.380859	106.416588	694.073486	1213.658203	61.932541	639.942383	1410.731323	144.886887	619.835449
88	0.440000	1166.626465	1011.907227	733.626709	1184.074951	999.551941	498.249603	1008.443237	1050.586548	655.675049	1017.348633	1048.303955	561.883972	1192.991577	752.754761	781.772949	1247.466431	772.208313	751.175842	1273.659790	674.046631	729.855591	1235.078735	655.417786	756.319458	1252.713745	543.501831	737.192139	1242.811157	415.509094	756.261841	1288.523804	419.808411	734.923828	1298.095581	315.147034	712.297974	1241.130127	312.761688	742.038879	1260.652344	103.948830	693.521240	1219.359619	63.470436	639.298767	1418.026245	138.305161	618.214905
89	0.445000	1180.546875	1008.893616	734.352722	1199.052246	994.890991	498.927582	1022.972473	1046.773926	655.082458	1032.110962	1043.844116	560.947632	1208.562988	750.119934	780.628113	1263.888184	770.190674	751.674072	1289.854370	671.075684	729.682129	1250.934082	653.730774	756.911926	1268.554077	540.118958	737.609314	1255.893433	411.131958	755.955872	1302.093384	415.338623	735.168213	1309.721191	310.577118	712.202942	1252.658569	308.924286	741.597717	1267.552979	102.530479	693.797791	1225.260010	64.762177	637.933167	1426.106445	129.637207	617.304626
90	0.450000	1194.434692	1005.313904	735.194336	1214.466553	990.250610	499.932068	1037.922729	1042.106323	654.593811	1046.578491	1039.092163	561.670593	1223.715210	746.855896	778.516846	1279.073730	767.597168	751.056396	1306.846436	668.764648	731.112183	1266.792969	650.466492	755.770630	1284.477783	535.998291	738.170349	1268.914673	406.837280	754.913147	1315.925049	411.354034	735.591064	1320.882935	306.099792	712.085510	1263.413330	305.034241	740.608887	1272.426147	102.414154	692.903381	1230.251831	66.343002	634.735840	1432.979004	120.541130	615.802551
91	0.455000	1208.587891	1001.534668	736.024597	1229.257813	985.687134	500.374481	1052.272705	1037.340698	654.211731	1061.683472	1034.398682	560.428833	1238.787231	743.302246	777.457275	1294.927612	764.552307	750.434875	1322.819702	666.331177	732.060242	1282.625854	647.792297	755.943176	1299.695801	532.804626	738.538147	1282.641602	404.820618	756.908813	1328.641602	406.525360	735.364563	1331.658936	301.466827	711.294495	1274.550659	302.621002	741.566223	1277.054810	99.589241	690.490417	1234.544312	66.780655	632.351685	1438.927734	110.433304	614.134094
92	0.460000	1222.867188	998.143250	736.720459	1244.328735	980.679626	501.277618	1066.519653	1032.167969	653.429382	1075.825562	1029.366821	559.862732	1252.336792	740.006531	777.437683	1308.698975	761.416382	750.939270	1338.812622	663.473755	733.577576	1298.505737	644.651367	756.744934	1314.994995	529.131836	738.871826	1295.764038	401.131866	756.400330	1342.292114	401.743103	735.013428	1341.980713	296.837402	709.609741	1285.266846	299.260498	740.440002	1281.143555	95.079597	687.794739	1237.516602	67.922676	630.115356	1444.482544	100.813560	613.118713
93	0.465000	1237.285645	994.254822	737.078308	1259.177979	975.863892	502.058380	1080.915039	1026.668823	653.111328	1089.909790	1023.904785	560.152405	1267.226074	735.666870	778.994141	1322.261719	757.139587	751.480164	1353.519409	659.924255	735.033569	1313.319214	640.537842	758.327454	1330.099854	525.546265	739.400879	1308.468506	395.655090	755.008484	1354.769165	396.359100	733.344116	1352.410034	291.995728	708.025574	1295.353638	294.978271	737.867920	1284.220947	92.423828	686.146729	1240.671021	69.060059	629.184692	1449.822754	93.330765	612.127075
94	0.470000	1251.440430	990.514099	737.685852	1274.125488	970.410400	502.390259	1095.311646	1021.253601	652.819397	1103.995850	1017.971069	560.638184	1279.964111	730.990662	781.586182	1335.020508	752.289246	753.627686	1367.514648	655.752563	736.918091	1327.776123	635.544006	759.605591	1344.944092	521.880920	739.247803	1321.351074	391.622406	753.200989	1368.250000	391.466156	733.073608	1362.765503	287.321838	706.614197	1305.682495	292.365784	737.551208	1288.078247	90.601395	684.257935	1243.266602	70.513420	628.218323	1453.696655	85.649208	610.871155
95	0.475000	1265.762695	986.798767	737.861084	1288.809814	965.631531	502.463745	1108.744385	1016.173889	652.226074	1118.028198	1012.832825	559.832092	1293.372070	724.900696	783.399170	1347.944702	747.339844	754.782227	1380.724365	650.550903	738.142944	1341.333862	630.732605	761.962280	1360.030640	517.301086	739.500244	1334.606567	388.139832	752.995605	1381.437378	387.067627	732.924866	1373.028564	282.547333	705.186035	1315.737793	288.323517	734.848145	1292.460205	90.597656	683.564575	1245.296997	71.343628	627.743347	1457.266357	77.667770	609.437561
96	0.480000	1279.277466	980.676392	738.540588	1303.444092	960.245667	502.726868	1121.853394	1010.973267	651.764526	1131.939941	1007.535095	559.690979	1307.178955	720.727234	785.612427	1361.813232	741.995972	757.163635	1393.822510	645.959167	740.956177	1354.555054	625.939026	764.868042	1374.630127	513.319458	739.773438	1347.804077	383.218628	751.713257	1394.882324	381.254761	731.370544	1382.574219	277.461853	702.880432	1326.359009	285.238831	733.834290	1296.634888	90.674522	681.929321	1246.900879	72.450882	627.327881	1459.486450	71.044136	605.513184
97	0.485000	1293.734619	977.327026	738.427490	1318.120728	955.101746	502.964752	1135.538452	1005.988098	652.038330	1145.821655	1002.045593	559.173218	1322.143433	715.602295	788.180786	1376.602417	736.662842	760.428833	1407.408569	639.998291	742.319458	1367.815552	620.288391	765.654541	1389.559326	508.007385	740.050232	1361.788452	381.509155	752.425781	1407.189575	376.693390	728.991211	1392.409180	274.812134	702.255493	1336.730225	282.888489	733.406738	1301.064331	90.989754	680.185303	1248.515259	72.993065	626.181152	1462.348999	66.321213	602.196228
98	0.490000	1304.775391	971.145386	739.729858	1332.757324	950.212891	503.351440	1150.031372	1000.989197	651.279480	1158.420288	996.310791	559.150818	1336.875000	711.618713	790.718933	1391.369263	733.161072	762.757629	1422.701904	636.863953	745.141296	1382.362183	616.362732	766.743652	1404.148926	503.120819	740.107178	1375.443359	379.055725	752.974365	1420.763550	374.500336	729.269165	1401.813843	271.530701	700.984314	1347.104736	281.214691	733.601501	1304.772339	91.330223	678.735596	1249.796265	73.698601	625.312988	1463.683716	62.407345	601.233582
99	0.495000	1318.120483	966.789795	740.341003	1347.017700	945.460571	503.422455	1161.813110	995.832275	651.799133	1172.326416	990.049988	560.010864	1350.566895	707.005005	789.976440	1405.986328	729.639282	764.650452	1438.542236	634.650085	745.570129	1396.209961	613.594849	767.254272	1418.743042	498.652191	739.563538	1388.750366	377.597656	752.487000	1433.141235	371.628326	727.687500	1411.440308	270.008148	700.427063	1357.635986	281.490173	734.264893	1308.225342	92.399536	677.288147	1251.498901	75.266525	624.654358	1464.920288	61.813042	602.407166
100	0.500000	1332.066650	963.321960	740.778442	1361.449463	940.629456	503.408844	1174.915527	990.791809	651.335205	1185.323608	985.076904	559.131592	1363.599731	704.343201	788.765076	1419.562134	726.808960	765.012451	1453.646240	632.947083	746.329529	1410.836548	611.903564	766.249023	1433.368896	495.878418	739.048645	1400.937378	375.651184	751.783752	1444.887207	369.432251	726.702087	1420.194824	267.862762	698.124268	1367.496460	280.541229	733.130798	1310.037476	93.883972	676.803040	1252.728394	76.079315	624.376587	1466.074951	61.323559	603.577820
101	0.505000	1345.179199	959.850891	741.200684	1375.535767	936.713196	503.615265	1187.875244	986.309814	650.400085	1198.794067	979.975281	559.126282	1376.456055	702.920410	787.230957	1433.380493	725.116089	764.827942	1467.315796	631.892761	747.311279	1424.501587	610.041748	764.992432	1448.275269	493.133209	738.841125	1412.741211	374.738892	751.278259	1456.094604	366.725555	725.235657	1428.660034	266.199799	696.278625	1376.530884	279.871765	732.377747	1311.061035	95.397827	676.788513	1253.364868	76.763817	624.418274	1466.895874	60.771202	603.130798
102	0.510000	1359.319946	957.556702	741.433777	1389.719116	932.963074	503.751495	1201.189331	982.246399	649.054504	1212.364624	976.124146	559.017639	1389.842407	701.117004	786.444397	1446.192261	724.077087	762.928101	1481.281982	629.625732	746.328796	1439.129639	607.698364	766.378906	1462.668823	491.140106	738.296082	1423.112183	371.655518	749.891052	1466.137573	363.691803	723.861450	1435.769043	264.531311	695.143677	1384.861206	279.399200	732.345215	1311.542358	96.111168	675.970398	1253.741943	77.053360	624.054382	1467.267212	59.977737	602.654053
103	0.515000	1371.971558	955.225098	742.022217	1403.918701	929.560425	503.997742	1215.180298	978.812561	648.051331	1226.197632	972.419800	558.757568	1403.078979	698.920227	786.416077	1459.136597	721.135315	761.934570	1493.542725	626.171204	745.232117	1451.344116	605.211304	766.186768	1476.628906	489.869080	737.745361	1432.687378	370.153687	750.553284	1474.369385	360.286652	722.911560	1441.045044	261.980865	694.338074	1391.413818	277.873566	732.875366	1311.407349	96.633301	675.495422	1254.031128	77.152077	624.188416	1467.544678	59.717648	602.895691
104	0.520000	1385.807617	953.153748	742.448669	1418.064697	926.724548	503.910828	1229.515625	976.874084	646.821289	1240.033813	970.113831	557.952393	1416.463623	696.861694	788.456787	1471.721069	718.205750	762.339478	1504.669678	623.885254	745.554443	1463.226563	601.598999	766.138611	1489.832031	488.560944	735.982971	1441.339966	368.659637	751.246338	1483.087402	356.618073	723.385742	1446.522583	259.350067	694.942627	1397.174927	277.314117	733.404419	1311.658813	96.998238	675.317444	1254.234619	77.315895	624.208801	1467.718018	59.414406	603.024109
105	0.525000	1399.552979	951.218811	742.580078	1431.873291	924.005066	503.279907	1243.352783	975.207275	646.332581	1254.016113	968.416992	558.514709	1428.730591	692.819885	788.124207	1483.930054	715.346069	762.377930	1516.539551	619.451782	744.528015	1475.354126	598.094421	765.852661	1501.874146	486.854675	735.212830	1449.454956	365.566650	751.563477	1489.303223	352.553772	723.003540	1450.881714	255.343933	695.173157	1402.508911	275.270081	733.737122	1312.442261	97.410095	674.925232	1254.499878	77.537888	624.075073	1467.929932	59.163219	602.963745
106	0.530000	1411.226563	947.506042	743.145752	1446.028809	922.252197	502.984894	1257.362183	973.499451	645.850037	1268.093018	966.230225	558.081421	1441.041138	688.760254	788.105530	1495.549805	711.413452	761.778442	1527.588135	615.230164	743.330994	1486.546753	595.483154	766.455627	1511.475342	484.000122	735.101379	1456.027344	361.829681	750.494507	1495.732788	348.320801	722.915649	1455.441772	252.386475	695.368835	1407.022339	273.016449	732.873047	1313.560181	97.365219	674.774597	1254.742188	77.715836	624.001221	1468.078125	58.976219	602.998840
107	0.535000	1426.277588	945.822205	743.057007	1460.080933	920.983398	502.579010	1271.848389	971.349121	645.799194	1282.721313	964.906677	557.363831	1452.917847	685.801514	788.766846	1507.772705	706.610657	761.409607	1537.394043	609.339600	743.229919	1497.714111	590.995483	766.827209	1519.539063	479.361847	735.904785	1462.384888	358.950409	751.806885	1502.006348	344.850311	723.740662	1459.647705	250.147629	695.638916	1411.280151	270.967377	732.826843	1314.743896	97.458687	674.872925	1255.088501	78.033348	623.813477	1468.233154	58.735317	603.164551
108	0.540000	1440.671021	943.857727	743.077698	1473.685059	920.369019	502.438568	1285.962280	969.563599	646.302368	1296.690430	963.254944	557.815857	1464.477295	682.899414	788.738220	1519.643799	702.758484	761.543335	1547.653076	605.700012	743.585938	1507.992065	587.087708	766.918884	1526.952026	474.579620	737.945557	1467.447144	354.470947	750.780273	1507.190430	339.757141	724.065186	1463.159790	246.202072	694.883911	1414.927856	267.083160	731.378479	1315.694336	97.390678	674.819641	1255.403442	78.443382	623.528503	1468.439209	58.423397	603.298523
109	0.545000	1456.933716	942.111938	743.467407	1486.344604	920.282349	501.596863	1300.377930	969.349060	646.754089	1311.253052	962.805298	557.265381	1475.849976	680.415161	788.629333	1531.694092	699.779907	762.905334	1559.442505	602.663147	745.509583	1517.191772	583.680420	767.314331	1533.286987	469.416504	738.966675	1472.432739	350.902435	751.524719	1511.968628	336.015869	724.364990	1466.033813	242.701721	694.986572	1418.630249	266.324860	732.162109	1316.634888	97.772186	674.555481	1255.578613	78.626091	623.233765	1468.597168	58.298561	603.288452
110	0.550000	1469.994995	939.799133	743.756104	1500.823486	920.207092	501.628326	1314.743530	969.551880	647.308105	1325.003906	962.408813	559.418884	1486.347900	677.764648	788.715637	1543.242554	695.561707	762.548035	1569.402832	597.731262	745.487000	1525.857910	579.886597	767.380188	1538.436157	463.270264	739.316345	1476.636963	348.538574	751.645325	1516.396362	331.774506	725.503784	1468.734863	240.296356	694.971436	1421.591431	263.020844	730.954590	1317.268188	98.617424	674.406738	1255.886353	79.004692	622.906067	1468.821655	58.041344	603.420044
111	0.555000	1486.439087	938.648315	743.885742	1515.742188	920.873779	501.681610	1329.205322	968.307800	648.022766	1339.884644	962.894104	558.514954	1496.340088	675.081238	788.309692	1554.112549	691.226807	762.680542	1578.797852	594.123291	746.807739	1534.233154	576.561279	767.158447	1544.041382	457.571045	739.622375	1480.758667	346.056824	752.290771	1520.050293	327.421417	724.899292	1471.211914	237.000778	694.768982	1424.015869	262.126709	730.900574	1317.653564	98.955948	673.663635	1256.465210	80.128723	622.391418	1468.930420	57.970493	603.458374
112	0.560000	1500.518188	936.603699	744.088928	1530.427734	922.042908	501.997009	1344.540161	969.528809	647.947266	1354.808594	963.387512	559.314636	1507.100098	672.579407	787.964905	1564.849609	687.963867	763.428955	1585.092041	588.784180	745.274170	1542.903687	573.608643	767.047119	1548.681030	452.889679	739.531372	1484.297485	343.378693	751.538025	1523.291626	323.491150	724.443604	1474.158813	235.043259	694.656799	1426.376465	260.786896	730.402710	1317.320801	99.667397	673.910889	1256.773315	80.666435	621.964844	1469.068481	57.883595	603.521484
113	0.565000	1516.106323	936.167419	744.493469	1545.382935	923.510498	502.658020	1358.948608	968.944519	648.522888	1369.945801	964.435242	558.441223	1517.050415	669.852661	787.854309	1575.324951	685.024048	763.610901	1593.316406	584.838867	745.373047	1551.019287	570.907959	766.763489	1553.414917	448.510529	739.450989	1487.912598	341.502747	751.177795	1527.118042	321.482727	725.454651	1475.889526	232.579041	694.556152	1428.502563	259.943970	730.354248	1318.376587	101.008957	673.684875	1256.860352	81.101616	621.604980	1469.194458	57.825542	603.595154
114	0.570000	1530.957520	935.918091	744.553345	1560.622803	925.889038	502.408325	1374.323975	970.518311	648.702515	1384.512695	965.354248	560.348694	1526.992554	668.352173	787.796387	1585.724854	681.423218	763.258850	1601.352661	581.424561	745.365295	1559.050781	568.617615	766.682251	1557.632568	445.498260	738.992126	1491.763916	339.585693	750.788147	1530.588867	318.579041	724.322266	1477.338745	230.939667	694.110352	1430.724854	258.286560	728.789063	1318.716309	101.858910	673.314819	1256.986450	81.597847	621.482544	1469.348267	57.780006	603.581665
115	0.575000	1546.567017	935.890930	745.296814	1575.824707	927.809021	502.877594	1389.700928	970.891113	649.339600	1399.307617	966.352661	560.634338	1536.273560	667.881165	786.825867	1595.879517	679.068115	762.791077	1609.260620	578.549500	745.259277	1565.980469	566.770874	766.321716	1562.210083	443.688782	738.910095	1495.129272	338.305054	749.632019	1533.044434	316.454590	722.743042	1479.607544	230.868118	694.204041	1433.201294	259.535950	729.550476	1319.218384	102.847961	672.920227	1257.000488	81.873489	620.992493	1469.217529	57.569881	603.666443
116	0.580000	1561.943115	936.184265	746.119690	1590.976440	931.016235	503.146515	1405.194946	973.047668	649.736206	1414.587524	969.138550	561.215698	1545.832520	666.608521	785.621033	1604.975586	676.316101	762.008240	1617.099609	576.221741	745.063354	1573.660278	564.676514	765.823181	1566.881592	442.873627	738.547913	1498.486084	339.497498	749.942017	1536.417725	316.636932	722.526794	1481.594727	230.649338	693.576416	1435.792114	260.250885	728.769775	1319.950195	104.234978	672.319824	1257.197876	82.551010	620.090393	1468.628296	56.792072	603.560059
117	0.585000	1577.120483	936.312988	745.940125	1606.669434	934.502258	503.727783	1420.596313	974.231140	650.835327	1430.352661	970.258301	561.935486	1555.756470	667.102356	785.112793	1615.123779	674.465942	761.798218	1624.929077	574.449402	744.785828	1580.836304	565.774902	766.492920	1571.966919	443.368225	737.956665	1501.532104	339.523682	748.697449	1540.273438	317.165497	722.469299	1483.541626	232.174500	693.702393	1437.974365	260.344360	727.622925	1320.359863	104.914948	671.533264	1257.671997	83.800079	619.174255	1469.952393	57.681377	603.529541
118	0.590000	1593.336792	936.547546	747.931763	1622.710938	937.355896	504.621552	1435.222656	975.490479	651.881348	1445.930786	973.908020	561.545105	1565.427979	667.375427	784.239746	1624.984253	673.548523	761.612793	1632.808716	573.240723	744.435181	1588.124512	563.491211	764.572388	1577.083374	443.678528	737.563599	1504.716309	341.100220	748.895752	1542.547363	318.310608	722.713318	1486.037720	232.201294	692.623596	1440.590332	262.314087	727.638184	1320.623291	107.043594	671.216125	1258.567139	86.565834	618.964172	1470.515625	57.942249	603.375000
119	0.595000	1608.843018	936.476990	747.262756	1638.578613	940.906799	504.979095	1453.213379	979.005859	652.528198	1461.578491	977.254456	562.931152	1575.751953	669.524902	784.712219	1635.483521	673.822266	761.696716	1640.797852	572.603821	744.019653	1595.808228	565.441833	764.187317	1581.527222	444.322693	736.780823	1508.082520	343.161285	748.751709	1545.732056	320.295013	722.932068	1488.506592	233.846619	692.661865	1442.806641	263.686981	726.338806	1321.911377	110.568092	671.438721	1259.491211	89.438850	618.215454	1471.097168	57.984612	603.380737
120	0.600000	1625.378418	938.600159	749.628296	1654.540405	944.957153	505.608673	1468.959595	981.438110	653.541504	1477.896851	979.900818	563.493225	1585.563232	669.351318	782.305725	1645.957031	672.872864	760.589233	1648.956177	572.546753	743.547668	1602.682373	566.286682	762.967773	1585.931885	445.052277	735.882690	1511.665039	345.699219	748.344299	1549.166992	322.803741	723.097961	1490.965332	236.224548	692.962036	1445.791016	268.283691	727.033691	1323.128906	113.180634	670.709717	1261.297485	94.021126	618.791809	1471.758179	58.093891	603.346069
121	0.605000	1641.709595	940.534729	750.523010	1670.452637	949.378113	506.303528	1485.710571	983.408081	654.248169	1493.754883	983.023010	563.006653	1596.216064	672.847473	782.244507	1656.760132	674.846619	760.854004	1657.343018	573.077759	743.027527	1610.997314	567.247681	762.001953	1591.270142	447.541687	735.423706	1515.498291	348.706390	747.752502	1552.880005	325.802124	723.226685	1493.431030	238.449158	692.668762	1448.268677	270.035217	725.388794	1325.000854	117.234955	670.348267	1262.971436	99.011627	619.283569	1472.487549	58.331921	603.247986
122	0.610000	1658.014038	942.457336	750.861023	1686.297485	953.755920	506.987366	1502.476318	986.861084	654.842224	1507.835571	986.454895	566.490784	1607.095337	675.164978	781.411011	1667.311401	674.395264	758.997192	1666.017944	574.204956	742.467651	1619.649658	570.344971	761.741211	1595.508667	449.983856	734.750488	1519.616821	352.175262	747.055359	1556.899170	329.255432	723.333984	1496.517090	242.281876	693.071777	1451.528320	273.062439	724.610962	1327.146729	122.346497	671.051453	1264.859131	104.291016	618.887756	1473.695435	58.439140	603.491577
123	0.615000	1674.776123	944.672119	751.324524	1702.406372	958.057678	507.496857	1519.243530	990.495361	655.643494	1525.159302	990.659363	566.610352	1618.339722	678.436279	779.833862	1679.104858	676.903870	758.504639	1675.040405	575.936462	741.876343	1628.479248	573.453979	761.616516	1600.301025	453.915314	734.419434	1524.054810	356.098145	746.331848	1561.252319	333.129028	723.435730	1500.078369	246.133530	693.086853	1455.661377	279.124603	725.508423	1329.199097	126.504234	671.050354	1266.838623	111.276726	619.135437	1474.062622	59.004467	603.204590
124	0.620000	1691.372437	947.097351	751.763550	1718.574951	961.989563	508.803589	1536.115723	994.244080	656.566162	1541.964966	994.871948	566.543640	1630.473267	682.513977	779.536987	1690.840942	679.083252	757.470947	1684.470093	578.280457	741.262024	1638.186890	576.234558	760.345825	1604.614868	457.388855	734.224854	1528.846802	360.467468	745.661011	1565.967651	337.388184	723.547668	1503.781128	250.321594	692.763062	1459.790894	283.146729	725.049927	1332.447021	132.551239	671.493835	1270.372437	117.873260	620.361084	1474.978760	59.319958	603.182129
125	0.625000	1707.965820	949.890198	751.975220	1735.159790	967.517883	509.174133	1553.137085	998.107361	657.436646	1558.761475	999.245605	567.479431	1643.112671	686.994690	779.521973	1702.820190	681.501526	755.736328	1694.366333	581.245056	740.632935	1648.203247	580.134155	759.569702	1612.201294	462.626740	733.825989	1534.027344	365.275604	745.121765	1571.072876	341.998199	723.685486	1508.561768	256.818909	694.229980	1464.709229	289.402832	726.267639	1336.649414	138.544586	672.386780	1273.593262	125.055031	621.255066	1476.221436	59.722603	603.141846
126	0.630000	1725.370483	952.663452	752.422302	1752.284424	973.104126	509.453278	1570.511230	1002.148926	658.270996	1575.899048	1003.631897	567.641907	1656.071045	690.130737	779.228394	1715.665649	683.748474	755.203613	1704.788696	584.838379	739.997559	1658.357788	583.265259	758.442322	1619.134521	468.014587	733.772644	1539.630615	370.514954	744.793152	1576.596191	346.924408	723.865051	1513.608521	260.860748	694.241821	1469.967163	295.599792	726.931946	1340.700562	145.219498	672.879639	1278.297607	133.732178	622.047485	1478.149902	59.945774	603.074646
127	0.635000	1742.605591	955.944580	752.140564	1768.213623	977.959961	509.616547	1588.132446	1006.336609	659.182556	1592.474976	1008.169067	567.540588	1668.967896	693.547852	778.009277	1728.763916	687.610107	754.835815	1716.056641	587.695251	739.168457	1669.868286	587.773193	758.141541	1626.967773	473.583313	733.670471	1545.691040	376.177887	744.754150	1582.565430	352.132111	724.102051	1519.151611	266.976013	695.099854	1476.073608	302.630585	727.271179	1346.137939	151.427551	673.738892	1283.534302	142.020157	622.137756	1479.999512	59.982346	602.662170
128	0.640000	1759.864380	958.647949	752.382324	1784.229614	983.025208	510.175964	1605.488892	1010.700562	660.220398	1609.666504	1013.053955	568.576233	1682.301758	697.246704	777.110413	1741.767700	690.740540	754.311096	1726.617676	589.399902	736.247925	1680.940674	590.536560	757.195984	1635.349609	478.520386	733.510010	1552.243164	382.256836	745.083801	1589.008545	357.586609	724.412231	1525.432861	272.368164	695.794006	1482.257935	309.384216	727.903748	1351.542114	157.989410	674.326477	1289.862671	150.678879	623.213440	1482.740723	60.195869	603.586609
129	0.645000	1777.603760	962.119446	752.246094	1800.875122	988.319153	510.518066	1622.960571	1015.120483	661.041565	1626.946777	1018.083069	568.910706	1695.864990	701.052673	777.080688	1754.853149	693.586365	752.918457	1738.225464	593.923767	737.116150	1692.672485	596.399231	757.876282	1643.967163	483.586365	733.429932	1559.321411	388.744110	745.861084	1595.953613	363.253204	724.811462	1532.131104	279.387207	697.214111	1489.014771	315.541473	728.548523	1358.244385	164.841888	675.302551	1296.783691	159.129944	623.445679	1485.195557	59.740368	604.097046
130	0.650000	1795.131470	965.290405	751.914429	1817.829468	993.566345	510.499969	1640.994751	1019.786560	661.607483	1643.674438	1023.009827	569.463928	1709.599243	705.548096	776.526855	1768.301025	696.550232	752.148438	1749.704102	597.226074	736.184448	1704.292847	599.943359	757.180176	1653.280640	488.569733	733.694946	1566.960083	395.632141	747.164978	1603.428467	369.097229	725.315430	1539.210693	285.392303	697.789551	1496.246216	322.781921	728.567444	1365.516113	171.565063	676.417480	1304.339600	168.285934	623.812195	1487.907227	59.718239	604.326233
131	0.655000	1813.217773	968.428650	751.795898	1834.453491	998.901489	511.007172	1658.959839	1024.306030	662.078064	1661.098267	1028.396484	570.864075	1723.693115	710.455139	776.603455	1781.860962	700.237122	752.034180	1761.633667	601.325195	736.515625	1716.432983	605.725830	758.592346	1663.048340	493.700775	734.143005	1574.955933	401.967407	746.709595	1611.461304	375.083954	725.939941	1547.558105	291.942596	699.862366	1503.901245	329.202789	729.275330	1372.971680	178.431595	677.827576	1312.282104	177.414703	624.316040	1490.742554	59.887016	604.439392
132	0.660000	1830.895874	971.592407	751.178650	1850.591553	1003.862305	511.342224	1677.025757	1029.162109	662.802124	1678.582153	1033.180054	571.120728	1737.946167	715.417969	776.659485	1795.952515	704.671509	752.474426	1773.287109	604.864624	735.859192	1727.943604	609.288635	756.507996	1672.991333	499.271637	734.035522	1583.797363	409.382568	748.740662	1620.079834	381.178711	726.700745	1555.227051	299.023712	701.337097	1511.735840	336.910156	729.848938	1380.997559	184.998764	678.817017	1321.041870	186.928207	624.595154	1493.285156	60.451828	604.651428
133	0.665000	1849.353516	974.624451	750.673218	1867.103027	1008.523071	511.407684	1695.190430	1033.646973	663.821350	1695.950317	1038.184692	571.348145	1752.213013	720.275024	776.727112	1809.848877	705.589050	751.025208	1785.890503	609.975647	737.416748	1740.690063	614.885559	758.410950	1683.121094	505.019958	734.415833	1592.420532	415.729736	748.102478	1629.312134	387.346802	727.613647	1564.136108	305.158112	703.049438	1520.508667	342.906860	730.405273	1389.130127	191.774368	679.693542	1330.430664	196.224670	625.527527	1496.729736	62.093349	604.863770
134	0.670000	1866.892334	977.853088	750.145996	1883.763672	1013.450134	511.390198	1713.065186	1038.238770	664.999451	1713.375610	1042.993042	572.749329	1766.528687	725.006836	776.643677	1824.086670	709.940002	751.658875	1797.861450	612.658081	737.711609	1752.864136	619.336487	757.907227	1694.341553	510.931061	734.859009	1601.268677	421.151337	747.908813	1638.031616	394.138580	728.597046	1573.347534	311.051971	704.131104	1529.576660	350.266968	731.131287	1397.435059	198.592422	680.358154	1340.435425	205.653152	626.543518	1500.473267	64.180984	605.648254
135	0.675000	1885.509277	980.605164	749.713623	1900.491943	1018.248779	511.262421	1731.498535	1042.671509	666.046448	1730.850098	1047.428711	573.243286	1780.614746	729.556213	776.518311	1838.482788	714.612427	752.626526	1810.414917	615.722351	736.303223	1765.090088	623.348389	757.316406	1705.359009	516.616333	735.280945	1610.932739	429.881439	749.459595	1647.755371	399.707764	729.312317	1582.832397	317.006104	705.119080	1538.915649	357.731140	732.021423	1406.593140	204.844513	681.209229	1351.116333	215.533340	627.276978	1504.139526	66.213570	605.931213
136	0.680000	1902.991699	983.591187	749.362610	1916.622681	1022.295288	510.645447	1749.655273	1047.054077	667.157043	1748.455078	1052.036987	573.419495	1794.781372	733.404785	776.025635	1852.510498	717.528687	752.542114	1823.601685	619.703125	737.924683	1778.326294	628.210632	758.301758	1716.878174	521.446838	735.248657	1620.789673	435.046234	748.880066	1657.602051	405.163239	729.523621	1592.561523	323.321259	706.550171	1547.993286	364.482788	734.336792	1416.816528	211.137009	682.301392	1362.776733	225.937134	627.998657	1508.761963	69.687500	607.080200
137	0.685000	1921.446533	986.110046	749.002686	1933.330444	1025.970703	510.758850	1767.587646	1050.941650	668.103271	1765.905518	1056.020630	574.741272	1809.639038	737.716492	776.077820	1866.741699	719.673401	751.614868	1836.869995	623.687683	738.911072	1791.751831	633.148499	759.087341	1728.284546	527.637756	735.775574	1631.500854	442.367859	750.846802	1667.951294	411.673737	730.898682	1602.505981	330.298157	708.961426	1558.342163	371.683167	735.330811	1426.815918	217.661636	683.324890	1374.963013	235.369919	628.482239	1513.208862	72.134209	607.137695
138	0.690000	1939.544800	988.810852	748.775940	1949.929077	1029.460571	510.927979	1785.588867	1054.759155	669.126038	1783.633179	1059.887817	575.158936	1824.758057	740.966187	775.127869	1881.307251	723.300415	751.981506	1850.526001	626.712524	738.955933	1805.310791	636.685852	759.359497	1739.816406	533.083923	735.986328	1642.315186	448.989960	750.833313	1678.533325	417.436035	731.488831	1612.860962	335.825317	710.191772	1568.421875	377.861816	736.619751	1437.500244	224.402145	684.834717	1387.611084	245.430511	629.689148	1517.819458	76.128403	608.311401
139	0.695000	1957.268799	990.904236	748.338623	1967.012329	1033.230225	510.985413	1802.969238	1057.833496	670.262390	1801.019165	1063.470337	577.130859	1839.641479	745.215759	775.782166	1896.637939	725.694031	752.215027	1864.248413	629.971680	738.868530	1819.294556	640.939514	759.691101	1751.799072	537.111877	736.203918	1653.116333	453.945007	750.510193	1689.391724	422.968323	732.234192	1623.778076	342.238007	711.244324	1580.494385	384.147186	736.852905	1447.971191	230.398758	685.953918	1400.085083	254.822525	629.806396	1523.369873	80.649506	609.364319
140	0.700000	1975.385010	993.083374	747.964111	1983.286499	1035.374634	510.940674	1821.296143	1060.697754	671.007263	1818.397705	1066.793335	577.389832	1855.113892	747.953125	775.429871	1911.729126	729.238281	752.645813	1878.478394	633.174866	739.410522	1833.375000	643.683838	758.593201	1764.307129	541.472900	735.559265	1665.450684	459.001434	750.429016	1701.621094	428.279694	733.145020	1634.895386	346.771149	711.682190	1592.081177	389.879761	737.658203	1459.038208	237.135422	686.933838	1413.814941	264.253082	630.803589	1529.083862	84.632347	610.691223
141	0.705000	1992.472900	995.464111	748.058655	2000.227417	1038.377441	511.164093	1838.668579	1063.935059	672.280212	1835.838135	1068.983032	578.056458	1870.821167	751.226257	775.115234	1927.205200	730.197449	751.195923	1892.876221	635.302795	738.649780	1847.925171	646.572876	758.877136	1776.996948	545.925903	735.662048	1677.636963	464.487732	750.349121	1714.166138	433.248047	733.909180	1647.077026	351.670624	712.875183	1604.100952	395.199677	737.378906	1469.788574	244.619324	687.869995	1427.188354	273.114929	631.448547	1535.175537	88.818329	612.526855
142	0.710000	2010.434692	997.402893	747.868713	2017.382568	1040.305298	511.176758	1856.043091	1066.132568	673.570374	1852.734375	1071.249756	578.630188	1887.039673	753.111816	774.433289	1943.279785	732.872620	751.291626	1907.553589	637.987854	738.944031	1863.384277	649.857605	759.360107	1790.596069	550.200745	735.767334	1690.988525	469.098602	750.568237	1727.192993	437.089630	734.011169	1659.294067	356.055634	713.232971	1616.673096	400.575195	737.343079	1481.668335	251.505646	688.990784	1442.231079	282.102997	632.474854	1540.404297	92.256012	613.817627
143	0.715000	2027.433105	998.916931	747.621887	2033.302979	1041.808716	511.138245	1872.683960	1068.375366	674.774902	1869.863403	1073.434692	579.296448	1902.986938	755.682068	774.828186	1959.339478	735.248657	751.774658	1923.628540	640.183350	739.122864	1879.019897	652.252136	759.272217	1805.163452	554.180115	735.813171	1705.170288	474.018890	750.786743	1741.029785	440.844238	734.563660	1672.199951	360.270111	714.448792	1630.067749	405.049896	738.087463	1493.509521	258.006104	690.057800	1456.095459	290.292908	632.852417	1546.277588	96.394478	614.568787
144	0.720000	2044.900635	1000.572937	747.769043	2050.568848	1043.179443	511.797333	1889.926025	1070.615845	675.949097	1887.217407	1074.815430	579.496521	1920.026611	757.209900	775.447632	1975.564453	736.219360	751.589722	1939.241821	641.591614	738.823669	1895.299194	654.338440	759.649353	1820.511353	557.376160	736.759766	1720.016479	476.374817	750.186646	1755.290771	443.692535	734.974365	1685.644287	364.288452	715.141846	1644.028442	409.426819	738.034790	1505.750244	264.134766	691.063232	1469.869141	299.567566	633.824707	1551.762085	101.937546	614.524292
145	0.725000	2061.394043	1002.326355	748.060974	2067.214600	1043.935181	511.898102	1907.406250	1071.685791	675.542114	1904.081909	1076.293701	579.751160	1937.123901	758.414856	775.431274	1992.819092	737.817139	751.155701	1956.139526	644.408264	740.254822	1911.666504	655.690796	760.378967	1836.349365	559.354187	736.736572	1735.967773	480.194946	751.627563	1770.120117	446.171265	735.413391	1699.356812	368.241974	715.715332	1658.479492	413.581573	739.143433	1516.912598	271.017456	691.831116	1482.734253	307.446625	634.090271	1558.355835	107.319679	614.841919
146	0.730000	2078.132324	1003.472229	748.224243	2083.797119	1044.538208	512.149170	1923.728638	1073.552246	676.332214	1920.614380	1077.479370	580.172791	1954.277100	760.134583	775.036743	2010.019287	739.124084	751.108826	1972.676270	644.824768	739.168274	1929.002197	657.431946	760.577332	1853.527954	560.446899	737.405212	1751.699707	480.811066	751.199219	1785.471558	447.852753	735.655457	1712.823608	370.764069	716.059021	1672.894287	417.876495	739.882690	1528.286377	278.032837	692.562256	1495.444092	315.499207	634.353516	1565.202148	113.475937	614.554199
147	0.735000	2094.852783	1004.747498	748.293701	2100.578613	1044.581299	512.312500	1940.104492	1074.153442	676.553467	1937.500854	1077.867188	579.755249	1971.254517	760.703857	775.671326	2027.002808	740.314026	752.202087	1989.956299	644.999939	738.445557	1946.776123	657.560730	760.261108	1870.903809	560.397278	737.671570	1768.175903	483.890320	752.795532	1801.076172	448.992767	735.527527	1726.555176	373.437653	715.829346	1687.953125	421.379517	740.714294	1539.923950	284.516144	692.721069	1508.684326	323.789154	635.191345	1572.972290	120.297913	614.490967
148	0.740000	2110.986816	1005.353760	748.584167	2117.529297	1044.633789	512.161377	1957.043823	1074.966064	676.542175	1954.140015	1077.937622	579.697205	1989.219482	760.829895	775.841370	2045.597046	740.889404	752.528015	2007.844849	645.931641	739.704407	1964.727295	657.961914	761.622742	1889.459839	559.947571	738.612244	1784.610596	486.244507	754.090637	1816.923584	449.771667	735.665161	1740.579224	376.045044	715.179321	1703.160034	424.398071	741.780029	1551.407593	293.328918	693.782532	1520.968994	331.876923	636.015869	1581.838013	127.748863	614.249695
149	0.745000	2127.846924	1005.957520	748.751038	2134.112793	1043.900635	512.452698	1973.362183	1074.958740	676.166870	1970.614014	1078.662354	579.589539	2007.186035	760.944031	776.930115	2062.379639	740.597107	752.364136	2026.240479	645.183350	738.521240	1983.051392	657.571472	761.746155	1907.978027	558.948608	739.761414	1802.240112	487.349213	755.772522	1832.931152	450.084961	735.871643	1754.541016	378.751160	715.289978	1718.711670	427.505310	742.481689	1563.827026	300.330627	693.514709	1533.531250	339.821411	636.957520	1590.921387	134.311310	613.958435
150	0.750000	2143.855713	1006.378845	748.904419	2150.979248	1043.754639	512.587891	1989.231567	1074.795532	676.484863	1986.959351	1078.128662	579.403198	2025.330933	760.463074	777.375366	2080.609863	739.640747	750.666687	2044.715820	645.429138	740.634949	2001.530762	656.720642	761.753052	1927.170288	557.679016	740.328796	1819.234985	486.686188	755.144470	1849.369873	450.313141	736.405701	1768.730469	381.984375	715.720764	1734.961304	430.363586	742.066650	1576.663818	306.926361	693.561157	1546.381714	348.191284	638.285889	1600.893311	142.132599	613.382690
151	0.755000	2160.058350	1006.674194	749.231445	2167.592529	1042.419067	512.341309	2005.977173	1074.800781	674.777039	2003.273193	1077.125122	578.776611	2043.098022	759.512512	776.484619	2098.708984	739.414917	752.089966	2063.645020	643.593201	739.464783	2020.040039	656.137268	762.504211	1946.639282	555.295959	741.292053	1836.700195	486.102905	755.077820	1865.911499	450.417786	736.951477	1783.699341	383.844238	715.146912	1750.589111	432.780823	743.693848	1589.540405	313.847534	693.517151	1559.061157	355.328522	639.128906	1609.652100	149.056641	612.448914
152	0.760000	2176.564941	1006.320007	749.028381	2183.417236	1041.142212	512.285828	2021.974854	1073.853394	674.500183	2019.897827	1076.474731	578.268921	2060.935547	758.440430	777.148560	2117.140381	738.531067	751.699524	2082.704590	643.449707	741.805115	2038.858765	654.352905	762.450317	1965.733887	553.701050	742.259155	1854.684326	487.291016	757.577942	1882.927124	450.773041	737.969543	1799.075928	386.547821	716.411804	1767.644409	434.716431	742.486145	1602.876953	322.088501	694.449219	1572.203979	362.517609	639.505615	1620.915527	156.688385	611.483154
153	0.765000	2192.656250	1005.879639	749.482666	2200.503662	1039.749390	512.085999	2037.241943	1072.390869	675.244995	2036.312012	1074.882080	577.866577	2079.376953	757.099426	777.804260	2135.291016	738.425781	754.046448	2102.128174	642.034119	741.415894	2057.485107	653.257019	763.679871	1985.388550	551.011536	743.249146	1872.917114	487.190033	758.820740	1900.080811	450.078979	738.215698	1814.526123	387.564819	715.707825	1784.244019	437.517761	743.482788	1616.700928	328.173553	694.956482	1586.511841	369.681519	640.536865	1631.885498	163.939224	610.971069
154	0.770000	2208.906006	1004.822998	749.727356	2216.549072	1037.915039	512.314697	2054.147217	1070.588867	673.806030	2051.997314	1073.266968	577.630615	2096.581543	755.734192	778.011719	2153.389893	736.628784	753.113464	2121.121826	641.027527	744.093506	2076.289307	650.890503	763.317566	2004.567993	548.290344	744.301880	1891.343506	486.846741	759.234314	1917.521362	449.204559	738.651489	1830.551147	389.719269	716.369568	1801.528809	439.853516	744.309143	1631.210571	334.017151	695.240295	1600.801025	377.750946	641.948730	1643.741089	170.138428	610.866882
155	0.775000	2225.046143	1004.320313	749.840576	2232.715332	1035.877075	512.265076	2070.032959	1069.222778	673.691101	2068.238281	1071.827026	578.347107	2114.504883	753.558350	778.063477	2171.427734	735.502808	754.840332	2140.197021	638.929199	743.878052	2095.129883	649.358887	765.226074	2024.885376	545.615540	745.519409	1909.902710	486.752167	760.012756	1935.067993	447.719513	739.043213	1846.782471	390.614166	716.436523	1818.900757	441.900391	745.300659	1646.218506	340.546478	695.829895	1616.097412	384.129272	642.301697	1656.818848	176.899506	610.946411
156	0.780000	2241.115723	1003.145935	750.233093	2248.573242	1033.623535	512.281311	2085.914063	1067.016602	673.402283	2083.726563	1070.033569	578.424561	2131.935303	751.870605	778.842834	2189.053955	733.717651	755.990356	2158.649902	637.668823	745.779297	2113.844482	646.983398	765.293274	2044.280640	543.422424	747.295593	1928.587646	487.132202	762.288757	1953.015991	446.883606	740.779419	1863.460205	392.057648	717.769104	1836.334229	443.349030	745.274231	1661.454712	346.561920	695.980286	1632.021118	390.730286	643.374939	1669.925903	183.434036	610.561890
157	0.785000	2257.226318	1001.957642	750.435669	2264.484863	1030.975708	512.086609	2101.406250	1064.693726	673.731567	2099.583740	1066.818237	577.332947	2149.422119	750.099548	780.613098	2206.666748	732.088440	755.842102	2177.294189	635.015381	746.298340	2132.205322	645.199829	767.452698	2063.983643	540.067261	747.932800	1947.559448	485.400330	761.017090	1971.322388	446.005096	742.507690	1880.577637	392.542999	718.631226	1854.781128	444.982208	745.707520	1677.540039	352.827179	696.752563	1648.591064	397.452209	643.919800	1683.573242	189.545227	610.978149
158	0.790000	2273.494873	999.983154	750.437256	2280.032959	1028.886475	512.113953	2116.277100	1061.951294	674.444641	2114.987305	1064.973022	577.208008	2166.765625	748.011902	780.238037	2224.222900	730.829041	758.145325	2195.810059	633.232239	748.005981	2150.850830	642.600952	768.101440	2083.483154	536.946289	749.552124	1966.442871	483.795502	761.299805	1989.831421	444.537079	743.849121	1897.481812	393.272461	719.667664	1873.270630	446.515381	746.867920	1694.627808	358.896881	697.481201	1665.675903	404.181732	644.656677	1697.850952	194.572586	611.871033
159	0.795000	2289.514893	997.917786	750.458191	2294.933594	1026.390137	512.220947	2131.778564	1058.741699	674.914124	2130.398193	1062.380737	577.617798	2184.247314	745.284180	781.374756	2242.010254	728.384827	758.425415	2214.253906	630.686523	750.221130	2169.216064	639.668396	769.034485	2103.983398	534.068909	750.560242	1986.638184	483.267944	762.852905	2008.571289	442.826141	745.133484	1915.317383	393.874481	721.218201	1891.761108	447.782501	747.528015	1710.987305	364.145844	697.984802	1683.493530	409.342651	644.481140	1712.589600	200.270432	612.774963
160	0.800000	2305.507324	995.770752	750.006775	2310.127197	1023.777161	511.702240	2147.340576	1055.548584	674.914551	2145.913330	1059.104004	577.326477	2201.827393	742.769836	782.869812	2259.939697	726.112183	759.418091	2233.154053	627.715332	750.074097	2187.952637	636.876160	771.211060	2123.236572	529.925720	751.753540	2006.329102	481.553345	763.613403	2027.484009	440.704285	746.526306	1933.526978	393.356476	723.064819	1911.233276	448.389374	747.342407	1728.276489	369.433563	698.631653	1701.647705	414.985718	644.506409	1727.796265	205.331970	613.845215
161	0.805000	2321.582031	993.111145	749.763489	2325.406738	1021.492920	511.497894	2163.066406	1052.096069	674.741028	2160.587891	1055.470459	578.070435	2219.518555	739.267334	782.368958	2277.741699	723.736023	761.429016	2252.159424	624.653320	752.651245	2206.720459	632.415894	770.845459	2143.647705	526.552368	752.758484	2026.446045	481.043304	765.349854	2046.663574	438.600281	748.131165	1952.109985	394.127197	724.709839	1930.568359	449.200256	749.160583	1745.506592	374.216217	699.429993	1720.481323	420.278931	644.907349	1743.464600	210.116837	614.815247
162	0.810000	2337.487549	990.364624	749.519287	2340.173828	1019.353088	511.065338	2178.599365	1047.911743	675.048218	2175.856689	1051.986206	578.546204	2237.285400	735.654541	783.376038	2295.960938	720.237915	760.876648	2271.732666	621.394592	753.486267	2225.538086	629.459839	773.172119	2163.702393	522.886108	754.507446	2046.774902	479.036987	766.484009	2066.062988	436.351257	749.845215	1970.471191	393.138214	725.729736	1950.760986	449.996735	749.994629	1763.930420	378.269562	699.462280	1739.622070	424.735931	644.606140	1759.424561	214.175735	616.717163
163	0.815000	2353.312988	986.917358	749.063660	2354.801025	1016.682007	510.154114	2193.933350	1043.459961	675.245056	2190.798828	1047.932495	579.154846	2255.484375	731.545959	783.015320	2314.046143	717.831665	762.482666	2291.385254	617.669678	754.933960	2244.740967	625.566101	774.295654	2184.234375	518.747803	755.280945	2067.637451	476.814545	767.931152	2085.992920	433.547638	751.052490	1989.265015	393.292908	726.830139	1970.366333	450.037079	751.137878	1782.367920	382.991577	699.591614	1759.277954	429.586090	644.926208	1776.613647	218.764877	618.209656
164	0.820000	2369.281494	983.568176	748.388489	2369.492188	1013.648926	509.807373	2209.046631	1039.317871	675.119629	2205.538574	1043.577271	579.582397	2273.721924	727.734802	784.502930	2332.598633	713.374023	762.189331	2310.709961	613.949463	755.806091	2264.345215	620.998047	774.719849	2205.298584	514.257690	756.776550	2088.417480	475.050629	769.476807	2105.985840	430.724915	752.880005	2008.593994	391.689941	727.552429	1990.872314	448.971405	750.918335	1801.173584	387.071564	699.927612	1779.335449	433.871765	644.695618	1793.401855	222.733475	620.363037
165	0.825000	2385.038818	980.128418	747.700928	2384.045654	1010.760681	509.245056	2224.550293	1034.545044	675.567749	2220.208496	1039.514893	580.721985	2292.368408	723.021973	783.980469	2351.340820	709.476685	761.368652	2330.941406	609.679993	755.898071	2284.366699	616.019287	774.948608	2225.845703	509.852966	758.539124	2109.482178	471.417114	770.228516	2126.404785	427.376434	753.962769	2027.948730	390.027618	728.334900	2011.584473	448.528992	752.514038	1820.997192	391.467346	699.549133	1798.874756	437.189819	643.696594	1811.276611	225.806351	622.930115
166	0.830000	2401.010498	976.139587	747.206177	2398.764648	1007.183350	508.425385	2239.737061	1030.016113	675.610718	2235.129395	1034.528442	581.429504	2311.011719	718.037903	785.194580	2369.730225	706.085144	762.925598	2351.314941	605.483276	756.721924	2304.821777	610.893127	775.485718	2247.808594	505.246155	760.231079	2130.997070	468.083038	770.988892	2146.803711	424.072937	755.589905	2048.007324	389.196167	729.031006	2032.538696	447.342804	753.840271	1840.586914	395.534607	700.207642	1820.484985	440.752106	643.441467	1829.209106	228.259048	625.553467
167	0.835000	2416.662842	972.128052	746.625977	2413.877930	1004.935913	506.890259	2254.845215	1025.166138	676.140320	2249.650146	1029.048706	582.210083	2330.008789	713.218872	785.136169	2388.924805	701.554626	762.691528	2371.144531	601.763367	757.806946	2325.726318	605.883118	776.834961	2269.231445	499.474335	761.051208	2152.317139	465.633789	772.801697	2167.498291	420.352509	756.683044	2067.691650	387.136292	729.807251	2054.234375	445.797180	754.197937	1861.686157	398.710999	700.283386	1841.381958	444.491516	643.014954	1847.890625	231.404236	627.501770
168	0.840000	2432.407227	968.103943	745.726685	2428.575684	1001.331787	505.710785	2269.787842	1019.934998	676.630066	2264.325684	1023.996704	582.543640	2348.977051	708.347168	785.484009	2408.357422	697.280151	762.389282	2391.907471	597.025513	758.897705	2345.757568	600.811157	777.959290	2291.534912	493.543518	762.302368	2174.318115	461.173889	773.963989	2188.617920	416.618408	757.989990	2088.645020	385.579163	730.684937	2075.264893	444.138000	755.094482	1882.663452	401.697693	700.237366	1863.104004	447.179352	642.911255	1866.342773	233.736938	629.965454
169	0.845000	2447.951416	963.525696	745.402100	2443.289063	997.520508	504.920593	2284.793945	1014.654663	676.447998	2278.739258	1019.132874	583.323059	2368.051758	703.195984	787.165222	2427.461914	692.950134	763.760620	2412.458984	592.136353	758.953003	2366.701904	596.140991	779.440186	2313.583984	487.561737	763.891785	2195.153564	456.838287	774.259949	2209.886963	412.392761	758.776917	2109.536377	383.147186	731.088074	2097.144043	442.300323	757.356262	1904.444580	404.859222	700.879333	1884.736572	449.112427	642.383057	1885.264038	235.807877	632.177734
170	0.850000	2463.818359	958.744568	745.032776	2457.284668	993.247559	504.094971	2299.930176	1009.178528	676.503540	2292.874756	1014.002991	583.917053	2387.508545	697.485901	786.791565	2446.743408	688.833618	764.431030	2433.142334	587.115601	758.914001	2387.359619	589.874084	779.241638	2335.835938	481.654724	765.279236	2218.430176	452.700684	775.624939	2231.553711	408.317474	759.712830	2130.337158	381.344849	731.923645	2119.308105	440.040344	757.968872	1925.900269	407.225861	701.312317	1906.932739	451.026123	642.517578	1905.635864	237.317505	635.356445
171	0.855000	2479.167725	953.844971	744.008301	2471.654541	989.131287	503.449402	2314.794189	1003.587219	676.832947	2306.649658	1008.945801	584.301941	2406.651855	691.722290	787.162659	2465.832031	683.834106	763.304382	2454.105713	582.509216	759.138916	2408.395508	584.632446	779.722900	2358.520752	475.260071	766.534119	2241.151367	448.871155	776.988342	2253.244873	403.963654	760.553406	2151.930908	379.079559	733.091370	2141.384521	437.489105	758.589844	1948.823486	409.582489	702.537659	1929.118652	452.214905	642.102661	1925.497803	238.555252	637.751160
172	0.860000	2494.554199	949.139221	743.916321	2485.636230	984.717468	502.898926	2329.003418	998.923157	678.074890	2320.468506	1003.356995	584.246094	2425.492676	686.368835	788.299683	2484.719238	678.888611	762.757080	2474.762939	577.423828	759.296509	2429.093506	578.762634	779.809021	2381.748535	469.159698	767.530457	2264.188477	444.911194	778.642822	2275.452148	399.825806	761.403015	2173.943359	376.435608	733.036194	2163.722656	434.109772	758.500549	1972.024780	412.435333	703.357422	1952.148926	453.641846	642.602844	1946.435059	239.581131	639.447876
173	0.865000	2510.389160	944.653015	743.228760	2499.311768	980.350525	502.336578	2343.199951	993.515564	678.345642	2333.853027	998.866333	585.017578	2444.602539	680.665710	787.454834	2503.362061	675.046692	763.197144	2495.342529	572.425415	759.300903	2450.232422	573.435303	780.108521	2405.250244	462.945038	768.017273	2286.810791	440.362030	779.356934	2298.150879	395.559784	761.413452	2196.346436	373.933380	733.217346	2187.080078	431.438599	759.706726	1995.224243	412.903625	704.287048	1975.488770	454.118805	642.711731	1968.043213	239.028580	641.187683
174	0.870000	2526.006104	939.059753	742.851501	2512.386230	976.109680	501.867279	2357.187500	987.653076	678.722107	2347.025146	994.400391	585.481384	2463.586182	675.346924	787.647217	2522.095215	670.665466	763.236389	2516.073242	568.080078	759.066223	2471.178711	568.439514	780.317200	2428.647461	456.701111	768.597229	2310.492188	436.210876	781.294617	2321.362061	391.726959	761.341919	2219.063965	370.836884	733.234009	2210.523193	428.713898	760.794922	2018.888306	413.361298	704.840027	1998.412109	454.126648	643.184570	1990.699829	240.445831	647.242249
175	0.875000	2541.605225	933.800476	743.572205	2525.563232	972.894714	501.251068	2371.012939	981.784729	678.996521	2360.099365	989.946228	586.145142	2482.268066	670.456177	788.606934	2540.913818	666.788269	762.153687	2537.183838	564.953857	758.506470	2492.744629	563.437317	780.508972	2452.149170	451.240723	769.157104	2334.178223	432.475922	782.564697	2344.692871	387.715088	761.219177	2242.455322	368.552521	732.888489	2234.194824	425.651489	761.344116	2042.818604	413.475739	705.936829	2021.785767	453.743073	643.887695	2012.741943	239.860718	650.254822
176	0.880000	2556.211914	930.435608	741.015930	2538.544922	969.792969	500.126984	2385.193604	976.281311	679.735168	2373.488281	984.553162	586.740295	2501.279297	665.980591	788.226624	2559.814209	663.740234	761.082764	2558.599121	562.262390	757.739746	2513.969971	559.202148	780.039795	2476.456543	446.305328	767.735413	2359.023193	428.642700	781.331543	2368.737549	384.272675	761.222168	2266.576904	366.349518	732.070679	2258.348877	422.710297	761.708313	2067.153564	414.324371	707.357910	2044.947876	453.488373	644.964294	2035.783203	239.221802	652.377686
177	0.885000	2570.964111	927.030396	739.829773	2551.576416	967.292603	498.869263	2398.840820	970.838501	681.072266	2386.993408	980.337952	588.470398	2520.876221	662.193054	787.872803	2578.728027	661.734985	760.059998	2580.242676	560.011414	756.818176	2535.862793	556.424316	780.678162	2499.942627	441.841248	767.798767	2383.078857	425.378571	782.418701	2392.836914	381.108612	761.122986	2290.420410	363.613556	731.717773	2282.878662	420.054932	762.362244	2091.843262	413.007172	707.891052	2068.336182	451.983612	645.980103	2059.384521	238.693161	654.365540
178	0.890000	2585.728760	923.658813	739.277344	2564.532471	965.113647	497.946167	2412.564453	965.848083	682.354065	2400.840088	976.473877	590.440125	2540.744629	659.711487	787.593689	2598.223145	659.810181	758.734253	2602.038574	558.206787	755.793823	2558.197021	553.370178	779.173950	2524.584717	438.834259	767.205444	2408.290283	422.089508	782.071045	2417.657959	378.404175	760.585999	2314.496582	361.148651	732.272583	2307.709961	417.478943	762.789917	2116.448730	411.171844	708.908752	2091.779785	450.586182	647.416687	2083.583496	236.914856	656.457520
179	0.895000	2600.300049	921.509644	739.011047	2577.535889	963.152405	497.300781	2426.655762	962.727051	681.815125	2414.933838	972.705261	591.959534	2560.833008	657.637268	787.266724	2618.314209	659.333252	758.759338	2623.910156	556.854187	754.718811	2579.909424	551.528503	778.548157	2548.644287	436.448273	768.196533	2432.561035	418.929962	782.156616	2441.991211	375.490631	760.270996	2339.412842	358.656830	731.215881	2332.630859	414.897736	763.601990	2140.879639	409.135895	710.027283	2115.223633	448.186981	648.696045	2108.647217	234.801804	658.199768
180	0.900000	2615.121338	919.338806	738.620361	2590.851563	960.885132	496.804413	2440.901611	959.230408	683.539978	2429.193359	969.004456	593.022339	2581.382813	655.987549	787.241211	2638.822998	657.979248	756.742432	2645.781006	555.959534	753.645386	2601.951172	550.808411	779.177795	2573.544434	433.976959	767.776489	2458.567627	416.793823	781.925964	2466.791260	372.583557	759.573975	2363.449951	356.588623	731.985901	2357.510254	412.036926	763.582214	2165.726074	407.294403	711.604309	2138.601318	446.490723	649.991577	2133.844971	232.070129	660.187012
181	0.905000	2629.654785	917.662598	738.380310	2604.705078	958.383667	496.395203	2455.494873	956.334229	683.973267	2443.559082	965.654663	593.816284	2602.085205	653.970764	785.605835	2658.643555	657.174744	754.616028	2667.574951	555.528503	752.625549	2624.739502	548.815796	777.645874	2598.157959	432.096649	766.714172	2483.379639	414.679016	783.284851	2491.824463	370.235901	759.261475	2389.000977	354.357300	731.675781	2382.493652	409.851746	764.322571	2190.659912	404.821564	712.574768	2161.911133	443.328125	651.374023	2159.874268	229.351608	661.424561
182	0.910000	2643.717773	916.540771	738.254700	2618.621338	955.897217	495.913757	2469.883545	953.878540	684.150635	2457.835938	962.717773	593.892090	2622.841797	652.703491	784.985474	2678.667969	656.952881	754.301453	2689.215820	555.566956	751.711548	2646.451172	548.687378	778.384460	2622.113525	430.991699	766.733032	2508.920898	412.827423	783.054626	2517.114502	368.548004	759.257019	2413.798584	352.597290	732.992493	2407.418213	407.698975	764.163452	2216.976807	401.545471	712.646118	2185.148438	440.022034	652.927917	2186.325684	225.959183	662.660706
183	0.915000	2658.240234	915.735474	738.128113	2633.029785	953.394226	495.564026	2484.211426	951.982117	683.416321	2472.060547	960.160278	593.415405	2643.150879	651.572205	785.011780	2698.663818	657.431946	754.483765	2710.604980	555.719421	750.912842	2668.996338	547.083252	776.453613	2647.480713	430.562500	766.564636	2534.233398	410.819214	782.122070	2542.503418	367.324341	759.378113	2439.354492	350.698853	732.594849	2432.633789	406.212311	765.027832	2241.319092	398.132294	714.569153	2208.633301	436.234711	654.653320	2213.187988	221.977310	663.864685
184	0.920000	2673.034424	915.200562	738.032410	2647.312744	951.167542	495.295288	2498.271484	950.958618	683.004761	2486.269043	957.948730	592.552002	2663.101318	651.121460	785.470276	2718.468750	657.417786	752.570190	2731.947754	556.171326	750.174866	2690.950684	547.052063	777.191467	2672.950928	430.947113	766.649231	2558.586914	409.400726	781.888245	2567.783447	366.380341	759.474304	2464.160156	347.937408	733.880188	2457.760986	404.318665	765.132813	2266.162109	394.456848	716.353149	2232.008057	431.972198	656.428711	2240.864990	218.031616	664.720520
185	0.925000	2687.912109	914.889893	737.999573	2662.115234	948.855408	495.233093	2512.327637	949.358643	682.111267	2500.498291	956.049622	591.467468	2682.090088	649.840027	784.800903	2738.171875	658.346008	752.713684	2753.448975	557.108093	749.443115	2713.276855	547.531616	776.595154	2697.935059	430.695465	765.734558	2583.259277	408.136261	781.314819	2593.307861	365.478058	759.154785	2489.834229	346.596588	733.431641	2482.810547	402.706482	765.821594	2291.072998	389.427185	717.343018	2255.180420	427.403992	658.260193	2269.088379	213.925171	665.596375
186	0.930000	2702.685547	914.757080	738.061707	2676.472412	946.655640	495.447113	2526.461670	947.688232	681.093201	2514.784180	954.429443	590.327576	2702.511963	650.356812	785.883362	2757.084717	659.389832	752.149292	2775.313965	558.715027	748.663025	2734.537598	547.902100	776.875671	2722.301270	431.323517	764.421997	2608.745850	408.192780	781.107910	2618.912109	364.722107	758.320557	2515.102539	344.816528	734.470459	2507.733643	400.799652	765.789307	2316.003662	384.957977	718.713684	2278.306152	421.746002	660.020508	2297.756592	208.358276	666.305603
187	0.935000	2717.166748	914.756042	738.250671	2691.422852	944.683777	495.639740	2540.543945	946.715881	680.794556	2529.058594	953.195068	589.664001	2721.443848	650.612793	785.290283	2776.080078	661.279114	752.245911	2795.910889	560.071655	748.506104	2756.239502	549.413269	776.686462	2747.723389	433.278687	764.793152	2634.727295	409.351349	781.359314	2644.081055	364.417175	757.922363	2540.870361	343.979034	734.766357	2532.816406	399.193939	765.948181	2340.874268	380.162231	720.445374	2301.362549	416.122253	661.892822	2327.086182	203.243896	667.198242
188	0.940000	2731.167969	914.840515	738.598450	2706.394531	943.306763	496.009064	2554.591797	946.166443	680.522522	2543.364502	952.691101	589.675049	2741.489502	652.391907	786.231812	2794.901611	663.921082	753.365234	2817.404297	562.795715	747.884827	2777.485352	551.481812	776.979675	2772.343994	434.269318	763.274963	2659.531006	409.624664	780.432190	2669.236816	364.748535	757.962463	2566.612793	342.265961	734.724792	2557.853027	397.825104	766.152222	2365.409912	374.703796	721.817810	2324.431885	409.782959	663.664246	2356.580078	197.873779	667.511841
189	0.945000	2744.501221	914.964355	739.137024	2721.710449	942.194397	496.653381	2568.913818	946.053040	680.462769	2557.685791	952.617249	589.687439	2760.102295	652.942810	785.504028	2813.339355	666.195435	752.968689	2837.435791	565.963135	748.130432	2798.172119	553.345886	776.956299	2795.962646	435.896851	762.072876	2684.007324	409.468811	778.711914	2694.793213	365.716766	758.005554	2592.593018	341.020599	734.571655	2582.837402	396.550537	766.287964	2390.181152	368.511017	723.049622	2347.925781	402.899689	665.572205	2386.613525	192.061798	667.995605
190	0.950000	2759.451416	916.661926	739.548889	2736.490967	940.773438	497.524323	2583.314941	946.554871	680.697754	2572.419189	952.543823	589.587280	2779.247803	655.029663	785.605957	2831.794678	669.473633	753.127319	2858.618896	569.697083	747.562988	2819.414551	556.235962	776.626404	2819.786621	438.721771	761.777466	2708.396484	409.915497	778.447388	2720.073242	367.359344	757.461365	2618.181885	340.179871	735.721375	2607.800781	395.406036	766.499023	2415.556152	361.988892	724.184631	2371.367676	395.651917	667.195313	2416.976318	185.879532	668.437744
191	0.955000	2774.307861	918.322571	739.996826	2751.517334	940.214478	497.829163	2597.565918	946.994446	680.745911	2587.351318	953.057312	589.673340	2798.027588	658.193787	786.861816	2850.253906	672.915710	753.981628	2878.404541	573.770630	747.978760	2839.743164	559.425049	776.921692	2842.908447	442.548370	760.897339	2732.410156	411.320831	778.060364	2745.582520	368.453888	756.733032	2644.173584	338.016388	736.414673	2632.761475	394.186096	766.658386	2440.625732	355.705780	725.752136	2395.091797	387.782867	668.698853	2446.524658	180.164383	668.282898
192	0.960000	2788.369141	919.306458	740.507813	2766.475098	940.726563	498.525635	2612.089600	947.799438	681.002747	2602.238037	953.890320	589.852478	2816.207275	660.045166	786.367493	2868.480225	676.557190	753.290771	2899.079590	579.021240	747.693176	2860.614258	562.748352	776.034424	2866.087158	446.299042	760.356934	2756.222168	412.008423	777.422913	2770.850830	370.249542	756.046021	2670.334961	337.366943	736.535767	2657.541016	393.084442	766.882324	2465.196045	348.560577	726.499390	2418.686035	379.384033	669.908813	2479.087402	172.870102	666.794556
193	0.965000	2802.760986	921.095215	740.790283	2782.232178	940.712585	499.717407	2626.362549	948.625000	681.093384	2616.836426	954.775146	590.031494	2834.600342	663.458801	786.597351	2886.651123	680.526917	752.607910	2918.668457	583.382935	747.216003	2880.615234	566.839966	776.345337	2888.946045	450.740448	759.033325	2780.772705	413.877014	777.402588	2795.832031	372.047760	755.557129	2696.165771	336.891968	735.697571	2681.933594	391.807831	766.889099	2490.801270	339.087738	724.519653	2442.253662	370.177765	670.705505	2509.978271	166.969498	668.175842
194	0.970000	2816.518555	923.022034	741.377747	2797.202881	941.094666	499.405945	2640.844971	949.852478	681.881409	2630.845459	955.291626	590.562866	2853.116211	667.276062	787.733704	2904.527344	684.570740	752.356262	2937.660156	590.317078	748.221985	2901.353516	571.350952	775.130371	2911.625488	455.963287	758.017395	2804.475586	415.788177	776.112488	2820.535156	374.111755	755.155701	2721.951904	335.932129	735.074463	2706.183350	390.302856	766.331238	2515.914063	331.993622	725.958557	2466.603760	361.589081	671.340576	2541.997070	160.703247	668.796631
195	0.975000	2830.964355	925.894043	742.038452	2812.460693	942.208008	499.801971	2655.457520	951.696960	682.157288	2644.793213	956.600891	590.824341	2871.295898	670.821045	787.895508	2922.262695	690.545044	754.013489	2957.576416	595.263733	747.797241	2920.695801	576.337280	775.507446	2933.405273	461.827179	757.832336	2828.189453	418.057983	775.555054	2844.955811	376.417511	754.835327	2747.765381	334.879669	734.762512	2730.095459	388.770447	766.054138	2542.392090	323.335754	725.607117	2491.068359	351.243988	671.930603	2574.238770	153.827911	668.529114
196	0.980000	2844.580566	928.351501	742.988464	2827.585449	943.169006	499.929565	2670.183350	953.726501	682.616821	2660.638916	958.634521	590.873657	2889.336182	674.275940	787.507935	2939.721436	695.373352	753.838074	2977.066162	601.319092	746.822693	2940.884521	581.268860	774.783325	2955.905518	467.253754	756.170288	2851.790527	419.800323	774.872925	2869.089355	378.941101	754.589722	2773.768066	334.023102	734.861572	2754.038330	387.258911	765.764343	2568.036133	315.504364	726.567444	2515.409912	341.066681	672.183655	2606.858398	147.802948	668.754211
197	0.985000	2858.651855	931.111877	743.700439	2843.082520	944.805603	500.706573	2684.552979	956.379944	682.809998	2677.042725	961.011902	590.919434	2907.660645	679.262085	788.568848	2957.199219	701.379150	754.182617	2996.278564	606.783936	745.227051	2960.291992	586.869263	774.719604	2977.791748	473.200378	756.166138	2874.343750	420.745270	774.417053	2892.930908	381.658600	754.412354	2799.657715	333.454010	735.011047	2777.803223	385.967804	765.403687	2594.427734	307.339447	726.350525	2540.321289	330.938721	672.804626	2640.102051	140.760910	668.853271
198	0.990000	2873.719727	935.273254	743.549622	2858.936279	946.257568	501.457062	2699.503174	959.280212	682.638916	2692.664795	963.352539	591.170288	2926.127197	683.926514	788.913757	2974.325928	706.464966	753.684326	3015.056641	612.918396	744.026794	2980.407959	591.885498	772.170532	2999.020020	479.570587	755.494568	2895.121094	423.248322	773.621460	2916.476318	384.546021	754.296875	2824.720215	332.904480	733.948975	2801.480469	384.640839	765.047668	2620.952637	298.574677	726.270081	2565.947021	319.548615	672.470764	2674.081299	134.733719	669.115173
199	0.995000	2889.532715	938.763672	743.738586	2874.781982	948.626709	502.058197	2713.004639	960.988098	683.949463	2708.106445	965.688416	591.384766	2943.822266	689.136414	788.961548	2991.572998	712.270203	753.239136	3033.481201	619.367859	744.369873	2998.549561	598.793884	773.574890	3019.830322	486.670776	754.993408	2917.414063	425.773285	773.093018	2939.720947	387.579468	754.236877	2850.290039	332.084015	733.540955	2824.690430	382.944336	764.543518	2647.400879	289.830505	726.338989	2591.345459	307.828033	672.404968	2708.410156	128.614044	669.419861
200	1.000000	2903.115967	942.379883	745.234192	2890.382813	950.787109	502.708405	2727.795654	963.755432	684.436157	2723.372803	968.391663	591.588928	2961.350830	694.039429	789.272827	3008.128662	718.631775	753.072937	3051.670654	626.200378	744.160278	3017.522217	604.337891	773.081665	3039.393555	494.039551	756.706970	2937.883301	427.323639	773.124268	2962.660156	390.734924	754.226013	2875.830322	332.069977	733.779541	2848.052979	381.486359	764.717834	2674.145264	281.384247	725.972717	2618.136230	297.369324	671.909363	2742.939209	122.481789	669.515930
201	1.005000	2917.455811	946.210815	746.263916	2906.730957	953.584290	503.884674	2745.297119	968.561829	684.078186	2738.468262	971.834595	591.808838	2978.791016	698.488831	789.599243	3024.133301	725.989929	755.268372	3069.685791	632.685791	742.960876	3036.053223	610.684265	773.114014	3059.448242	499.069580	754.962646	2959.901855	429.384796	772.745056	2985.289307	393.988464	754.257874	2901.228760	332.108215	734.044373	2871.281738	379.597900	763.926819	2702.015625	272.491638	725.217896	2644.384033	284.373291	671.087524	2777.771240	117.017487	669.893677
202	1.010000	2932.508789	950.975159	747.301025	2922.954590	956.521851	505.061096	2760.497314	973.165955	684.674194	2754.736572	975.223694	592.091858	2996.112305	704.367371	790.741089	3041.039307	731.724304	755.415100	3086.944580	640.316406	743.306824	3054.690186	616.908386	771.772766	3077.962891	505.691833	754.914978	2979.846924	431.945374	772.786560	3007.603760	397.316193	754.326050	2925.916260	331.453064	732.858276	2894.493164	378.082794	763.523010	2729.660156	263.382568	724.578003	2671.884766	273.058746	670.919495	2812.728760	112.216484	669.717896
203	1.015000	2948.776123	956.081177	748.775879	2938.979492	959.537415	505.981873	2775.618164	976.433533	685.291321	2770.660645	978.677979	592.219971	3013.145264	710.313782	791.384033	3057.484619	738.591553	756.452515	3104.795654	646.684814	741.598267	3072.473633	622.979492	771.754517	3096.386963	511.706421	754.409607	3001.160156	433.878601	772.025330	3029.599121	400.694092	754.424133	2951.318115	329.654663	732.051208	2917.309326	376.250610	762.879578	2757.861084	253.284866	723.785095	2699.645508	260.640686	669.901184	2848.963867	107.096069	669.094910
204	1.020000	2962.578857	960.456604	749.663696	2955.675293	962.797729	507.055115	2791.561279	980.289673	685.713745	2787.463623	982.268799	592.591187	3030.237793	716.189453	791.940002	3074.114502	744.472717	755.457031	3122.273438	653.357544	741.497986	3089.663330	629.576172	771.798828	3113.674316	517.826111	754.166504	3020.872803	435.333710	772.909058	3051.270996	404.098236	754.545715	2976.930176	327.980316	731.635925	2940.177734	374.812988	763.173523	2785.419678	244.980545	723.923706	2728.150879	249.452515	668.733948	2884.173584	102.808022	670.126587
205	1.025000	2976.668945	964.910034	750.532959	2972.217773	965.917419	508.537323	2807.286621	984.255188	686.165161	2803.478027	986.403442	592.682556	3047.213623	722.243713	792.667603	3089.768799	750.992798	756.432129	3138.886475	659.802612	741.377869	3107.676025	635.170410	770.146851	3131.141357	523.834229	754.868835	3041.067871	437.937836	772.868958	3072.614502	407.504669	754.684448	3002.247559	327.697266	731.625244	2962.998535	373.419098	763.684021	2814.946533	235.816406	722.855652	2757.193604	236.745667	667.778137	2920.685791	99.024315	670.122314
206	1.030000	2991.436768	969.819153	752.003784	2989.007324	969.589172	509.927887	2822.635010	989.864929	686.318115	2818.736816	990.424683	592.691223	3063.576172	728.680664	793.890076	3106.378906	756.651550	755.827026	3155.414063	667.154358	741.948792	3124.465576	641.834961	770.597839	3147.066162	529.587769	755.399231	3060.447021	439.731598	772.487732	3093.625000	410.889465	754.833923	3026.765625	330.072784	732.031982	2985.672363	371.718109	763.690430	2843.975342	226.914978	722.202942	2787.177734	224.617844	666.247620	2956.887695	95.642944	670.760620
207	1.035000	3006.188721	974.631897	753.187683	3005.071777	972.784302	511.048035	2837.126221	994.076904	687.156189	2834.673828	996.221985	592.857422	3080.461670	733.731262	794.045532	3122.994385	761.658997	755.266846	3171.768555	673.288879	740.980042	3141.189209	647.561462	770.953430	3163.197510	535.437927	755.830994	3079.594727	441.685364	773.639587	3114.298340	414.228668	754.987732	3051.409668	329.546783	731.736450	3008.040771	370.372284	763.876099	2873.816650	217.993896	721.254761	2816.666992	213.221558	665.090088	2993.804199	92.898018	670.585632
208	1.040000	3021.302002	979.430359	754.259033	3021.732910	976.515320	512.301697	2852.730957	998.776245	687.328308	2849.848389	1000.358459	593.145203	3096.134033	740.025208	795.799866	3137.587402	768.920288	756.980530	3189.148193	679.149536	739.902161	3157.052490	653.622070	771.420471	3179.052002	540.841919	756.625122	3098.261230	443.818909	774.950256	3134.629639	417.498322	755.139465	3075.649170	329.914459	732.403809	3030.373291	368.682983	763.772339	2903.647217	209.573959	720.202576	2847.518555	201.843643	663.929565	3031.538574	91.613319	671.016541
209	1.045000	3036.675781	985.204651	754.429626	3039.022949	980.281921	513.767212	2868.904053	1003.414124	688.005798	2866.150391	1005.295898	593.362427	3112.565674	744.566711	795.177429	3154.836182	773.041809	755.067993	3204.691162	684.463867	739.656250	3173.104248	659.138123	771.655396	3194.068115	546.575989	757.293335	3116.197510	446.151917	775.045349	3154.614258	420.674500	755.282715	3099.674561	330.491638	733.100159	3052.368652	366.882813	763.702637	2933.320557	201.725388	720.329224	2878.760986	190.958481	662.301270	3068.162109	89.725830	671.161743
210	1.050000	3052.032471	989.654785	755.940247	3055.434570	983.958252	514.865906	2885.403076	1008.640991	688.720398	2882.094727	1009.432617	593.829895	3127.957764	749.790833	795.872498	3171.031738	779.056824	755.754578	3219.991699	690.379639	740.945007	3188.809814	664.845154	771.966187	3208.758057	551.491577	757.992126	3134.165527	446.536835	774.405823	3174.248047	423.733185	755.411133	3123.555908	331.307434	733.741699	3074.418457	364.435852	763.000122	2964.112305	193.614136	719.079346	2910.613770	179.928192	660.590942	3104.920898	88.762924	670.979797
211	1.055000	3067.064941	994.513550	757.058655	3071.795166	987.498535	516.008972	2901.136963	1013.140869	689.118286	2899.308350	1015.097656	594.012512	3143.242920	754.697449	796.504333	3186.098633	783.727173	756.645935	3234.655518	695.895569	741.488281	3203.675049	669.628357	772.109680	3223.450684	555.928833	758.851746	3151.644043	447.122833	774.944336	3193.525879	426.650513	755.518311	3146.758789	332.029358	734.095642	3096.185791	361.922302	762.123718	2995.081543	185.273499	718.387939	2942.794678	169.405624	658.776062	3141.736328	88.248085	671.525146
212	1.060000	3082.374756	998.559448	758.446533	3088.514404	990.560303	517.760254	2916.970215	1017.504272	689.181396	2915.966553	1019.562866	594.507019	3157.869385	758.645203	797.378174	3201.274658	788.266296	758.063354	3249.584717	699.539429	742.391663	3218.296143	673.523743	772.617249	3237.878174	560.232178	759.996277	3168.716553	448.143860	775.688843	3212.227783	428.111572	756.304565	3170.180908	332.451660	734.553894	3117.934082	359.855164	761.985779	3025.904053	177.274490	717.181091	2975.090820	159.206558	657.917542	3178.259766	88.785873	672.022522
213	1.065000	3097.894287	1002.874573	759.336670	3105.010254	994.164063	519.106567	2933.241455	1022.958618	689.613342	2933.333984	1022.571838	594.983887	3172.276123	762.356995	798.087219	3215.702148	792.388733	760.535583	3263.859619	703.764954	743.530762	3231.468506	678.048584	773.784241	3251.418457	563.841736	761.324097	3185.705078	448.082916	776.407593	3230.135498	431.255524	758.389771	3193.334717	333.021942	735.769043	3139.472168	357.432343	761.827637	3057.357422	170.074677	715.362305	3008.181152	149.768188	656.313904	3214.539307	90.069344	672.523865
214	1.070000	3113.385742	1006.787476	760.598022	3121.922852	997.505981	520.761414	2949.733398	1027.916138	690.133423	2950.536621	1028.111450	595.400085	3186.564697	765.341187	798.394104	3231.354980	795.936035	761.230713	3276.082764	706.641174	745.095764	3245.271729	680.779297	773.328003	3264.322021	566.537781	762.395264	3203.068359	447.890808	777.701599	3247.992188	433.200195	759.426758	3216.154541	333.100311	736.632324	3160.849121	355.403839	762.373535	3088.836914	164.038269	714.991455	3041.172607	140.771637	654.489746	3250.737549	91.930939	672.719849
215	1.075000	3129.046143	1010.526794	761.615356	3138.223145	1000.352356	522.336975	2965.985840	1032.639404	691.055542	2968.414795	1032.799927	595.443542	3199.808105	768.597107	799.550354	3244.742920	798.598022	764.288391	3290.046143	708.646179	746.290283	3257.755615	682.701965	774.333496	3276.445801	568.481506	763.769043	3219.980469	447.445251	778.196289	3265.541748	434.912018	760.862427	3238.560791	333.815155	737.541382	3182.348389	352.858704	762.532959	3120.345215	157.738480	714.133545	3074.603516	132.953995	653.299622	3286.424316	94.776939	673.238892
216	1.080000	3146.451416	1014.402344	763.561462	3154.712158	1003.640564	523.817383	2983.633301	1036.999023	692.067444	2984.003418	1038.597534	595.675903	3212.711670	770.880554	800.777405	3257.721191	800.357422	766.979309	3302.898926	710.642212	748.921692	3269.563721	685.097534	776.204590	3288.410889	570.306946	765.221558	3236.650391	446.758972	778.611572	3282.819580	436.164642	761.976135	3261.052734	333.903290	738.301636	3203.671387	350.568939	763.192993	3151.909424	151.341324	712.823975	3107.838379	124.789841	651.887817	3321.349609	97.931236	673.102356
217	1.085000	3161.863525	1017.604370	764.342712	3171.103271	1006.716064	525.309326	2999.171631	1041.123779	692.077820	3001.929688	1040.527588	596.521667	3224.805908	773.338379	802.583496	3271.632324	801.747498	769.153015	3315.677490	711.276917	751.064758	3281.174561	686.518433	777.354736	3299.513672	571.203796	766.690002	3253.370605	446.343048	780.724609	3301.793457	436.859955	763.772461	3283.656006	334.146057	739.122498	3225.169434	348.079224	763.432922	3183.383301	146.840683	713.641052	3141.017578	117.832504	650.661438	3355.709961	102.820412	672.982056
218	1.090000	3177.252441	1020.624634	765.120300	3187.079102	1009.157776	526.731201	3015.460449	1044.858765	692.449768	3018.176758	1045.335449	596.406433	3236.951660	774.660645	803.376038	3285.306641	802.493469	771.702148	3327.946289	711.023926	753.035950	3292.513916	686.719666	779.010376	3310.923340	572.272339	768.409363	3270.000000	443.938568	781.328613	3318.975098	437.702911	764.876221	3305.809082	334.646912	739.913696	3246.277344	345.600464	763.783813	3215.241699	141.966354	712.972656	3174.281738	110.823395	649.729126	3389.353027	107.483574	672.549377
219	1.095000	3192.751465	1022.992310	765.745056	3203.126221	1011.588806	528.142822	3031.546387	1048.232544	692.835571	3034.471191	1047.991943	596.989441	3248.638428	775.895325	804.132385	3298.360596	802.289307	774.654907	3339.667969	711.289307	756.461182	3303.518799	686.470154	780.532043	3322.062744	572.308350	769.506104	3286.855957	442.927094	782.617126	3335.649414	438.837067	765.782776	3326.954102	334.613983	740.752014	3267.624756	343.213531	763.952698	3246.674316	137.496170	711.379272	3207.136719	106.009109	649.343750	3421.997803	112.274284	672.165649
220	1.100000	3208.314209	1025.296509	766.284058	3219.180664	1014.022034	529.087708	3047.920166	1052.125610	693.390259	3051.082275	1051.385742	597.690369	3260.867432	775.583740	805.059998	3311.269531	802.324951	778.075073	3351.785645	709.860596	759.617981	3314.308350	686.206238	782.529602	3333.119385	571.938538	770.655457	3303.553711	441.189484	781.885498	3352.266113	439.877350	767.183655	3348.918457	335.125519	741.448059	3288.505615	340.907623	764.405518	3277.732178	135.024811	711.419250	3239.664063	101.302704	648.900635	3453.844727	118.780273	671.799683
221	1.105000	3223.848145	1027.118530	766.745789	3234.960205	1015.935425	529.750000	3064.131836	1054.396240	694.118225	3066.818848	1054.578369	597.686951	3272.537842	775.189148	805.147278	3324.087402	801.477905	779.944153	3363.384521	708.493408	762.410950	3324.333496	685.368774	785.347961	3344.226807	570.936646	771.523621	3320.175537	439.883698	783.460632	3368.841797	439.958252	767.441833	3369.889160	335.503052	741.916992	3309.444824	338.838776	764.684021	3309.781250	130.991516	710.247375	3272.611084	96.587837	648.390076	3485.205078	124.229530	670.512207
222	1.110000	3239.606689	1028.527588	767.313782	3250.603516	1018.026611	530.783142	3080.370117	1057.208374	695.070007	3083.042236	1056.248291	598.094666	3283.926514	775.123474	806.110901	3336.676758	799.704956	782.889343	3374.531494	705.720337	765.651245	3334.693359	684.204529	787.234497	3355.196777	569.874329	772.283325	3336.090576	437.486267	783.294678	3384.942627	440.606812	768.733398	3390.520996	336.124725	742.901245	3329.679443	336.972443	764.935303	3339.424561	130.385529	710.797180	3304.064941	93.383148	648.961853	3515.325684	131.198395	670.096680
223	1.115000	3255.595703	1029.840454	767.845520	3266.221191	1019.560730	531.461609	3096.160889	1058.705322	695.493164	3098.762695	1059.281372	598.528503	3295.070557	775.152832	808.361755	3349.365723	798.840454	785.040039	3385.530762	704.026001	769.224976	3345.492920	682.788940	789.116760	3366.177246	567.962280	772.932495	3351.959961	436.610565	784.855225	3401.049316	440.916595	770.362915	3410.973389	336.620270	743.717041	3349.715576	335.202148	765.276855	3369.404541	127.843536	710.398743	3334.646240	90.068390	649.253540	3543.743164	138.501678	669.667053
224	1.120000	3271.324463	1030.540527	768.292236	3281.902588	1021.037415	532.218933	3112.226807	1061.376587	696.300049	3114.467285	1060.317383	599.308655	3307.410156	773.968506	809.970032	3362.561523	796.341736	786.705322	3397.507568	701.852112	771.637939	3356.454102	680.291992	791.862244	3377.484619	566.608093	773.584839	3368.254883	435.081451	784.742249	3415.646973	441.311615	770.926392	3430.430908	336.960083	745.367310	3369.268555	333.717102	765.655151	3397.616699	126.640083	711.152588	3364.499756	88.478142	649.926514	3571.328613	145.565323	669.487854
225	1.125000	3287.076660	1030.854980	768.789673	3297.351563	1022.180542	532.661255	3127.672363	1062.007324	696.613281	3130.161621	1062.399170	600.187378	3320.010010	773.539917	812.696472	3375.533203	794.689636	787.912354	3409.454590	698.927917	773.488770	3367.752197	679.081787	794.293396	3388.707764	564.544250	774.052551	3383.688965	433.225891	784.193726	3431.960938	441.657043	772.159790	3449.947510	337.871948	746.175598	3388.437744	332.467957	766.301758	3425.366211	127.332733	712.598999	3393.553955	86.654770	650.573914	3597.729492	152.291412	668.798706
226	1.130000	3302.952148	1031.258301	769.408447	3312.376221	1022.974304	533.238525	3143.268555	1063.288696	698.236633	3145.416992	1063.903931	600.576050	3333.002686	772.168640	814.625122	3388.457275	792.217102	789.374634	3421.354248	696.549011	775.621887	3379.710449	677.031738	797.143921	3400.298584	562.342102	774.669006	3398.260010	433.234131	786.275391	3447.866455	441.672546	773.149231	3468.142334	338.929565	747.569397	3406.986572	331.621582	766.926331	3452.021729	127.073715	713.375793	3421.604492	85.477852	651.551514	3622.826416	159.777664	669.003906
227	1.135000	3318.461914	1031.419312	769.940552	3327.474609	1023.604553	533.887695	3159.128174	1064.312622	699.576355	3160.782715	1064.425903	601.825500	3347.029053	770.988953	815.676208	3402.076416	791.279907	790.064270	3433.636719	694.437500	776.851746	3392.213623	676.003784	799.338501	3411.866943	559.862305	774.965637	3414.054688	431.437225	786.105896	3462.522217	441.875488	774.436401	3486.542236	339.562958	749.499512	3424.945557	330.958466	767.596313	3477.931885	126.539894	714.169922	3448.614990	84.703491	652.963989	3646.803711	166.520096	668.725342
228	1.140000	3334.020996	1031.090820	770.576233	3342.478271	1023.971008	534.750366	3174.609619	1064.288818	700.702148	3175.426270	1065.726196	602.198914	3361.086670	770.129639	818.487122	3415.748047	789.154602	790.856140	3445.621094	691.937683	777.747375	3405.584961	673.319336	801.017029	3423.695801	557.782532	775.048218	3429.445068	429.408264	785.272278	3477.242188	442.284485	774.974243	3504.563232	340.614990	750.785461	3442.722656	330.137451	768.080627	3502.426514	127.547844	716.463074	3474.027344	84.149002	654.645874	3669.511963	173.182877	668.267944
229	1.145000	3349.218506	1030.602539	771.282715	3357.690186	1024.206665	535.356384	3189.695313	1064.297974	701.425476	3190.509277	1065.862915	603.495605	3375.404053	768.648499	820.613953	3429.388672	787.494446	791.621277	3458.852295	689.234436	777.088928	3419.218994	671.964600	801.809692	3436.244385	555.507568	775.247681	3443.781982	430.123535	787.860840	3492.883789	441.994446	775.173828	3522.530273	341.315430	751.036682	3460.686279	329.367706	768.700745	3527.235107	127.164948	715.470520	3498.370361	84.506569	655.936462	3691.658691	178.972733	668.870544
230	1.150000	3364.470459	1029.864014	772.153687	3372.927734	1024.008667	536.041443	3204.515381	1064.401245	702.062500	3205.922363	1064.822876	604.744934	3390.142334	767.077515	822.541321	3442.283936	786.268860	792.375244	3472.435791	687.362976	777.417725	3432.622070	669.687927	803.426575	3449.100830	554.223999	775.458618	3459.234863	428.300964	786.863403	3507.653076	442.085480	776.481873	3539.912109	342.067291	752.113831	3478.966797	328.697205	769.632996	3549.083496	128.586227	718.524353	3521.966309	83.770409	657.780090	3712.552490	183.476044	668.436707
231	1.155000	3379.577637	1028.763550	772.970581	3388.083008	1023.608276	537.119995	3219.862793	1063.685059	703.057861	3220.867432	1064.102661	606.006104	3404.855713	764.829102	823.508240	3456.048828	784.293518	792.933289	3485.994629	685.486938	778.402222	3447.293213	667.741821	804.294617	3462.712402	552.390320	775.993652	3475.454834	427.574982	787.589172	3522.872070	442.249054	776.946777	3557.336182	342.349976	752.205688	3497.273682	328.301941	770.699036	3569.805908	129.941483	719.859131	3544.098877	83.854538	658.567627	3732.945068	187.509613	668.146301
232	1.160000	3394.597900	1027.395752	773.733215	3402.915771	1023.145569	537.695740	3234.491455	1062.364624	703.463013	3235.419678	1062.815918	607.032043	3418.774902	763.152893	824.736694	3469.654541	782.751953	793.930176	3500.404785	684.318054	779.239868	3461.164307	667.051453	806.674927	3476.310547	551.169678	776.115662	3491.505615	426.656952	787.793396	3538.585449	442.242157	777.136047	3574.427002	343.357391	753.590759	3514.738525	327.502075	770.581543	3591.774902	129.895813	719.964478	3565.479004	83.047356	660.020569	3752.088623	190.999878	667.961243
233	1.165000	3409.721680	1025.985718	774.312317	3417.833984	1022.575623	538.484924	3249.240967	1060.751221	704.406311	3250.156006	1061.100586	607.817688	3434.042725	761.363464	825.242554	3483.364502	782.374756	795.581421	3515.183594	682.471191	779.148926	3476.844971	664.672852	806.545837	3490.611084	549.708191	776.296326	3508.564941	425.503784	788.353088	3554.997314	441.892792	776.777344	3591.927002	344.037476	753.489685	3532.284424	326.932251	771.449463	3612.087646	129.327240	720.239624	3585.495605	83.030060	660.800659	3770.620850	192.639801	666.659851
234	1.170000	3424.702393	1024.344116	775.177856	3432.797607	1021.369507	539.389404	3263.801025	1058.778076	705.521057	3264.596436	1060.234619	608.465820	3449.461182	759.712952	826.231140	3499.256592	779.474976	795.162659	3530.457764	679.978882	779.893433	3492.147705	662.782166	807.004761	3505.362061	548.951050	776.691528	3525.236572	424.801575	788.512939	3570.773438	441.235352	776.096497	3609.549805	344.129669	752.914673	3550.168457	326.904419	772.797729	3630.495117	130.282593	721.444763	3604.375244	82.532486	661.330444	3788.795654	194.199982	666.662842
235	1.175000	3439.323242	1022.666809	776.178955	3447.565430	1020.440491	540.039856	3278.125000	1056.325317	706.134521	3278.862061	1057.513184	609.411987	3464.181641	757.848267	827.091858	3514.847412	777.285400	795.501160	3545.943848	678.965820	781.103027	3507.826660	661.151917	807.916321	3521.266357	548.712341	777.321106	3542.518799	424.332550	789.989563	3587.760010	441.095062	775.779236	3626.709717	343.607544	752.998840	3567.961426	325.521729	773.077515	3648.639893	129.725311	721.284485	3622.310303	81.680351	662.660889	3805.493896	194.628128	666.458374
236	1.180000	3453.976074	1020.942627	777.116882	3462.423828	1019.090637	540.648193	3292.662354	1053.973022	706.520020	3293.556885	1055.163818	610.231995	3479.397705	755.843811	827.419067	3530.447510	776.285583	796.632751	3561.140625	678.210876	781.412903	3522.672852	660.367554	808.035217	3537.312256	547.620789	777.752502	3559.395264	422.960968	790.580444	3604.547607	440.186981	775.409485	3643.423584	342.944855	752.343628	3585.677490	324.559174	773.896851	3665.761719	127.058220	721.503601	3639.282959	80.368813	662.687134	3821.604004	195.056900	666.202942
237	1.185000	3468.894287	1019.427734	777.658508	3477.492676	1017.234741	541.656921	3306.571533	1050.943237	707.260437	3307.819336	1052.300781	610.763245	3495.392090	754.309570	827.891357	3546.268066	774.850952	797.548828	3577.350586	676.174255	781.156555	3538.649170	657.815308	807.139954	3554.378662	546.657349	778.042419	3576.249268	422.654694	792.241577	3621.385986	439.056274	775.558533	3660.051758	341.922577	752.493591	3602.568115	323.842834	775.053284	3681.241211	127.340752	722.584595	3655.206055	78.189964	663.529175	3836.715332	194.809692	666.240112
238	1.190000	3482.761475	1017.077881	778.623230	3492.124756	1015.509338	542.497620	3320.907471	1047.912476	707.227844	3322.456543	1048.947021	611.511597	3511.113525	753.036621	829.153931	3561.767334	773.986816	798.905823	3593.430420	674.899353	781.380676	3554.882324	656.011169	806.050781	3571.235107	545.459412	778.505005	3592.995605	421.013184	792.975586	3637.936279	437.731476	775.432373	3675.974854	340.425629	752.644348	3618.366211	323.087494	776.225403	3696.500732	125.454666	723.085083	3669.974365	76.368584	663.971436	3851.076660	193.522995	665.782288
239	1.195000	3496.416016	1014.883362	779.637024	3506.766846	1013.078674	543.302917	3334.540527	1044.817627	707.841736	3336.955078	1045.812622	611.921875	3526.554932	751.029358	829.116699	3577.517578	772.796570	799.654175	3609.458984	674.828735	781.314270	3570.876465	655.335876	805.539490	3589.425293	544.897156	779.438721	3609.129395	419.557007	793.778137	3654.143555	435.704254	775.817261	3691.613281	337.833374	752.640442	3633.998047	321.013672	777.249634	3710.309082	122.617836	724.666321	3684.106201	73.914505	665.273621	3864.458496	191.792694	665.502258
240	1.200000	3509.760742	1012.180115	781.108398	3521.622314	1010.267700	544.246765	3348.881104	1041.148071	707.933044	3351.074463	1042.755005	612.187378	3542.747559	748.975586	829.426880	3593.277344	771.708374	800.184143	3625.788330	673.370117	780.585205	3587.312744	653.636841	805.505676	3607.461426	543.605896	779.594666	3625.425049	417.828064	794.306824	3670.280273	433.577759	776.089111	3707.009033	334.986481	752.752258	3649.624512	318.643066	777.149902	3724.929932	118.954247	723.618652	3697.487549	71.158508	665.924194	3877.640625	189.065994	664.700745
241	1.205000	3523.669434	1009.985413	782.522705	3536.399414	1007.688110	545.367981	3362.648926	1037.278320	708.880859	3365.580322	1039.384888	613.174377	3558.815430	747.814636	830.026428	3609.024902	770.470276	800.542236	3642.267090	672.962646	780.931458	3603.688965	652.190857	804.856567	3626.050781	541.870789	779.765625	3641.332764	415.392731	794.060791	3686.276611	430.709839	776.429260	3721.127686	331.900726	754.422852	3663.875244	316.561951	778.089478	3737.899658	115.689255	724.742493	3709.739502	68.030907	667.677368	3890.180176	185.233047	664.056885
242	1.210000	3537.473389	1007.292786	784.240295	3551.062256	1004.809509	546.415283	3376.617188	1032.612305	707.883362	3379.890625	1035.424805	612.563721	3574.784912	745.425903	830.128113	3624.724365	769.142700	800.790894	3658.537354	671.794373	779.921936	3620.492432	651.122192	804.998657	3644.309814	540.494629	780.457092	3656.086914	413.312286	795.408997	3701.512207	427.865936	778.053711	3736.003662	327.309540	753.364441	3677.956055	313.671448	778.617065	3751.017822	111.315941	724.374451	3721.232666	64.138115	668.820007	3902.133545	181.170898	663.342163
243	1.215000	3551.685059	1004.792297	785.520508	3565.714355	1001.400452	547.311890	3390.370361	1028.269409	708.292969	3394.610596	1031.168823	612.798035	3590.328613	742.843506	829.908020	3640.561768	767.507263	800.727722	3675.578125	670.530945	779.949585	3637.736328	650.181458	804.404358	3663.002441	538.807007	780.719299	3670.770264	410.798828	796.343140	3716.442383	424.530579	779.302002	3749.573486	325.182892	756.220276	3691.677979	310.316071	779.917114	3760.891113	108.512497	727.415039	3731.236084	60.560070	670.385376	3913.604980	176.388916	662.065918
244	1.220000	3564.884766	1001.675537	786.799561	3580.304443	997.502502	548.415771	3404.496826	1024.284424	708.432922	3409.115234	1026.580811	614.775452	3606.071045	741.202515	829.993896	3656.909424	765.045227	799.973572	3692.271484	669.187561	779.255981	3654.337891	647.412354	804.000305	3680.991211	536.441833	781.181152	3686.383057	407.059418	796.481567	3731.836426	421.179565	779.917908	3763.879150	320.806763	756.633972	3705.872803	307.127533	779.966858	3772.318848	105.249229	728.545471	3741.598877	57.840641	672.036804	3925.054443	171.242508	660.627319
245	1.225000	3578.650146	997.658813	788.093628	3594.670166	993.663269	549.396973	3418.467773	1020.027161	708.631104	3423.484375	1021.301758	614.411377	3621.449707	738.903931	829.579468	3672.579834	762.923828	800.034973	3708.490723	667.349060	779.773682	3670.817383	645.766846	804.221191	3699.002441	534.156921	781.404175	3701.090332	404.888031	798.520935	3747.121094	417.031281	780.722961	3777.592041	316.235168	757.113586	3718.848633	304.583466	781.833557	3783.354004	102.012115	729.420776	3749.896729	59.287842	674.150452	3936.074951	165.099915	659.428101
246	1.230000	3592.067383	993.724915	789.385925	3609.328613	989.395264	550.421204	3432.743896	1015.261780	709.338623	3437.591064	1016.974915	614.372803	3636.580566	735.855652	829.057251	3687.627441	760.853394	800.592773	3724.830811	666.408386	780.203979	3687.293457	644.016541	804.212097	3716.320557	532.051086	781.565308	3715.876221	401.393585	800.116455	3761.751221	413.523376	782.388489	3790.543457	312.232086	758.251526	3732.359619	300.672729	783.493469	3794.166748	98.815056	729.711609	3757.654053	62.555408	673.541077	3946.063965	157.303970	658.480530
247	1.235000	3606.810547	991.476196	790.125427	3623.588867	984.956055	551.511597	3446.104736	1009.786438	708.394775	3452.060547	1012.446594	614.401428	3651.846191	731.551758	826.851807	3701.959473	758.834656	801.504089	3741.291992	664.611328	780.663147	3703.625977	641.664734	804.804871	3732.723877	529.614563	782.208313	3731.514160	396.677368	799.826538	3776.850098	409.122192	781.838501	3804.727539	307.753265	757.953552	3746.549805	296.275421	783.256042	3802.853516	97.046532	730.241821	3765.790527	63.490219	672.835999	3956.926758	148.447556	657.147888
248	1.240000	3620.745605	987.358704	791.073792	3638.208740	980.471985	552.130005	3460.304688	1005.401672	708.319092	3465.691650	1008.591125	614.499451	3666.607178	727.980896	826.659424	3716.271729	756.148560	802.026245	3757.141602	661.758301	781.594788	3719.257813	638.505249	804.931519	3748.113281	526.521362	783.126831	3746.376465	393.174561	800.507568	3792.467285	404.296448	781.617310	3817.758057	303.193024	758.454285	3759.456543	292.515594	783.347717	3811.611084	93.142220	728.814819	3773.255127	65.472282	670.232178	3967.677490	137.126053	653.851929
249	1.245000	3634.658203	982.994385	791.990540	3652.267334	975.675964	552.938477	3473.814941	1000.679321	708.612244	3480.344727	1001.680725	615.807129	3680.593018	724.528381	827.708008	3730.428955	752.833130	802.651123	3772.444824	658.020996	783.357605	3734.447021	634.869507	806.465149	3762.579590	522.820007	784.455688	3761.331787	389.936493	801.454102	3807.038086	400.119507	782.295715	3830.918213	298.658752	756.357788	3773.683594	288.135773	782.242493	3817.813965	88.928520	726.251221	3779.852783	66.810478	666.034973	3977.292725	124.108154	651.251770
250	1.250000	3649.122314	979.182068	792.862549	3666.792480	970.454102	553.914612	3487.328125	995.789124	708.384033	3493.976074	997.019287	616.330261	3695.049316	720.295105	829.255371	3744.663574	748.607971	805.539795	3787.470215	654.316772	785.549072	3750.114258	630.250427	807.802979	3777.245605	518.451538	786.045776	3776.876709	385.781219	801.389343	3822.015625	396.346313	781.567932	3844.388672	293.999420	754.630310	3786.919434	284.753693	781.105347	3822.788330	85.141678	722.427979	3785.326416	68.553192	661.828674	3987.042969	111.221375	649.245972
251	1.255000	3662.586182	974.492126	793.400146	3680.855225	965.606018	554.413391	3500.677979	990.744934	709.013000	3507.493164	992.656372	616.280823	3708.375000	716.082642	832.719055	3758.369629	744.211975	809.666687	3801.233887	650.642029	788.587524	3763.797119	626.385254	810.909729	3791.240723	513.975098	787.703796	3792.346191	382.156128	800.250916	3838.145752	391.343536	779.770142	3857.480957	289.796234	750.967712	3800.002930	281.189789	779.120972	3826.793701	83.360306	718.928223	3789.380615	69.894386	658.283142	3996.018066	98.899902	648.100952
252	1.260000	3673.688477	968.142517	792.909607	3695.462402	960.683594	555.029724	3513.321777	986.034607	710.114441	3520.766846	988.487976	616.076843	3722.247070	712.679993	835.207092	3772.193848	740.444763	814.647034	3815.373047	645.744690	791.729736	3776.938232	622.789673	814.571899	3805.181885	509.336365	788.958374	3807.826904	378.429535	798.963196	3853.999512	387.753723	779.275635	3870.737305	285.333862	748.818298	3812.929199	277.637787	775.482666	3830.955566	84.069466	715.528015	3793.394287	72.204918	656.180237	4002.190674	87.665474	644.473877
253	1.265000	3686.042969	962.852112	793.258972	3709.428711	955.548767	555.712952	3525.123779	981.221313	710.795044	3534.076172	980.713684	617.630188	3735.855957	709.960266	839.233948	3786.338379	737.513062	818.201843	3828.684570	642.971863	795.471313	3791.369629	619.838074	819.334717	3819.474609	505.277191	789.548218	3823.343994	375.606567	797.134277	3869.594971	383.905457	777.822388	3883.876709	281.815521	745.587891	3825.339111	276.146667	773.375122	3836.181396	86.995766	711.968140	3796.487061	74.002083	655.069153	4007.446777	77.416473	639.465942
254	1.270000	3698.697266	959.265442	793.315979	3723.388672	950.612488	556.013977	3537.362305	977.231506	712.074707	3546.425537	976.151062	617.383545	3751.192627	708.607544	843.022400	3801.011719	735.381470	821.950562	3843.666992	642.438232	798.628845	3806.352539	617.385620	821.931030	3834.661377	503.449341	790.334290	3838.279541	375.051636	795.818481	3885.283447	382.785156	777.398438	3895.840820	280.591278	744.091858	3837.837646	275.940002	771.638977	3842.490479	89.654907	709.319397	3799.110596	74.934311	653.138611	4011.339844	69.165665	634.221863
255	1.275000	3711.257324	955.032776	794.238708	3737.428711	945.453186	557.028381	3549.228271	972.502441	713.015930	3558.700928	971.877441	617.135559	3765.214844	706.483093	845.190552	3816.240967	734.683289	823.235962	3859.831055	643.194458	800.750977	3822.395020	617.674927	822.305237	3851.268066	504.444824	790.698486	3853.268311	375.866180	795.217163	3901.079346	382.084167	775.904785	3908.741211	279.836029	742.562500	3849.835205	277.476593	771.648254	3848.427002	92.435295	707.438416	3800.630615	76.749741	651.571533	4013.980225	64.515312	630.658020
256	1.280000	3722.924316	952.001160	795.124084	3751.136230	940.510315	558.447998	3560.729980	968.784607	711.120789	3571.182861	965.960083	617.432434	3779.266602	704.071411	845.385742	3831.451660	734.799316	822.850830	3876.687500	644.291260	801.386353	3838.618164	618.219604	822.111633	3869.062500	507.518585	790.833435	3868.047607	377.598816	795.109985	3915.481445	382.776886	774.097961	3918.891846	281.059052	740.447327	3862.006348	278.984222	771.370911	3853.708984	92.224518	705.934448	3801.956787	77.545052	649.949341	4015.657227	62.546097	630.194458
257	1.285000	3733.975586	950.570068	796.173828	3764.367676	936.321106	559.876404	3572.129639	965.637268	709.524231	3583.727539	960.735596	617.912720	3792.283936	703.258057	842.232544	3846.218262	735.272095	821.651123	3892.399414	646.438232	801.255798	3854.250244	619.478760	819.577576	3887.561768	509.644836	789.749939	3882.353516	379.798096	795.276550	3929.008545	383.511627	772.604614	3929.258301	281.520294	738.784973	3873.869141	280.966614	771.315247	3856.035645	92.370499	705.913940	3803.178223	78.099174	649.130066	4016.669434	62.057919	630.994812
258	1.290000	3744.096191	948.689514	797.593262	3777.579346	932.169006	561.240540	3583.445313	961.943420	707.272705	3596.241455	957.328125	617.036316	3805.664551	703.100830	841.443359	3860.115479	735.643982	820.492798	3906.897949	648.041809	800.761108	3869.181641	619.947388	819.391602	3906.442871	510.321808	788.060425	3895.923584	382.012634	795.496460	3941.307373	384.173615	772.362122	3938.971436	281.591461	738.030151	3883.841309	281.244537	770.023376	3856.905273	92.891762	705.842407	3803.865723	78.627914	649.962158	4017.461670	61.475250	631.795288
[truncated: 81 more columns]
