# Supplementary material for: Biomechanics of running: A special reference to the comparisons of wearing boots and running shoes
Source: PLoS One. 2022 Jun 24;17(6):e0270496. doi: 10.1371/journal.pone.0270496 (PMC9231798; doi:10.1371/journal.pone.0270496)
Supplement: S1 File — The file contains experimental markers and force data (TRC and MOT), OpenSim model (OSIM), setup (XML), and output (STO) files for 17 participants, 2 conditions (boot\shoe), and 4 trials which are stored in separate folders. (ZIP) [file pone.0270496.s001.zip › DataSet/s01/shoe/T3/results/s01_shoe_T3_inverse_dynamics.sto]

Inverse Dynamics Generalized Forces
version=1
nRows=259
nColumns=26
inDegrees=no
endheader
time	pelvis_tilt_moment	pelvis_list_moment	pelvis_rotation_moment	pelvis_tx_force	pelvis_ty_force	pelvis_tz_force	hip_flexion_r_moment	hip_adduction_r_moment	hip_rotation_r_moment	hip_flexion_l_moment	hip_adduction_l_moment	hip_rotation_l_moment	lumbar_extension_moment	lumbar_bending_moment	lumbar_rotation_moment	knee_angle_r_moment	knee_angle_l_moment	knee_add_r_moment	knee_rot_r_moment	knee_add_l_moment	knee_rot_l_moment	ankle_angle_r_moment	ankle_angle_l_moment	subtalar_angle_r_moment	subtalar_angle_l_moment
      0.00000000	    -39.53003073	    -14.13981853	      5.43691947	     31.86295019	    651.51894983	     18.49160975	    -13.50313484	     -7.48529511	      2.22572575	     10.82399221	      2.78950824	     -0.06951698	     15.42156966	     -0.99212512	     -1.11917711	      8.93894924	     -2.24468588	     -3.03916853	      0.47512779	      0.78428890	     -0.22606006	      1.00567006	      1.23357489	     -0.61536741	     -0.08191275
      0.00500000	     -0.69705870	    -33.10902613	     17.85956759	     71.36659302	    394.14177818	     22.56755517	     34.06264454	    -14.38064345	      1.92737492	    -13.69659701	      5.19747660	     -0.24654010	      2.35831735	    -16.74590690	     -2.08397341	     -5.81261090	     13.39188201	     -5.00571742	     -0.21461601	      0.46734174	      0.73561972	      1.50133741	      0.21363368	     -0.71703520	     -0.23476113
      0.01000000	     27.62730802	    -47.52883529	     27.41756110	     95.24934782	    173.83625643	     26.06865994	     70.46580823	    -20.40175559	      1.77292720	    -35.69409408	      5.89392894	      0.03454669	     -7.67210921	    -29.57291889	     -3.49030126	    -17.02472593	     26.47526157	     -6.97626021	     -0.77626504	     -0.39422047	      1.70391244	      1.87904762	     -0.75912101	     -0.85980220	     -0.34850097
      0.01500000	     40.15994845	    -52.76630761	     32.14820937	     92.21528984	     20.92024761	     30.80826593	     90.28954393	    -24.26873798	      1.68509539	    -53.59034998	      5.10544560	      0.91675631	    -12.43894799	    -36.29599882	     -5.25608967	    -23.10671557	     35.48567596	     -8.43263597	     -1.17891042	     -1.47066914	      2.56538646	      2.11816146	     -1.52956191	     -1.04110248	     -0.39200223
      0.02000000	     38.45127473	    -45.92410459	     31.49104345	     57.83808803	    -53.95771674	     37.74010740	     94.25281496	    -24.92430357	      1.43635808	    -67.28784278	      3.53519384	      2.16557314	    -10.29852648	    -34.86787605	     -7.02948118	    -24.41844979	     40.46914873	     -8.87727342	     -1.44751972	     -2.40438407	      3.23264100	      2.28262405	     -2.06519497	     -1.22922636	     -0.36141588
      0.02500000	     27.99705264	    -28.09444163	     25.83069465	     -3.57847724	    -60.63306858	     43.51311625	     87.28794822	    -22.17382044	      0.79374405	    -77.66592893	      1.62605474	      3.31288964	     -1.30441324	    -25.89251211	     -8.83461814	    -22.52588915	     42.59526565	     -8.09250339	     -1.62190604	     -3.12371508	      3.66495355	      2.42862974	     -2.45358029	     -1.37280410	     -0.29796642
      0.03000000	     13.62015983	     -4.88330280	     15.86619622	    -77.77522015	    -23.05353525	     41.05405597	     75.15694704	    -16.69120569	     -0.34402783	    -85.62649760	     -0.24523217	      3.91331485	     11.75748217	    -12.77356375	    -11.23526453	    -19.09254131	     43.27466244	     -6.19106841	     -1.72505386	     -3.66701787	      3.84857626	      2.55192796	     -2.80473355	     -1.42498241	     -0.26368749
      0.03500000	     -0.58490442	     16.65190099	      3.14932859	   -146.48481938	     30.16894546	     24.58020589	     62.31985421	     -9.75686574	     -1.85595867	    -91.19529477	     -1.72176147	      3.71042774	     25.16926287	      0.13409410	    -14.43909521	    -15.37135988	     43.38687397	     -3.59368964	     -1.76286957	     -4.01327708	      3.77348073	      2.62081235	     -3.14597261	     -1.37243697	     -0.30373509
      0.04000000	    -10.53911361	     32.11775115	     -9.11621938	   -194.06327239	     74.43304465	     -5.64886213	     51.58947690	     -2.83920833	     -3.42021430	    -93.30249659	     -2.84341395	      2.67945406	     35.66057251	      9.83881359	    -17.06237356	    -12.27892076	     42.98787823	     -0.90642055	     -1.73383672	     -4.15843898	      3.44148683	      2.61938621	     -3.39231112	     -1.23615394	     -0.42220580
      0.04500000	    -15.30175856	     40.49713576	    -16.81096366	   -208.70433497	     96.50236950	    -41.47284989	     44.26319107	      2.47440405	     -4.49902826	    -90.63938675	     -3.91207092	      1.04694391	     39.41532231	     15.62773326	    -16.61724020	    -10.39505698	     41.57404886	      1.11547676	     -1.62586390	     -4.13788272	      2.89610940	      2.55860998	     -3.39203259	     -1.06618527	     -0.57672403
      0.05000000	    -18.79673089	     41.95704332	    -17.66851502	   -183.70391061	     98.58317131	    -69.45617309	     40.28682989	      4.79460637	     -4.55590494	    -82.90660030	     -4.65845529	     -0.73654698	     32.68728952	     18.32214894	    -12.08462300	     -9.76689401	     38.64183252	      1.82882355	     -1.43436601	     -3.82850887	      2.23111915	      2.48168807	     -2.99819566	     -0.92924531	     -0.69431929
      0.05500000	    -25.29407297	     36.25986791	    -12.93661751	   -123.32702328	     94.60423733	    -77.25461613	     38.71752887	      3.44478030	     -3.38628020	    -71.22372125	     -3.89432633	     -2.16768106	     15.56492967	     19.08144692	     -5.49343402	     -9.92386481	     34.10192686	      1.02611582	     -1.18603331	     -2.85610428	      1.56219275	      2.45377580	     -2.13870288	     -0.88402681	     -0.70540367
      0.06000000	    -33.87913458	     23.72800533	     -6.02813278	    -46.42053280	    100.18938468	    -60.54553389	     38.48548204	     -0.92155487	     -1.35537423	    -57.41140528	     -0.38113551	     -2.93036226	     -6.04951078	     18.63097630	     -0.28868285	    -10.25857555	     28.33402121	     -0.84019903	     -0.93131099	     -0.87622762	      0.99116739	      2.50937952	     -0.87250543	     -0.93503161	     -0.57762072
      0.06500000	    -39.26847355	      6.38988578	      0.46459297	     20.87895988	    124.84766201	    -24.27808078	     38.71079437	     -6.65230918	      0.88647453	    -43.02280639	      6.01322850	     -3.02184557	    -23.76843022	     17.03039154	      1.53556942	    -10.36572189	     22.04393736	     -2.99455826	     -0.70476204	      2.05395512	      0.58483788	      2.61142189	      0.60371346	     -1.03080948	     -0.33088557
      0.07000000	    -37.16164726	    -11.91507546	      5.63845051	     59.34389851	    170.60698791	     20.86746737	     38.68133224	    -11.62922154	      2.67057754	    -29.00246302	     14.10264956	     -2.69634777	    -31.99029032	     14.08929411	      0.36041954	    -10.08978429	     16.09401292	     -4.64421373	     -0.51518909	      5.43670871	      0.36094733	      2.68119784	      2.02786788	     -1.09651449	     -0.03043691
      0.07500000	    -27.23497747	    -26.85315789	      9.07391129	     64.60690561	    234.06052834	     62.43479716	     38.01453524	    -14.12545900	      3.55592626	    -15.95035245	     21.99236351	     -2.29370359	    -30.02665211	     10.14906985	     -2.51683812	     -9.47145536	     11.27237910	     -5.29196843	     -0.36175131	      8.57560038	      0.27964664	      2.66863599	      3.18578225	     -1.08564132	      0.22969657
      0.08000000	    -11.92633996	    -34.64563284	      9.60110890	     44.11261755	    308.86910034	     88.47882248	     36.94663506	    -13.20660364	      3.32316855	     -4.42073380	     27.69712917	     -2.06203330	    -20.50692290	      6.53476229	     -6.35376504	     -8.68015998	      8.02594473	     -4.74128408	     -0.24816160	     10.78596483	      0.25836251	      2.57857488	      3.97443079	     -0.99036219	      0.35001583
      0.08500000	      5.07839341	    -33.04888502	      6.19662280	     10.55929273	    388.09448571	     91.90413013	     35.93844936	     -9.08480642	      2.08033144	      4.87872627	     29.69335194	     -2.03802052	     -7.11841467	      5.19020408	    -10.60495899	     -7.85275861	      6.36445603	     -3.15931522	     -0.16846653	     11.53479060	      0.21946256	      2.43507860	      4.37706642	     -0.83060851	      0.26573815
      0.09000000	     18.88043965	    -22.28943299	     -0.51624380	    -22.59652677	    465.94508148	     74.47179965	     35.13083460	     -2.90409579	      0.16496386	     10.75765684	     27.58234597	     -2.00519729	      6.42773163	      7.43791899	    -13.80017596	     -6.97909474	      6.04724257	     -0.92010497	     -0.10053380	     10.60446112	      0.14696278	      2.24367651	      4.41528302	     -0.62566560	     -0.01301832
      0.09500000	     24.02547606	     -6.05217225	     -7.60200472	    -46.28198167	    539.55268798	     47.05830426	     34.29646232	      3.33618803	     -1.80712893	     11.40909340	     22.32315550	     -1.56767335	     17.06735713	     12.65779694	    -13.72250336	     -5.98768365	      6.86876516	      1.34303006	     -0.01570278	      8.16583858	      0.10916697	      2.00983538	      4.13825906	     -0.40501276	     -0.39824993
      0.10000000	     16.90807347	      9.35951776	    -11.39847056	    -59.37482754	    611.05439111	     24.38864049	     33.42015895	      7.50691085	     -3.19620586	      5.09360690	     15.65539011	     -0.35458362	     23.35952396	     18.06524748	     -9.16501151	     -4.94313745	      8.74425691	      2.96043997	      0.09416652	      4.67922796	      0.22042237	      1.77860873	      3.62757365	     -0.21501090	     -0.76159283
      0.10500000	     -2.56872037	     17.95975120	    -10.10775339	    -65.41685690	    688.61586107	     17.94405776	     32.80601201	      8.28952999	     -3.62430228	     -8.63069648	      8.63788144	      1.80930827	     26.08780877	     19.96281735	     -1.64717604	     -4.05712319	     11.49180658	      3.51162653	      0.21139750	      0.49061469	      0.56021422	      1.62236627	      2.99312430	     -0.10479145	     -1.00618546
      0.11000000	    -31.27644769	     16.97766338	     -5.39166097	    -67.06733500	    785.11593897	     30.46037834	     32.53129336	      5.86500982	     -3.15803463	    -28.06878249	      1.23527614	      4.76436300	     28.16120712	     15.97622408	      4.78460763	     -3.50090032	     14.59030546	      3.04829762	      0.31158212	     -4.17708518	      1.09482887	      1.58108507	      2.35592441	     -0.09066859	     -1.10470429
      0.11500000	    -64.36036779	      8.10674313	     -1.67530904	    -65.67636359	    912.98856858	     52.44944485	     32.09947398	      1.61596473	     -2.15281570	    -49.65248746	     -7.06299902	      7.97290055	     33.45024330	      7.01119813	      5.84335024	     -3.25254881	     17.20313670	      1.96201770	      0.38489203	     -8.95223144	      1.66810129	      1.62966860	      1.82067228	     -0.14552097	     -1.08954909
      0.12000000	    -97.02777622	     -3.95442004	     -3.63597227	    -63.17062802	   1074.88463116	     65.73553936	     30.81541370	     -2.67488358	     -1.05982018	    -69.18708225	    -15.96483965	     10.58003972	     44.34108222	     -2.82564210	     -0.32756740	     -3.07195850	     18.55257313	      0.77741968	      0.43889732	    -13.00171323	      2.08008092	      1.69866907	      1.44147290	     -0.21437027	     -0.99921992
      0.12500000	   -125.51662027	    -14.23000045	    -13.14703022	    -61.72051163	   1255.42855849	     56.00533728	     28.33000707	     -5.49791706	     -0.34619102	    -83.37713133	    -23.79154704	     11.66866624	     59.86695808	     -8.76647132	    -11.89026283	     -2.61878968	     18.38268780	      0.03326414	      0.48641599	    -15.19309910	      2.19522952	      1.71709217	      1.21034554	     -0.23888155	     -0.84345781
      0.13000000	   -146.52893042	    -19.91341338	    -27.75909757	    -62.72382269	   1422.96630487	     23.93997251	     24.79544202	     -6.10429305	     -0.34027614	    -90.56031222	    -27.99082407	     10.61889225	     76.41530496	     -8.30648502	    -24.31169850	     -1.71879231	     17.06583440	      0.08022780	      0.53317438	    -14.60126520	      1.99256169	      1.64877489	      1.08240070	     -0.18548151	     -0.61468341
      0.13500000	   -156.86205431	    -20.73544815	    -42.45826754	    -66.97804548	   1543.35472819	    -16.73206248	     20.71049527	     -4.64124975	     -1.10735775	    -90.38344352	    -26.76287851	      7.48693181	     90.00675716	     -2.01052745	    -33.00283583	     -0.54460083	     15.25553198	      0.94019421	      0.57382921	    -11.15643510	      1.54487427	      1.50389397	      1.01808091	     -0.05765075	     -0.33592664
      0.14000000	   -154.68914899	    -18.11896458	    -52.76179645	    -74.58048324	   1596.83995671	    -48.47594674	     16.59039302	     -2.09508605	     -2.31386230	    -83.25213792	    -20.22164572	      3.10390961	     97.99160170	      7.79693472	    -35.56243774	      0.51828872	     13.46799903	      2.21731530	      0.60109183	     -5.84426628	      0.97043235	      1.32325124	      0.99922026	      0.10299149	     -0.07852808
      0.14500000	   -140.89505650	    -13.98994648	    -56.30250631	    -83.97711870	   1586.99943120	    -57.05346283	     12.80164048	      0.11185238	     -3.30501296	    -70.31142833	    -10.14775712	     -1.27053246	     99.89961655	     18.53624175	    -32.14803172	      1.15080730	     11.91515784	      3.23065576	      0.60961516	     -0.23157199	      0.39315542	      1.15699805	      1.01397037	      0.22820134	      0.07595436
      0.15000000	   -118.80961322	     -9.16175423	    -52.66666806	    -91.35020636	   1537.82374280	    -36.82702413	      9.63395683	      0.87609189	     -3.50100024	    -53.53576282	      0.76494517	     -4.46627356	     97.64697316	     28.10460389	    -24.33155656	      1.25411695	     10.55079020	      3.41038998	      0.58922003	      4.19733179	     -0.07885427	      1.04928322	      1.04540798	      0.25355366	      0.08440613
      0.15500000	    -93.39072428	     -2.58419531	    -43.15477934	    -91.33499724	   1481.93593401	      4.58761667	      7.30882230	      0.16077574	     -2.85998445	    -35.46008278	      9.69968587	     -5.80826968	     94.23819985	     35.22184821	    -13.86719075	      0.97650022	      9.24275299	      2.73570508	      0.52921738	      6.53608271	     -0.36184264	      1.01804215	      1.07222292	      0.16443931	     -0.03161643
      0.16000000	    -70.60789280	      6.68177732	    -30.66473501	    -79.68128875	   1446.67337613	     48.46530740	      5.78500303	     -0.97224434	     -1.90428353	    -18.85268900	     14.89357050	     -5.33456073	     91.57561692	     39.37120981	     -2.39675935	      0.69919258	      8.00376342	      1.76791341	      0.43911262	      6.75781968	     -0.41016166	      1.04326537	      1.06711888	      0.01291381	     -0.19014247
      0.16500000	    -55.69331048	     16.87131315	    -18.67453820	    -56.02225707	   1444.74350863	     76.01848824	      4.80298135	     -1.26579293	     -1.27285301	     -6.30073637	     16.49828039	     -3.73446415	     89.66313668	     40.36137480	      8.25067788	      0.85186656	      7.04345830	      1.19715085	      0.35108104	      5.64495339	     -0.24728507	      1.08866090	      1.00465731	     -0.12365483	     -0.29639928
      0.17000000	    -50.94987722	     24.23569394	    -10.01703623	    -23.26610504	   1472.68779973	     79.17825036	      4.34099183	     -0.25507049	     -1.32165667	      0.55819123	     15.98973660	     -1.95537207	     87.38381035	     38.50163220	     15.97881698	      1.57717830	      6.57231981	      1.38564531	      0.29389055	      4.23878841	      0.02250621	      1.13787223	      0.88902689	     -0.19696037	     -0.30862291
      0.17500000	    -55.49346926	     26.32427682	     -6.53349682	     14.36065216	   1516.07651136	     62.39638793	      4.76216903	      1.62740290	     -2.05807315	      1.60589509	     14.76371337	     -0.71519935	     83.43836590	     35.21464848	     18.89474786	      2.61070477	      6.65728756	      2.27704729	      0.27441149	      3.24161640	      0.26844002	      1.20368451	      0.76519137	     -0.20261509	     -0.25327062
      0.18000000	    -66.53103600	     24.04928233	     -8.82314606	     49.93452936	   1556.82719678	     36.47839457	      6.22444861	      3.69236272	     -3.24675376	     -1.96043119	     13.41093652	     -0.23968638	     77.22076017	     32.51509113	     16.34719390	      3.49290355	      7.26850829	      3.55306951	      0.27860110	      2.83088727	      0.41706238	      1.30207455	      0.68482224	     -0.16406002	     -0.18009844
      0.18500000	    -80.71273672	     20.87663273	    -15.85263740	     73.47218223	   1579.43880296	     11.06039935	      8.00383143	      5.46476009	     -4.52827368	     -8.21257404	     11.90713480	     -0.32103932	     69.37259005	     31.54964465	      9.64694764	      3.87114071	      8.32568967	      4.81010391	      0.27547373	      2.82991877	      0.47964929	      1.41767499	      0.66595934	     -0.11456988	     -0.12148690
      0.19000000	    -94.91872207	     20.27856983	    -25.36116879	     78.82336669	   1576.15280794	     -8.54472614	      8.65140198	      6.62729757	     -5.51571455	    -14.74183301	     10.03748055	     -0.58967690	     61.40379546	     32.06096479	      1.36624891	      3.70473012	      9.60838280	      5.67932935	      0.23060426	      2.94790514	      0.50368003	      1.49850010	      0.69344557	     -0.08582563	     -0.09050682
      0.19500000	   -105.94415887	     23.83414206	    -34.79229254	     71.11924778	   1548.66000939	    -19.83149055	      7.08149446	      6.90710828	     -5.85280069	    -18.64090019	      7.57713847	     -0.77007221	     54.74763806	     33.19986927	     -6.10194641	      3.27584979	     10.63470881	      5.88564486	      0.13465201	      2.89860498	      0.51150161	      1.49548995	      0.74550178	     -0.10320880	     -0.09469564
      0.20000000	   -110.35903987	     31.11979513	    -42.02844558	     64.54444038	   1504.21949042	    -21.61540279	      3.56881693	      6.19312321	     -5.30234882	    -17.16553686	      4.29575655	     -0.74141163	     49.90981296	     34.38856219	    -11.28645333	      2.97529263	     10.77064074	      5.30059816	      0.01762566	      2.41497558	      0.49077273	      1.41014765	      0.80490065	     -0.18176871	     -0.13920580
      0.20500000	   -106.07922054	     40.27386852	    -45.86521521	     72.48277687	   1450.11220091	    -14.22195913	     -0.37017428	      4.63375711	     -3.91849688	     -9.29855470	      0.20753419	     -0.48284244	     46.21305547	     35.39849151	    -13.59607210	      3.00127118	      9.62861938	      4.03454105	     -0.07229825	      1.34304661	      0.42933711	      1.30127532	      0.84911650	     -0.31584924	     -0.21771331
      0.21000000	    -94.11448109	     48.42023867	    -46.16024527	     99.67747553	   1390.86064336	      1.40692158	     -3.08052815	      2.54553178	     -2.13428078	      3.25352458	     -4.01535122	     -0.05772871	     42.43667431	     36.07953932	    -13.21792367	      3.23866400	      7.39156171	      2.46985765	     -0.10212801	     -0.18631327	      0.33924737	      1.24202011	      0.84771450	     -0.47124770	     -0.30695926
      0.21500000	    -78.12025970	     52.63985795	    -43.62443883	    141.91266629	   1328.40772309	     24.74735111	     -3.88130056	      0.27765145	     -0.59117144	     16.99522976	     -7.17527389	      0.38953744	     37.88421586	     36.23153154	    -11.06458831	      3.44587688	      4.69565799	      1.13159075	     -0.06910395	     -1.75881104	      0.24627997	      1.26113746	      0.78252071	     -0.59439960	     -0.37651217
      0.22000000	    -62.02673952	     51.54260114	    -39.33444647	    190.75083883	   1263.42778652	     53.80789034	     -3.35592537	     -1.80790925	      0.17907465	     28.81285278	     -8.32064967	      0.67949151	     32.98614779	     35.52718509	     -8.30734423	      3.51980023	      2.16107850	      0.46077890	      0.00366041	     -2.91096875	      0.16267030	      1.32294861	      0.67131022	     -0.63882755	     -0.40674772
      0.22500000	    -48.15586860	     46.15149220	    -34.21491002	    237.02276109	   1195.90802818	     82.63980276	     -2.74954608	     -3.28603038	     -0.01730332	     37.35418591	     -7.34073289	      0.65007889	     28.90819907	     33.62081233	     -5.63037590	      3.53909257	      0.01427034	      0.63532188	      0.08006378	     -3.36171341	      0.06861805	      1.36428937	      0.56785679	     -0.59103987	     -0.39968086
      0.23000000	    -37.08791208	     39.09516349	    -28.86257754	    271.93816836	   1125.02147865	    102.72859349	     -3.06726413	     -3.78099831	     -0.98609607	     42.78944842	     -4.93561754	      0.21835028	     26.54293997	     30.43811207	     -3.01696970	      3.61727514	     -1.88622198	      1.50689330	      0.12812369	     -3.10234421	     -0.07374841	      1.34741299	      0.53392679	     -0.47749506	     -0.37383842
      0.23500000	    -28.25660661	     32.62960870	    -23.68741660	    289.55241967	   1049.95241849	    107.86230891	     -4.56035668	     -3.31062759	     -2.23907488	     46.00310827	     -2.30976077	     -0.53642531	     25.95402996	     26.05958941	     -0.24256531	      3.79832843	     -3.75436320	      2.65807303	      0.13555546	     -2.40676841	     -0.27692971	      1.28371657	      0.60187698	     -0.35056517	     -0.34776790
      0.24000000	    -20.33548140	     27.14685833	    -18.98210063	    289.51686826	    971.38485356	     98.50240330	     -6.84163244	     -2.59533960	     -3.14909077	     48.11764167	     -0.67841455	     -1.39483305	     26.69058455	     20.50349656	      2.67510516	      4.07598935	     -5.65663913	      3.52155246	      0.11500172	     -1.69475023	     -0.50641461	      1.21746780	      0.75863182	     -0.26603673	     -0.32618357
      0.24500000	    -11.91581206	     22.19788087	    -15.00646921	    275.79470708	    891.69338330	     81.56747944	     -9.30257108	     -2.62728605	     -3.31110544	     50.08286495	     -0.83607771	     -2.11829000	     28.27164414	     14.19777861	      5.61128324	      4.44140651	     -7.49219799	      3.70776310	      0.08911896	     -1.34797140	     -0.70933765	      1.18785729	      0.97143853	     -0.25342064	     -0.31147098
      0.25000000	     -2.75588177	     18.21036235	    -11.89069007	    252.62095250	    813.35675469	     65.95017117	    -11.60403777	     -3.85815649	     -2.75696342	     52.22475537	     -2.87484885	     -2.55096502	     30.20341763	      8.35826943	      8.69256142	      4.90984200	     -9.07187443	      3.21866145	      0.06978299	     -1.55206539	     -0.85092315	      1.20758206	      1.22116384	     -0.30867357	     -0.31774291
      0.25500000	      5.61437970	     16.61398016	     -9.55720497	    222.11791594	    736.78626518	     56.33414066	    -13.94376849	     -5.67477020	     -1.92557133	     54.20619678	     -6.10924948	     -2.63753047	     31.75686642	      4.36500391	     12.24919517	      5.51240387	    -10.20384019	      2.44929649	      0.04803987	     -2.19727551	     -0.91836013	      1.26786808	      1.50297889	     -0.40487279	     -0.35883797
      0.26000000	     11.14665854	     18.32573546	     -7.79362386	    184.66597655	    659.35480258	     50.78688693	    -16.86998998	     -6.86305812	     -1.31014999	     55.50231236	     -9.21081966	     -2.41144174	     32.17952134	      2.95187840	     16.39208717	      6.25128651	    -10.76603891	      1.86800804	      0.00574317	     -2.86226871	     -0.91281688	      1.35279322	      1.80830223	     -0.51290189	     -0.42683633
      0.26500000	     13.34163103	     22.35377623	     -6.28877292	    140.65937927	    576.68343190	     43.95264946	    -20.79161167	     -6.55350251	     -1.08350119	     55.91923939	    -10.60481645	     -1.97585930	     31.25477479	      3.83465968	     20.72386025	      7.06760299	    -10.73437373	      1.65510373	     -0.06260555	     -2.95178725	     -0.84976459	      1.44910696	      2.11236955	     -0.61719440	     -0.48968874
      0.27000000	     13.75003300	     25.89562905	     -4.62927122	     92.40430498	    484.84027692	     31.89753049	    -25.58423956	     -4.66100685	     -1.10858165	     55.74309677	     -9.19458056	     -1.45172553	     29.14941025	      5.61389026	     24.46684900	      7.87543097	    -10.19065968	      1.70260530	     -0.14190883	     -2.02108093	     -0.75756897	      1.54886283	      2.37065833	     -0.71280776	     -0.51079938
      0.27500000	     14.37629276	     26.21889920	     -2.34494998	     45.04990693	    382.32865073	     15.38488729	    -30.57853608	     -1.64926706	     -1.25387323	     55.51163868	     -4.99880996	     -0.92218697	     25.55073216	      6.38776213	     26.95350473	      8.62840954	     -9.35138304	      1.90129731	     -0.21110424	     -0.06085715	     -0.66828845	      1.64541158	      2.53152546	     -0.79125371	     -0.47191697
      0.28000000	     15.58478321	     23.01186120	      0.90665576	      5.63441242	    272.28151865	     -0.25505005	    -35.00358796	      1.85327586	     -1.52495124	     55.62607620	      0.64105756	     -0.40065029	     19.41124771	      4.96865670	     28.07845038	      9.37040373	     -8.53783300	      2.25609390	     -0.25801453	      2.43097665	     -0.60236121	      1.72491656	      2.55978540	     -0.83749515	     -0.38674379
      0.28500000	     15.52789649	     18.95228740	      5.13446079	    -18.81190615	    162.89852003	     -9.31368464	    -38.31809915	      5.60659030	     -2.09917408	     56.08137077	      5.84708554	      0.12552364	      9.54974942	      1.56578514	     28.18951248	     10.20056372	     -8.00186481	      2.94563494	     -0.28423214	      4.78668779	     -0.55980379	      1.75844742	      2.44198036	     -0.82508666	     -0.28508068
      0.29000000	     11.54178276	     17.28038415	      9.94380917	    -23.57081788	     64.30102822	     -9.08910768	    -40.20455733	      9.55256758	     -3.07353954	     56.37507437	      9.32883303	      0.65806625	     -4.50690572	     -2.56513668	     27.54733297	     11.20228654	     -7.73190501	      4.08568514	     -0.29456646	      6.55783352	     -0.52067520	      1.71212214	      2.17642460	     -0.73299581	     -0.19009226
      0.29500000	      2.41079830	     18.65526089	     14.59722372	     -9.19773090	    -15.26146966	     -0.14714354	    -40.50257454	     13.10789263	     -4.16319254	     55.60363901	     10.90032253	      1.21471657	    -21.62559698	     -6.18024418	     25.97760366	     12.41515854	     -7.39773014	      5.38528556	     -0.28207059	      7.61859369	     -0.44590305	      1.57625158	      1.76811110	     -0.57751513	     -0.11054070
      0.30000000	    -10.17384493	     20.41529459	     18.04318443	     16.57827134	    -71.31524105	     13.18722944	    -39.30364857	     15.24769426	     -4.80952525	     52.92384403	     11.19700100	      1.84331734	    -38.71162050	     -9.06650622	     23.03631860	     13.85197230	     -6.50731034	      6.21856652	     -0.22477808	      8.06328282	     -0.28697204	      1.38617586	      1.23741533	     -0.41635159	     -0.04245474
      0.30500000	    -22.31004362	     19.26770335	     19.24882060	     40.92057953	   -103.46211578	     22.87853899	    -37.05545850	     15.71127388	     -4.71558915	     48.10563399	     11.00995835	      2.57506879	    -51.71520229	    -11.98514943	     18.60582742	     15.51757606	     -4.69773422	      6.24979365	     -0.10051184	      8.05972978	     -0.01371585	      1.20499806	      0.64745094	     -0.30252557	      0.02263238
      0.31000000	    -30.61004877	     13.65790654	     18.03314181	     51.78902720	   -114.49599465	     23.38056919	    -34.63947924	     14.94571294	     -3.89741843	     41.55367318	     10.80232722	      3.37544002	    -57.54760243	    -15.51041489	     13.32822510	     17.43246346	     -1.92161626	      5.51019034	      0.10422955	      7.72936295	      0.36222294	      1.08360672	      0.12244722	     -0.26312465	      0.08631330
      0.31500000	    -34.34198953	      4.57063958	     15.27372866	     43.80681453	   -109.46375012	     16.69828305	    -33.20099930	     13.54865396	     -2.56468511	     34.01058389	     10.65324849	      4.14281834	    -55.49399095	    -19.15171607	      8.28476214	     19.60200347	      1.54075581	      4.24911321	      0.38585608	      7.12060942	      0.78732850	      1.02630082	     -0.18550139	     -0.29391565	      0.14058249
      0.32000000	    -35.02880766	     -4.94555456	     12.12594229	     19.82253099	    -95.45680833	      9.17368691	    -33.74763160	     12.21494393	     -1.03912932	     26.56259192	     10.36536698	      4.74963551	    -47.40294486	    -21.62178924	      4.35809775	     21.98421863	      5.09867651	      2.87597296	      0.72032690	      6.24675422	      1.18046651	      0.99423667	     -0.16667873	     -0.36320175	      0.16998234
      0.32500000	    -34.67379539	    -12.03308733	      9.20877012	    -12.28837547	    -80.78593104	      6.20697401	    -36.86686160	     10.98386946	      0.54139090	     20.72840143	      9.52608767	      5.08961107	    -36.81953909	    -21.73624616	      1.94267991	     24.53602629	      7.92284996	      1.51549133	      1.08367929	      5.10402117	      1.45444698	      0.94108942	      0.19312501	     -0.45055226	      0.15225488
      0.33000000	    -34.24806532	    -15.18727743	      6.38837262	    -44.43291012	    -71.67433673	      8.62593764	    -42.45236330	      9.63482980	      2.09045460	     18.05198421	      7.72542810	      5.09570207	    -27.20059980	    -19.18920686	      0.93438863	     27.25642866	      9.22301821	      0.19220793	      1.46438214	      3.69465856	      1.54417472	      0.83215750	      0.80708913	     -0.53549746	      0.06662918
      0.33500000	    -33.11995733	    -14.76573959	      3.12673116	    -71.28635132	    -68.91457891	     13.08376833	    -49.61182993	      8.10778365	      3.47771566	     19.33650961	      4.97578904	      4.73247608	    -20.06799959	    -14.70458668	      0.85703758	     30.07201440	      8.62329848	     -0.98130335	      1.85863535	      2.09609076	      1.42711797	      0.65605583	      1.52719025	     -0.58734375	     -0.09160556
      0.34000000	    -29.87477374	    -12.54002212	     -0.86533506	    -89.99407801	    -68.33925569	     15.21616529	    -57.00645239	      6.42111443	      4.58364109	     24.21900474	      1.88743989	      3.99963226	    -14.77988580	     -9.50082773	      1.23569731	     32.76036424	      6.32334642	     -1.91022459	      2.25107229	      0.50516868	      1.12534172	      0.43327853	      2.20136064	     -0.58877762	     -0.30333070
      0.34500000	    -23.74567571	     -9.70305909	     -4.99496924	    -98.05982981	    -64.53809328	     11.83503746	    -63.22298742	      5.05438344	      5.24865873	     31.37174420	     -0.70016198	      2.96358311	    -10.01715960	     -4.59988030	      2.16356081	     35.02420912	      2.95716807	     -2.40209666	      2.59064038	     -0.83393605	      0.69902620	      0.20082322	      2.71139958	     -0.54372647	     -0.52800105
      0.35000000	    -15.38151184	     -6.06000129	     -8.00626414	    -93.25930956	    -54.27454122	      1.84973781	    -67.10364408	      4.70557748	      5.33431188	     39.00917032	     -2.26009351	      1.76317326	     -5.23866346	     -0.36982776	      4.32269705	     36.61176184	     -0.65878699	     -2.26351430	      2.79828858	     -1.76079897	      0.23257989	     -0.00961663	      2.98706532	     -0.48143063	     -0.71705593
      0.35500000	     -6.32488748	     -0.84673277	     -9.15125908	    -75.94131378	    -37.77002276	    -13.74772134	    -67.98768327	      5.68953997	      4.82112480	     45.46180258	     -2.70252401	      0.53881586	     -0.92024880	      3.61730005	      8.02498950	     37.39565607	     -3.77127765	     -1.48087076	      2.81435804	     -2.21427796	     -0.19726360	     -0.18658079	      3.01539388	     -0.43829646	     -0.83410711
      0.36000000	      1.91736959	      5.76167445	     -8.56242467	    -50.60689632	    -17.91260438	    -31.02226880	    -65.93486427	      7.29793527	      3.87756916	     49.71490413	     -2.11205207	     -0.63919302	      2.11264022	      8.19993837	     12.73187482	     37.41239529	     -5.92818699	     -0.41811230	      2.65241879	     -2.14969863	     -0.55017278	     -0.33719028	      2.83905017	     -0.43834094	     -0.86524143
      0.36500000	      8.38377822	     13.30428049	     -6.58926874	    -24.77061436	      1.76443063	    -44.51530586	    -61.61853389	      8.81649559	      2.71537384	     51.63394339	     -0.97500630	     -1.70111842	      3.35802951	     13.72163034	     17.67591171	     36.87112195	     -7.12136288	      0.64029520	      2.38902022	     -1.71367051	     -0.81274459	     -0.48074336	      2.53684319	     -0.46199137	     -0.82838889
      0.37000000	     13.21378007	     20.52464911	     -3.72268424	     -5.08030716	     18.73954167	    -49.50753693	    -55.94265793	      9.77828426	      1.49717733	     51.91122460	     -0.03596158	     -2.55537961	      3.02998812	     19.31062326	     21.96109613	     35.99378607	     -7.70116197	      1.55255080	      2.10334533	     -1.20971158	     -0.99023065	     -0.63428994	      2.19814762	     -0.47576648	     -0.75938198
      0.37500000	     17.63517379	     25.39131752	     -1.17190263	      5.78040210	     32.37065812	    -45.47246782	    -49.83025727	      9.90483889	      0.33181724	     51.62554457	      0.04100324	     -3.11287894	      2.23645131	     23.27039973	     24.34671518	     34.90713460	     -8.14654664	      2.21701145	      1.84042412	     -0.94818025	     -1.09949172	     -0.80066573	      1.89707433	     -0.46639436	     -0.69331966
      0.38000000	     22.34049635	     26.08571374	     -0.22697161	      7.91188616	     43.05875138	    -36.41439194	    -44.43922356	      9.11433779	     -0.64098539	     51.56990437	     -0.74004389	     -3.36027788	      2.30628614	     24.35546845	     23.90321846	     33.72492757	     -8.79756238	      2.51843191	      1.62982761	     -0.99219640	     -1.16113485	     -0.96182603	      1.66727395	     -0.44439135	     -0.64222265
      0.38500000	     26.18241427	     22.23074519	     -1.40061360	      2.00071951	     49.62399809	    -27.84570875	    -41.05672245	      7.67154516	     -1.24428063	     51.85586688	     -1.89045545	     -3.35864136	      3.54872657	     22.48002864	     20.64739212	     32.63636977	     -9.69425633	      2.45006344	      1.50563155	     -1.22619567	     -1.19043818	     -1.08726451	      1.50873309	     -0.41907388	     -0.60665032
      0.39000000	     27.61661314	     14.88710497	     -3.92039923	     -9.86411813	     48.30257310	    -23.36448896	    -40.50188705	      6.09005984	     -1.34831849	     52.27402641	     -2.90171368	     -3.23772816	      5.28424618	     18.23361541	     15.69127692	     31.83255649	    -10.66016285	      2.15945347	      1.49498137	     -1.47924781	     -1.20527444	     -1.15291790	      1.41941995	     -0.38476530	     -0.59174115
      0.39500000	     26.37174540	      6.15739924	     -5.99261094	    -23.20272392	     36.38564385	    -24.24292897	    -42.76810562	      4.88964333	     -0.93218251	     52.65531807	     -3.74065764	     -3.09604183	      6.95907908	     12.25286950	     11.11844769	     31.39597696	    -11.46446432	      1.84925184	      1.60118398	     -1.68881557	     -1.22059011	     -1.15591913	      1.40864871	     -0.32877334	     -0.61213571
      0.40000000	     22.91963423	     -1.54209293	     -5.95061234	    -32.40980884	     16.39226091	    -29.96170322	    -47.14011905	      4.33100103	     -0.10295853	     52.86485032	     -4.70633748	     -2.94700051	      8.36976573	      5.43500335	      9.05664971	     31.30834273	    -11.89138513	      1.65224886	      1.80212483	     -1.88042268	     -1.23823397	     -1.11887359	      1.48476071	     -0.24419857	     -0.67814619
      0.40500000	     17.70444611	     -6.02377185	     -3.69016088	    -33.09463770	     -4.54682794	    -38.55623392	    -52.43442806	      4.29526520	      0.90203330	     52.89519945	     -6.18387406	     -2.69861210	      9.14953091	     -0.59148451	     10.39014964	     31.50639871	    -11.86003068	      1.58444513	      2.05253492	     -2.16444097	     -1.24478288	     -1.09269262	      1.64033128	     -0.13692932	     -0.78778174
      0.41000000	     11.40746011	     -6.07562945	     -0.70175139	    -24.33505538	    -18.69298029	    -47.00408916	    -57.27368883	      4.52177344	      1.75973420	     53.03388989	     -8.01756895	     -2.32120834	      8.64817758	     -3.81680298	     14.14168752	     31.87443817	    -11.53681239	      1.60844960	      2.28429727	     -2.50712811	     -1.22441029	     -1.16092103	      1.84101807	     -0.02390852	     -0.90722978
      0.41500000	      4.79730634	     -1.71228413	      0.94678485	    -10.06320291	    -21.45699859	    -52.85379541	    -60.54245061	      5.03982229	      2.16841102	     53.56771760	     -9.58756593	     -1.83718452	      6.20517737	     -3.00847796	     18.09889404	     32.24290423	    -11.25086973	      1.75564396	      2.41806425	     -2.79995081	     -1.15956623	     -1.41535574	      2.03524528	      0.07521720	     -0.98924198
      0.42000000	     -1.75924638	      5.74299720	      0.69798452	      2.36201010	    -12.72992023	    -54.78744277	    -61.86655408	      6.31625570	      1.96790260	     54.39633794	    -10.05904436	     -1.29952207	      1.75109990	      1.19403844	     20.68324390	     32.44646031	    -11.22816480	      2.17642234	      2.38964020	     -2.93399881	     -1.04241441	     -1.88585826	      2.19266890	      0.14444967	     -1.01118535
      0.42500000	     -8.15782186	     14.50756163	     -0.16610557	      6.67527618	      4.55342315	    -52.23666746	    -61.69857350	      8.80868112	      1.20295313	     55.06619861	     -9.21729129	     -0.63772409	     -3.68020361	      6.47467969	     21.98028487	     32.33687916	    -11.41089951	      3.00548476	      2.17572829	     -3.03208793	     -0.87881437	     -2.47836544	      2.32858902	      0.17106512	     -1.00678478
      0.43000000	     -6.85791071	     23.79285965	     -0.24850913	     10.53103176	      7.51618452	    -43.79810462	    -55.59357009	     11.79070849	      0.22203992	     55.30563086	     -7.29614451	      0.11777899	     -8.41388758	     10.52721843	     22.37945396	     27.59375987	    -11.60019537	      4.19115995	      1.73843125	     -3.15920359	     -0.69828833	     -1.79277011	      2.47164127	      0.42894783	     -1.01594452
      0.43500000	      6.75112869	     24.08791538	     -0.06060001	     21.34045912	     -6.02441755	    -21.16586297	    -40.51510594	      7.50954093	     -0.07425840	     55.16107605	     -4.80005298	      0.78376965	    -11.27420498	     12.33954338	     21.23598850	     16.01836833	    -11.67389227	      1.55493518	      1.22532802	     -3.24275753	     -0.53907059	     -0.23719144	      2.62094084	      0.04626578	     -1.04441746
      0.44000000	     17.69868436	     19.47569496	     -0.40795409	     23.69100495	    -25.19605645	      8.36014188	    -29.78900084	      1.41574430	      0.22738712	     54.86787103	     -2.17820976	      1.07859617	    -12.22335019	     11.93204315	     17.81368126	      5.74325217	    -11.71134530	     -1.81451269	      0.99842773	     -3.11063551	     -0.43643340	      1.35845340	      2.75567748	     -0.14397554	     -1.06987199
      0.44500000	     26.21030105	      8.67839438	     -0.96278207	     19.04075418	    -59.83759304	     42.49472702	    -23.32061633	     -8.89652704	      1.65668491	     54.63511272	      0.27330528	      0.76129248	    -11.98772214	      9.71023122	     12.86606802	     -3.95311990	    -11.91858147	     -6.83032595	      1.32375893	     -2.61296497	     -0.41454753	      3.80799801	      2.87078553	     -0.05117729	     -1.07450163
      0.45000000	     24.14542362	     -4.91985512	     -0.25495158	      1.68923813	   -111.16406768	     75.64267331	    -27.71568890	    -22.42124888	      3.80254456	     54.37729520	      2.37715972	     -0.25086146	    -11.16660647	      6.24150409	      8.46946192	     -9.09401843	    -12.40353137	    -13.13024707	      1.89800204	     -1.69232300	     -0.47601142	      5.71500866	      2.98001215	      0.01250165	     -1.05776545
      0.45500000	      8.44533432	    -10.58864732	      3.03799157	    -29.20917612	   -173.21403526	     95.49008263	    -44.66279695	    -31.43409748	      5.54876607	     53.64466112	      4.04724849	     -1.80532785	     -9.66796297	      2.07725398	      6.50771239	     -8.29690287	    -13.01546314	    -17.03743027	      2.34954004	     -0.42041815	     -0.59279219	      6.49501531	      3.09088012	      0.33170099	     -1.02897235
      0.46000000	     -8.52091120	     -0.61171302	      7.97300931	    -59.84125697	   -244.28998283	     90.58880170	    -62.69911680	    -30.56681889	      6.09469921	     51.88208517	      5.00874133	     -3.34504659	     -6.85854870	     -2.62475563	      7.61847864	     -8.79229074	    -13.41096883	    -16.29652455	      2.39912638	      0.80678098	     -0.70564349	      7.35447953	      3.19195235	      1.27845573	     -1.01149645
      0.46500000	    -16.87716475	     12.62648774	     12.76548728	    -79.57491937	   -320.65375757	     68.94638598	    -73.11180390	    -30.22579592	      6.89790686	     49.05287356	      5.27521861	     -4.31836306	     -2.13516755	     -8.27945329	     10.89281827	    -17.05463221	    -13.31371120	    -16.77416145	      1.99217842	      1.60790504	     -0.76127698	      8.10967404	      3.26295050	      2.41579153	     -1.01851696
      0.47000000	    -18.43801140	      6.57726090	     16.61394633	    -91.14491916	   -366.80837095	     51.18162842	    -76.32773667	    -45.44196005	     10.80119075	     45.76312296	      5.18473895	     -4.46115244	      4.67536037	    -15.18245612	     14.13165436	    -31.29898056	    -12.65700657	    -25.96131484	      1.46916112	      1.81323345	     -0.73539816	      6.33284525	      3.28878603	      3.72221981	     -1.04399411
      0.47500000	    -14.34429884	    -17.08491220	     18.14967874	    -97.48305652	   -321.09907573	     35.25885609	    -70.79436476	    -68.14079594	     17.19963031	     42.82565161	      5.20526045	     -3.96593365	     13.23754676	    -22.34468459	     15.21512075	    -47.05090479	    -11.54627932	    -39.35182887	      1.23317012	      1.59991441	     -0.63643939	      1.69920960	      3.26382429	      5.79618423	     -1.05977583
      0.48000000	     -5.67776342	    -28.10750735	     14.85796798	    -93.30943515	   -168.37833530	     -6.60143114	    -56.66926852	    -72.25174502	     21.34148151	     40.65834199	      5.34480639	     -3.25327794	     22.65766330	    -27.40871695	     13.68432024	    -61.71033380	    -10.17685922	    -43.98586975	      1.55877446	      1.27888409	     -0.49045819	     -4.93323863	      3.18833018	      9.11239459	     -1.03469540
      0.48500000	      2.18287879	    -14.31594013	      6.08203330	    -68.23752811	     36.54694866	    -75.00350629	    -39.68049760	    -55.97304427	     21.06827226	     39.10361351	      5.22987046	     -2.76406651	     31.61731773	    -28.19926584	     10.57651175	    -76.65190672	     -8.78713490	    -39.04377882	      1.87889226	      1.14594267	     -0.33000529	    -14.51043482	      3.06035545	     13.43881526	     -0.94624926
      0.49000000	      5.56208103	     -4.56909130	     -5.14059833	    -16.89462982	    228.17139899	   -122.58485484	    -22.85006336	    -52.16828839	     21.27266178	     37.60515194	      4.62851865	     -2.73862050	     38.89009626	    -24.70741506	      6.72473205	    -97.18129132	     -7.59888894	    -40.81896325	      0.65072156	      1.33842607	     -0.18279159	    -26.27654952	      2.87161823	     16.50761577	     -0.79252961
      0.49500000	     -1.79756455	    -19.78388584	    -14.32891483	     46.85578139	    363.67051708	   -114.26781731	    -12.18348010	    -78.48809585	     26.10374406	     35.52812439	      3.85208210	     -3.19053517	     43.75173899	    -19.85252562	      1.66781895	   -121.77239997	     -6.72598511	    -57.37297203	     -2.86074142	      1.85292287	     -0.06611883	    -38.76856180	      2.61208579	     17.12261579	     -0.59206564
      0.50000000	    -25.51345991	    -36.29399744	    -18.76138995	     97.34231673	    424.37208269	    -74.26985344	    -16.31669029	   -107.02804096	     31.46196944	     32.45864387	      3.50735456	     -3.99944999	     46.27240385	    -18.17022155	     -5.43206300	   -140.58966947	     -6.06248576	    -73.64761671	     -6.09650393	      2.63203908	      0.01455938	    -52.44284275	      2.29011322	     18.24577292	     -0.37824392
      0.50500000	    -58.69782723	    -31.91748923	    -18.14078197	    119.02868220	    411.83305665	    -37.88483656	    -33.89535277	   -111.97034653	     31.83053366	     28.41445995	      3.90564942	     -4.96769466	     47.79602710	    -23.15000640	    -13.85553975	   -149.15622819	     -5.27769348	    -76.41256529	     -6.82221000	      3.58559157	      0.06481862	    -66.97419388	      1.95833388	     21.86058240	     -0.19612377
      0.51000000	    -84.31476388	    -24.66578505	    -12.38588938	    114.70806796	    329.11352271	      0.34256643	    -53.11846916	   -109.25300506	     29.88251242	     23.93502994	      4.58635997	     -5.70481497	     50.59040828	    -34.95113411	    -20.98447150	   -153.97670360	     -4.07705159	    -74.35552388	     -6.74624474	      4.41828738	      0.09982397	    -80.98105520	      1.70711838	     25.78260333	     -0.09849958
      0.51500000	    -88.04634214	    -32.84652827	     -2.44918697	     96.91251341	    188.57837661	     52.40384372	    -62.65408675	   -118.88620408	     30.51027515	     19.97548326	      4.58713251	     -5.74658424	     56.39191724	    -49.97378731	    -24.23764449	   -162.43213007	     -2.55732056	    -78.49175179	     -7.90227709	      4.67745478	      0.13401250	    -94.00481243	      1.60825716	     28.10465963	     -0.11589128
      0.52000000	    -70.19854809	    -44.12046604	      7.97627343	     73.41748540	     32.35861015	    101.75388377	    -61.98921746	   -132.28637032	     32.32865794	     17.38022296	      3.23307254	     -4.92978243	     65.71699319	    -62.87672066	    -22.81683373	   -172.79523886	     -1.20572435	    -84.80978086	     -9.65751107	      4.10597348	      0.16917717	   -106.38343399	      1.65870872	     29.64608002	     -0.22598387
      0.52500000	    -40.55683710	    -45.13915040	     15.62204788	     47.94562580	    -88.52628501	    130.80159978	    -56.07202422	   -137.51291196	     32.66421214	     16.29273436	      0.72354207	     -3.65648769	     78.20765912	    -69.81792945	    -17.54114801	   -179.98201887	     -0.47662785	    -87.21990462	    -10.97077088	      2.97446204	      0.19158026	   -118.30337182	      1.78398116	     31.22117984	     -0.36042043
      0.53000000	    -10.01441541	    -41.07763374	     20.45782100	     23.54898673	   -148.96623542	    141.14402006	    -48.59417103	   -138.38698411	     32.70759872	     16.14635809	     -2.04052644	     -2.60494639	     92.43050573	    -70.11268200	     -9.87611255	   -182.64294944	     -0.42157679	    -87.80516091	    -12.10449464	      1.89757595	      0.18511565	   -129.65411183	      1.89571768	     32.31931340	     -0.45440993
      0.53500000	     13.96967493	    -37.14394840	     22.79268434	      3.08177966	   -155.70634173	    135.67636285	    -41.20701776	   -139.18394867	     33.43680753	     16.14137505	     -3.97839714	     -2.22094956	    105.67918290	    -65.16589494	     -1.45207240	   -182.62832006	     -0.75663121	    -88.98881431	    -13.58449496	      1.36340186	      0.14716461	   -140.31102370	      1.93759740	     32.56090447	     -0.48377535
      0.54000000	     31.25329393	    -30.54638336	     21.44656346	     -9.27651931	   -132.91249386	    113.26324059	    -32.22202873	   -137.09029653	     33.55493088	     15.61505414	     -4.20377344	     -2.59013008	    115.01559557	    -56.80162733	      5.96575815	   -183.07558003	     -1.18699646	    -89.51412430	    -15.33713768	      1.54782229	      0.09117561	   -150.35808124	      1.88568015	     32.34037776	     -0.45030794
      0.54500000	     42.08869756	    -21.56699068	     16.94818940	    -15.04683780	   -101.69565180	     81.72956191	    -21.45019076	   -131.07521189	     32.34867019	     14.18436649	     -2.33218773	     -3.62076237	    118.43445520	    -47.00007091	     10.80891977	   -184.26889807	     -1.56201410	    -88.44736156	    -17.07336567	      2.42828016	      0.03924315	   -159.88400814	      1.73668395	     31.98470769	     -0.35301254
      0.55000000	     41.40497242	    -14.13253601	     12.83905905	    -23.17453865	    -69.41389504	     55.40484938	    -13.91937275	   -123.27934584	     30.17479351	     11.80875872	      1.15417796	     -5.10312569	    115.30320835	    -38.15154495	     12.88660143	   -182.15979791	     -1.76505271	    -85.75332094	    -18.56023416	      3.83339505	      0.01455379	   -168.72297043	      1.50769217	     31.50915390	     -0.19086821
      0.55500000	     29.35894534	     -9.79358833	     12.72751914	    -35.06581336	    -38.07938551	     43.39170441	    -11.25089480	   -115.81487052	     27.39741488	      8.75401812	      4.80503600	     -6.63598748	    106.90422847	    -32.37409508	     14.00163496	   -174.87514687	     -1.60869109	    -81.67054492	    -19.64423498	      5.38717231	      0.03568215	   -176.54044190	      1.23269824	     30.96594835	      0.01793990
      0.56000000	     16.55967512	     -8.60589163	     17.78840865	    -39.84601856	    -11.47788572	     46.43869050	     -7.43810282	   -111.16145398	     24.56119618	      5.39958475	      6.89391344	     -7.73703150	     96.61285557	    -30.35246003	     16.29650122	   -165.74602719	     -0.91989402	    -77.54076210	    -20.38586832	      6.61848646	      0.10890045	   -183.09078951	      0.95063780	     30.39805913	      0.23547091
      0.56500000	     11.17835230	    -10.71982012	     26.54835113	    -30.67103447	      9.70147365	     60.04516744	      1.16987287	   -110.87934582	     22.35484195	      2.01443319	      6.62534552	     -8.10308291	     88.32202992	    -30.86485913	     20.02857141	   -157.25433650	      0.26455769	    -74.65445669	    -20.85708371	      7.20933976	      0.21743470	   -188.33666974	      0.70029780	     29.79211086	      0.41706736
      0.57000000	     10.82696528	    -15.30845590	     35.73612273	    -13.65692421	     27.27347172	     78.50754511	     10.36097394	   -113.60092141	     21.00479882	     -1.21988900	      4.59850524	     -7.68616709	     83.89726702	    -31.58081739	     23.42588467	   -147.90940891	      1.57597013	    -72.76243648	    -20.95748084	      7.06307737	      0.31802784	   -192.33936670	      0.53008079	     29.19802924	      0.51524186
      0.57500000	     10.32518130	    -20.48689001	     41.76463353	      2.24690009	     37.88928260	     96.13266319	     15.52345734	   -116.12261840	     20.06564821	     -4.02588146	      2.01511103	     -6.57628400	     82.02704678	    -30.87580691	     24.33487185	   -136.56707721	      2.47463730	    -70.71708954	    -20.64366089	      6.19780859	      0.35866337	   -195.07286463	      0.49954838	     28.71654452	      0.48338609
      0.58000000	      8.03262948	    -24.37328608	     42.68073814	     12.41532542	     34.45096845	    105.64893299	     16.65052460	   -115.53806546	     18.79526598	     -6.11115151	     -0.26783433	     -4.99161315	     79.64112884	    -29.07646169	     21.91866275	   -124.59719694	      2.67961027	    -67.56767697	    -20.07343877	      4.77811482	      0.31194514	   -196.40669175	      0.63782325	     28.38277334	      0.30595436
      0.58500000	      3.03493011	    -26.16270345	     39.29449920	     12.87833955	     16.23483947	     99.85070026	     14.52009962	   -110.66031557	     16.82535744	     -7.47056676	     -1.91738677	     -3.34733703	     74.60210673	    -27.75560859	     17.26403910	   -112.72568470	      2.40327259	    -62.96024381	    -19.41164007	      3.21694355	      0.19661372	   -196.22792388	      0.88671924	     28.10445638	      0.03547415
      0.59000000	     -6.06363269	    -26.94651879	     34.26163959	      2.67721436	     -6.04260760	     76.69766982	      9.05652970	   -102.70308845	     14.51558485	     -8.40413740	     -2.81985236	     -2.11557866	     67.00424314	    -28.09555910	     12.42454544	    -99.80418028	      2.06270099	    -57.37757858	    -18.67044942	      2.01719634	      0.06503477	   -194.44675500	      1.11706674	     27.71012290	     -0.22399990
      0.59500000	    -17.06556637	    -28.49171393	     29.45808751	     -7.43120052	    -17.56216823	     40.45545680	      3.20111632	    -93.88404869	     12.36941403	     -9.09997517	     -2.79124732	     -1.54855326	     58.27491083	    -30.00794002	      8.67394582	    -86.04357985	      1.82983664	    -51.78775035	    -17.82032392	      1.45675435	     -0.03262223	   -190.93282254	      1.22722215	     27.09860931	     -0.38825136
      0.60000000	    -24.35201296	    -30.51277070	     24.35867659	     -1.15481157	    -11.11363662	     -1.87470013	      2.10426296	    -84.97547131	     10.32668454	     -9.38071544	     -1.63212078	     -1.57872035	     49.91557987	    -32.17919597	      5.76271197	    -73.77982910	      1.56090081	    -46.59796293	    -16.89101246	      1.48040855	     -0.07371559	   -185.63275728	      1.21082666	     26.33967515	     -0.44052781
      0.60500000	    -24.76964063	    -30.48103322	     17.68691400	     24.41290739	      8.86986774	    -42.68846538	      7.07853045	    -75.49736256	      8.10136037	     -9.12826302	      0.36574166	     -1.91475725	     43.05709441	    -32.80242930	      2.79079781	    -64.08160654	      1.12120109	    -41.56476792	    -15.91752353	      1.81466820	     -0.06037808	   -178.70365307	      1.12499404	     25.52067725	     -0.41406535
      0.61000000	    -19.01725850	    -25.84743438	      9.75436201	     54.36128349	     30.83868180	    -74.38585212	     15.20611487	    -65.32108175	      5.66717383	     -8.71308631	      2.15220134	     -2.18070101	     38.43890622	    -30.74822095	     -0.69657793	    -55.99472952	      0.63616044	    -36.49076948	    -14.90412945	      2.11356839	     -0.00537187	   -170.36379118	      1.02797592	     24.61604487	     -0.35427373
      0.61500000	     -8.90811159	    -16.58391404	      2.34635776	     70.58364769	     44.59662642	    -90.77883629	     23.52356502	    -55.25055265	      3.22994480	     -8.66056095	      2.67996779	     -2.15689018	     36.42945129	    -26.19326829	     -4.62875681	    -48.65655609	      0.36340857	    -31.52420394	    -13.83643058	      2.17065503	      0.06957057	   -160.71403034	      0.96012074	     23.56499515	     -0.29819636
      0.62000000	      3.14926371	     -5.91691042	     -3.06739160	     66.28116277	     47.79639746	    -89.68680891	     30.51452805	    -46.60344833	      1.06998103	     -9.13329170	      1.79630620	     -1.92719794	     36.76756844	    -20.27664547	     -8.88528692	    -41.95850442	      0.42833220	    -26.98569364	    -12.68540320	      2.03615339	      0.13102250	   -149.83437334	      0.94920985	     22.36430546	     -0.27033350
      0.62500000	     13.44889753	      1.77273531	     -6.31305651	     47.90386471	     46.48757720	    -74.59016861	     35.10995155	    -40.33334657	     -0.57157131	     -9.92790084	      0.15017510	     -1.79343485	     38.32627821	    -14.43747553	    -13.47013602	    -35.74033491	      0.74608348	    -23.09963482	    -11.40869122	      1.93961195	      0.14240169	   -137.88516445	      1.00565509	     21.03812502	     -0.27877451
      0.63000000	     18.21513299	      3.88241545	     -8.15813155	     27.75395464	     50.17860286	    -53.72485507	     36.23157884	    -36.47826454	     -1.55791592	    -10.74958470	     -1.63870760	     -1.92229806	     39.60774845	     -9.89032904	    -18.31107294	    -29.44433728	      1.12518095	    -19.89791686	     -9.96715400	      1.98606205	      0.08276915	   -125.04479759	      1.12520289	     19.58179093	     -0.32623168
      0.63500000	     16.21476655	      0.40686909	     -9.46469377	     15.85080221	     63.42355301	    -36.58327041	     33.74059403	    -34.14773776	     -1.91432889	    -11.37155112	     -3.24206764	     -2.19276830	     39.43218323	     -7.41149659	    -22.97831631	    -22.76119834	      1.38963442	    -17.24041768	     -8.37863305	      2.04644379	     -0.04343762	   -111.45153552	      1.30092066	     17.95909737	     -0.41984436
      0.64000000	      9.55712559	     -7.16586142	    -10.59793769	     15.28765924	     80.56243160	    -28.92475905	     29.00974622	    -31.88452523	     -1.84359494	    -11.70883627	     -4.24098727	     -2.42390222	     37.12916279	     -7.34480719	    -26.72183277	    -16.12924417	      1.45087666	    -14.82049458	     -6.74548309	      1.98627900	     -0.21206389	    -97.32195460	      1.51999278	     16.16998499	     -0.55837559
      0.64500000	      1.40557672	    -17.04067074	    -11.46220069	     21.99633949	     90.64716996	    -29.97213928	     23.60756525	    -28.48734939	     -1.59266220	    -11.87318050	     -3.99538832	     -2.63354546	     32.66373394	     -9.43724332	    -28.91503693	    -10.14266962	      1.35378073	    -12.32150455	     -5.20116445	      1.90160755	     -0.39109267	    -83.08190834	      1.75109782	     14.27359437	     -0.71480064
      0.65000000	     -6.01069683	    -26.93948509	    -11.81122839	     29.11110916	     87.16557661	    -35.29506438	     18.27460083	    -23.80151514	     -1.29590454	    -12.11548655	     -2.51186053	     -2.73337201	     26.75525307	    -12.70710860	    -29.29249501	     -5.02926505	      1.28490531	     -9.71471324	     -3.84919575	      1.78446815	     -0.54341067	    -69.20274629	      1.95402242	     12.31546136	     -0.86346852
      0.65500000	    -11.54227530	    -34.95467698	    -11.19358028	     31.99519311	     70.80176682	    -39.48553727	     13.30436608	    -18.69619021	     -0.96284593	    -12.57637976	     -0.16305420	     -2.74300282	     20.39650921	    -15.73633658	    -27.82760736	     -0.80181952	      1.46565511	     -7.32943617	     -2.75101165	      1.70170560	     -0.64340524	    -56.11057278	      2.09401167	     10.29414798	     -0.97657495
      0.66000000	    -14.23572025	    -40.02728970	     -9.54915465	     30.92710123	     44.53275171	    -38.22970452	      9.51326431	    -14.06594008	     -0.60407139	    -13.02187099	      2.87264664	     -2.92585171	     13.99762316	    -17.03518530	    -24.92893011	      2.36665839	      1.99947193	     -5.42979125	     -1.91294587	      1.91874616	     -0.69274704	    -44.32110897	      2.16229446	      8.29154991	     -1.02677741
      0.66500000	    -13.18690824	    -41.00106121	     -8.10315466	     30.17228205	      9.59953767	    -30.74057476	      8.24828862	     -9.99233371	     -0.30280745	    -12.95004788	      6.09065388	     -3.32683890	      7.14073969	    -15.24717413	    -21.81981197	      4.14832379	      2.83463269	     -3.84831004	     -1.29239572	      2.41684121	     -0.71129165	    -34.26521773	      2.18996958	      6.50091829	     -1.02504077
      0.67000000	     -8.37909856	    -37.81509053	     -8.73141145	     33.80271754	    -34.03459825	    -17.99106501	     10.20090005	     -6.05464817	     -0.12545286	    -11.82481726	      9.31873947	     -4.03457411	     -0.78966950	     -9.69786662	    -20.21620096	      4.38489728	      3.83551032	     -2.25426714	     -0.84476357	      3.21539779	     -0.73215271	    -25.97666247	      2.22161481	      5.04299539	     -0.98944257
      0.67500000	     -0.49995206	    -31.45248014	    -12.43398462	     42.91962943	    -84.32966792	     -3.32221253	     15.35842127	     -2.13743432	     -0.07707011	     -9.44546748	     12.11389499	     -4.90747462	     -9.93893041	     -1.17575676	    -21.29998282	      2.99717318	      4.91711072	     -0.56375197	     -0.58219161	      4.11563395	     -0.77084772	    -19.15217485	      2.29126450	      3.86438708	     -0.94621425
      0.68000000	      9.13112057	    -22.82683774	    -18.37638229	     55.41949504	   -133.91284287	      6.45245122	     22.94572347	      1.27009229	     -0.10685088	     -6.09567310	     12.88535060	     -5.31264965	    -19.74666250	      8.21270303	    -24.72244493	      0.38246368	      6.02981637	      1.04181391	     -0.51558637	      4.32160706	     -0.79836239	    -13.59544536	      2.42146123	      2.83646918	     -0.94435199
      0.68500000	     17.89882095	    -13.46936463	    -24.27132055	     65.76352341	   -171.99777701	      6.78158398	     30.69896930	      3.68790884	     -0.10654488	     -2.53168796	     10.89566886	     -4.93981947	    -28.93023270	     16.32426401	    -28.42409594	     -2.03187529	      7.13456693	      2.46165735	     -0.51291865	      3.39821236	     -0.76397197	     -9.45267242	      2.61083303	      1.96306277	     -0.99288800
      0.69000000	     22.93663184	     -3.78476824	    -27.71632784	     67.36377093	   -189.38542562	     -1.95550290	     36.34977591	      5.01105693	      0.01845926	     -0.25904591	      5.95780225	     -3.62051457	    -35.92559241	     22.02213906	    -29.85212847	     -3.02075557	      8.38068794	      3.79315387	     -0.38285765	      1.05321782	     -0.60846380	     -6.53840002	      2.84167359	      1.38502796	     -1.09771087
      0.69500000	     22.78746268	      5.00090327	    -27.54061976	     57.31028049	   -181.93648102	    -14.06157417	     39.70165172	      5.33281357	      0.24931202	     -1.04980396	     -0.16010081	     -1.79785825	    -39.72608577	     25.09025945	    -27.82020953	     -2.89441641	     10.15430733	      5.06315956	     -0.11384156	     -2.10279953	     -0.30612595	     -3.96402712	      3.06387004	      1.06451530	     -1.21899480
      0.70000000	     16.65746578	     11.77787363	    -24.74757663	     37.62154314	   -150.99938167	    -26.02677959	     41.32471542	      5.18213253	      0.49653297	     -6.15752572	     -5.28119848	     -0.00273633	    -40.25473642	     25.55600708	    -23.12113983	     -2.12730775	     12.86553247	      6.15682454	      0.16376954	     -5.18429141	      0.13479499	     -1.33500877	      3.20915675	      0.76454827	     -1.30807698
      0.70500000	      2.29009413	     15.89172043	    -21.51323424	     12.16621489	   -100.35516214	    -39.77820935	     39.08968277	      5.12951903	      0.80874716	    -15.54974412	     -8.39302360	      1.50337284	    -38.13576015	     23.34565189	    -17.39021330	      0.76061258	     16.60513106	      6.51075319	      0.36994922	     -7.68092205	      0.68121918	      0.65853819	      3.21586203	      0.07524727	     -1.33892954
      0.71000000	    -15.58547738	     19.12231808	    -19.52922586	    -21.71090201	    -58.28517514	    -58.58891198	     35.19439576	      6.29203663	      1.18451460	    -27.62403220	     -9.17757479	      2.57677974	    -34.33623492	     18.67499064	    -11.67897046	      3.91349486	     20.99691549	      6.88791903	      0.68661918	     -9.25050572	      1.27852533	      0.91859242	      3.05344222	      0.19585472	     -1.28788456
      0.71500000	    -29.96568074	     21.60972103	    -16.43049795	    -51.43221616	    -23.33932703	    -80.35175627	     32.93528689	      7.11569580	      1.49218164	    -40.16723951	     -9.04372779	      3.37350637	    -29.85014980	     12.72363921	     -6.03392224	      5.66163643	     25.37478976	      6.66394341	      0.87268702	    -10.29228811	      1.87614970	      1.40912929	      2.75714449	      0.21788176	     -1.18683117
      0.72000000	    -37.41619394	     24.71200052	    -10.88685153	    -72.47757291	     -2.52181324	    -98.40019809	     33.26695656	      6.36461207	      1.67086899	    -51.04096949	     -8.89950794	      3.92721966	    -25.58266486	      7.53754835	     -0.20667512	      5.43016626	     29.12318779	      5.55369887	      0.88483437	    -11.03024042	      2.41786174	      1.99143892	      2.40169616	      0.12020706	     -1.06667648
      0.72500000	    -38.06500043	     29.03786180	     -3.79396817	    -81.64125656	      4.45068267	   -107.46528433	     35.98268596	      3.92384235	      1.62922482	    -59.06785702	     -8.98907760	      4.24578194	    -22.22232378	      4.73209077	      5.14621728	      3.46947219	     31.97147235	      3.74004923	      0.73502468	    -11.54887767	      2.85843297	      2.48869584	      2.06101404	     -0.05686496	     -0.96096083
      0.73000000	    -34.61443032	     33.39600046	      1.60611599	    -79.83260382	      3.20076871	   -107.49462279	     40.08757366	      0.89540739	      1.28502737	    -64.17613956	     -8.95838151	      4.39684675	    -19.87913922	      4.18846615	      8.01254028	      0.49524393	     33.94907689	      1.80301304	      0.46409503	    -11.87434972	      3.17564990	      2.76489992	      1.75505954	     -0.23903256	     -0.90222129
      0.73500000	    -29.77169572	     34.05215587	      2.12292922	    -70.66546293	      1.32710011	    -99.91433822	     44.35387950	     -1.47219719	      0.62952878	    -66.43402069	     -7.31810475	      4.43097456	    -18.13170524	      4.13765841	      6.27945836	     -2.78658799	     35.21107964	      0.30374013	      0.12167838	    -11.57508464	      3.35885863	      2.77830980	      1.42233554	     -0.36586541	     -0.87872377
      0.74000000	    -24.36234103	     27.59458576	     -2.38959229	    -55.58861926	      4.37979949	    -84.45625997	     47.92761894	     -2.90518895	     -0.26758468	    -65.47515216	     -3.18379707	      4.38080210	    -16.64689517	      2.44588867	     -0.22480629	     -5.93143361	     35.90082036	     -0.54648381	     -0.24749587	    -10.28759267	      3.40971220	      2.58483854	      0.96631637	     -0.42132695	     -0.86323394
      0.74500000	    -17.66002188	     13.64375054	     -8.64348813	    -33.75014643	     14.56611876	    -58.51340343	     50.55088266	     -4.02575561	     -1.30005854	    -60.96032637	      2.77956646	      4.20518560	    -15.44270075	     -1.93394444	     -9.11099702	     -8.71569469	     36.15493222	     -0.83999696	     -0.61043213	     -8.12140752	      3.34957207	      2.30214598	      0.32934541	     -0.43058687	     -0.84268314
      0.75000000	     -9.49144469	     -4.02011237	    -12.34285552	     -7.37170651	     32.48955194	    -20.67520130	     52.18876508	     -5.38214514	     -2.33777431	    -53.62864077	      8.59556250	      3.82267599	    -14.55635220	     -8.19081821	    -16.73927649	    -10.97459432	     36.12499127	     -0.75369304	     -0.93877274	     -5.77562933	      3.22525486	      2.05230586	     -0.46377895	     -0.43542924	     -0.83636310
      0.75500000	     -1.70079162	    -19.47210219	    -10.71510191	     15.49556122	     57.71599045	     25.16337429	     52.73151118	     -6.98032004	     -3.22965138	    -45.77217974	     12.33973747	      3.22157437	    -13.83005677	    -14.10932204	    -19.94216854	    -12.57544890	     36.02866949	     -0.45870275	     -1.20215989	     -4.10457870	      3.11107583	      1.90593199	     -1.31709989	     -0.46465761	     -0.86556574
      0.76000000	      2.27587456	    -29.81583666	     -3.71555541	     24.11488880	     86.79412480	     72.09917493	     52.09154215	     -8.74286395	     -3.81020761	    -40.64549372	     14.66788703	      2.72241228	    -13.09549306	    -17.56004946	    -17.36063267	    -13.48983558	     36.44200916	     -0.19335741	     -1.36981932	     -3.00022432	      3.21088070	      1.85759335	     -2.12805833	     -0.51827096	     -0.81846762
      0.76500000	     -0.30800264	    -31.10619060	      7.31641096	     11.54175205	    109.06613845	    106.87913576	     50.37285473	    -10.63699689	     -3.95554074	    -41.27722445	     12.92998941	      2.28446839	    -12.38191448	    -17.97771662	    -10.22151225	    -13.77575748	     36.95612073	     -0.17870201	     -1.42074819	     -3.83239646	      3.33949036	      1.84619736	     -2.68714109	     -0.57021698	     -0.85236377
      0.77000000	    -10.44803312	    -28.24869590	     18.25594665	    -23.01853796	    113.86338593	    125.79921776	     47.84639528	    -12.46812211	     -3.60752729	    -48.89660300	     10.92550279	      2.56190980	    -11.75878955	    -16.62164122	     -1.72779303	    -13.50166948	     38.19504440	     -0.53842341	     -1.35451965	     -5.05693023	      3.73668414	      1.81225061	     -2.93848413	     -0.60147881	     -0.73379965
      0.77500000	    -26.21712908	    -23.54792956	     25.81414303	    -72.15627011	     95.76244605	    125.47694733	     44.97719687	    -13.84587454	     -2.80635405	    -62.43081692	      9.34995161	      3.72871774	    -11.00555233	    -15.18257161	      4.75770310	    -12.74733947	     39.91097209	     -1.26787353	     -1.20303508	     -6.30554512	      4.35340631	      1.75394258	     -2.84031926	     -0.62732071	     -0.46697489
      0.78000000	    -43.20144226	    -17.04006536	     28.19250974	   -122.72990648	     59.31684142	    107.25805034	     42.47817828	    -14.32786819	     -1.75220303	    -78.55364924	      7.80460057	      5.52982144	     -9.71315649	    -13.91147080	      7.18148567	    -11.66021685	     41.50580185	     -2.17973857	     -1.02741937	     -7.50544789	      5.03098250	      1.72403410	     -2.44718758	     -0.67919638	     -0.14663571
      0.78500000	    -55.82974537	     -7.33486650	     25.16028580	   -161.04594729	     14.04560729	     76.48449138	     41.10986134	    -13.60854564	     -0.75294917	    -92.81051638	      5.47948495	      7.36249765	     -7.70713876	    -11.51463813	      5.20336643	    -10.49410581	     42.33168580	     -2.97076552	     -0.89062480	     -8.69406698	      5.56339191	      1.76893857	     -1.90737772	     -0.77112950	      0.10136189
      0.79000000	    -59.40652951	      5.53607761	     17.79435588	   -178.32948864	    -31.08151329	     39.87917452	     41.33170091	    -11.45185902	     -0.12535728	   -101.27952821	      2.23319876	      8.56039557	     -5.06621023	     -7.18069218	     -0.03830241	     -9.56217506	     42.01442899	     -3.30737475	     -0.83214306	     -9.73408962	      5.78209118	      1.88404561	     -1.41385394	     -0.88578256	      0.19657889
      0.79500000	    -51.95226052	     18.56585386	      8.39708243	   -172.66409483	    -67.63027082	      4.39160856	     43.07735958	     -7.82051649	     -0.06135499	   -101.77299551	     -0.99769281	      8.62327627	     -1.86782316	     -2.02000548	     -6.48636715	     -9.13105559	     40.52676825	     -2.98049925	     -0.85307201	    -10.26956845	      5.60077054	      2.01722384	     -1.14778124	     -0.98566253	      0.13409149
      0.80000000	    -35.07240990	     27.25015456	     -0.26722224	   -147.55054147	    -87.24155837	    -23.73610929	     45.72933786	     -3.20998080	     -0.50352330	    -94.31580254	     -2.65085638	      7.35799384	      1.80846144	      1.97049766	    -12.08275294	     -9.29736450	     38.08012692	     -2.07280575	     -0.91286473	     -9.92085259	      5.01926267	      2.09439463	     -1.23741595	     -1.03074144	     -0.03999652
      0.80500000	    -13.05564625	     28.31735211	     -6.24731534	   -109.69708846	    -84.93477213	    -40.36738678	     48.30697339	      1.29570517	     -1.17574125	    -80.94319640	     -1.29582598	      4.96635323	      5.85882686	      3.80908068	    -15.63503670	     -9.88120989	     34.96017095	     -0.93888245	     -0.95396933	     -8.46351839	      4.10745095	      2.06665869	     -1.70103238	     -1.00086562	     -0.26453753
      0.81000000	      9.45206205	     21.22005401	     -8.56117671	    -66.37270073	    -62.81351702	    -43.32843510	     49.91644606	      4.36025157	     -1.75249443	    -64.61146199	      3.71083194	      1.94302466	     10.01740217	      4.04693210	    -16.73966247	    -10.47999256	     31.35604094	     -0.01184117	     -0.94315104	     -5.85805510	      2.97702555	      1.95911550	     -2.39169190	     -0.91834056	     -0.47286101
      0.81500000	     29.06691483	      8.77060980	     -6.61835235	    -23.21272876	    -29.62410254	    -33.82571962	     50.22527202	      5.16659708	     -2.07640266	    -47.87637783	     11.06911467	     -1.26604308	     13.38335186	      3.75639314	    -15.13582887	    -10.74309155	     27.20150846	      0.48961702	     -0.88971387	     -2.58010029	      1.69998940	      1.85519001	     -3.01220322	     -0.83136013	     -0.64515042
      0.82000000	     42.99418489	     -6.77038375	     -1.05463975	     13.67423444	      7.21645263	    -14.34437882	     49.33971267	      3.83348289	     -2.14104495	    -32.50526894	     20.34348631	     -4.06800039	     14.64030016	      3.50921794	    -10.88408000	    -10.58501162	     22.93006760	      0.58381144	     -0.81736167	      1.52810241	      0.53985819	      1.82093919	     -3.28855100	     -0.77586346	     -0.64281149
      0.82500000	     48.68749634	    -20.33718585	      6.45956726	     35.52382582	     48.84801055	      7.56052531	     47.39233869	      1.20852751	     -1.93336983	    -19.71660704	     28.46532517	     -6.11392680	     13.23003534	      3.36528143	     -5.04362681	    -10.16877849	     18.76181340	      0.33909512	     -0.73409862	      5.54536663	     -0.37084492	      1.85881141	     -3.02921395	     -0.75878566	     -0.50066285
      0.83000000	     44.85236721	    -27.05266912	     13.27515286	     32.96456991	    106.65594509	     25.00672326	     44.51560472	     -1.57227438	     -1.42381712	    -10.05266556	     32.61902406	     -7.05249170	      9.98040938	      3.20940791	      0.46688679	     -9.75275604	     15.03636983	     -0.19238717	     -0.63733003	      8.56064656	     -0.88342281	      1.93063072	     -2.22546024	     -0.76862979	     -0.27157512
      0.83500000	     33.37013922	    -23.78492055	     17.01696557	      2.67500508	    193.48809677	     33.65915718	     40.97183782	     -3.66775917	     -0.58691312	     -2.83461091	     31.00895826	     -6.70049875	      6.52314795	      2.91885730	      3.66897655	     -9.48394050	     11.99503391	     -0.99742915	     -0.52795421	      9.89877376	     -0.92151044	      2.00168865	     -1.01208441	     -0.79869101	     -0.01975074
      0.84000000	     19.31094061	    -10.48458232	     16.00386822	    -48.39532999	    314.35243741	     32.73538755	     37.20712382	     -4.48698277	      0.40436108	      3.75021747	     24.00222161	     -5.11871189	      4.34562460	      2.81857214	      3.24450669	     -9.25967518	      9.75477222	     -1.87826387	     -0.41901063	      9.50890644	     -0.51366699	      2.05567938	      0.40545890	     -0.84067192	      0.20513833
      0.84500000	      8.15912073	     10.13042291	      9.65329122	   -105.22805999	    463.08506887	     25.72645374	     33.77005217	     -3.57646013	      1.12807052	     11.26693970	     14.16688762	     -2.60522723	      4.24891492	      4.05000916	     -0.85916629	     -8.81844738	      8.43892589	     -2.39416079	     -0.32870824	      7.91458097	      0.21611265	      2.08580004	      1.81673055	     -0.87309609	      0.36287887
      0.85000000	      2.66880201	     33.82824959	     -0.86533028	   -151.63165377	    623.87205624	     18.65652350	     31.25974493	     -0.62626270	      1.04509027	     19.24440577	      4.94933711	      0.36136371	      6.34310573	      7.84232414	     -7.04668443	     -7.98448118	      8.34319797	     -2.01062266	     -0.26654009	      5.73295490	      1.08733290	      2.08520762	      3.05852130	     -0.85772664	      0.39989646
      0.85500000	      1.76810297	     55.79725977	    -12.38586446	   -177.15501673	    776.44402733	     15.83284136	     30.32274972	      4.14606518	     -0.17601105	     24.55971242	     -1.40313583	      3.26938156	     10.40503325	     13.95002133	    -12.58214704	     -6.84813412	      9.85641960	     -0.44621840	     -0.22275772	      3.09438074	      1.90896333	      2.05610543	      4.05716292	     -0.76164592	      0.23428805
      0.86000000	      1.27832705	     70.92435676	    -20.67060368	   -179.64307358	    905.06691675	     17.32675952	     31.39979577	      9.39864481	     -2.26549688	     22.88265878	     -5.25667450	      5.79000444	     16.07069139	     19.80145656	    -15.08471994	     -5.72512246	     13.04942235	      1.94252820	     -0.16601026	     -0.51022119	      2.51952561	      2.02194106	      4.83240789	     -0.59377205	     -0.21422028
      0.86500000	     -4.69940051	     74.50245338	    -22.58512962	   -162.12193584	   1005.55499269	     20.80608376	     34.25530272	     12.89056600	     -4.38438820	     11.49104780	     -8.65866144	      7.84861331	     22.33732339	     21.87925706	    -13.79755230	     -4.94816518	     17.24439956	      4.24464952	     -0.05896884	     -5.50641814	      2.80600259	      2.01157873	      5.42887148	     -0.40373010	     -0.93729883
      0.87000000	    -22.01095428	     63.83246497	    -18.21466261	   -128.96624449	   1082.45685582	     26.11522256	     37.59330099	     12.58827838	     -5.53800984	     -8.91333754	    -12.30765375	      9.36455768	     27.25353484	     19.08184221	     -9.65475443	     -4.62624830	     21.13205471	      5.44910405	      0.11526613	    -11.05905782	      2.71479917	      2.03141601	      5.80669707	     -0.25413062	     -1.75274548
      0.87500000	    -53.79124699	     40.97818787	    -11.87911475	    -87.37930843	   1138.82174259	     34.46744370	     39.49270229	      8.35916636	     -5.34776159	    -35.20960990	    -14.27042940	      9.94421963	     29.29862777	     14.84294013	     -4.58766231	     -4.54664762	     23.53031762	      5.21696665	      0.32812140	    -15.08488399	      2.27763803	      2.05590940	      5.80566026	     -0.17503827	     -2.35122048
      0.88000000	    -97.29368205	     12.49629563	     -9.88773496	    -51.38295695	   1170.59868638	     42.89147179	     38.48239420	      2.32628928	     -4.31364914	    -63.94386574	    -11.45012665	      8.89439085	     29.59165305	     14.83430625	     -0.61728917	     -4.33258852	     24.08143717	      4.10498192	      0.51753035	    -15.39500234	      1.61593096	      2.04553111	      5.25402819	     -0.14786513	     -2.45069942
      0.88500000	   -142.79911885	    -13.68483572	    -15.89988100	    -39.02996688	   1171.61007880	     41.28573515	     34.47793887	     -2.71224913	     -3.28660011	    -91.88611160	     -2.98057704	      5.80745947	     32.00483227	     21.86764768	      1.00130044	     -3.73322767	     23.16306860	      3.00371680	      0.62757722	    -11.29328062	      0.90506526	      1.98447877	      4.15530255	     -0.13626307	     -1.97150425
      0.89000000	   -177.51688162	    -30.98527397	    -28.61388577	    -61.17213886	   1144.01249907	     17.34437581	     28.70086177	     -5.26687294	     -2.75471552	   -115.16738025	      7.25900097	      1.42107579	     40.12897216	     33.29649830	     -0.07961213	     -2.77780143	     21.35798631	      2.41713599	      0.64018355	     -4.62758328	      0.32290698	      1.90098479	      2.77322230	     -0.12665688	     -1.12433997
      0.89500000	   -192.36842901	    -36.65543314	    -43.75665381	   -111.24416427	   1103.26114542	    -32.75577403	     22.73784031	     -5.70260518	     -2.65411177	   -128.97771263	     13.17149213	     -2.50530760	     53.71135591	     43.37216853	     -3.73700009	     -1.73778842	     19.14833845	      2.27517205	      0.57924934	      1.36058513	     -0.01316968	      1.83828063	      1.50374189	     -0.12673595	     -0.28188805
      0.90000000	   -186.15685647	    -32.40894448	    -57.03503822	   -167.08884579	   1070.29135470	    -97.64493326	     17.73420295	     -5.27771668	     -2.69443809	   -129.34467518	     11.13420381	     -4.36078119	     68.21267701	     47.43867758	     -9.47052896	     -0.94659312	     16.87490779	      2.26711044	      0.48993700	      4.21436277	     -0.08816680	      1.81247528	      0.65743800	     -0.13843085	      0.24769216
      0.90500000	   -164.25671892	    -22.87262765	    -65.34438289	   -204.72500542	   1059.04553797	   -153.00310006	     14.18691972	     -4.97125849	     -2.69841093	   -115.62914293	      2.46697241	     -3.79911686	     78.20436604	     44.24914504	    -16.30666146	     -0.56501316	     14.71621257	      2.20358444	      0.41004834	      3.60399089	      0.01368057	      1.80729751	      0.33136046	     -0.15253110	      0.36588509
      0.91000000	   -134.82443753	    -12.95253695	    -67.08636605	   -212.47049797	   1073.76094775	   -172.52167263	     12.08056095	     -5.02635318	     -2.71002337	    -91.36672819	     -7.87331236	     -1.81958109	     81.20595105	     35.84903474	    -22.98561904	     -0.51039418	     12.66929963	      2.13250154	      0.35403314	      1.03847803	      0.15759178	      1.79335372	      0.42358369	     -0.15779093	      0.17266521
      0.91500000	   -106.35964694	     -5.79997530	    -62.22820663	   -194.22875463	   1115.50175328	   -141.46701506	     11.02367268	     -5.21815061	     -2.87622628	    -62.83633260	    -14.69277984	      0.10152153	     78.30757534	     25.97472629	    -28.03510055	     -0.58231621	     10.70039001	      2.21215456	      0.32086292	     -1.44164948	      0.23335763	      1.74021650	      0.73098608	     -0.14259077	     -0.14224041
      0.92000000	    -86.07017149	     -1.91060137	    -51.75792060	   -162.31059128	   1185.05728147	    -64.40608488	     10.39649957	     -5.26252635	     -3.24910843	    -36.47503984	    -15.48060026	      1.02925125	     72.15262882	     17.98409224	    -29.64075922	     -0.57164855	      8.93922511	      2.52028664	      0.30926662	     -2.54879305	      0.21384716	      1.62676884	      1.05324616	     -0.09929282	     -0.41413500
      0.92500000	    -77.05217464	      0.17790947	    -36.78504853	   -129.37057953	   1277.36656900	     37.09768886	      9.66192712	     -4.98208745	     -3.69413352	    -16.66922404	    -10.75369696	      0.88784248	     65.43174398	     13.31342375	    -25.92036095	     -0.29899931	      7.66686294	      2.96630252	      0.31530501	     -2.07587116	      0.15206468	      1.46206463	      1.25825439	     -0.04172417	     -0.55527365
      0.93000000	    -76.01808417	      2.52437949	    -18.54300818	   -105.60865487	   1375.70811347	    133.44880371	      8.72006763	     -4.27621494	     -4.01021954	     -4.86220451	     -2.86568934	      0.18869236	     60.92374497	     11.25265393	    -16.07895414	      0.30319250	      7.09706039	      3.37798947	      0.32020221	     -0.57428403	      0.12941797	      1.29367070	      1.30285926	     -0.00811772	     -0.55653874
      0.93500000	    -75.14587437	      6.60451958	      0.39695584	    -99.07688107	   1455.37804777	    198.54601226	      7.93151697	     -3.05025268	     -4.15303417	     -0.10645555	      5.26010168	     -0.40940470	     61.51665532	     10.18793884	     -1.92092916	      1.11530785	      7.22406242	      3.68647540	      0.29719935	      1.11226407	      0.20154963	      1.18018332	      1.21671514	     -0.02908007	     -0.46240158
      0.94000000	    -67.83328213	     12.56575319	     15.69349519	   -114.54207765	   1495.66193398	    219.56849681	      7.68570256	     -1.18150163	     -4.30189473	     -0.36317563	     11.27379098	     -0.50659726	     68.80247768	      9.13885341	     12.11045946	      1.90920381	      7.84389954	      4.00740314	      0.23363829	      2.31681610	      0.36705281	      1.15389799	      1.06517988	     -0.09821657	     -0.33337101
      0.94500000	    -53.67750361	     18.98712439	     23.17553608	   -149.52735232	   1490.56380462	    200.00238721	      7.88213993	      1.27297066	     -4.60535245	     -3.49007261	     14.23864386	     -0.18476034	     81.13445838	      8.22327057	     21.21401020	      2.52136568	      8.62696709	      4.44500303	      0.14022885	      2.86612753	      0.56172736	      1.21054000	      0.91321507	     -0.18873337	     -0.21713221
      0.95000000	    -38.30470811	     23.57512045	     21.30091444	   -191.12090292	   1451.64171433	    155.20631269	      7.89054975	      3.73158952	     -4.89677414	     -7.54482502	     14.61331633	      0.11315390	     93.78684162	      8.34616474	     22.86142118	      2.92116348	      9.22060189	      4.83926912	      0.04387434	      3.02961135	      0.68734332	      1.31682835	      0.80495874	     -0.28400029	     -0.14082501
      0.95500000	    -29.01273119	     25.04246153	     11.36314838	   -219.01891727	   1402.10457051	    104.55743342	      7.09552537	      5.29325876	     -4.83879342	    -10.98482356	     13.48560076	     -0.02347360	    101.65255448	     10.94316769	     17.46084580	      3.13103767	      9.44968710	      4.88025215	     -0.02250720	      3.18089520	      0.67719945	      1.41846771	      0.75569874	     -0.37054750	     -0.11128478
      0.96000000	    -30.60029306	     24.45353115	     -3.98294285	   -215.09597444	   1364.86691543	     63.91485990	      5.47086446	      5.49835456	     -4.34257597	    -13.02110806	     11.74411370	     -0.61453101	    101.69731292	     17.12205507	      7.23841641	      3.14404516	      9.44568204	      4.48131718	     -0.03395215	      3.46285241	      0.55273078	      1.46172687	      0.74842723	     -0.41903556	     -0.11539992
      0.96500000	    -43.19490682	     23.89323293	    -21.33708794	   -173.51368554	   1351.00739355	     41.04111741	      3.60681545	      4.63431521	     -3.69185933	    -13.53287258	      9.72564904	     -1.27745647	     93.59632635	     25.93356523	     -4.87352586	      2.96221252	      9.47201002	      3.89775353	      0.00977112	      3.69457741	      0.40615680	      1.43004162	      0.74528728	     -0.40233453	     -0.13166391
      0.97000000	    -62.07783013	     24.08091309	    -36.51411856	   -104.32991857	   1356.32969483	     36.05789927	      2.20700318	      3.25456032	     -3.27291359	    -12.45697723	      7.43212250	     -1.58445027	     79.34414665	     34.07215620	    -15.76463376	      2.69568712	      9.61686885	      3.48814599	      0.07924159	      3.58268298	      0.31960240	      1.36593888	      0.71966633	     -0.33294249	     -0.14816955
      0.97500000	    -80.07126916	     24.25503046	    -45.83419770	    -27.23968258	   1368.22683959	     45.22882161	      1.58370146	      1.69787839	     -3.29006489	     -9.46521232	      4.92076879	     -1.41223886	     62.44370802	     38.23976896	    -22.89632751	      2.56094002	      9.71552246	      3.45565222	      0.12922042	      3.01151107	      0.30940471	      1.34685196	      0.67648936	     -0.26621431	     -0.16531320
      0.98000000	    -91.23655922	     23.76508917	    -48.05999244	     40.48316553	   1376.32807039	     63.08550126	      1.54022553	      0.11398198	     -3.67777206	     -4.24536589	      2.40094967	     -0.94262426	     46.80364298	     37.40554431	    -25.22791484	      2.73674644	      9.53237312	      3.76370381	      0.12594855	      2.10790337	      0.34120368	      1.41848775	      0.63859443	     -0.25757519	     -0.18588598
      0.98500000	    -92.97311648	     22.71418957	    -44.83507093	     92.15862050	   1377.10610077	     81.33193930	      1.58817920	     -1.30008895	     -4.14316051	      3.17602008	     -0.04035290	     -0.40905802	     35.52881839	     32.59755067	    -23.43722916	      3.21592692	      8.94833003	      4.17236025	      0.07177623	      1.05289427	      0.37259796	      1.55171081	      0.62708366	     -0.32038582	     -0.21465791
      0.99000000	    -85.53341809	     21.70906304	    -39.35652348	    129.38339244	   1368.69787275	     89.07616282	      1.29264335	     -2.22600312	     -4.33174950	     12.36399372	     -2.73272690	      0.12180620	     29.89782806	     25.51359852	    -19.16799077	      3.82350960	      7.99866411	      4.38663035	      0.00225923	     -0.13016405	      0.38164029	      1.67700481	      0.65457489	     -0.42681634	     -0.26403105
      0.99500000	    -70.75133570	     21.59444094	    -34.42124395	    152.82427799	   1343.34690870	     78.60956966	      0.50627328	     -2.47144332	     -4.04615129	     22.42584611	     -6.14152706	      0.74383183	     29.00754135	     17.82635458	    -13.88735554	      4.38846173	      6.80107671	      4.24001285	     -0.04385770	     -1.53811121	      0.37545848	      1.74979744	      0.71914518	     -0.53923441	     -0.34399355
      1.00000000	    -51.59694864	     22.79566567	    -31.19047380	    157.77922218	   1290.43623726	     51.93625749	     -0.62073643	     -2.28314420	     -3.33319516	     32.09082899	    -10.07871371	      1.49610142	     30.53531648	     11.16090169	     -8.32002332	      4.85931622	      5.44547982	      3.75454047	     -0.05031138	     -3.10692167	      0.37328017	      1.77583929	      0.79985438	     -0.63483064	     -0.44267823
      1.00500000	    -31.91240138	     24.54005544	    -29.29685335	    140.79381544	   1210.36911139	     19.80702641	     -1.77668346	     -2.30510887	     -2.32696493	     40.22459077	    -13.42405412	      2.19071230	     32.30321157	      6.91328469	     -2.83827820	      5.26820078	      3.90897571	      3.00252769	     -0.02219467	     -4.45716495	      0.37418713	      1.79571707	      0.86523920	     -0.71520021	     -0.52527666
      1.01000000	    -15.44778295	     25.21965892	    -27.87677009	    109.01118271	   1119.79187674	     -5.76886838	     -2.63275004	     -3.00226009	     -1.16930295	     46.37487536	    -14.84153616	      2.48696805	     33.02692306	      5.74394599	      1.80216678	      5.65186164	      2.08228928	      2.06777133	      0.02665446	     -5.09845546	      0.34356042	      1.85295867	      0.89113928	     -0.79503800	     -0.55712800
      1.01500000	     -4.64944230	     23.58630088	    -26.45199508	     79.66693004	   1036.91315008	    -17.68915747	     -3.05157860	     -4.12326916	     -0.12044095	     50.61766119	    -13.60667063	      2.09413873	     31.83732137	      7.22642025	      4.29354493	      6.01908127	     -0.06537553	      1.17274555	      0.07685969	     -4.71368849	      0.23427461	      1.96005715	      0.87263749	     -0.87796798	     -0.52361787
      1.02000000	      0.15776321	     19.88648376	    -25.19199563	     69.34136600	    964.98177429	    -16.06364323	     -3.32029673	     -4.76880464	      0.39326191	     52.93529241	    -10.05300600	      0.98231741	     28.40157556	     10.01838856	      3.59598225	      6.35527884	     -2.33377229	      0.72165222	      0.10024612	     -3.36028159	      0.02820791	      2.08103269	      0.82228177	     -0.94320446	     -0.43556117
      1.02500000	      0.71293366	     15.86185471	    -24.38901853	     83.78091698	    894.29397427	     -6.23114737	     -4.11382787	     -4.25161248	      0.07425290	     53.13665584	     -5.48005432	     -0.54294923	     23.76071309	     12.65353043	      0.23000117	      6.64272693	     -4.35757285	      1.00011943	      0.06901275	     -1.50176814	     -0.24213581	      2.14905722	      0.76456417	     -0.96355353	     -0.32517447
      1.03000000	     -0.05325420	     14.13648147	    -23.70675247	    115.42496774	    816.67800231	      6.19848526	     -6.02060052	     -2.65572047	     -1.07701181	     51.45893168	     -1.59017661	     -1.97489233	     20.27137416	     14.46477669	     -3.18263042	      6.86936902	     -5.86696126	      2.00486271	     -0.03080255	      0.15943653	     -0.51383083	      2.11189966	      0.74030795	     -0.92476936	     -0.23947531
      1.03500000	      0.69298092	     16.56047613	    -21.90060383	    148.02747626	    734.10836433	     19.31334196	     -9.06322772	     -0.97424003	     -2.63003868	     48.76794379	      0.18352703	     -2.85898060	     20.41813322	     15.52130343	     -3.18174304	      7.02205333	     -6.83040651	      3.30822425	     -0.18893007	      0.99146576	     -0.72710277	      1.98303269	      0.80100248	     -0.85098774	     -0.22242030
      1.04000000	      4.06849390	     22.63200906	    -17.85979253	    166.93803604	    655.44708859	     33.02856052	    -12.53326079	     -0.39568045	     -3.96744151	     45.94726515	     -0.85551874	     -2.99743304	     24.92390203	     15.61626343	      1.98677793	      7.06239285	     -7.33895737	      4.29659524	     -0.37437325	      0.71769633	     -0.84316148	      1.84486086	      0.97307926	     -0.79381704	     -0.28792177
      1.04500000	      8.43442608	     28.92336584	    -11.55379156	    168.67397250	    588.61507517	     46.25412236	    -15.41766338	     -1.72059429	     -4.51475827	     43.34055336	     -4.31794117	     -2.51106138	     31.46837409	     13.86884470	     10.95654491	      6.95957352	     -7.44471029	      4.39058170	     -0.54214549	     -0.45108950	     -0.85130293	      1.79156623	      1.22915227	     -0.80449128	     -0.40839141
      1.05000000	     10.56416361	     31.85316966	     -3.94525658	    159.39929719	    535.51577112	     56.38464546	    -17.02121995	     -4.38120367	     -4.25678072	     40.71435395	     -8.65650781	     -1.72426829	     35.93570643	      9.62929135	     20.49672768	      6.75729796	     -7.11198069	      3.60175050	     -0.65886510	     -1.90524439	     -0.76547570	      1.85682464	      1.50574206	     -0.88448889	     -0.53144144
      1.05500000	      8.16444555	     30.54689666	      3.74786456	    144.17657507	    490.26357833	     61.40257533	    -17.37601490	     -6.70557700	     -3.66103271	     37.52416862	    -11.85581645	     -0.92913020	     35.21302549	      3.60595502	     27.85091643	      6.62184991	     -6.27767754	      2.48940357	     -0.71814004	     -2.96620077	     -0.60851006	      2.00061121	      1.74537462	     -0.99183650	     -0.61176072
      1.06000000	      1.93885826	     26.92922163	     10.28481593	    121.16379927	    439.65219056	     60.43155124	    -16.98604733	     -7.23627987	     -3.17279727	     33.45291839	    -12.59973844	     -0.22101383	     28.75151103	     -2.22694020	     31.86533930	      6.76810940	     -4.99906969	      1.60951735	     -0.73153627	     -3.26798993	     -0.40316493	      2.15577182	      1.91922672	     -1.08455164	     -0.63564120
      1.06500000	     -4.46060122	     23.59253385	     14.48208874	     86.03774485	    368.82615538	     52.23906837	    -16.34726947	     -5.58902955	     -2.93154603	     28.96529056	    -10.91022278	      0.46680994	     18.21098955	     -6.03003071	     32.75010757	      7.35099840	     -3.55740793	      1.16242969	     -0.70859356	     -2.87985200	     -0.17497847	      2.27640125	      2.01845759	     -1.14373554	     -0.61951133
      1.07000000	     -7.34244396	     22.32891721	     15.59900820	     40.21307233	    273.10492096	     34.70963006	    -15.76914949	     -2.01395292	     -2.94005662	     25.27760180	     -7.87290830	      1.21756723	      6.02632769	     -7.35430630	     31.40430524	      8.41742767	     -2.36977050	      1.18163274	     -0.64920165	     -2.12291128	      0.04855563	      2.34613561	      2.03959397	     -1.15692270	     -0.58752748
      1.07500000	     -6.34723865	     23.06460629	     14.12340120	     -4.84006954	    165.52256779	      8.74669924	    -15.55545332	      2.69129594	     -3.07137218	     23.78573429	     -4.68951726	      1.99023448	     -6.14715828	     -7.19923499	     28.85377516	      9.94758725	     -1.79116450	      1.52273832	     -0.53964015	     -1.24100553	      0.23722058	      2.36128020	      1.98644729	     -1.11588136	     -0.55081274
      1.08000000	     -3.95896767	     23.81650071	     11.95610907	    -31.98453227	     68.71257439	    -17.84265366	    -16.10212881	      7.13489789	     -3.10649286	     25.53091003	     -1.77565140	      2.58287441	    -17.72801658	     -6.92955983	     26.01061766	     11.92317370	     -1.99686319	      1.85798295	     -0.35857682	     -0.20492128	      0.35047690	      2.31943559	      1.87474031	     -1.02168272	     -0.50629409
      1.08500000	     -2.07752130	     22.36798368	     11.09979282	    -30.01567208	     -2.03527981	    -32.89426448	    -17.81852579	      9.75496143	     -2.85467088	     30.80534261	      1.15769163	      2.77568998	    -28.20583635	     -6.81899574	     23.52789182	     14.35833142	     -2.95354380	      1.81942721	     -0.08946560	      1.12419163	      0.34976467	      2.23192597	      1.72183432	     -0.89206309	     -0.45167403
      1.09000000	     -1.21209666	     17.02272730	     12.23513028	     -2.38629057	    -46.53927158	    -26.70157707	    -21.17957671	      8.68509904	     -2.01060853	     38.71364122	      4.28191380	      2.53716896	    -36.77806789	     -5.85396900	     21.59504908	     17.23891842	     -4.36699325	      0.73967892	      0.28285857	      2.67337448	      0.23713049	      2.13674813	      1.53644168	     -0.79055707	     -0.39674156
      1.09500000	     -2.22547342	      7.64273912	     14.73685163	     35.25163567	    -72.66774101	      1.10068342	    -26.58170939	      3.30833492	     -0.48656534	     47.18877221	      7.22288500	      2.06367238	    -42.86926106	     -3.26209999	     20.08424511	     20.47906305	     -5.69480437	     -1.75688681	      0.76017403	      4.08082096	      0.07251116	      2.06642639	      1.32682656	     -0.77887631	     -0.35942747
      1.10000000	     -5.90468835	     -4.01710863	     17.68329815	     64.60081022	    -86.59074761	     40.99570417	    -33.91778770	     -4.69199869	      1.43060033	     53.96107034	      9.15326108	      1.62912524	    -45.86713307	      0.21520232	     19.02307398	     23.87013182	     -6.38990777	     -5.23693125	      1.31342346	      4.87008493	     -0.05993965	      2.01399938	      1.12074480	     -0.86423693	     -0.35575557
      1.10500000	    -11.32163013	    -15.36573780	     20.20954433	     72.04471161	    -90.30550281	     78.94088167	    -42.60248697	    -12.53621838	      3.38873053	     57.63526900	      9.09716150	      1.42940376	    -44.58556502	      2.78390606	     18.64235329	     27.11380444	     -6.18664591	     -8.86329115	      1.88813119	      4.66105564	     -0.09996048	      1.93643335	      0.97741335	     -1.01465045	     -0.39505360
      1.11000000	    -16.68930280	    -23.31869240	     21.33246839	     52.84236583	    -84.49782714	    102.46395754	    -51.79600080	    -17.27242615	      5.09185441	     57.86341177	      6.56685260	      1.53307581	    -38.41858055	      3.15096919	     18.89658738	     29.94947975	     -5.14010033	    -11.61817529	      2.41810202	      3.35126261	     -0.03272300	      1.77014472	      0.97488468	     -1.16591024	     -0.47973865
      1.11500000	    -22.00022429	    -25.21594436	     20.39176784	     13.93610259	    -71.41933938	    106.53105260	    -60.60519087	    -17.09646619	      6.38675216	     55.04675643	      2.08989944	      1.89041560	    -29.42848179	      1.74278258	     19.37035307	     32.27691874	     -3.51862158	    -12.73614080	      2.85041968	      1.21375421	      0.11295782	      1.46852286	      1.16916842	     -1.25150277	     -0.60342922
      1.12000000	    -28.77500078	    -19.76993469	     17.64546969	    -28.32447475	    -56.02762208	     94.05159182	    -67.95003135	    -12.08463453	      7.23146637	     50.22872445	     -3.00133255	      2.35482418	    -22.00274424	      0.35998896	     19.80460632	     34.07771359	     -1.74332057	    -12.02152539	      3.15610931	     -1.18299938	      0.27738753	      1.03536850	      1.54942309	     -1.23272044	     -0.74682700
      1.12500000	    -36.53314183	     -7.83516549	     14.00235126	    -57.97555100	    -44.55860195	     71.05123564	    -72.42131272	     -3.62008932	      7.58662556	     44.90305121	     -7.24047434	      2.72917553	    -19.26426119	      0.51253313	     20.18528041	     35.27011808	     -0.30182291	     -9.70840082	      3.31611605	     -3.20570148	      0.39276458	      0.51911845	      2.03185679	     -1.10298590	     -0.88096753
      1.13000000	    -41.15171925	      6.92091586	     10.24797358	    -67.96482800	    -40.82330020	     43.27691407	    -72.53056963	      6.22195427	      7.38537844	     40.46277386	     -9.52843097	      2.82115751	    -20.48783918	      2.09782730	     20.15853731	     35.67719133	      0.43225227	     -6.29431546	      3.30959931	     -4.38130510	      0.40573214	     -0.01532898	      2.50434784	     -0.88533962	     -0.98324140
      1.13500000	    -38.11762600	     18.70562380	      6.80725846	    -59.66458424	    -44.05153933	     15.62864857	    -67.49420161	     14.86565658	      6.58799536	     37.63697992	     -9.34655980	      2.48863286	    -22.73033363	      3.46949634	     18.91230056	     35.16218639	      0.34280095	     -2.58543052	      3.13331162	     -4.50697825	      0.29026296	     -0.50915263	      2.88240020	     -0.63037884	     -1.05187715
      1.14000000	    -26.84892290	     22.86748245	      3.75841162	    -38.53515713	    -50.39340562	     -9.12106933	    -58.18406374	     20.04009797	      5.27964068	     36.40467502	     -7.00454653	      1.70062533	    -23.94782888	      2.88069086	     15.85629313	     33.85149465	     -0.44419874	      0.43567984	      2.83664686	     -3.69954694	      0.05728696	     -0.92734660	      3.12888408	     -0.40120478	     -1.10070366
      1.14500000	    -11.40357186	     19.50400256	      0.76017137	    -12.49619908	    -55.39646909	    -30.98703766	    -47.41681756	     20.94608837	      3.76852908	     36.41774215	     -3.82911300	      0.59342257	    -23.87510610	      0.28717534	     11.35798596	     32.21238493	     -1.70050848	      2.00525620	      2.52462146	     -2.41041649	     -0.24289176	     -1.26258676	      3.23342928	     -0.25637767	     -1.13918844
      1.15000000	      2.50050847	     13.47943140	     -2.45676558	      9.44208556	    -55.65947843	    -50.46084182	    -38.79544293	     18.70085153	      2.51205279	     37.38198580	     -1.56383867	     -0.57927700	    -22.93639455	     -2.34035579	      6.85314765	     30.83964311	     -3.21459429	      2.01489804	      2.30504791	     -1.23442675	     -0.54288662	     -1.51796399	      3.19094916	     -0.22607432	     -1.15971825
      1.15500000	     11.12573625	     10.07087626	     -5.58253313	     20.73342895	    -50.18488294	    -65.91928821	    -34.70390569	     15.30753171	      1.81996153	     39.05813827	     -1.09926187	     -1.61633081	    -21.25632769	     -2.64643363	      3.93501827	     30.11533937	     -4.80949143	      1.01086206	      2.22468028	     -0.51043256	     -0.79502857	     -1.69292777	      3.00804072	     -0.28986634	     -1.14177771
      1.16000000	     14.36632079	     10.72106990	     -8.38399456	     18.99186812	    -40.65902930	    -74.99642180	    -35.29545023	     11.91626367	      1.61634680	     41.12782758	     -2.15994008	     -2.43661221	    -18.34543752	      0.18973540	      3.11363620	     30.04954380	     -6.34523516	     -0.37674125	      2.26086773	     -0.22240239	     -0.98114504	     -1.78681029	      2.71778275	     -0.38858900	     -1.07153541
      1.16500000	     14.55058538	     13.08866072	    -11.18060553	      4.08120495	    -30.08455609	    -77.91446049	    -39.31376107	      8.48923476	      1.58715349	     43.24247090	     -4.00778112	     -3.02909932	    -13.32476256	      4.86028188	      3.65898511	     30.41523012	     -7.77502632	     -1.83914084	      2.37122740	     -0.19124420	     -1.09894962	     -1.80528829	      2.37060250	     -0.45745497	     -0.94831139
      1.17000000	     13.20801945	     14.55852346	    -14.45423497	    -22.56216096	    -21.29276528	    -77.70637711	    -45.49595756	      4.92846368	      1.55543679	     45.04371020	     -6.31573064	     -3.34288179	     -6.16582910	      9.01039486	      4.43244109	     30.97195770	     -9.12377097	     -3.24111326	      2.53756802	     -0.36927264	     -1.14627409	     -1.75873711	      2.01329268	     -0.44974713	     -0.78777289
      1.17500000	      9.25174871	     14.33515289	    -18.30805300	    -55.60011300	    -16.59210077	    -76.70952813	    -52.97759683	      1.62552872	      1.60361673	     46.14941775	     -9.08197544	     -3.31020167	      1.13571929	     10.97076007	      4.50381790	     31.53684518	    -10.33427757	     -4.42855682	      2.75762983	     -0.81116136	     -1.12475988	     -1.65442681	      1.68273632	     -0.35164141	     -0.61883904
      1.18000000	      0.92894036	     12.54831799	    -22.20446150	    -85.67719177	    -16.96229367	    -74.41659330	    -60.82069507	     -1.07408937	      1.87970600	     46.17830627	    -11.92152339	     -2.97821858	      5.74156553	     10.52663118	      3.41892895	     31.90976076	    -11.14533445	     -5.31358392	      3.01105108	     -1.41108832	     -1.04912439	     -1.49171314	      1.41087834	     -0.18960455	     -0.47191678
      1.18500000	    -11.25500942	      8.95791170	    -24.94342969	   -103.71081890	    -20.54917142	    -69.12682488	    -67.73168566	     -3.27278861	      2.41792920	     44.86986279	    -13.89559753	     -2.51498369	      6.42030545	      8.34250553	      1.49157435	     31.82664925	    -11.22304975	     -5.96735770	      3.24978088	     -1.88190106	     -0.94258640	     -1.27609154	      1.22478645	     -0.01644896	     -0.37157776
      1.19000000	    -24.32513763	      2.61560546	    -24.73781172	   -105.70739697	    -22.57389881	    -60.36763070	    -72.29583756	     -5.19481608	      3.10923408	     42.28207817	    -13.64547492	     -2.21781294	      4.21468764	      5.00849447	     -0.22734432	     31.05582853	    -10.43721765	     -6.49193077	      3.41680191	     -1.79228213	     -0.83517848	     -1.05224979	      1.14040861	      0.12132238	     -0.32327338
      1.19500000	    -34.60379978	     -6.57986337	    -20.43197588	    -94.11173802	    -16.81423468	    -50.67904497	    -73.31773472	     -6.53442302	      3.72313909	     38.94180119	    -10.50937267	     -2.30033230	      1.29330487	      0.77442195	     -0.54047686	     29.54362398	     -9.04845601	     -6.77129502	      3.45789543	     -0.95916475	     -0.75506653	     -0.92089007	      1.16160776	      0.20837275	     -0.32759761
      1.20000000	    -39.01457350	    -16.13763870	    -12.69206229	    -74.66060406	      2.36627136	    -44.07771981	    -69.98974030	     -6.25642851	      3.92101530	     35.78988745	     -5.31092110	     -2.71651398	     -0.27864972	     -3.77245788	      1.17141761	     27.41382074	     -7.61186543	     -6.40148912	      3.30914387	      0.33638225	     -0.71658262	     -1.00850691	      1.27054859	      0.25277702	     -0.38370541
      1.20500000	    -35.69345238	    -21.21787111	     -4.03123260	    -52.16279466	     36.76269905	    -42.74797255	    -62.12280078	     -3.20860063	      3.30905608	     33.69064024	      0.06114070	     -3.19515838	      0.78708834	     -6.99824667	      4.62193213	     24.85860813	     -6.63794058	     -4.95436868	      2.88996168	      1.54250267	     -0.70935879	     -1.40427759	      1.41759344	      0.25306408	     -0.47511648
      1.21000000	    -24.44524462	    -17.03474076	      2.44242702	    -29.32049622	     80.81237932	    -45.69129714	    -50.61798237	      3.06999590	      1.59489042	     32.90666821	      3.86597979	     -3.42081316	      4.81449908	     -6.53229792	      8.94770023	     22.12628852	     -6.30423658	     -2.31653127	      2.13792436	      2.19923120	     -0.70248081	     -2.09944004	      1.54777684	      0.18022695	     -0.57240522
      1.21500000	     -6.91596832	     -1.97337310	      5.02694249	     -8.18384237	    121.76547344	    -48.61797087	    -37.62275202	     12.06202126	     -1.21374421	     33.24171587	      5.55954155	     -3.26679665	     11.16462065	     -0.97726347	     13.28881907	     19.56505923	     -6.50211427	      1.24933194	      1.06977024	      2.22109666	     -0.66679312	     -2.96428986	      1.63672006	      0.00342557	     -0.64521475
      1.22000000	     13.13187109	     20.50143619	      4.60268865	      7.78915414	    146.16054015	    -44.93991204	    -25.91564438	     22.45619042	     -4.71230866	     34.38709212	      5.63310989	     -2.80918968	     18.18863670	      7.93410495	     17.04256795	     17.57584739	     -7.01831391	      5.30493979	     -0.17787621	      1.80048628	     -0.58937749	     -3.77325380	      1.68408580	     -0.26160177	     -0.67237534
      1.22500000	     30.08091580	     42.58375754	      4.15287408	     11.86674596	    149.48263981	    -28.71307823	    -17.97691648	     32.37046798	     -8.15861184	     36.01040940	      5.03399105	     -2.29066245	     23.75091485	     15.56065239	     19.94115344	     16.55579734	     -7.62291378	      9.38196644	     -1.34946137	      1.27326950	     -0.48201650	     -4.25055417	      1.69509894	     -0.53184921	     -0.64448071
      1.23000000	     38.60084236	     56.47447363	      6.40955870	     -5.16152190	    142.68906515	      1.70281759	    -15.08292448	     39.70630199	    -10.66932686	     37.73711436	      4.66942066	     -1.98941903	     26.44126338	     18.04793339	     21.96893023	     16.83780418	     -8.12897255	     12.98505892	     -2.12339355	      0.96370314	     -0.37071926	     -4.12994788	      1.68082404	     -0.68117500	     -0.56904479
      1.23500000	     36.32540233	     59.45427662	     11.61712221	    -48.91366876	    150.79157932	     41.31460062	    -16.36364819	     43.20586579	    -11.54306216	     39.11063050	      5.13246823	     -2.04871362	     25.89916513	     15.70393997	     23.04094415	     18.44765088	     -8.44157251	     15.76290083	     -2.23400284	      1.04883911	     -0.27015635	     -3.24640287	      1.65631705	     -0.58579161	     -0.46653776
      1.24000000	     24.41256586	     54.97919176	     17.63226751	   -114.22115787	    203.27051336	     77.72428754	    -18.68247771	     43.74135171	    -10.59210716	     39.64042042	      6.37132643	     -2.33183450	     21.90069043	     12.03254277	     23.12197316	     20.88601158	     -8.54425029	     17.87348090	     -1.61702083	      1.40600943	     -0.18070411	     -1.63029620	      1.65043027	     -0.18006829	     -0.37894285
      1.24500000	      5.68249738	     48.32225876	     21.80680569	   -185.44028795	    321.29363761	     94.68167386	    -18.66678669	     43.99418127	     -8.18631341	     39.18146268	      7.81407612	     -2.53812542	     14.12871202	      9.96430773	     22.38430926	     23.44742961	     -8.49184331	     19.85684416	     -0.44640502	      1.69929778	     -0.11071545	      0.46739796	      1.70773119	      0.47625995	     -0.36291459
      1.25000000	    -18.38590567	     40.98658829	     22.16447323	   -245.92720587	    509.19644757	     79.98755259	    -15.96681922	     45.72667861	     -4.86925878	     38.13062759	      9.15141193	     -2.58709263	      3.13156815	      9.84847224	     20.47591208	     25.88707524	     -8.40248880	     21.58121415	      0.98641099	      1.79789356	     -0.07519093	      2.65816117	      1.83843158	      1.14864695	     -0.42984096
      1.25500000	    -49.05674493	     29.41321263	     17.41813096	   -288.32969258	    751.76863554	     32.06285435	    -14.29802489	     46.70936145	     -0.84194299	     36.94834066	     10.52337624	     -2.66439664	     -9.09889517	     10.46751668	     16.30371038	     28.48066258	     -8.37932654	     21.18839059	      2.41476932	      1.87161301	     -0.06516317	      4.56714594	      1.98534300	      1.46005704	     -0.52024370
      1.26000000	    -86.43805682	      8.45043697	      7.55602882	   -316.44641522	   1011.92352534	    -36.62161136	    -18.29488259	     41.08903185	      4.20747811	     35.95700224	     12.26750317	     -3.06996773	    -19.44718184	     10.92185820	      9.21200885	     31.17312605	     -8.46597181	     15.78054079	      3.63020215	      2.24037783	     -0.05021922	      5.95589861	      2.07363970	      1.06520015	     -0.55281827
      1.26500000	   -122.61167081	    -23.31113677	     -6.03916794	   -337.02923971	   1232.87862250	   -100.39059984	    -28.40489088	     23.76207319	     10.66857864	     35.46357523	     14.30571325	     -3.84577857	    -24.10304877	     11.75357077	     -0.20496532	     32.73990986	     -8.56341744	      3.83028611	      4.44292398	      2.97327190	     -0.00699992	      6.75462657	      2.07417330	     -0.11079702	     -0.50207225
      1.27000000	   -140.72516017	    -60.32267978	    -20.47155135	   -348.31179820	   1355.90017277	   -127.18683932	    -38.29841561	     -4.84388210	     18.11515524	     35.31824170	     16.35645658	     -4.89097832	    -19.38995930	     14.99683289	    -10.16781721	     31.06935209	     -8.15328689	    -12.76771987	      4.67475591	      4.03478209	      0.05680933	      7.01928193	      1.98797766	     -1.75578142	     -0.39433591
      1.27500000	   -124.69995784	    -90.74614679	    -31.33739223	   -337.04821835	   1346.03954316	    -92.91704208	    -37.91577387	    -37.43188544	     24.67304513	     33.91563805	     18.27661212	     -6.22489821	     -3.75865503	     22.83183420	    -17.80355300	     24.65864774	     -6.10040639	    -28.87408539	      4.22415286	      5.59243561	      0.11291569	      6.85810808	      1.78440961	     -3.28757237	     -0.25359235
      1.28000000	    -72.23889998	   -103.60124508	    -33.48090197	   -289.56351295	   1204.05957813	      4.86167249	    -20.99902388	    -63.86892532	     27.69490311	     28.35664404	     20.19986364	     -8.07912090	     20.35265184	     34.75376984	    -19.80292227	     14.08854462	     -1.06880470	    -38.94128024	      3.15237467	      8.07058619	      0.13765914	      6.36197162	      1.38461211	     -4.17358808	     -0.06478004
      1.28500000	     -0.06654275	    -97.41488250	    -23.23817148	   -206.26405862	    961.93193092	    141.88088978	      8.91515430	    -77.25612084	     25.49062054	     16.22695095	     22.11900018	    -10.55452064	     46.73096486	     45.26342924	    -14.38894178	      2.14081078	      7.57428710	    -40.27579143	      1.69349572	     11.68350184	      0.12966806	      5.56167303	      0.72535980	     -4.21502233	      0.19879854
      1.29000000	     63.32559126	    -78.86077123	     -1.37207241	   -102.92367292	    673.74968764	    271.86911099	     40.14788799	    -74.96487609	     17.96952270	     -2.49779371	     23.31799422	    -13.28462879	     67.40629070	     45.55164405	     -3.58833632	     -7.72794773	     19.10328264	    -33.14176677	      0.13831550	     15.99258943	      0.11095746	      4.42440002	     -0.16622606	     -3.50261598	      0.53009054
