# Supplementary material for: Biomechanics of running: A special reference to the comparisons of wearing boots and running shoes
Source: PLoS One. 2022 Jun 24;17(6):e0270496. doi: 10.1371/journal.pone.0270496 (PMC9231798; doi:10.1371/journal.pone.0270496)
Supplement: S1 File — The file contains experimental markers and force data (TRC and MOT), OpenSim model (OSIM), setup (XML), and output (STO) files for 17 participants, 2 conditions (boot\shoe), and 4 trials which are stored in separate folders. (ZIP) [file pone.0270496.s001.zip › DataSet/s01/shoe/T3/results/s01_shoe_T3_inverse_kinematics.mot]

Coordinates
version=1
nRows=259
nColumns=26
inDegrees=yes

Units are S.I. units (second, meters, Newtons, ...)
If the header above contains a line with 'inDegrees', this indicates whether rotational values are in degrees (yes) or radians (no).

endheader
time	pelvis_tilt	pelvis_list	pelvis_rotation	pelvis_tx	pelvis_ty	pelvis_tz	hip_flexion_r	hip_adduction_r	hip_rotation_r	knee_angle_r	knee_add_r	knee_rot_r	ankle_angle_r	subtalar_angle_r	hip_flexion_l	hip_adduction_l	hip_rotation_l	knee_angle_l	knee_add_l	knee_rot_l	ankle_angle_l	subtalar_angle_l	lumbar_extension	lumbar_bending	lumbar_rotation
      0.00000000	      4.37937908	      5.75453017	      1.04798085	     -0.18042622	      1.05107941	      0.59851934	    -25.33260644	     -2.44988846	     -6.79960336	     34.41640486	      0.00000000	      0.00000000	    -27.82286414	     -8.05393725	     11.98910515	      8.06811878	    -10.31661532	      6.35952808	      0.00000000	      0.00000000	      3.03685039	      9.88391034	    -21.36973851	     -6.02807935	      7.68313540
      0.00500000	      4.59748215	      5.63361069	      1.12210464	     -0.16546271	      1.05057662	      0.59821317	    -24.99851461	     -2.40018424	     -6.74637553	     36.69499373	      0.00000000	      0.00000000	    -26.75255864	     -7.97671157	     11.33450736	      8.04805973	    -10.14855986	      5.06386379	      0.00000000	      0.00000000	      3.01479763	     11.22072980	    -21.54238384	     -5.91019915	      7.57366448
      0.01000000	      4.81545509	      5.50302686	      1.04424991	     -0.15016319	      1.04982308	      0.59817562	    -24.67221633	     -2.32916216	     -6.31143672	     38.86776188	      0.00000000	      0.00000000	    -25.71997066	     -7.71915057	     10.65078190	      7.99628378	    -10.01307830	      3.93775601	      0.00000000	      0.00000000	      3.36803092	     12.36541836	    -21.93806810	     -5.86624095	      7.58090942
      0.01500000	      5.08513229	      5.38013092	      1.30713984	     -0.13520241	      1.04911511	      0.59779088	    -24.33071640	     -2.12410369	     -6.24592495	     41.03567817	      0.00000000	      0.00000000	    -24.36451161	     -7.56114458	     10.11848509	      7.97696887	    -10.13998609	      3.39031316	      0.00000000	      0.00000000	      3.53061810	     13.55881467	    -22.16806509	     -5.67750010	      7.38984958
      0.02000000	      5.28702758	      5.33211805	      1.23985740	     -0.12064502	      1.04795536	      0.59777789	    -23.62193980	     -2.25116231	     -5.99280170	     43.56826303	      0.00000000	      0.00000000	    -23.54272435	     -6.95891660	      9.83584288	      7.93616920	    -10.52337298	      3.30411289	      0.00000000	      0.00000000	      3.93687918	     14.59879147	    -22.41566278	     -5.73891254	      7.32734046
      0.02500000	      5.57579152	      5.12055378	      1.37875940	     -0.10570074	      1.04676972	      0.59760314	    -23.15612650	     -2.03866677	     -5.85938826	     45.75756212	      0.00000000	      0.00000000	    -23.46945911	     -6.85109381	      9.39087373	      7.75998522	    -10.49222516	      3.28057120	      0.00000000	      0.00000000	      4.03050508	     14.72146168	    -22.88297758	     -5.56244081	      7.21393230
      0.03000000	      5.62638796	      5.25856066	      1.41654268	     -0.09092271	      1.04486052	      0.59752742	    -22.25150374	     -2.32017795	     -5.80720086	     48.47167495	      0.00000000	      0.00000000	    -22.68524726	     -6.73700921	      9.20142405	      7.95815877	    -10.23851199	      3.32095412	      0.00000000	      0.00000000	      4.43767313	     14.67991162	    -22.97907875	     -5.84088985	      6.93659160
      0.03500000	      6.07601551	      5.39159836	      1.47182229	     -0.07620722	      1.04344708	      0.59748251	    -21.91600263	     -2.61598761	     -5.94637892	     50.70290343	      0.00000000	      0.00000000	    -22.22100863	     -7.02856273	      8.63774758	      8.12841843	    -10.09661837	      3.67072441	      0.00000000	      0.00000000	      4.68728491	     14.33323588	    -23.57495894	     -6.05856803	      6.61135304
      0.04000000	      6.41208048	      5.61327997	      1.61963273	     -0.06145485	      1.04149358	      0.59730094	    -21.36793707	     -2.92673507	     -6.07792682	     53.07171316	      0.00000000	      0.00000000	    -21.81012334	     -7.23721274	      8.19913107	      8.36946316	     -9.71538110	      4.16448317	      0.00000000	      0.00000000	      4.80892083	     13.93915340	    -23.94561819	     -6.36153860	      6.38679023
      0.04500000	      6.81829920	      5.55382627	      1.69366759	     -0.04736563	      1.03969050	      0.59735922	    -20.76919655	     -2.93705229	     -5.97270509	     55.36623958	      0.00000000	      0.00000000	    -21.87154913	     -7.27280089	      7.76452484	      8.24557674	     -9.39682771	      4.85720123	      0.00000000	      0.00000000	      4.64634841	     13.86756529	    -24.64411247	     -6.35288006	      6.33174418
      0.05000000	      6.84052978	      6.30219081	      1.93208640	     -0.03257665	      1.03714037	      0.59694728	    -19.83788805	     -3.93348309	     -6.66101657	     58.09281305	      0.00000000	      0.00000000	    -20.69911095	     -8.39520187	      7.59341982	      9.16426077	     -8.36618203	      5.54185642	      0.00000000	      0.00000000	      3.97864277	     11.65019867	    -24.74441177	     -7.18177431	      5.31292917
      0.05500000	      7.12937277	      6.66639888	      1.97817185	     -0.01838910	      1.03464540	      0.59676603	    -19.11951123	     -4.61283129	     -7.04030890	     60.61405546	      0.00000000	      0.00000000	    -20.07160798	     -8.96549771	      7.26677468	      9.56986231	     -8.25312913	      6.57584551	      0.00000000	      0.00000000	      3.33381372	     10.55831330	    -25.21186108	     -7.58831171	      4.90726545
      0.06000000	      7.42017009	      7.12681125	      2.23748547	     -0.00412132	      1.03199073	      0.59587204	    -18.49063941	     -5.31667191	     -7.49353467	     62.95664340	      0.00000000	      0.00000000	    -19.75033508	     -9.68919391	      6.88541647	     10.16505645	     -7.50417659	      7.63123557	      0.00000000	      0.00000000	      2.15355024	      8.37926358	    -25.58510357	     -8.00602482	      4.04930078
      0.06500000	      7.72338825	      7.52035282	      2.29885610	      0.00975273	      1.02908105	      0.59563296	    -17.68027897	     -5.96387355	     -7.66107694	     65.41930590	      0.00000000	      0.00000000	    -19.57300721	    -10.46475379	      6.68744227	     10.56306117	     -7.57615262	      9.15299419	      0.00000000	      0.00000000	      1.00375586	      6.67938151	    -26.11708260	     -8.44871439	      3.77103172
      0.07000000	      7.88485258	      7.92747867	      2.53182275	      0.02398736	      1.02583939	      0.59502345	    -16.90397751	     -6.58582016	     -7.96836044	     67.72967368	      0.00000000	      0.00000000	    -18.90484833	    -11.37893998	      6.63909623	     11.00895716	     -7.60760336	     10.84030354	      0.00000000	      0.00000000	      0.02575222	      5.10191889	    -26.46626312	     -8.82049460	      3.12956703
      0.07500000	      8.19921354	      8.38743709	      2.69979882	      0.03823665	      1.02256938	      0.59437647	    -16.18237282	     -7.34047794	     -8.32705342	     70.04622570	      0.00000000	      0.00000000	    -18.20647843	    -12.51681713	      6.25121559	     11.56600265	     -7.26151467	     12.19708017	      0.00000000	      0.00000000	     -0.67881553	      2.63138609	    -27.01321354	     -9.24743001	      2.51053333
      0.08000000	      8.45381278	      8.81553912	      2.92958902	      0.05197962	      1.01910757	      0.59348682	    -15.35818134	     -8.09476633	     -8.57028525	     72.43782720	      0.00000000	      0.00000000	    -17.56948693	    -13.36393956	      6.13683147	     12.02988831	     -7.43124360	     14.04277160	      0.00000000	      0.00000000	     -0.81592282	      0.96099029	    -27.56785659	     -9.54642738	      1.66537825
      0.08500000	      8.55086081	      9.12989306	      3.01362475	      0.06592985	      1.01524800	      0.59318065	    -14.27163806	     -8.69272780	     -8.64302180	     74.75542907	      0.00000000	      0.00000000	    -16.77154761	    -14.64465039	      6.12389148	     12.37898833	     -7.44487749	     15.66572306	      0.00000000	      0.00000000	     -1.39538916	     -0.79579647	    -27.83175319	     -9.86370301	      1.24295742
      0.09000000	      8.81170929	      9.59081715	      3.15048883	      0.08015282	      1.01143988	      0.59253774	    -13.46309262	     -9.52740090	     -8.79405936	     76.99744566	      0.00000000	      0.00000000	    -16.45515200	    -15.15153366	      5.88688820	     12.91666777	     -7.43646621	     17.37818806	      0.00000000	      0.00000000	     -0.95586777	     -2.07689839	    -28.40725995	    -10.27125628	      0.63781816
      0.09500000	      8.73474199	      9.98825667	      3.36453256	      0.09368426	      1.00711787	      0.59230144	    -12.11905072	    -10.16406948	     -8.78318337	     79.36549804	      0.00000000	      0.00000000	    -15.27738898	    -16.32853107	      6.20115095	     13.41312361	     -7.14691134	     19.41387002	      0.00000000	      0.00000000	     -0.18210761	     -3.52829827	    -28.55458211	    -10.68218140	     -0.01554299
      0.10000000	      8.95931910	     10.45294673	      3.81417640	      0.10704353	      1.00326638	      0.59109513	    -11.19325958	    -11.02156122	     -9.18154871	     81.53717751	      0.00000000	      0.00000000	    -14.65919775	    -16.99554094	      6.24944911	     13.99973686	     -7.00238844	     21.73450974	      0.00000000	      0.00000000	      0.89475771	     -4.60927530	    -29.19961046	    -10.91705077	     -0.88501983
      0.10500000	      8.92712726	     10.72598363	      4.03792436	      0.12045933	      0.99896106	      0.59088964	     -9.82376048	    -11.48323860	     -9.04815363	     83.71990569	      0.00000000	      0.00000000	    -13.82262594	    -18.15231153	      6.65771053	     14.33247995	     -6.88369370	     24.19167933	      0.00000000	      0.00000000	      2.13491810	     -5.96490989	    -29.49038485	    -11.15938180	     -1.82720691
      0.11000000	      8.99535366	     11.14721686	      4.42593316	      0.13410249	      0.99485280	      0.59053563	     -8.72766927	    -12.12969182	     -9.13733421	     85.76130133	      0.00000000	      0.00000000	    -13.14402257	    -18.88760647	      6.89375113	     14.78385866	     -6.92477595	     26.65146590	      0.00000000	      0.00000000	      3.47509595	     -7.38236043	    -29.88409266	    -11.45345625	     -2.68924723
      0.11500000	      9.04935490	     11.22566203	      4.52304312	      0.14739788	      0.99081582	      0.58969215	     -7.31750581	    -12.45195096	     -8.72182792	     87.70836988	      0.00000000	      0.00000000	    -12.65903979	    -19.50907398	      7.17282924	     14.91815426	     -6.93340745	     29.01588842	      0.00000000	      0.00000000	      4.63176944	     -9.44787191	    -30.18363910	    -11.40088535	     -3.27533610
      0.12000000	      8.98974522	     11.23316914	      5.09732933	      0.16030445	      0.98658805	      0.58844384	     -5.86648685	    -12.67594899	     -8.81995309	     89.70503276	      0.00000000	      0.00000000	    -11.92912794	    -20.10312671	      7.58424596	     15.10263568	     -6.11857927	     31.53173654	      0.00000000	      0.00000000	      5.81309095	    -11.42437440	    -30.47011808	    -11.09234038	     -4.10744192
      0.12500000	      9.38386799	     11.45924028	      5.08073692	      0.17394934	      0.98315592	      0.58859392	     -4.85021662	    -13.05373873	     -8.40516487	     91.45546095	      0.00000000	      0.00000000	    -11.46474451	    -20.53102071	      7.22395408	     15.35885201	     -5.95467894	     33.54369807	      0.00000000	      0.00000000	      6.84893658	    -12.43778741	    -31.17476627	    -11.28691583	     -4.48432727
      0.13000000	      9.64741221	     11.57675794	      5.38464855	      0.18737844	      0.97984711	      0.58846436	     -3.75188610	    -13.24263012	     -8.24778427	     92.96224272	      0.00000000	      0.00000000	    -10.81118232	    -21.18543720	      6.82353695	     15.62162909	     -4.98484602	     35.34340380	      0.00000000	      0.00000000	      8.15963614	    -13.64179103	    -31.74844461	    -11.29143339	     -5.12927990
      0.13500000	      9.90453890	     11.54863922	      5.64114541	      0.20112524	      0.97700237	      0.58839348	     -2.63114018	    -13.25749332	     -8.03441416	     94.36544118	      0.00000000	      0.00000000	    -10.21713892	    -21.62504961	      6.33875456	     15.62947610	     -4.24885397	     36.98960298	      0.00000000	      0.00000000	      9.26861247	    -14.53595623	    -32.22922878	    -11.12878506	     -5.83530194
      0.14000000	     10.02950916	     11.38951988	      5.98891402	      0.21477361	      0.97447874	      0.58800672	     -1.36717518	    -13.19350978	     -7.88512211	     95.49280854	      0.00000000	      0.00000000	     -9.87455631	    -21.89135801	      5.77359100	     15.53355419	     -3.26488595	     38.26911591	      0.00000000	      0.00000000	     10.42879792	    -15.07376629	    -32.58134612	    -10.79753461	     -6.46476187
      0.14500000	     10.16940631	     11.29153617	      6.00414114	      0.22885028	      0.97240521	      0.58835021	      0.03858865	    -13.11004987	     -7.28813566	     96.68686460	      0.00000000	      0.00000000	     -9.35025303	    -22.20952425	      4.91530894	     15.41845846	     -2.70815325	     38.95477287	      0.00000000	      0.00000000	     11.56844845	    -15.29129296	    -32.82863004	    -10.69782757	     -7.05090119
      0.15000000	      9.95017540	     11.26538131	      6.19573935	      0.24331411	      0.97026896	      0.58844816	      1.67791033	    -13.19514532	     -6.96449008	     97.65134425	      0.00000000	      0.00000000	     -8.76478662	    -22.54705658	      4.28724771	     15.32223770	     -2.22271892	     39.42278408	      0.00000000	      0.00000000	     12.86006572	    -15.08741557	    -32.67309649	    -10.71438795	     -7.67375362
      0.15500000	      9.81287494	     11.06473589	      6.54064577	      0.25754987	      0.96860000	      0.58761003	      3.26334934	    -13.16655364	     -6.78327587	     98.40703317	      0.00000000	      0.00000000	     -8.55732948	    -22.55243436	      3.46663234	     15.13745131	     -1.49868783	     39.68785934	      0.00000000	      0.00000000	     14.06244123	    -14.89001124	    -32.55957987	    -10.33102172	     -8.32045619
      0.16000000	      9.90219595	     10.57387773	      6.51466544	      0.27199456	      0.96740780	      0.58791984	      4.65242146	    -12.57332240	     -6.25515377	     99.06137878	      0.00000000	      0.00000000	     -7.62495624	    -21.90879443	      2.45198413	     14.34954689	     -1.46568560	     40.02443783	      0.00000000	      0.00000000	     15.76716629	    -13.27248381	    -32.64081569	     -9.85007808	     -8.74021729
      0.16500000	      9.98474381	     10.25193845	      6.33316907	      0.28650427	      0.96669141	      0.58807759	      6.10427130	    -12.23762900	     -5.58736202	     99.49540211	      0.00000000	      0.00000000	     -7.43763336	    -22.05110667	      1.20550338	     13.96185310	     -1.32478363	     39.67920778	      0.00000000	      0.00000000	     16.35532517	    -13.50971702	    -32.59741814	     -9.59947993	     -8.92826752
      0.17000000	      9.86259026	      9.91354571	      6.16385876	      0.30106210	      0.96563364	      0.58875060	      7.81228815	    -11.84477003	     -5.00549793	     99.89936894	      0.00000000	      0.00000000	     -6.96719642	    -22.15043200	      0.27073320	     13.41653657	     -1.63050868	     39.55528521	      0.00000000	      0.00000000	     17.50151503	    -13.40544886	    -32.40441680	     -9.38844863	     -9.18959082
      0.17500000	      9.79155528	      9.29157358	      6.26198278	      0.31578756	      0.96548757	      0.58853706	      9.26368347	    -11.20836946	     -4.75803584	     99.97255675	      0.00000000	      0.00000000	     -6.67005729	    -21.86860440	     -0.76187967	     12.65250790	     -1.35672047	     39.39297192	      0.00000000	      0.00000000	     18.41225446	    -12.93811590	    -32.20052415	     -8.65364744	     -9.62621217
      0.18000000	      9.59607613	      8.85325659	      6.09959942	      0.33044781	      0.96509356	      0.58919997	     10.97957142	    -10.60501092	     -4.16601071	    100.02790491	      0.00000000	      0.00000000	     -6.07582139	    -21.79898273	     -1.67190134	     12.02854601	     -1.48472260	     39.07950060	      0.00000000	      0.00000000	     19.04009338	    -12.43146836	    -31.81964116	     -8.34824786	     -9.66636035
      0.18500000	      9.48887695	      8.54892193	      5.96452862	      0.34506473	      0.96539418	      0.58922717	     12.45920210	    -10.25536992	     -3.66657994	     99.89108954	      0.00000000	      0.00000000	     -5.89786247	    -21.81861092	     -2.73835742	     11.66693157	     -1.25678396	     38.59515165	      0.00000000	      0.00000000	     19.13792663	    -12.31177627	    -31.58860234	     -8.05815442	     -9.81448283
      0.19000000	      9.28972326	      8.11074050	      5.91727280	      0.36049928	      0.96610826	      0.58919999	     13.88565804	     -9.78018426	     -3.41457963	     99.48221033	      0.00000000	      0.00000000	     -5.56204530	    -21.85718924	     -3.93679704	     11.17891269	     -1.04304327	     37.77091887	      0.00000000	      0.00000000	     19.27911964	    -12.24874868	    -31.12593697	     -7.63404742	     -9.99669196
      0.19500000	      9.17857956	      7.26954824	      6.03296747	      0.37563458	      0.96724994	      0.58937660	     15.14379343	     -8.71240023	     -3.33915861	     98.90345407	      0.00000000	      0.00000000	     -5.03140586	    -21.70746439	     -4.96300137	     10.08550827	     -1.06106960	     37.34536181	      0.00000000	      0.00000000	     19.33218297	    -11.97073193	    -30.77058083	     -6.70680900	    -10.14504560
      0.20000000	      9.26535032	      6.60416086	      6.09057143	      0.39097783	      0.96914509	      0.58924429	     16.13647705	     -7.94780819	     -3.28906445	     98.11377801	      0.00000000	      0.00000000	     -4.65792086	    -21.45097183	     -6.48474854	      9.24595251	     -0.77489680	     36.32440886	      0.00000000	      0.00000000	     19.20936828	    -11.58912098	    -30.64376381	     -5.90681516	    -10.42383226
      0.20500000	      9.38116010	      5.93745367	      6.11920692	      0.40650558	      0.97147323	      0.58902841	     16.98214719	     -7.19995335	     -3.34934541	     97.10151346	      0.00000000	      0.00000000	     -3.94728527	    -21.25299824	     -8.05755455	      8.37318737	     -0.73355740	     35.24124805	      0.00000000	      0.00000000	     18.77410012	    -11.16697132	    -30.52352953	     -5.10164157	    -10.59280147
      0.21000000	      9.50280937	      5.22757056	      6.17461027	      0.42196324	      0.97414148	      0.58901162	     17.74539471	     -6.36441163	     -3.44975256	     95.86663238	      0.00000000	      0.00000000	     -3.41528796	    -21.14187188	     -9.72710866	      7.46072051	     -0.57727547	     33.91510047	      0.00000000	      0.00000000	     18.10597509	    -10.86998913	    -30.41685978	     -4.25904490	    -10.81831236
      0.21500000	      9.60796258	      4.61447431	      6.15426199	      0.43777879	      0.97708721	      0.58882173	     18.41122559	     -5.69326558	     -3.54443376	     94.49953485	      0.00000000	      0.00000000	     -3.12809726	    -21.16725252	    -11.43752378	      6.65460531	     -0.68848770	     32.44630805	      0.00000000	      0.00000000	     17.27673486	    -10.49290293	    -30.26967580	     -3.47601578	    -11.14407797
      0.22000000	      9.59819592	      4.09260030	      6.09829370	      0.45366616	      0.98015449	      0.58892549	     19.17813834	     -5.06641619	     -3.48634089	     93.14004371	      0.00000000	      0.00000000	     -2.84269597	    -21.26496502	    -12.88570720	      5.92949898	     -0.87171320	     31.19965056	      0.00000000	      0.00000000	     15.99460443	     -9.96273846	    -29.99919840	     -2.89758698	    -11.39091309
      0.22500000	      9.44728140	      3.58014518	      6.02563004	      0.46966552	      0.98328530	      0.58883283	     20.01623608	     -4.46650781	     -3.47502864	     91.56115072	      0.00000000	      0.00000000	     -2.39308873	    -21.54596183	    -14.23489471	      5.26873121	     -1.12185546	     29.76014425	      0.00000000	      0.00000000	     14.63691882	     -9.66502389	    -29.56644789	     -2.27101288	    -11.69452776
      0.23000000	      9.76117474	      2.95000262	      5.91083616	      0.48543796	      0.98735212	      0.58876742	     20.28293993	     -3.66403491	     -3.43608545	     89.77100666	      0.00000000	      0.00000000	     -2.30479292	    -21.60319970	    -16.11846214	      4.42193013	     -1.56212666	     28.16019777	      0.00000000	      0.00000000	     12.81657109	     -9.28001488	    -29.68721298	     -1.44444872	    -11.86657801
      0.23500000	      9.63473010	      2.38456346	      5.83763400	      0.50181111	      0.99100734	      0.58913621	     20.91509480	     -2.94887672	     -3.46697458	     87.88952120	      0.00000000	      0.00000000	     -1.79527072	    -21.97459919	    -17.40605235	      3.66753779	     -1.83201511	     26.85217023	      0.00000000	      0.00000000	     10.87609866	     -8.70041413	    -29.27832053	     -0.82670444	    -12.19021705
      0.24000000	      9.65487304	      1.69110431	      5.76710228	      0.51823552	      0.99500843	      0.58933541	     21.29257513	     -2.13807988	     -3.50852310	     85.84594735	      0.00000000	      0.00000000	     -1.53350159	    -21.95220105	    -18.79376420	      2.74390010	     -2.21505094	     25.57648999	      0.00000000	      0.00000000	      8.39460741	     -7.83272495	    -28.99992133	      0.00652173	    -12.45591258
      0.24500000	      9.77171310	      1.08183248	      5.64071183	      0.53472247	      0.99944188	      0.58975900	     21.48241927	     -1.41971734	     -3.69585998	     83.60871342	      0.00000000	      0.00000000	     -1.46814429	    -22.12552935	    -20.31983018	      1.89466462	     -2.97557394	     24.13864451	      0.00000000	      0.00000000	      6.11878237	     -7.40604069	    -28.85655636	      0.72618485	    -12.70691039
      0.25000000	      9.67775651	      0.40604596	      5.53449431	      0.55158986	      1.00351246	      0.59023451	     21.80073252	     -0.58173151	     -3.77201642	     81.31540523	      0.00000000	      0.00000000	     -1.27047143	    -22.40404995	    -21.65627428	      1.05144325	     -3.57389546	     22.61824375	      0.00000000	      0.00000000	      3.35282421	     -7.01230677	    -28.42730428	      1.52525124	    -12.89598340
      0.25500000	      9.54070132	     -0.13996889	      5.35783010	      0.56831593	      1.00775689	      0.59072413	     22.09170631	      0.14781121	     -3.76710603	     78.85949625	      0.00000000	      0.00000000	     -1.07045015	    -22.63846244	    -22.77654531	      0.32955180	     -4.37978272	     21.38039471	      0.00000000	      0.00000000	      0.53866945	     -6.16429607	    -28.00075262	      2.09468801	    -13.12507361
      0.26000000	      9.44234180	     -0.84468200	      5.14139170	      0.58535095	      1.01187849	      0.59124562	     22.28090551	      0.92966084	     -3.98591086	     76.33737098	      0.00000000	      0.00000000	     -1.08378981	    -22.80922941	    -24.07856830	     -0.50038878	     -5.44381983	     19.75567250	      0.00000000	      0.00000000	     -2.38755187	     -5.43875146	    -27.57753955	      2.91484335	    -13.24872057
      0.26500000	      9.24084958	     -1.50753648	      5.02506092	      0.60249209	      1.01612150	      0.59178049	     22.41567693	      1.77274783	     -4.00817328	     73.54820309	      0.00000000	      0.00000000	     -0.90166099	    -22.86579868	    -25.04410257	     -1.34976291	     -6.44167808	     18.64362158	      0.00000000	      0.00000000	     -5.27724381	     -4.45807719	    -26.99138491	      3.65683843	    -13.43569386
      0.27000000	      8.97363632	     -2.12461716	      4.76021954	      0.61963688	      1.02010485	      0.59263707	     22.64402734	      2.51045187	     -4.05640821	     70.85312237	      0.00000000	      0.00000000	     -0.92927059	    -22.93967687	    -25.95106910	     -2.10387359	     -7.84831967	     17.40294602	      0.00000000	      0.00000000	     -8.33040046	     -3.25546676	    -26.37308741	      4.27311816	    -13.58612285
      0.27500000	      8.99201878	     -2.96966994	      4.65612945	      0.63687651	      1.02448005	      0.59328622	     22.37355698	      3.43319965	     -4.43565536	     67.79365636	      0.00000000	      0.00000000	     -0.92783067	    -23.10211712	    -27.19151182	     -3.15205091	     -9.24054066	     16.09689226	      0.00000000	      0.00000000	    -11.38677851	     -2.07573454	    -26.07866954	      5.26165527	    -13.62785446
      0.28000000	      8.49634911	     -3.44084074	      4.56188127	      0.65405766	      1.02814044	      0.59408398	     22.62645528	      3.96343544	     -4.62899545	     64.85165474	      0.00000000	      0.00000000	     -0.76271827	    -23.14631572	    -27.65675618	     -3.78843941	    -10.30563125	     15.16717335	      0.00000000	      0.00000000	    -14.24860546	     -1.09116967	    -25.19057361	      5.76121775	    -13.85423259
      0.28500000	      8.05456769	     -4.01198803	      4.26497816	      0.67122904	      1.03168749	      0.59479348	     22.77875363	      4.61513132	     -4.79613118	     61.77867586	      0.00000000	      0.00000000	     -0.79863821	    -23.04677938	    -28.13883331	     -4.43444460	    -11.74610310	     14.39995570	      0.00000000	      0.00000000	    -17.03999180	     -0.01333823	    -24.39338604	      6.39148944	    -13.86758375
      0.29000000	      7.72595173	     -4.62342436	      4.15876064	      0.68831953	      1.03516838	      0.59518415	     22.66873505	      5.23096823	     -5.13449734	     58.50910858	      0.00000000	      0.00000000	     -0.72663252	    -22.99442414	    -28.65200369	     -5.15459074	    -12.98167455	     13.70219529	      0.00000000	      0.00000000	    -19.68719388	      0.61161003	    -23.72932091	      7.14076045	    -13.97872337
      0.29500000	      7.26006621	     -5.11151361	      3.98843027	      0.70543542	      1.03837200	      0.59604954	     22.63881873	      5.79099448	     -5.38653475	     55.21624916	      0.00000000	      0.00000000	     -0.62094155	    -22.85560930	    -28.96877197	     -5.73929815	    -13.82762228	     13.18565341	      0.00000000	      0.00000000	    -21.89838766	      1.00049099	    -22.88651990	      7.69344022	    -14.06071612
      0.30000000	      6.94289868	     -5.61282015	      3.73254635	      0.72231137	      1.04142699	      0.59653176	     22.41650893	      6.33143793	     -5.65842304	     51.86554224	      0.00000000	      0.00000000	     -0.39545812	    -22.53893508	    -29.30548493	     -6.28185088	    -15.00523666	     12.90897296	      0.00000000	      0.00000000	    -24.52347622	      1.43787206	    -22.27369232	      8.28649888	    -14.11400338
      0.30500000	      6.75498033	     -5.95307821	      3.59066804	      0.73910634	      1.04458289	      0.59702231	     21.85917569	      6.79192917	     -5.83569826	     48.26678981	      0.00000000	      0.00000000	     -0.00505996	    -22.29948874	    -29.73594852	     -6.69205756	    -15.65816478	     12.62872791	      0.00000000	      0.00000000	    -26.66608002	      1.41513898	    -21.83102509	      8.72356620	    -14.13900015
      0.31000000	      6.51201686	     -6.27368371	      3.60778697	      0.75583533	      1.04730799	      0.59748366	     21.41041468	      7.06563534	     -6.43588216	     44.80535058	      0.00000000	      0.00000000	      0.16501351	    -21.42367071	    -29.94819361	     -7.18562374	    -16.19420034	     12.66868846	      0.00000000	      0.00000000	    -28.60865190	      1.17094158	    -21.34882445	      9.17940222	    -14.28900061
      0.31500000	      6.20698535	     -6.32066791	      3.45673399	      0.77256768	      1.04959273	      0.59819940	     20.96005624	      7.14457314	     -6.86105506	     41.32961289	      0.00000000	      0.00000000	      0.30662244	    -20.46351257	    -30.06231242	     -7.32807121	    -16.54814652	     12.74545892	      0.00000000	      0.00000000	    -30.72221862	      1.02802963	    -20.81701134	      9.26575753	    -14.52211188
      0.32000000	      6.14413893	     -6.38002329	      3.33808924	      0.78930981	      1.05212884	      0.59862424	     20.11452860	      7.28707865	     -7.19138111	     37.66923806	      0.00000000	      0.00000000	      0.52120779	    -19.29152664	    -30.41674408	     -7.39961229	    -16.56202253	     12.82033424	      0.00000000	      0.00000000	    -33.02427687	      0.10022684	    -20.59064399	      9.40550998	    -14.58081002
      0.32500000	      6.16521827	     -6.07801929	      3.20646559	      0.80560640	      1.05419671	      0.59921822	     19.32973239	      7.03163264	     -7.57504476	     34.49305996	      0.00000000	      0.00000000	      0.99964646	    -17.68503412	    -30.68412226	     -7.14784499	    -16.33080968	     13.10234954	      0.00000000	      0.00000000	    -35.65212932	     -1.20092095	    -20.56750628	      9.12229177	    -14.77704050
      0.33000000	      6.10820371	     -5.93723106	      3.12831833	      0.82203915	      1.05613465	      0.59967956	     18.59435133	      6.90633759	     -8.16658748	     31.27907999	      0.00000000	      0.00000000	      1.12462007	    -15.52229362	    -30.80186272	     -7.08255998	    -15.81828026	     13.62596896	      0.00000000	      0.00000000	    -37.94705487	     -2.35100409	    -20.39528498	      9.01814335	    -15.02761737
      0.33500000	      6.02885722	     -5.66868015	      2.95785235	      0.83832093	      1.05760319	      0.60032437	     17.92318588	      6.71170980	     -8.47193737	     28.24023178	      0.00000000	      0.00000000	      1.68969946	    -13.35653036	    -30.80596854	     -6.83616406	    -15.21868441	     14.41376296	      0.00000000	      0.00000000	    -39.86252337	     -3.75906709	    -20.22209463	      8.73180065	    -15.15702434
      0.34000000	      6.00739169	     -5.34055574	      2.85177195	      0.85451304	      1.05886514	      0.60093735	     17.15441027	      6.50385470	     -8.83952574	     25.20578796	      0.00000000	      0.00000000	      1.75508157	    -11.33027517	    -30.76869655	     -6.58184600	    -14.34081558	     15.51358720	      0.00000000	      0.00000000	    -40.99721751	     -5.02179083	    -20.13713718	      8.41342641	    -15.45348601
      0.34500000	      6.00716399	     -4.89510769	      2.71388905	      0.87069492	      1.05985312	      0.60159716	     16.49848112	      6.09556961	     -9.26108657	     22.65399981	      0.00000000	      0.00000000	      2.25749337	     -8.58251306	    -30.65562913	     -6.17843670	    -13.16014220	     16.76278879	      0.00000000	      0.00000000	    -42.02196220	     -6.17874360	    -20.08338611	      7.92199640	    -15.72227749
      0.35000000	      6.04890727	     -4.55539733	      2.62694043	      0.88659323	      1.06060432	      0.60240112	     15.70108836	      5.98546281	     -9.27874408	     19.87704062	      0.00000000	      0.00000000	      2.20682657	     -7.50928966	    -30.46125140	     -5.95453836	    -11.76191939	     18.40243725	      0.00000000	      0.00000000	    -42.31636352	     -6.59068162	    -20.13984836	      7.54616466	    -15.63232108
      0.35500000	      6.19973330	     -4.17587333	      2.54004938	      0.90238724	      1.06117848	      0.60279194	     14.92829501	      5.62915930	     -9.66699148	     17.57293281	      0.00000000	      0.00000000	      2.43684913	     -4.60718901	    -30.27052455	     -5.62481453	    -10.77796558	     20.29910178	      0.00000000	      0.00000000	    -41.88837900	     -7.96293570	    -20.28984984	      7.20331335	    -16.24639156
      0.36000000	      6.25240634	     -3.65992614	      2.32576357	      0.91805750	      1.06135803	      0.60361469	     14.33908329	      5.23246721	     -9.42320717	     15.63163561	      0.00000000	      0.00000000	      2.81731989	     -2.08411588	    -29.92482309	     -5.08500438	     -9.38665895	     22.26834504	      0.00000000	      0.00000000	    -41.50765944	     -8.74445762	    -20.38011870	      6.61708442	    -16.31241521
      0.36500000	      6.33182252	     -3.37248543	      2.25019812	      0.93369881	      1.06133682	      0.60424486	     13.60364870	      5.12107318	     -9.01918051	     13.45360728	      0.00000000	      0.00000000	      3.01038232	     -0.66813886	    -29.52010946	     -4.84251515	     -8.03926899	     24.35530733	      0.00000000	      0.00000000	    -41.08160514	     -9.38259774	    -20.47410690	      6.33467045	    -16.24331646
      0.37000000	      6.44289495	     -2.93077221	      2.11776839	      0.94887439	      1.06100823	      0.60497566	     13.14926567	      4.70344448	     -9.43656048	     12.07389957	      0.00000000	      0.00000000	      3.11038824	      1.98964231	    -28.94881885	     -4.42709279	     -7.03079346	     27.02563839	      0.00000000	      0.00000000	    -39.49971317	    -10.43767958	    -20.69138330	      5.83808219	    -16.74837931
      0.37500000	      6.61163894	     -2.62912126	      1.84320432	      0.96507157	      1.06058892	      0.60565131	     12.42710929	      4.60202762	     -8.87189820	     10.50572827	      0.00000000	      0.00000000	      3.48210124	      2.91859087	    -28.68557996	     -4.03164399	     -6.08237704	     29.06615387	      0.00000000	      0.00000000	    -39.12315099	    -10.85959169	    -20.81071352	      5.51762083	    -16.54269410
      0.38000000	      6.73657398	     -2.21193542	      1.45563731	      0.98008405	      1.05990009	      0.60624345	     11.93414272	      4.27249859	     -8.14583229	      9.28713168	      0.00000000	      0.00000000	      3.63648205	      4.19279310	    -28.17802106	     -3.39979887	     -5.09158642	     31.50977271	      0.00000000	      0.00000000	    -38.15201619	    -11.53060899	    -21.05646130	      5.05227639	    -16.31372221
      0.38500000	      6.92436069	     -2.06657258	      1.11968277	      0.99545868	      1.05888874	      0.60700677	     11.58474384	      4.21614335	     -8.01958720	      8.73422849	      0.00000000	      0.00000000	      4.16115541	      5.54785457	    -27.67419695	     -3.14143740	     -4.63865270	     34.22702696	      0.00000000	      0.00000000	    -36.83051280	    -12.37786011	    -21.36408846	      4.92317298	    -16.23348901
      0.39000000	      7.25956679	     -1.83303570	      0.88830819	      1.01068619	      1.05784410	      0.60755400	     10.99027090	      4.07301083	     -7.67203035	      8.09997036	      0.00000000	      0.00000000	      4.65955887	      6.29903867	    -27.29525618	     -2.83994046	     -4.02530855	     36.72980841	      0.00000000	      0.00000000	    -36.06000955	    -12.94142534	    -21.78998366	      4.68039706	    -15.96184059
      0.39500000	      7.44781287	     -1.59821159	      0.61461375	      1.02599837	      1.05652978	      0.60807855	     10.65656723	      3.89568496	     -7.51986672	      7.75910285	      0.00000000	      0.00000000	      4.86996222	      7.11884995	    -26.72635799	     -2.51816882	     -3.49809222	     39.38463942	      0.00000000	      0.00000000	    -35.15883116	    -13.54568932	    -22.03703756	      4.44867751	    -15.65968752
      0.40000000	      7.69147783	     -1.64274003	      0.24629989	      1.04100455	      1.05497819	      0.60875111	     10.42187358	      4.02624989	     -7.29233676	      7.92680978	      0.00000000	      0.00000000	      5.59927376	      7.71758660	    -26.18893227	     -2.44156158	     -3.28209725	     42.07795055	      0.00000000	      0.00000000	    -34.24612680	    -14.14292034	    -22.44304605	      4.50802168	    -15.35592993
      0.40500000	      7.84128593	     -1.57210574	     -0.06905651	      1.05600722	      1.05300475	      0.60928559	     10.34829512	      3.99979832	     -7.25522333	      8.31440463	      0.00000000	      0.00000000	      6.12790517	      8.08879324	    -25.49306975	     -2.28757349	     -3.10566949	     44.79099569	      0.00000000	      0.00000000	    -33.60072249	    -14.67054455	    -22.68155477	      4.47938380	    -14.91839791
      0.41000000	      8.08449857	     -1.63721310	     -0.31587712	      1.07093984	      1.05103500	      0.60971091	     10.19093908	      4.10146995	     -7.23921568	      8.85666513	      0.00000000	      0.00000000	      6.61527117	      8.32894794	    -24.84058246	     -2.33794175	     -2.96576673	     47.52097836	      0.00000000	      0.00000000	    -33.04607556	    -15.20479681	    -23.06590687	      4.56979822	    -14.55793797
      0.41500000	      8.50973964	     -1.59046956	     -0.72980282	      1.08564389	      1.04899998	      0.61030591	      9.84048082	      4.09263707	     -7.01375779	      9.45216329	      0.00000000	      0.00000000	      6.62846599	      8.34808683	    -24.46135273	     -2.16382886	     -2.90993794	     49.93066615	      0.00000000	      0.00000000	    -33.23040822	    -15.25960819	    -23.68179744	      4.58157638	    -14.46210327
      0.42000000	      8.57082025	     -1.91678157	     -0.84484788	      1.10046784	      1.04606946	      0.61060801	      9.96090452	      4.48036583	     -6.89625968	     10.46866329	      0.00000000	      0.00000000	      7.61387319	      7.89742846	    -23.51311147	     -2.54434454	     -2.89386191	     53.01410258	      0.00000000	      0.00000000	    -31.97403804	    -16.53136744	    -23.85599897	      4.91774853	    -13.65505163
      0.42500000	      8.70777957	     -2.03320214	     -1.10679678	      1.11534588	      1.04310618	      0.61112745	      9.94649331	      4.64602282	     -6.57848054	     11.39933405	      0.00000000	      0.00000000	      7.98652090	      7.60773326	    -22.67928156	     -2.73108551	     -3.03866573	     55.79105331	      0.00000000	      0.00000000	    -31.62844746	    -17.18308479	    -24.11181449	      5.07289618	    -13.23885304
      0.43000000	      8.98309465	     -2.32308222	     -1.34821521	      1.13023706	      1.04006608	      0.61158566	      9.79373617	      5.00034173	     -6.31090636	     12.48521336	      0.00000000	      0.00000000	      8.41004923	      7.02129110	    -21.98028571	     -3.12419790	     -3.24961660	     58.56319235	      0.00000000	      0.00000000	    -31.21943153	    -17.74132044	    -24.53458784	      5.43585871	    -12.74857425
      0.43500000	      9.03495552	     -2.73543323	     -1.62796615	      1.14509118	      1.03639946	      0.61206234	      9.95491909	      5.48084543	     -5.98890333	     13.84020587	      0.00000000	      0.00000000	      8.62550589	      6.43720712	    -21.04589026	     -3.67701920	     -3.52112131	     61.34597808	      0.00000000	      0.00000000	    -30.98133275	    -18.20486118	    -24.72240236	      5.90318170	    -12.13501062
      0.44000000	      9.41559075	     -3.12126402	     -1.91124750	      1.15953308	      1.03308674	      0.61232106	      9.80996623	      5.90087761	     -5.87456827	     15.46846837	      0.00000000	      0.00000000	      8.52510636	      5.76871834	    -20.41983135	     -4.11074334	     -3.70044025	     64.08525137	      0.00000000	      0.00000000	    -30.55654188	    -18.78156418	    -25.37333401	      6.34773956	    -11.46004497
      0.44500000	      9.46969229	     -3.58825691	     -2.08474152	      1.17405649	      1.02915565	      0.61251446	      9.97249702	      6.42527516	     -5.85843410	     16.96697455	      0.00000000	      0.00000000	      7.57615418	      4.82205150	    -19.35969882	     -4.74013911	     -3.81939135	     66.92995713	      0.00000000	      0.00000000	    -29.98544829	    -19.43679875	    -25.64481649	      6.89106604	    -10.59198129
      0.45000000	      9.55337183	     -3.98750098	     -2.20112353	      1.18860962	      1.02484700	      0.61303829	     10.16494692	      6.92515627	     -6.12289333	     18.72785079	      0.00000000	      0.00000000	      6.66292191	      3.33552190	    -18.30541313	     -5.37523060	     -3.77731505	     69.81215811	      0.00000000	      0.00000000	    -29.38667844	    -19.83183413	    -25.93256187	      7.37727021	     -9.97014384
      0.45500000	      9.56808127	     -4.37157860	     -2.43680757	      1.20306269	      1.02044434	      0.61313894	     10.41455130	      7.34244502	     -5.95436859	     20.55227690	      0.00000000	      0.00000000	      5.52498177	      2.06481694	    -17.14253389	     -5.84592239	     -3.72641090	     72.60762433	      0.00000000	      0.00000000	    -28.85099441	    -20.27419133	    -26.18320992	      7.85871383	     -9.37873842
      0.46000000	      9.68148097	     -4.86747699	     -2.49421656	      1.21728516	      1.01596931	      0.61322861	     10.46828371	      7.93165426	     -6.04985884	     22.18133668	      0.00000000	      0.00000000	      4.24649426	     -0.20027451	    -16.00213116	     -6.49614316	     -3.50254782	     75.47449637	      0.00000000	      0.00000000	    -28.15510628	    -20.48328318	    -26.55542582	      8.49961897	     -8.51537129
      0.46500000	     10.04010420	     -5.24056975	     -2.60429169	      1.23159734	      1.01141499	      0.61366525	     10.25525911	      8.33232230	     -6.38453798	     23.94267122	      0.00000000	      0.00000000	      4.05639962	     -1.28846605	    -15.19503028	     -7.07451401	     -3.37932249	     78.05366648	      0.00000000	      0.00000000	    -27.65665483	    -20.89177338	    -27.23811777	      8.87997975	     -8.02375958
      0.47000000	     10.04182496	     -5.82800282	     -2.57456513	      1.24570428	      1.00636598	      0.61403283	     10.39097869	      9.02174759	     -6.58409374	     25.54291166	      0.00000000	      0.00000000	      3.14622060	     -3.30629912	    -13.81019252	     -7.90293335	     -3.03880241	     80.92593596	      0.00000000	      0.00000000	    -26.69243311	    -20.79605732	    -27.47512076	      9.60434055	     -7.37023503
      0.47500000	     10.35214751	     -6.15036623	     -2.68538148	      1.25960943	      1.00177096	      0.61389402	     10.27360748	      9.27675832	     -7.03399003	     27.50155917	      0.00000000	      0.00000000	      3.44476611	     -4.03813171	    -12.81596772	     -8.29101985	     -2.80771354	     83.43529553	      0.00000000	      0.00000000	    -26.09440551	    -21.28619776	    -28.16845909	     10.02393442	     -6.74452495
      0.48000000	      9.96015171	     -6.27275099	     -2.89005706	      1.27324038	      0.99589550	      0.61439516	     11.10699115	      9.46887055	     -7.11896288	     29.89981723	      0.00000000	      0.00000000	      4.09876582	     -4.82652381	    -10.89693250	     -8.61410976	     -2.54407013	     86.18844241	      0.00000000	      0.00000000	    -25.03520844	    -21.55869735	    -28.03030573	     10.18215040	     -5.82393514
      0.48500000	     10.24487717	     -6.70417167	     -2.87594796	      1.28731725	      0.99127139	      0.61453508	     11.05460518	      9.88560881	     -7.56454483	     32.08963462	      0.00000000	      0.00000000	      4.93496401	     -5.14901740	     -9.80455087	     -9.23561573	     -2.18724423	     88.56057718	      0.00000000	      0.00000000	    -24.41728559	    -21.86734126	    -28.68619035	     10.71214092	     -5.27573116
      0.49000000	      9.98146608	     -6.76125940	     -3.30520072	      1.30048135	      0.98559172	      0.61521100	     11.94572422	      9.92949264	     -7.37115902	     34.99356801	      0.00000000	      0.00000000	      6.06687497	     -5.76874851	     -8.02419805	     -9.27248148	     -1.94274481	     91.07739141	      0.00000000	      0.00000000	    -23.16194079	    -22.26193167	    -28.75484052	     10.67308919	     -4.18889253
      0.49500000	     10.33271834	     -7.04340032	     -3.39464797	      1.31364339	      0.98112064	      0.61574955	     12.00995022	     10.19558056	     -7.34135639	     37.61571843	      0.00000000	      0.00000000	      7.44380451	     -6.65518567	     -6.85951876	     -9.72240473	     -1.56732493	     93.29014909	      0.00000000	      0.00000000	    -22.58022864	    -22.43472534	    -29.54265004	     10.89835842	     -3.67093063
      0.50000000	     10.47063608	     -7.39578297	     -3.47751335	      1.32706436	      0.97688817	      0.61549377	     12.09231245	     10.58395131	     -7.05225106	     39.84646234	      0.00000000	      0.00000000	      8.87969630	     -7.84373129	     -5.44222727	    -10.08067715	     -1.10613745	     95.45769718	      0.00000000	      0.00000000	    -21.62319681	    -22.66379009	    -30.09559433	     11.30898021	     -2.88478252
      0.50500000	     10.53523675	     -7.66837113	     -3.63958313	      1.34028176	      0.97301999	      0.61547774	     12.16860202	     11.01001347	     -6.39645319	     41.90065610	      0.00000000	      0.00000000	      9.82586091	     -8.76901861	     -3.91153107	    -10.38855570	     -0.72440442	     97.52597155	      0.00000000	      0.00000000	    -20.23795280	    -22.80835832	    -30.52271612	     11.58240020	     -1.89656426
      0.51000000	     10.74589252	     -8.00733397	     -3.70528653	      1.35393273	      0.96991561	      0.61526644	     11.85089495	     11.45903226	     -5.91111867	     43.61244658	      0.00000000	      0.00000000	     10.68675959	     -9.37251805	     -2.56289765	    -10.77081462	     -0.24730426	     99.26625222	      0.00000000	      0.00000000	    -19.29287827	    -22.88780657	    -31.11356210	     11.97514658	     -1.09237888
      0.51500000	     10.78122862	     -8.31291219	     -3.96305519	      1.36749912	      0.96687770	      0.61541760	     11.51596535	     11.90792804	     -5.16187444	     45.01163915	      0.00000000	      0.00000000	     11.76392325	     -9.69207947	     -1.05000635	    -11.08617750	      0.13086861	    100.79878744	      0.00000000	      0.00000000	    -18.40235976	    -22.63977687	    -31.58552807	     12.24807234	     -0.18159799
      0.52000000	     10.74005685	     -8.54509273	     -4.13414419	      1.38146498	      0.96444622	      0.61522086	     11.19637962	     12.08634017	     -4.99423531	     46.31762932	      0.00000000	      0.00000000	     12.68801658	     -9.75834665	      0.55796194	    -11.33906198	      0.51134721	    102.12837037	      0.00000000	      0.00000000	    -17.94883444	    -22.68868178	    -31.89448906	     12.51624550	      0.36103641
      0.52500000	     10.54999208	     -8.57079226	     -3.99408096	      1.39540320	      0.96193161	      0.61494314	     10.81227046	     12.14154037	     -4.72803515	     47.13703945	      0.00000000	      0.00000000	     13.90441799	     -9.72547191	      2.46939846	    -11.29202489	      1.27161882	    103.42808935	      0.00000000	      0.00000000	    -17.17156088	    -22.92643453	    -31.89789916	     12.66267895	      0.83321850
      0.53000000	     10.23308224	     -8.24783393	     -4.49097332	      1.40893307	      0.95935581	      0.61533198	     10.60926916	     11.89478552	     -3.97659013	     48.15214606	      0.00000000	      0.00000000	     15.17797420	     -9.64607197	      4.48420899	    -10.86872642	      1.40240230	    104.64982961	      0.00000000	      0.00000000	    -16.24947380	    -23.22731861	    -31.87698432	     12.19625184	      1.27201277
      0.53500000	     10.28481512	     -8.01562877	     -4.37725656	      1.42337372	      0.95781898	      0.61496095	      9.72814978	     11.44365428	     -4.16318447	     48.63497260	      0.00000000	      0.00000000	     16.27849474	     -9.19440177	      6.04416635	    -10.45368505	      2.05466412	    105.47462252	      0.00000000	      0.00000000	    -15.39866211	    -23.55561272	    -32.04596168	     12.02845527	      1.53528077
      0.54000000	     10.44699415	     -7.69987295	     -4.24665265	      1.43744705	      0.95643290	      0.61503857	      8.61504049	     11.02350829	     -4.19006389	     48.86689424	      0.00000000	      0.00000000	     17.55114899	     -8.94229018	      7.58009201	    -10.01278034	      2.63338731	    106.17465403	      0.00000000	      0.00000000	    -14.75034622	    -23.66192690	    -32.26604154	     11.71122350	      1.64736957
      0.54500000	     10.21877551	     -7.31599215	     -3.96283996	      1.45193901	      0.95518068	      0.61455653	      7.95602802	     10.34431973	     -4.50335517	     49.21897538	      0.00000000	      0.00000000	     19.07597716	     -7.14725190	      9.56489946	     -9.41509789	      3.31901332	    106.81081411	      0.00000000	      0.00000000	    -13.69698514	    -23.68555560	    -32.02361499	     11.50675721	      1.22423509
      0.55000000	     10.08629505	     -6.84017430	     -3.92810345	      1.46600722	      0.95426245	      0.61516554	      7.01899068	      9.81218979	     -4.51735158	     49.12655009	      0.00000000	      0.00000000	     20.08418017	     -7.19750001	     11.37089494	     -8.77297947	      3.72478982	    107.17457531	      0.00000000	      0.00000000	    -13.00807168	    -23.99857933	    -31.93917990	     10.91053535	      1.60107116
      0.55500000	     10.08524949	     -6.27195943	     -3.91005707	      1.48098679	      0.95395821	      0.61517029	      5.83729171	      9.04277140	     -4.64557894	     49.00470361	      0.00000000	      0.00000000	     21.09143600	     -6.81416303	     12.83236687	     -8.07102330	      3.85734440	    107.32299528	      0.00000000	      0.00000000	    -11.99867458	    -24.42752875	    -31.86018673	     10.31969658	      1.69222266
      0.56000000	      9.70822173	     -5.59626848	     -4.19823464	      1.49584670	      0.95357880	      0.61577769	      4.99911484	      8.33242520	     -4.18356583	     48.68645523	      0.00000000	      0.00000000	     22.19303572	     -6.33697234	     14.67715558	     -7.30792988	      3.71727855	    107.20282171	      0.00000000	      0.00000000	    -11.40209421	    -24.63418500	    -31.34892183	      9.46876771	      1.92635277
      0.56500000	      9.73285941	     -4.99051309	     -4.34007400	      1.51072704	      0.95410573	      0.61613082	      3.66763059	      7.54303749	     -4.06619638	     48.21471410	      0.00000000	      0.00000000	     22.91873455	     -5.69150020	     15.95872386	     -6.58951617	      3.53404277	    106.90969365	      0.00000000	      0.00000000	    -10.41988038	    -25.26509520	    -31.28381652	      8.73598207	      2.10882739
      0.57000000	      9.63632260	     -4.58308501	     -4.24880059	      1.52578713	      0.95496286	      0.61656754	      2.26347853	      7.15893535	     -3.86276806	     47.22223630	      0.00000000	      0.00000000	     23.07356217	     -5.61438021	     17.45302146	     -5.98350044	      3.80111992	    106.38578260	      0.00000000	      0.00000000	    -10.00817763	    -25.47616859	    -31.05442814	      8.30166033	      2.23406763
      0.57500000	      9.70836171	     -3.89330395	     -4.35305051	      1.54081860	      0.95612032	      0.61717722	      0.79918521	      6.33056098	     -3.77967445	     46.54721811	      0.00000000	      0.00000000	     23.91942996	     -5.17105754	     18.57527868	     -5.23795277	      3.53786335	    105.64867043	      0.00000000	      0.00000000	     -9.04038428	    -25.99261639	    -31.02624804	      7.39774755	      2.47233509
      0.58000000	      9.51593738	     -3.09735824	     -4.54266327	      1.55609463	      0.95789885	      0.61776196	     -0.40146224	      5.41716559	     -3.54579983	     45.69541556	      0.00000000	      0.00000000	     23.71821532	     -4.81569878	     19.89803355	     -4.35462617	      3.10833730	    104.74370365	      0.00000000	      0.00000000	     -8.26436558	    -26.29709287	    -30.66918516	      6.42229749	      2.70774245
      0.58500000	      9.68759962	     -2.47494689	     -4.59393869	      1.57141562	      0.95988733	      0.61835634	     -2.02093108	      4.64729230	     -3.66693008	     44.76419132	      0.00000000	      0.00000000	     24.03773498	     -4.55557459	     20.78427186	     -3.66769265	      2.79396800	    103.68812166	      0.00000000	      0.00000000	     -8.06754719	    -26.01103575	    -30.65641911	      5.59386292	      3.18017640
      0.59000000	      9.43538783	     -1.72196440	     -5.01618491	      1.58690328	      0.96187836	      0.61967819	     -3.11186785	      3.81559354	     -3.18949225	     43.91354456	      0.00000000	      0.00000000	     23.66443219	     -4.27295279	     21.95201085	     -3.14040755	      2.03689392	    102.43058960	      0.00000000	      0.00000000	     -7.33708003	    -25.77339851	    -30.16480167	      4.53193719	      3.66165730
      0.59500000	      8.94952717	     -1.05798401	     -4.88857635	      1.60320821	      0.96402532	      0.61989253	     -4.07342463	      3.01443283	     -3.61420984	     42.84608585	      0.00000000	      0.00000000	     23.16100397	     -4.05641955	     23.39944322	     -2.33946085	      1.93232819	    100.97798785	      0.00000000	      0.00000000	     -6.81398160	    -25.97226248	    -29.34327881	      3.83207018	      3.91619640
      0.60000000	      9.03964433	     -0.50186783	     -5.09002366	      1.61915733	      0.96715379	      0.62117514	     -5.71222087	      2.41459137	     -3.23950475	     41.59058952	      0.00000000	      0.00000000	     22.21582848	     -3.87525644	     24.00725130	     -1.92550186	      1.37670820	     99.33998102	      0.00000000	      0.00000000	     -5.86452900	    -25.90358780	    -29.19243695	      2.96930470	      4.32812044
      0.60500000	      9.23782366	      0.11313528	     -5.24121670	      1.63519865	      0.97061801	      0.62178574	     -7.39966799	      1.62240542	     -3.28161362	     40.39106450	      0.00000000	      0.00000000	     21.06377531	     -3.83236930	     24.32692701	     -1.35481775	      0.86534064	     97.51861878	      0.00000000	      0.00000000	     -5.19227009	    -25.93854359	    -29.13666279	      2.14247715	      4.88423825
      0.61000000	      9.27994370	      0.71870431	     -4.96809265	      1.65101769	      0.97406824	      0.62269832	     -8.97800073	      1.05196485	     -3.59329517	     39.02477434	      0.00000000	      0.00000000	     19.75661113	     -4.12558783	     24.95560086	     -0.88076056	      0.57386008	     95.65346423	      0.00000000	      0.00000000	     -4.57153027	    -25.54806090	    -28.97121758	      1.34351316	      5.04285153
      0.61500000	      9.09352298	      1.26280900	     -5.03407250	      1.66772235	      0.97776572	      0.62317274	    -10.21900921	      0.39513509	     -3.63223305	     37.89608950	      0.00000000	      0.00000000	     18.05931539	     -4.00604206	     25.54157080	     -0.29541141	      0.17939421	     93.52335899	      0.00000000	      0.00000000	     -4.00966575	    -25.55747898	    -28.42047323	      0.65843740	      5.44929277
      0.62000000	      8.92793706	      1.69357606	     -5.15962337	      1.68439027	      0.98133974	      0.62391999	    -11.50382197	     -0.08236747	     -3.44065896	     36.58374826	      0.00000000	      0.00000000	     16.14834864	     -4.15717275	     26.04021984	      0.07700196	     -0.31429909	     91.29798423	      0.00000000	      0.00000000	     -3.38832499	    -25.68252225	    -27.97722251	     -0.03194980	      6.10914403
      0.62500000	      9.02010972	      2.34677157	     -5.16463202	      1.70111410	      0.98586673	      0.62452117	    -12.98075581	     -0.85071346	     -3.50056840	     35.38298332	      0.00000000	      0.00000000	     14.05543682	     -4.28579952	     26.11024759	      0.66324091	     -0.82780380	     88.76967620	      0.00000000	      0.00000000	     -3.13062772	    -25.35593900	    -27.74610722	     -0.88922819	      6.40246857
      0.63000000	      9.12965215	      3.12652109	     -5.25412002	      1.71834252	      0.99043037	      0.62507430	    -14.44026309	     -1.80690856	     -3.78042705	     34.19440226	      0.00000000	      0.00000000	     11.71077350	     -4.47690184	     25.96947156	      1.44345996	     -1.45450851	     85.93754802	      0.00000000	      0.00000000	     -2.61188636	    -25.35430791	    -27.48481065	     -1.90276051	      6.78427376
      0.63500000	      9.02694710	      3.60507931	     -5.06592313	      1.73524167	      0.99469201	      0.62498286	    -15.59217542	     -2.34273950	     -4.09196117	     33.15137627	      0.00000000	      0.00000000	      9.33845009	     -4.39319958	     26.19126918	      2.05695273	     -1.60348376	     83.29073164	      0.00000000	      0.00000000	     -2.27964916	    -25.16188271	    -27.03060251	     -2.45468948	      7.02499306
      0.64000000	      9.09994266	      4.42695497	     -5.02938094	      1.75231910	      0.99915481	      0.62564337	    -16.97545475	     -3.21125446	     -4.43571456	     31.85490934	      0.00000000	      0.00000000	      6.85006846	     -5.31219155	     25.96417737	      2.90851532	     -2.10557941	     80.19434214	      0.00000000	      0.00000000	     -2.11388521	    -24.86314828	    -26.76878419	     -3.52209728	      7.30772405
      0.64500000	      9.12396286	      5.07307455	     -4.96777608	      1.76967000	      1.00385286	      0.62591233	    -18.23065890	     -4.00801446	     -5.11592998	     30.64641438	      0.00000000	      0.00000000	      3.77130547	     -5.39406706	     25.69434239	      3.60802958	     -2.56495656	     77.03680318	      0.00000000	      0.00000000	     -1.85460018	    -24.73888182	    -26.39788459	     -4.31011404	      7.39010759
      0.65000000	      8.91490332	      5.75796617	     -4.91862284	      1.78702431	      1.00821760	      0.62599958	    -19.11197973	     -4.81196151	     -5.62406172	     29.68280061	      0.00000000	      0.00000000	      1.00414912	     -5.30737266	     25.64535728	      4.25411676	     -3.06609513	     73.76415302	      0.00000000	      0.00000000	     -1.82322237	    -24.33158586	    -25.79699464	     -5.13230730	      7.63351689
      0.65500000	      9.03313536	      6.60286388	     -4.84028290	      1.80474576	      1.01299156	      0.62650455	    -20.42243062	     -5.79304425	     -6.69006478	     28.53027832	      0.00000000	      0.00000000	     -2.07912062	     -5.50454590	     24.99297073	      5.17898788	     -3.57487155	     70.11791643	      0.00000000	      0.00000000	     -1.79035127	    -24.15218975	    -25.47366760	     -6.20540340	      7.74853796
      0.66000000	      8.76037816	      7.12988190	     -4.75070795	      1.82219053	      1.01721009	      0.62649307	    -21.18680632	     -6.42488888	     -7.28926391	     27.61013564	      0.00000000	      0.00000000	     -5.14533029	     -5.03783404	     24.83594989	      5.66655902	     -4.11094693	     66.58558912	      0.00000000	      0.00000000	     -1.76193930	    -23.81351907	    -24.83285595	     -6.83914365	      7.87344637
      0.66500000	      8.63343069	      7.67846117	     -4.56296112	      1.84006790	      1.02127128	      0.62651708	    -22.14492836	     -7.03329583	     -8.21369963	     26.69335398	      0.00000000	      0.00000000	     -7.81425527	     -4.88739596	     24.34388414	      6.31089880	     -4.50462998	     62.85572839	      0.00000000	      0.00000000	     -1.66945915	    -23.48371900	    -24.26292429	     -7.51096467	      7.92688349
      0.67000000	      8.58779490	      8.29418448	     -4.41301308	      1.85772982	      1.02546481	      0.62678604	    -23.17737945	     -7.68710642	     -9.11546074	     25.73648323	      0.00000000	      0.00000000	    -10.56160468	     -4.87356953	     23.65230698	      7.00659626	     -4.98647665	     58.89648787	      0.00000000	      0.00000000	     -1.67337683	    -23.16847419	    -23.82733376	     -8.26825817	      7.87725585
      0.67500000	      8.50270951	      8.82132835	     -4.20645209	      1.87580965	      1.02945265	      0.62683100	    -24.20309509	     -8.20976451	    -10.05441898	     24.74996494	      0.00000000	      0.00000000	    -13.37912171	     -4.62739337	     22.93069532	      7.60517368	     -5.48066767	     54.88077349	      0.00000000	      0.00000000	     -2.06137161	    -22.82493568	    -23.31754257	     -8.96845743	      7.89515494
      0.68000000	      8.27579710	      9.29070726	     -4.02789355	      1.89344548	      1.03299705	      0.62663589	    -24.86580391	     -8.74404532	    -10.99514011	     24.21156568	      0.00000000	      0.00000000	    -15.63679718	     -4.64127293	     22.33280084	      8.15950676	     -5.95963426	     50.80667804	      0.00000000	      0.00000000	     -2.04732765	    -21.80022129	    -22.73194399	     -9.53931613	      7.86958173
      0.68500000	      8.20370323	      9.53227315	     -3.71578431	      1.91139099	      1.03636276	      0.62672272	    -25.82421213	     -8.92240464	    -11.99332023	     23.39098385	      0.00000000	      0.00000000	    -18.27873263	     -4.29173568	     21.43963630	      8.57047506	     -6.18709267	     46.61612093	      0.00000000	      0.00000000	     -2.26986765	    -21.11995218	    -22.24530872	     -9.89661819	      8.02467379
      0.69000000	      8.14309275	      9.78481091	     -3.59708338	      1.92934422	      1.03954520	      0.62678011	    -26.70048466	     -9.15185446	    -12.52763367	     22.71946283	      0.00000000	      0.00000000	    -20.56909745	     -4.42688214	     20.49807853	      8.88697519	     -6.92700688	     42.41947757	      0.00000000	      0.00000000	     -2.47130428	    -20.13457913	    -21.81459244	    -10.26936439	      8.04547419
      0.69500000	      8.19088776	     10.15194040	     -3.41774714	      1.94716252	      1.04249106	      0.62710304	    -27.62014369	     -9.43338683	    -13.37778986	     22.25167552	      0.00000000	      0.00000000	    -22.59190043	     -4.67919505	     19.38018674	      9.40124448	     -7.52834434	     38.06792670	      0.00000000	      0.00000000	     -2.78390154	    -18.79042884	    -21.54174906	    -10.76927395	      7.91235112
      0.70000000	      7.95285875	     10.11756219	     -3.10771139	      1.96498547	      1.04461346	      0.62673804	    -28.15372862	     -9.27958253	    -13.88130206	     21.84958836	      0.00000000	      0.00000000	    -24.69899990	     -4.95988396	     18.64708333	      9.50291380	     -8.14808399	     34.04382744	      0.00000000	      0.00000000	     -3.06846687	    -17.15644690	    -20.97213515	    -10.75358498	      7.77680320
      0.70500000	      8.05019918	     10.02304916	     -2.99396364	      1.98254334	      1.04693555	      0.62693651	    -29.01747185	     -9.04964661	    -13.96488458	     21.37238335	      0.00000000	      0.00000000	    -26.76027688	     -5.70051975	     17.54581880	      9.50330587	     -9.02593050	     29.99310091	      0.00000000	      0.00000000	     -3.41567252	    -15.03686393	    -20.79535387	    -10.75065010	      7.87383556
      0.71000000	      8.21839768	      9.75672489	     -2.68133541	      2.00002260	      1.04886744	      0.62681416	    -29.81904378	     -8.60082104	    -14.46242539	     21.11497779	      0.00000000	      0.00000000	    -29.74596447	     -7.12452895	     16.38785419	      9.33430235	     -9.80194122	     26.27757244	      0.00000000	      0.00000000	     -2.84849683	    -11.86635003	    -20.78682437	    -10.46688301	      7.67372001
      0.71500000	      7.85121913	      9.40778266	     -2.27858196	      2.01718862	      1.04994162	      0.62649618	    -29.92716643	     -8.06617583	    -14.41871282	     21.19116781	      0.00000000	      0.00000000	    -31.47185044	     -7.63470988	     15.89213505	      9.17379177	    -10.44096572	     22.49628184	      0.00000000	      0.00000000	     -3.23057582	     -9.23165931	    -20.15286277	    -10.07253927	      7.70459056
      0.72000000	      7.92312249	      8.96889588	     -2.15437598	      2.03455101	      1.05114506	      0.62670789	    -30.29630333	     -7.54191695	    -14.20560254	     21.67565034	      0.00000000	      0.00000000	    -33.61013503	     -8.96503015	     15.02251597	      8.71629929	    -11.77538628	     19.38793544	      0.00000000	      0.00000000	     -2.11862717	     -5.13696249	    -20.02259839	     -9.63784339	      7.75774736
      0.72500000	      7.82035967	      8.39169206	     -2.01634753	      2.05153108	      1.05185713	      0.62640778	    -30.33705487	     -6.97051616	    -13.77271589	     22.43167744	      0.00000000	      0.00000000	    -34.66487712	     -9.62383936	     14.32558799	      8.29473140	    -12.76215960	     16.13648760	      0.00000000	      0.00000000	     -1.96249302	     -1.71608530	    -19.70807919	     -9.03004076	      7.93296370
      0.73000000	      7.57701375	      7.89376559	     -1.80532337	      2.06823019	      1.05219677	      0.62631706	    -30.13460049	     -6.36080037	    -13.08572903	     23.43657497	      0.00000000	      0.00000000	    -35.38353231	    -10.47490760	     13.82826157	      7.95600258	    -13.59856912	     13.01616591	      0.00000000	      0.00000000	     -1.41838202	      2.23211195	    -19.29641047	     -8.51635748	      7.88273695
      0.73500000	      7.48101026	      7.44300180	     -1.70863416	      2.08510367	      1.05233693	      0.62600541	    -30.04637595	     -5.88360022	    -12.27349825	     24.57001749	      0.00000000	      0.00000000	    -35.56830374	    -10.98496479	     13.18829312	      7.72086445	    -14.40998750	      9.99980713	      0.00000000	      0.00000000	     -1.67348220	      5.52186784	    -19.00739747	     -8.02670744	      7.93604013
      0.74000000	      7.44610471	      6.83393721	     -1.61938209	      2.10168302	      1.05220296	      0.62588730	    -29.79251464	     -5.36370813	    -11.77940895	     26.17155720	      0.00000000	      0.00000000	    -35.34664331	    -11.28458888	     12.77714410	      7.11627963	    -15.89830081	      7.93219268	      0.00000000	      0.00000000	     -0.46310711	     10.63760717	    -18.85185162	     -7.42054699	      8.31990184
      0.74500000	      7.29225334	      6.36552579	     -1.56336455	      2.11826892	      1.05177593	      0.62566465	    -29.40532438	     -4.93246676	    -10.95978097	     27.76870233	      0.00000000	      0.00000000	    -34.91378762	    -11.58791021	     12.30070815	      6.84510154	    -16.74533315	      5.41786003	      0.00000000	      0.00000000	     -0.15992776	     14.42333150	    -18.54143041	     -6.91215907	      8.51699839
      0.75000000	      7.40793549	      6.02354195	     -1.57727644	      2.13453076	      1.05143668	      0.62561494	    -29.19948413	     -4.63946819	    -10.23382628	     29.64230884	      0.00000000	      0.00000000	    -33.96452065	    -12.02758437	     11.73049459	      6.63594190	    -17.88582037	      3.40344368	      0.00000000	      0.00000000	      0.33692301	     18.16840400	    -18.58359953	     -6.58605319	      8.61828562
      0.75500000	      7.21574150	      5.58818180	     -1.65703544	      2.15086821	      1.05046774	      0.62506297	    -28.62061094	     -4.33849980	     -9.31522984	     31.42312552	      0.00000000	      0.00000000	    -33.59625362	    -12.05521729	     11.47893213	      6.40135720	    -18.59944871	      1.54655323	      0.00000000	      0.00000000	      1.09437735	     21.14356452	    -18.27069850	     -6.10153795	      9.06143367
      0.76000000	      7.16483383	      5.28013772	     -1.51206107	      2.16712401	      1.04944156	      0.62448357	    -28.16482494	     -4.15147995	     -9.18885221	     33.38241136	      0.00000000	      0.00000000	    -32.71933766	    -11.73784880	     11.11437185	      6.34607016	    -18.86341727	     -0.20172188	      0.00000000	      0.00000000	      1.29606038	     23.72527927	    -18.14023098	     -5.74163689	      8.93484930
      0.76500000	      7.30738561	      5.05760556	     -1.59095909	      2.18324383	      1.04837800	      0.62466636	    -27.87555307	     -4.04513293	     -8.60686945	     35.30026080	      0.00000000	      0.00000000	    -32.01135539	    -11.44959887	     10.77544208	      6.20877098	    -19.85642905	     -1.20746837	      0.00000000	      0.00000000	      2.17141684	     26.52174184	    -18.27329701	     -5.59323613	      8.98119288
      0.77000000	      7.33558056	      4.90134195	     -1.59012647	      2.19934433	      1.04687852	      0.62421019	    -27.44348486	     -4.04211296	     -8.28622975	     37.25817155	      0.00000000	      0.00000000	    -31.49774649	    -11.60485661	     10.52732362	      6.25169461	    -19.90743446	     -2.21396711	      0.00000000	      0.00000000	      2.68195088	     27.42017351	    -18.23850896	     -5.46481742	      8.90070380
      0.77500000	      7.28157956	      4.73176751	     -1.46405431	      2.21533871	      1.04545863	      0.62419645	    -26.85065028	     -3.92799164	     -8.18955505	     39.34584857	      0.00000000	      0.00000000	    -30.31630607	    -11.96732292	     10.58136225	      6.15841682	    -20.32344281	     -2.57399800	      0.00000000	      0.00000000	      3.27834218	     28.38600708	    -18.17634603	     -5.35356458	      8.89393777
      0.78000000	      7.33589303	      4.57050558	     -1.44332518	      2.23111767	      1.04387057	      0.62425601	    -26.35305058	     -3.96616424	     -8.17578483	     41.38137763	      0.00000000	      0.00000000	    -29.50937536	    -11.74722429	     10.63488457	      6.05726840	    -21.10323090	     -2.63636009	      0.00000000	      0.00000000	      3.62852704	     29.16543574	    -18.21472946	     -5.24008721	      8.75280033
      0.78500000	      7.65267427	      4.35600514	     -1.37326577	      2.24674477	      1.04235379	      0.62402465	    -26.15154681	     -3.88579135	     -8.10413606	     43.19678295	      0.00000000	      0.00000000	    -29.46584672	    -11.73685876	     10.35999881	      5.88594642	    -21.10561956	     -2.50214175	      0.00000000	      0.00000000	      3.80956169	     29.28538549	    -18.65113943	     -5.01591657	      8.78506910
      0.79000000	      7.83088236	      4.34222936	     -1.37121940	      2.26232195	      1.04049726	      0.62433015	    -25.76015130	     -4.03797116	     -8.13822012	     45.22202821	      0.00000000	      0.00000000	    -28.59216765	    -12.05556584	     10.20613632	      5.88539746	    -21.07581622	     -2.32142206	      0.00000000	      0.00000000	      4.52329913	     29.33271213	    -18.85633383	     -5.17971046	      8.68743054
      0.79500000	      8.04085436	      4.39634163	     -1.21769791	      2.27777280	      1.03846528	      0.62451147	    -25.37286354	     -4.22433342	     -8.38301463	     47.26122542	      0.00000000	      0.00000000	    -27.95954110	    -12.17274918	     10.07084259	      5.95191425	    -20.76903660	     -1.86656656	      0.00000000	      0.00000000	      4.89708541	     29.10435857	    -19.16474068	     -5.33785808	      8.53166278
      0.80000000	      8.36835233	      4.32250174	     -1.13045057	      2.29315816	      1.03650513	      0.62450427	    -25.11865165	     -4.26089891	     -8.33458450	     49.03918331	      0.00000000	      0.00000000	    -28.03091389	    -12.14614244	      9.76431936	      5.86242072	    -20.42806788	     -1.35950219	      0.00000000	      0.00000000	      4.94846626	     29.01818684	    -19.62457742	     -5.34919000	      8.46589221
      0.80500000	      8.63091996	      4.75326632	     -1.04585670	      2.30853152	      1.03393680	      0.62425012	    -24.71458737	     -5.02118702	     -8.80695298	     51.39703583	      0.00000000	      0.00000000	    -26.59772591	    -12.11503279	      9.37491937	      6.43704725	    -18.51047464	     -0.98939374	      0.00000000	      0.00000000	      5.78953767	     25.88327845	    -19.97814405	     -5.87266970	      7.97547475
      0.81000000	      9.11454869	      4.97989329	     -0.93922936	      2.32388041	      1.03152629	      0.62431771	    -24.58525644	     -5.45864321	     -9.17313481	     53.46780721	      0.00000000	      0.00000000	    -25.86725162	    -12.85833195	      8.85759132	      6.66647772	    -17.68371832	     -0.40648815	      0.00000000	      0.00000000	      6.40929025	     25.22237911	    -20.58023370	     -6.18117552	      7.70108047
      0.81500000	      9.54134840	      5.29108670	     -0.68098403	      2.33898827	      1.02867131	      0.62403119	    -24.37239139	     -5.92431082	     -9.61463895	     55.52235348	      0.00000000	      0.00000000	    -25.00214911	    -13.45202586	      8.49457293	      6.98259068	    -16.48226502	      0.67015181	      0.00000000	      0.00000000	      7.04218857	     23.78109174	    -21.23863706	     -6.56468085	      7.30085374
      0.82000000	      9.90689515	      5.53600058	     -0.56177989	      2.35403713	      1.02548239	      0.62382231	    -24.01912166	     -6.35935163	     -9.80246477	     57.67217287	      0.00000000	      0.00000000	    -24.63121895	    -13.90339168	      8.32450080	      7.22898649	    -15.38275677	      2.02127994	      0.00000000	      0.00000000	      7.76383669	     21.57305408	    -21.73282307	     -6.86565608	      6.78101416
      0.82500000	     10.21689288	      6.05072986	     -0.25945046	      2.36904507	      1.02233374	      0.62337938	    -23.65025109	     -6.99394363	    -10.20431355	     59.70275200	      0.00000000	      0.00000000	    -23.98575085	    -14.47693265	      8.02771030	      7.87852996	    -13.73370361	      2.95393376	      0.00000000	      0.00000000	      6.50063654	     18.33625515	    -22.23832281	     -7.38929424	      6.14310539
      0.83000000	     10.50151477	      6.46421276	     -0.12009505	      2.38408177	      1.01873268	      0.62317858	    -23.14057439	     -7.65339843	    -10.47946705	     61.89167555	      0.00000000	      0.00000000	    -23.55684840	    -15.21681479	      7.91801717	      8.34261087	    -13.13141580	      4.41343642	      0.00000000	      0.00000000	      5.91942600	     16.39022475	    -22.68283116	     -7.88287025	      5.59185219
      0.83500000	     11.19751742	      7.00799304	      0.02670266	      2.39907864	      1.01550646	      0.62286491	    -23.17408644	     -8.40480700	    -10.84335254	     63.91950266	      0.00000000	      0.00000000	    -22.81753832	    -15.97766321	      7.36793855	      9.02461247	    -12.59569091	      5.86459945	      0.00000000	      0.00000000	      4.82815475	     13.98173425	    -23.60431562	     -8.46561037	      5.01475969
      0.84000000	     11.54252396	      7.37161077	      0.26025689	      2.41394787	      1.01152772	      0.62229156	    -22.70447682	     -8.99267638	    -11.12412687	     66.07993188	      0.00000000	      0.00000000	    -22.40602436	    -16.77241170	      7.32192626	      9.52772795	    -12.17059480	      7.55089760	      0.00000000	      0.00000000	      3.66534335	     10.81565006	    -24.16420582	     -8.79284540	      4.33935370
      0.84500000	     11.81035803	      7.79856140	      0.37769791	      2.42879266	      1.00733784	      0.62207447	    -22.10610261	     -9.68091603	    -11.36587373	     68.27509126	      0.00000000	      0.00000000	    -21.66856266	    -17.93324571	      7.36966574	     10.05890100	    -11.80417492	      9.33933914	      0.00000000	      0.00000000	      2.45698002	      8.36753268	    -24.60151683	     -9.24364359	      3.87586435
      0.85000000	     12.01516207	      8.23281812	      0.62999966	      2.44343859	      1.00289067	      0.62164348	    -21.43564090	    -10.27946285	    -11.45273036	     70.36667458	      0.00000000	      0.00000000	    -21.26124993	    -18.38471590	      7.60744524	     10.64822716	    -12.01868490	     11.34161496	      0.00000000	      0.00000000	      1.19072662	      5.27224265	    -25.05221401	     -9.68531070	      3.27415306
      0.85500000	     12.18447279	      8.77145055	      0.95114699	      2.45790274	      0.99836909	      0.62088732	    -20.70616263	    -11.05860631	    -11.77525526	     72.51240802	      0.00000000	      0.00000000	    -20.63237807	    -19.30159681	      7.83805778	     11.35501395	    -11.41846886	     13.33650281	      0.00000000	      0.00000000	      0.09281501	      2.13742238	    -25.48523614	    -10.15137876	      2.64403143
      0.86000000	     12.30978592	      9.23511943	      1.09678270	      2.47197060	      0.99389564	      0.62090712	    -19.75041080	    -11.67448929	    -11.69113811	     74.76562490	      0.00000000	      0.00000000	    -19.73940472	    -20.43286873	      8.35003288	     11.82681613	    -11.55063581	     15.89075190	      0.00000000	      0.00000000	     -0.16845300	     -0.03981691	    -25.87793927	    -10.67543882	      1.96879577
      0.86500000	     12.25343441	      9.92307626	      1.48978072	      2.48587440	      0.98949608	      0.62032818	    -18.67454131	    -12.56557340	    -11.96090625	     76.83498483	      0.00000000	      0.00000000	    -19.52263014	    -20.71950469	      9.20541806	     12.56419674	    -11.28956240	     18.73376372	      0.00000000	      0.00000000	     -0.47273451	     -2.16477318	    -26.18164244	    -11.33550057	      1.01558754
      0.87000000	     12.05604430	     10.71061223	      1.90803728	      2.49943643	      0.98474366	      0.61966981	    -17.37025161	    -13.63173272	    -12.08174932	     79.14297879	      0.00000000	      0.00000000	    -18.60164174	    -21.91937985	     10.34387773	     13.46579385	    -10.51022187	     21.80965433	      0.00000000	      0.00000000	     -0.94152098	     -4.91237110	    -26.38526183	    -12.01728071	      0.06156683
      0.87500000	     12.19139286	     11.46085047	      2.09115350	      2.51302326	      0.98060944	      0.61958504	    -16.38200496	    -14.61633733	    -12.01075817	     81.15171382	      0.00000000	      0.00000000	    -18.17020670	    -22.70891209	     11.14526735	     14.27975940	    -10.02988124	     25.09480996	      0.00000000	      0.00000000	     -1.07486830	     -7.38011214	    -26.95663926	    -12.77657658	     -0.80066667
      0.88000000	     12.61433059	     11.94820125	      2.66015776	      2.52639455	      0.97716648	      0.61837619	    -15.83008349	    -15.09824474	    -12.16018624	     82.83088386	      0.00000000	      0.00000000	    -17.71969475	    -23.27645629	     11.64474986	     15.01186190	     -8.93867463	     28.54073667	      0.00000000	      0.00000000	     -1.12237823	    -10.20406932	    -27.84914157	    -12.93941837	     -2.06048248
      0.88500000	     12.99070687	     12.41144370	      3.12977558	      2.53989090	      0.97388651	      0.61798338	    -15.18480082	    -15.60253970	    -12.26061459	     84.49770301	      0.00000000	      0.00000000	    -17.16742509	    -23.82538254	     12.00350614	     15.66593665	     -7.69053413	     31.80695670	      0.00000000	      0.00000000	      0.11974223	    -12.02790457	    -28.71358334	    -13.25793119	     -2.96775102
      0.89000000	     13.30545679	     12.72032192	      3.64749688	      2.55346732	      0.97082405	      0.61783051	    -14.39539520	    -15.80160134	    -12.18060799	     86.08906963	      0.00000000	      0.00000000	    -16.55317017	    -24.41013767	     12.33231865	     16.13768458	     -6.66884651	     34.97519642	      0.00000000	      0.00000000	      1.22822360	    -13.80407232	    -29.46427215	    -13.35437624	     -4.07159539
      0.89500000	     13.65233527	     12.67462638	      3.97504328	      2.56731560	      0.96844719	      0.61751440	    -13.56010401	    -15.71581651	    -11.95246725	     87.25559787	      0.00000000	      0.00000000	    -16.32722232	    -24.61614585	     12.34794334	     16.29118857	     -5.57304035	     37.66190229	      0.00000000	      0.00000000	      2.26339436	    -15.28680607	    -30.19055328	    -13.07493662	     -4.80129683
      0.90000000	     13.97539175	     12.65468490	      4.47663618	      2.58129328	      0.96591336	      0.61735677	    -12.74548434	    -15.54321405	    -11.84936480	     88.44911178	      0.00000000	      0.00000000	    -15.94131869	    -24.80218324	     12.07285893	     16.47853637	     -4.56080129	     39.92152106	      0.00000000	      0.00000000	      3.51247375	    -16.30868933	    -30.84303837	    -12.82220087	     -5.46521266
      0.90500000	     14.27264833	     12.58224057	      4.73448715	      2.59550698	      0.96354186	      0.61711372	    -11.77268066	    -15.38761969	    -11.45266835	     89.62865910	      0.00000000	      0.00000000	    -15.28494330	    -25.13009658	     11.49812271	     16.56820959	     -3.89757613	     41.55240126	      0.00000000	      0.00000000	      4.87031881	    -17.19407665	    -31.37511669	    -12.52723476	     -6.11401788
      0.91000000	     14.58061671	     12.35747629	      4.89506217	      2.60962679	      0.96157235	      0.61680165	    -10.76315247	    -15.17045631	    -11.02117648	     90.62551392	      0.00000000	      0.00000000	    -14.76666420	    -25.26064525	     10.69813103	     16.50255294	     -3.20051411	     42.79343295	      0.00000000	      0.00000000	      6.43590452	    -18.00870987	    -31.77208122	    -12.10061417	     -6.49222338
      0.91500000	     14.86291866	     12.01287997	      4.91146973	      2.62396214	      0.95974922	      0.61636870	     -9.60641281	    -14.80349910	    -10.39241080	     91.51872091	      0.00000000	      0.00000000	    -14.27203071	    -25.35724188	      9.73604833	     16.25294208	     -2.67594459	     43.68264508	      0.00000000	      0.00000000	      8.03202999	    -18.64022603	    -32.11603445	    -11.60073857	     -6.77041049
      0.92000000	     15.03418010	     11.34318030	      5.11256538	      2.63824915	      0.95811516	      0.61583041	     -8.40848787	    -14.04768576	     -9.84750927	     92.20671966	      0.00000000	      0.00000000	    -13.49973088	    -24.67065793	      8.96314509	     15.54273554	     -2.06764924	     44.85671098	      0.00000000	      0.00000000	     10.03898756	    -18.04950124	    -32.29521591	    -10.69049667	     -6.96787025
      0.92500000	     15.36296053	     11.07369608	      4.85321794	      2.65285107	      0.95670404	      0.61566085	     -7.24687964	    -13.81275413	     -9.09779643	     92.97481396	      0.00000000	      0.00000000	    -12.83004346	    -24.94785126	      7.74475606	     15.33871598	     -1.84957687	     45.27956467	      0.00000000	      0.00000000	     11.51434306	    -18.69930123	    -32.60734909	    -10.35936131	     -7.11345580
      0.93000000	     15.68905037	     10.48569890	      4.85486940	      2.66716159	      0.95554156	      0.61531009	     -6.18247403	    -13.12562445	     -8.43836952	     93.46736700	      0.00000000	      0.00000000	    -11.81074873	    -24.56719415	      6.61539220	     14.67930494	     -1.48066588	     45.99583412	      0.00000000	      0.00000000	     13.33550066	    -18.19490162	    -32.91708381	     -9.62920066	     -7.11286132
      0.93500000	     15.86019230	     10.11507878	      4.65085231	      2.68169586	      0.95452241	      0.61532485	     -4.83995603	    -12.81634770	     -7.79471177	     93.95008497	      0.00000000	      0.00000000	    -11.33701191	    -24.53605416	      5.47976130	     14.26405523	     -1.44903729	     46.23444691	      0.00000000	      0.00000000	     14.68338048	    -18.59161914	    -33.02554045	     -9.20791008	     -7.55853915
      0.94000000	     15.87736735	      9.40511703	      4.72545741	      2.69607762	      0.95369625	      0.61544269	     -3.39686669	    -11.91699790	     -7.30457375	     94.22552207	      0.00000000	      0.00000000	    -10.45461985	    -23.49659136	      4.60601825	     13.38921372	     -1.25513275	     46.77621834	      0.00000000	      0.00000000	     16.38209220	    -17.83252204	    -32.95729488	     -8.39795720	     -7.74256953
      0.94500000	     15.82907148	      9.19161210	      4.43415266	      2.71048292	      0.95319398	      0.61602981	     -1.82752782	    -11.64847727	     -6.53058272	     94.53851990	      0.00000000	      0.00000000	     -9.78312277	    -23.77981650	      3.58429230	     13.09982930	     -1.41610783	     46.66452066	      0.00000000	      0.00000000	     17.36895757	    -18.07391641	    -32.93649212	     -8.25839036	     -7.96914913
      0.95000000	     15.83120938	      8.52762903	      4.52126555	      2.72516828	      0.95322122	      0.61625074	     -0.48950382	    -10.81086142	     -6.16537587	     94.43925852	      0.00000000	      0.00000000	     -9.24081827	    -23.52475237	      2.57978928	     12.29908564	     -1.21325441	     46.82693193	      0.00000000	      0.00000000	     18.46835565	    -18.10617033	    -32.84245567	     -7.53205837	     -8.05707520
      0.95500000	     15.87304639	      7.95748826	      4.59033075	      2.73990634	      0.95366181	      0.61645384	      0.73334397	    -10.12399827	     -5.92860508	     94.21830126	      0.00000000	      0.00000000	     -8.87093258	    -23.30135431	      1.45350596	     11.60857280	     -0.89743349	     46.83482103	      0.00000000	      0.00000000	     19.44964078	    -17.83795555	    -32.74175442	     -6.84596188	     -8.15972870
      0.96000000	     15.85806108	      7.67955967	      4.44219561	      2.75456516	      0.95430281	      0.61701005	      2.09459489	     -9.70694764	     -5.45562272	     93.92368632	      0.00000000	      0.00000000	     -8.08156462	    -22.82013202	      0.27694063	     11.24277852	     -0.74728234	     46.53305953	      0.00000000	      0.00000000	     20.24258091	    -17.43071253	    -32.64863093	     -6.56676905	     -8.45669187
      0.96500000	     15.85033312	      7.42390229	      4.34180299	      2.76920483	      0.95516763	      0.61756733	      3.42077766	     -9.32793994	     -5.03129251	     93.63361178	      0.00000000	      0.00000000	     -7.78302811	    -22.93984235	     -0.96615616	     10.98097130	     -0.25953499	     46.06821495	      0.00000000	      0.00000000	     20.33813481	    -17.40441574	    -32.50773439	     -6.36055455	     -8.53791852
      0.97000000	     15.98100386	      6.81971581	      4.39772900	      2.78355474	      0.95642068	      0.61799414	      4.46593212	     -8.46317699	     -4.87292338	     92.96563120	      0.00000000	      0.00000000	     -7.07642233	    -22.99371221	     -2.28657737	     10.21040314	     -0.09097050	     45.72062081	      0.00000000	      0.00000000	     21.17452976	    -17.46348104	    -32.48522315	     -5.70508351	     -8.62245972
      0.97500000	     16.19368068	      6.26698081	      4.40144564	      2.79809626	      0.95833820	      0.61839883	      5.34937364	     -7.75149160	     -4.76916565	     92.15133210	      0.00000000	      0.00000000	     -6.36314337	    -23.42419576	     -3.81707926	      9.46415427	      0.02157128	     45.06490444	      0.00000000	      0.00000000	     21.41690727	    -17.14182261	    -32.57617661	     -5.00265095	     -8.86216991
      0.98000000	     16.07155487	      5.99255564	      4.30151195	      2.81313473	      0.96003329	      0.61883522	      6.58271299	     -7.32495751	     -4.44614172	     91.27610966	      0.00000000	      0.00000000	     -6.22066429	    -23.42371790	     -5.09266678	      9.13268330	      0.21390418	     44.22851194	      0.00000000	      0.00000000	     21.43226656	    -17.03599534	    -32.18623208	     -4.73825643	     -9.02298768
      0.98500000	     16.07016277	      5.42962065	      4.07338517	      2.82828614	      0.96234966	      0.61967285	      7.61605026	     -6.49480916	     -4.06839209	     90.09372417	      0.00000000	      0.00000000	     -6.04771652	    -23.18191279	     -6.52914869	      8.41942919	      0.04569798	     43.30129146	      0.00000000	      0.00000000	     21.47052795	    -16.87095052	    -31.97578722	     -4.17177201	     -9.18561842
      0.99000000	     16.21829526	      4.87945788	      4.07707686	      2.84364863	      0.96525093	      0.61986333	      8.23606870	     -5.66925689	     -3.91341670	     88.65183019	      0.00000000	      0.00000000	     -5.53237717	    -23.18887687	     -8.17575922	      7.71545812	      0.16961281	     42.29240133	      0.00000000	      0.00000000	     21.09933885	    -16.63087037	    -31.85567028	     -3.49007996	     -9.46323056
      0.99500000	     16.46563820	      4.49893278	      4.14309141	      2.85866142	      0.96827475	      0.62040391	      8.74664641	     -5.15076613	     -4.05428540	     87.19747239	      0.00000000	      0.00000000	     -5.01511754	    -23.25442934	     -9.94480865	      7.13559940	      0.39711553	     41.15618629	      0.00000000	      0.00000000	     20.58270093	    -16.32259300	    -31.95028596	     -2.95973924	     -9.87908437
      1.00000000	     16.51472354	      4.09430709	      3.92259101	      2.87349977	      0.97125246	      0.62140291	      9.56896585	     -4.60029859	     -3.88935466	     85.72660621	      0.00000000	      0.00000000	     -4.77525539	    -23.37636432	    -11.41152263	      6.57416267	      0.22544729	     40.08228787	      0.00000000	      0.00000000	     19.82801907	    -16.02674759	    -31.83819500	     -2.55416775	    -10.14079416
      1.00500000	     16.32570731	      3.57633718	      3.77488583	      2.88943601	      0.97465317	      0.62219562	     10.40210591	     -3.84329896	     -3.77195672	     83.88377210	      0.00000000	      0.00000000	     -4.34066362	    -23.64831586	    -12.75637203	      5.89594639	     -0.01363926	     38.77797754	      0.00000000	      0.00000000	     18.86986969	    -15.68653696	    -31.29486297	     -2.04506383	    -10.27186252
      1.01000000	     16.37044157	      3.10438584	      3.58877657	      2.90516734	      0.97874233	      0.62323575	     10.88572689	     -3.10945115	     -3.62395717	     81.91038633	      0.00000000	      0.00000000	     -4.14150648	    -23.79781631	    -14.22255143	      5.18117373	     -0.35387755	     37.67801563	      0.00000000	      0.00000000	     17.51895044	    -15.14750853	    -31.05393046	     -1.54020340	    -10.63794004
      1.01500000	     16.71829346	      2.48277899	      3.66374622	      2.92087625	      0.98300113	      0.62400300	     10.86815721	     -2.24169651	     -3.90241693	     79.62545538	      0.00000000	      0.00000000	     -3.85918599	    -24.05621884	    -16.02763881	      4.20150177	     -0.64917147	     36.48441097	      0.00000000	      0.00000000	     16.20378363	    -14.65917168	    -31.22160287	     -0.77686135	    -11.03350827
      1.02000000	     16.73045495	      2.12563183	      3.32547273	      2.93675269	      0.98688571	      0.62512484	     11.28420697	     -1.63725013	     -3.56342830	     77.49502592	      0.00000000	      0.00000000	     -3.68327509	    -24.45384931	    -17.45280466	      3.67779970	     -1.15257227	     35.36209957	      0.00000000	      0.00000000	     14.65244646	    -14.00322122	    -30.87538361	     -0.48308620	    -11.24601657
      1.02500000	     16.71034288	      1.65575947	      3.06328884	      2.95244767	      0.99087863	      0.62617595	     11.69245046	     -0.95572991	     -3.44690415	     75.20140851	      0.00000000	      0.00000000	     -3.51073790	    -24.59875234	    -18.75042532	      3.03210707	     -1.58015225	     34.32636577	      0.00000000	      0.00000000	     12.61409276	    -13.29126120	    -30.60168284	     -0.05368896	    -11.43134752
      1.03000000	     16.77107053	      0.92066692	      2.86374555	      2.96811392	      0.99540409	      0.62713312	     11.85752340	     -0.01586265	     -3.49182939	     72.61235419	      0.00000000	      0.00000000	     -3.67211017	    -24.73975618	    -19.99752645	      2.12642713	     -2.14685542	     33.42160922	      0.00000000	      0.00000000	     10.73036232	    -13.19106996	    -30.40029459	      0.75428978	    -11.38240066
      1.03500000	     16.49866946	      0.60022625	      2.68851856	      2.98364397	      0.99939397	      0.62821759	     12.39847199	      0.53025473	     -3.31021506	     70.14762424	      0.00000000	      0.00000000	     -3.22555507	    -25.07510393	    -20.82732803	      1.60883963	     -2.62815607	     32.61907346	      0.00000000	      0.00000000	      8.64764871	    -12.39746013	    -29.82917149	      1.06889626	    -11.67788015
      1.04000000	     16.50263892	      0.06645993	      2.50880797	      2.99939702	      1.00380930	      0.62919551	     12.49927010	      1.19957524	     -3.39649244	     67.43801844	      0.00000000	      0.00000000	     -3.05634030	    -24.96105467	    -21.98128733	      0.85398510	     -3.26521693	     31.74983880	      0.00000000	      0.00000000	      6.28271881	    -11.75784391	    -29.58164154	      1.65999448	    -11.96587611
      1.04500000	     16.62267888	     -0.50316730	      2.46093010	      3.01575382	      1.00857895	      0.62989838	     12.23150066	      1.97828254	     -3.45671204	     64.44416347	      0.00000000	      0.00000000	     -2.81601616	    -25.18504026	    -23.34974771	      0.01485872	     -4.06780179	     30.60155110	      0.00000000	      0.00000000	      3.59705194	    -11.08960925	    -29.43549198	      2.35995074	    -12.50979375
      1.05000000	     16.52618451	     -1.01000668	      2.43239496	      3.03190174	      1.01277783	      0.63083516	     12.21010976	      2.62704250	     -3.74479337	     61.41219727	      0.00000000	      0.00000000	     -2.93616832	    -25.12885874	    -24.30278336	     -0.73662835	     -4.74510646	     29.81437893	      0.00000000	      0.00000000	      1.10254468	    -10.43609105	    -28.97024733	      2.95232890	    -12.79516754
      1.05500000	     16.51858044	     -1.53532227	      2.21635714	      3.04818827	      1.01728546	      0.63176645	     11.96664026	      3.31862414	     -3.87602910	     58.18756227	      0.00000000	      0.00000000	     -3.09422179	    -25.72385756	    -25.51708382	     -1.41892108	     -5.64942840	     28.59902131	      0.00000000	      0.00000000	     -1.63855801	     -9.93189552	    -28.64679950	      3.55804170	    -13.00136470
      1.06000000	     16.14719529	     -1.79831792	      1.92042197	      3.06455105	      1.02089077	      0.63302625	     12.15296723	      3.68183679	     -3.91224783	     55.12736548	      0.00000000	      0.00000000	     -3.12855108	    -25.48695526	    -26.16775632	     -1.82014403	     -6.55403444	     27.77924313	      0.00000000	      0.00000000	     -4.14693815	     -9.14884187	    -27.88239101	      3.81183405	    -13.23118813
      1.06500000	     16.24803558	     -2.41580835	      1.81547793	      3.08102631	      1.02506829	      0.63393829	     11.62233621	      4.36279158	     -4.41259438	     51.70053425	      0.00000000	      0.00000000	     -3.08351302	    -25.40927251	    -27.40350538	     -2.63367839	     -7.66697758	     26.71998941	      0.00000000	      0.00000000	     -6.93364599	     -8.69528158	    -27.63582560	      4.51127664	    -13.33692294
      1.07000000	     15.62751213	     -2.64278520	      1.59387604	      3.09781015	      1.02846293	      0.63511371	     11.86814194	      4.67351243	     -4.64588026	     48.35838525	      0.00000000	      0.00000000	     -2.97750881	    -25.22441357	    -27.72102370	     -3.03629433	     -8.50745571	     25.97976129	      0.00000000	      0.00000000	     -9.61136036	     -7.63818538	    -26.54585130	      4.75507002	    -13.57092650
      1.07500000	     15.20675783	     -2.90864586	      1.36232813	      3.11455312	      1.03189135	      0.63631485	     11.81120287	      4.99251054	     -5.09956071	     44.86633766	      0.00000000	      0.00000000	     -3.08196026	    -24.71512920	    -28.26739335	     -3.48992556	     -9.62157556	     25.21278684	      0.00000000	      0.00000000	    -11.92970241	     -6.74498117	    -25.74106187	      5.05686373	    -13.80716473
      1.08000000	     14.72010387	     -3.16759347	      1.39495960	      3.13147597	      1.03521714	      0.63745330	     11.68550518	      5.26474631	     -5.96771197	     41.16467331	      0.00000000	      0.00000000	     -3.26429691	    -23.87701621	    -28.65175525	     -4.00417416	    -10.21102562	     24.52464276	      0.00000000	      0.00000000	    -14.31797508	     -6.22031713	    -24.78342256	      5.36102336	    -14.03907357
      1.08500000	     14.76033764	     -3.40532265	      1.10960482	      3.14794927	      1.03836916	      0.63864941	     11.07767176	      5.56606253	     -6.53928977	     37.72193194	      0.00000000	      0.00000000	     -2.94477219	    -23.00843300	    -29.69559621	     -4.33349136	    -11.25154540	     23.65948433	      0.00000000	      0.00000000	    -16.86171541	     -5.77589118	    -24.44732034	      5.65085178	    -14.19455682
      1.09000000	     14.31603466	     -3.39038540	      0.87163950	      3.16419648	      1.04106604	      0.63967130	     10.95532890	      5.60614725	     -7.11572629	     34.17001301	      0.00000000	      0.00000000	     -2.96630139	    -21.67088375	    -30.02738984	     -4.39670855	    -11.65138453	     23.15944332	      0.00000000	      0.00000000	    -19.14957829	     -5.25478574	    -23.67271110	      5.66058143	    -14.26843379
      1.09500000	     14.11614512	     -3.46813829	      0.66716285	      3.18035902	      1.04349475	      0.64080449	     10.59967759	      5.74921388	     -7.88354568	     30.79927184	      0.00000000	      0.00000000	     -2.94900098	    -20.11425988	    -30.63586792	     -4.48510503	    -11.95670777	     22.60993538	      0.00000000	      0.00000000	    -21.14511771	     -5.33693420	    -23.20769915	      5.74311908	    -14.48554816
      1.10000000	     13.74332226	     -3.33440493	      0.53068198	      3.19675700	      1.04571990	      0.64183214	     10.42243338	      5.66441711	     -8.83437569	     27.51586754	      0.00000000	      0.00000000	     -2.73409139	    -18.10950279	    -30.88162020	     -4.50410029	    -12.15389734	     22.29942134	      0.00000000	      0.00000000	    -23.32812040	     -4.97015802	    -22.44547743	      5.63725765	    -14.55893639
      1.10500000	     13.61244433	     -3.07331015	      0.35336242	      3.21262938	      1.04771209	      0.64268619	     10.02736609	      5.42179788	     -9.78525669	     24.35681845	      0.00000000	      0.00000000	     -2.29267957	    -15.18726808	    -31.24209731	     -4.29299303	    -12.21456604	     22.18874639	      0.00000000	      0.00000000	    -25.46764714	     -5.35047631	    -22.09549178	      5.37988859	    -14.81582727
      1.11000000	     13.32343363	     -2.93867574	      0.19896161	      3.22885513	      1.04926954	      0.64379392	      9.74743826	      5.39826516	    -10.67348905	     21.23130691	      0.00000000	      0.00000000	     -2.08756762	    -12.78264512	    -31.50533640	     -4.17972713	    -11.87358272	     21.97714256	      0.00000000	      0.00000000	    -27.17053851	     -5.63142763	    -21.44439391	      5.24457818	    -14.89549197
      1.11500000	     13.21067691	     -2.60653917	      0.06407756	      3.24465767	      1.05073153	      0.64464167	      9.45929473	      5.00009864	    -11.99716498	     18.66973298	      0.00000000	      0.00000000	     -1.15121707	     -8.57497587	    -31.67674859	     -3.88712862	    -11.55991767	     22.24496090	      0.00000000	      0.00000000	    -29.18289242	     -6.61092692	    -21.21274253	      4.98390714	    -15.23661249
      1.12000000	     12.97647534	     -2.33878379	      0.03444013	      3.26061096	      1.05169127	      0.64558551	      9.26549815	      4.79973607	    -13.05941424	     16.11680367	      0.00000000	      0.00000000	     -0.37883361	     -5.18177976	    -31.68968971	     -3.73966757	    -10.98391329	     22.49296226	      0.00000000	      0.00000000	    -31.16324179	     -7.38301142	    -20.76336318	      4.73568666	    -15.24184695
      1.12500000	     12.75589745	     -2.04995890	     -0.05997454	      3.27628191	      1.05227277	      0.64646250	      9.17738826	      4.57296265	    -14.05944792	     13.86939658	      0.00000000	      0.00000000	      0.04507499	     -1.68506803	    -31.55340118	     -3.53127574	    -10.31089742	     23.14472746	      0.00000000	      0.00000000	    -33.04638575	     -8.43145608	    -20.31758338	      4.47262849	    -15.46471834
      1.13000000	     12.45078433	     -1.88493324	     -0.03849790	      3.29180729	      1.05270583	      0.64756302	      9.14424302	      4.50036076	    -14.85423735	     11.63429401	      0.00000000	      0.00000000	      0.43546627	      1.13012038	    -31.12340224	     -3.60224675	     -9.72362706	     24.29421050	      0.00000000	      0.00000000	    -34.02570526	     -9.25789534	    -19.78042316	      4.36545932	    -15.67974793
      1.13500000	     12.37906320	     -1.67559392	      0.12821521	      3.30736445	      1.05304755	      0.64838659	      8.91820331	      4.34611817	    -15.93027638	      9.75334205	      0.00000000	      0.00000000	      1.22876516	      4.64521787	    -30.97122172	     -3.60122718	     -8.74124977	     25.30396547	      0.00000000	      0.00000000	    -35.12123609	    -10.53556133	    -19.57101821	      4.16579846	    -15.90270285
      1.14000000	     12.21408450	     -1.44812485	      0.11153410	      3.32264597	      1.05297732	      0.64937856	      8.81995045	      4.23767229	    -16.48174710	      7.93137420	      0.00000000	      0.00000000	      1.47227644	      7.79813174	    -30.55160154	     -3.53578785	     -7.95510548	     26.85591999	      0.00000000	      0.00000000	    -35.12904137	    -11.50771924	    -19.29732997	      3.97819809	    -16.06413914
      1.14500000	     12.13809642	     -1.31422355	      0.07371915	      3.33775686	      1.05286505	      0.65046320	      8.60415839	      4.32591478	    -16.13759524	      6.12812252	      0.00000000	      0.00000000	      1.65691294	      8.94140295	    -30.14283792	     -3.57692043	     -7.11613117	     28.45106620	      0.00000000	      0.00000000	    -35.39457260	    -11.79666354	    -19.14824772	      3.87317754	    -16.01797138
      1.15000000	     12.11141150	     -1.26340634	      0.00226358	      3.35292160	      1.05240298	      0.65170339	      8.34182269	      4.47548340	    -15.86534537	      4.48686704	      0.00000000	      0.00000000	      1.90694007	     10.40005698	    -29.82262337	     -3.70875426	     -6.54840498	     30.10899751	      0.00000000	      0.00000000	    -35.12374168	    -12.41955740	    -19.05656771	      3.85834925	    -15.87180850
      1.15500000	     12.12389987	     -1.14113416	     -0.04925927	      3.36803732	      1.05174478	      0.65299584	      8.18067896	      4.51966160	    -15.77706549	      3.27666225	      0.00000000	      0.00000000	      2.10981086	     11.63498770	    -29.46857951	     -3.70800583	     -5.74183569	     31.93733766	      0.00000000	      0.00000000	    -34.46086608	    -13.23374461	    -19.00926428	      3.71863494	    -15.78129053
      1.16000000	     12.16554077	     -1.05830624	     -0.06441140	      3.38274591	      1.05080348	      0.65379587	      8.32385018	      4.40599724	    -16.89336717	      2.90632148	      0.00000000	      0.00000000	      2.67997734	     14.64114569	    -29.00892447	     -3.74476564	     -5.02246707	     34.02429933	      0.00000000	      0.00000000	    -33.37086706	    -14.28244994	    -19.08802737	      3.71674988	    -15.88707900
      1.16500000	     12.43759114	     -0.88370610	     -0.10337491	      3.39751487	      1.05000210	      0.65477438	      7.98941503	      4.37379967	    -16.47012653	      2.14916621	      0.00000000	      0.00000000	      2.91349313	     15.16379801	    -28.86571660	     -3.68082086	     -4.26844348	     35.86829781	      0.00000000	      0.00000000	    -32.72059689	    -14.93685805	    -19.32610010	      3.52113395	    -15.76354392
      1.17000000	     12.55030242	     -0.72375205	     -0.16896033	      3.41225701	      1.04882980	      0.65583585	      7.87381222	      4.33416557	    -15.96752910	      1.54297691	      0.00000000	      0.00000000	      3.04811315	     15.63777719	    -28.46096001	     -3.65087484	     -3.70837096	     37.92131186	      0.00000000	      0.00000000	    -31.67961949	    -15.80774250	    -19.48351804	      3.37383400	    -15.69120053
      1.17500000	     12.92083177	     -0.70508870	     -0.29547692	      3.42659380	      1.04748267	      0.65685983	      7.69858950	      4.35664973	    -15.66311999	      1.59913326	      0.00000000	      0.00000000	      3.56380754	     15.67419270	    -28.31016885	     -3.74414749	     -3.35976982	     40.01490247	      0.00000000	      0.00000000	    -30.70443716	    -16.67232451	    -20.03779463	      3.41530431	    -15.53195858
      1.18000000	     13.22396252	     -0.68346808	     -0.39081915	      3.44120835	      1.04606314	      0.65772404	      7.55882678	      4.39129411	    -15.47169462	      1.69374485	      0.00000000	      0.00000000	      3.86285693	     15.74642934	    -28.07338526	     -3.84641738	     -3.07568971	     42.19624336	      0.00000000	      0.00000000	    -29.46816090	    -17.76710873	    -20.35256214	      3.41568575	    -15.37227959
      1.18500000	     13.63957082	     -0.67244465	     -0.43373131	      3.45562107	      1.04448060	      0.65847478	      7.30376982	      4.37893808	    -15.05588402	      1.90724436	      0.00000000	      0.00000000	      4.46683088	     15.65766029	    -27.91322257	     -3.97679294	     -2.70729347	     44.26780341	      0.00000000	      0.00000000	    -28.69967576	    -18.45534163	    -20.89205269	      3.51435386	    -15.21260765
      1.19000000	     14.01269530	     -0.67536042	     -0.65339715	      3.46985409	      1.04256152	      0.65936961	      7.20221085	      4.37817795	    -14.65966464	      2.47125243	      0.00000000	      0.00000000	      4.71663527	     15.59523243	    -27.74654038	     -4.03639366	     -2.67616670	     46.28000100	      0.00000000	      0.00000000	    -27.85721254	    -19.26274643	    -21.35981556	      3.52587815	    -14.87311780
      1.19500000	     14.31360779	     -0.70152976	     -0.83966427	      3.48387196	      1.04038736	      0.66023351	      7.19727447	      4.37895942	    -14.10276554	      3.16691485	      0.00000000	      0.00000000	      5.04988487	     15.62070209	    -27.39836998	     -4.19392044	     -2.64138516	     48.45273759	      0.00000000	      0.00000000	    -27.03093664	    -20.15695077	    -21.81107227	      3.57431523	    -14.61663278
      1.20000000	     14.50389988	     -0.79131991	     -1.10767184	      3.49798674	      1.03766638	      0.66117352	      7.35710123	      4.48327914	    -13.39648520	      4.08753338	      0.00000000	      0.00000000	      5.82524004	     15.19085085	    -26.90702518	     -4.48610893	     -2.89748066	     50.60527348	      0.00000000	      0.00000000	    -26.20616387	    -20.85748235	    -22.11576747	      3.72270985	    -14.16916360
      1.20500000	     14.94332081	     -0.71388836	     -1.25162090	      3.51205380	      1.03529791	      0.66226269	      7.15407226	      4.36634266	    -12.94976641	      4.84529297	      0.00000000	      0.00000000	      5.67932916	     15.21364727	    -26.69226184	     -4.65772757	     -2.89308280	     52.64682409	      0.00000000	      0.00000000	    -26.24415695	    -20.95967728	    -22.70022330	      3.62597166	    -14.09275803
      1.21000000	     15.30380306	     -1.00090878	     -1.63821828	      3.52612762	      1.03221663	      0.66294273	      7.05427236	      4.64853818	    -11.84815667	      5.84961842	      0.00000000	      0.00000000	      6.68857916	     14.54851037	    -26.47689997	     -5.03126182	     -3.33513218	     54.80278017	      0.00000000	      0.00000000	    -24.88063105	    -21.96074460	    -23.22830546	      4.00578020	    -13.46563691
      1.21500000	     15.68040998	     -1.17325315	     -1.76741194	      3.54027489	      1.02922420	      0.66367423	      6.84968420	      4.78395273	    -10.95600259	      6.74112060	      0.00000000	      0.00000000	      6.77335172	     14.16970912	    -26.19349919	     -5.41580170	     -3.42985249	     56.92255316	      0.00000000	      0.00000000	    -24.07436696	    -22.69462869	    -23.72591315	      4.22231900	    -13.10340586
      1.22000000	     16.10863597	     -1.13983211	     -1.83810149	      3.55420000	      1.02599413	      0.66466522	      6.62458769	      4.72840139	    -10.39198194	      7.59746922	      0.00000000	      0.00000000	      6.61930030	     14.13657486	    -25.85989932	     -5.62337035	     -3.34830817	     58.96644352	      0.00000000	      0.00000000	    -24.07265274	    -22.90652306	    -24.33043441	      4.18286630	    -13.03239672
      1.22500000	     16.10791728	     -1.62993500	     -2.05872824	      3.56814218	      1.02190586	      0.66542129	      6.94033596	      5.25919865	     -9.30586192	      8.77494287	      0.00000000	      0.00000000	      6.59984778	     13.17644870	    -25.10387413	     -6.42761679	     -3.90796564	     61.42610324	      0.00000000	      0.00000000	    -22.62491980	    -24.26925005	    -24.47112325	      4.69294211	    -12.33554404
      1.23000000	     16.13634965	     -1.98378105	     -2.25371121	      3.58206105	      1.01791910	      0.66634409	      7.35637517	      5.63381576	     -9.06663471	     10.29257132	      0.00000000	      0.00000000	      5.43738456	     12.23873404	    -24.35404937	     -7.05281545	     -4.14509304	     63.59627010	      0.00000000	      0.00000000	    -22.13676697	    -24.97979271	    -24.60773808	      5.11056740	    -11.73014478
      1.23500000	     16.64801148	     -2.03516296	     -2.37598654	      3.59596124	      1.01431248	      0.66653974	      7.08754599	      5.62145858	     -8.67617847	     11.54589409	      0.00000000	      0.00000000	      4.86185103	     12.13046316	    -24.11157890	     -7.16891634	     -3.88523883	     65.54138143	      0.00000000	      0.00000000	    -22.05850410	    -25.25424039	    -25.27595258	      5.32409099	    -11.62708857
      1.24000000	     16.54778688	     -2.46490016	     -2.46696057	      3.60995799	      1.00987188	      0.66703208	      7.72635949	      6.08809249	     -9.58746975	     13.21871232	      0.00000000	      0.00000000	      2.25342832	     10.74885668	    -23.19653900	     -7.93740726	     -4.20006857	     67.84087647	      0.00000000	      0.00000000	    -20.70877607	    -26.60757305	    -25.29954595	      5.87746577	    -10.88852842
      1.24500000	     16.71836754	     -2.94942357	     -2.30935149	      3.62373950	      1.00506505	      0.66766149	      7.98164762	      6.63416445	    -10.43338129	     14.86494723	      0.00000000	      0.00000000	      0.15273889	      8.65684798	    -22.41649611	     -8.83048349	     -4.02678424	     70.22423452	      0.00000000	      0.00000000	    -20.01724080	    -27.41404410	    -25.63314674	      6.48718097	    -10.40233703
      1.25000000	     16.63307150	     -3.47262711	     -2.27343140	      3.63768626	      1.00021694	      0.66844918	      8.41228728	      7.36035842	    -10.63727866	     16.26691631	      0.00000000	      0.00000000	     -2.46842289	      5.01211520	    -21.37349406	     -9.82998244	     -4.04080017	     72.47505673	      0.00000000	      0.00000000	    -19.39373329	    -27.42188848	    -25.61100877	      7.17035162	    -10.07548223
      1.25500000	     16.48303693	     -3.69818541	     -2.31370592	      3.65116134	      0.99506184	      0.66902271	      9.21436900	      7.55208983	    -11.86701812	     18.36868657	      0.00000000	      0.00000000	     -4.38110842	      2.50564375	    -20.13835396	    -10.29100210	     -3.68586427	     74.77581271	      0.00000000	      0.00000000	    -18.80500906	    -27.47950016	    -25.59270422	      7.52045107	     -9.63878062
      1.26000000	     16.08617177	     -3.65266102	     -2.57434459	      3.66397173	      0.98956655	      0.66967270	     10.50849896	      7.40336237	    -12.74175642	     21.06529893	      0.00000000	      0.00000000	     -5.10289507	      0.78774577	    -18.54236523	    -10.38484218	     -3.52236470	     77.09695542	      0.00000000	      0.00000000	    -17.91730612	    -28.38353871	    -25.41426407	      7.54102435	     -8.76450444
      1.26500000	     16.14647807	     -4.19312166	     -2.63968080	      3.67648569	      0.98419173	      0.67090987	     11.23114659	      8.05704776	    -13.16406183	     23.64420666	      0.00000000	      0.00000000	     -5.85061481	     -1.40623346	    -17.43472185	    -11.33558212	     -3.37587277	     79.40455949	      0.00000000	      0.00000000	    -17.31131216	    -28.22033178	    -25.77209756	      8.13664174	     -8.31137552
      1.27000000	     16.21071096	     -4.85174668	     -2.43164054	      3.68915350	      0.97982521	      0.67110925	     11.98419183	      8.64336587	    -13.91522515	     26.49497745	      0.00000000	      0.00000000	     -5.67720031	     -2.38195739	    -16.27180062	    -12.29155634	     -2.86912238	     81.61360320	      0.00000000	      0.00000000	    -16.49255886	    -28.97947028	    -26.14122885	      9.02897728	     -7.64113810
      1.27500000	     15.99603465	     -5.33052372	     -2.58029210	      3.70161177	      0.97515556	      0.67190303	     13.27684433	      9.15914906	    -13.78090189	     29.91122560	      0.00000000	      0.00000000	     -5.10272006	     -4.03632863	    -14.82571220	    -13.02050422	     -2.73768822	     83.66860644	      0.00000000	      0.00000000	    -15.91359148	    -28.99452108	    -26.24362351	      9.62454994	     -6.84360126
      1.28000000	     16.09164074	     -6.03808488	     -2.93951988	      3.71371079	      0.97110617	      0.67237798	     14.09746025	     10.00449140	    -13.02278521	     33.11154602	      0.00000000	      0.00000000	     -4.09265346	     -6.07119124	    -13.82646978	    -13.77596028	     -2.62049219	     85.53608219	      0.00000000	      0.00000000	    -15.53238400	    -29.18149756	    -26.82702660	     10.48956033	     -5.84691128
      1.28500000	     16.21302529	     -6.82762078	     -3.36957216	      3.72555475	      0.96779339	      0.67298742	     14.71477747	     11.13710934	    -11.73694169	     35.82265091	      0.00000000	      0.00000000	     -4.09449950	     -9.66233925	    -12.87725372	    -14.60798571	     -2.61757534	     87.22860606	      0.00000000	      0.00000000	    -14.71645842	    -29.39331815	    -27.51523853	     11.29390625	     -4.31074437
      1.29000000	     16.34221911	     -7.39488475	     -3.97049118	      3.73723547	      0.96475133	      0.67353953	     15.18913662	     11.96033882	    -10.41837409	     38.52241202	      0.00000000	      0.00000000	     -2.90850894	    -10.96058682	    -11.92548973	    -15.12386617	     -2.72216768	     88.74377033	      0.00000000	      0.00000000	    -14.51107550	    -29.53545954	    -28.26275909	     11.86614327	     -3.40765373
