# Supplementary material for: Biomechanics of running: A special reference to the comparisons of wearing boots and running shoes
Source: PLoS One. 2022 Jun 24;17(6):e0270496. doi: 10.1371/journal.pone.0270496 (PMC9231798; doi:10.1371/journal.pone.0270496)
Supplement: S1 File — The file contains experimental markers and force data (TRC and MOT), OpenSim model (OSIM), setup (XML), and output (STO) files for 17 participants, 2 conditions (boot\shoe), and 4 trials which are stored in separate folders. (ZIP) [file pone.0270496.s001.zip › DataSet/s01/shoe/T3/results/s01_shoe_T3_Kinematics_q.sto]

Coordinates
version=1
nRows=259
nColumns=26
inDegrees=yes

Units are S.I. units (second, meters, Newtons, ...)
If the header above contains a line with 'inDegrees', this indicates whether rotational values are in degrees (yes) or radians (no).

endheader
time	pelvis_tilt	pelvis_list	pelvis_rotation	pelvis_tx	pelvis_ty	pelvis_tz	hip_flexion_r	hip_adduction_r	hip_rotation_r	knee_angle_r	knee_add_r	knee_rot_r	ankle_angle_r	subtalar_angle_r	hip_flexion_l	hip_adduction_l	hip_rotation_l	knee_angle_l	knee_add_l	knee_rot_l	ankle_angle_l	subtalar_angle_l	lumbar_extension	lumbar_bending	lumbar_rotation
      0.00000000	      4.37937908	      5.75453017	      1.04798085	     -0.18042622	      1.05107941	      0.59851934	    -25.33260644	     -2.44988846	     -6.79960336	     34.41640486	      0.00000000	      0.00000000	    -27.82286414	     -8.05393725	     11.98910515	      8.06811878	    -10.31661532	      6.35952808	      0.00000000	      0.00000000	      3.03685039	      9.88391034	    -21.36973851	     -6.02807935	      7.68313540
      0.00500000	      4.59795916	      5.60771688	      1.09881214	     -0.16537286	      1.05046861	      0.59828993	    -24.97438811	     -2.34130240	     -6.57622643	     36.64912411	      0.00000000	      0.00000000	    -26.69551309	     -7.81184980	     11.38144576	      8.01095100	    -10.32037380	      5.30557953	      0.00000000	      0.00000000	      3.19548472	     11.20995010	    -21.61901977	     -5.89889609	      7.61427630
      0.01000000	      4.81963876	      5.46897832	      1.15172051	     -0.15034822	      1.04977645	      0.59807862	    -24.58810344	     -2.24375161	     -6.35973594	     38.89946021	      0.00000000	      0.00000000	    -25.63210358	     -7.56366340	     10.80363508	      7.95463794	    -10.33739545	      4.37964514	      0.00000000	      0.00000000	      3.38781269	     12.43866678	    -21.87843025	     -5.78504003	      7.53869690
      0.01500000	      5.04769654	      5.34890972	      1.20829674	     -0.13537537	      1.04893454	      0.59789966	    -24.15340147	     -2.17154159	     -6.16100815	     41.18136866	      0.00000000	      0.00000000	    -24.68483803	     -7.31573401	     10.27577891	      7.90447442	    -10.36512209	      3.67941618	      0.00000000	      0.00000000	      3.63389428	     13.48084572	    -22.15702575	     -5.70313143	      7.44843320
      0.02000000	      5.28558012	      5.26185675	      1.26988318	     -0.12046873	      1.04789663	      0.59775990	    -23.66237468	     -2.14334932	     -5.99629619	     43.50219969	      0.00000000	      0.00000000	    -23.88271511	     -7.09247460	      9.80286023	      7.87275167	    -10.37894550	      3.25518294	      0.00000000	      0.00000000	      3.93054625	     14.26357335	    -22.46197174	     -5.67095368	      7.33342825
      0.02500000	      5.53628487	      5.22499343	      1.33837700	     -0.10563559	      1.04664101	      0.59765627	    -23.11902229	     -2.18058767	     -5.88550753	     45.86197255	      0.00000000	      0.00000000	    -23.22482368	     -6.93228933	      9.37625587	      7.87813397	    -10.33921516	      3.11169629	      0.00000000	      0.00000000	      4.24720777	     14.73625051	    -22.79761716	     -5.70536718	      7.18139715
      0.03000000	      5.80082967	      5.25537497	      1.41668467	     -0.09088078	      1.04516561	      0.59757453	    -22.53366953	     -2.30404308	     -5.84842881	     48.25563097	      0.00000000	      0.00000000	    -22.68349330	     -6.87691915	      8.98103937	      7.94202810	    -10.20681493	      3.22416899	      0.00000000	      0.00000000	      4.52738502	     14.87039971	    -23.16422937	     -5.81909723	      6.97853950
      0.03500000	      6.07660291	      5.36630634	      1.50820099	     -0.07620993	      1.04347795	      0.59749044	    -21.91592376	     -2.53043124	     -5.90037289	     50.67677200	      0.00000000	      0.00000000	    -22.21607622	     -6.96064826	      8.60456543	      8.08376200	     -9.95871966	      3.55783560	      0.00000000	      0.00000000	      4.69659099	     14.65269346	    -23.55707272	     -6.01810964	      6.71101819
      0.04000000	      6.35751270	      5.56437574	      1.61555074	     -0.06162912	      1.04158537	      0.59737328	    -21.27098588	     -2.86966832	     -6.04832760	     53.11979071	      0.00000000	      0.00000000	    -21.77902876	     -7.20381374	      8.24134404	      8.31620108	     -9.59770126	      4.08263393	      0.00000000	      0.00000000	      4.67752021	     14.07773042	    -23.96731473	     -6.30049380	      6.36756509
      0.04500000	      6.63690238	      5.84727729	      1.73938380	     -0.04714221	      1.03949055	      0.59719202	    -20.60114035	     -3.32210211	     -6.28781024	     55.57861667	      0.00000000	      0.00000000	    -21.33947834	     -7.61065808	      7.89228517	      8.64183928	     -9.15428347	      4.77996174	      0.00000000	      0.00000000	      4.41019505	     13.14886809	    -24.38563019	     -6.65611757	      5.94377869
      0.05000000	      6.91111752	      6.20272854	      1.87796605	     -0.03274870	      1.03719242	      0.59692287	    -19.90919550	     -3.87596361	     -6.60118752	     58.04397211	      0.00000000	      0.00000000	    -20.88122527	     -8.17031444	      7.56073928	      9.05003720	     -8.68022162	      5.64194642	      0.00000000	      0.00000000	      3.87132416	     11.88729645	    -24.80673544	     -7.06680268	      5.44636349
      0.05500000	      7.18034066	      6.61030233	      2.02775298	     -0.01844257	      1.03468865	      0.59655565	    -19.19922031	     -4.50828574	     -6.95985319	     60.50317105	      0.00000000	      0.00000000	    -20.40190889	     -8.86114325	      7.24937631	      9.51837069	     -8.23428945	      6.66536264	      0.00000000	      0.00000000	      3.08640420	     10.34010555	    -25.23122488	     -7.50881069	      4.89301169
      0.06000000	      7.44603978	      7.04687345	      2.18455664	     -0.00421248	      1.03197684	      0.59609609	    -18.47374797	     -5.19135249	     -7.33120752	     62.94366617	      0.00000000	      0.00000000	    -19.90279207	     -9.65737191	      6.95971051	     10.01947982	     -7.86510442	      7.84402572	      0.00000000	      0.00000000	      2.13044813	      8.57924473	    -25.66312755	     -7.95842988	      4.30612502
      0.06500000	      7.70755518	      7.49294230	      2.34481531	      0.00995535	      1.02905478	      0.59556277	    -17.73035322	     -5.90128353	     -7.68699167	     65.35738174	      0.00000000	      0.00000000	    -19.37989414	    -10.53410474	      6.69359484	     10.52981936	     -7.59831132	      9.16456245	      0.00000000	      0.00000000	      1.11670593	      6.69230632	    -26.10537913	     -8.39793111	      3.70429377
      0.07000000	      7.96022038	      7.93630310	      2.50675359	      0.02407122	      1.02592092	      0.59498108	    -16.96018523	     -6.62318462	     -8.00822739	     67.74247990	      0.00000000	      0.00000000	    -18.82355000	    -11.46828679	      6.45581985	     11.03514324	     -7.43333619	     10.60897871	      0.00000000	      0.00000000	      0.17641385	      4.77067922	    -26.55645094	     -8.81849157	      3.09705733
      0.07500000	      8.19552460	      8.37204418	      2.67144437	      0.03813612	      1.02257556	      0.59437681	    -16.14905681	     -7.35072183	     -8.28555478	     70.10183230	      0.00000000	      0.00000000	    -18.22408491	    -12.43764856	      6.25689485	     11.53087075	     -7.34949774	     12.16296145	      0.00000000	      0.00000000	     -0.56421023	      2.89758843	    -27.00971876	     -9.21919661	      2.48450464
      0.08000000	      8.40304663	      8.80000812	      2.84356083	      0.05213937	      1.01902300	      0.59377009	    -15.28072637	     -8.08192171	     -8.51702460	     72.43958581	      0.00000000	      0.00000000	    -17.57687982	    -13.42080461	      6.11390206	     12.01880431	     -7.31665761	     13.82437768	      0.00000000	      0.00000000	     -1.00334635	      1.13494440	    -27.45557853	     -9.60314197	      1.85936406
      0.08500000	      8.57372888	      9.22107125	      3.03094676	      0.06606061	      1.01527451	      0.59317048	    -14.34130813	     -8.81397112	     -8.70500976	     74.75771107	      0.00000000	      0.00000000	    -16.88407542	    -14.39904657	      6.04749889	     12.50223502	     -7.30526626	     15.60592694	      0.00000000	      0.00000000	     -1.07679260	     -0.48993291	    -27.88526002	     -9.97219266	      1.20981788
      0.09000000	      8.70345157	      9.63334874	      3.24205102	      0.07987572	      1.01135139	      0.59257600	    -13.32318407	     -9.53897115	     -8.85240218	     77.05374667	      0.00000000	      0.00000000	    -16.15464285	    -15.35781470	      6.07522727	     12.98102786	     -7.29280761	     17.52914079	      0.00000000	      0.00000000	     -0.76589392	     -1.99151512	    -28.29442263	    -10.32245477	      0.52401740
      0.09500000	      8.79557148	     10.02975101	      3.48180420	      0.09356566	      1.00728667	      0.59197819	    -12.22733025	    -10.24207313	     -8.95884837	     79.31996789	      0.00000000	      0.00000000	    -15.40415173	    -16.28589385	      6.20308066	     13.44864325	     -7.26455571	     19.61126355	      0.00000000	      0.00000000	     -0.09960068	     -3.42066954	    -28.68497131	    -10.64273961	     -0.20321337
      0.10000000	      8.86156915	     10.39829272	      3.74852164	      0.10712504	      1.00312554	      0.59137062	    -11.06388933	    -10.90297291	     -9.01933676	     81.54372782	      0.00000000	      0.00000000	    -14.65292900	    -17.17292811	      6.41822941	     13.89290717	     -7.20797646	     21.85055261	      0.00000000	      0.00000000	      0.85253459	     -4.84551643	    -29.06500197	    -10.91700548	     -0.96467938
      0.10500000	      8.91956392	     10.72522990	      4.03422821	      0.12056608	      0.99892557	      0.59075615	     -9.85112417	    -11.50029833	     -9.02675745	     83.70847075	      0.00000000	      0.00000000	    -13.92151419	    -18.00809338	      6.68593365	     14.30018638	     -7.10436643	     24.21682658	      0.00000000	      0.00000000	      1.99726243	     -6.32352722	    -29.44753975	    -11.12955487	     -1.74081348
      0.11000000	      8.99066717	     10.99940581	      4.32807997	      0.13391795	      0.99475657	      0.59015104	     -8.61262542	    -12.01677199	     -8.97679758	     85.79476024	      0.00000000	      0.00000000	    -13.22528024	    -18.78172851	      6.95250700	     14.66013341	     -6.92479089	     26.65086904	      0.00000000	      0.00000000	      3.23987115	     -7.87449932	    -29.84787878	    -11.27061310	     -2.50668745
      0.11500000	      9.09325662	     11.21538161	      4.62033589	      0.14722453	      0.99069798	      0.58958487	     -7.37221502	    -12.44267726	     -8.87126954	     87.78117793	      0.00000000	      0.00000000	    -12.57137079	    -19.48823833	      7.15441728	     14.96775870	     -6.63530214	     29.07154766	      0.00000000	      0.00000000	      4.50436014	     -9.46605370	    -30.27842158	    -11.33980986	     -3.24219980
      0.12000000	      9.23616645	     11.37341113	      4.90475253	      0.16054073	      0.98683195	      0.58909316	     -6.14649535	    -12.77625659	     -8.71748238	     89.64584863	      0.00000000	      0.00000000	    -11.95924606	    -20.12668711	      7.23175801	     15.22149001	     -6.20964399	     31.38735709	      0.00000000	      0.00000000	      5.74530330	    -11.01921926	    -30.74127106	    -11.34537901	     -3.93944143
      0.12500000	      9.41356481	     11.47641579	      5.17875817	      0.17392545	      0.98323231	      0.58870300	     -4.93743309	    -13.02151455	     -8.52457384	     91.36930955	      0.00000000	      0.00000000	    -11.38356109	    -20.69755173	      7.14188453	     15.41882290	     -5.64245540	     33.50936586	      0.00000000	      0.00000000	      6.94893651	    -12.43092228	    -31.22206014	    -11.29920524	     -4.60339268
      0.13000000	      9.60512246	     11.52657641	      5.44144591	      0.18743196	      0.97995371	      0.58842089	     -3.72977294	    -13.18526601	     -8.29927875	     92.93792892	      0.00000000	      0.00000000	    -10.83709473	    -21.19791243	      6.86730231	     15.55304167	     -4.95662851	     35.36300904	      0.00000000	      0.00000000	      8.12554293	    -13.60115245	    -31.68996278	    -11.21145443	     -5.24611483
      0.13500000	      9.78279592	     11.52391948	      5.69024573	      0.20109971	      0.97702582	      0.58823252	     -2.49645131	    -13.27465045	     -8.04324669	     94.34572438	      0.00000000	      0.00000000	    -10.31239212	    -21.61893329	      6.41433248	     15.61325650	     -4.20204287	     36.89691430	      0.00000000	      0.00000000	      9.29772999	    -14.45430762	    -32.10572958	    -11.08835954	     -5.87798933
      0.14000000	      9.92122988	     11.46656664	      5.91834205	      0.21494915	      0.97445464	      0.58811364	     -1.20972905	    -13.29468777	     -7.75304302	     95.59321234	      0.00000000	      0.00000000	     -9.80255013	    -21.94764916	      5.80490648	     15.58689201	     -3.44583901	     38.08824279	      0.00000000	      0.00000000	     10.48836097	    -14.95249683	    -32.43417150	    -10.93257746	     -6.50075087
      0.14500000	     10.00637481	     11.35126248	      6.11441115	      0.22897983	      0.97222941	      0.58804379	      0.14823338	    -13.24578944	     -7.42230309	     96.68419019	      0.00000000	      0.00000000	     -9.30240571	    -22.17237302	      5.06716576	     15.46265999	     -2.75731853	     38.94400595	      0.00000000	      0.00000000	     11.70992167	    -15.10240733	    -32.65470449	    -10.74388922	     -7.10521782
      0.15000000	     10.03803411	     11.17439554	      6.26459588	      0.24317282	      0.97033104	      0.58801626	      1.58085436	    -13.12321101	     -7.04443567	     97.62266705	      0.00000000	      0.00000000	     -8.81033037	    -22.28981161	      4.22917472	     15.23365239	     -2.19265290	     39.49695368	      0.00000000	      0.00000000	     12.95676066	    -14.95537832	    -32.76489083	    -10.52040221	     -7.67375113
      0.15500000	     10.02544343	     10.93432053	      6.35641814	      0.25749839	      0.96873886	      0.58803958	      3.07977969	    -12.92034380	     -6.61561332	     98.41129156	      0.00000000	      0.00000000	     -8.32930751	    -22.31092579	      3.31701131	     14.90086592	     -1.78344848	     39.79612896	      0.00000000	      0.00000000	     14.20246659	    -14.59827536	    -32.77581273	    -10.26102780	     -8.18607900
      0.16000000	      9.97933515	     10.63375623	      6.38421551	      0.27192673	      0.96743510	      0.58812813	      4.63083278	    -12.63410408	     -6.13880233	     99.05083266	      0.00000000	      0.00000000	     -7.86579311	    -22.26105069	      2.35537418	     14.47542734	     -1.53085514	     39.89526680	      0.00000000	      0.00000000	     15.40405967	    -14.13377829	    -32.70303446	     -9.96726680	     -8.62639125
      0.16500000	      9.90648962	     10.27976485	      6.35355545	      0.28643743	      0.96640999	      0.58828712	      6.21762709	    -12.26787885	     -5.62738642	     99.53967672	      0.00000000	      0.00000000	     -7.42606968	    -22.17206308	      1.36668012	     13.97660202	     -1.40664008	     39.84255389	      0.00000000	      0.00000000	     16.51150210	    -13.65437758	    -32.55968189	     -9.64179036	     -8.98859225
      0.17000000	      9.81030876	      9.88078343	      6.28120430	      0.30102466	      0.96566841	      0.58850274	      7.82053381	    -11.82975379	     -5.10539415	     99.87311353	      0.00000000	      0.00000000	     -7.01183688	    -22.07110675	      0.36626967	     13.42538242	     -1.36240504	     39.67296819	      0.00000000	      0.00000000	     17.47794550	    -13.22170550	    -32.35560422	     -9.28467891	     -9.27733733
      0.17500000	      9.69552189	      9.44262811	      6.19049483	      0.31569741	      0.96523493	      0.58874376	      9.41358054	    -11.32804663	     -4.60398161	    100.04292252	      0.00000000	      0.00000000	     -6.61776018	    -21.97318307	     -0.64387501	     12.83682948	     -1.34474672	     39.40372728	      0.00000000	      0.00000000	     18.26717309	    -12.86099812	    -32.10113218	     -8.89016061	     -9.50562493
      0.18000000	      9.57238706	      8.96580287	      6.10522447	      0.33047519	      0.96515254	      0.58897092	     10.96341122	    -10.76757347	     -4.15637798	    100.03785623	      0.00000000	      0.00000000	     -6.23204435	    -21.88023150	     -1.67793667	     12.21488510	     -1.31044724	     39.03425240	      0.00000000	      0.00000000	     18.85775593	    -12.56832224	    -31.81110772	     -8.44564444	     -9.69157773
      0.18500000	      9.45717599	      8.44613747	      6.04440911	      0.34538012	      0.96547380	      0.58914814	     12.43257269	    -10.14937028	     -3.79223054	     99.84547641	      0.00000000	      0.00000000	     -5.83939653	    -21.78506100	     -2.76282322	     11.55269783	     -1.23612899	     38.55081861	      0.00000000	      0.00000000	     19.24328827	    -12.32138518	    -31.50588077	     -7.93451955	     -9.85548968
      0.19000000	      9.36846522	      7.87965778	      6.01819814	      0.36042827	      0.96624630	      0.58925150	     13.78665955	     -9.47501275	     -3.53108715	     99.45530481	      0.00000000	      0.00000000	     -5.42593266	    -21.67859785	     -3.92951113	     10.83977811	     -1.12041960	     37.93361638	      0.00000000	      0.00000000	     19.42716772	    -12.08961755	    -31.20827435	     -7.34363014	    -10.01663389
      0.19500000	      9.32087741	      7.26912616	      6.02562636	      0.37562483	      0.96749778	      0.58927367	     15.00258093	     -8.75282578	     -3.37676996	     98.86227337	      0.00000000	      0.00000000	     -4.98509146	    -21.55844532	     -5.20224577	     10.07244586	     -0.98009408	     37.16411402	      0.00000000	      0.00000000	     19.41354162	    -11.84388544	    -30.93752343	     -6.67226093	    -10.19014381
      0.20000000	      9.31937704	      6.62712277	      6.05566681	      0.39096507	      0.96922660	      0.58922387	     16.07416569	     -8.00025574	     -3.31591954	     98.06892405	      0.00000000	      0.00000000	     -4.52172352	    -21.43450923	     -6.58916187	      9.26012907	     -0.84312931	     36.23227617	      0.00000000	      0.00000000	     19.19963873	    -11.56435007	    -30.70305878	     -5.93614448	    -10.38518118
      0.20500000	      9.35744445	      5.97304333	      6.09161576	      0.40643901	      0.97140190	      0.58912440	     17.01213303	     -7.23960908	     -3.32207059	     97.08526092	      0.00000000	      0.00000000	     -4.05133017	    -21.32786676	     -8.07805212	      8.42312591	     -0.74103157	     35.14255630	      0.00000000	      0.00000000	     18.77335300	    -11.24330375	    -30.50193113	     -5.16308734	    -10.60487067
      0.21000000	      9.42042599	      5.32618771	      6.11677803	      0.42203630	      0.97397339	      0.58900510	     17.83800650	     -6.49015250	     -3.36372512	     95.92601126	      0.00000000	      0.00000000	     -3.59412198	    -21.26321581	     -9.63970194	      7.58423456	     -0.70167686	     33.91580701	      0.00000000	      0.00000000	     18.11571885	    -10.88255735	    -30.32180549	     -4.38299631	    -10.84740412
      0.21500000	      9.49204923	      4.69905297	      6.11907100	      0.43774966	      0.97688583	      0.58889760	     18.57471425	     -5.76154973	     -3.41344910	     94.60611850	      0.00000000	      0.00000000	     -3.16716997	    -21.25929266	    -11.23739079	      6.75983461	     -0.74392500	     32.58534632	      0.00000000	      0.00000000	     17.20573471	    -10.48832445	    -30.14758543	     -3.61791595	    -11.10759578
      0.22000000	      9.56011356	      4.09393363	      6.09315508	      0.45357753	      0.98009065	      0.58883104	     19.23854172	     -5.05176772	     -3.45472331	     93.13653486	      0.00000000	      0.00000000	     -2.77947210	    -21.32235799	    -12.83738662	      5.95485544	     -0.87572523	     31.18896856	      0.00000000	      0.00000000	     16.02545288	    -10.06669363	    -29.96727392	     -2.87660899	    -11.37862265
      0.22500000	      9.61825894	      3.50404522	      6.03982029	      0.46952571	      0.98354964	      0.58882976	     19.83628728	     -4.35002444	     -3.48399774	     91.52257063	      0.00000000	      0.00000000	     -2.43233824	    -21.44547978	    -14.41510245	      5.16353006	     -1.09664478	     29.76074557	      0.00000000	      0.00000000	     14.56419160	     -9.62102107	    -29.77369460	     -2.15552528	    -11.65366386
      0.23000000	      9.66386910	      2.91810586	      5.96335943	      0.48560684	      0.98723105	      0.58891180	     20.36793391	     -3.64279886	     -3.50757336	     89.76529103	      0.00000000	      0.00000000	     -2.12337309	    -21.61294829	    -15.95549552	      4.37482390	     -1.40373742	     28.32531723	      0.00000000	      0.00000000	     12.82126805	     -9.15131972	    -29.56233217	     -1.44458075	    -11.92680025
      0.23500000	      9.69482480	      2.32554237	      5.86841592	      0.50183650	      0.99110326	      0.58908747	     20.83164297	     -2.91939514	     -3.53553227	     87.86436107	      0.00000000	      0.00000000	     -1.85052276	    -21.80670873	    -17.45028614	      3.57895498	     -1.79776833	     26.89550093	      0.00000000	      0.00000000	     10.80694019	     -8.65445324	    -29.32840529	     -0.73374785	    -12.19290733
      0.24000000	      9.70746194	      1.71969618	      5.75789186	      0.51822740	      0.99513072	      0.58935900	     21.22767704	     -2.17459712	     -3.57612010	     85.82043423	      0.00000000	      0.00000000	     -1.61369786	    -22.01129110	    -18.89460338	      2.77134939	     -2.28650106	     25.47380844	      0.00000000	      0.00000000	      8.54145923	     -8.12285717	    -29.06550603	     -0.01707936	    -12.44721809
      0.24500000	      9.69619533	      1.09822367	      5.63273392	      0.53478494	      0.99927323	      0.58972212	     21.55992575	     -1.40846832	     -3.63320537	     83.63623463	      0.00000000	      0.00000000	     -1.41389700	    -22.21526894	    -20.28384999	      1.95263296	     -2.88369747	     24.05789240	      0.00000000	      0.00000000	      6.05282169	     -7.54157996	    -28.76582959	      0.70673535	    -12.68541289
      0.25000000	      9.65436911	      0.46169488	      5.49319718	      0.55150545	      1.00348822	      0.59016910	     21.83521081	     -0.62485944	     -3.70731478	     81.31641481	      0.00000000	      0.00000000	     -1.25164155	    -22.40998068	    -21.61142029	      1.12597514	     -3.60499186	     22.64757052	      0.00000000	      0.00000000	      3.37465167	     -6.88771371	    -28.42131414	      1.43618069	    -12.90423708
      0.25500000	      9.57546253	     -0.18786573	      5.34037028	      0.56837630	      1.00773373	      0.59069125	     22.06155506	      0.16995212	     -3.79845873	     78.86678475	      0.00000000	      0.00000000	     -1.12601328	    -22.58819553	    -22.86778907	      0.29456745	     -4.46238943	     21.24999298	      0.00000000	      0.00000000	      0.54526364	     -6.13636090	    -28.02495514	      2.16906081	    -13.10199028
      0.26000000	      9.45360238	     -0.84736130	      5.17681877	      0.58537663	      1.01196980	      0.59127950	     22.24699674	      0.96791623	     -3.90823164	     76.29357165	      0.00000000	      0.00000000	     -1.03400868	    -22.74443391	    -24.04046175	     -0.53870704	     -5.45858484	     19.88134211	      0.00000000	      0.00000000	     -2.39229168	     -5.27184311	    -27.57140671	      2.90336695	    -13.27846385
      0.26500000	      9.28337718	     -1.51214308	      5.00600658	      0.60247846	      1.01615741	      0.59192276	     22.39923575	      1.75946967	     -4.03988395	     73.60286317	      0.00000000	      0.00000000	     -0.96983345	    -22.87589826	    -25.11442209	     -1.36964879	     -6.58258319	     18.56561689	      0.00000000	      0.00000000	     -5.38992616	     -4.29850502	    -27.05682355	      3.63685616	    -13.43443603
      0.27000000	      9.06018626	     -2.17566636	      4.83108467	      0.61964850	      1.02025753	      0.59260555	     22.52479495	      2.53420159	     -4.19664493	     70.79995467	      0.00000000	      0.00000000	     -0.92448059	    -22.98200598	    -26.07376837	     -2.19110250	     -7.80845784	     17.33175891	      0.00000000	      0.00000000	     -8.39492071	     -3.24587626	    -26.47908176	      4.36640928	    -13.57110593
      0.27500000	      8.78232824	     -2.82992001	      4.65406586	      0.63685096	      1.02423295	      0.59330786	     22.62635138	      3.28227433	     -4.37972427	     67.88853477	      0.00000000	      0.00000000	     -0.88604116	    -23.06208796	    -26.90547507	     -2.99302240	     -9.09806300	     16.20979965	      0.00000000	      0.00000000	    -11.35265457	     -2.16591426	    -25.83975574	      5.08788132	    -13.68979775
      0.28000000	      8.45450499	     -3.46622857	      4.47614002	      0.65405074	      1.02805321	      0.59400793	     22.69867495	      3.99570437	     -4.58786608	     64.87019017	      0.00000000	      0.00000000	     -0.84082315	    -23.11225747	    -27.60481339	     -3.76422945	    -10.40635178	     15.22611406	      0.00000000	      0.00000000	    -14.21285373	     -1.12370748	    -25.14782438	      5.79616005	    -13.79210622
      0.28500000	      8.09027899	     -4.07519934	      4.29894834	      0.67121652	      1.03169943	      0.59468691	     22.72610602	      4.66788984	     -4.81900063	     61.74508924	      0.00000000	      0.00000000	     -0.77506092	    -23.12207861	    -28.17937114	     -4.49397631	    -11.68657093	     14.39876338	      0.00000000	      0.00000000	    -16.93839792	     -0.18594997	    -24.42252750	      6.48436280	    -13.88051919
      0.29000000	      7.71093289	     -4.64523747	      4.12565467	      0.68832308	      1.03516490	      0.59533248	     22.68464322	      5.29096940	     -5.07255009	     58.51439069	      0.00000000	      0.00000000	     -0.67713326	    -23.07105550	    -28.64832353	     -5.17150775	    -12.89366499	     13.73490613	      0.00000000	      0.00000000	    -19.51371217	      0.58813374	    -23.69233306	      7.14170925	    -13.95923097
      0.29500000	      7.34092383	     -5.16088538	      3.96077370	      0.70535282	      1.03845065	      0.59594008	     22.54840843	      5.85285635	     -5.35073078	     55.18385833	      0.00000000	      0.00000000	     -0.54006746	    -22.92587698	    -29.03715204	     -5.78410667	    -13.98593459	     13.23125825	      0.00000000	      0.00000000	    -21.94934476	      1.15072603	    -22.98988169	      7.75149882	    -14.03453916
      0.30000000	      7.00243682	     -5.60289333	      3.80866408	      0.72229616	      1.04155889	      0.59651225	     22.29729396	      6.33654796	     -5.65809128	     51.76736887	      0.00000000	      0.00000000	     -0.36308379	    -22.64056757	    -29.37102027	     -6.31574843	    -14.92548913	     12.87714063	      0.00000000	      0.00000000	    -24.28037006	      1.46476985	    -22.34546181	      8.29120547	    -14.11434070
      0.30500000	      6.71146913	     -5.95073230	      3.67137853	      0.73915020	      1.04448783	      0.59705701	     21.92249941	      6.72287509	     -5.99919821	     48.28895510	      0.00000000	      0.00000000	     -0.15057637	    -22.16127853	    -29.66966705	     -6.74794194	    -15.67837602	     12.65944083	      0.00000000	      0.00000000	    -26.55767854	      1.50233155	    -21.78181877	      8.73534819	    -14.20665165
      0.31000000	      6.47645722	     -6.18683595	      3.54725973	      0.75591554	      1.04722985	      0.59758544	     21.42829878	      6.99569739	     -6.37557664	     44.78236124	      0.00000000	      0.00000000	      0.09121465	    -21.43540848	    -29.94475358	     -7.06316451	    -16.21534034	     12.56882370	      0.00000000	      0.00000000	    -28.83185116	      1.24600661	    -21.31177495	      9.06046758	    -14.31770251
      0.31500000	      6.29875680	     -6.30103115	      3.43161328	      0.77259266	      1.04977216	      0.59810909	     20.83054830	      7.14708672	     -6.78396967	     41.28789393	      0.00000000	      0.00000000	      0.35706738	    -20.42258098	    -30.19894814	     -7.25010465	    -16.51327561	     12.60590019	      0.00000000	      0.00000000	    -31.13101116	      0.69491820	    -20.93814867	      9.25070454	    -14.45076978
      0.32000000	      6.17375815	     -6.29333879	      3.31912145	      0.78917993	      1.05209791	      0.59863838	     20.15340772	      7.18014057	     -7.21653509	     37.84734885	      0.00000000	      0.00000000	      0.64261505	    -19.10444758	    -30.42600084	     -7.30833552	    -16.55687758	     12.78512828	      0.00000000	      0.00000000	    -33.43930352	     -0.12701886	    -20.65474489	      9.30182280	    -14.60643087
      0.32500000	      6.09265561	     -6.17383149	      3.20618415	      0.80567369	      1.05418779	      0.59918217	     19.42475265	      7.10841929	     -7.66138287	     34.49858391	      0.00000000	      0.00000000	      0.94188099	    -17.49085631	    -30.61250350	     -7.24948378	    -16.34013481	     13.13406023	      0.00000000	      0.00000000	    -35.68724412	     -1.16660534	    -20.44868461	      9.22186139	    -14.78358947
      0.33000000	      6.04544867	     -5.95964095	      3.09188028	      0.82206882	      1.05602317	      0.59974741	     18.67060828	      6.95243554	     -8.10236599	     31.27192016	      0.00000000	      0.00000000	      1.24558633	    -15.61984972	    -30.74200076	     -7.09395666	    -15.86745332	     13.68739702	      0.00000000	      0.00000000	    -37.76193255	     -2.34649532	    -20.30485429	      9.02830733	    -14.98024938
      0.33500000	      6.02422832	     -5.67081459	      2.97746770	      0.83835877	      1.05759012	      0.60033808	     17.91061383	      6.73480435	     -8.51899513	     28.18984934	      0.00000000	      0.00000000	      1.54217375	    -13.54994717	    -30.79993456	     -6.86525467	    -15.15465426	     14.47815138	      0.00000000	      0.00000000	    -39.53462252	     -3.58008064	    -20.21093360	      8.74357957	    -15.19373866
      0.34000000	      6.02476477	     -5.32705087	      2.86480401	      0.85453598	      1.05888172	      0.60095426	     17.15677591	      6.47619229	     -8.88746919	     25.26928617	      0.00000000	      0.00000000	      1.82105523	    -11.34738794	    -30.77693778	     -6.58478056	    -14.23016452	     15.52939019	      0.00000000	      0.00000000	    -40.89388854	     -4.79022638	    -20.15992182	      8.39101617	    -15.42045443
      0.34500000	      6.04574110	     -4.94602029	      2.75422700	      0.87059395	      1.05989759	      0.60159268	     16.41551302	      6.19328215	     -9.18288211	     22.52436447	      0.00000000	      0.00000000	      2.07625203	     -9.07498802	    -30.66964921	     -6.26861463	    -13.13551141	     16.84891883	      0.00000000	      0.00000000	    -41.77165549	     -5.92419735	    -20.14907511	      7.99224054	    -15.65504131
      0.35000000	      6.08691647	     -4.54281280	      2.64276271	      0.88653080	      1.06064171	      0.60224843	     15.69091063	      5.89861036	     -9.38245900	     19.96848304	      0.00000000	      0.00000000	      2.30843753	     -6.78861040	    -30.48010199	     -5.92644128	    -11.92330129	     18.42766423	      0.00000000	      0.00000000	    -42.15519971	     -6.95886705	    -20.17713141	      7.56568873	    -15.88891829
      0.35500000	      6.14797650	     -4.13013200	      2.52353304	      0.90235187	      1.06112047	      0.60291697	     14.98699309	      5.60165599	     -9.46951879	     17.61531983	      0.00000000	      0.00000000	      2.52433618	     -4.54143915	    -30.21500770	     -5.56257821	    -10.65237893	     20.24166791	      0.00000000	      0.00000000	    -42.08434014	     -7.89527267	    -20.24246303	      7.12629305	    -16.10881259
      0.36000000	      6.22876921	     -3.71901500	      2.38667265	      0.91806949	      1.06134223	      0.60359443	     14.30828423	      5.31032281	     -9.43715222	     15.47928601	      0.00000000	      0.00000000	      2.73443608	     -2.38879966	    -29.88529711	     -5.17857327	     -9.38201639	     22.25693818	      0.00000000	      0.00000000	    -41.63707342	     -8.74784851	    -20.34327238	      6.68640083	    -16.29687105
      0.36500000	      6.33015121	     -3.31960962	      2.22155000	      0.93369907	      1.06131735	      0.60427669	     13.65955038	      5.03189311	     -9.29028606	     13.57604952	      0.00000000	      0.00000000	      2.95107522	     -0.38571776	    -29.50512649	     -4.77627073	     -8.16650881	     24.43560374	      0.00000000	      0.00000000	    -40.91005360	     -9.53499480	    -20.47888122	      6.25728701	    -16.43311872
      0.37000000	      6.45416378	     -2.94167887	      2.01993685	      0.94925325	      1.06105755	      0.60495838	     13.04589152	      4.77328549	     -9.04613584	     11.92282728	      0.00000000	      0.00000000	      3.18738719	      1.42224014	    -29.08938089	     -4.36066285	     -7.05019820	     26.74181924	      0.00000000	      0.00000000	    -40.00061253	    -10.27342568	    -20.65038856	      5.85035985	    -16.49946787
      0.37500000	      6.60309296	     -2.59476316	      1.77920709	      0.96473743	      1.06057419	      0.60563306	     12.47328535	      4.54100834	     -8.73400791	     10.53746517	      0.00000000	      0.00000000	      3.45581040	      3.00770936	    -28.65010295	     -3.94200900	     -6.06364254	     29.14617573	      0.00000000	      0.00000000	    -38.99420890	    -10.97536895	    -20.85981815	      5.47753271	    -16.48418934
      0.38000000	      6.77793957	     -2.28784254	      1.50371652	      0.98014962	      1.05987616	      0.60629404	     11.94882447	      4.34097496	     -8.39288160	      9.43584995	      0.00000000	      0.00000000	      3.76580161	      4.36366564	    -28.19375082	     -3.53592973	     -5.22236466	     31.62711723	      0.00000000	      0.00000000	    -37.95902170	    -11.64742343	    -21.10812124	      5.15052662	    -16.38518447
      0.38500000	      6.97710053	     -2.02857044	      1.20309328	      0.99548383	      1.05896807	      0.60693536	     11.48015475	      4.17826737	     -8.06381706	      8.62838696	      0.00000000	      0.00000000	      4.12223558	      5.49784247	    -27.72069472	     -3.16075743	     -4.52858615	     34.16911990	      0.00000000	      0.00000000	    -36.94694647	    -12.29095089	    -21.39324870	      4.87942937	    -16.20992195
      0.39000000	      7.19603597	     -1.82264686	      0.88860266	      1.01073368	      1.05784894	      0.60755259	     11.07415356	      4.05708129	     -7.77895589	      8.11714120	      0.00000000	      0.00000000	      4.52587936	      6.42367577	    -27.22673245	     -2.83377930	     -3.97522799	     36.75999625	      0.00000000	      0.00000000	    -35.99668030	    -12.90477859	    -21.70966865	      4.67147786	    -15.97203318
      0.39500000	      7.42829591	     -1.67373103	      0.57021155	      1.02589503	      1.05651189	      0.60814327	     10.73494308	      3.98091311	     -7.55303909	      7.89452850	      0.00000000	      0.00000000	      4.97541299	      7.15320688	    -26.70563631	     -2.56891219	     -3.55071054	     39.38966099	      0.00000000	      0.00000000	    -35.13490351	    -13.48985558	    -22.04964530	      4.53070225	    -15.68671049
      0.40000000	      7.66718353	     -1.58385030	      0.25560001	      1.04096847	      1.05494501	      0.60870672	     10.46198666	      3.95294975	     -7.38111942	      7.94346575	      0.00000000	      0.00000000	      5.46895346	      7.69420097	    -26.15158701	     -2.37669708	     -3.24280347	     42.05037204	      0.00000000	      0.00000000	    -34.37533933	    -14.05340334	    -22.40504090	      4.45836936	    -15.36648932
      0.40500000	      7.90669707	     -1.55428545	     -0.04977906	      1.05596133	      1.05313327	      0.60924375	     10.25002224	      3.97678650	     -7.24234973	      8.23956425	      0.00000000	      0.00000000	      6.00342258	      8.05102387	    -25.56033479	     -2.26575705	     -3.04083063	     44.73741341	      0.00000000	      0.00000000	    -33.71749150	    -14.60994218	    -22.76822107	      4.45415817	    -15.01795863
      0.41000000	      8.14141209	     -1.58664625	     -0.34276614	      1.07088731	      1.05106094	      0.60975631	     10.09149679	      4.05717428	     -7.10836445	      8.75588796	      0.00000000	      0.00000000	      6.57068283	      8.22757671	    -24.92892997	     -2.24422826	     -2.93642031	     47.44920886	      0.00000000	      0.00000000	    -33.14752018	    -15.17784120	    -23.13212483	      4.51779931	    -14.64019094
      0.41500000	      8.36644889	     -1.68321348	     -0.62274933	      1.08576278	      1.04871515	      0.61024676	      9.97952423	      4.19979628	     -6.95392131	      9.46847739	      0.00000000	      0.00000000	      7.14957937	      8.22958584	    -24.25534827	     -2.31967586	     -2.92243950	     50.18586791	      0.00000000	      0.00000000	    -32.64351292	    -15.77175778	    -23.49090269	      4.65014770	    -14.22600211
      0.42000000	      8.57833949	     -1.84602222	     -0.89138765	      1.10060078	      1.04609026	      0.61071626	      9.90905615	      4.40968392	     -6.76628233	     10.35959070	      0.00000000	      0.00000000	      7.69632845	      8.06355006	    -23.53894853	     -2.49709333	     -2.98970434	     52.94651069	      0.00000000	      0.00000000	    -32.18343416	    -16.39461276	    -23.84172211	      4.85284376	    -13.76585871
      0.42500000	      8.77579822	     -2.07530054	     -1.15110458	      1.11540560	      1.04319003	      0.61116302	      9.87635884	      4.68921002	     -6.54994661	     11.41706786	      0.00000000	      0.00000000	      8.14082506	      7.73173809	    -22.78057423	     -2.77638353	     -3.12263623	     55.72772176	      0.00000000	      0.00000000	    -31.74966935	    -17.03506373	    -24.18602484	      5.12686720	    -13.25221541
      0.43000000	      8.95914258	     -2.36810451	     -1.40258800	      1.13017173	      1.04002538	      0.61158183	      9.87804954	      5.03667356	     -6.32520033	     12.63016190	      0.00000000	      0.00000000	      8.39592286	      7.22636280	    -21.98096933	     -3.15114047	     -3.29652970	     58.52464686	      0.00000000	      0.00000000	    -31.32720287	    -17.67248224	    -24.52829222	      5.47082677	    -12.68243543
      0.43500000	      9.12898279	     -2.71758676	     -1.64284655	      1.14488780	      1.03660937	      0.61196576	      9.90985337	      5.44574994	     -6.12136593	     13.98379697	      0.00000000	      0.00000000	      8.37972579	      6.52855710	    -21.13877094	     -3.60929255	     -3.47877655	     61.33302831	      0.00000000	      0.00000000	    -30.90002336	    -18.28448571	    -24.87311729	      5.87970804	    -12.06053071
      0.44000000	      9.28578853	     -3.11326147	     -1.86541673	      1.15954256	      1.03295310	      0.61230957	      9.96501164	      5.90581378	     -5.96780652	     15.45487133	      0.00000000	      0.00000000	      8.04404220	      5.61632946	    -20.25045988	     -4.13499382	     -3.63426265	     64.14957825	      0.00000000	      0.00000000	    -30.45125777	    -18.85158576	    -25.22327809	      6.34461633	    -11.39783566
      0.44500000	      9.43067418	     -3.54225585	     -2.06274736	      1.17412799	      1.02906467	      0.61261263	     10.03360513	      6.40289524	     -5.88680455	     17.01402736	      0.00000000	      0.00000000	      7.39848197	      4.48070245	    -19.31244314	     -4.71073976	     -3.73272553	     66.97042329	      0.00000000	      0.00000000	    -29.96656839	    -19.35904936	    -25.58017168	      6.85343706	    -10.71125147
      0.45000000	      9.56591157	     -3.99068792	     -2.22933065	      1.18863777	      1.02495003	      0.61288018	     10.10484613	      6.92059706	     -5.89102889	     18.63333702	      0.00000000	      0.00000000	      6.51979295	      3.14336569	    -18.32277709	     -5.31878305	     -3.75484289	     69.78943168	      0.00000000	      0.00000000	    -29.43670804	    -19.79886101	    -25.94510101	      7.39156151	    -10.01859595
      0.45500000	      9.69350581	     -4.44420443	     -2.36417862	      1.20306344	      1.02061360	      0.61312326	     10.17310663	      7.44050388	     -5.98450062	     20.29710889	      0.00000000	      0.00000000	      5.54149321	      1.66609806	    -17.28011865	     -5.94136304	     -3.69472064	     72.59802161	      0.00000000	      0.00000000	    -28.85709313	    -20.17235313	    -26.31884051	      7.94196988	     -9.33311720
      0.46000000	      9.81245862	     -4.88781490	     -2.47210135	      1.21739152	      1.01605885	      0.61335727	     10.24487396	      7.94257166	     -6.16307769	     22.01107679	      0.00000000	      0.00000000	      4.62711740	      0.14455258	    -16.18071934	     -6.55997754	     -3.55837489	     75.38634777	      0.00000000	      0.00000000	    -28.22563594	    -20.49143232	    -26.69943690	      8.48507202	     -8.65981547
      0.46500000	      9.91782685	     -5.30641414	     -2.56346848	      1.23160318	      1.01129256	      0.61359895	     10.34067395	      8.40690395	     -6.41216159	     23.80439924	      0.00000000	      0.00000000	      3.93611052	     -1.31410730	    -15.01738777	     -7.15512885	     -3.35944995	     78.14442123	      0.00000000	      0.00000000	    -27.54105167	    -20.77636976	    -27.08150832	      8.99967830	     -7.99466390
      0.47000000	     10.00392966	     -5.68739430	     -2.65196288	      1.24567679	      1.00633471	      0.61386244	     10.48763864	      8.81808270	     -6.70366465	     25.72052949	      0.00000000	      0.00000000	      3.59215710	     -2.62222518	    -13.78332972	     -7.70860781	     -3.11403756	     80.86197313	      0.00000000	      0.00000000	    -26.80249301	    -21.04977414	    -27.45974179	      9.46633856	     -7.32667242
      0.47500000	     10.07013691	     -6.02500779	     -2.75060769	      1.25959318	      1.00123109	      0.61415505	     10.70489998	      9.17118259	     -6.99585701	     27.79812563	      0.00000000	      0.00000000	      3.66081902	     -3.73862061	    -12.47896487	     -8.20848513	     -2.83620407	     83.52722012	      0.00000000	      0.00000000	    -26.00992037	    -21.32843861	    -27.83492080	      9.87282551	     -6.64208658
      0.48000000	     10.12452547	     -6.32384852	     -2.86776320	      1.27334249	      0.99606176	      0.61447233	     10.98988826	      9.47608843	     -7.23778279	     30.04919332	      0.00000000	      0.00000000	      4.14045402	     -4.67875375	    -11.11611135	     -8.65376819	     -2.53530374	     86.12556122	      0.00000000	      0.00000000	    -25.16459673	    -21.61670264	    -28.21737545	     10.21932394	     -5.92881725
      0.48500000	     10.18166643	     -6.59843907	     -3.00512890	      1.28693116	      0.99093868	      0.61479437	     11.31364198	      9.75656427	     -7.37775872	     32.44417195	      0.00000000	      0.00000000	      4.96835906	     -5.50136363	     -9.71531976	     -9.05508128	     -2.21554306	     88.63900843	      0.00000000	      0.00000000	    -24.26988612	    -21.90488473	    -28.62384311	     10.51984946	     -5.17911647
      0.49000000	     10.25517459	     -6.86815596	     -3.15867839	      1.30038726	      0.98599041	      0.61508793	     11.62770139	     10.04313261	     -7.37419593	     34.91100075	      0.00000000	      0.00000000	      6.04040811	     -6.27623566	     -8.29731806	     -9.43022890	     -1.87743695	     91.04659632	      0.00000000	      0.00000000	    -23.33271733	    -22.17356708	    -29.06850283	     10.79794861	     -4.39044448
      0.49500000	     10.34957386	     -7.14924264	     -3.32187940	      1.31376029	      0.98133798	      0.61531689	     11.87881401	     10.36163002	     -7.20598711	     37.34938746	      0.00000000	      0.00000000	      7.23865228	     -7.04867065	     -6.87363759	     -9.79597239	     -1.52005217	     93.32579839	      0.00000000	      0.00000000	    -22.36559391	    -22.40164615	    -29.55335894	     11.07747170	     -3.56624967
      0.50000000	     10.45647397	     -7.44687980	     -3.48902553	      1.32711292	      0.97707085	      0.61545658	     12.02420881	     10.72120774	     -6.87936096	     39.65479639	      0.00000000	      0.00000000	      8.46008249	     -7.81842358	     -5.44151639	    -10.15884209	     -1.14260809	     95.45495795	      0.00000000	      0.00000000	    -21.38817441	    -22.57498969	    -30.06366052	     11.37178940	     -2.71817392
      0.50500000	     10.55712486	     -7.75044372	     -3.65613566	      1.34050693	      0.97323227	      0.61550273	     12.04069317	     11.10666946	     -6.42873348	     41.74191403	      0.00000000	      0.00000000	      9.63910399	     -8.54190763	     -3.98513653	    -10.50865008	     -0.74445831	     97.41652395	      0.00000000	      0.00000000	    -20.42585764	    -22.69278932	    -30.57055013	     11.67635382	     -1.86885922
      0.51000000	     10.62971359	     -8.03396855	     -3.81889422	      1.35399026	      0.96981925	      0.61546980	     11.92472339	     11.47894821	     -5.91042373	     43.55850127	      0.00000000	      0.00000000	     10.75635785	     -9.15262048	     -2.48205438	    -10.81757288	     -0.32387205	     99.20016309	      0.00000000	      0.00000000	    -19.50286806	    -22.76938573	    -31.03896691	     11.96812824	     -1.05210599
      0.51500000	     10.65790462	     -8.26188608	     -3.96979772	      1.36759058	      0.96679605	      0.61538201	     11.68508003	     11.78409568	     -5.39054722	     45.08677417	      0.00000000	      0.00000000	     11.83117305	     -9.58623187	     -0.91225281	    -11.04567570	      0.12268421	    100.80391930	      0.00000000	      0.00000000	    -18.63212379	    -22.83018870	    -31.43727154	     12.21187784	     -0.30794745
      0.52000000	     10.63704367	     -8.39840909	     -4.09721722	      1.38131720	      0.96411526	      0.61526453	     11.33268854	     11.96761230	     -4.93119326	     46.33528787	      0.00000000	      0.00000000	     12.90269373	     -9.79867393	      0.73327167	    -11.15166627	      0.59925434	    102.23195624	      0.00000000	      0.00000000	    -17.80922818	    -22.90247833	    -31.74533912	     12.37064069	      0.32614829
      0.52500000	     10.57505940	     -8.41735868	     -4.18750807	      1.39516916	      0.96173786	      0.61513905	     10.87330365	     11.98891295	     -4.57919174	     47.32675647	      0.00000000	      0.00000000	     14.00896962	     -9.77380574	      2.44815752	    -11.10524961	      1.10702478	    103.48972975	      0.00000000	      0.00000000	    -17.01569432	    -23.00567714	    -31.95792880	     12.41638956	      0.82432549
      0.53000000	     10.48720775	     -8.30829927	     -4.22982045	      1.40914403	      0.95964452	      0.61502396	     10.30697449	     11.83082553	     -4.35855942	     48.08691715	      0.00000000	      0.00000000	     15.17156506	     -9.52398182	      4.21310201	    -10.89570019	      1.63989739	    104.57951950	      0.00000000	      0.00000000	    -16.22874424	    -23.14733162	    -32.08158011	     12.33631123	      1.17872865
      0.53500000	     10.38777872	     -8.07639599	     -4.22236951	      1.42324280	      0.95783589	      0.61493769	      9.63290426	     11.50128648	     -4.26572212	     48.63745927	      0.00000000	      0.00000000	     16.38860829	     -9.08774741	      6.00298884	    -10.53276761	      2.18034181	    105.49851311	      0.00000000	      0.00000000	    -15.43072190	    -23.32707881	    -32.12751200	     12.13184492	      1.40218418
      0.54000000	     10.28458864	     -7.73728356	     -4.17700213	      1.43747013	      0.95632685	      0.61490173	      8.85370564	     11.02778105	     -4.26929397	     48.99321167	      0.00000000	      0.00000000	     17.63541040	     -8.52497797	      7.79285233	    -10.04071551	      2.69793315	    106.23913140	      0.00000000	      0.00000000	    -14.61394332	    -23.54429271	    -32.10616641	     11.81241195	      1.52648381
      0.54500000	     10.17964763	     -7.31088504	     -4.11773592	      1.45183229	      0.95514126	      0.61493902	      7.97480683	     10.44776973	     -4.31819391	     49.16222550	      0.00000000	      0.00000000	     18.87067042	     -7.90622316	      9.55925509	     -9.44996208	      3.15366405	    106.79037696	      0.00000000	      0.00000000	    -13.78129459	    -23.80225349	    -32.02671308	     11.38942506	      1.59515468
      0.55000000	     10.07363367	     -6.81706911	     -4.07239986	      1.46633387	      0.95430830	      0.61506817	      7.00119590	      9.79891485	     -4.35769531	     49.14797848	      0.00000000	      0.00000000	     20.04614235	     -7.29588311	     11.27957580	     -8.79027819	      3.51006670	    107.14001426	      0.00000000	      0.00000000	    -12.94406609	    -24.10521091	    -31.89948627	     10.87420766	      1.65189173
      0.55500000	      9.96926911	     -6.27325483	     -4.06221774	      1.48097445	      0.95385796	      0.61529816	      5.93636073	      9.11160705	     -4.34692489	     48.95344784	      0.00000000	      0.00000000	     21.11644367	     -6.73687599	     12.93301233	     -8.08676535	      3.74198514	    107.27760673	      0.00000000	      0.00000000	    -12.11798945	    -24.45101443	    -31.73724338	     10.27844231	      1.73007706
      0.56000000	      9.87108529	     -5.69277167	     -4.09590734	      1.49574793	      0.95381457	      0.61562817	      4.78498858	      8.40467001	     -4.26975083	     48.58591606	      0.00000000	      0.00000000	     22.04562101	     -6.24598826	     14.50349188	     -7.35821297	      3.84130374	    107.19736004	      0.00000000	      0.00000000	    -11.31866749	    -24.82497822	    -31.55316281	      9.61377686	      1.84891849
      0.56500000	      9.78233401	     -5.08373506	     -4.17099961	      1.51064680	      0.95418997	      0.61605202	      3.55725818	      7.68456818	     -4.13474341	     48.06037790	      0.00000000	      0.00000000	     22.80919326	     -5.82000917	     15.98236431	     -6.61743401	      3.81347614	    106.89942285	      0.00000000	      0.00000000	    -10.55773982	    -25.19889947	    -31.35628694	      8.88981746	      2.01633327
      0.57000000	      9.70177970	     -4.44975721	     -4.27933339	      1.52566859	      0.95497951	      0.61656315	      2.27101295	      6.94876256	     -3.96620209	     47.39921154	      0.00000000	      0.00000000	     23.39176057	     -5.44575321	     17.36906558	     -5.87351068	      3.67046605	    106.38927618	      0.00000000	      0.00000000	     -9.84046478	    -25.53616777	    -31.14743089	      8.11322399	      2.23407646
      0.57500000	      9.62337716	     -3.79336913	     -4.41132861	      1.54081976	      0.95616371	      0.61715672	      0.94882121	      6.19286186	     -3.79254980	     46.62728308	      0.00000000	      0.00000000	     23.78122598	     -5.10916979	     18.66875393	     -5.13525972	      3.42673914	    105.67580040	      0.00000000	      0.00000000	     -9.16448655	    -25.80169974	    -30.91926107	      7.29035391	      2.50091154
      0.58000000	      9.53973786	     -3.12029003	     -4.55668536	      1.55611421	      0.95771593	      0.61782787	     -0.38945831	      5.41816922	     -3.63758967	     45.76507866	      0.00000000	      0.00000000	     23.96289740	     -4.80201206	     19.88720559	     -4.41377711	      3.09985226	    104.76892589	      0.00000000	      0.00000000	     -8.51935719	    -25.97330478	    -30.66164669	      6.43167861	      2.81289022
      0.58500000	      9.44740855	     -2.44124555	     -4.70353056	      1.57156715	      0.95961244	      0.61856789	     -1.73421369	      4.63493411	     -3.51636102	     44.82448320	      0.00000000	      0.00000000	     23.91727966	     -4.52484718	     21.02490092	     -3.72192939	      2.71152165	    103.67773735	      0.00000000	      0.00000000	     -7.88787567	    -26.04905818	    -30.36949719	      5.55357910	      3.16272403
      0.59000000	      9.35047068	     -1.77007611	     -4.83897357	      1.58718808	      0.96183959	      0.61936138	     -3.08873050	      3.85972073	     -3.43455467	     43.80989232	      0.00000000	      0.00000000	     23.62270263	     -4.28599093	     22.07344171	     -3.07108857	      2.28544925	    102.40954644	      0.00000000	      0.00000000	     -7.25139376	    -26.04587158	    -30.04817939	      4.67559525	      3.54067473
      0.59500000	      9.25924571	     -1.11960680	     -4.95179466	      1.60297759	      0.96439294	      0.62018638	     -4.46423142	      3.10925726	     -3.38993532	     42.72363294	      0.00000000	      0.00000000	     23.06084740	     -4.09758668	     23.01745354	     -2.46732120	      1.84258845	    100.96970771	      0.00000000	      0.00000000	     -6.59826137	    -25.99003526	    -29.71215731	      3.81513429	      3.93717726
      0.60000000	      9.18410282	     -0.49754566	     -5.03566195	      1.61893119	      0.96726900	      0.62101673	     -5.86942700	      2.39421695	     -3.37495460	     41.57209004	      0.00000000	      0.00000000	     22.22171828	     -3.97071749	     23.84177269	     -1.90870286	      1.39715901	     99.36142650	      0.00000000	      0.00000000	     -5.93026499	    -25.90660127	    -29.37686362	      2.98284884	      4.34514250
      0.60500000	      9.12945587	      0.09595910	     -5.09083489	      1.63504676	      0.97045719	      0.62182524	     -7.30209335	      1.71530368	     -3.38025068	     40.36872621	      0.00000000	      0.00000000	     21.10539443	     -3.91160702	     24.53810947	     -1.38442833	      0.95553217	     97.58518176	      0.00000000	      0.00000000	     -5.26256405	    -25.81352715	    -29.05029445	      2.18046597	      4.76022535
      0.61000000	      9.09344763	      0.66856931	     -5.12317920	      1.65132803	      0.97393822	      0.62258721	     -8.74921668	      1.06257064	     -3.39909905	     39.13254008	      0.00000000	      0.00000000	     19.72048061	     -3.92078964	     25.10529781	     -0.87606688	      0.51773046	     95.63836978	      0.00000000	      0.00000000	     -4.61778069	    -25.72030780	    -28.73155568	      1.40105494	      5.17903684
      0.61500000	      9.07236388	      1.23403026	     -5.14046201	      1.66778035	      0.97768737	      0.62328338	    -10.19386762	      0.41797149	     -3.43278046	     37.88361917	      0.00000000	      0.00000000	     18.08099752	     -3.99524955	     25.54483687	     -0.36081977	      0.08056199	     93.51620539	      0.00000000	      0.00000000	     -4.01859053	    -25.62805289	    -28.41587723	      0.63132639	      5.59619802
      0.62000000	      9.06385243	      1.80867181	     -5.14786086	      1.68440362	      0.98167601	      0.62390151	    -11.62120829	     -0.23937663	     -3.49459368	     36.63873282	      0.00000000	      0.00000000	     16.20317907	     -4.13069354	     25.85837914	      0.18374737	     -0.35884371	     91.21406943	      0.00000000	      0.00000000	     -3.48249411	    -25.53048103	    -28.09919823	     -0.14419381	      6.00209641
      0.62500000	      9.06586486	      2.40675975	     -5.14593148	      1.70118908	      0.98586947	      0.62443704	    -13.01939343	     -0.92686834	     -3.60871909	     35.40899085	      0.00000000	      0.00000000	     14.10290351	     -4.32078867	     26.04955347	      0.77425796	     -0.80121772	     88.73005202	      0.00000000	      0.00000000	     -3.01981988	    -25.41704727	    -27.77814139	     -0.93821891	      6.38361845
      0.63000000	      9.07386987	      3.03651787	     -5.13220785	      1.71812218	      0.99022557	      0.62489333	    -14.37760866	     -1.65385735	     -3.80355943	     34.20009226	      0.00000000	      0.00000000	     11.79469937	     -4.55307245	     26.12634995	      1.41706899	     -1.24634310	     86.06594652	      0.00000000	      0.00000000	     -2.63423308	    -25.27755009	    -27.44759169	     -1.75724968	      6.72779825
      0.63500000	      9.07992353	      3.69850985	     -5.10417544	      1.73518847	      0.99469707	      0.62528026	    -15.68504653	     -2.42056689	     -4.10366032	     33.01472062	      0.00000000	      0.00000000	      9.29359591	     -4.80433575	     26.10051798	      2.10700345	     -1.69549842	     83.22624548	      0.00000000	      0.00000000	     -2.32428219	    -25.10594581	    -27.09965475	     -2.60080118	      7.02562500
      0.64000000	      9.07420573	      4.38622528	     -5.06068547	      1.75237808	      0.99923601	      0.62561004	    -16.93191547	     -3.21924716	     -4.52408630	     31.85569747	      0.00000000	      0.00000000	      6.62006296	     -5.03997131	     25.98467803	      2.82991830	     -2.15185562	     80.21649165	      0.00000000	      0.00000000	     -2.08479237	    -24.90191435	    -26.72498650	     -3.46228017	      7.27368235
      0.64500000	      9.04764954	      5.08776387	     -5.00114766	      1.76968597	      1.00379614	      0.62589230	    -18.11164725	     -4.03561940	     -5.06817023	     30.72779140	      0.00000000	      0.00000000	      3.80580128	     -5.22066354	     25.78942891	      3.56756833	     -2.61795369	     77.04237522	      0.00000000	      0.00000000	     -1.90814988	    -24.66991209	    -26.31548077	     -4.33030747	      7.47341194
      0.65000000	      8.99441628	      5.78810919	     -4.92412024	      1.78710892	      1.00833339	      0.62613174	    -19.22311704	     -4.85055389	     -5.72811847	     29.63719468	      0.00000000	      0.00000000	      0.89641543	     -5.31429307	     25.52133305	      4.30247557	     -3.09275063	     73.70956734	      0.00000000	      0.00000000	     -1.78618072	    -24.41610278	    -25.86702221	     -5.19054388	      7.62911808
      0.65500000	      8.91343350	      6.47184585	     -4.82704120	      1.80464211	      1.01280656	      0.62632929	    -20.27158783	     -5.64290180	     -6.48784650	     28.58986174	      0.00000000	      0.00000000	     -2.05158885	     -5.30602541	     25.18184350	      5.02121825	     -3.57100666	     70.22363386	      0.00000000	      0.00000000	     -1.71275205	    -24.14411334	    -25.38113342	     -6.02827673	      7.74619812
      0.66000000	      8.80860630	      7.12565945	     -4.70737676	      1.82227754	      1.01717860	      0.62648513	    -21.26765927	     -6.39307084	     -7.32681333	     27.59041095	      0.00000000	      0.00000000	     -4.97878417	     -5.20141927	     24.76743818	      5.71550000	     -4.04550222	     66.58995506	      0.00000000	      0.00000000	     -1.68617107	    -23.85084418	    -24.86497379	     -6.83105407	      7.83052570
      0.66500000	      8.68772507	      7.73935683	     -4.56421593	      1.84000361	      1.02141681	      0.62660162	    -22.22453536	     -7.08533086	     -8.22280603	     26.64208633	      0.00000000	      0.00000000	     -7.83276412	     -5.02300975	     24.27131619	      6.38079002	     -4.51073069	     62.81438770	      0.00000000	      0.00000000	     -1.70964708	    -23.52342676	    -24.32997658	     -7.58970461	      7.88857190
      0.67000000	      8.56059323	      8.30475864	     -4.39915080	      1.85780520	      1.02549100	      0.62668447	    -23.15477498	     -7.70730117	     -9.15233928	     25.74719452	      0.00000000	      0.00000000	    -10.57657539	     -4.80456073	     23.68636381	      7.01309062	     -4.96626325	     58.90531257	      0.00000000	      0.00000000	     -1.78869955	    -23.13794464	    -23.78990711	     -8.29673593	      7.92697215
      0.67500000	      8.43733806	      8.81355051	     -4.21591678	      1.87566378	      1.02937102	      0.62674234	    -24.06801385	     -8.24744927	    -10.08951015	     24.90725871	      0.00000000	      0.00000000	    -13.19367866	     -4.58736718	     23.00812889	      7.60564580	     -5.41864814	     54.87659953	      0.00000000	      0.00000000	     -1.92657986	    -22.65969689	    -23.25929174	     -8.94341239	      7.95084915
      0.68000000	      8.32721780	      9.25569378	     -4.01902229	      1.89355740	      1.03302592	      0.62678488	    -24.96982260	     -8.69280015	    -11.00533547	     24.12318056	      0.00000000	      0.00000000	    -15.68935480	     -4.41948124	     22.23710081	      8.14720475	     -5.88141558	     50.75041902	      0.00000000	      0.00000000	     -2.11987921	    -22.04367807	    -22.75237304	     -9.51766145	      7.96183405
      0.68500000	      8.23719522	      9.61869312	     -3.81197048	      1.91146000	      1.03642465	      0.62681920	    -25.86022373	     -9.02806562	    -11.86868957	     23.39683931	      0.00000000	      0.00000000	    -18.08845586	     -4.35443071	     21.38087166	      8.62181375	     -6.37281991	     46.55914888	      0.00000000	      0.00000000	     -2.35516711	    -21.23423157	    -22.28164436	    -10.00330516	      7.95783150
      0.69000000	      8.17010853	      9.88740554	     -3.59593805	      1.92934081	      1.03953732	      0.62684653	    -26.73141458	     -9.23628779	    -12.64826927	     22.73469563	      0.00000000	      0.00000000	    -20.42840969	     -4.44547728	     20.45597421	      9.00957425	     -6.91164400	     42.34556972	      0.00000000	      0.00000000	     -2.60672982	    -20.16574009	    -21.85552940	    -10.38025270	      7.93567888
      0.69500000	      8.12347299	     10.04515845	     -3.36994931	      1.94716546	      1.04233682	      0.62686200	    -27.56627852	     -9.30145116	    -13.31426640	     22.15220094	      0.00000000	      0.00000000	    -22.74614560	     -4.73492462	     19.48778171	      9.28888748	     -7.51308446	     38.16025775	      0.00000000	      0.00000000	     -2.83702281	    -18.76817114	    -21.47618237	    -10.62653287	      7.89529055
      0.70000000	      8.08964653	     10.07725056	     -3.13287966	      1.96489954	      1.04480086	      0.62685822	    -28.33898301	     -9.21344773	    -13.83920972	     21.67727140	      0.00000000	      0.00000000	    -25.05920780	     -5.24167665	     18.50777495	      9.44099871	     -8.18683207	     34.05598634	      0.00000000	      0.00000000	     -3.00228259	    -16.97859001	    -21.13850381	    -10.72322564	      7.84232782
      0.70500000	      8.05729266	      9.97591128	     -2.88628582	      1.98251344	      1.04691369	      0.62682953	    -29.01787423	     -8.97369154	    -14.19841565	     21.35078706	      0.00000000	      0.00000000	    -27.34630757	     -5.95199610	     17.54911608	      9.45577053	     -8.93734368	     30.08079936	      0.00000000	      0.00000000	     -3.06324040	    -14.75496726	    -20.83089603	    -10.66086442	      7.78788238
      0.71000000	      8.01425482	      9.74406778	     -2.63639057	      1.99998590	      1.04866733	      0.62677396	    -29.57100730	     -8.59809750	    -14.37100377	     21.22188822	      0.00000000	      0.00000000	    -29.53799108	     -6.81847340	     16.64134670	      9.33589719	     -9.76471758	     26.27231207	      0.00000000	      0.00000000	     -2.99668190	    -12.08623505	    -20.53837365	    -10.44396743	      7.74609188
      0.71500000	      7.95149205	      9.39616969	     -2.39383920	      2.01730517	      1.05006289	      0.62669238	    -29.97365692	     -8.11559394	    -14.34289265	     21.33812173	      0.00000000	      0.00000000	    -31.52622858	     -7.76925194	     15.80508562	      9.09768745	    -10.66475859	     22.65503647	      0.00000000	      0.00000000	     -2.80176453	     -8.99441716	    -20.24774876	    -10.09151952	      7.73116771
      0.72000000	      7.86618948	      8.95623944	     -2.17106728	      2.03446785	      1.05111092	      0.62658614	    -30.21461760	     -7.56317408	    -14.11198301	     21.73434684	      0.00000000	      0.00000000	    -33.19129646	     -8.72382458	     15.04894614	      8.76853931	    -11.62826621	     19.24140559	      0.00000000	      0.00000000	     -2.49744101	     -5.52953342	    -19.95237631	     -9.63365236	      7.75476843
      0.72500000	      7.76237597	      8.45416173	     -1.97893988	      2.05147732	      1.05182957	      0.62645513	    -30.29811630	     -6.97995401	    -13.69284622	     22.42544307	      0.00000000	      0.00000000	    -34.43456477	     -9.60877532	     14.37032302	      8.38217238	    -12.64090760	     16.03606574	      0.00000000	      0.00000000	     -2.11202664	     -1.76205965	    -19.65389253	     -9.10621349	      7.82432196
      0.73000000	      7.64918001	      7.92134621	     -1.82463249	      2.06834215	      1.05224149	      0.62629731	    -30.24107079	     -6.40222215	    -13.11743506	     23.40496293	      0.00000000	      0.00000000	    -35.20422546	    -10.36890387	     13.75916543	      7.97324856	    -13.68376772	     13.04117957	      0.00000000	      0.00000000	     -1.67076349	      2.22124771	    -19.36070156	     -8.54520561	      7.94197099
      0.73500000	      7.53763544	      7.38697386	     -1.71097386	      2.08507409	      1.05237045	      0.62610921	    -30.06758491	     -5.86018399	    -12.43088172	     24.64824794	      0.00000000	      0.00000000	    -35.50594051	    -10.97215431	     13.20294799	      7.57332578	    -14.73286153	     10.25985901	      0.00000000	      0.00000000	     -1.18921355	      6.31530051	    -19.08436000	     -7.98269130	      8.10302440
      0.74000000	      7.43724861	      6.87553342	     -1.63634124	      2.10168595	      1.05223837	      0.62588713	    -29.80316355	     -5.37623037	    -11.68468026	     26.11752805	      0.00000000	      0.00000000	    -35.39727123	    -11.40870631	     12.69162805	      7.20862751	    -15.75835086	      7.69776496	      0.00000000	      0.00000000	     -0.67528930	     10.39315539	    -18.83548327	     -7.44475009	      8.29426628
      0.74500000	      7.35396591	      6.40535811	     -1.59480128	      2.11819012	      1.05186386	      0.62562986	    -29.47075043	     -4.96426788	    -10.93052996	     27.76775256	      0.00000000	      0.00000000	    -34.97025290	    -11.68652742	     12.22141233	      6.89815107	    -16.72754051	      5.36554871	      0.00000000	      0.00000000	     -0.13495398	     14.31107711	    -18.62116110	     -6.95089144	      8.49449160
      0.75000000	      7.29041244	      5.98773006	     -1.57692315	      2.13459738	      1.05126303	      0.62534319	    -29.08929349	     -4.62975508	    -10.21586834	     29.55266337	      0.00000000	      0.00000000	    -34.32893920	    -11.82701367	     11.79600356	      6.65130963	    -17.61303063	      3.28232395	      0.00000000	      0.00000000	      0.42405229	     17.92590320	    -18.44496464	     -6.51408962	      8.67870616
      0.75500000	      7.24766007	      5.62673846	     -1.57157621	      2.15091520	      1.05045239	      0.62504347	    -28.67408077	     -4.37045387	     -9.57975090	     31.43010559	      0.00000000	      0.00000000	    -33.56903782	    -11.86265681	     11.42465733	      6.46648953	    -18.40126004	      1.47640929	      0.00000000	      0.00000000	      0.99101708	     21.11680452	    -18.30879018	     -6.14112691	      8.82471182
      0.76000000	      7.22700029	      5.32013351	     -1.56826266	      2.16714571	      1.04945157	      0.62475660	    -28.23759722	     -4.17811937	     -9.04890470	     33.36532413	      0.00000000	      0.00000000	    -32.76541138	    -11.83422174	     11.11766242	      6.33217931	    -19.09459851	     -0.01985161	      0.00000000	      0.00000000	      1.55213423	     23.80129858	    -18.21481909	     -5.83311556	      8.91933495
      0.76500000	      7.23095713	      5.06123539	     -1.55896992	      2.18328475	      1.04828340	      0.62451141	    -27.79040063	     -4.04133076	     -8.63607472	     35.33188435	      0.00000000	      0.00000000	    -31.96923034	    -11.78348015	     10.88056572	      6.23095284	    -19.70405187	     -1.18031463	      0.00000000	      0.00000000	      2.09183548	     25.94216494	    -18.16667100	     -5.58646557	      8.96138420
      0.77000000	      7.26387543	      4.84211065	     -1.53895346	      2.19932345	      1.04697098	      0.62433147	    -27.34234963	     -3.94947642	     -8.34176177	     37.31108823	      0.00000000	      0.00000000	    -31.21155477	    -11.74293538	     10.70862926	      6.14552609	    -20.23558879	     -1.99603538	      0.00000000	      0.00000000	      2.59701199	     27.54576815	    -18.17003310	     -5.39530087	      8.95957020
      0.77500000	      7.33198245	      4.65772314	     -1.50649246	      2.21525183	      1.04553254	      0.62422917	    -26.90363252	     -3.89714135	     -8.15804506	     39.29134535	      0.00000000	      0.00000000	    -30.50762034	    -11.72970490	     10.58391440	      6.06533996	    -20.67650592	     -2.48201792	      0.00000000	      0.00000000	      3.06382582	     28.65082199	    -18.23253301	     -5.25553906	      8.92638631
      0.78000000	      7.44205033	      4.50946635	     -1.46169880	      2.23106330	      1.04397630	      0.62420281	    -26.48406755	     -3.88714359	     -8.07310519	     41.26834641	      0.00000000	      0.00000000	    -29.85789233	    -11.74812623	     10.47762493	      5.99128931	    -20.98871702	     -2.67630323	      0.00000000	      0.00000000	      3.50338003	     29.30863658	    -18.36188572	     -5.16861790	      8.87105638
      0.78500000	      7.59907462	      4.40601466	     -1.40476933	      2.24675751	      1.04229780	      0.62423619	    -26.09088567	     -3.93049942	     -8.07557809	     43.24522482	      0.00000000	      0.00000000	    -29.24751455	    -11.79784334	     10.35746353	      5.93627402	    -21.11390715	     -2.63105852	      0.00000000	      0.00000000	      3.94115668	     29.56260791	    -18.56304566	     -5.14207269	      8.79454897
      0.79000000	      7.80487153	      4.36075679	     -1.33467748	      2.26234040	      1.04048147	      0.62430084	    -25.72730505	     -4.04295878	     -8.15719744	     45.23093026	      0.00000000	      0.00000000	    -28.64964377	    -11.88145036	     10.19618923	      5.92105881	    -20.98991999	     -2.39895608	      0.00000000	      0.00000000	      4.40823159	     29.43676106	    -18.83675961	     -5.18627645	      8.68839133
      0.79500000	      8.05835783	      4.38707465	     -1.24898246	      2.27782167	      1.03850543	      0.62436160	    -25.39303103	     -4.23931993	     -8.31243784	     47.23627953	      0.00000000	      0.00000000	    -28.03493332	    -12.00898473	      9.97769806	      5.96737233	    -20.57212766	     -2.02030182	      0.00000000	      0.00000000	      4.92660938	     28.93797388	    -19.18029087	     -5.30950892	      8.53741224
      0.80000000	      8.35636490	      4.49359212	     -1.14453580	      2.29321168	      1.03634730	      0.62438489	    -25.08541945	     -4.52758249	     -8.53558970	     49.26908132	      0.00000000	      0.00000000	    -27.38382934	    -12.19818817	      9.69959056	      6.09125179	    -19.85226920	     -1.51563437	      0.00000000	      0.00000000	      5.49264998	     28.06881428	    -19.58870571	     -5.51406900	      8.32498535
      0.80500000	      8.69400191	      4.68118397	     -1.01868343	      2.30851985	      1.03398916	      0.62434633	    -24.80000562	     -4.90542371	     -8.81720012	     51.33056808	      0.00000000	      0.00000000	    -26.69592943	    -12.46936718	      9.37224895	      6.29926615	    -18.86790092	     -0.88629248	      0.00000000	      0.00000000	      6.06365951	     26.84052887	    -20.05536148	     -5.79472034	      8.03851624
      0.81000000	      9.06489369	      4.94284231	     -0.87077925	      2.32375511	      1.03142035	      0.62423423	    -24.53060616	     -5.36111317	     -9.14244938	     53.41513322	      0.00000000	      0.00000000	    -25.99041579	    -12.83715343	      9.01436692	      6.58898510	    -17.69799777	     -0.12261982	      0.00000000	      0.00000000	      6.55563915	     25.27614306	    -20.57186852	     -6.13970329	      7.67321324
      0.81500000	      9.46186805	      5.26603204	     -0.70342486	      2.33892763	      1.02863721	      0.62404876	    -24.26969247	     -5.87826977	     -9.49293353	     55.51360304	      0.00000000	      0.00000000	    -25.29568805	    -13.30537285	      8.64647745	      6.95240256	    -16.44730031	      0.78470207	      0.00000000	      0.00000000	      6.85936065	     23.40617730	    -21.12841467	     -6.53361625	      7.23349821
      0.82000000	      9.87753690	      5.63561249	     -0.52240038	      2.35404882	      1.02563961	      0.62379883	    -24.00858953	     -6.44076245	     -9.85041546	     57.61778084	      0.00000000	      0.00000000	    -24.63473631	    -13.86836071	      8.28640061	      7.37890333	    -15.22724119	      1.83741744	      0.00000000	      0.00000000	      6.87281453	     21.26702375	    -21.71441307	     -6.96034048	      6.73243108
      0.82500000	     10.30324973	      6.03605575	     -0.33484776	      2.36912782	      1.02242551	      0.62349798	    -23.73589907	     -7.03498326	    -10.19955558	     59.72365831	      0.00000000	      0.00000000	    -24.01590760	    -14.51541649	      7.95008803	      7.85610706	    -14.13798003	      3.03049080	      0.00000000	      0.00000000	      6.53634191	     18.90247394	    -22.31809955	     -7.40488230	      6.18912560
      0.83000000	     10.72608719	      6.45375592	     -0.14646700	      2.38416515	      1.01898668	      0.62316009	    -23.43386920	     -7.65053534	    -10.52841606	     61.83241025	      0.00000000	      0.00000000	    -23.43281507	    -15.23366989	      7.65718682	      8.37045111	    -13.25196467	      4.35838218	      0.00000000	      0.00000000	      5.85306975	     16.36157569	    -22.92441387	     -7.85514451	      5.62387236
      0.83500000	     11.12651076	      6.88041112	      0.04083308	      2.39914686	      1.01531002	      0.62279638	    -23.07588503	     -8.28175864	    -10.82798418	     63.94949069	      0.00000000	      0.00000000	    -22.87021475	    -16.00863603	      7.43636074	      8.90972504	    -12.60173046	      5.82205520	      0.00000000	      0.00000000	      4.88673679	     13.69362932	    -23.51354102	     -8.30488359	      5.05188922
      0.84000000	     11.48029619	      7.31644764	      0.22972530	      2.41404226	      1.01138648	      0.62241397	    -22.62939460	     -8.93022595	    -11.09225272	     66.08230562	      0.00000000	      0.00000000	    -22.31094205	    -16.82457524	      7.32525236	      9.46702795	    -12.17641593	      7.43427505	      0.00000000	      0.00000000	      3.74284816	     10.94613771	    -24.06372175	     -8.75677019	      4.47777903
      0.84500000	     11.76522955	      7.77194011	      0.42664622	      2.42880700	      1.00722390	      0.62201572	    -22.06474160	     -9.60571511	    -11.31901228	     68.23696693	      0.00000000	      0.00000000	    -21.74117590	    -17.66610956	      7.36407127	     10.04353377	    -11.92740450	      9.22208662	      0.00000000	      0.00000000	      2.54407636	      8.16507215	    -24.55853463	     -9.22258794	      3.89278349
      0.85000000	     11.96920014	      8.26323256	      0.64017806	      2.44339155	      1.00285731	      0.62160048	    -21.36575658	    -10.32303871	    -11.51034292	     70.41461876	      0.00000000	      0.00000000	    -21.15367812	    -18.52029029	      7.58558943	     10.64788204	    -11.77959871	     11.22461988	      0.00000000	      0.00000000	      1.40731120	      5.39250513	    -24.99470276	     -9.71863565	      3.27630888
      0.85500000	     12.09603769	      8.80570341	      0.87953805	      2.45775354	      0.99835206	      0.62116413	    -20.53759759	    -11.09428257	    -11.67188256	     72.60773293	      0.00000000	      0.00000000	    -20.54930926	    -19.37693488	      8.00443241	     11.29193475	    -11.64501835	     13.48437978	      0.00000000	      0.00000000	      0.42660020	      2.66058397	    -25.38645202	    -10.25725463	      2.60190926
      0.86000000	     12.16734903	      9.40499597	      1.15349047	      2.47187061	      0.99379981	      0.62070174	    -19.60935458	    -11.91860847	    -11.81080689	     74.79724753	      0.00000000	      0.00000000	    -19.93654777	    -20.22651844	      8.60756564	     11.98405529	    -11.43683161	     16.03249905	      0.00000000	      0.00000000	     -0.33417349	     -0.01317706	    -25.76488216	    -10.83758275	      1.84600706
      0.86500000	     12.21934694	     10.04990831	      1.46927549	      2.48574979	      0.98930938	      0.62021186	    -18.62960960	    -12.77376751	    -11.93308246	     76.95225665	      0.00000000	      0.00000000	    -19.32884765	    -21.05721572	      9.34919558	     12.72172663	    -11.08293483	     18.87206826	      0.00000000	      0.00000000	     -0.83707020	     -2.62188177	    -26.17185631	    -11.43941308	      0.99635102
      0.87000000	     12.29392015	     10.71026657	      1.83110774	      2.49942998	      0.98499284	      0.61970182	    -17.65394314	    -13.61437586	    -12.04080313	     79.03378087	      0.00000000	      0.00000000	    -18.74081860	    -21.85294833	     10.15450258	     13.48641053	    -10.53808616	     21.96557775	      0.00000000	      0.00000000	     -1.05912445	     -5.15512094	    -26.64837401	    -12.02354415	      0.05749539
      0.87500000	     12.42576623	     11.34167995	      2.23814286	      2.51297691	      0.98094761	      0.61919044	    -16.72721977	    -14.38005856	    -12.13023021	     81.00238134	      0.00000000	      0.00000000	    -18.18448450	    -22.59390471	     10.93316110	     14.24385715	     -9.79208645	     25.23104359	      0.00000000	      0.00000000	     -0.98490772	     -7.58439190	    -27.22007828	    -12.53962463	     -0.94786034
      0.88000000	     12.63140321	     11.89564722	      2.68217469	      2.52647189	      0.97723914	      0.61870443	    -15.86854398	    -15.01102751	    -12.19078474	     82.82683476	      0.00000000	      0.00000000	    -17.66624247	    -23.26005314	     11.59704189	     14.95048953	     -8.87114058	     28.54851966	      0.00000000	      0.00000000	     -0.60881515	     -9.86029245	    -27.88631950	    -12.93852869	     -1.98146451
      0.88500000	     12.90622569	     12.33056367	      3.14624534	      2.53999722	      0.97389196	      0.61826811	    -15.06713134	    -15.46374170	    -12.20556825	     84.48997040	      0.00000000	      0.00000000	    -17.18486621	    -23.83555003	     12.07401154	     15.56290139	     -7.83118214	     31.77631835	      0.00000000	      0.00000000	      0.05781296	    -11.92374780	    -28.61912499	    -13.18370621	     -2.99553105
      0.89000000	     13.23048366	     12.61939553	      3.60573440	      2.55362167	      0.97089307	      0.61789112	    -14.29055229	    -15.71984229	    -12.15403692	     85.98968767	      0.00000000	      0.00000000	    -16.73055417	    -24.31107643	     12.31435060	     16.04625288	     -6.74439099	     34.77401696	      0.00000000	      0.00000000	      0.98518515	    -13.72262649	    -29.37269180	    -13.25733784	     -3.94122133
      0.89500000	     13.57933262	     12.75211203	      4.03205628	      2.56738986	      0.96820483	      0.61756262	    -13.49903531	    -15.78604279	    -12.01609846	     87.33586598	      0.00000000	      0.00000000	    -16.28523703	    -24.68324591	     12.29218950	     16.37855788	     -5.68302327	     37.42707800	      0.00000000	      0.00000000	      2.13300512	    -15.22363554	    -30.09782724	    -13.16055889	     -4.77745769
      0.90000000	     13.93124101	     12.73330302	      4.39765346	      2.58131836	      0.96578131	      0.61725641	    -12.65806627	    -15.68674654	    -11.77614302	     88.54476355	      0.00000000	      0.00000000	    -15.82531482	    -24.95197366	     12.00525095	     16.55032174	     -4.70599389	     39.66652229	      0.00000000	      0.00000000	      3.46125142	    -16.41566697	    -30.75461705	    -12.90924940	     -5.47758516
      0.90500000	     14.27193733	     12.57739957	      4.68101177	      2.59539930	      0.96358209	      0.61694434	    -11.74539410	    -15.45372719	    -11.42640898	     89.63283359	      0.00000000	      0.00000000	    -15.32700515	    -25.11766993	     11.47333703	     16.56177434	     -3.85187527	     41.47750904	      0.00000000	      0.00000000	      4.93528955	    -17.30697568	    -31.31951742	    -12.52807226	     -6.03264149
      0.91000000	     14.59397107	     12.30459505	      4.87062208	      2.60960878	      0.96157969	      0.61661118	    -10.75221499	    -15.11787442	    -10.96948616	     90.61231820	      0.00000000	      0.00000000	    -14.77215039	    -25.18077866	     10.73430293	     16.42087145	     -3.13889881	     42.89372014	      0.00000000	      0.00000000	      6.52345058	    -17.92087517	    -31.78608852	    -12.04576620	     -6.45146412
      0.91500000	     14.89343508	     11.93863020	      4.96676278	      2.62391648	      0.95976085	      0.61626419	     -9.67987029	    -14.70549673	    -10.41916953	     91.48974573	      0.00000000	      0.00000000	    -14.15246723	    -25.14430434	      9.83734881	     16.14294101	     -2.56964645	     43.97987841	      0.00000000	      0.00000000	      8.19126651	    -18.29310244	    -32.16042263	    -11.49272663	     -6.75804116
      0.92000000	     15.16589436	     11.50501301	      4.98078696	      2.63829316	      0.95812502	      0.61593345	     -8.53427847	    -14.23771658	     -9.79904018	     92.26629704	      0.00000000	      0.00000000	    -13.47187070	    -25.01654149	      8.83532356	     15.74997974	     -2.13633775	     44.80992140	      0.00000000	      0.00000000	      9.89762693	    -18.46967950	    -32.45368792	    -10.89914787	     -6.98605859
      0.92500000	     15.40373559	     11.02833351	      4.93253912	      2.65271555	      0.95668281	      0.61566290	     -7.32121110	    -13.73040574	     -9.13910295	     92.93857118	      0.00000000	      0.00000000	    -12.74639601	    -24.81136465	      7.77782385	     15.26796207	     -1.82359291	     45.44925249	      0.00000000	      0.00000000	     11.59553586	    -18.50198902	    -32.67526928	    -10.29209207	     -7.17108928
      0.93000000	     15.59691770	     10.52954397	      4.84639521	      2.66716886	      0.95545485	      0.61549633	     -6.04539268	    -13.19437560	     -8.47134483	     93.49941172	      0.00000000	      0.00000000	    -12.00070508	    -24.54730399	      6.70514399	     14.72336768	     -1.60863445	     45.94524073	      0.00000000	      0.00000000	     13.23652115	    -18.43936442	    -32.82987841	     -9.69243886	     -7.34220916
      0.93500000	     15.73737896	     10.02476052	      4.74639471	      2.68164694	      0.95447015	      0.61546389	     -4.71394387	    -12.63683692	     -7.82522699	     93.93910906	      0.00000000	      0.00000000	    -11.26169145	    -24.24753498	      5.64264089	     14.14097810	     -1.46119951	     46.32523040	      0.00000000	      0.00000000	     14.77606573	    -18.32288122	    -32.91966883	     -9.11360072	     -7.51602617
      0.94000000	     15.82440401	      9.52554522	      4.65171320	      2.69614949	      0.95376240	      0.61557394	     -3.34092494	    -12.06364065	     -7.22412425	     94.24709485	      0.00000000	      0.00000000	    -10.55172252	    -23.93929651	      4.59710250	     13.54288286	     -1.34568115	     46.59947445	      0.00000000	      0.00000000	     16.17834935	    -18.18219619	    -32.94877943	     -8.56215441	     -7.69594418
      0.94500000	     15.86701127	      9.03955156	      4.57380033	      2.71067724	      0.95336368	      0.61581306	     -1.94846299	    -11.48057890	     -6.68310907	     94.41394922	      0.00000000	      0.00000000	     -9.88401322	    -23.65050430	      3.55780950	     12.94734068	     -1.22681368	     46.76636620	      0.00000000	      0.00000000	     17.41954040	    -18.03489432	    -32.92625489	     -8.03935631	     -7.87676716
      0.95000000	     15.88165923	      8.57079136	      4.51569930	      2.72522786	      0.95329779	      0.61615344	     -0.56311995	    -10.89281646	     -6.20797726	     94.43302366	      0.00000000	      0.00000000	     -9.26140690	    -23.40542716	      2.50266230	     12.36698189	     -1.07790266	     46.81764589	      0.00000000	      0.00000000	     18.48871379	    -17.88856812	    -32.86540583	     -7.54268923	     -8.05129716
      0.95500000	     15.88697837	      8.11920886	      4.47363905	      2.73979631	      0.95357686	      0.61656270	      0.78957228	    -10.30281894	     -5.79603739	     94.30041521	      0.00000000	      0.00000000	     -8.67905493	    -23.22217030	      1.40657838	     11.80670371	     -0.88796564	     46.74251616	      0.00000000	      0.00000000	     19.38596842	    -17.74554248	    -32.78059108	     -7.06644465	     -8.21516571
      0.96000000	     15.89852210	      7.68012015	      4.44035137	      2.75438082	      0.95420348	      0.61701119	      2.08885986	     -9.70844229	     -5.43912049	     94.01292483	      0.00000000	      0.00000000	     -8.12994199	    -23.11054544	      0.24863876	     11.26249261	     -0.66369861	     46.53079789	      0.00000000	      0.00000000	     20.11844039	    -17.60695772	    -32.68347908	     -6.60124177	     -8.36882376
      0.96500000	     15.92547609	      7.24537661	      4.40831942	      2.76899058	      0.95517568	      0.61747615	      3.32002476	     -9.10371463	     -5.12740912	     93.56580929	      0.00000000	      0.00000000	     -7.61002469	    -23.06844049	     -0.98396847	     10.72342624	     -0.42500717	     46.17500453	      0.00000000	      0.00000000	     20.69477824	    -17.47288917	    -32.58050102	     -6.13484846	     -8.51772044
      0.97000000	     15.97002328	      6.80689865	      4.37148698	      2.78364872	      0.95649101	      0.61794456	      4.47407541	     -8.48272627	     -4.85224376	     92.95258230	      0.00000000	      0.00000000	     -7.11972812	    -23.07996285	     -2.29530318	     10.17713125	     -0.19651316	     45.67124739	      0.00000000	      0.00000000	     21.11885777	    -17.34003613	    -32.47265476	     -5.65598250	     -8.67134123
      0.97500000	     16.02936308	      6.36007084	      4.32588972	      2.79838691	      0.95814793	      0.61841513	      5.54614353	     -7.84338078	     -4.60804210	     92.16690409	      0.00000000	      0.00000000	     -6.66106101	    -23.12054633	     -3.68231577	      9.61489883	      0.00056064	     45.01999612	      0.00000000	      0.00000000	     21.38551958	    -17.20075156	    -32.35790308	     -5.15848594	     -8.84097108
      0.98000000	     16.09904937	      5.90446545	      4.26995503	      2.81323472	      0.96014510	      0.61889809	      6.53319372	     -7.18808731	     -4.39373906	     91.20481839	      0.00000000	      0.00000000	     -6.23306518	    -23.16858920	     -5.13708528	      9.03292548	      0.15222935	     44.22746011	      0.00000000	      0.00000000	     21.48093612	    -17.04413229	    -32.23449458	     -4.64248625	     -9.03654484
      0.98500000	     16.17511577	      5.44234384	      4.20380509	      2.82821182	      0.96247937	      0.61941281	      7.43308018	     -6.52186364	     -4.21211937	     90.06595123	      0.00000000	      0.00000000	     -5.83043657	    -23.21622865	     -6.64790704	      8.43056701	      0.25021599	     43.30677457	      0.00000000	      0.00000000	     21.38670296	    -16.85763005	    -32.10220181	     -4.11292623	     -9.26354973
      0.99000000	     16.25398649	      4.97651166	      4.12720895	      2.84332772	      0.96514307	      0.61998363	      8.24550499	     -5.84935266	     -4.06592187	     88.75313694	      0.00000000	      0.00000000	     -5.44734197	    -23.27157777	     -8.19917194	      7.80818466	      0.28748846	     42.27801289	      0.00000000	      0.00000000	     21.08483078	    -16.62860835	    -31.96062338	     -3.57733839	     -9.52090305
      0.99500000	     16.33209221	      4.50836452	      4.03788342	      2.85858577	      0.96812257	      0.62063359	      8.97232578	     -5.17188771	     -3.95332842	     87.27078073	      0.00000000	      0.00000000	     -5.08253197	    -23.35166331	     -9.77205307	      7.16565288	      0.25530942	     41.16716670	      0.00000000	      0.00000000	     20.56174876	    -16.34611641	    -31.80757049	     -3.04317958	     -9.80078664
      1.00000000	     16.40682824	      4.03703249	      3.93189487	      2.87398378	      0.97139774	      0.62137695	      9.61589735	     -4.48664463	     -3.86670090	     85.62358832	      0.00000000	      0.00000000	     -4.74064808	    -23.47188416	    -11.34694760	      6.50215780	      0.14472251	     40.00459347	      0.00000000	      0.00000000	     19.81048252	    -16.00286226	    -31.64033648	     -2.51521606	    -10.09086883
      1.00500000	     16.47726533	      3.56026405	      3.80547589	      2.88950886	      0.97494039	      0.62221417	     10.17833904	     -3.78915817	     -3.79496950	     83.81719274	      0.00000000	      0.00000000	     -4.42918150	    -23.63824198	    -12.90539106	      5.81777748	     -0.04915238	     38.82286009	      0.00000000	      0.00000000	     18.83077820	    -15.59716557	    -31.45802759	     -1.99456911	    -10.37772010
      1.01000000	     16.54248907	      3.07607349	      3.65659441	      2.90513353	      0.97871288	      0.62313237	     10.66391731	     -3.07711778	     -3.72717418	     81.85966646	      0.00000000	      0.00000000	     -4.15402681	    -23.84493207	    -14.42936564	      5.11546737	     -0.32434998	     37.65354509	      0.00000000	      0.00000000	     17.62748507	    -15.13427153	    -31.26124054	     -1.47962083	    -10.64985028
      1.01500000	     16.59916799	      2.58354208	      3.48620206	      2.92082046	      0.98267126	      0.62410941	     11.08110231	     -2.35211094	     -3.65578150	     79.76121210	      0.00000000	      0.00000000	     -3.91627314	    -24.07670154	    -15.90028526	      4.40094046	     -0.67306674	     36.52297599	      0.00000000	      0.00000000	     16.20803582	    -14.62577613	    -31.04959560	     -0.96692768	    -10.90048379
      1.02000000	     16.64197465	      2.08257184	      3.29959598	      2.93653538	      0.98677360	      0.62511862	     11.43956252	     -1.61863434	     -3.57970960	     77.53121059	      0.00000000	      0.00000000	     -3.71150073	    -24.31425204	    -17.30172902	      3.68000921	     -1.08535933	     35.44765310	      0.00000000	      0.00000000	     14.58039332	    -14.08631829	    -30.82111408	     -0.45118481	    -11.13059513
      1.02500000	     16.66703350	      1.57367397	      3.10659292	      2.95226093	      0.99098706	      0.62613338	     11.74350220	     -0.88234199	     -3.50574072	     75.17487991	      0.00000000	      0.00000000	     -3.53200131	    -24.54066998	    -18.62555142	      2.95597458	     -1.55342773	     34.43076166	      0.00000000	      0.00000000	     12.75244222	    -13.52851861	    -30.57433829	      0.07432433	    -11.35039051
      1.03000000	     16.67456412	      1.05827042	      2.91886296	      2.96800459	      0.99528751	      0.62713193	     11.98782638	     -0.14911528	     -3.44673679	     72.69218749	      0.00000000	      0.00000000	     -3.37144177	    -24.74634533	    -19.87593076	      2.22953509	     -2.07482538	     33.46167921	      0.00000000	      0.00000000	     10.73280763	    -12.95910824	    -30.30972429	      0.61558089	    -11.57617693
      1.03500000	     16.66748533	      0.53899230	      2.74525554	      2.98379629	      0.99965217	      0.62810246	     12.16143329	      0.57505550	     -3.41748725	     70.07958920	      0.00000000	      0.00000000	     -3.22964952	    -24.93013833	    -21.06646865	      1.50096937	     -2.65339211	     32.52006614	      0.00000000	      0.00000000	      8.53309769	    -12.37875321	    -30.02748838	      1.17497158	    -11.82248512
      1.04000000	     16.64645769	      0.01990635	      2.58798075	      2.99967694	      1.00405063	      0.62904662	     12.25603275	      1.28356697	     -3.43061057	     67.33348719	      0.00000000	      0.00000000	     -3.11360371	    -25.09616732	    -22.21084086	      0.77285959	     -3.29745063	     31.58397956	      0.00000000	      0.00000000	      6.17139149	    -11.78448273	    -29.72284956	      1.74914027	    -12.09391669
      1.04500000	     16.60509984	     -0.49305223	      2.44199858	      3.01568406	      1.00843981	      0.62997934	     12.27442904	      1.96823134	     -3.49443653	     64.45358570	      0.00000000	      0.00000000	     -3.03272393	    -25.24723339	    -23.31296436	      0.05171467	     -4.01600173	     30.63854723	      0.00000000	      0.00000000	      3.67500660	    -11.17134764	    -29.38250722	      2.32830071	    -12.38245761
      1.05000000	     16.52948261	     -0.99201850	      2.29809719	      3.03184182	      1.01276693	      0.63092370	     12.23210424	      2.61894939	     -3.61376587	     61.44416933	      0.00000000	      0.00000000	     -2.99173792	    -25.37749189	    -24.36344991	     -0.65273310	     -4.81425896	     29.68103336	      0.00000000	      0.00000000	      1.08006493	    -10.53247799	    -28.98606733	      2.89782456	    -12.67212370
      1.05500000	     16.40283185	     -1.46805328	      2.14791302	      3.04815775	      1.01697914	      0.63190240	     12.15100359	      3.22495176	     -3.79271998	     58.31279223	      0.00000000	      0.00000000	     -2.98696233	    -25.46827545	    -25.34424798	     -1.33005882	     -5.68946829	     28.72051385	      0.00000000	      0.00000000	     -1.57210774	     -9.86011764	    -28.51263912	      3.44189068	    -12.94726465
      1.06000000	     16.21275246	     -1.91219431	      1.98759378	      3.06462242	      1.02103356	      0.63293009	     12.05008643	      3.77675305	     -4.03703075	     55.06833668	      0.00000000	      0.00000000	     -3.00845155	    -25.48933644	    -26.23795919	     -1.97094975	     -6.62776115	     27.77334016	      0.00000000	      0.00000000	     -4.23955506	     -9.14984316	    -27.94938156	      3.94692574	    -13.19878839
      1.06500000	     15.95751169	     -2.31580520	      1.81786141	      3.08120889	      1.02490206	      0.63400988	     11.93805552	      4.26728822	     -4.35362110	     51.72098996	      0.00000000	      0.00000000	     -3.04490176	    -25.40332045	    -27.03683878	     -2.56650219	     -7.60312986	     26.85709467	      0.00000000	      0.00000000	     -6.88375965	     -8.40706097	    -27.29842529	      4.40273362	    -13.42523673
      1.07000000	     15.64883299	     -2.67034358	      1.64131170	      3.09787279	      1.02856944	      0.63513376	     11.81117623	      4.69175210	     -4.74812511	     48.28469198	      0.00000000	      0.00000000	     -3.08634469	    -25.16914648	    -27.74749644	     -3.10605111	     -8.57917304	     25.98598865	      0.00000000	      0.00000000	     -9.47324620	     -7.65212407	    -26.57954853	      4.80148349	    -13.62978871
      1.07500000	     15.30933560	     -2.96698102	      1.45960770	      3.11455674	      1.03202725	      0.63628534	     11.65712337	      5.04645682	     -5.22281964	     44.78038054	      0.00000000	      0.00000000	     -3.12290420	    -24.74229736	    -28.38844033	     -3.57575252	     -9.51296172	     25.16978116	      0.00000000	      0.00000000	    -11.98646951	     -6.92019967	    -25.82649423	      5.13590986	    -13.81651334
      1.08000000	     14.96486955	     -3.19631553	      1.27265364	      3.13120084	      1.03526698	      0.63744368	     11.46341509	      5.32722259	     -5.77707879	     41.23777630	      0.00000000	      0.00000000	     -3.14189861	    -24.07294718	    -28.98079140	     -3.95930492	    -10.35974212	     24.41619979	      0.00000000	      0.00000000	    -14.41279515	     -6.25550271	    -25.07714435	      5.39787904	    -13.98864774
      1.08500000	     14.63594328	     -3.34885817	      1.08013983	      3.14775620	      1.03827609	      0.63858776	     11.22545564	      5.52842078	     -6.41065480	     37.69449188	      0.00000000	      0.00000000	     -3.12592043	    -23.10437478	    -29.53771502	     -4.24117634	    -11.07769526	     23.73459293	      0.00000000	      0.00000000	    -16.75146667	     -5.70394937	    -24.36232864	      5.57851950	    -14.14928246
      1.09000000	     14.33343021	     -3.41694657	      0.88395775	      3.16419483	      1.04103833	      0.63970041	     10.94917081	      5.64392743	     -7.12713541	     34.19301588	      0.00000000	      0.00000000	     -3.05260672	    -21.77526028	    -30.05939295	     -4.41135905	    -11.63241751	     23.13823212	      0.00000000	      0.00000000	    -19.00995870	     -5.30832240	    -23.69955130	      5.67057583	    -14.30272193
      1.09500000	     14.05951510	     -3.39754867	      0.68938456	      3.18051052	      1.04353632	      0.64077070	     10.64828868	      5.67002469	     -7.93361197	     30.77705588	      0.00000000	      0.00000000	     -2.89671980	    -20.02900489	    -30.53495120	     -4.46945236	    -12.00026393	     22.64472549	      0.00000000	      0.00000000	    -21.20166460	     -5.10595298	    -23.09353369	      5.67193534	    -14.45474939
      1.10000000	     13.81076914	     -3.29461251	      0.50450165	      3.19671148	      1.04575388	      0.64179493	     10.34016128	      5.60896402	     -8.83550227	     27.48804888	      0.00000000	      0.00000000	     -2.63578624	    -17.82980474	    -30.94729533	     -4.42652574	    -12.16953389	     22.27583193	      0.00000000	      0.00000000	    -23.34085128	     -5.12608147	    -22.54036332	      5.58833190	    -14.61152114
      1.10500000	     13.58072682	     -3.11984381	      0.33882427	      3.21281000	      1.04767737	      0.64277622	     10.04259540	      5.47152792	     -9.82911386	     24.36156069	      0.00000000	      0.00000000	     -2.25849123	    -15.18080268	    -31.27710138	     -4.30467141	    -12.13985528	     22.05757869	      0.00000000	      0.00000000	    -25.43416719	     -5.38472733	    -22.03152819	      5.43382312	    -14.77790677
      1.11000000	     13.36185872	     -2.89149703	      0.20175812	      3.22881456	      1.04929743	      0.64372332	      9.77118425	      5.27743287	    -10.89504479	     21.42322911	      0.00000000	      0.00000000	     -1.77215319	    -12.13724205	    -31.50567596	     -4.13440243	    -11.92101088	     22.01993398	      0.00000000	      0.00000000	    -27.47069147	     -5.87788539	    -21.55683919	      5.22880018	    -14.95606242
      1.11500000	     13.14774584	     -2.63162281	      0.10069059	      3.24472620	      1.05061130	      0.64464918	      9.53621815	      5.05333925	    -11.99475903	     18.68524747	      0.00000000	      0.00000000	     -1.20501766	     -8.80798677	    -31.61817221	     -3.94990383	    -11.53154584	     22.19440456	      0.00000000	      0.00000000	    -29.41396537	     -6.57691271	    -21.10720066	      4.99643053	    -15.14453665
      1.12000000	     12.93550435	     -2.36261352	      0.03876213	      3.26053904	      1.05162478	      0.64556956	      9.33988736	      4.82881568	    -13.07248977	     16.14587005	      0.00000000	      0.00000000	     -0.60081786	     -5.34191550	    -31.60760968	     -3.78278996	    -10.99683010	     22.60888557	      0.00000000	      0.00000000	    -31.20066859	     -7.43007084	    -20.67791495	      4.75885272	    -15.33776700
      1.12500000	     12.72753097	     -2.10377015	      0.01305072	      3.27624368	      1.05235205	      0.64650134	      9.17566962	      4.63106610	    -14.06325195	     13.79368532	      0.00000000	      0.00000000	     -0.00713172	     -1.90243716	    -31.47816309	     -3.65599449	    -10.34671258	     23.28116332	      0.00000000	      0.00000000	    -32.74991858	     -8.37096259	    -20.27151961	      4.53397954	    -15.52579144
      1.13000000	     12.53147247	     -1.86868990	      0.01418781	      3.29183107	      1.05281242	      0.64746019	      9.03112569	      4.47996246	    -14.90533733	     11.61559887	      0.00000000	      0.00000000	      0.53675160	      1.36018593	    -31.24556685	     -3.57994426	     -9.61318658	     24.21394458	      0.00000000	      0.00000000	    -33.98159977	     -9.33143344	    -19.89809045	      4.33344487	    -15.69479814
      1.13500000	     12.35839896	     -1.66420065	      0.02826809	      3.30729535	      1.05302570	      0.64845771	      8.89313019	      4.38483397	    -15.55467667	      9.60549266	      0.00000000	      0.00000000	      1.00759211	      4.33061527	    -30.93408843	     -3.55253622	     -8.82805993	     25.39381664	      0.00000000	      0.00000000	    -34.83585190	    -10.25588295	    -19.57240902	      4.16212135	    -15.82978887
      1.14000000	     12.22047315	     -1.49078701	      0.04095699	      3.32263475	      1.05300921	      0.64949795	      8.75269347	      4.34340832	    -15.99744609	      7.77038747	      0.00000000	      0.00000000	      1.40094620	      6.94221844	    -30.57178712	     -3.56249448	     -8.02029170	     26.79430267	      0.00000000	      0.00000000	    -35.28561746	    -11.11389286	    -19.31002650	      4.01901763	    -15.91937433
      1.14500000	     12.12932450	     -1.34391670	      0.04190093	      3.33785091	      1.05277777	      0.65057433	      8.60679238	      4.34301645	    -16.25412130	      6.13131038	      0.00000000	      0.00000000	      1.72942357	      9.17970904	    -30.18620943	     -3.59413150	     -7.21352698	     28.38126406	      0.00000000	      0.00000000	    -35.33945827	    -11.90622256	    -19.12464274	      3.89893695	    -15.96019357
      1.15000000	     12.09514455	     -1.21612711	      0.02679438	      3.35294700	      1.05234555	      0.65166955	      8.45665654	      4.36464925	    -16.36850347	      4.71730460	      0.00000000	      0.00000000	      2.01627858	     11.06407744	    -29.80137661	     -3.63200361	     -6.42568699	     30.11853099	      0.00000000	      0.00000000	    -35.03710092	    -12.65925335	    -19.02719191	      3.79477195	    -15.95756497
      1.15500000	     12.12583665	     -1.10000519	     -0.00385502	      3.36792625	      1.05172697	      0.65276029	      8.30423128	      4.38947661	    -16.38540862	      3.55483064	      0.00000000	      0.00000000	      2.28633246	     12.62325156	    -29.43594288	     -3.66503626	     -5.67165808	     31.97213891	      0.00000000	      0.00000000	    -34.44136229	    -13.40950907	    -19.02542311	      3.70052602	    -15.92137212
      1.16000000	     12.22581863	     -0.99131592	     -0.04782653	      3.38279177	      1.05093531	      0.65382480	      8.14989970	      4.40500785	    -16.33247536	      2.65907546	      0.00000000	      0.00000000	      2.55893421	     13.86909734	    -29.10211637	     -3.68943258	     -4.96717970	     33.91265734	      0.00000000	      0.00000000	    -33.62811071	    -14.18727559	    -19.12293439	      3.61422692	    -15.86000857
      1.16500000	     12.39471790	     -0.89063939	     -0.10396874	      3.39754683	      1.04997903	      0.65484877	      7.99340670	      4.40747275	    -16.21849057	      2.03245710	      0.00000000	      0.00000000	      2.84619249	     14.79940249	    -28.80495482	     -3.70909496	     -4.33056994	     35.91606392	      0.00000000	      0.00000000	    -32.67540371	    -15.00719839	    -19.31771203	      3.53906047	    -15.77650960
      1.17000000	     12.62662158	     -0.80242426	     -0.17350498	      3.41219459	      1.04885840	      0.65582693	      7.83657100	      4.39972511	    -16.04357823	      1.66853578	      0.00000000	      0.00000000	      3.15523402	     15.41905622	    -28.54215960	     -3.73315339	     -3.78094610	     37.96345674	      0.00000000	      0.00000000	    -31.65462465	    -15.86644313	    -19.60107493	      3.48162962	    -15.66850311
      1.17500000	     12.91042414	     -0.73214974	     -0.26001222	      3.42673757	      1.04756424	      0.65676224	      7.68468919	      4.38715596	    -15.80687998	      1.55542192	      0.00000000	      0.00000000	      3.49106909	     15.75759359	    -28.30488244	     -3.77202448	     -3.33473312	     40.03990887	      0.00000000	      0.00000000	    -30.62558537	    -16.74728401	    -19.95807883	      3.44817881	    -15.53060026
      1.18000000	     13.23150690	     -0.68370218	     -0.36857531	      3.44117775	      1.04607936	      0.65766473	      7.54519947	      4.37468525	    -15.50569821	      1.67619551	      0.00000000	      0.00000000	      3.85848373	     15.86916909	    -28.07989514	     -3.83440035	     -3.00303720	     42.13358001	      0.00000000	      0.00000000	    -29.63406356	    -17.62258585	    -20.36995114	      3.44139290	    -15.35727554
      1.18500000	     13.57467792	     -0.65866713	     -0.50418821	      3.45551821	      1.04438265	      0.65854928	      7.42425685	      4.36613661	    -15.13160983	      2.00802532	      0.00000000	      0.00000000	      4.26306361	     15.81919199	    -27.85309925	     -3.92657974	     -2.79049390	     44.23587722	      0.00000000	      0.00000000	    -28.70953841	    -18.46375653	    -20.81803848	      3.46000200	    -15.14520601
      1.19000000	     13.92755711	     -0.65750287	     -0.66950917	      3.46976593	      1.04245501	      0.65943111	      7.32289961	      4.36532511	    -14.67001604	      2.52182201	      0.00000000	      0.00000000	      4.71025603	     15.66897656	    -27.61355907	     -4.05349548	     -2.69450840	     46.34189527	      0.00000000	      0.00000000	    -27.86361854	    -19.24937716	    -21.28763440	      3.50110931	    -14.89452216
      1.19500000	     14.28266071	     -0.68136769	     -0.86288391	      3.48393363	      1.04028469	      0.66032000	      7.23541500	      4.37747661	    -14.10468232	      3.18361122	      0.00000000	      0.00000000	      5.20025752	     15.46596940	    -27.35604656	     -4.21983029	     -2.70460179	     48.45004775	      0.00000000	      0.00000000	    -27.09104285	    -19.97208777	    -21.76976485	      3.56333927	    -14.60848860
      1.20000000	     14.63654293	     -0.73338491	     -1.07780250	      3.49803858	      1.03786886	      0.66121622	      7.15231645	      4.41002168	    -13.42599615	      3.95866663	      0.00000000	      0.00000000	      5.71846488	     15.24054365	    -27.07990190	     -4.43045161	     -2.80300068	     50.56108836	      0.00000000	      0.00000000	    -26.37399039	    -20.64192395	    -22.25971798	      3.64891773	    -14.29176193
      1.20500000	     14.98627044	     -0.81863641	     -1.30404076	      3.51209893	      1.03521067	      0.66211043	      7.06730034	      4.47236122	    -12.64109303	      4.81778909	      0.00000000	      0.00000000	      6.22460502	     15.00571957	    -26.78432492	     -4.69041358	     -2.96712031	     52.67728886	      0.00000000	      0.00000000	    -25.68938658	    -21.28415214	    -22.75294726	      3.76387772	    -13.94840724
      1.21000000	     15.32588707	     -0.94291823	     -1.52981915	      3.52613039	      1.03231444	      0.66298680	      6.98375503	      4.57462875	    -11.78305003	      5.74296788	      0.00000000	      0.00000000	      6.64576180	     14.75548271	    -26.46359219	     -5.00471899	     -3.17302548	     54.80178088	      0.00000000	      0.00000000	    -25.01720798	    -21.93085899	    -23.24115431	      3.91678266	    -13.58088739
      1.21500000	     15.64564934	     -1.11100067	     -1.74399745	      3.54014527	      1.02918194	      0.66382706	      6.91616652	      4.72587801	    -10.91501382	      6.72952760	      0.00000000	      0.00000000	      6.87870540	     14.46038457	    -26.10601389	     -5.37763507	     -3.39813612	     56.93775854	      0.00000000	      0.00000000	    -24.34534568	    -22.60953640	    -23.71143805	      4.11696223	    -13.19023376
      1.22000000	     15.93423448	     -1.32492242	     -1.93719698	      3.55415271	      1.02581070	      0.66461410	      6.88581090	      4.93197184	    -10.12585945	      7.78378561	      0.00000000	      0.00000000	      6.80442926	     14.06374099	    -25.69660862	     -5.81148261	     -3.62171217	     59.08790449	      0.00000000	      0.00000000	    -23.66865535	    -23.33355126	    -24.14875956	      4.37249308	    -12.77729834
      1.22500000	     16.18136792	     -1.58248811	     -2.10144991	      3.56815779	      1.02219255	      0.66533671	      6.91484260	      5.19341885	     -9.51672529	      8.91810324	      0.00000000	      0.00000000	      6.31355632	     13.48417845	    -25.21969997	     -6.30552557	     -3.82350867	     61.25493963	      0.00000000	      0.00000000	    -22.98503961	    -24.09721013	    -24.53914946	      4.68745801	    -12.34476868
      1.23000000	     16.37820673	     -1.87675465	     -2.22974180	      3.58215727	      1.01831187	      0.66599560	      7.02388829	      5.50417724	     -9.18021488	     10.14756465	      0.00000000	      0.00000000	      5.33832272	     12.62861038	    -24.65836650	     -6.85588595	     -3.98327372	     63.44343156	      0.00000000	      0.00000000	    -22.29219358	    -24.87653197	    -24.87092650	      5.05928962	    -11.89814584
      1.23500000	     16.51606037	     -2.19708589	     -2.31728501	      3.59613326	      1.01414689	      0.66660729	      7.23373651	      5.85202234	     -9.17690265	     11.49148931	      0.00000000	      0.00000000	      3.88421417	     11.41719120	    -23.99257192	     -7.45585522	     -4.08266267	     65.66079906	      0.00000000	      0.00000000	    -21.58683570	    -25.63542231	    -25.13443020	      5.47797319	    -11.44402873
      1.24000000	     16.58692569	     -2.53118205	     -2.36429543	      3.61004845	      1.00967998	      0.66720069	      7.56639976	      6.21995691	     -9.51719584	     12.97816831	      0.00000000	      0.00000000	      2.04993579	      9.81727197	    -23.20104205	     -8.09508771	     -4.10800499	     67.91477085	      0.00000000	      0.00000000	    -20.86695604	    -26.33524797	    -25.32373537	      5.92785944	    -10.98665007
      1.24500000	     16.58753127	     -2.86821677	     -2.37795095	      3.62384727	      1.00491638	      0.66780642	      8.04134575	      6.58972674	    -10.15567923	     14.64710185	      0.00000000	      0.00000000	      0.02258345	      7.87170018	    -22.26884954	     -8.75938173	     -4.05253010	     70.20771198	      0.00000000	      0.00000000	    -20.13447487	    -26.94611467	    -25.44190917	      6.39234896	    -10.52443523
      1.25000000	     16.52449798	     -3.20405912	     -2.37175175	      3.63746487	      0.99990293	      0.66844484	      8.66732628	      6.94977962	    -10.99764681	     16.54316832	      0.00000000	      0.00000000	     -1.95765359	      5.69812360	    -21.19702414	     -9.43491327	     -3.91852154	     72.53125097	      0.00000000	      0.00000000	    -19.39523293	    -27.45651094	    -25.50680373	      6.86133354	    -10.04754431
      1.25500000	     16.41673181	     -3.54659425	     -2.36327254	      3.65084202	      0.99473732	      0.66911937	      9.43375695	      7.30543127	    -11.91156283	     18.70181441	      0.00000000	      0.00000000	     -3.65370581	      3.44899117	    -20.00844862	    -10.11546020	     -3.71917762	     74.86368187	      0.00000000	      0.00000000	    -18.65780681	    -27.87479034	    -25.55270012	      7.33810105	     -9.53752797
      1.26000000	     16.29263999	     -3.91581913	     -2.37312320	      3.66393914	      0.98956188	      0.66981702	     10.30713288	      7.68312901	    -12.74409361	     21.13162404	      0.00000000	      0.00000000	     -4.88710546	      1.25137091	    -18.74608518	    -10.80481213	     -3.47868200	     77.17064380	      0.00000000	      0.00000000	    -17.93373469	    -28.22061484	    -25.62531604	      7.83953373	     -8.96952697
      1.26500000	     16.18293399	     -4.33619388	     -2.42584268	      3.67674244	      0.98454046	      0.67051490	     11.23599893	      8.12317056	    -13.33982134	     23.80431749	      0.00000000	      0.00000000	     -5.57164217	     -0.83776997	    -17.46351411	    -11.51015104	     -3.22954073	     79.40957061	      0.00000000	      0.00000000	    -17.23783962	    -28.51365182	    -25.77177362	      8.38708095	     -8.31611269
      1.27000000	     16.11286461	     -4.82581438	     -2.54913513	      3.68926079	      0.97982319	      0.67119004	     12.16250761	      8.66464250	    -13.56719590	     26.65813818	      0.00000000	      0.00000000	     -5.71631125	     -2.83695496	    -16.21199195	    -12.23258679	     -3.00697666	     81.53841803	      0.00000000	      0.00000000	    -16.58601014	    -28.76750630	    -26.03005691	      8.99437231	     -7.55277721
      1.27500000	     16.09729705	     -5.38952216	     -2.76729580	      3.70151991	      0.97550967	      0.67182790	     13.03604238	      9.33115770	    -13.34768073	     29.61400214	      0.00000000	      0.00000000	     -5.40259709	     -4.80819490	    -15.02891663	    -12.96420345	     -2.84056224	     83.52744471	      0.00000000	      0.00000000	    -15.99037125	    -28.99016546	    -26.42118766	      9.66056235	     -6.66565802
      1.28000000	     16.13873551	     -6.01857577	     -3.09008962	      3.71356067	      0.97162059	      0.67242582	     13.82637828	     10.12259126	    -12.68021032	     32.59944192	      0.00000000	      0.00000000	     -4.74922622	     -6.81030625	    -13.92994172	    -13.69338671	     -2.74503503	     85.37057993	      0.00000000	      0.00000000	    -15.45407811	    -29.18753697	    -26.94414275	     10.37269253	     -5.65920852
      1.28500000	     16.22720470	     -6.69466368	     -3.50378009	      3.72544092	      0.96808531	      0.67299153	     14.53358379	     11.01389378	    -11.65046161	     35.57091870	      0.00000000	      0.00000000	     -3.88021367	     -8.86642558	    -12.90582752	    -14.41279667	     -2.71431416	     87.09191312	      0.00000000	      0.00000000	    -14.96805336	    -29.36642518	    -27.57362222	     11.11314995	     -4.55902709
      1.29000000	     16.34221911	     -7.39488475	     -3.97049118	      3.73723547	      0.96475133	      0.67353953	     15.18913662	     11.96033882	    -10.41837409	     38.52241202	      0.00000000	      0.00000000	     -2.90850894	    -10.96058682	    -11.92548973	    -15.12386617	     -2.72216768	     88.74377033	      0.00000000	      0.00000000	    -14.51107550	    -29.53545954	    -28.26275909	     11.86614327	     -3.40765373
