# Supplementary material for: Biomechanics of running: A special reference to the comparisons of wearing boots and running shoes
Source: PLoS One. 2022 Jun 24;17(6):e0270496. doi: 10.1371/journal.pone.0270496 (PMC9231798; doi:10.1371/journal.pone.0270496)
Supplement: S1 File — The file contains experimental markers and force data (TRC and MOT), OpenSim model (OSIM), setup (XML), and output (STO) files for 17 participants, 2 conditions (boot\shoe), and 4 trials which are stored in separate folders. (ZIP) [file pone.0270496.s001.zip › DataSet/s01/shoe/T3/results/s01_shoe_T3_Kinematics_u.sto]

Speeds
version=1
nRows=259
nColumns=26
inDegrees=yes

Units are S.I. units (second, meters, Newtons, ...)
If the header above contains a line with 'inDegrees', this indicates whether rotational values are in degrees (yes) or radians (no).

endheader
time	pelvis_tilt	pelvis_list	pelvis_rotation	pelvis_tx	pelvis_ty	pelvis_tz	hip_flexion_r	hip_adduction_r	hip_rotation_r	knee_angle_r	knee_add_r	knee_rot_r	ankle_angle_r	subtalar_angle_r	hip_flexion_l	hip_adduction_l	hip_rotation_l	knee_angle_l	knee_add_l	knee_rot_l	ankle_angle_l	subtalar_angle_l	lumbar_extension	lumbar_bending	lumbar_rotation
      0.00000000	     43.61404467	    -29.61310499	     10.09244188	      3.01166932	     -0.11935479	     -0.04651277	     70.65246670	     22.05961007	     44.87382446	    445.93169917	      0.00000000	      0.00000000	    227.67832486	     48.12035334	   -122.59832112	    -11.42969596	     -0.18888523	   -215.27986377	      0.00000000	      0.00000000	     30.50613841	    268.50516589	    -49.51075645	     26.33667873	    -13.55667561
      0.00500000	     43.92064298	    -28.85221580	     10.31145937	      3.00869619	     -0.12772206	     -0.04463568	     73.59781286	     21.01931606	     44.26248682	    447.75565083	      0.00000000	      0.00000000	    221.09215204	     48.96374067	   -119.43539520	    -11.42482544	     -1.81540706	   -201.92304381	      0.00000000	      0.00000000	     34.11882456	    258.63996950	    -50.54323725	     24.83092918	    -14.20659865
      0.01000000	     44.86025272	    -26.29467514	     10.90402515	      3.00038008	     -0.15145486	     -0.03939994	     81.61172174	     17.52808038	     41.97589631	    452.85489299	      0.00000000	      0.00000000	    202.49035915	     50.11947725	   -110.99905840	    -10.93326285	     -4.93117663	   -165.13378643	      0.00000000	      0.00000000	     43.51361634	    229.84436718	    -53.52517667	     20.15740977	    -16.28761927
      0.01500000	     46.47954799	    -21.25151178	     11.76785562	      2.98828446	     -0.18685796	     -0.03194841	     92.53089393	     10.72725062	     36.96698256	    460.15656546	      0.00000000	      0.00000000	    175.42282839	     48.22294551	    -99.98299606	     -8.72035032	     -5.31264005	   -113.29097761	      0.00000000	      0.00000000	     54.82636934	    184.57370291	    -58.15474014	     12.00580714	    -20.15252000
      0.02000000	     48.77916438	    -12.98647608	     12.92802561	      2.97414705	     -0.22901329	     -0.02405144	    103.72567232	     -0.17639439	     28.24076503	    468.16803604	      0.00000000	      0.00000000	    145.46811810	     39.76079918	    -89.49914268	     -3.33322631	      1.16268820	    -56.30432694	      0.00000000	      0.00000000	     62.81158153	    126.83036103	    -63.97322101	      0.29138412	    -26.26149325
      0.02500000	     51.54358311	     -1.17722520	     14.56831371	      2.95895997	     -0.27326686	     -0.01788067	    113.24437026	    -15.42396919	     15.39988249	    475.55809438	      0.00000000	      0.00000000	    118.65483828	     22.88312285	    -81.67200482	      6.21699246	     16.08847487	     -1.98681305	      0.00000000	      0.00000000	     61.94429705	     61.31882678	    -70.29789718	    -14.49042685	    -35.01576218
      0.03000000	     54.18770203	     13.78305380	     16.87261674	      2.94277524	     -0.31660478	     -0.01563363	    120.56280902	    -34.52366578	     -1.09155694	    481.68325600	      0.00000000	      0.00000000	     99.34835097	     -1.89896173	    -76.85363112	     19.99916992	     37.67195065	     45.76682532	      0.00000000	      0.00000000	     47.59194195	     -8.07317773	    -76.18694666	    -31.20341461	    -46.59646495
      0.03500000	     55.90739081	     30.81619607	     19.82590363	      2.92535057	     -0.35819965	     -0.01904822	    126.36941800	    -56.37102849	    -19.92960543	    486.59179083	      0.00000000	      0.00000000	     89.10953421	    -32.27655755	    -73.91469902	     37.13622603	     61.48076782	     86.67569394	      0.00000000	      0.00000000	     17.44282825	    -79.19172782	    -80.64293057	    -48.33850891	    -60.80277830
      0.04000000	     56.22021024	     48.33978045	     23.13713315	      2.90683965	     -0.39874952	     -0.02887643	    131.54447735	    -79.34638162	    -39.11027604	    490.42551314	      0.00000000	      0.00000000	     86.82795709	    -65.12844217	    -71.32747766	     55.93404774	     81.88747174	    122.62708748	      0.00000000	      0.00000000	    -27.13892741	   -150.71864946	    -83.12527554	    -64.27836634	    -76.74252500
      0.04500000	     55.41064766	     64.40615812	     26.33608364	      2.88793671	     -0.43922447	     -0.04444291	    136.30297342	   -101.23370182	    -56.08883905	    492.79715937	      0.00000000	      0.00000000	     89.52263573	    -97.23242767	    -68.17299001	     73.96349813	     93.70426189	    156.06405685	      0.00000000	      0.00000000	    -80.61020786	   -220.15255351	    -84.01750803	    -77.35783634	    -92.54972383
      0.05000000	     54.29196972	     77.07327768	     28.97445482	      2.86966667	     -0.48010942	     -0.06356689	    140.32770512	   -119.52135116	    -68.28283933	    492.90803200	      0.00000000	      0.00000000	     93.81688701	   -125.88367116	    -64.35560468	     88.54275618	     93.89936128	    188.65070017	      0.00000000	      0.00000000	   -134.09103780	   -282.90157623	    -84.45425135	    -86.10424224	   -105.80282636
      0.05500000	     53.45915474	     85.16184362	     30.79637673	      2.85317294	     -0.52147973	     -0.08311738	    143.56492530	   -132.45105327	    -74.06556918	    490.33659262	      0.00000000	      0.00000000	     97.83280079	   -149.57023534	    -60.14454102	     97.84585208	     82.80689352	    220.52606636	      0.00000000	      0.00000000	   -177.33726646	   -333.54153377	    -85.49311176	    -89.88633738	   -114.75885998
      0.06000000	     52.80478007	     88.80397785	     31.80255405	      2.83934527	     -0.56331754	     -0.10006516	    146.69989240	   -139.96132285	    -73.51717957	    485.58614339	      0.00000000	      0.00000000	    101.94737614	   -168.08990294	    -55.66889214	    101.79375626	     64.00165913	    250.48430157	      0.00000000	      0.00000000	   -201.19884592	   -367.84213746	    -87.37779922	    -89.36034168	   -119.35785618
      0.06500000	     51.64506963	     89.21762685	     32.23816007	      2.82815059	     -0.60556148	     -0.11239522	    150.95683578	   -143.51751325	    -68.16449879	    479.84488691	      0.00000000	      0.00000000	    107.55790942	   -181.84053950	    -50.62838670	    101.86723597	     42.75842123	    277.09923292	      0.00000000	      0.00000000	   -199.84262666	   -383.84857020	    -89.47391071	    -86.15016241	   -121.05734783
      0.07000000	     49.13076448	     87.97222498	     32.56987302	      2.81823837	     -0.64798133	     -0.11940084	    157.59475994	   -145.04754646	    -60.02620536	    474.30273153	      0.00000000	      0.00000000	    115.32056472	   -191.08985428	    -44.13553710	    100.12180418	     23.95973785	    300.15799168	      0.00000000	      0.00000000	   -172.00095003	   -381.98421380	    -90.72642640	    -82.05732417	   -121.84256470
      0.07500000	     44.63199561	     86.33184322	     33.46286418	      2.80735843	     -0.69002887	     -0.12161860	    167.41381111	   -145.91985656	    -50.84978022	    469.58868457	      0.00000000	      0.00000000	    124.62337625	   -195.93456712	    -34.85483786	     98.24626897	     10.61502016	    321.35358085	      0.00000000	      0.00000000	   -120.81193448	   -365.13990585	    -90.24660353	    -78.34648824	   -123.42918968
      0.08000000	     38.06211881	     84.89642048	     35.65393743	      2.79324179	     -0.73063086	     -0.12074521	    180.39490493	   -146.48123171	    -41.83016857	    465.58594466	      0.00000000	      0.00000000	    134.18647509	   -196.69789414	    -21.63021667	     97.05437690	      3.52869444	    343.65705629	      0.00000000	      0.00000000	    -52.67593667	   -338.97859127	    -87.79192316	    -75.31041622	   -127.03520567
      0.08500000	     30.06451125	     83.47514737	     39.59755983	      2.77441976	     -0.76805970	     -0.11918347	    195.63406119	   -146.08217635	    -33.47446900	    461.58472666	      0.00000000	      0.00000000	    142.63669416	   -194.11658616	     -4.31655087	     96.32469001	      1.78182808	    369.72745604	      0.00000000	      0.00000000	     23.92878084	   -311.47214865	    -83.92999766	    -72.18589508	   -133.20269629
      0.09000000	     21.93423224	     81.19858393	     45.02055161	      2.75095736	     -0.80008734	     -0.11892267	    211.58481013	   -143.41768551	    -25.47673742	    456.57063610	      0.00000000	      0.00000000	    148.61227998	   -189.02717711	     15.63382455	     94.97175477	      3.67177306	    400.18637149	      0.00000000	      0.00000000	     99.44324577	   -290.92308545	    -79.79934675	    -67.53696979	   -141.31234853
      0.09500000	     15.30138417	     76.95131211	     50.82321789	      2.72482560	     -0.82429715	     -0.12043971	    226.41516564	   -137.13029825	    -16.92511761	    449.49243452	      0.00000000	      0.00000000	    150.89009547	   -181.86508419	     35.09126207	     91.65279072	      8.01420958	    432.63836234	      0.00000000	      0.00000000	    164.69625937	   -283.10788927	    -76.69412685	    -60.02344227	   -149.34109529
      0.10000000	     11.71375389	     69.99128934	     55.58467174	      2.69933969	     -0.83823751	     -0.12250653	    238.34352718	   -126.49845087	     -7.01417048	    439.45609636	      0.00000000	      0.00000000	    148.89419877	   -172.58121262	     49.80035991	     85.58043740	     15.22393914	    462.07211954	      0.00000000	      0.00000000	    212.97083095	   -288.84385880	    -75.76022996	    -49.13976776	   -154.56713049
      0.10500000	     12.20735208	     60.39996183	     58.32194402	      2.67805672	     -0.83941449	     -0.12274203	    245.95952473	   -111.84340618	      4.20233055	    425.79074133	      0.00000000	      0.00000000	    143.14831890	   -161.15060963	     55.46059397	     76.97855014	     27.20317581	    482.43769565	      0.00000000	      0.00000000	    241.69225081	   -303.07396296	    -77.78171432	    -35.54105792	   -155.01767377
      0.11000000	     16.87085369	     49.08913933	     58.88593295	      2.66416356	     -0.82551575	     -0.11829280	    248.61984217	    -94.42111771	     15.71826822	    408.00666079	      0.00000000	      0.00000000	    135.10989154	   -148.11386082	     49.00379351	     66.84139346	     45.80577774	    488.43481476	      0.00000000	      0.00000000	    252.77683436	   -316.21509542	    -82.79415658	    -20.87227371	   -150.63500211
      0.11500000	     24.47892050	     37.32158816	     57.80771785	      2.66032159	     -0.79514132	     -0.10693730	    246.96293830	    -75.89105043	     26.23545358	    385.82124002	      0.00000000	      0.00000000	    126.48299821	   -134.47130166	     29.71410748	     56.17319252	     70.91279250	    476.74185358	      0.00000000	      0.00000000	    251.50234232	   -317.69085544	    -89.51704036	     -7.10006916	   -143.30416757
      0.12000000	     32.49113142	     26.00071628	     55.88021473	      2.66815856	     -0.74877006	     -0.08879450	    243.24837858	    -57.68489474	     34.95956312	    359.38536035	      0.00000000	      0.00000000	    118.55567083	   -120.94277054	     -0.22812066	     45.24834340	     99.55496955	    446.57703884	      0.00000000	      0.00000000	    244.44454363	   -300.04222253	    -95.14519429	      4.45564770	   -135.78005460
      0.12500000	     37.76598393	     15.27806490	     53.70435216	      2.68753206	     -0.68924378	     -0.06705220	    240.90460422	    -40.65316253	     41.96965009	    329.53757327	      0.00000000	      0.00000000	    111.96414653	   -107.31537102	    -36.29823316	     33.46001692	    126.55317613	    399.71149808	      0.00000000	      0.00000000	    237.39283203	   -261.23381905	    -96.11370442	     13.66841946	   -130.23477368
      0.13000000	     37.88412693	      4.78500144	     51.29479813	      2.71640486	     -0.62121198	     -0.04631223	    243.10284445	    -25.09318060	     48.09369492	    297.71524912	      0.00000000	      0.00000000	    106.87251525	    -92.52773204	    -73.29272993	     19.85465590	    146.08079649	    340.01548922	      0.00000000	      0.00000000	    234.04423300	   -204.29557209	    -89.69332280	     21.22729668	   -127.22511794
      0.13500000	     32.30877614	     -5.91183648	     47.99843626	      2.75138484	     -0.54977052	     -0.02989419	    251.18915830	    -10.83764167	     54.44215060	    265.43241946	      0.00000000	      0.00000000	    103.24241496	    -75.42933138	   -107.13035979	      3.80214959	    153.46168352	    272.77973344	      0.00000000	      0.00000000	    235.62875716	   -135.68020195	    -75.40223857	     27.92397585	   -125.58977937
      0.14000000	     22.58733929	    -17.14029300	     42.85582206	      2.78836806	     -0.47908906	     -0.01837636	    264.11019507	      2.80552843	     61.86063069	    233.70045896	      0.00000000	      0.00000000	    100.87343545	    -55.64236541	   -135.68034578	    -14.73386204	    146.65638732	    203.99881170	      0.00000000	      0.00000000	    241.06714592	    -63.81648861	    -55.27576308	     34.39908293	   -123.19975379
      0.14500000	     11.48086810	    -29.11028857	     35.09709896	      2.82324524	     -0.41166257	     -0.00979476	    279.17736391	     16.92396325	     70.66395776	    202.82911214	      0.00000000	      0.00000000	     99.24316748	    -34.11486880	   -158.47511442	    -35.20202099	    126.84082110	    139.43183963	      0.00000000	      0.00000000	    247.37882004	      2.11190315	    -32.87387183	     41.14904574	   -117.97864410
      0.15000000	      1.52123608	    -41.70127354	     24.54117971	      2.85292201	     -0.34838707	     -0.00089819	    293.56883019	     32.34901957	     80.62490073	    172.65086068	      0.00000000	      0.00000000	     97.48402363	    -13.22341452	   -175.85683985	    -56.37751497	     97.95150972	     83.42310272	      0.00000000	      0.00000000	    250.46168371	     53.73666261	    -11.60462139	     48.29011516	   -108.73334408
      0.15500000	     -6.17917154	    -54.23836395	     11.98162039	      2.87627822	     -0.28909486	      0.01076335	    305.51520207	     48.91203564	     90.81968844	    142.82617443	      0.00000000	      0.00000000	     94.69672116	      3.90402470	   -188.18408529	    -76.35973653	     65.69426952	     38.07263338	      0.00000000	      0.00000000	    246.35310331	     85.58743581	      6.69135092	     55.40409245	    -95.65152310
      0.16000000	    -12.04155433	    -65.74058257	     -0.67707214	      2.89435918	     -0.23275990	      0.02486868	    314.36524422	     65.46334082	     99.45950194	    112.93925192	      0.00000000	      0.00000000	     90.48293255	     14.94051383	   -195.70586509	    -93.14982896	     36.31601715	      3.21422801	      0.00000000	      0.00000000	    232.57968532	     97.05217811	     21.98091766	     61.99657921	    -80.26735293
      0.16500000	    -17.00212124	    -75.56012682	    -11.01016227	      2.90972668	     -0.17714166	      0.03825691	    319.71126376	     80.74021439	    104.29222197	     82.44306947	      0.00000000	      0.00000000	     85.34103491	     19.72382481	   -199.23598891	   -105.65290951	     15.03775701	    -23.11707634	      0.00000000	      0.00000000	    208.81128842	     92.63751916	     35.04727468	     68.17975390	    -64.77831599
      0.17000000	    -21.32844913	    -83.82848408	    -17.13076330	      2.92547947	     -0.11866641	      0.04691665	    320.59042720	     94.21866757	    103.44883226	     50.65630876	      0.00000000	      0.00000000	     80.53258452	     20.15734937	   -200.85106169	   -114.31395248	      4.49052126	    -44.14281744	      0.00000000	      0.00000000	    176.54482440	     79.62130576	     46.25479074	     74.85328009	    -51.16427672
      0.17500000	    -24.24611535	    -91.41800259	    -18.34260948	      2.94429763	     -0.05326303	      0.04814399	    315.50513067	    106.30164758	     95.99047513	     16.88633384	      0.00000000	      0.00000000	     77.50122723	     18.96116372	   -203.69192523	   -120.97557368	      4.04656550	    -63.59009142	      0.00000000	      0.00000000	    138.42946801	     64.83084473	     55.04307470	     83.38185236	    -40.76395683
      0.18000000	    -24.45210935	    -99.46879654	    -15.11773440	      2.96758351	      0.02211170	      0.04148418	    303.15323259	    117.86895466	     82.03992423	    -19.33859031	      0.00000000	      0.00000000	     77.31142707	     18.48403484	   -210.86043856	   -128.05636918	     10.45864463	    -84.68234480	      0.00000000	      0.00000000	     97.60834727	     53.01482191	     60.27772717	     95.00500279	    -34.30448666
      0.18500000	    -20.99040492	   -108.55532368	     -8.86137481	      2.99494231	      0.10803099	      0.02859349	    283.33462067	    129.38466674	     62.94628705	    -57.97513314	      0.00000000	      0.00000000	     80.23207915	     19.91796126	   -224.16464248	   -137.20828414	     19.29963714	   -109.37582231	      0.00000000	      0.00000000	     56.75176221	     46.81235979	     61.03044377	    109.91810107	    -31.91409050
      0.19000000	    -13.98530379	   -117.95653218	     -1.65859842	      3.02448860	      0.20192874	      0.01250746	    257.50987695	    140.09075492	     41.37798622	    -98.27040035	      0.00000000	      0.00000000	     85.38789845	     22.76863587	   -243.35219395	   -148.10625750	     26.40040383	   -138.14722405	      0.00000000	      0.00000000	     16.96636190	     46.89455004	     57.34772516	    126.47718637	    -33.05443412
      0.19500000	     -4.87733022	   -125.82503034	      4.24627811	      3.05395938	      0.29860806	     -0.00332033	    228.65274035	    148.18590674	     20.80891053	   -138.85709503	      0.00000000	      0.00000000	     90.78464816	     24.95817179	   -266.02868350	   -158.50289767	     28.77119894	   -170.01028941	      0.00000000	      0.00000000	    -22.50172175	     52.06931317	     50.62830670	    141.52933635	    -36.65465286
      0.20000000	      4.04738099	   -130.30410740	      7.19267680	      3.08178490	      0.39185495	     -0.01583735	    200.36043290	    152.06897053	      4.44208921	   -178.13965069	      0.00000000	      0.00000000	     94.02397275	     23.88560394	   -288.31896920	   -165.71564077	     24.94001136	   -202.58412602	      0.00000000	      0.00000000	    -63.47300109	     59.99087037	     43.26714419	    151.95349900	    -41.46028296
      0.20500000	     10.66682873	   -130.66025579	      6.61430665	      3.10743624	      0.47653605	     -0.02293755	    175.57821120	    151.52391130	     -5.82035588	   -214.81840266	      0.00000000	      0.00000000	     93.43025479	     17.91296698	   -306.22827989	   -168.29345869	     14.95077152	   -232.59438380	      0.00000000	      0.00000000	   -107.69069369	     68.34828931	     37.62005746	    156.23665971	    -46.35000373
      0.21000000	     13.96237454	   -127.65333386	      3.04060235	      3.13122739	      0.55017773	     -0.02371298	    155.56479418	    147.92925502	     -9.90251481	   -248.36775614	      0.00000000	      0.00000000	     88.86594417	      7.29953900	   -317.16910376	   -166.69918549	      0.15545229	   -256.96547410	      0.00000000	      0.00000000	   -156.08055631	     75.72750924	     34.95518446	    155.04570283	    -50.48463432
      0.21500000	     14.27439869	   -123.12843643	     -2.29893410	      3.15405959	      0.61316555	     -0.01830728	    139.67085673	    143.59061693	     -9.42930314	   -279.21844190	      0.00000000	      0.00000000	     81.61757837	     -5.94086784	   -320.76067019	   -162.89962029	    -17.31063639	   -273.93007056	      0.00000000	      0.00000000	   -208.52572061	     81.75394046	     35.13826943	    150.69852880	    -53.35865082
      0.22000000	     12.74832067	   -119.16258681	     -8.03143656	      3.17728193	      0.66750575	     -0.00749995	    126.07552954	    140.70396175	     -6.97388370	   -308.44384671	      0.00000000	      0.00000000	     73.43349646	    -19.03748310	   -318.41887942	   -159.30471140	    -35.37362893	   -283.46617391	      0.00000000	      0.00000000	   -263.95231626	     86.78501381	     37.21602424	    145.96454828	    -54.82147901
      0.22500000	     10.43496266	   -117.18786590	    -13.14788605	      3.20242415	      0.71505740	      0.00759475	    113.00327692	    140.46417379	     -4.96828946	   -337.11705751	      0.00000000	      0.00000000	     65.51489760	    -29.66395430	   -312.17701027	   -157.61733596	    -52.87308062	   -286.99335331	      0.00000000	      0.00000000	   -320.57822714	     91.48596246	     40.35494808	    142.82915185	    -54.99855601
      0.23000000	      7.74525998	   -117.55142010	    -17.27418410	      3.23057044	      0.75646580	      0.02556559	     99.58049069	    142.79121745	     -4.81836366	   -365.81431121	      0.00000000	      0.00000000	     58.14507151	    -36.70394230	   -303.71541690	   -158.20518465	    -69.97765862	   -286.75537204	      0.00000000	      0.00000000	   -376.24584999	     96.49545784	     44.34522806	    141.89668588	    -54.08728857
      0.23500000	      4.51588617	   -119.69657177	    -20.60605141	      3.26173308	      0.79123667	      0.04477147	     85.90691597	    146.74238244	     -6.64885094	   -394.53941126	      0.00000000	      0.00000000	     50.99371773	    -40.28015421	   -294.04932467	   -160.29394057	    -87.89781504	   -285.10710102	      0.00000000	      0.00000000	   -428.80175983	    102.49051513	     49.44029162	    142.63585483	    -52.19629608
      0.24000000	      0.34951991	   -122.71421697	    -23.57702157	      3.29481103	      0.81839770	      0.06368595	     72.63934123	    151.16888576	     -9.71058053	   -422.93968113	      0.00000000	      0.00000000	     43.69684765	    -41.17810214	   -283.53247547	   -162.71675285	   -108.06890399	   -283.67395131	      0.00000000	      0.00000000	   -476.44960991	    110.64117712	     55.98367450	    144.06792092	    -49.38145186
      0.24500000	     -5.08287162	   -125.85017560	    -26.48346176	      3.32808145	      0.83717567	      0.08129583	     60.49449210	    155.14942451	    -13.12997056	   -450.58203645	      0.00000000	      0.00000000	     36.20338331	    -40.13000663	   -271.94846495	   -164.65439068	   -131.34958421	   -282.71662447	      0.00000000	      0.00000000	   -517.88176503	    122.65418097	     64.16071870	    145.39918462	    -45.78609359
      0.25000000	    -11.86670470	   -128.69279723	    -29.29729745	      3.35970062	      0.84741461	      0.09720356	     49.89110478	    158.08290625	    -16.50642343	   -477.14968393	      0.00000000	      0.00000000	     28.72754898	    -37.51170753	   -258.76198538	   -165.90147925	   -157.58810247	   -281.17893467	      0.00000000	      0.00000000	   -552.10969783	    139.76347804	     73.88101224	    146.30295389	    -41.68721445
      0.25500000	    -19.89020580	   -131.03052934	    -31.74561315	      3.38794032	      0.84946465	      0.11135974	     40.91474156	    159.57308288	    -20.00429556	   -502.49317421	      0.00000000	      0.00000000	     21.62119926	    -33.58696719	   -243.36807282	   -166.57226040	   -185.47656691	   -277.30777226	      0.00000000	      0.00000000	   -578.21187693	    161.33937740	     84.83949287	    146.78436141	    -37.40904584
      0.26000000	    -29.03456944	   -132.61431093	    -33.55484873	      3.41125198	      0.84366884	      0.12358199	     33.52044553	    159.29188480	    -24.01960539	   -526.58703446	      0.00000000	      0.00000000	     15.37208724	    -28.81650010	   -225.19569085	   -166.60414150	   -212.63986292	   -269.34260056	      0.00000000	      0.00000000	   -595.20700984	    184.34145994	     96.70785284	    146.86590430	    -33.20840917
      0.26500000	    -39.21584939	   -133.07859736	    -34.66174107	      3.42835994	      0.83006795	      0.13320572	     27.60155289	    156.97718736	    -28.75694887	   -549.51684799	      0.00000000	      0.00000000	     10.59923076	    -23.75836514	   -203.84586289	   -165.53388104	   -236.08540345	   -255.97016139	      0.00000000	      0.00000000	   -602.08134227	    203.99947285	    109.20255371	    146.42615553	    -29.22148923
      0.27000000	    -50.13055125	   -132.06012013	    -35.24103591	      3.43845322	      0.80872030	      0.13923493	     22.72682791	    152.58220885	    -33.98970056	   -571.52139181	      0.00000000	      0.00000000	      7.94281599	    -18.67324112	   -179.43840338	   -162.70558726	   -252.97327052	   -236.55567104	      0.00000000	      0.00000000	   -598.07436922	    215.28634813	    121.85575278	    145.25596327	    -25.49018605
      0.27500000	    -60.86602594	   -129.35178822	    -35.53189888	      3.44134868	      0.78041270	      0.14094500	     17.73211305	    146.38192729	    -39.19352214	   -592.99551749	      0.00000000	      0.00000000	      7.89508383	    -13.24082502	   -153.07070946	   -157.68313239	   -261.34890900	   -211.33185624	      0.00000000	      0.00000000	   -583.31214220	    214.48755096	    133.58715088	    143.16460032	    -22.03748118
      0.28000000	    -69.80716026	   -124.86439551	    -35.58800525	      3.43751174	      0.74706029	      0.13844149	     10.66812612	    138.78009802	    -43.98546686	   -614.34508460	      0.00000000	      0.00000000	     10.65830530	     -6.49128979	   -126.92023627	   -150.44331367	   -260.39712630	   -181.53112722	      0.00000000	      0.00000000	   -559.50015159	    200.14015884	    142.54058367	    139.92558277	    -18.96570116
      0.28500000	    -75.15689833	   -118.34430255	    -35.18259478	      3.42795460	      0.71122138	      0.13273593	     -0.51953009	    129.84368691	    -48.44446786	   -635.66956473	      0.00000000	      0.00000000	     16.04306694	      3.23539732	   -103.56197045	   -141.10497918	   -250.18338549	   -149.17257072	      0.00000000	      0.00000000	   -530.18170393	    172.97582597	    146.61058418	    135.00435524	    -16.53768863
      0.29000000	    -75.74669693	   -109.15582675	    -33.97900864	      3.41408074	      0.67502429	      0.12534214	    -16.95564061	    118.98825158	    -53.05055339	   -656.43017525	      0.00000000	      0.00000000	     23.36680859	     18.28355191	    -84.89214885	   -129.48905998	   -231.26323829	   -116.49031702	      0.00000000	      0.00000000	   -500.30060376	    135.06826120	    144.35574949	    127.37749420	    -15.15856338
      0.29500000	    -71.50374895	    -96.45281645	    -31.82010605	      3.39750060	      0.63936845	      0.11778851	    -38.22801231	    105.18997196	    -58.38161295	   -675.32767176	      0.00000000	      0.00000000	     31.48210499	     41.33647811	    -71.49556390	   -115.01373298	   -204.38190437	    -85.34161377	      0.00000000	      0.00000000	   -475.15040260	     88.74150980	    135.59692381	    115.77744928	    -15.23313540
      0.30000000	    -63.35374818	    -79.65102820	    -28.94960041	      3.37975128	      0.60387357	      0.11135608	    -62.51660085	     87.62881218	    -64.72657004	   -690.46568989	      0.00000000	      0.00000000	     39.15186990	     74.61426475	    -62.71793857	    -97.01484349	   -170.30555445	    -56.76389035	      0.00000000	      0.00000000	   -459.00994344	     35.94116326	    121.40534085	     99.23846062	    -16.96183824
      0.30500000	    -52.75471749	    -58.88314313	    -26.02231080	      3.36189929	      0.56744364	      0.10692596	    -87.25257513	     66.34525982	    -71.77335837	   -699.76401252	      0.00000000	      0.00000000	     45.63161458	    118.89321493	    -57.13181619	    -75.25957317	   -129.86881933	    -30.64905570	      0.00000000	      0.00000000	   -453.67695335	    -21.51782405	    103.62529802	     77.61671771	    -20.17467478
      0.31000000	    -41.20845532	    -35.20902885	    -23.79108984	      3.34425977	      0.52893392	      0.10483760	   -109.88810414	     42.50949289	    -78.66741231	   -701.51223907	      0.00000000	      0.00000000	     50.91183533	    172.83450580	    -52.99211958	    -50.43480233	    -84.14103705	     -5.59206127	      0.00000000	      0.00000000	   -457.00865638	    -81.07272976	     84.30129228	     51.88778954	    -24.35349269
      0.31500000	    -30.03055731	    -10.47021966	    -22.65334783	      3.32653207	      0.48742323	      0.10497125	   -128.39167164	     18.15162821	    -84.42575974	   -694.86203455	      0.00000000	      0.00000000	     55.29418531	    232.93014672	    -48.47228287	    -24.32244895	    -34.51776764	     20.90662222	      0.00000000	      0.00000000	   -462.16449503	   -138.58461691	     65.36251587	     24.06351118	    -28.88849392
      0.32000000	    -20.27304469	     13.20032350	    -22.46647327	      3.30825165	      0.44222194	      0.10703796	   -141.51543909	     -4.46545458	    -88.20564434	   -680.08094613	      0.00000000	      0.00000000	     58.73250418	    293.99639931	    -41.88708565	      0.63018202	     17.28096418	     51.72438594	      0.00000000	      0.00000000	   -458.80069026	   -188.39981430	     48.44411379	     -3.33761879	    -33.33676008
      0.32500000	    -12.51377540	     34.01632930	    -22.73725025	      3.28908255	      0.39309380	      0.11071391	   -149.06229686	    -23.52170491	    -89.19619863	   -658.41396270	      0.00000000	      0.00000000	     60.66067863	    350.14478537	    -32.14717710	     22.20934322	     69.27218684	     89.03680618	      0.00000000	      0.00000000	   -436.51258885	   -224.80298718	     34.50284458	    -28.04749937	    -37.45950078
      0.33000000	     -6.63834806	     50.98040792	    -22.93686461	      3.26875070	      0.34058734	      0.11552120	   -151.93673548	    -38.10371347	    -86.51047546	   -631.51075550	      0.00000000	      0.00000000	     60.42425704	    396.26032637	    -19.15504099	     39.20011666	    119.27748877	    133.42720478	      0.00000000	      0.00000000	   -388.95267944	   -244.19907407	     23.44908717	    -48.61301431	    -41.11618114
      0.33500000	     -1.98728670	     63.88841520	    -22.75865153	      3.24697001	      0.28596405	      0.12074675	   -151.66907476	    -48.25337032	    -79.34039853	   -600.76373652	      0.00000000	      0.00000000	     57.84443947	    429.45164950	     -3.70436243	     51.55661075	    164.89764937	    183.66142225	      0.00000000	      0.00000000	   -316.31867671	   -246.61048060	     14.34760889	    -64.49174609	    -44.16203071
      0.34000000	      2.16525768	     73.02639304	    -22.28901179	      3.22368192	      0.23067127	      0.12561074	   -149.66440112	    -54.63514820	    -67.20816820	   -566.99735846	      0.00000000	      0.00000000	     53.50127607	    449.46587184	     13.01220718	     60.09336880	    203.50758609	    237.09960690	      0.00000000	      0.00000000	   -225.07850273	   -235.67170491	      6.13756243	    -75.80787568	    -46.35093269
      0.34500000	      6.22152544	     78.88350643	    -22.03878775	      3.19943492	      0.17581791	      0.12958353	   -146.71258166	    -58.11510827	    -50.18405492	   -530.52778581	      0.00000000	      0.00000000	     48.60249872	    457.65119470	     29.83283634	     66.05386103	    232.58245028	    290.40244247	      0.00000000	      0.00000000	   -125.61522538	   -217.16767281	     -1.76365610	    -83.08656634	    -47.20385484
      0.35000000	     10.23679462	     81.97879884	    -22.77945879	      3.17548188	      0.12204213	      0.13256608	   -142.99540249	    -59.44327261	    -29.07738599	   -491.36979902	      0.00000000	      0.00000000	     44.50508591	    455.14899698	     45.76134700	     70.68104495	    250.31981487	    340.27990257	      0.00000000	      0.00000000	    -29.18157279	   -196.77526909	     -9.40324308	    -87.03994528	    -45.90472750
      0.35500000	     14.17840917	     82.72841466	    -25.24878817	      3.15337094	      0.06974021	      0.13472410	   -138.41911870	    -59.07824092	     -5.50925831	   -449.41708411	      0.00000000	      0.00000000	     42.21067836	    441.86641195	     59.90948246	     74.82314839	    256.05582837	    384.16706179	      0.00000000	      0.00000000	     54.85614726	   -178.30059339	    -16.66399174	    -88.31239958	    -41.44889857
      0.36000000	     18.16639507	     81.38174432	    -29.86070526	      3.13421349	      0.01931104	      0.13612755	   -132.90583346	    -57.21277169	     18.29192359	   -404.47588861	      0.00000000	      0.00000000	     42.24284217	    417.31953129	     71.49436405	     78.72689941	    250.26232936	    420.65851336	      0.00000000	      0.00000000	    120.76697975	   -163.36095545	    -23.63444546	    -87.27289431	    -33.09481930
      0.36500000	     22.45800414	     78.05567255	    -36.47453240	      3.11805794	     -0.02886706	      0.13659632	   -126.42013123	    -53.92830906	     39.88094703	   -356.24204723	      0.00000000	      0.00000000	     44.85526242	    382.36146118	     80.06442151	     82.03571048	    234.44871477	    449.59708959	      0.00000000	      0.00000000	    166.75375377	   -152.06329929	    -30.64883375	    -83.99378513	    -20.78562618
      0.37000000	     27.22877526	     72.79752396	    -44.26389771	      3.10379396	     -0.07466624	      0.13586289	   -118.84525349	    -49.29717697	     56.79703638	   -304.44296886	      0.00000000	      0.00000000	     50.09290349	    339.90163091	     85.82230372	     83.86652852	    211.05262719	    471.90360837	      0.00000000	      0.00000000	    194.15597990	   -143.72032257	    -38.02893347	    -78.37752207	     -5.35042347
      0.37500000	     32.38110162	     65.66641818	    -51.87632903	      3.08979773	     -0.11837394	      0.13378282	   -109.95875899	    -43.41557379	     66.72841712	   -249.15941414	      0.00000000	      0.00000000	     57.59795984	    294.07348456	     89.67224862	     83.06433425	    183.05843398	    489.12832733	      0.00000000	      0.00000000	    206.13925521	   -137.27640939	    -45.78198077	    -70.35710995	     11.53158002
      0.38000000	     37.50556599	     56.84435334	    -57.98492969	      3.07486552	     -0.16067984	      0.13040700	    -99.56638246	    -36.42817309	     68.31232022	   -191.12971356	      0.00000000	      0.00000000	     66.55909859	    248.60072523	     92.86192578	     78.74193581	    153.39278857	    502.74147816	      0.00000000	      0.00000000	    206.21886505	   -131.58177042	    -53.47284110	    -60.10458489	     27.80835042
      0.38500000	     42.00362291	     46.67434769	    -61.87827745	      3.05859660	     -0.20258923	      0.12597038	    -87.66537444	    -28.51573523	     62.21173560	   -131.78272850	      0.00000000	      0.00000000	     76.03184121	    205.54251241	     96.50965727	     70.74256763	    124.37182739	    513.65712553	      0.00000000	      0.00000000	    197.32487903	   -125.77285014	    -60.38858416	    -48.09210811	     41.82607060
      0.39000000	     45.34898655	     35.57442418	    -63.58327269	      3.04119667	     -0.24529385	      0.12084124	    -74.59003122	    -19.84327294	     51.23430328	    -72.96844389	      0.00000000	      0.00000000	     85.37566654	    165.20132580	    101.29176329	     59.58543609	     97.37062461	    522.35573004	      0.00000000	      0.00000000	    181.88799091	   -119.77441274	    -65.91449916	    -34.95562735	     52.80889918
      0.39500000	     47.32834131	     23.92732288	    -63.51820444	      3.02335564	     -0.28993062	      0.11540924	    -61.11114946	    -10.52022776	     39.31074092	    -16.65262882	      0.00000000	      0.00000000	     94.37678313	    126.86616683	    107.34475986	     46.01573079	     72.85097140	    529.24938779	      0.00000000	      0.00000000	    162.35982652	   -114.49300832	    -69.80192393	    -21.31630209	     60.89094132
      0.40000000	     48.02795789	     11.98656551	    -62.14435999	      3.00626620	     -0.33733058	      0.10999881	    -48.25641443	     -0.54855624	     30.18113831	     35.39750223	      0.00000000	      0.00000000	    102.94869496	     89.66558507	    114.41470585	     30.58862134	     50.67053435	    534.87667315	      0.00000000	      0.00000000	    141.48339392	   -111.42150598	    -72.10268348	     -7.63376650	     66.97180481
      0.40500000	     47.59747881	     -0.21271036	    -59.90062803	      2.99134702	     -0.38790100	      0.10487838	    -36.79274376	     10.24200552	     26.30989589	     82.12346914	      0.00000000	      0.00000000	    110.59509296	     53.18422699	    122.18238699	     13.51629174	     30.39461381	    539.89216369	      0.00000000	      0.00000000	    122.13530617	   -111.83349214	    -72.93251959	      5.93609304	     72.47548342
      0.41000000	     46.12217080	    -12.81122451	    -57.27422918	      2.97961225	     -0.44147570	      0.10023033	    -26.85056123	     22.10859554	     28.15901881	    123.59571452	      0.00000000	      0.00000000	    115.64098802	     17.63068937	    130.44952593	     -5.16462130	     11.59564040	    544.84034832	      0.00000000	      0.00000000	    106.61474908	   -115.84575786	    -72.42671187	     19.55030327	     78.88573127
      0.41500000	     43.77330533	    -25.88926834	    -54.77940022	      2.97103184	     -0.49703627	      0.09599586	    -18.10389007	     35.11529039	     34.05949396	    160.85106768	      0.00000000	      0.00000000	    114.47539680	    -16.59186566	    139.00610712	    -25.19054016	     -5.71339868	    549.80037798	      0.00000000	      0.00000000	     95.74029120	   -121.82838315	    -70.98422641	     33.44911493	     87.12340848
      0.42000000	     40.94253312	    -39.24650555	    -52.76609546	      2.96431290	     -0.55278684	      0.09174623	    -10.20471747	     48.92358725	     40.84078216	    195.20377957	      0.00000000	      0.00000000	    101.85625935	    -49.72372746	    147.51941577	    -45.77750808	    -20.68390143	    554.33786329	      0.00000000	      0.00000000	     88.86856172	   -126.91508107	    -69.39633269	     47.66801902	     97.19461206
      0.42500000	     38.05715137	    -52.36939166	    -51.15121919	      2.95741751	     -0.60692249	      0.08677865	     -2.98312006	     62.83201233	     44.99300490	    227.45023603	      0.00000000	      0.00000000	     72.95896886	    -83.25446869	    155.79696680	    -65.72244965	    -31.66141836	    557.97602161	      0.00000000	      0.00000000	     85.12176532	   -128.54860244	    -68.48587920	     61.89953472	    108.35608214
      0.43000000	     35.30262432	    -64.52317285	    -49.34173250	      2.94863319	     -0.65848615	      0.08050034	      3.52302565	     75.94144249	     43.89551408	    257.29953467	      0.00000000	      0.00000000	     26.24929797	   -119.55137663	    164.09013069	    -83.77102367	    -36.78961808	    560.65081650	      0.00000000	      0.00000000	     84.39977521	   -125.65785999	    -68.58154715	     75.51801186	    119.42562962
      0.43500000	     32.64546533	    -74.91543145	    -46.53726614	      2.93740827	     -0.70754550	      0.07288682	      8.97684710	     87.33125806	     36.63386098	    283.37875256	      0.00000000	      0.00000000	    -34.42138549	   -160.36178086	    172.91522711	    -98.95399405	    -34.91208012	    562.59868786	      0.00000000	      0.00000000	     87.04890825	   -118.49010448	    -69.43858214	     87.73518823	    128.95312420
      0.44000000	     30.11097198	    -82.92005242	    -42.22775995	      2.92423472	     -0.75469735	      0.06461381	     12.74894572	     96.22519684	     24.03937307	    304.04501014	      0.00000000	      0.00000000	    -99.56599482	   -204.89349300	    182.53650698	   -110.73803958	    -26.25189642	    563.89882374	      0.00000000	      0.00000000	     92.94506406	   -107.85252121	    -70.66603769	     97.82135517	    135.54453364
      0.44500000	     27.92403567	    -88.21322710	    -36.51247687	      2.90974164	     -0.80047914	      0.05678532	     14.30724487	    102.05971730	      7.94524618	    318.64777724	      0.00000000	      0.00000000	   -156.06302247	   -248.67040745	    192.73105435	   -118.96802720	    -12.48070815	    564.23533085	      0.00000000	      0.00000000	    101.23642845	    -94.85538393	    -72.13608948	    105.21994863	    138.47511571
      0.45000000	     26.24908011	    -90.68264622	    -30.08355603	      2.89389903	     -0.84522736	      0.05060669	     13.97438840	    104.40677888	     -9.76569258	    328.51903921	      0.00000000	      0.00000000	   -190.86716989	   -284.18470975	    203.16734001	   -123.66049551	      3.82434592	    563.07697606	      0.00000000	      0.00000000	    110.85172734	    -81.10832548	    -73.87119303	    109.46394609	    138.13278484
      0.45500000	     24.76025847	    -90.22354580	    -24.01632315	      2.87592095	     -0.88924146	      0.04714787	     13.53652555	    102.88279554	    -27.49420118	    337.17147330	      0.00000000	      0.00000000	   -194.88193443	   -303.45483354	    214.01534684	   -124.75714035	     20.00859330	    560.02626836	      0.00000000	      0.00000000	    121.05772832	    -68.69256054	    -75.56390214	    110.04400013	    135.88957967
      0.46000000	     22.64442421	    -86.70835627	    -19.50594147	      2.85467556	     -0.93246716	      0.04702762	     15.88066578	     97.26629925	    -43.46265321	    349.41855949	      0.00000000	      0.00000000	   -165.44425660	   -301.48018277	    225.99809769	   -122.03147807	     34.05672071	    554.97186172	      0.00000000	      0.00000000	    131.56730731	    -59.63578240	    -76.48251898	    106.47941722	    133.57241387
      0.46500000	     19.29101569	    -80.29481485	    -17.51136740	      2.82924857	     -0.97342969	      0.05012963	     23.39772767	     87.93042246	    -55.23601408	    369.42696320	      0.00000000	      0.00000000	   -106.75920615	   -278.96423910	    239.58757065	   -115.40333010	     44.96136105	    547.92008372	      0.00000000	      0.00000000	    142.29633678	    -55.12227283	    -76.14538845	     98.69499615	    132.86976475
      0.47000000	     15.11437074	    -71.89196825	    -18.33518260	      2.79953141	     -1.00821742	      0.05552797	     36.07681428	     76.36010340	    -59.95906993	    398.39270324	      0.00000000	      0.00000000	    -28.60502725	   -242.87185225	    254.03848184	   -105.57257617	     52.72545621	    538.71271221	      0.00000000	      0.00000000	    153.12987039	    -54.82378761	    -75.15988902	     87.54189618	    134.80152607
      0.47500000	     11.64556543	    -63.30752654	    -21.40859788	      2.76667159	     -1.03055599	      0.06138211	     50.75915048	     65.21198776	    -55.19007255	    433.09987155	      0.00000000	      0.00000000	     55.99368750	   -204.24873178	    267.30391313	    -94.34248995	     58.09489407	    526.90135325	      0.00000000	      0.00000000	    163.85945699	    -56.79226817	    -75.26699678	     75.05312483	    139.44466600
      0.48000000	     10.62340318	    -56.73096083	    -25.50680227	      2.73324663	     -1.03339083	      0.06486153	     62.24530549	     57.56741186	    -39.81977307	    466.34574225	      0.00000000	      0.00000000	    133.70115719	   -173.87973767	    277.12056362	    -84.14055466	     62.13053550	    511.83411573	      0.00000000	      0.00000000	    174.16283763	    -58.17490564	    -78.30606729	     64.02826761	    146.12301004
      0.48500000	     12.71713463	    -53.77947590	    -29.29323332	      2.70315692	     -1.01146926	      0.06281101	     65.58737278	     55.68056642	    -14.74781441	    489.19296409	      0.00000000	      0.00000000	    193.89424594	   -157.62018338	    282.47068419	    -77.00711931	     65.76492174	    492.84122541	      0.00000000	      0.00000000	    183.49750850	    -56.42194877	    -84.78938803	     56.99948136	    153.84344133
      0.49000000	     16.85091889	    -54.67707511	    -31.89591846	      2.68096094	     -0.96371859	      0.05335578	     58.20617249	     59.85100785	     16.90075741	    494.10900671	      0.00000000	      0.00000000	    230.89383453	   -153.91440702	    284.32748780	    -73.64356754	     69.51466103	    469.43489032	      0.00000000	      0.00000000	    190.96000401	    -50.31701607	    -93.15788975	     55.07428011	    161.51812491
      0.49500000	     20.61938946	    -57.94734154	    -33.19086794	      2.67039193	     -0.89421921	      0.03737227	     40.78122895	     67.88100007	     50.17876796	    477.67714890	      0.00000000	      0.00000000	    244.89047639	   -155.04053769	    285.24181559	    -72.89488564	     73.46497766	    441.51281122	      0.00000000	      0.00000000	    195.23156210	    -40.42116426	   -100.28249241	     57.20773618	    167.78338599
      0.50000000	     21.48914769	    -60.75180448	    -33.54329001	      2.67276473	     -0.81119112	      0.01836802	     16.60454833	     75.44212685	     79.30294552	    441.59504635	      0.00000000	      0.00000000	    241.46365984	   -151.33067576	    288.15691727	    -71.91686532	     77.52898309	    409.55443785	      0.00000000	      0.00000000	    194.86546777	    -28.88231375	   -102.84765750	     60.36942784	    170.69451006
      0.50500000	     18.01366966	    -59.78820036	    -33.16823289	      2.68645983	     -0.72438878	      0.00060838	    -10.10187591	     77.40841286	     99.02777250	    391.50823564	      0.00000000	      0.00000000	    229.52817345	   -135.75530841	    295.17488198	    -67.05988440	     81.78519855	    374.72252220	      0.00000000	      0.00000000	    189.21475778	    -18.72925402	    -98.70578779	     60.66580044	    167.88736600
      0.51000000	     10.45480286	    -52.40306666	    -31.68876121	      2.70778753	     -0.64208671	     -0.01294244	    -35.95591213	     69.65390903	    106.04323238	    334.56422658	      0.00000000	      0.00000000	    218.08656788	   -106.32356293	    306.75614793	    -55.14021304	     86.57143114	    338.67592921	      0.00000000	      0.00000000	    179.52675177	    -12.78974479	    -87.57738270	     54.83237675	    157.44768630
      0.51500000	      0.66265814	    -37.53564624	    -28.27760602	      2.73261935	     -0.56884541	     -0.02131996	    -59.51014189	     50.53709746	     99.79980838	    277.07372732	      0.00000000	      0.00000000	    213.21851103	    -65.62916078	    321.48108607	    -34.67989027	     92.19784328	    302.98349797	      0.00000000	      0.00000000	    168.93031297	    -12.47752214	    -71.06092904	     41.39706093	    138.93487028
      0.52000000	     -8.72340377	    -16.17866119	    -22.21889274	      2.75796462	     -0.50481053	     -0.02494768	    -81.25360959	     21.48333296	     82.35696906	    223.12781810	      0.00000000	      0.00000000	    216.71089284	    -18.81070484	    336.50741100	     -6.67527428	     98.48507803	    268.42953682	      0.00000000	      0.00000000	    160.88178287	    -17.10079191	    -52.00320911	     21.15079200	    113.81996018
      0.52500000	    -15.53014834	      8.94531925	    -13.51316744	      2.78272190	     -0.44679105	     -0.02464436	   -102.51917237	    -13.54074254	     57.62611036	    174.34104789	      0.00000000	      0.00000000	    226.54054530	     28.33827966	    348.77551832	     25.60189168	    104.43490982	    234.76178222	      0.00000000	      0.00000000	    157.32488005	    -24.41413552	    -33.27829788	     -3.27398332	     85.17995391
      0.53000000	    -19.11337365	     34.48641441	     -3.33390685	      2.80726103	     -0.39049866	     -0.02079226	   -124.05639239	    -49.40905741	     30.74204357	    130.45445113	      0.00000000	      0.00000000	    238.43192366	     70.29291700	    356.34267530	     57.86988746	    108.13698410	    201.05827676	      0.00000000	      0.00000000	    158.05905753	    -32.20521128	    -16.57670458	    -28.68449036	     57.01352677
      0.53500000	    -20.40178138	     57.73131561	      5.91538383	      2.83241007	     -0.33243992	     -0.01299268	   -145.48075205	    -81.45610867	      7.46611933	     90.25603614	      0.00000000	      0.00000000	    247.54085756	    102.17069113	    358.77747970	     86.46401810	    107.01265079	    166.28211677	      0.00000000	      0.00000000	    161.40699783	    -39.65648486	     -2.14405588	    -52.76555488	     33.45271945
      0.54000000	    -20.82564130	     77.23526973	     11.39979825	      2.85874339	     -0.27037055	     -0.00060581	   -166.00325052	   -106.66338985	     -7.13434254	     52.30607559	      0.00000000	      0.00000000	    249.76904820	    120.52416688	    356.39194514	    109.31976426	     98.68649828	    129.59160413	      0.00000000	      0.00000000	    165.20069768	    -47.35021045	     10.38763646	    -74.62154368	     17.76023590
      0.54500000	    -21.14077892	     92.65482744	     11.33992613	      2.88628620	     -0.20287895	      0.01616372	   -185.38574980	   -124.06047753	    -10.53797083	     15.40112338	      0.00000000	      0.00000000	    242.69173907	    124.77299939	    349.41148553	    125.97627329	     82.31646640	     90.48789863	      0.00000000	      0.00000000	    167.46853160	    -56.00417728	     21.05451439	    -94.19978336	     11.20351938
      0.55000000	    -21.17266352	    104.28568175	      6.06561950	      2.91433610	     -0.12928375	      0.03579600	   -203.95287451	   -134.45412902	     -3.86110748	    -21.01796635	      0.00000000	      0.00000000	    225.96194395	    117.91735454	    338.01212693	    137.05534669	     59.38875174	     49.00870719	      0.00000000	      0.00000000	    166.88236882	    -65.12977760	     29.40386784	   -111.49699767	     12.61677432
      0.55500000	    -20.41017801	    112.79095881	     -2.27683005	      2.94167477	     -0.05001648	      0.05615492	   -221.84146595	   -139.83836912	      8.70553006	    -56.56436358	      0.00000000	      0.00000000	    200.95350108	    105.15183016	    322.81681737	    143.72450447	     33.12286699	      5.83063545	      0.00000000	      0.00000000	    163.01502051	    -72.70572287	     35.03702782	   -126.41215518	     19.28475626
      0.56000000	    -18.74222288	    119.13326606	    -11.09458364	      2.96744333	      0.03307169	      0.07562610	   -238.37749443	   -142.73193557	     21.84424633	    -89.94825867	      0.00000000	      0.00000000	    169.90956726	     91.34622815	    305.08380542	    147.27703890	      6.81468877	    -37.92189179	      0.00000000	      0.00000000	    156.31788229	    -75.92199232	     38.27756637	   -139.12879552	     28.49597192
      0.56500000	    -16.79779390	    124.37360057	    -18.65456856	      2.99200871	      0.11692875	      0.09368706	   -252.10979049	   -145.41937552	     31.30663362	   -119.50313124	      0.00000000	      0.00000000	    135.02734746	     79.51552862	    286.45433331	    148.74473107	    -17.53265022	    -81.06331488	      0.00000000	      0.00000000	    147.87432100	    -72.39121803	     40.44508770	   -150.24300999	     38.51742841
      0.57000000	    -15.63834450	    129.14981855	    -24.35896990	      3.01692783	      0.19820841	      0.11060850	   -261.60826748	   -149.07774255	     35.13256806	   -144.10845440	      0.00000000	      0.00000000	     97.61865285	     70.67837487	    268.41629798	    148.54080764	    -39.19444254	   -122.69099871	      0.00000000	      0.00000000	    139.11210986	    -61.30551069	     43.36148903	   -160.20045620	     48.53910538
      0.57500000	    -15.98861606	    133.22157731	    -28.10068925	      3.04402563	      0.27454843	      0.12667237	   -266.57832539	   -153.25089733	     33.52197048	   -163.96431296	      0.00000000	      0.00000000	     57.68572696	     64.24030284	    251.67308195	    146.38775505	    -57.71724720	   -162.36162687	      0.00000000	      0.00000000	    131.63002069	    -44.13955952	     48.27321211	   -168.60572955	     58.06714561
      0.58000000	    -17.59634479	    135.64508119	    -29.64476503	      3.07428642	      0.34552042	      0.14150854	   -268.40244747	   -156.27393367	     27.95985054	   -180.52575759	      0.00000000	      0.00000000	     14.32297588	     58.59942637	    235.73771682	    141.76385264	    -72.30567851	   -200.08240633	      0.00000000	      0.00000000	    127.01293535	    -24.44327357	     54.96316332	   -174.30761850	     66.47855769
      0.58500000	    -19.19547988	    135.49620432	    -28.65348270	      3.10722100	      0.41263073	      0.15398410	   -269.62661906	   -156.44531723	     20.34701556	   -195.58622945	      0.00000000	      0.00000000	    -33.31301265	     51.97518608	    219.05457414	    134.58254804	    -82.21832567	   -236.14922149	      0.00000000	      0.00000000	    126.23310968	     -6.45827896	     61.71372284	   -176.26110861	     73.12003574
      0.59000000	    -19.21151320	    132.52944046	    -25.13770101	      3.14115496	      0.47811508	      0.16267228	   -272.59407950	   -153.06037133	     12.45889626	   -210.19545768	      0.00000000	      0.00000000	    -85.14677780	     43.14513812	    199.82131009	    125.54240040	    -87.49757068	   -270.94832292	      0.00000000	      0.00000000	    128.77261756	      6.81707100	     66.29978617	   -174.33575455	     77.73259171
      0.59500000	    -16.90860185	    127.39293439	    -19.77341421	      3.17446741	      0.54313950	      0.16644633	   -277.92959900	   -146.75574585	      5.65215427	   -224.10645091	      0.00000000	      0.00000000	   -139.93425758	     31.83316067	    177.25113227	    116.02543315	    -89.16953773	   -304.87799112	      0.00000000	      0.00000000	    132.41992856	     14.66366329	     67.56117665	   -169.48654797	     80.63145445
      0.60000000	    -13.00115252	    121.42602865	    -13.78524033	      3.20688750	      0.60693646	      0.16477279	   -284.07257379	   -139.23473930	      0.66662732	   -236.05561744	      0.00000000	      0.00000000	   -195.70828043	     18.70406734	    152.20076105	    107.78636831	    -88.79545405	   -338.41657737	      0.00000000	      0.00000000	    134.25053905	     18.10933491	     66.28540450	   -163.37130879	     82.41618653
      0.60500000	     -8.93881220	    116.23707198	     -8.49286364	      3.23948479	      0.66767901	      0.15779740	   -288.53159031	   -132.67080515	     -2.54178612	   -244.63986157	      0.00000000	      0.00000000	   -250.52322008	      4.93139055	    126.31516999	    102.54903309	    -87.86542870	   -372.17091896	      0.00000000	      0.00000000	    132.04880983	     18.80414967	     64.39410365	   -157.82037520	     83.51479096
      0.61000000	     -5.60109462	    113.27699611	     -4.72111146	      3.27322964	      0.72390385	      0.14634551	   -289.73066589	   -129.04232033	     -5.02388150	   -249.14914479	      0.00000000	      0.00000000	   -302.96405860	     -8.49406643	    100.62003982	    101.57152968	    -87.37488297	   -406.72201860	      0.00000000	      0.00000000	    125.09087606	     18.44858062	     63.27849713	   -154.40144588	     83.83975921
      0.61500000	     -2.90507018	    113.46842930	     -2.37224328	      3.30770693	      0.77481381	      0.13171276	   -287.63421635	   -129.51644732	     -8.89537027	   -249.85227256	      0.00000000	      0.00000000	   -352.27898301	    -21.14925258	     75.24140913	    105.29425118	    -87.59536702	   -442.30741663	      0.00000000	      0.00000000	    113.99567134	     18.67367863	     63.12605359	   -154.02390711	     82.70190864
      0.62000000	     -0.55592876	    116.87823569	     -0.59877383	      3.34129631	      0.81949299	      0.11538483	   -282.91646721	   -134.01908070	    -16.66124720	   -247.73299312	      0.00000000	      0.00000000	   -398.31492005	    -32.83259722	     50.28596040	    113.10314353	    -88.18612744	   -478.61430089	      0.00000000	      0.00000000	    100.10122201	     20.72362036	     63.64733670	   -156.62032938	     79.20607356
      0.62500000	      1.21301214	    122.63618097	      1.46467166	      3.37237998	      0.85647558	      0.09894246	   -276.00084589	   -141.29197307	    -29.96510566	   -243.98253032	      0.00000000	      0.00000000	   -441.31681970	    -42.80813152	     26.45305852	    123.31765751	    -88.74563993	   -514.92849328	      0.00000000	      0.00000000	     84.85229946	     25.00340723	     64.94215921	   -161.20802222	     72.95637216
      0.63000000	      1.71799005	    129.28302927	      4.11365347	      3.40036220	      0.88437187	      0.08391784	   -266.92094154	   -149.50567778	    -48.80812031	   -239.49942666	      0.00000000	      0.00000000	   -481.48162161	    -49.33654498	      4.66852740	    133.62453597	    -89.34516744	   -550.55745351	      0.00000000	      0.00000000	     69.43531519	     31.00219245	     67.54610737	   -166.38430563	     64.40979766
      0.63500000	      0.36673154	    135.29094682	      7.13368836	      3.42582519	      0.90262174	      0.07127934	   -255.71988856	   -156.91518271	    -71.74142915	   -234.56196560	      0.00000000	      0.00000000	   -518.29943283	    -49.99174282	    -14.57072779	    141.86014548	    -90.43303392	   -585.13536786	      0.00000000	      0.00000000	     54.72123883	     37.64684650	     71.94976448	   -170.81238062	     54.61017755
      0.64000000	     -2.96477002	    139.39100987	     10.27609693	      3.44986239	      0.91141364	      0.06096303	   -242.80049583	   -162.07623452	    -96.53782459	   -228.88562628	      0.00000000	      0.00000000	   -550.06763471	    -42.90723273	    -31.40533402	    146.68048177	    -92.20616893	   -618.57646828	      0.00000000	      0.00000000	     41.33464955	     43.80638833	     78.19767328	   -173.39409588	     44.66839251
      0.64500000	     -7.85767697	    140.71448590	     13.58610309	      3.47320003	      0.91116558	      0.05209367	   -229.05110861	   -163.82536574	   -120.82589601	   -222.06366350	      0.00000000	      0.00000000	   -574.10628356	    -28.26206822	    -46.47180420	    147.78573955	    -94.20053040	   -650.88084413	      0.00000000	      0.00000000	     29.60399018	     48.77417628	     85.74762045	   -173.32984991	     35.37347129
      0.65000000	    -13.47206223	    138.90059823	     17.31477363	      3.49582207	      0.90235424	      0.04370274	   -215.71598564	   -161.43014173	   -142.60310394	   -213.97268987	      0.00000000	      0.00000000	   -587.73607819	     -8.68554761	    -60.71827577	    145.72603211	    -95.53526604	   -682.05598833	      0.00000000	      0.00000000	     19.39723266	     52.61404042	     93.58480365	   -170.26439485	     27.09065907
      0.65500000	    -18.78700521	    134.14626396	     21.60736301	      3.51718983	      0.88567852	      0.03531141	   -204.03538547	   -154.84708145	   -160.59312561	   -204.80681785	      0.00000000	      0.00000000	   -589.44937444	     11.79325207	    -75.20063246	    141.49917263	    -95.51303910	   -712.13971954	      0.00000000	      0.00000000	     10.03311634	     56.27454756	    100.52711103	   -164.40939150	     19.93581382
      0.66000000	    -22.87723317	    127.04389889	     26.29202034	      3.53659580	      0.86205482	      0.02710026	   -194.84525336	   -144.69853026	   -174.25248105	   -194.86741746	      0.00000000	      0.00000000	   -579.65257667	     29.27592625	    -90.79905002	    136.07452605	    -94.08976840	   -741.14376175	      0.00000000	      0.00000000	      0.48291640	     61.45784162	    105.54847902	   -156.40213227	     14.01183942
      0.66500000	    -25.14255588	    118.17078554	     30.91783943	      3.55332652	      0.83223287	      0.01968625	   -188.33163629	   -131.80274201	   -183.36700880	   -184.38597606	      0.00000000	      0.00000000	   -560.69140355	     40.94942963	   -107.89736483	    129.92035519	    -91.98091673	   -768.81448089	      0.00000000	      0.00000000	    -10.07421999	     70.30807548	    107.98612802	   -146.81972226	      9.43399230
      0.67000000	    -25.36933755	    107.71811957	     34.97878923	      3.56668999	      0.79644112	      0.01374909	   -184.08789542	   -116.60926261	   -187.58576882	   -173.51936371	      0.00000000	      0.00000000	   -536.27715682	     45.05358821	   -126.23885957	    122.78025391	    -90.45007339	   -794.36292267	      0.00000000	      0.00000000	    -21.67015091	     85.04413570	    107.55478065	   -135.70870385	      6.10486501
      0.67500000	    -23.61958418	     95.46595652	     38.15816551	      3.57601503	      0.75453213	      0.00973383	   -181.39784812	    -99.02013750	   -186.31291111	   -162.42977113	      0.00000000	      0.00000000	   -510.74693084	     40.22058651	   -145.04597844	    113.86689571	    -90.96234497	   -816.39000834	      0.00000000	      0.00000000	    -33.37914416	    107.75287581	    104.21213357	   -122.56141730	      3.50199153
      0.68000000	    -20.18945520	     80.97601791	     40.47774216	      3.58056772	      0.70638726	      0.00753063	   -179.33534108	    -78.60876380	   -178.97216119	   -151.15181985	      0.00000000	      0.00000000	   -488.37438436	     25.13061956	   -163.11965851	    102.22276987	    -94.76847087	   -833.00438446	      0.00000000	      0.00000000	    -43.50146574	    140.50928083	     98.13036252	   -106.59896277	      0.81236228
      0.68500000	    -15.72048778	     63.71623453	     42.30403242	      3.57944265	      0.65210426	      0.00624028	   -176.57081564	    -54.92405663	   -165.32017303	   -139.18497242	      0.00000000	      0.00000000	   -472.55685597	     -0.92354180	   -178.82107661	     86.95089075	   -102.43463540	   -842.06923201	      0.00000000	      0.00000000	    -49.75692201	    185.47417800	     89.87226281	    -86.98312483	     -2.53473919
      0.69000000	    -11.19785659	     43.20075675	     44.14882964	      3.57172293	      0.59205299	      0.00451664	   -171.33274940	    -27.81340663	   -145.51566682	   -125.17004663	      0.00000000	      0.00000000	   -464.72126299	    -36.94951275	   -190.28210301	     67.41760582	   -113.60779347	   -841.65682494	      0.00000000	      0.00000000	    -49.59819730	    244.29761293	     80.49856187	    -63.04618317	     -6.33905124
      0.69500000	     -7.71579546	     19.39191384	     46.29462398	      3.55697114	      0.52699616	      0.00140912	   -161.74247991	      2.10603171	   -119.96638695	   -106.90059630	      0.00000000	      0.00000000	   -463.02967579	    -79.49348553	   -195.93037591	     43.66128012	   -127.28939316	   -830.68408002	      0.00000000	      0.00000000	    -41.02182143	    316.87769266	     71.41226435	    -34.81151622	     -9.62564111
      0.70000000	     -6.20216370	     -6.82773014	     48.48881081	      3.53566229	      0.45809207	     -0.00311790	   -146.26577833	     33.05931786	    -89.18578527	    -81.69314948	      0.00000000	      0.00000000	   -461.52290904	   -122.75455480	   -194.94912219	     16.83007855	   -142.35438418	   -809.40302533	      0.00000000	      0.00000000	    -23.73058789	    400.39202991	     64.05593014	     -3.53359846	    -11.18082615
      0.70500000	     -7.15910627	    -33.61285031	     49.94073823	      3.50918465	      0.38676879	     -0.00842021	   -124.19861781	     62.30691537	    -53.79106869	    -47.22714199	      0.00000000	      0.00000000	   -450.96884038	   -159.75966437	   -187.51044164	    -10.83383689	   -157.85324503	   -779.40870403	      0.00000000	      0.00000000	      0.14456323	    489.43254092	     59.50576589	     28.32876490	    -10.11580921
      0.71000000	    -10.36897294	    -58.63575317	     49.65260811	      3.47941443	      0.31472122	     -0.01376834	    -96.20718731	     86.94830154	    -14.75567927	     -2.70712236	      0.00000000	      0.00000000	   -422.00640179	   -184.37889021	   -174.89844201	    -36.56285816	   -172.96005143	   -743.17261079	      0.00000000	      0.00000000	     26.49776784	    577.30617181	     57.96044414	     57.78506298	     -6.11744948
      0.71500000	    -14.83166376	    -79.70978794	     46.94075475	      3.44818365	      0.24386296	     -0.01881178	    -64.47287005	    104.79901357	     26.08816383	     50.38807177	      0.00000000	      0.00000000	   -369.18057433	   -193.19398654	   -159.32236705	    -57.79103830	   -186.75037621	   -703.33882587	      0.00000000	      0.00000000	     50.79923421	    657.72496652	     58.51665504	     82.17045413	      0.54188210
      0.72000000	    -19.14871737	    -95.25094050	     41.79880554	      3.41700556	      0.17596519	     -0.02368810	    -32.06268101	    114.84825303	     65.79291798	    108.60121253	      0.00000000	      0.00000000	   -293.46853374	   -186.15012494	   -143.23404821	    -72.72490916	   -198.17131936	   -661.97856190	      0.00000000	      0.00000000	     69.93945806	    725.86303491	     59.57199303	     99.76199286	      9.14849505
      0.72500000	    -22.06119982	   -104.52013212	     34.81157707	      3.38707672	      0.11226194	     -0.02878523	     -1.92050400	    117.21947430	    100.78115082	    167.61027676	      0.00000000	      0.00000000	   -202.07589131	   -165.97385166	   -128.56729757	    -80.65255983	   -206.25651595	   -620.09675901	      0.00000000	      0.00000000	     83.36071712	    778.24412026	     59.52852538	    109.99942742	     18.74954841
      0.73000000	    -22.83681147	   -107.62547776	     26.81687097	      3.35925367	      0.05330912	     -0.03446062	     23.91461530	    112.86093608	    127.85386887	    223.35814780	      0.00000000	      0.00000000	   -105.99855354	   -137.01334918	   -116.33041261	    -81.85888719	   -210.09396060	   -577.75691378	      0.00000000	      0.00000000	     92.63657711	    811.59509710	     57.34766602	    113.32864687	     28.16116975
      0.73500000	    -21.45675253	   -105.30267542	     18.70078616	      3.33395323	     -0.00099124	     -0.04091190	     44.61598203	    103.20598447	    145.02983419	    272.67737067	      0.00000000	      0.00000000	    -16.66827374	   -103.97671000	   -106.50473280	    -77.23050809	   -208.54025656	   -534.59041150	      0.00000000	      0.00000000	     99.74269750	    821.78067814	     52.82575430	    110.80640108	     35.81893606
      0.74000000	    -18.50109933	    -98.65915867	     11.35249388	      3.31120895	     -0.05122308	     -0.04797884	     60.38353327	     89.91199320	    151.71391995	    313.51211477	      0.00000000	      0.00000000	     56.98924717	    -70.92580057	    -98.15432468	    -68.00655258	   -200.53514100	   -489.90661525	      0.00000000	      0.00000000	    105.64024411	    804.50620660	     46.48918362	    103.71993248	     39.95597518
      0.74500000	    -14.73143511	    -89.03425255	      5.58409671	      3.29082352	     -0.09805538	     -0.05474973	     71.95209747	     74.69339284	    148.35152848	    345.01717266	      0.00000000	      0.00000000	    110.27813214	    -40.92186494	    -89.80162121	    -55.86429627	   -186.19430410	   -442.34745693	      0.00000000	      0.00000000	    110.23849715	    757.81083637	     39.12799805	     93.39230352	     39.27743531
      0.75000000	    -10.66064889	    -77.88359347	      1.94669600	      3.27233614	     -0.14173654	     -0.05937149	     80.12428536	     59.19186564	    136.19630509	    367.53076659	      0.00000000	      0.00000000	    143.01425103	    -16.36178102	    -80.03743026	    -42.92980363	   -167.54083758	   -389.98057077	      0.00000000	      0.00000000	    113.00776731	    684.03741976	     31.29452896	     81.10408115	     33.64596960
      0.75500000	     -6.40015399	    -66.59417110	      0.54853687	      3.25486855	     -0.18186401	     -0.05962665	     85.54704912	     44.81278361	    117.35342629	    382.28511938	      0.00000000	      0.00000000	    158.44355457	      0.72081760	    -68.13821713	    -31.39569325	   -147.85635695	   -331.27037677	      0.00000000	      0.00000000	    113.31465278	    589.55193419	     23.10589950	     68.04634965	     24.30601855
      0.76000000	     -1.78153493	    -56.28106496	      1.04640394	      3.23719103	     -0.21769456	     -0.05412972	     88.69875591	     32.51534488	     94.56724999	    390.92403577	      0.00000000	      0.00000000	    161.31693194	      9.22125127	    -54.45503921	    -22.93025558	   -129.89539647	   -266.32276782	      0.00000000	      0.00000000	    110.59931562	    483.00937911	     14.36400966	     55.28552541	     13.51112364
      0.76500000	      3.50800300	    -47.55747402	      2.82805650	      3.21811759	     -0.24878547	     -0.04314120	     89.85605390	     22.56957153	     70.56160237	    395.07952753	      0.00000000	      0.00000000	    156.13720666	      9.96816054	    -40.52986018	    -18.15982899	   -114.13428113	   -197.53977020	      0.00000000	      0.00000000	    104.81919682	    373.58638533	      4.70625626	     43.58527936	      3.62140650
      0.77000000	      9.87151589	    -40.27347719	      5.23179509	      3.19701128	     -0.27555607	     -0.02841328	     89.02238432	     14.36393314	     47.44284719	    396.21458191	      0.00000000	      0.00000000	    146.42768180	      5.69059024	    -28.85045823	    -16.38015796	    -98.08278118	   -129.25140235	      0.00000000	      0.00000000	     97.10105104	    269.21636479	     -6.31189850	     33.03108209	     -3.90530295
      0.77500000	     17.60631004	    -33.43842733	      7.74232314	      3.17411155	     -0.29953455	     -0.01256294	     86.12791455	      6.47626213	     26.45339025	    395.74272616	      0.00000000	      0.00000000	    135.12446994	     -0.51176710	    -22.02262612	    -15.66669826	    -76.99708257	    -66.44133312	      0.00000000	      0.00000000	     89.99516804	    174.59039652	    -18.95666080	     22.82814855	     -9.04318239
      0.78000000	     26.59257145	    -25.56569264	     10.16373914	      3.15046405	     -0.32311606	      0.00147238	     81.45148383	     -2.85671803	      7.91112983	    395.16719152	      0.00000000	      0.00000000	    125.27152918	     -6.81841743	    -21.60069186	    -13.50845813	    -45.88459612	    -13.06058554	      0.00000000	      0.00000000	     86.70704966	     90.02274952	    -32.95492179	     11.67669396	    -13.05246139
      0.78500000	     36.27573083	    -15.35160307	     12.64190277	      3.12742817	     -0.34881975	      0.01091339	     75.71680557	    -15.03074052	     -8.62628291	    395.89665418	      0.00000000	      0.00000000	    119.80853700	    -13.13973315	    -27.39237803	     -7.78063962	     -2.04409008	     29.35706491	      0.00000000	      0.00000000	     89.49066171	     12.35770988	    -47.53015757	     -1.42262832	    -17.84296622
      0.79000000	     46.00351664	     -2.28868719	     15.47884597	      3.10606303	     -0.37846169	      0.01374557	     69.73006213	    -30.46715096	    -23.84816277	    398.76362691	      0.00000000	      0.00000000	    120.36215848	    -20.63539149	    -37.66248357	      2.44250570	     53.19311434	     62.11435846	      0.00000000	      0.00000000	     98.13030513	    -62.51654168	    -61.85899834	    -16.54836620	    -25.14465102
      0.79500000	     55.28453957	     13.11399808	     18.90808633	      3.08679500	     -0.41271838	      0.00940979	     64.06915000	    -48.35726916	    -38.07115525	    403.64957638	      0.00000000	      0.00000000	    126.20883750	    -30.98792968	    -49.81125511	     16.63107077	    114.23411105	     88.66451213	      0.00000000	      0.00000000	    109.14906468	   -136.96386792	    -75.38775359	    -32.82654488	    -35.82073139
      0.80000000	     63.75498041	     29.52249315	     22.96439186	      3.06952296	     -0.45114087	     -0.00091960	     59.12402642	    -66.86712640	    -50.88106705	    409.51342214	      0.00000000	      0.00000000	    134.24959666	    -45.40238867	    -61.07008352	     33.13743781	    172.44116770	    113.18774534	      0.00000000	      0.00000000	    115.85681362	   -210.33342595	    -87.75757166	    -48.81933627	    -49.58275158
      0.80500000	     71.08472421	     45.27136512	     27.40297902	      3.05403424	     -0.49246884	     -0.01488935	     55.24906616	    -83.85977130	    -61.26218226	    414.88186506	      0.00000000	      0.00000000	    140.23193131	    -63.57653854	    -69.21928237	     49.97334907	    218.61555078	    138.91360943	      0.00000000	      0.00000000	    109.69276129	   -280.19012486	    -98.62408542	    -63.03828884	    -65.16883771
      0.81000000	     77.02983169	     58.96343455	     31.67206715	      3.04040788	     -0.53516542	     -0.02993324	     52.76357321	    -97.85162883	    -68.20934534	    418.62148838	      0.00000000	      0.00000000	    140.97132073	    -83.65834002	    -73.23143985	     65.63623548	    245.78820182	    166.89292683	      0.00000000	      0.00000000	     83.34139506	   -344.54170213	   -107.64846102	    -74.43085018	    -80.80308126
      0.81500000	     81.51663104	     69.80114209	     35.07045861	      3.02899179	     -0.57807628	     -0.04394310	     51.88635291	   -108.46675050	    -71.36657924	    420.48217981	      0.00000000	      0.00000000	    136.12060491	   -103.42230209	    -73.33350302	     79.37568707	    250.71755138	    196.08914125	      0.00000000	      0.00000000	     34.61822241	   -402.24335653	   -114.61764771	    -82.59177945	    -94.63943061
      0.82000000	     84.47427763	     77.50662747	     37.09099225	      3.01981191	     -0.62101303	     -0.05556180	     52.92060939	   -116.07631924	    -71.11424114	    421.05234400	      0.00000000	      0.00000000	    127.98413106	   -121.40654563	    -70.18739077	     90.81167639	    233.91097212	    224.80490498	      0.00000000	      0.00000000	    -31.29851169	   -451.94996916	   -119.39818271	    -87.59332407	   -105.13348622
      0.82500000	     85.39072512	     82.20520155	     37.73150696	      3.01182647	     -0.66490353	     -0.06430678	     56.73574456	   -121.26043322	    -68.14653311	    421.34104821	      0.00000000	      0.00000000	    119.78303211	   -136.98657330	    -63.70394324	     99.60882545	    199.33428922	    252.21537189	      0.00000000	      0.00000000	   -103.17424307	   -492.21295006	   -121.58202904	    -89.80963042	   -111.49016677
      0.83000000	     83.08690874	     84.58498081	     37.55454772	      3.00265041	     -0.71109908	     -0.07046954	     64.97272833	   -124.76165275	    -63.09700291	    422.34956791	      0.00000000	      0.00000000	    113.98671013	   -149.83171178	    -52.50146276	    105.70678402	    153.97567503	    278.95536244	      0.00000000	      0.00000000	   -167.93992033	   -522.49724868	   -120.27406780	    -90.07484709	   -114.08421410
      0.83500000	     76.25024447	     86.08704665	     37.45785508	      2.98900064	     -0.75991274	     -0.07477799	     79.33849782	   -127.77509698	    -56.52661512	    424.74061694	      0.00000000	      0.00000000	    111.64306651	   -159.62419901	    -34.55067055	    109.76212917	    106.50152699	    306.92990432	      0.00000000	      0.00000000	   -214.99063669	   -543.10280800	   -114.62430708	    -89.90782457	   -114.54556213
      0.84000000	     64.49415607	     88.67497758	     38.31956262	      2.96765052	     -0.80927985	     -0.07809035	    100.28434381	   -131.94806367	    -49.10489786	    428.60145708	      0.00000000	      0.00000000	    112.53715976	   -166.23031518	     -8.51725365	    113.20016322	     65.28424891	    338.86551886	      0.00000000	      0.00000000	   -238.39736186	   -554.35416778	   -104.87203589	    -91.25559408	   -115.39531831
      0.84500000	     49.05535843	     94.09237110	     40.74013075	      2.93655089	     -0.85459544	     -0.08125190	    126.14298903	   -138.76852347	    -41.67073472	    433.31395142	      0.00000000	      0.00000000	    115.61589406	   -169.95011167	     25.17349446	    117.70509359	     36.86990201	    377.59252085	      0.00000000	      0.00000000	   -237.15582365	   -556.64650467	    -92.92884648	    -95.64494237	   -119.31034566
      0.85000000	     32.65397502	    102.96825518	     44.98312012	      2.89581249	     -0.88984670	     -0.08498766	    153.28874710	   -148.60012912	    -35.05652684	    437.50648002	      0.00000000	      0.00000000	    119.35324632	   -171.39113472	     63.95472608	    124.45288142	     25.23226805	    424.88927878	      0.00000000	      0.00000000	   -214.38912405	   -551.28777880	    -82.01454801	   -103.21858857	   -128.19196630
      0.85500000	     18.81105339	    114.23390701	     51.05628802	      2.84820376	     -0.90916770	     -0.08973268	    176.99143887	   -159.90088361	    -29.80817080	    439.10587792	      0.00000000	      0.00000000	    122.10213682	   -170.96006944	    103.16814451	    133.47322577	     31.53976927	    480.11187595	      0.00000000	      0.00000000	   -175.78254817	   -540.90846259	    -75.74178519	   -112.22285003	   -142.38368157
      0.86000000	     10.95103971	    125.11820201	     58.77103405	      2.79885096	     -0.90805815	     -0.09529124	    192.64341665	   -169.09590145	    -25.96974687	    435.65719187	      0.00000000	      0.00000000	    122.54040276	   -168.48646226	    136.54732803	    143.31049381	     54.18044496	    539.28338649	      0.00000000	      0.00000000	   -127.30598659	   -528.41984998	    -77.06568212	   -119.23449176	   -160.40445723
      0.86500000	     11.29102678	    131.82419775	     67.69024592	      2.75413590	     -0.88431623	     -0.10042628	    197.33785584	   -171.42639804	    -23.01678538	    425.02007163	      0.00000000	      0.00000000	    120.03999439	   -163.25550108	    157.56189770	    151.13957524	     88.91549887	    595.30768623	      0.00000000	      0.00000000	    -73.11651509	   -514.77237548	    -87.14301766	   -120.16298871	   -179.31029007
      0.87000000	     19.73578110	    130.80275999	     77.02287043	      2.72017074	     -0.83898860	     -0.10295018	    191.37742360	   -162.74758471	    -19.95053930	    406.24341633	      0.00000000	      0.00000000	    114.76041550	   -154.36398449	    161.48546051	    153.56899866	    129.36914026	    639.34124464	      0.00000000	      0.00000000	    -15.17977195	   -497.58381420	   -104.35968462	   -111.76611486	   -195.46643148
      0.87500000	     33.56359758	    120.10658561	     85.52348771	      2.70136128	     -0.77688834	     -0.10067546	    178.66038020	   -141.47605603	    -15.46657865	    380.13533066	      0.00000000	      0.00000000	    107.55337857	   -141.33395830	    146.99222870	    147.92279127	    168.13446652	    662.79122893	      0.00000000	      0.00000000	     45.08466788	   -472.43417411	   -124.30420794	    -92.98812084	   -205.38038057
      0.88000000	     48.51428137	    100.06694733	     91.52040290	      2.69942369	     -0.70569533	     -0.09287125	    165.20140684	   -109.42928435	     -8.18252467	    349.07106150	      0.00000000	      0.00000000	     99.78127064	   -124.58925413	    116.13640051	    133.25353083	    198.33202307	    659.39661115	      0.00000000	      0.00000000	    104.98208138	   -435.89485010	   -141.22431974	    -65.33453388	   -206.43883367
      0.88500000	     60.71922820	     72.99063420	     93.27383412	      2.71303762	     -0.63365681	     -0.08131488	    156.49734568	    -71.04595145	      2.96872520	    316.12438062	      0.00000000	      0.00000000	     93.09597282	   -105.30145066	     72.99169546	    110.53519137	    215.18793903	    626.95620003	      0.00000000	      0.00000000	    160.64454479	   -387.70798636	   -150.31871714	    -32.14267798	   -197.52882412
      0.89000000	     68.12632178	     42.21713543	     89.55162200	      2.73824436	     -0.56721256	     -0.06986052	    155.50396728	    -31.64522128	     18.32718028	    284.11144871	      0.00000000	      0.00000000	     89.23986985	    -84.80590820	     22.28245225	     82.07520036	    217.07313606	    568.23602269	      0.00000000	      0.00000000	    208.91923693	   -330.72443719	   -149.42401549	      2.63666501	   -179.35510392
      0.89500000	     70.68262347	     11.04052679	     80.04133040	      2.76956920	     -0.50966368	     -0.06246127	    162.27644959	      4.31393788	     37.37965913	    254.92404182	      0.00000000	      0.00000000	     89.69316473	    -64.07021243	    -31.21886112	     50.54179686	    205.48650313	    490.65843340	      0.00000000	      0.00000000	    248.85692752	   -269.32128939	   -139.27579114	     35.52366092	   -154.24038724
      0.90000000	     69.60744576	    -18.06871782	     65.46638545	      2.80153931	     -0.46111662	     -0.06101565	    174.85604603	     34.31627000	     58.87018899	    229.19891874	      0.00000000	      0.00000000	     95.08920060	    -43.43681197	    -82.88325464	     18.17867038	    184.04084828	    404.64456914	      0.00000000	      0.00000000	    281.29821210	   -207.78302904	   -122.65349934	     64.16159480	   -125.51183537
      0.90500000	     66.43481845	    -43.61339615	     47.48714253	      2.83000503	     -0.41948811	     -0.06435379	    190.49408673	     57.85075050	     80.94042079	    206.44129034	      0.00000000	      0.00000000	    104.85389276	    -22.84596404	   -128.59691568	    -13.33287285	    157.01718996	    320.93586700	      0.00000000	      0.00000000	    307.28393568	   -149.52547567	   -103.10858461	     87.34465648	    -96.81389967
      0.91000000	     62.26323705	    -64.71221244	     28.36921746	      2.85275184	     -0.38190672	     -0.06866990	    206.71246144	     75.61336273	    101.36385188	    185.56789427	      0.00000000	      0.00000000	    117.37205364	     -2.48642066	   -165.34975538	    -42.51633467	    128.10700398	    247.78420117	      0.00000000	      0.00000000	    326.84600174	    -97.22983435	    -83.74983122	    104.55972403	    -71.53307513
      0.91500000	     57.38466639	    -80.81374958	     10.47434921	      2.86933740	     -0.34564370	     -0.06909078	    222.01041413	     88.63336902	    117.96503080	    165.43986688	      0.00000000	      0.00000000	    130.37140185	     16.79944895	   -191.64741381	    -67.91262989	     99.86236263	    189.20521433	      0.00000000	      0.00000000	    338.90669597	    -53.21177458	    -66.38112031	    115.63902434	    -52.24765808
      0.92000000	     51.34315219	    -91.80313973	     -4.18992556	      2.88055116	     -0.30833140	     -0.06168986	    236.03038909	     97.94920610	    129.07121129	    145.06484384	      0.00000000	      0.00000000	    141.32085979	     33.83807485	   -207.49000079	    -88.39283647	     73.97289618	    145.02281363	      0.00000000	      0.00000000	    342.05436479	    -19.15953513	    -51.24827606	    120.87872933	    -40.17479524
      0.92500000	     43.44222584	    -98.16642523	    -14.27961508	      2.88791026	     -0.26785948	     -0.04502134	    249.05267882	    104.61998871	    133.82173795	    123.60228110	      0.00000000	      0.00000000	    148.02385550	     47.61629497	   -214.14693467	   -103.52446867	     51.88246996	    112.29361300	      0.00000000	      0.00000000	    335.47446734	      4.56956362	    -37.53254619	    121.24341315	    -34.82853419
      0.93000000	     33.54128692	   -100.81400968	    -19.36063733	      2.89321838	     -0.22234516	     -0.02057249	    261.05565874	    109.56049052	    132.28735572	    100.40456368	      0.00000000	      0.00000000	    149.33199517	     57.23571205	   -214.06561394	   -113.48505527	     35.11595927	     87.00199132	      0.00000000	      0.00000000	    319.41976564	     19.10153260	    -24.36494094	    118.17373500	    -34.17569944
      0.93500000	     22.61031151	   -100.71643284	    -19.99069067	      2.89802105	     -0.17039050	      0.00787312	    271.05986660	    113.26477960	    125.37354164	     75.11509239	      0.00000000	      0.00000000	    145.51193995	     61.75100070	   -210.71259266	   -118.73082500	     25.06430454	     65.31671450	      0.00000000	      0.00000000	    295.19242087	     26.50067439	    -11.67831074	    113.14762253	    -35.44688824
      0.94000000	     12.50925554	    -98.71567893	    -17.49792045	      2.90304082	     -0.11161628	      0.03567021	    277.39583518	    115.81853618	    114.56152245	     47.75890254	      0.00000000	      0.00000000	    138.03065528	     60.59692909	   -207.88244429	   -119.89243330	     22.34829215	     44.30937179	      0.00000000	      0.00000000	    264.92316950	     29.19349354	     -0.27041389	    107.39484565	    -36.32256349
      0.94500000	      5.10182497	    -95.54653662	    -13.57119991	      2.90798187	     -0.04706348	      0.05901578	    278.68282825	    117.22626625	    101.65333650	     18.76084839	      0.00000000	      0.00000000	    128.96760016	     54.10408893	   -208.60165393	   -117.89592825	     26.11508155	     22.15866956	      0.00000000	      0.00000000	    231.19604517	     29.49225205	      8.82450809	    101.81073053	    -35.75012588
      0.95000000	      1.39691610	    -91.95610057	     -9.80721975	      2.91207368	      0.02110165	      0.07603309	    274.59063572	    117.78828396	     88.50014844	    -11.25310028	      0.00000000	      0.00000000	    120.25713043	     43.31823938	   -214.31821066	   -114.07870686	     33.82273573	     -2.01735897	      0.00000000	      0.00000000	    196.49020717	     28.97711815	     15.02310103	     97.04297521	    -33.91060890
      0.95500000	      1.26039957	    -88.83612032	     -7.27112946	      2.91521700	      0.09059436	      0.08666926	    265.79123002	    118.28418507	     76.56238235	    -41.88771166	      0.00000000	      0.00000000	    112.93676573	     29.64295763	   -224.82572517	   -110.17236810	     41.91239060	    -28.38107661	      0.00000000	      0.00000000	    162.66789467	     28.19417542	     18.50470471	     93.76861519	    -31.65165293
      0.96000000	      3.66554011	    -87.08471996	     -6.29962978	      2.91888069	      0.15997344	      0.09195944	    253.43414938	    119.68101477	     66.54057299	    -73.26597451	      0.00000000	      0.00000000	    106.84865934	     15.06714729	   -238.77874494	   -107.89719640	     47.09986683	    -56.55796598	      0.00000000	      0.00000000	    130.63202659	     27.22648721	     20.12475302	     92.73503022	    -29.99606664
      0.96500000	      7.18143086	    -87.09526783	     -6.71638707	      2.92581393	      0.22882056	      0.09358261	    238.73746014	    122.42169795	     58.43831492	   -105.80409261	      0.00000000	      0.00000000	    101.09294245	      2.32167049	   -254.39305059	   -108.16155279	     47.52645545	    -85.89084973	      0.00000000	      0.00000000	    100.04860766	     26.50760405	     21.04211117	     94.21499397	    -29.88646878
      0.97000000	     10.53111512	    -88.45148921	     -8.15042617	      2.93853944	      0.29726268	      0.09373918	    222.72981294	    126.04501111	     51.82005178	   -139.70623527	      0.00000000	      0.00000000	     94.94016170	     -6.06788151	   -270.03047766	   -110.64977993	     43.15023417	   -115.60170248	      0.00000000	      0.00000000	     69.40912545	     26.89357380	     22.17758080	     97.53978119	    -31.94919602
      0.97500000	     13.04866236	    -90.28772089	    -10.13910928	      2.95775141	      0.36546644	      0.09483846	    206.00010076	    129.60550539	     45.89511418	   -174.70115983	      0.00000000	      0.00000000	     88.55227692	     -9.40420951	   -284.50671253	   -114.36218833	     35.21974368	   -144.69652270	      0.00000000	      0.00000000	     36.77901849	     29.18922507	     23.78643706	    101.44809547	    -36.24464929
      0.98000000	     14.69553219	    -91.87172748	    -12.22258261	      2.98202852	      0.43330938	      0.09900574	    188.74308121	    132.33446738	     39.71843876	   -210.14434189	      0.00000000	      0.00000000	     82.83853521	     -9.54306691	   -297.01295856	   -118.44122288	     25.18961434	   -171.87983338	      0.00000000	      0.00000000	      0.75655263	     33.88159983	     25.57656716	    104.77988559	    -42.17544109
      0.98500000	     15.61455401	    -92.87631550	    -14.23800444	      3.00910970	      0.50014680	      0.10771339	    171.19922322	    133.98904493	     32.82015652	   -245.30150655	      0.00000000	      0.00000000	     78.42816011	     -9.81088346	   -306.79410734	   -122.48486348	     13.78261238	   -195.72145861	      0.00000000	      0.00000000	    -39.06322645	     41.14653860	     27.34622940	    106.78408049	    -48.59146524
      0.99000000	     15.81024693	    -93.40652889	    -16.47854894	      3.03735672	      0.56487765	      0.12140925	    153.84058401	    134.96683679	     25.71514734	   -279.67183957	      0.00000000	      0.00000000	     74.85565921	    -12.93542878	   -313.07433522	   -126.47093220	      0.82901888	   -214.91173566	      0.00000000	      0.00000000	    -82.14540636	     50.83382355	     29.36376008	    107.19237196	    -54.08100685
      0.99500000	     15.34091973	    -93.88498634	    -19.39023471	      3.06581473	      0.62625721	      0.13907103	    136.97077789	    136.12319789	     19.58691540	   -313.11655221	      0.00000000	      0.00000000	     70.90125780	    -19.63925707	   -315.41641716	   -130.57503420	    -14.01668973	   -228.40799833	      0.00000000	      0.00000000	   -127.32008972	     62.41278552	     31.95850654	    106.30886243	    -57.44871034
      1.00000000	     14.52919695	    -94.72960101	    -23.13581750	      3.09297809	      0.68287977	      0.15828352	    120.51794127	    138.13800803	     15.44563019	   -345.57976811	      0.00000000	      0.00000000	     65.58627046	    -28.65654065	   -313.92987404	   -134.82892422	    -30.39133465	   -235.52512668	      0.00000000	      0.00000000	   -173.18907450	     74.95011716	     34.96343049	    104.84372701	    -58.12666543
      1.00500000	     13.62621518	    -96.04672018	    -27.50299358	      3.11611997	      0.73291763	      0.17615869	    104.59021262	    140.93973745	     13.62280670	   -376.70898601	      0.00000000	      0.00000000	     58.79258495	    -37.68418583	   -308.85358866	   -138.82470763	    -47.08872781	   -236.10093870	      0.00000000	      0.00000000	   -218.52170738	     87.15246617	     37.92862836	    103.47283170	    -56.22238153
      1.01000000	     12.35097186	    -97.65838055	    -32.02338282	      3.13245435	      0.77458040	      0.19036784	     89.93446485	    143.81860961	     13.75745315	   -405.94990029	      0.00000000	      0.00000000	     51.23041648	    -44.46440902	   -300.10745607	   -141.89809879	    -62.71654333	   -230.73145484	      0.00000000	      0.00000000	   -262.54024898	     97.60710285	     40.79613175	    102.61987932	    -52.39255363
      1.01500000	     10.12862518	    -99.35640848	    -35.95898156	      3.14112642	      0.80734447	      0.19954440	     77.28879642	    146.02734787	     14.84178721	   -433.10617370	      0.00000000	      0.00000000	     44.02589284	    -47.57714033	   -287.68876001	   -143.70841443	    -76.42358735	   -220.93342533	      0.00000000	      0.00000000	   -304.97224767	    105.28430859	     43.93768680	    102.63468084	    -47.88604677
      1.02000000	      6.85389142	   -101.01625048	    -38.34675484	      3.14423290	      0.83249920	      0.20323774	     66.25097864	    147.17205427	     15.35426635	   -458.71671024	      0.00000000	      0.00000000	     38.15676499	    -46.86139659	   -272.60041199	   -144.55419409	    -88.22203283	   -209.08676262	      0.00000000	      0.00000000	   -345.82467424	    110.06328737	     47.51005213	    103.89445952	    -44.50880475
      1.02500000	      3.18198409	   -102.49650294	    -38.44789112	      3.14624697	      0.85210941	      0.20192103	     55.14295291	    147.14857235	     13.78903113	   -483.82320148	      0.00000000	      0.00000000	     33.87274876	    -43.38128310	   -257.07776313	   -145.04484013	    -98.92031168	   -198.03768280	      0.00000000	      0.00000000	   -385.07545736	    112.83238557	     51.17719109	    106.51905519	    -43.98212036
      1.03000000	     -0.05351817	   -103.57752810	    -36.33497418	      3.15225689	      0.86734325	      0.19709263	     42.18343253	    145.94393254	      9.30488375	   -509.38440957	      0.00000000	      0.00000000	     30.36174451	    -38.86215209	   -243.56242247	   -145.53155169	   -109.77324568	   -190.30256072	      0.00000000	      0.00000000	   -422.40434109	    114.92036256	     54.64287977	    110.07042764	    -46.84790117
      1.03500000	     -2.73721906	   -104.00010794	    -33.03198839	      3.16583854	      0.87752809	      0.19117618	     26.95118287	    143.50832674	      1.96666092	   -535.78736319	      0.00000000	      0.00000000	     26.10460390	    -34.81559800	   -233.14598388	   -145.81499274	   -121.94447921	   -187.10579428	      0.00000000	      0.00000000	   -456.88814998	    117.32676030	     58.39651955	    113.57693502	    -51.83899161
      1.04000000	     -5.88427388	   -103.43718921	    -30.05716454	      3.18770649	      0.88040848	      0.18700421	     10.97606624	    139.62524661	     -7.49080698	   -562.66805398	      0.00000000	      0.00000000	     19.97183260	    -31.71636994	   -224.74639985	   -145.20948002	   -135.99431004	   -187.84248501	      0.00000000	      0.00000000	   -486.88218598	    120.54452597	     63.90699778	    115.75917934	    -56.44846722
      1.04500000	    -11.14083283	   -101.48060501	    -28.66170469	      3.21595470	      0.87346635	      0.18688449	     -3.07742846	    133.89902874	    -18.18827314	   -589.14397101	      0.00000000	      0.00000000	     12.20842860	    -28.53094510	   -215.77189822	   -142.91375174	   -151.61413039	   -190.41965913	      0.00000000	      0.00000000	   -510.45400528	    124.94040604	     72.93405755	    115.40357017	    -58.40355737
      1.05000000	    -19.69141430	    -97.80371579	    -29.19143198	      3.24740037	      0.85558462	      0.19164329	    -13.08602762	    126.02155863	    -29.67162864	   -614.36249285	      0.00000000	      0.00000000	      4.31819639	    -22.94448724	   -203.78659781	   -138.51051314	   -167.60819717	   -192.26662106	      0.00000000	      0.00000000	   -526.12897696	    130.88064935	     86.36886820	    111.86560983	    -56.91860181
      1.05500000	    -31.40423244	    -92.31053563	    -31.01015360	      3.27866021	      0.82785470	      0.20033485	    -18.69668018	    116.05926469	    -42.10304890	   -637.89189615	      0.00000000	      0.00000000	     -2.05659449	    -12.34262891	   -187.92057663	   -132.11260025	   -182.01718078	   -191.37423665	      0.00000000	      0.00000000	   -533.32832582	    138.23489278	    103.45475375	    105.30497408	    -52.83201551
      1.06000000	    -44.69581792	    -85.05910837	    -33.08265202	      3.30631239	      0.79298238	      0.21084236	    -21.37226336	    104.42658391	    -55.86197516	   -659.56007929	      0.00000000	      0.00000000	     -6.15226234	      5.17570714	   -169.28822671	   -123.95575251	   -192.42674333	   -186.89249108	      0.00000000	      0.00000000	   -532.35468963	    145.71441116	    121.78759628	     96.37353321	    -47.74104839
      1.06500000	    -57.00146448	    -76.10171984	    -34.71318683	      3.32678260	      0.75393314	      0.22079625	    -23.57782772	     91.63126734	    -70.97011227	   -678.92619950	      0.00000000	      0.00000000	     -8.10156411	     30.60022539	   -150.49181724	   -113.91511903	   -196.49358154	   -179.12834262	      0.00000000	      0.00000000	   -524.26729078	    150.72004934	    137.92372614	     85.69507617	    -42.95852891
      1.07000000	    -65.68775491	    -65.42075883	    -35.84823051	      3.33682789	      0.71276108	      0.22819677	    -27.61609275	     78.03739001	    -86.90628203	   -694.90180297	      0.00000000	      0.00000000	     -8.15788968	     64.54576075	   -134.42275050	   -101.44085226	   -192.47662279	   -168.99835146	      0.00000000	      0.00000000	   -510.80568274	    150.06029935	    148.46639078	     73.56821033	    -39.00381953
      1.07500000	    -69.21720076	    -52.91979126	    -36.84268019	      3.33470692	      0.67009318	      0.23172025	    -34.45159614	     63.70930954	   -102.93811993	   -705.82870232	      0.00000000	      0.00000000	     -6.04957292	    107.84728391	   -122.69895664	    -85.88510097	   -179.53119643	   -157.24104254	      0.00000000	      0.00000000	   -494.13394911	    141.20822239	    151.45085062	     59.93139859	    -35.79038314
      1.08000000	    -67.87083030	    -38.49093615	    -37.95885857	      3.32126685	      0.62537905	      0.23090186	    -43.19342163	     48.40620068	   -118.74282866	   -709.94810450	      0.00000000	      0.00000000	     -0.96886908	    161.78895265	   -114.69781858	    -67.00071775	   -157.77156089	   -143.88781540	      0.00000000	      0.00000000	   -476.37668632	    123.12420402	    147.23941299	     44.55197206	    -33.16065920
      1.08500000	    -63.34287662	    -22.26046072	    -38.98783747	      3.29994042	      0.57771433	      0.22615208	    -51.78073525	     31.85841506	   -134.80759499	   -705.93670125	      0.00000000	      0.00000000	      8.11127866	    227.71508381	   -108.06806665	    -45.39966299	   -128.25088101	   -128.31285559	      0.00000000	      0.00000000	   -459.34699709	     96.06536414	    138.10774204	     27.44927001	    -31.23576747
      1.09000000	    -57.60146340	     -4.86535946	    -39.30627156	      3.27533158	      0.52659278	      0.21853808	    -58.26015136	     14.20742466	   -152.04031353	   -693.18544420	      0.00000000	      0.00000000	     22.07459074	    305.87382144	   -100.22205787	    -22.65406636	    -92.84618152	   -109.64325480	      0.00000000	      0.00000000	   -444.51253416	     60.93370604	    126.86212750	      9.29302801	    -30.33710621
      1.09500000	    -52.08720563	     12.49578793	    -38.24868077	      3.25125798	      0.47206043	      0.20945649	    -61.50446435	     -3.70273015	   -170.75752647	   -671.80570206	      0.00000000	      0.00000000	     41.05972960	    393.88660018	    -89.41828857	     -0.95385496	    -53.90545614	    -87.03501917	      0.00000000	      0.00000000	   -432.67513330	     19.02189712	    115.68914436	     -8.55984067	    -30.68508678
      1.10000000	    -47.63261819	     28.28414269	    -35.38246487	      3.22956135	      0.41450224	      0.20034510	    -61.14481950	    -20.36351330	   -189.89857353	   -642.59757097	      0.00000000	      0.00000000	     63.71831221	    485.73641886	    -74.86690370	     17.37957344	    -13.79412784	    -59.65490215	      0.00000000	      0.00000000	   -423.25612032	    -27.63250765	    105.87165234	    -24.40572727	    -32.19084347
      1.10500000	    -44.64251016	     41.00510979	    -30.56862193	      3.21014140	      0.35457457	      0.19246836	    -57.35096898	    -33.94684997	   -206.91216915	   -607.12968275	      0.00000000	      0.00000000	     86.96512750	    572.03050819	    -56.42204243	     30.32888754	     25.33522299	    -26.63996840	      0.00000000	      0.00000000	   -413.73547206	    -75.71041089	     98.01070991	    -36.70532862	    -34.43815948
      1.11000000	    -43.12738619	     49.58673774	    -24.00367197	      3.19171612	      0.29335040	      0.18680813	    -50.85986240	    -42.78870085	   -218.16999353	   -567.79354704	      0.00000000	      0.00000000	    106.60978671	    641.71800658	    -34.49845563	     36.61744258	     61.57775958	     12.65033666	      0.00000000	      0.00000000	   -399.66640080	   -120.59328265	     92.17969379	    -44.51850105	    -36.77715749
      1.11500000	    -42.62050419	     53.60464866	    -16.31201546	      3.17272913	      0.23238978	      0.18406694	    -43.05063467	    -45.84456451	   -219.82886747	   -527.47230579	      0.00000000	      0.00000000	    118.74384773	    684.92985646	    -10.25488895	     36.10649944	     93.35443426	     58.09122836	      0.00000000	      0.00000000	   -375.50077893	   -157.26312474	     87.84330178	    -47.68051856	    -38.42840055
      1.12000000	    -42.19617040	     53.34644551	     -8.55493023	      3.15207954	      0.17348652	      0.18465536	    -35.70897447	    -43.04050868	   -209.05408182	   -488.68763517	      0.00000000	      0.00000000	    121.30640267	    695.95406364	     14.34251579	     29.96077920	    119.52911093	    108.31223301	      0.00000000	      0.00000000	   -336.41800169	   -181.74207680	     83.78795864	    -46.74630431	    -38.53084552
      1.12500000	    -40.73125579	     49.73417384	     -2.04816230	      3.12946465	      0.11808289	      0.18858597	    -30.41209543	    -35.38615638	   -185.14450676	   -452.65334881	      0.00000000	      0.00000000	    114.83286777	    674.75615479	     36.90030275	     20.41003226	    139.44405742	    160.69258018	      0.00000000	      0.00000000	   -280.54127297	   -192.29381079	     78.42337292	    -42.81368351	    -36.20988389
      1.13000000	    -37.31452943	     44.07226336	      2.02462186	      3.10529432	      0.06673728	      0.19535176	    -27.86072567	    -24.74090933	   -150.17458320	   -418.80728559	      0.00000000	      0.00000000	    101.93726347	    626.40154442	     55.31200802	     10.09279075	    152.89704558	    211.96142342	      0.00000000	      0.00000000	   -210.09256279	   -189.99622144	     70.44073920	    -37.24128594	    -30.87525117
      1.13500000	    -31.50413447	     37.71175645	      3.11311149	      3.08035995	      0.01915213	      0.20380370	    -27.64352272	    -13.38968289	   -109.08165714	   -385.00533805	      0.00000000	      0.00000000	     86.25590708	    559.53439556	     68.32934983	      1.26309162	    160.17873897	    259.08561388	      0.00000000	      0.00000000	   -130.69891134	   -178.74581469	     59.30462681	    -31.32672034	    -22.72432002
      1.14000000	    -23.27602593	     31.81144936	      1.60981681	      3.05546364	     -0.02526339	      0.21207585	    -28.62521110	     -3.61633042	    -68.74674670	   -348.31483434	      0.00000000	      0.00000000	     71.52840295	    484.64787353	     75.66307536	     -4.70799493	    162.13806615	    299.95108130	      0.00000000	      0.00000000	    -49.51009429	   -164.50262307	     45.18960397	    -26.09538200	    -12.99487629
      1.14500000	    -12.84113805	     27.19576691	     -1.37058234	      3.03111234	     -0.06684310	      0.21788465	    -29.68042719	      2.80238345	    -35.46851537	   -306.30817965	      0.00000000	      0.00000000	     60.67124195	    411.16019202	     77.76136829	     -7.41794336	    159.98069327	    333.61338249	      0.00000000	      0.00000000	     26.62200749	   -153.36663536	     28.59870954	    -22.18435874	     -3.52573524
      1.15000000	     -0.56325248	     24.17872551	     -4.64333523	      3.00743043	     -0.10556130	      0.21939733	    -30.29998485	      5.20010930	    -11.84805739	   -258.37920049	      0.00000000	      0.00000000	     54.92385802	    343.60881724	     75.54667812	     -7.35110082	    154.67444732	    360.15396668	      0.00000000	      0.00000000	     92.19342406	   -149.12305172	     10.12002122	    -19.69236613	      4.22466041
      1.15500000	     12.99216260	     22.41744746	     -7.53245876	      2.98437195	     -0.14141261	      0.21615033	    -30.66148010	      4.30610767	      4.16288510	   -206.10062343	      0.00000000	      0.00000000	     53.74749600	    280.44528427	     70.21743473	     -5.73362985	    146.41911483	    380.30539203	      0.00000000	      0.00000000	    143.53483659	   -152.01971659	     -9.53790003	    -18.07631738	      9.95885581
      1.16000000	     26.99102717	     21.03534512	    -10.01364317	      2.96194667	     -0.17495663	      0.20917352	    -31.09097282	      1.78948883	     16.76241658	   -152.13845707	      0.00000000	      0.00000000	     55.68673498	    217.73185639	     63.14350361	     -4.16412317	    134.75435420	    395.10215064	      0.00000000	      0.00000000	    179.13272099	   -159.57862399	    -29.40364969	    -16.33087272	     14.48640557
      1.16500000	     40.37052170	     19.07608711	    -12.48449270	      2.94018407	     -0.20754160	      0.20024392	    -31.45103618	     -0.69277034	     28.85654310	    -98.73624665	      0.00000000	      0.00000000	     59.44378120	    154.48595870	     55.80024773	     -4.01990311	    119.23882024	    405.63505938	      0.00000000	      0.00000000	    199.55566933	   -168.28676458	    -48.21709310	    -13.50126504	     19.00148336
      1.17000000	     52.01520573	     16.01743633	    -15.45201482	      2.91900368	     -0.24102151	      0.19112183	    -31.10165644	     -2.21583677	     41.12921621	    -47.22828337	      0.00000000	      0.00000000	     64.33412432	     94.36447067	     49.61997364	     -5.96167727	    100.05417515	    412.82814958	      0.00000000	      0.00000000	    206.75584380	   -174.80223168	    -64.62154259	     -9.25072092	     24.39079035
      1.17500000	     61.00832944	     11.96059271	    -19.32561333	      2.89824775	     -0.27723044	      0.18334232	    -29.39086888	     -2.64629711	     53.62282227	      1.42263433	      0.00000000	      0.00000000	     70.15539570	     42.90779577	     45.74388986	     -9.87820126	     78.05799445	    417.35684077	      0.00000000	      0.00000000	    203.32581480	   -176.60189544	    -77.54006801	     -4.03893719	     30.96256479
      1.18000000	     66.90599987	      7.37035805	    -24.27416669	      2.87791613	     -0.31744576	      0.17816365	    -26.18554053	     -2.21908329	     67.12881600	     46.12738471	      0.00000000	      0.00000000	     76.99803119	      3.95822483	     44.73563658	    -15.27750331	     54.46357356	    419.82282949	      0.00000000	      0.00000000	    192.29354141	   -172.53539009	    -86.57315527	      1.27315138	     38.48262406
      1.18500000	     69.94161513	      2.63517515	    -30.06704216	      2.85849322	     -0.36189406	      0.17618502	    -22.14965739	     -1.07844525	     83.00928762	     85.63121689	      0.00000000	      0.00000000	     85.03221518	    -21.87237014	     46.35730522	    -21.75453001	     30.63708218	    420.93403961	      0.00000000	      0.00000000	    177.13268809	   -163.19525525	    -92.16480110	      6.06227694	     46.33978785
      1.19000000	     70.96350507	     -2.20345130	    -36.00811823	      2.84102309	     -0.40955996	      0.17688943	    -18.59376860	      0.92520568	    102.19781049	    118.74096291	      0.00000000	      0.00000000	     93.88511702	    -36.62409498	     49.62940558	    -29.16674337	      8.10787828	    421.42422746	      0.00000000	      0.00000000	    161.42512254	   -150.79532167	    -95.37956152	     10.32741843	     53.81831795
      1.19500000	     70.97663348	     -7.44657933	    -41.12048504	      2.82664852	     -0.45865218	      0.17867475	    -16.74246837	      4.18382387	    124.29125746	    144.79437774	      0.00000000	      0.00000000	    101.66799001	    -43.56824178	     53.37951793	    -37.52955188	    -11.54383549	    421.86451472	      0.00000000	      0.00000000	    148.22424670	   -138.62961240	    -97.33106788	     14.63832009	     60.43239254
      1.20000000	     70.49219907	    -13.53443635	    -44.49844269	      2.81594953	     -0.50755722	      0.17949016	    -16.73195635	      9.15204866	    146.97862598	    164.23375799	      0.00000000	      0.00000000	    104.29910602	    -46.16341342	     57.08631212	    -46.88804533	    -27.05031978	    422.62932637	      0.00000000	      0.00000000	    139.39679928	   -130.17732746	    -98.51370579	     19.79920719	     66.11946459
      1.20500000	     69.20293521	    -20.76552100	    -45.59619117	      2.80871465	     -0.55556049	      0.17765199	    -17.16663699	     16.12776695	    165.89604507	    178.80708919	      0.00000000	      0.00000000	     95.72058893	    -47.94994641	     61.33181420	    -57.26566509	    -37.78966016	    423.95815203	      0.00000000	      0.00000000	    135.13038534	   -127.82498271	    -98.50437171	     26.47629974	     71.14102443
      1.21000000	     66.30983338	    -29.11173361	    -44.33962501	      2.80427912	     -0.60286941	      0.17227704	    -15.75153971	     25.08796930	    175.20196267	    191.11740513	      0.00000000	      0.00000000	     69.25160098	    -53.10983181	     67.36258877	    -68.60310420	    -43.81812560	    425.94767759	      0.00000000	      0.00000000	    134.13894987	   -131.80705850	    -96.33843920	     35.00272274	     75.83652531
      1.21500000	     61.20689469	    -38.19479304	    -41.02118087	      2.80197868	     -0.65020819	      0.16323936	    -10.55129854	     35.61516359	    169.00418460	    203.73634209	      0.00000000	      0.00000000	     19.87178077	    -66.82517419	     76.17910644	    -80.64524958	    -45.54133189	    428.53132426	      0.00000000	      0.00000000	    134.76207613	   -140.12654078	    -91.26104200	     45.34795900	     80.40449156
      1.22000000	     53.88368982	    -47.30304453	    -35.99600575	      2.80118226	     -0.69855187	      0.15118137	     -0.84390800	     46.84389891	    143.21466847	    218.39237721	      0.00000000	      0.00000000	    -53.33815716	    -94.58719264	     88.10252273	    -92.86920235	    -43.21723588	    431.61043679	      0.00000000	      0.00000000	    135.97254404	   -149.28714583	    -83.19807907	     57.01075194	     84.68480716
      1.22500000	     44.68190035	    -55.48753309	    -29.46697132	      2.80076431	     -0.74922777	      0.13786925	     13.13490006	     57.53142620	     97.26888378	    235.83139995	      0.00000000	      0.00000000	   -145.38174677	   -140.42417892	    103.21491626	   -104.61603191	    -36.81836417	    435.35031779	      0.00000000	      0.00000000	    137.54708896	   -155.35474029	    -72.57212447	     68.89250780	     88.13701744
      1.23000000	     33.76343648	    -61.85772236	    -21.67926583	      2.79844938	     -0.80380672	      0.12624857	     31.16988823	     66.36022228	     35.25062133	    256.57758793	      0.00000000	      0.00000000	   -244.60398086	   -204.58580123	    121.99116208	   -115.30815591	    -26.46588606	    440.30245766	      0.00000000	      0.00000000	    139.70998838	   -155.13832867	    -59.81223783	     79.50027087	     90.27933064
      1.23500000	     21.09593728	    -65.85558301	    -13.33737872	      2.79069899	     -0.86284139	      0.11943073	     53.51632564	     72.20185421	    -34.29119914	    281.92428078	      0.00000000	      0.00000000	   -333.73749118	   -281.18069153	    145.06379681	   -124.33889219	    -12.82742737	    446.92371086	      0.00000000	      0.00000000	    142.51184142	   -147.09127004	    -45.37201441	     87.43638671	     91.21478904
      1.24000000	      7.12145894	    -67.40365408	     -5.70882448	      2.77349383	     -0.92381348	      0.11899555	     80.22744418	     74.33607384	   -100.28546716	    314.08245630	      0.00000000	      0.00000000	   -393.61396296	   -357.36482075	    172.08137782	   -130.86607812	      2.92344723	    454.76320709	      0.00000000	      0.00000000	    145.37441395	   -131.80533318	    -30.42990879	     91.93826248	     91.78012266
      1.24500000	     -6.66801246	    -67.25087410	     -0.21301658	      2.74381879	     -0.98009875	      0.12399848	    110.07482786	     73.14708849	   -151.90726642	    355.04020191	      0.00000000	      0.00000000	   -409.11955746	   -416.79642397	    200.78334473	   -134.36072678	     19.19780795	    462.14271717	      0.00000000	      0.00000000	    147.41707034	   -112.15072730	    -17.42760864	     93.49317716	     93.43219709
      1.25000000	    -17.90551510	    -67.34645718	      2.10260038	      2.70119699	     -1.02200596	      0.13148051	    139.97919172	     71.03275897	   -180.44744625	    404.63288894	      0.00000000	      0.00000000	   -374.87470698	   -447.32800616	    227.17833233	   -135.63295884	     33.96638133	    466.54739334	      0.00000000	      0.00000000	    147.99591306	    -92.32038113	     -9.69050193	     94.20736427	     97.94749660
      1.25500000	    -24.22738779	    -70.36291626	      0.60758219	      2.64832077	     -1.03941393	      0.13787473	    165.45808721	     72.13665105	   -179.94337885	    459.14855964	      0.00000000	      0.00000000	   -297.48002126	   -447.92550666	    246.78539661	   -136.73880853	     44.95615834	    465.26535516	      0.00000000	      0.00000000	    146.59305011	    -75.68993488	    -10.22859416	     97.09650076	    106.90046838
      1.26000000	    -24.35733825	    -78.18354142	     -5.36509727	      2.59008306	     -1.02517619	      0.14038551	    182.13519012	     80.34200597	   -147.80006886	    511.82040559	      0.00000000	      0.00000000	   -193.00011730	   -429.20777777	    256.32753291	   -139.27982927	     50.14004093	    456.07082756	      0.00000000	      0.00000000	    142.53418955	    -63.31581763	    -20.42580141	    104.23931867	    121.23152997
      1.26500000	    -18.66731938	    -90.59387104	    -16.66878224	      2.53155832	     -0.97826096	      0.13797030	    187.43671005	     97.02777034	    -86.00442934	    555.14205166	      0.00000000	      0.00000000	    -81.19790706	   -407.18680354	    254.95303256	   -142.90331269	     48.31351684	    438.05704850	      0.00000000	      0.00000000	    135.27656411	    -54.34854250	    -39.44882736	    115.25795438	    140.97815573
      1.27000000	     -8.85938394	   -105.41494243	    -33.49977381	      2.47664369	     -0.90522767	      0.13158988	    181.43469336	    120.37575693	     -2.23920667	    583.66507975	      0.00000000	      0.00000000	     20.48728949	   -394.72852522	    244.38265215	   -145.78510183	     39.69308188	    412.44994063	      0.00000000	      0.00000000	    125.03227730	    -47.44539069	    -64.58187663	    127.61951583	    164.84715020
      1.27500000	      2.71665694	   -119.76144610	    -54.12386973	      2.42835741	     -0.81944396	      0.12347328	    166.93481232	    146.23000922	     90.11613672	    596.18255560	      0.00000000	      0.00000000	    100.92621364	   -395.84638019	    228.31394961	   -146.44416230	     26.35925633	    382.93456278	      0.00000000	      0.00000000	    113.10662462	    -41.80447797	    -91.84549279	    138.39591054	    189.86318091
      1.28000000	     13.52009396	   -131.23142879	    -74.53850104	      2.38987178	     -0.73857271	      0.11596681	    149.19536305	    169.48942451	    173.97271892	    596.50895013	      0.00000000	      0.00000000	    156.23314578	   -405.77327494	    211.59408745	   -144.96782246	     12.05632039	    355.12834483	      0.00000000	      0.00000000	    101.71287406	    -37.36841448	   -116.48511682	    145.84495101	    211.84697637
      1.28500000	     21.16925269	   -138.42868851	    -89.64298496	      2.36474317	     -0.68073893	      0.11081127	    134.77574149	    185.50776434	    232.48360342	    591.92311448	      0.00000000	      0.00000000	    187.61527443	   -416.07382922	    199.11998136	   -142.85079124	      1.13402597	    335.18789371	      0.00000000	      0.00000000	     93.41886001	    -34.47706686	   -133.71376908	    149.80693717	    226.77711711
      1.29000000	     23.93051523	   -140.85279868	    -95.21989003	      2.35597174	     -0.65973548	      0.10898975	    129.24005986	    191.19717200	    253.45954528	    589.43616381	      0.00000000	      0.00000000	    197.68285776	   -420.24848964	    194.51867640	   -141.88139559	     -2.94572321	    327.93178546	      0.00000000	      0.00000000	     90.36902822	    -33.46951644	   -139.90733237	    150.98662550	    232.03746535
