# Supplementary material for: Biomechanics of running: A special reference to the comparisons of wearing boots and running shoes
Source: PLoS One. 2022 Jun 24;17(6):e0270496. doi: 10.1371/journal.pone.0270496 (PMC9231798; doi:10.1371/journal.pone.0270496)
Supplement: S1 File — The file contains experimental markers and force data (TRC and MOT), OpenSim model (OSIM), setup (XML), and output (STO) files for 17 participants, 2 conditions (boot\shoe), and 4 trials which are stored in separate folders. (ZIP) [file pone.0270496.s001.zip › DataSet/s01/shoe/T3/results/s01_shoe_T3_TD.txt]

velocity	3.03695
Rstance	0.275
Rswing	0.515
Rflight	0.115
Rstep	0.39
Rstride	0.79
Lstance	0.26	0.285
Lswing	0.515
Lflight	0.125	0.115
Lstep	0.385	0.4
Lstride	0.775
RstepWidth	5.79115
RflightLength	106.69995
RstepLength	129.55965
RstrideLength	253.68489
RstrideHeight	24.01077
LstepWidth	7.14152	9.13877
LflightLength	101.53127	103.92355
LstepLength	119.42818	124.12524
LstrideLength	248.98783
LstrideHeight	29.30926
