# Supplementary material for: Biomechanics of running: A special reference to the comparisons of wearing boots and running shoes
Source: PLoS One. 2022 Jun 24;17(6):e0270496. doi: 10.1371/journal.pone.0270496 (PMC9231798; doi:10.1371/journal.pone.0270496)
Supplement: S1 File — The file contains experimental markers and force data (TRC and MOT), OpenSim model (OSIM), setup (XML), and output (STO) files for 17 participants, 2 conditions (boot\shoe), and 4 trials which are stored in separate folders. (ZIP) [file pone.0270496.s001.zip › DataSet/s01/shoe/T4/exp/s01_shoe_T4_markers.trc]

PathFileType	4	(X/Y/Z)	s1_shoe_run_120008;yzx;r1
DataRate	CameraRate	NumFrames	NumMarkers	Units	OrigDataRate	OrigDataStartFrame	OrigNumFrames
200	200	269	43	mm	200	0	269
Frame#	Time	RASI			LASI			RPSI			LPSI			RTH1			RTH2			RTH3			RTH4			RLFC			RTB1			RTB2			RTB3			RTB4			RLMAL			RCAL			RTOE
		X1	Y1	Z1	X2	Y2	Z2	X3	Y3	Z3	X4	Y4	Z4	X5	Y5	Z5	X6	Y6	Z6	X7	Y7	Z7	X8	Y8	Z8	X9	Y9	Z9	X10	Y10	Z10	X11	Y11	Z11	X12	Y12	Z12	X13	Y13	Z13	X14	Y14	Z14	X15	Y15	Z15	X16	Y16	Z16
0	0.000000	-254.892624	989.880798	722.835938	-276.195465	1032.375000	488.275909	-413.205078	1065.318726	669.025330	-428.720184	1071.622314	573.288879	-377.999786	747.860596	757.000305	-329.301056	725.104065	723.386658	-347.247925	636.846375	726.476196	-404.907898	643.526184	741.452820	-486.227020	551.811646	726.537537	-572.942688	466.013824	755.466309	-546.160339	427.027954	732.274536	-621.832397	357.262024	714.321960	-659.138550	401.317657	743.887939	-811.189575	268.762299	714.169189	-858.548401	300.741516	662.236633	-776.643494	106.692268	631.935181
1	0.005000	-238.983810	991.509338	721.388306	-260.797333	1033.114990	487.817596	-396.949951	1066.790161	669.370300	-413.241272	1072.822388	573.208801	-359.590546	747.622375	755.172424	-312.095306	727.617493	721.252686	-328.534180	638.821899	724.625000	-388.081024	644.020813	739.519409	-468.217834	553.323914	725.290100	-557.566223	467.437836	753.604370	-531.607178	428.570221	729.653503	-608.935120	360.748077	712.983704	-644.278198	404.458649	743.171326	-799.839172	275.598511	714.761536	-847.258728	309.168640	663.369019	-769.577026	114.335472	630.147339
2	0.010000	-223.236786	992.069702	720.348145	-245.396103	1033.262451	487.296570	-381.405853	1067.740845	669.253845	-397.688293	1073.265259	573.172607	-341.698486	746.081970	754.151367	-292.030853	729.168091	719.910767	-310.039307	639.827942	722.498840	-370.360046	644.001892	737.528320	-451.237183	555.384644	724.420471	-541.701782	468.299652	751.555176	-516.971924	429.468658	726.649170	-596.260071	364.076080	711.107971	-629.641602	408.112213	742.518616	-788.890137	283.223145	714.855896	-836.973450	317.572784	664.533325	-760.535461	121.402611	628.667542
3	0.015000	-207.797897	992.965881	719.044434	-230.594101	1033.648804	486.866394	-366.313599	1068.982422	669.364746	-382.577942	1073.690308	572.951416	-326.118683	746.377319	751.952820	-272.082306	729.206726	718.492981	-292.388367	638.650696	720.123901	-352.454651	643.742676	735.415405	-431.933838	555.988892	722.947754	-525.379028	468.685089	749.503296	-502.381866	429.742523	723.708313	-583.516724	367.084747	708.952698	-615.752991	412.082855	742.113098	-776.858398	290.300690	714.789551	-825.301086	326.581970	665.874451	-751.447693	129.565704	627.068848
4	0.020000	-192.314438	993.184692	718.668945	-215.779724	1033.436768	485.805450	-350.832092	1069.135864	669.403015	-367.941833	1073.646851	572.591064	-308.284241	745.101685	751.103577	-255.224274	727.184387	716.131592	-278.426025	636.644653	714.787170	-333.249634	642.906555	733.695862	-413.615936	557.005615	720.941406	-508.627472	468.679993	747.633240	-487.357727	429.647736	720.756226	-570.414490	369.612762	706.775818	-600.964233	415.398499	741.755859	-765.298218	298.575623	714.430969	-813.073364	333.765503	666.745483	-741.475464	137.756943	625.509338
5	0.025000	-177.063828	993.825684	717.665222	-200.651825	1033.136963	484.859161	-335.830597	1068.932495	668.016296	-352.608368	1073.228638	572.193420	-288.832245	743.546875	749.959839	-238.221588	726.194641	714.391968	-266.240570	634.105591	707.913391	-313.711212	641.196716	731.663330	-393.602325	556.112061	719.338867	-491.476776	468.370239	746.129578	-471.415375	429.399353	717.799988	-556.662720	371.498749	704.835205	-583.890564	417.710938	741.410767	-752.105530	305.718933	714.476013	-801.677551	342.197540	668.034485	-730.455383	145.794678	624.033508
6	0.030000	-161.989929	993.865356	717.396362	-185.735199	1032.665161	483.866302	-320.543945	1068.372925	667.626465	-337.834198	1072.533691	571.580017	-270.100189	741.932434	748.882568	-220.126984	725.255432	712.341370	-253.920303	631.329163	700.927551	-294.447693	639.326721	729.940308	-372.899841	554.452148	718.035034	-473.628082	467.795776	745.102661	-454.656311	428.441162	715.992004	-541.970947	372.581390	703.388794	-566.416809	419.878052	740.879639	-739.184692	313.626434	714.238220	-789.607117	351.396912	668.880493	-720.032288	154.004990	622.454712
7	0.035000	-146.747894	993.905518	716.109253	-170.889511	1031.323730	483.629211	-306.324219	1067.783447	667.300903	-322.643890	1071.347778	570.999695	-251.549911	739.993835	747.862427	-202.069672	724.333557	711.135681	-239.553513	628.611023	695.254333	-276.543427	637.042969	727.348267	-351.972260	552.557678	716.743896	-455.549286	467.416504	743.945007	-437.606201	426.852478	715.863525	-526.048523	372.699402	702.694397	-550.427795	422.757690	739.964050	-724.835815	320.390106	714.211243	-775.270935	359.519470	669.903809	-708.971252	162.016800	620.851501
8	0.040000	-131.797882	993.018311	715.524292	-155.937897	1030.066284	482.363892	-291.426300	1066.060669	666.385376	-308.591003	1070.093628	570.369812	-234.414719	737.634338	745.685669	-185.583374	723.511475	707.640930	-221.228485	626.247009	692.318665	-258.470062	634.729187	724.932861	-330.001984	548.185730	715.535889	-438.253662	467.857391	742.555176	-421.175751	426.996429	713.510925	-511.485992	374.312836	700.932861	-532.725586	424.851837	738.967285	-711.194336	328.278320	714.055176	-759.971130	367.889160	670.650940	-697.231567	169.715683	619.599182
9	0.045000	-116.479370	992.040039	714.362732	-143.056061	1029.578735	481.214539	-276.824310	1064.579224	665.045532	-293.783539	1068.474121	569.788452	-217.615005	735.489380	743.604675	-165.747543	721.966736	707.571899	-201.298462	624.428955	690.958618	-240.229385	632.342468	722.703674	-309.073914	544.959351	714.428223	-420.406921	468.148407	741.330261	-404.252930	427.057678	711.291504	-496.386871	376.045349	699.247559	-514.587708	426.507721	737.803833	-695.209656	334.719116	713.879333	-743.789063	375.896820	671.008545	-685.459290	177.500534	618.304260
10	0.050000	-101.383698	991.386353	713.889404	-128.676758	1028.274658	479.885712	-262.445068	1062.624512	665.274963	-279.158081	1066.728271	568.831543	-201.277008	732.940186	741.104309	-147.618668	720.521118	707.114075	-181.569672	622.780579	690.742920	-220.573318	630.112732	722.196838	-288.898804	541.981079	713.837036	-401.719116	468.029877	740.186462	-386.224335	426.192963	710.448120	-479.591644	376.625763	698.527466	-496.251892	428.210419	736.688599	-679.108276	341.529938	713.760071	-726.977112	383.996002	671.195862	-672.958679	184.640961	616.965637
11	0.055000	-86.388855	989.636047	712.699585	-113.530846	1026.100708	478.917664	-248.287445	1060.223999	663.633545	-265.060760	1064.430542	568.456299	-183.568863	730.567871	740.399902	-129.511215	718.818909	707.222107	-160.571503	621.672852	691.857056	-201.215195	627.394287	721.717285	-266.949249	537.242371	713.448975	-381.154144	466.962006	739.171387	-366.740387	424.387024	709.891663	-461.322388	376.995850	698.316040	-476.771820	429.428223	735.930969	-662.307190	347.941986	713.713989	-709.154236	391.518158	671.413513	-659.622498	191.384567	616.195313
12	0.060000	-71.675575	987.956116	712.397034	-99.516678	1024.187134	478.502167	-233.296005	1057.368408	663.534790	-250.769653	1062.044189	568.097595	-165.824722	728.050720	739.934875	-111.215485	716.910828	706.843994	-141.441742	619.610596	691.785950	-182.195404	624.188171	721.078674	-246.795181	532.973999	712.397278	-360.780334	465.800293	738.011658	-347.282776	422.989685	709.391296	-442.341095	378.098938	697.996155	-457.847992	430.797516	735.056152	-644.877808	353.922760	713.390625	-691.068848	399.517731	671.260376	-646.206360	198.246689	615.271973
13	0.065000	-56.471752	986.619934	711.152344	-84.580818	1022.278442	477.685364	-219.630280	1054.592529	662.623474	-236.242844	1059.724487	567.554260	-147.453949	726.088989	740.360107	-93.347054	715.289368	707.021484	-122.134239	617.261292	691.817688	-163.158783	620.770996	720.316284	-224.347824	528.544922	712.170349	-340.789368	464.563324	736.847412	-327.615112	422.109039	708.486023	-422.868805	379.568146	697.662170	-438.072876	431.720337	734.362366	-627.540100	359.996948	713.248230	-671.840515	406.069550	670.805481	-631.955200	204.514709	614.720337
14	0.070000	-41.928776	984.206543	710.025208	-70.993027	1020.467590	476.719086	-204.533752	1050.877197	662.045837	-222.396362	1057.000488	567.208801	-129.412445	723.557922	740.451294	-76.141945	712.791382	706.527832	-102.658882	614.651855	691.930908	-144.343597	617.420532	719.462646	-204.534668	523.355469	710.931641	-319.392883	462.075348	736.242493	-308.028931	419.336060	707.186951	-403.126617	381.036591	697.408569	-418.316223	432.794373	733.547241	-609.574280	366.220703	712.509277	-652.630554	413.487244	669.348572	-616.796570	210.527939	614.549377
15	0.075000	-26.862949	981.917053	709.408325	-56.398872	1018.177002	475.419312	-190.762604	1047.567749	661.327209	-208.344452	1053.555664	566.910889	-112.463600	719.491943	739.368286	-57.932957	710.011780	706.358276	-83.025536	611.809082	692.104309	-124.763069	614.340332	719.503357	-182.340256	518.822388	710.890015	-299.080353	460.287292	735.955750	-287.834229	416.964844	706.554321	-383.335480	382.137390	697.329712	-397.036957	433.149170	732.957336	-590.528992	371.449585	712.247803	-631.973450	419.982819	668.467163	-601.186890	216.021317	614.226196
16	0.080000	-12.447432	979.038696	708.589844	-42.826557	1016.326904	474.769806	-176.357269	1043.846191	660.601196	-194.245010	1049.969238	566.677185	-95.063004	715.913147	738.952271	-41.356567	706.099487	705.514038	-63.244068	608.759827	692.316467	-105.150803	610.627808	720.266846	-162.182693	513.030701	710.003296	-277.622955	458.091736	735.715881	-267.383820	414.622681	706.324158	-363.716522	382.503693	697.520020	-375.579285	433.388550	732.365051	-571.957886	377.441772	711.660217	-611.450623	426.129333	667.095703	-585.284241	220.863800	614.209778
17	0.085000	2.180403	976.203491	707.595764	-27.561611	1013.839783	474.378845	-162.289246	1039.559570	659.873779	-179.540680	1045.905273	566.394104	-77.750587	712.110840	738.547424	-22.825100	703.407837	705.780029	-43.324345	605.530945	692.546021	-85.503975	606.604309	720.694275	-140.358475	508.383606	710.059692	-255.771683	455.679138	735.462158	-246.054382	412.583923	706.846802	-344.490753	381.768585	698.073914	-354.714600	434.209930	731.611145	-551.180420	382.340790	710.444824	-590.914429	431.913483	665.713989	-568.037537	225.914642	614.178345
18	0.090000	16.798895	973.065857	706.636963	-14.326796	1011.586365	473.025208	-147.980988	1035.633789	659.241394	-165.545166	1042.006104	566.235352	-59.561882	709.165222	739.162354	-5.118082	700.593567	705.808716	-23.276232	602.149231	692.771729	-65.660789	602.638123	721.608215	-118.911972	501.805481	709.765259	-234.446518	453.587036	735.034546	-224.683670	410.097748	707.221130	-324.177551	381.093658	697.860962	-333.887054	435.137146	730.854675	-531.156433	388.016296	709.136353	-569.025635	437.643646	663.396667	-550.434692	230.674957	614.240479
19	0.095000	31.212828	969.196960	706.215576	-0.002003	1009.134277	471.606049	-133.977829	1031.058105	659.180664	-151.252335	1037.742920	565.896240	-41.969673	704.903809	738.596252	12.717329	697.633545	706.191650	-3.109599	598.641602	692.972107	-45.882591	598.660522	721.512146	-98.845459	496.865387	709.372009	-212.511200	451.186432	734.388489	-202.918808	407.536896	707.711060	-303.367340	380.423950	697.465210	-312.831573	434.317841	731.103149	-510.722260	392.784515	707.781616	-547.067200	442.100983	661.418945	-531.937439	234.390030	614.401978
20	0.100000	45.739109	965.669800	705.104004	14.164140	1006.071106	470.542145	-119.863487	1026.592651	658.169128	-137.473892	1033.572388	565.648682	-23.979675	700.250854	737.765320	31.032518	693.969116	705.508972	17.165688	595.034851	693.125854	-25.801834	594.604248	721.434509	-76.899681	490.813080	709.351868	-189.560425	447.322296	733.943604	-180.965530	404.848328	707.536377	-282.902649	378.814392	696.012268	-291.011017	433.459686	730.031372	-489.946045	397.272766	706.416626	-525.048096	446.811066	658.839233	-512.783691	237.459076	615.115051
21	0.105000	59.974228	961.932129	703.858276	28.004694	1002.861084	469.776947	-106.178482	1022.050781	657.602173	-123.074440	1029.100464	565.201843	-6.396302	695.779907	737.539612	48.549694	690.229065	704.882263	37.539757	591.355896	693.211609	-6.577196	589.433960	720.915283	-55.421474	483.916748	709.265991	-168.210419	444.500549	733.089661	-159.346024	401.542816	706.893005	-261.459717	377.729492	695.003418	-268.788574	432.639343	729.335144	-466.838806	400.315186	705.205994	-502.164185	449.728119	656.045959	-492.624817	240.713638	615.959656
22	0.110000	74.253838	958.487488	701.869080	43.524765	1000.239014	467.388123	-91.996605	1017.281128	657.666504	-109.315239	1024.897827	564.938354	12.005344	690.659058	737.238098	67.227554	686.559998	704.516113	58.002750	587.631531	693.208008	14.105081	584.653809	720.636292	-34.318649	477.668427	709.093628	-145.807175	442.182770	732.416870	-137.091049	398.829681	706.732910	-239.784607	376.974731	693.951599	-246.221878	431.783844	728.675964	-445.237885	404.758728	704.207825	-479.484222	453.978699	654.590698	-471.684204	243.615280	617.137207
23	0.115000	88.292824	954.558167	700.876953	57.293518	996.249146	466.575623	-78.645500	1012.367432	656.817200	-96.123093	1020.683411	564.656799	30.551689	686.751587	736.095642	85.904922	683.624756	704.756470	78.544792	583.888611	693.093750	35.017181	580.385864	720.452820	-12.235904	471.981323	709.016479	-121.672195	438.922852	732.409180	-114.869423	395.820801	706.169312	-217.792603	376.027069	693.165405	-223.231476	429.238037	727.537476	-421.342865	407.442627	702.833313	-455.872070	456.176636	652.227905	-450.857056	244.723312	620.182251
24	0.120000	102.146667	950.578918	699.976685	71.384956	992.426270	465.821625	-65.469887	1007.002136	656.065674	-82.394432	1016.295959	564.513489	49.085251	681.806213	735.959412	104.233528	680.302124	703.993530	99.156013	580.153931	692.847412	55.324757	575.362122	720.138123	9.883357	466.090179	708.244324	-99.212013	436.547974	732.047119	-91.398155	393.753906	706.586548	-195.523407	374.974579	692.471252	-200.239395	427.998016	726.905457	-399.127258	411.185333	701.137878	-432.771027	459.682251	650.026489	-428.605865	246.453232	620.561462
25	0.125000	116.639854	946.356873	698.241150	84.528183	988.391479	463.698395	-52.268845	1001.691467	655.400024	-68.916939	1012.157898	564.365906	67.593948	677.072021	735.932373	122.877701	675.450745	702.608154	119.826553	576.454407	692.447632	76.380089	571.639832	719.972046	33.224480	460.209930	706.900940	-74.809677	433.787170	731.702209	-68.675369	390.526398	705.458130	-172.706055	374.247131	691.793640	-176.702316	427.486725	726.914185	-375.187164	412.273010	699.601440	-408.411224	460.974854	649.529602	-405.500916	247.468903	621.520325
26	0.130000	130.462463	942.676453	698.472351	97.674438	984.613342	463.085419	-39.065205	996.487305	654.795044	-56.064362	1007.487915	564.135437	86.988503	673.628845	736.089111	141.687943	672.475342	702.202881	140.546539	572.816895	691.873108	98.730545	566.025940	719.859558	57.951611	455.980774	706.132019	-50.662682	431.175354	731.098450	-44.424747	388.579193	705.631714	-149.356049	372.259033	690.642639	-152.795792	426.439850	726.027954	-350.844177	415.049011	697.762268	-384.976959	461.435333	647.156494	-382.247253	248.092224	621.985413
27	0.135000	144.290665	938.340088	697.638977	112.416473	980.227905	462.294861	-25.881800	991.441589	654.225586	-43.217888	1003.217590	563.714905	105.311157	667.946228	734.728516	160.496368	670.195374	701.888550	161.306122	569.268250	691.102478	120.511429	562.500732	719.638855	82.076706	452.000702	706.024597	-27.014214	429.220917	730.359497	-20.703468	386.041656	704.593994	-126.033295	371.024261	689.961365	-128.599319	425.321136	725.065918	-327.859253	416.533691	697.799744	-361.610107	463.492065	645.587585	-358.792114	249.170792	623.202637
28	0.140000	158.093750	934.724609	696.580505	123.141388	976.410889	460.619385	-12.741468	986.606384	653.666565	-29.917028	998.709778	563.034607	124.722412	664.807251	734.961304	178.797760	667.610596	701.180664	182.095398	565.835205	690.114380	140.971420	559.047485	719.012024	107.779922	448.360809	706.564941	-2.085588	426.770416	729.882751	3.517364	383.807068	703.919495	-102.025635	369.608093	689.310974	-104.524231	423.664032	723.835083	-303.237152	417.663696	696.694397	-337.649353	463.420013	644.997375	-334.708984	249.139420	623.659973
29	0.145000	171.265808	930.927246	696.612366	139.352417	972.385193	459.914185	0.332953	982.033508	653.092712	-16.159023	993.943848	562.257629	143.910889	662.075256	734.977966	197.797684	665.685730	700.540100	202.904526	562.544739	688.887451	162.462570	556.288330	718.913452	132.191864	445.313019	705.755493	22.514074	424.688263	729.353638	28.261965	383.169067	704.594055	-77.978783	368.374298	687.440735	-79.798729	421.795288	722.847656	-278.411011	418.191528	696.280090	-313.635590	463.461792	643.812622	-310.433777	250.014816	621.303345
30	0.150000	185.095901	928.024475	696.120728	150.878860	969.048706	458.513428	13.318629	977.774963	652.479065	-2.560426	989.312866	561.858459	162.946014	659.481689	735.087769	216.807465	664.242065	699.667419	224.167938	561.383850	688.328796	183.841827	554.325073	718.592773	158.213425	442.595154	705.329346	46.520634	422.627289	727.647522	51.735146	379.583588	701.942200	-53.410892	367.297760	687.161072	-55.230091	420.985077	722.880310	-253.528168	417.407837	694.587769	-289.702820	462.748932	643.061218	-285.311157	249.645233	620.889709
31	0.155000	198.802734	924.888916	696.190857	164.824997	965.434265	457.708374	26.192724	973.882751	651.800354	11.105797	984.518555	561.451843	182.484741	656.750732	733.817017	235.948456	663.362854	698.888855	245.240875	560.579529	687.953613	204.811295	553.037170	717.536621	183.008347	440.576141	704.532043	71.478958	420.446045	726.748291	77.046707	377.951263	700.972290	-28.805151	365.580383	686.143005	-29.893013	419.522827	720.982056	-228.589706	416.583038	693.809082	-265.563324	461.514526	642.392090	-260.206512	248.490906	620.897644
32	0.160000	212.834518	922.457764	695.893982	178.126038	962.599915	455.687134	38.912422	969.977356	651.279297	22.616774	981.845337	561.657532	201.389297	655.373047	733.473816	254.992035	662.690979	697.992126	266.446869	560.152405	688.021362	225.970276	552.007019	717.533813	208.742691	438.753937	703.324341	96.346748	419.592255	726.125793	102.027679	377.779968	701.510925	-4.005530	364.735443	685.385315	-5.154272	419.475250	721.414734	-203.845184	415.779419	693.510193	-241.358398	459.753113	641.986633	-234.332169	246.853149	620.920898
33	0.165000	226.563889	920.150391	695.425293	194.899628	959.485474	456.325684	53.186924	967.234680	649.877319	38.231243	978.174133	560.701355	220.730850	655.109924	734.067200	273.259674	662.235535	697.405640	287.616333	560.275940	687.965881	247.425751	551.584595	717.247681	233.147614	437.568420	702.870789	122.135460	418.461792	725.510437	127.206322	376.001678	700.119751	21.072716	362.884369	684.162659	18.490940	416.372467	718.829834	-179.157166	414.042694	693.273132	-217.556732	458.432281	641.598633	-208.230728	244.144760	620.877075
34	0.170000	240.527023	918.390442	694.307861	209.716568	957.307861	455.090790	66.846008	964.503906	648.870300	51.974689	976.509766	560.186218	239.584976	653.914368	733.136780	292.160919	663.537415	697.491577	308.025970	563.344238	688.563354	268.759369	551.618042	717.027527	258.311737	436.477112	701.487854	147.013031	417.927368	725.525146	152.300400	375.106262	699.755493	46.552998	363.292023	685.385559	42.685066	414.347595	717.234802	-153.577194	412.305939	692.075073	-193.979187	455.878845	641.138611	-181.239639	242.866013	620.415833
35	0.175000	252.791107	917.383057	695.681519	224.039764	954.797241	455.498657	79.898857	963.306091	648.875977	64.468246	974.267578	559.774292	258.283905	653.755127	733.011047	310.466034	664.072144	697.395264	328.777496	564.102295	687.964600	289.911163	551.761902	717.381409	282.647644	436.501373	701.309570	172.012329	417.244263	724.510986	176.830109	374.436798	699.125122	71.072296	361.257172	684.029358	67.926903	413.475189	717.039612	-128.639572	409.738678	691.905701	-169.977570	452.478851	640.852600	-154.157181	239.187241	620.230286
36	0.180000	265.682953	916.313599	696.280823	238.231232	952.475098	454.583008	93.665817	961.743530	648.102661	78.393585	972.714539	558.659790	277.161316	654.075989	733.655151	329.117157	665.221802	697.510925	349.369415	565.035828	687.719543	310.939758	552.646057	717.644653	307.442108	436.986206	701.246643	197.201752	417.160553	724.083252	202.708588	374.180359	697.714600	97.202972	359.715546	683.451965	93.056381	412.917694	716.989197	-103.415451	405.374573	690.924866	-146.677460	448.413879	640.663757	-126.649536	235.513733	619.658386
37	0.185000	279.525879	915.375610	695.241760	251.881927	949.291748	453.508789	107.635818	960.390198	647.089966	93.067482	971.510193	557.831726	295.263062	654.344055	734.193359	347.133698	666.799683	697.453674	370.283264	567.490479	688.961914	331.981049	553.691223	717.798279	331.876404	438.638184	700.077759	221.473068	417.953308	723.749939	226.833130	374.553711	697.208679	121.800117	359.209808	683.380188	117.811028	411.915527	716.354065	-79.517723	402.771912	690.817261	-123.321739	444.132843	640.431580	-98.541451	232.030502	619.378296
38	0.190000	293.465027	914.429810	694.300598	267.104980	948.237427	453.890320	121.399353	959.210327	646.301819	107.270508	970.287781	557.009277	313.465759	653.900879	733.525391	364.974243	669.020630	698.119385	390.721222	570.296082	688.528931	352.341736	555.484436	718.164612	355.680542	440.674652	700.118774	246.456726	418.426178	723.020203	252.208954	375.602325	697.002747	147.130875	358.329224	683.140503	142.593277	411.517944	715.958069	-53.848156	397.890076	689.598511	-99.474083	439.415924	640.186890	-70.180504	228.150528	618.570618
39	0.195000	306.680634	913.492004	694.202271	282.219116	946.709290	454.352112	135.235077	958.654724	645.967712	121.498306	969.825928	556.402405	331.459015	656.083618	733.625488	382.633301	671.002991	698.691589	411.059143	573.721313	689.201782	372.524048	557.117310	718.577698	378.465332	443.563751	699.589294	270.517395	419.006226	721.863647	277.857697	376.859253	696.485413	171.629364	357.097290	681.193481	167.952881	411.630859	716.160522	-29.906223	392.248444	688.175171	-76.196526	433.662628	639.669983	-41.888130	223.385544	618.170776
40	0.200000	318.884705	912.515625	695.592590	297.083557	944.817383	455.178314	149.315079	958.440308	645.644104	136.452682	968.951538	555.522522	349.421783	657.520508	734.430481	400.680145	673.918762	698.138794	431.410583	576.908386	689.521667	393.103821	560.325317	718.677490	402.634857	445.645142	698.725403	295.257385	421.154938	721.506958	303.324158	378.236572	695.794556	197.644043	356.921204	681.799927	193.265488	412.095612	716.554626	-5.224901	388.485291	688.790283	-52.779728	428.181915	639.459412	-12.525943	218.883850	617.425964
41	0.205000	332.117462	912.424988	696.306519	312.214294	943.765381	454.780640	163.671860	958.221375	644.502502	150.707550	969.490906	554.766663	367.655304	659.857056	734.776550	418.027130	678.167969	699.285889	451.049164	580.530396	690.025879	412.611023	563.424316	719.469543	425.175903	450.126434	698.209045	319.098297	422.501465	720.493835	328.153015	379.646484	695.068176	223.385849	356.615601	681.468750	217.534225	411.654236	716.139832	19.024208	383.229462	688.583862	-29.952208	421.639160	639.217834	16.797569	213.700760	616.679138
42	0.210000	346.355865	913.152405	696.427734	327.366455	942.424011	455.377899	177.869675	958.808716	644.146973	165.266861	969.452209	554.161438	385.191528	661.770813	733.632019	435.454895	681.664856	699.674561	470.263092	586.011414	690.835449	433.023895	567.269470	719.690186	447.291382	454.524384	698.252747	340.860626	424.708557	720.072815	351.889130	381.001160	694.444153	248.459015	356.669189	681.675598	241.368958	411.160034	716.012939	43.131382	377.351074	687.672729	-7.026521	414.875916	638.820679	46.447731	208.455170	615.739502
43	0.215000	360.716797	914.210571	696.529480	342.468689	942.067017	455.251282	192.044861	959.532349	643.429016	180.326263	969.792480	553.205322	402.776093	665.274841	734.802856	452.798737	685.346680	699.906555	489.635529	591.648376	691.142944	453.089050	571.500671	719.229248	469.945892	459.559418	698.093750	365.548584	426.829407	720.027283	376.051880	383.350250	693.481995	274.099243	356.855072	681.419189	265.016022	410.470764	715.780701	68.016670	370.942963	686.829102	16.387756	407.391968	638.163513	76.947426	202.600189	615.238586
44	0.220000	375.850891	915.631409	696.882019	357.453186	941.795044	455.276947	206.418762	960.672607	642.517944	195.069031	971.055969	552.403870	421.234253	669.078735	735.590271	469.991638	690.468323	700.007446	509.289520	596.333130	690.524109	472.941620	575.731201	719.588928	492.709747	463.964172	697.580261	388.908142	428.646973	719.062561	400.614227	386.634277	693.410461	299.250000	356.796204	680.566040	288.650818	410.121429	714.805725	91.899803	364.855469	686.453064	39.099037	399.270477	637.376648	107.544655	196.879684	614.250549
45	0.225000	391.001831	917.346252	697.234863	372.785736	941.795410	454.770294	221.193314	962.105652	641.857422	210.159256	971.860413	551.627869	439.103607	672.378967	735.332947	487.001434	694.998474	700.515808	528.575378	602.292847	690.847656	493.045563	581.754761	720.159241	514.399597	470.515228	697.472961	412.033966	431.690826	719.294067	424.453888	389.572876	693.105957	323.668488	356.246155	680.155273	311.874359	409.211823	714.282593	115.899704	358.038879	685.783936	61.991688	390.379700	636.804443	137.315094	191.022034	612.850159
46	0.230000	406.205444	920.224060	697.290039	388.123505	941.852234	455.127533	235.918961	963.826355	641.475891	225.326599	972.637329	550.927795	457.028442	677.350525	735.764160	504.724609	699.694702	699.839478	547.725464	608.918945	690.645569	512.894287	587.981995	720.229370	536.042358	476.535858	697.636963	433.254669	434.337738	719.067932	447.876678	392.484772	692.849426	348.094818	356.501038	679.893494	334.891571	409.155792	714.422791	140.893448	350.920166	684.715637	85.238914	381.468689	635.862854	168.158035	185.604477	611.954285
47	0.235000	420.510406	923.712463	696.959900	403.782593	942.826477	454.780762	250.541153	966.175781	641.063843	240.242508	974.547058	550.368896	474.748108	682.015137	736.690674	521.234314	706.711548	699.611267	566.286499	615.576294	690.132813	532.298157	593.830566	720.118835	556.508484	481.851990	697.404358	455.811493	436.751495	719.107544	471.188507	395.688782	692.921509	373.449158	355.398895	678.706116	357.724792	408.954376	714.665161	165.372833	343.692261	684.244629	108.860954	371.854126	634.771973	199.153534	180.298492	611.395508
48	0.240000	435.585999	927.517090	696.282776	419.096924	943.849243	455.037262	265.450806	968.596985	640.518250	256.001801	976.821960	549.617859	492.773468	687.958435	737.942505	537.751831	712.538208	700.254211	584.876526	621.798889	689.493896	551.736267	599.407410	719.577271	578.233459	488.802765	698.025696	477.178772	439.714142	719.139587	494.695190	399.503693	693.603149	396.898895	356.264954	679.942566	381.214111	408.191010	712.906433	190.084198	336.559387	683.773254	133.132858	361.536469	634.473999	233.605270	173.897476	610.573425
49	0.245000	451.205566	931.343140	695.455811	435.237915	944.989929	454.809753	280.844757	971.512451	640.226807	271.337189	979.212219	549.162170	510.197327	692.975586	737.695007	554.678772	718.856262	700.181335	603.389771	629.169983	688.981873	571.205139	606.095093	719.721130	598.786316	496.061890	698.348328	499.502716	443.610291	721.670715	517.246033	402.536469	694.450623	421.758667	355.405609	678.611755	403.451965	407.232239	711.826599	216.315094	329.461792	683.064270	156.958252	351.431580	633.213196	266.060516	167.805161	610.039673
50	0.250000	466.812988	934.922546	695.126160	451.076477	946.968323	454.609680	295.898193	974.524902	639.909302	286.976349	981.838806	548.782410	528.160583	698.526123	738.261108	571.540771	725.474609	699.853821	621.230530	636.544617	688.870117	589.905151	612.025574	721.384888	618.710938	502.295410	698.560791	520.176514	446.245026	720.595764	539.818481	406.482574	694.893555	444.986572	355.126221	677.732422	424.682526	406.026428	712.049072	241.273804	320.959229	681.681519	181.490891	340.955811	631.622681	298.980682	163.132492	609.524780
51	0.255000	481.669830	939.021484	694.869629	467.187897	949.113159	454.451111	311.298523	978.019165	639.695984	303.101013	984.665100	548.176880	544.816040	704.779480	740.325378	588.452820	731.229675	699.962891	639.273621	642.950012	687.838074	608.576050	618.689331	721.714111	638.521301	508.898743	699.056641	539.921570	447.912567	720.421143	561.571533	409.800018	694.546509	468.768585	354.253448	677.184692	446.178314	404.857208	712.122742	267.236908	312.301788	680.797974	206.191101	330.148926	630.332703	331.393921	157.139328	609.275757
52	0.260000	497.206604	944.024780	694.558105	483.552124	951.716309	453.891968	326.909912	981.821289	639.522156	319.167725	987.822876	547.991272	562.418884	709.300354	740.640259	604.377197	737.514465	701.010193	656.509155	649.746521	687.417725	626.363159	625.506958	719.566833	658.008423	516.485962	700.048767	559.298767	450.617188	719.788574	582.824585	412.644012	693.980469	493.195404	354.471985	677.221069	468.308655	404.031982	712.581726	292.338379	304.424469	680.019836	231.410416	318.943268	628.762817	364.504486	151.604446	608.828979
53	0.265000	512.655640	948.885681	694.310852	499.837982	954.167480	454.203400	342.596527	985.757141	639.323242	334.198578	990.676575	546.537842	580.387695	715.468384	739.936890	621.227966	743.230530	699.927551	673.854980	657.098389	687.953857	644.083862	632.687866	720.612610	676.492188	523.783386	700.950745	579.170898	452.485840	719.820374	603.897217	415.169678	693.766113	517.355652	353.778992	677.326233	489.975922	402.544373	712.172974	318.821869	295.283630	678.740479	257.102661	307.595673	627.793640	398.521606	146.935089	610.131714
54	0.270000	528.171143	952.885742	694.814575	516.503662	957.577026	454.600739	358.222504	989.652710	639.034546	350.798584	994.339233	546.549500	596.156860	721.325623	742.474243	637.575684	750.219299	700.202026	690.615662	663.919495	687.849060	661.757568	638.980530	720.278809	694.748535	530.748718	701.597595	598.337341	454.835846	720.082642	625.108826	417.532196	694.474487	541.309326	354.718811	678.746704	511.763245	401.002991	711.802795	344.499420	286.232605	677.751892	283.188690	295.884827	625.740173	432.010529	142.222092	609.878906
55	0.275000	543.267334	957.262817	696.821106	533.388611	960.679016	454.757996	374.334229	994.257141	638.988647	367.767700	998.189880	546.159790	614.150146	726.824158	742.845642	653.556702	756.631165	701.120544	707.354309	670.584351	687.639404	679.135925	645.364319	720.188293	712.781982	538.290222	702.680603	617.689575	456.316589	720.491333	645.984802	421.907898	695.525208	565.598694	353.605225	678.061523	532.907593	398.602417	710.546692	371.067017	276.963867	676.526550	309.885590	283.732056	624.380432	466.228119	137.804428	609.736450
56	0.280000	558.699219	962.472595	697.174316	550.424011	963.914978	455.317810	390.698364	998.959717	638.870728	384.611664	1002.592285	545.897095	630.120422	733.714661	743.589417	669.857849	763.202271	700.961304	723.927673	676.666626	686.682007	695.971497	651.371033	720.055298	729.209229	543.961609	702.720520	636.959961	458.129211	721.827698	666.809814	425.690002	696.978271	589.705444	352.706268	677.611633	554.375488	396.776123	710.196777	398.292267	267.627625	674.654663	336.937561	271.563477	622.333557	500.388824	133.715927	609.086853
57	0.285000	574.375916	967.377197	698.043884	567.519958	967.126038	456.379272	406.976929	1003.334778	639.095520	402.821655	1006.908813	545.653748	646.002075	738.935364	744.596680	685.994934	768.523926	700.827209	740.005798	682.957886	686.855774	712.577881	657.252930	720.807251	746.007568	551.376770	703.532471	655.832336	459.758606	722.482422	687.003357	428.813629	698.514832	613.491333	352.697235	678.708191	575.661621	394.960907	709.856750	425.694458	258.660278	674.163025	364.829315	259.850586	620.492188	534.764221	129.588638	609.658997
58	0.290000	590.338684	972.527222	698.626038	584.874634	970.389832	456.911896	423.402130	1008.223877	638.691345	419.356537	1011.208252	544.868530	662.935486	745.040588	745.422363	701.564087	774.231323	702.256775	755.968567	688.661987	686.684265	728.598633	663.487610	721.481567	761.352173	557.292236	704.610168	672.852783	461.761963	722.617493	707.292786	432.030273	701.055176	636.750916	351.967255	678.396606	596.920105	392.918854	709.927002	452.920471	249.468674	672.806458	393.022644	248.567780	619.412231	569.445801	126.766083	609.752441
59	0.295000	606.143860	977.449402	699.370667	602.408081	973.355164	458.043884	439.847656	1013.391663	638.258850	436.881805	1015.398560	544.547424	678.858337	750.753296	746.149292	717.485413	778.983093	701.431091	771.719238	694.137573	686.923157	744.406860	668.936951	720.910583	776.825989	563.840149	705.783630	691.534241	462.520630	724.226257	726.576294	435.441681	701.633362	660.506042	352.099579	678.854980	618.171936	390.056641	710.405518	481.145905	240.641922	671.763184	421.591309	236.494934	617.956299	604.021973	123.083656	609.311096
60	0.300000	621.987793	982.753784	700.249817	619.679871	976.975464	459.436890	456.284271	1018.139343	638.064453	454.326782	1019.828308	544.175537	695.153198	755.950928	747.097290	733.198242	785.481506	702.905884	787.521484	699.951416	688.507263	759.303650	673.827026	721.996765	791.563171	569.957520	707.098022	709.442139	463.638428	724.938538	745.558533	437.026031	702.648743	683.454651	351.412506	680.072632	639.659241	388.520172	711.712341	509.413391	231.989273	670.406799	451.068207	224.445587	615.473572	638.589478	120.230537	609.751282
61	0.305000	638.090088	987.649841	701.048157	637.528992	979.961853	460.889587	473.553314	1022.842407	638.023621	472.074249	1024.214722	543.512268	712.560730	761.106384	747.984070	748.666870	789.650208	703.042603	802.780640	704.484009	689.299500	774.615112	678.854187	721.706848	804.939087	574.862610	707.943115	725.835693	463.992096	724.866394	763.541809	438.663635	702.029663	706.836609	351.904358	682.046997	660.712402	386.735138	711.858765	538.199341	222.458923	669.332153	480.744629	212.740311	614.207642	673.248962	118.216980	609.971313
62	0.310000	653.921204	992.736633	702.163452	655.146973	982.809021	461.901489	490.318146	1027.753174	637.487793	490.043488	1029.117920	542.693237	724.281067	765.923157	748.048950	763.940674	794.765991	703.569641	816.985474	707.819336	688.119568	789.378174	683.454407	722.673157	818.976990	579.983826	708.901001	743.479248	465.437988	726.915894	782.310913	441.235535	703.737183	729.274231	351.202454	683.257385	681.392090	384.051453	712.846985	566.902222	214.222229	668.698486	510.926849	201.464874	612.209839	707.946655	116.890114	610.043030
63	0.315000	670.152649	997.345337	702.957520	672.553650	985.733032	463.359619	507.073700	1032.869629	636.891235	507.592010	1033.409424	542.172058	740.073425	769.800781	748.713501	779.213318	798.970581	705.327393	831.686157	712.250061	689.611328	803.550659	686.925598	722.654602	832.291504	584.998901	709.809692	759.506470	464.413055	725.490417	800.636841	443.181671	706.511108	751.309998	349.485046	682.518921	702.155518	381.422791	712.727966	595.648560	204.982849	667.577393	541.185242	190.461380	610.364014	742.229126	115.333069	610.319580
64	0.320000	686.444153	1002.201660	703.996399	690.078674	988.276428	465.239319	524.410461	1037.624146	636.362854	525.215698	1037.686035	541.872375	753.471069	774.219421	747.322388	794.153687	802.170105	704.997314	845.859192	714.966003	689.894714	817.226257	690.081482	723.393982	844.835754	589.471436	710.643555	776.757690	465.297455	728.750000	818.166260	444.774567	707.532104	773.917114	349.225739	684.273743	722.956116	378.200958	713.919495	625.209045	196.823227	666.668945	571.876831	179.329315	608.635864	776.397400	114.381912	610.583801
65	0.325000	702.025818	1005.924927	704.462097	707.772827	991.280212	466.355347	541.090271	1042.436523	635.835083	542.859619	1041.868774	541.307983	768.700012	777.530273	750.884399	809.195374	805.818237	707.818054	860.585083	718.405151	693.298035	830.724854	692.945251	724.574951	857.280090	593.094421	711.392578	792.851135	463.418549	728.330383	835.212280	444.937408	706.991821	795.787415	348.309723	684.713013	743.464783	375.065338	713.898071	654.733398	188.912079	665.959045	602.579224	168.922440	607.870483	810.310120	113.873756	610.696289
66	0.330000	718.397278	1009.941223	705.149719	725.009277	993.729492	467.755341	558.480469	1046.798950	635.484863	560.560913	1046.124268	540.794250	782.281250	780.098389	750.524353	823.997437	808.702515	709.416992	873.729614	719.438599	693.216797	843.744446	695.098633	725.719238	869.403564	596.202576	712.244568	809.407959	463.017426	729.807922	852.989929	446.888916	710.331421	817.909058	347.774994	686.083374	764.204895	371.828705	715.420898	684.817993	180.930695	665.308533	633.579041	159.153717	606.818237	843.130737	114.425308	610.148254
67	0.335000	734.544312	1013.792603	705.745789	742.077087	995.880127	468.970947	575.650452	1050.836304	635.033447	577.849915	1049.708740	540.321289	794.737366	781.693054	751.154358	838.753540	810.238647	710.542542	887.437866	720.798706	695.461304	856.122253	696.474304	727.711975	880.534912	598.955322	713.080872	825.113220	460.129181	730.295715	869.864075	446.635925	710.938354	839.563293	346.579590	687.588745	784.352173	368.144165	715.070618	714.378479	173.349625	664.877625	664.236145	149.203903	606.502197	877.329102	115.929024	611.183533
68	0.340000	750.472229	1016.765137	706.595154	759.241394	998.175354	469.788910	592.568848	1055.108154	634.939270	595.268311	1053.143921	540.080566	807.636780	783.841797	750.850037	853.181152	811.276001	713.428528	900.525513	721.225159	697.682495	868.014099	697.033752	728.830933	891.316345	600.428162	713.748047	840.801636	457.530823	729.935974	886.093628	446.043915	711.018005	860.366882	345.123016	688.127747	804.656006	363.739532	716.032104	744.003784	166.079712	664.480957	695.354736	140.207916	606.008362	909.744202	117.209961	610.768555
69	0.345000	765.405823	1019.042297	705.780518	776.304932	1000.229614	470.657410	609.768494	1059.031738	634.678711	612.577637	1056.400635	539.531555	820.614807	783.872192	750.670654	867.437500	811.514954	715.944824	913.425720	720.924011	700.237122	879.476257	696.739868	729.554810	901.667725	601.825562	714.449341	857.347534	456.299530	732.504578	903.077209	446.849030	713.735901	881.270752	343.783020	689.333191	824.944702	360.749542	716.947815	773.753174	160.240646	664.992859	726.097046	132.284805	606.204468	941.636780	119.148163	610.719055
70	0.350000	781.207825	1021.295776	706.150024	793.122009	1002.133789	471.470551	626.713257	1062.355225	634.779297	629.927734	1059.585693	539.361206	833.264771	784.264893	751.383484	881.480835	810.382324	717.580994	925.891968	719.703247	702.557007	890.542725	695.822021	729.527771	912.021484	601.930054	715.270081	872.831482	453.475372	732.495911	918.862915	446.609985	713.056641	902.213623	342.734375	690.062866	844.697510	356.742767	716.747131	803.393250	153.583923	664.960632	756.550476	123.639832	606.497925	972.463928	121.450737	610.058838
71	0.355000	797.559631	1023.110046	706.479553	809.708252	1004.108521	472.250488	643.464172	1065.441406	634.942200	646.737427	1062.301758	539.114685	844.180908	783.650879	751.538574	895.650391	810.315613	720.426392	938.140015	718.140808	706.022217	901.219971	694.558044	730.547607	921.767334	601.281555	716.053284	888.928894	452.556793	734.405334	936.187195	446.000183	715.547119	922.331970	342.476501	690.580383	864.707031	353.669006	718.118469	832.701660	148.570663	665.696777	787.207764	115.910789	606.978333	1002.732422	124.707237	609.805115
72	0.360000	813.415466	1024.843628	706.615234	826.197205	1005.927612	472.208282	660.238708	1067.567017	634.922852	663.500305	1064.851318	539.040527	856.869019	783.537903	751.807800	909.532654	809.155457	724.405151	950.023193	716.785950	709.801208	911.673096	693.075134	731.949280	932.136597	599.477905	717.005310	904.053467	449.244690	733.468506	951.927368	445.625031	715.796326	942.834717	341.630737	691.594482	884.273132	349.745880	717.732788	861.653870	142.789978	666.594666	816.951355	109.127434	608.522217	1032.486572	127.898178	609.048950
73	0.365000	829.689270	1025.993530	706.938293	842.651489	1007.490845	472.791534	676.520813	1069.549316	635.071716	680.173889	1067.278442	539.095398	869.102539	782.807800	752.038208	922.196838	806.912354	726.369690	961.467712	713.939392	712.722534	922.016907	690.920776	732.460083	942.177246	597.294922	717.928406	920.164368	447.833527	735.247742	967.447021	444.839294	714.889832	962.390808	340.557343	692.001587	903.805542	345.987427	718.473083	889.914124	139.388657	668.653870	846.317017	102.577637	609.261353	1060.714966	131.317490	608.785095
74	0.370000	845.963135	1026.874878	707.096924	858.777161	1008.596924	473.294098	692.891235	1071.576904	635.299866	696.285950	1069.002319	539.242065	880.125732	781.218994	752.856262	935.788818	805.286743	730.164795	972.763123	710.860535	715.481140	932.641296	689.047363	734.718567	951.856628	594.555664	718.805542	935.399536	444.518799	734.797424	983.439209	445.117615	717.230103	982.018433	339.825226	693.447021	922.818909	342.970337	717.945068	918.032654	135.781906	669.697937	875.325989	97.711060	611.700806	1087.993042	135.529968	607.719543
75	0.375000	861.682861	1027.372192	707.678284	875.031982	1010.327148	473.642456	708.489075	1073.305176	635.160400	712.397766	1070.654541	540.161682	892.485168	780.130371	754.320618	948.757019	802.520142	732.479553	984.297180	707.317505	718.008911	942.947327	686.244629	735.837830	961.988708	591.544922	719.599121	950.616882	441.265778	733.955811	997.401428	443.555573	715.318726	1001.328430	338.729156	693.557495	942.354187	341.054474	719.705078	945.069336	133.379990	671.610657	903.232483	92.882751	613.420898	1114.309814	139.897247	607.316223
76	0.380000	878.068542	1027.664795	708.021179	890.986328	1011.263672	473.566071	725.116577	1073.716553	635.995911	728.391663	1071.841187	540.334656	904.425049	777.563660	754.895630	962.253723	799.173828	733.297974	995.524109	703.120728	719.053711	953.733826	683.190125	737.364929	972.426941	588.101318	720.479675	966.680664	440.568207	735.845642	1014.013367	444.035370	716.663879	1019.599243	338.402252	693.638428	960.875854	338.635101	719.311401	971.566528	131.876740	673.704041	930.291138	88.602524	614.990662	1139.113647	143.351501	606.202637
77	0.385000	893.350891	1027.795776	708.489868	907.145508	1011.985901	474.152496	740.410400	1074.718018	636.047729	744.537354	1072.858765	539.903931	918.118408	775.305298	756.016602	975.382141	795.853760	733.715332	1007.243347	699.423279	720.122253	965.097046	679.931946	738.664063	982.594666	584.388855	721.192810	981.576355	437.654663	734.512695	1028.276733	443.104736	716.183228	1037.656128	337.898712	693.765076	979.208313	336.353455	720.381287	997.365662	127.634857	673.111633	956.703552	85.527229	617.388977	1162.656128	146.912231	604.722046
78	0.390000	909.280945	1027.427002	708.851990	923.088989	1012.368286	474.606354	756.646057	1074.559326	636.662842	760.203430	1073.490601	540.360352	931.867798	772.779419	757.594482	988.633057	792.869812	735.044556	1018.738464	695.067810	720.009094	976.915222	677.017090	740.985718	992.960999	580.429077	721.932983	997.316345	437.291138	736.285950	1043.105957	441.973846	714.884827	1055.575928	337.803314	693.772522	997.212219	335.022888	721.485718	1021.318481	126.254517	674.762634	981.483215	82.954765	619.710022	1186.072388	150.092896	604.346130
79	0.395000	924.686584	1026.652588	709.396973	938.895325	1012.856018	474.864136	772.058289	1074.537964	637.106140	775.811157	1073.754883	540.578003	944.902222	770.781067	759.858337	1001.870972	788.648193	733.467834	1030.667114	691.009399	720.229675	988.573914	673.188354	741.211304	1003.636047	576.268860	722.542114	1012.427917	435.427734	736.005676	1058.094849	441.620575	715.544067	1073.317139	337.914429	694.779053	1014.888550	334.253387	722.751221	1044.326660	125.078079	676.210022	1005.333435	81.378517	621.291443	1207.466064	153.467468	604.450562
80	0.400000	940.299744	1026.598145	710.296753	954.976074	1012.831726	475.395996	787.561951	1073.871948	637.414917	791.227295	1073.960327	541.234070	959.071045	768.755676	761.296692	1015.237549	785.749023	734.658752	1042.253784	686.774475	719.768677	1001.373230	670.079102	743.415894	1014.241760	571.706726	722.937622	1027.717041	434.635742	736.843506	1073.191772	442.328644	716.600525	1090.551392	338.104980	695.348938	1032.562500	332.440765	723.084106	1066.763306	123.974525	676.905212	1027.355591	79.314323	623.107422	1228.486816	155.542038	604.302612
81	0.405000	955.468201	1025.461426	710.445496	970.657349	1012.584412	475.838440	802.826294	1073.102905	637.971741	805.997070	1072.977905	541.881958	973.433838	765.286377	761.924377	1028.656860	781.772522	732.500977	1054.753052	683.497498	719.766235	1014.652466	667.264343	744.521790	1025.178589	566.735535	723.527222	1042.957275	433.821381	737.877441	1087.882324	441.586395	715.219360	1107.271973	338.268341	696.691650	1049.751587	331.887482	723.848450	1087.426147	123.679871	678.067993	1048.649536	77.754646	624.423279	1248.212769	157.608856	603.758850
82	0.410000	970.734009	1024.558472	711.288208	986.611023	1012.025696	476.481201	817.718018	1072.192749	638.037048	821.525208	1072.313232	541.917664	987.119873	763.112305	764.257751	1041.394165	778.669434	732.358887	1067.735229	680.087036	718.810791	1028.105713	664.026550	745.239563	1036.265137	562.329895	723.955994	1057.959106	431.860596	737.171265	1103.391846	442.054596	717.793091	1123.745850	337.966553	696.833313	1066.696167	330.383789	725.225708	1107.093262	123.180969	678.810913	1068.286499	76.820457	625.179932	1266.827515	158.353714	603.162842
83	0.415000	985.675781	1022.626526	712.047241	1002.396973	1011.502075	476.949280	833.026428	1070.519409	638.329041	836.706909	1071.018433	542.088013	1003.323730	760.069275	764.503845	1055.152222	775.470398	730.630676	1081.160889	677.187866	718.344604	1042.622437	661.924988	746.602356	1048.660522	557.166626	723.706543	1073.326050	431.297729	738.663940	1118.007568	440.487000	716.602783	1140.207764	337.552368	696.684265	1083.200684	329.296082	726.000610	1125.318481	122.237305	679.664429	1086.990234	75.740448	625.581360	1284.555542	158.889969	602.860107
84	0.420000	1000.969177	1021.447815	712.559143	1017.804871	1010.325012	477.376709	847.885925	1068.764160	638.314270	851.880676	1069.106079	542.113708	1017.645813	758.255127	766.571960	1069.529541	773.701965	730.565735	1095.759399	675.371521	718.517395	1057.818726	660.140259	748.142822	1062.402344	552.387695	722.755005	1088.558716	429.381836	738.052490	1132.960693	439.566010	716.345581	1156.211792	337.248993	696.651917	1099.796631	328.092133	726.119873	1142.362183	120.696564	679.450806	1104.092163	73.346985	625.875549	1301.644165	158.900833	602.557922
85	0.425000	1015.798035	1019.470764	712.954224	1033.411499	1009.192871	478.171326	862.454102	1067.109863	638.079651	867.201416	1067.154053	542.067627	1033.828979	756.376526	766.652527	1083.970459	772.347412	730.528503	1111.127930	673.897705	718.072083	1073.958374	658.346985	748.750183	1077.955811	549.067871	722.112488	1104.221802	428.552612	739.361389	1148.690186	439.250458	717.977539	1171.672852	336.223236	696.935974	1115.406128	326.843262	726.713196	1158.801636	119.860626	679.859375	1120.604736	72.474213	626.359375	1316.699951	158.429474	601.814087
86	0.430000	1030.560181	1017.407471	713.266602	1049.273560	1007.690552	478.452057	877.594116	1064.258545	638.240845	882.494141	1064.917725	542.012878	1049.699463	755.256226	767.825745	1099.397583	771.168701	730.087097	1126.723389	673.147461	717.420410	1089.940430	658.005371	749.405273	1095.104248	547.206116	723.312256	1119.577881	427.065521	740.231812	1163.341919	436.555786	716.395081	1186.979492	334.945526	696.797913	1130.955444	325.643463	727.317505	1175.059814	117.871483	679.161499	1135.357910	70.110023	626.513000	1331.417236	157.597519	602.223022
87	0.435000	1045.423828	1015.873657	713.740540	1064.667969	1005.862366	478.804626	891.985962	1062.042480	637.793152	897.658508	1062.095581	541.903320	1064.895386	754.165710	768.339172	1115.607666	770.479431	729.784302	1142.818970	672.837036	717.108154	1106.099731	655.707092	746.926086	1113.291382	545.842285	724.552979	1134.831787	424.901764	739.689331	1178.580444	434.958099	716.427979	1201.818604	332.199219	695.772034	1146.277710	323.265625	727.204285	1188.971069	115.633736	679.365295	1149.409302	67.961632	625.989380	1345.064453	155.936630	601.617737
88	0.440000	1059.766113	1013.756531	714.222046	1079.897217	1003.832336	479.460114	907.111816	1059.167847	637.573364	912.836426	1059.486572	541.370911	1081.413208	752.917175	768.042664	1131.610718	769.974670	731.074219	1158.776001	672.491272	715.847351	1122.752075	655.773743	746.746338	1132.218628	545.822754	725.409607	1150.146362	423.461823	740.916504	1193.966675	432.927368	718.270996	1215.849121	329.558380	695.928833	1160.393677	321.494324	727.815918	1202.291016	113.302132	679.307434	1161.965454	65.821472	626.734314	1357.502930	153.706009	601.477051
89	0.445000	1074.049316	1012.013916	714.382629	1095.606934	1001.516174	479.966980	919.819092	1056.751709	636.144958	928.109619	1056.442383	541.066284	1098.282715	751.763855	767.997070	1147.825317	770.229614	732.353577	1175.583252	672.093689	714.524536	1138.986328	654.943237	745.627258	1151.580811	545.971252	726.020752	1164.677368	420.554413	740.913940	1208.302002	429.224335	716.326782	1230.053101	327.058929	696.274353	1174.186035	319.235413	727.903992	1212.729126	110.682968	680.437012	1173.731323	63.258533	626.660767	1369.110107	150.916550	601.028625
90	0.450000	1088.900635	1010.305542	715.025146	1110.836426	998.797241	480.224152	934.045349	1053.645142	635.677368	942.769653	1052.337646	540.782532	1114.635132	750.692322	768.285828	1163.972168	769.201782	731.877380	1191.676025	672.008850	713.699768	1156.008301	654.121826	744.231445	1170.684814	545.656189	726.643616	1178.867798	417.513672	741.021545	1223.175293	427.314209	718.781006	1243.062622	324.547211	697.640869	1186.973633	316.752319	728.182373	1223.849487	107.548096	680.439636	1183.921875	61.918865	626.234131	1380.546753	147.415970	600.808594
91	0.455000	1103.007690	1007.953003	715.370361	1125.896240	995.395630	480.733032	946.993347	1050.758301	634.790527	957.640991	1048.619263	540.656982	1130.677246	749.329895	768.808044	1179.940918	768.870056	731.475098	1208.661377	671.399048	713.165894	1172.870728	653.336365	743.050537	1190.340820	545.917786	727.470764	1192.676880	414.699402	741.024231	1237.215820	423.609955	719.119934	1255.768066	319.954620	697.359070	1199.757935	313.303528	728.300598	1234.178711	104.765076	680.691162	1192.856323	63.630009	626.964600	1390.259033	142.405823	599.775635
92	0.460000	1117.436646	1006.882141	715.923340	1141.361206	992.354797	480.993622	962.203369	1046.957642	634.397644	972.374146	1044.232544	541.264465	1145.858154	748.048889	767.565613	1196.254272	767.646179	731.468323	1225.403198	670.298889	711.871948	1189.197632	652.960754	743.123230	1210.020264	545.818481	727.760010	1205.879272	412.003754	740.894348	1250.974854	419.774963	719.445313	1268.493042	316.182159	697.881592	1211.777344	310.116180	728.032104	1243.107544	102.804939	680.652771	1200.687256	65.166893	626.897522	1399.639893	135.417297	599.251343
93	0.465000	1131.439453	1003.499023	716.455688	1156.522949	988.745605	481.548523	976.943481	1043.101929	633.865662	986.692200	1039.851685	541.121765	1161.393188	746.790894	766.839355	1212.302612	766.501343	731.670959	1241.963501	670.101624	713.010071	1205.515015	650.257263	740.793884	1228.339478	544.760803	727.497314	1219.612549	410.072876	742.263611	1264.869507	416.583008	720.876099	1280.212158	312.066132	697.999939	1223.186279	307.081024	728.002014	1249.744629	103.202713	681.325195	1207.405640	66.620110	625.617310	1408.039429	128.107849	598.459534
94	0.470000	1145.559204	1001.141724	716.950867	1171.448975	985.202637	481.875946	991.113098	1038.593262	633.337280	1001.465210	1035.495728	539.647034	1176.362549	744.878601	765.346680	1228.503418	765.094238	731.676086	1258.994873	668.592224	712.574524	1221.829102	649.507202	741.188171	1245.852417	544.235596	726.520935	1232.925171	407.414307	743.366943	1278.163940	412.510834	721.091003	1291.647095	308.846954	699.184814	1234.127930	304.114319	728.104248	1256.587891	101.398216	680.448853	1213.218994	67.360497	623.105225	1415.981201	118.458176	597.607056
95	0.475000	1159.657227	998.267395	717.646240	1186.678223	980.831787	482.702545	1005.810669	1034.777344	632.654663	1015.927673	1031.176270	539.381165	1191.810425	743.044250	763.915161	1244.719849	763.376648	732.237183	1275.668701	666.928162	714.723694	1237.971802	648.321960	741.437866	1262.068970	542.636780	724.699585	1245.653564	402.267883	741.507507	1291.982910	408.928619	722.165710	1302.799927	303.834930	698.275818	1245.414917	301.220306	728.183289	1261.115967	97.310402	678.464111	1217.898804	68.458229	619.428589	1422.549194	108.448357	597.452026
96	0.480000	1173.725342	994.977844	718.024414	1201.437866	976.713074	483.134155	1020.192993	1030.450928	632.084167	1030.573364	1026.047852	539.584595	1206.106689	740.404175	761.646729	1260.569702	761.652344	732.546326	1292.256348	664.765625	715.089844	1253.873901	644.917603	740.185242	1277.466064	541.906250	722.797974	1259.160767	399.888855	742.991699	1305.398926	404.521912	721.802795	1313.727417	300.030457	698.395325	1256.347046	297.910065	727.106567	1264.689575	93.388062	675.715210	1221.691650	69.993706	616.559692	1428.474731	98.451424	597.302673
97	0.485000	1187.760376	991.838440	718.464783	1216.276123	972.453308	483.542358	1034.643066	1025.964478	631.412537	1044.622314	1021.733704	539.260742	1221.785645	738.145203	761.095398	1276.402588	760.183838	733.950684	1308.965210	662.740601	716.556763	1269.600464	643.083801	741.248413	1292.434204	540.302673	721.805603	1272.442749	396.318359	741.807373	1319.284180	400.323151	721.927612	1324.714600	295.540863	697.335815	1266.563477	294.803253	725.929382	1267.530029	90.878716	672.958618	1224.630737	70.510101	614.894531	1433.670410	89.714363	597.424744
98	0.490000	1202.073364	988.790161	718.834106	1231.113647	967.934570	483.369537	1048.155273	1021.561584	630.806580	1059.460327	1017.046021	538.015076	1235.740723	734.126770	760.518860	1291.524170	757.370850	734.608826	1324.408813	660.667908	719.536377	1285.186523	640.060547	742.579956	1307.692505	538.889893	721.541870	1286.005981	393.555481	741.728821	1332.869385	395.238770	721.142639	1334.915894	290.922699	695.431152	1276.997559	292.076904	724.389099	1270.045654	91.153275	671.594177	1226.625122	71.346428	613.640137	1438.198608	82.064636	597.041992
99	0.495000	1215.998047	985.078247	719.344849	1245.596191	963.712280	483.851959	1062.341919	1016.502686	630.453491	1073.390015	1011.738464	538.448914	1250.271240	729.840515	761.978149	1305.423096	753.687683	735.565552	1339.958984	656.507874	720.206055	1300.364990	636.714661	744.645813	1322.426880	537.513733	722.013428	1299.142822	388.288147	739.223572	1346.110229	390.015900	718.945007	1345.144653	286.001709	692.502014	1287.040771	287.797119	720.690552	1273.962280	91.015213	669.124695	1228.304810	72.641739	613.150574	1439.842163	75.952843	595.412231
100	0.500000	1229.928589	981.112854	719.486511	1260.409302	958.521912	484.152222	1076.119995	1011.534607	630.380737	1086.921265	1006.996338	538.086548	1263.758423	725.734558	765.553101	1318.166260	749.767151	737.641663	1354.057495	652.632813	722.353271	1314.846436	632.705261	746.260193	1336.668823	535.701965	723.183838	1312.961304	385.872955	738.560120	1360.149536	385.242767	718.357056	1355.110840	282.071869	690.689575	1297.719482	285.718079	719.952576	1277.967285	91.235153	666.990967	1229.806030	73.568993	611.872742	1442.510132	71.346367	592.019043
101	0.505000	1243.624634	977.082947	719.617310	1275.067749	954.018005	484.207031	1089.200073	1007.145508	630.146057	1100.395996	1002.850037	537.828857	1277.602661	721.840149	768.879578	1331.488159	744.921326	740.390442	1367.767944	648.653442	725.098145	1328.563843	628.073364	748.499451	1351.222778	532.846436	724.751770	1327.306641	384.015839	738.889954	1373.675415	381.598022	717.235168	1364.977173	278.942902	689.290161	1307.969727	284.363373	719.132874	1281.887573	91.622643	665.009216	1231.079834	74.546074	610.731140	1444.363892	66.229202	587.802063
102	0.510000	1257.365356	973.177979	720.042969	1289.135620	950.267151	484.315277	1102.645630	1002.549805	629.802124	1114.375000	997.577515	537.374023	1291.900146	717.436096	771.905151	1345.993774	740.171692	744.225159	1381.550293	644.580078	728.306824	1342.073120	623.971375	751.445557	1365.659058	529.813660	726.237793	1341.312988	381.885895	737.483643	1387.379150	378.912811	715.058411	1374.444092	275.580536	686.599304	1318.134888	283.658081	718.045044	1285.298218	92.569519	662.566589	1232.755371	75.218697	609.557007	1446.580688	62.925129	585.307922
103	0.515000	1271.516235	969.154663	720.561768	1303.444580	945.630798	484.056061	1115.536621	997.639587	629.395813	1127.464233	992.631836	536.886230	1306.620239	713.047302	774.136292	1360.713623	736.727539	747.220886	1395.508423	640.169556	730.231689	1355.868530	620.173889	753.159058	1379.700439	526.394714	726.741516	1354.880981	381.323364	737.074158	1401.025269	377.465759	715.092163	1384.251587	274.069550	685.586609	1328.282715	282.565369	716.675049	1288.496460	94.003487	661.070251	1234.114258	75.980934	608.416199	1447.712891	62.271896	586.292725
104	0.520000	1284.905884	965.440735	720.946472	1317.767090	942.084717	484.184387	1128.846924	993.013123	629.094421	1140.615601	987.719360	537.114014	1318.866821	709.623169	774.984680	1374.842529	732.875793	750.673889	1409.619263	637.861023	732.413269	1369.577515	615.923828	752.873352	1393.988037	522.912109	727.598816	1367.827271	380.061523	736.100830	1413.032959	375.110901	713.564453	1393.862183	272.845367	685.234497	1338.897705	285.000427	718.351013	1290.648682	95.410057	658.768738	1235.341919	76.719719	607.466492	1448.868408	61.181068	587.512024
105	0.525000	1298.711182	962.369324	721.344727	1331.406738	938.691711	484.099182	1142.967651	988.683289	628.260193	1153.819092	983.407837	536.371826	1332.525757	705.846375	773.563599	1388.949829	729.241638	751.424377	1424.892578	636.041077	734.607117	1383.070435	612.803711	750.687622	1408.418457	518.778503	728.347595	1379.904297	380.760437	736.131348	1424.791382	373.362274	712.452698	1402.141724	270.960571	682.557800	1348.209351	283.811157	716.946167	1292.099731	96.652916	658.261902	1236.004761	77.069214	607.290405	1449.657715	60.495777	587.174255
106	0.530000	1312.020874	959.617554	722.170776	1345.468506	935.314087	484.098083	1155.697144	983.970886	627.815063	1166.873047	978.331421	537.786987	1345.298462	702.565430	771.217346	1402.952881	727.403137	751.845459	1439.099976	633.591675	734.383667	1396.660522	610.313965	750.056824	1422.984009	514.808472	728.952698	1391.338135	379.578827	735.907043	1435.660767	371.043732	711.612305	1410.324951	270.318878	683.277527	1356.956787	284.617035	717.469238	1292.973755	98.021210	658.086182	1236.636108	77.691200	606.953430	1450.092896	59.955517	586.908203
107	0.535000	1325.236084	956.564514	721.118835	1359.264771	932.486755	483.220825	1169.112427	980.354309	626.659363	1180.485962	975.485962	536.585449	1358.493164	700.364746	770.208496	1416.122681	725.103943	750.932922	1452.833740	631.061890	735.480652	1410.246582	608.123657	750.675598	1437.894165	511.639221	729.900024	1401.644653	377.571259	736.615356	1445.372559	367.662476	710.911316	1416.761353	268.051514	681.962463	1364.153687	282.523499	716.660889	1293.358643	98.828911	657.884705	1237.066528	78.077332	607.057434	1450.541016	59.537666	587.180237
108	0.540000	1339.833740	954.925415	722.428894	1371.449463	930.145020	482.875824	1182.963867	978.020142	625.683411	1194.405273	971.903259	536.783691	1371.478882	697.720215	769.328491	1429.526245	722.456482	750.267151	1466.083984	628.027222	733.778381	1421.622314	605.835083	750.757019	1451.180298	506.133209	729.907410	1410.725220	374.879425	736.500732	1453.708984	363.882751	710.512817	1422.575562	266.083069	683.313965	1370.472290	282.852997	717.837402	1293.671143	99.169571	657.697021	1237.348877	78.378792	607.251953	1450.791016	59.368423	587.376770
109	0.545000	1353.974854	953.207458	722.466736	1385.345215	928.028748	482.598511	1197.489624	976.076538	625.617554	1208.358521	969.936157	537.547668	1383.822876	695.523560	769.281067	1441.434937	719.355835	749.361145	1477.616699	625.334778	734.125916	1434.246948	603.561035	750.842957	1464.952881	501.041199	730.298218	1419.271240	371.686646	736.073486	1462.027344	359.226563	709.593018	1427.211182	262.146271	682.284363	1376.108887	280.841522	718.433533	1294.283936	99.471672	657.777405	1237.706177	78.941032	607.756958	1450.980713	59.286751	587.425598
110	0.550000	1368.313843	951.538391	721.779846	1399.359131	926.387573	482.448029	1211.853638	974.822754	625.235352	1222.370972	968.740479	537.195740	1396.635498	692.771667	769.422180	1453.491455	715.318237	747.673584	1489.236328	621.497009	732.681702	1447.157471	598.926575	751.512573	1478.298828	496.121429	730.217163	1426.933716	368.025574	735.088074	1468.645142	355.712921	709.920349	1432.162354	259.307281	682.814575	1381.371216	279.548615	717.959045	1295.450439	99.696304	657.842957	1237.984253	79.167099	607.858887	1451.109131	59.140957	587.454773
111	0.555000	1384.046753	950.415100	721.759399	1413.063599	925.101135	481.463989	1226.036255	973.061340	625.945862	1235.849731	967.186829	538.908997	1408.988770	690.080505	769.851379	1465.568604	712.626465	747.999756	1500.926025	617.928223	733.090027	1458.250366	596.118530	751.517639	1490.130615	490.638306	728.063965	1434.293213	364.918549	735.362061	1475.241943	351.479645	709.982117	1436.461060	255.556625	682.120056	1386.216553	276.647247	717.506531	1296.774658	99.652336	658.039063	1238.339233	79.844360	608.047180	1451.295654	59.003845	587.559265
112	0.560000	1398.492188	948.481384	721.767334	1426.606323	923.934204	480.938049	1239.996704	971.620728	626.724182	1250.721802	966.769043	537.433105	1421.376099	687.188293	769.653076	1478.689453	709.447937	747.863953	1512.048828	613.866882	732.294861	1469.656006	592.422119	750.869080	1499.815918	486.047668	725.257385	1440.776001	362.240540	735.906067	1481.676880	347.765717	711.016907	1440.707275	252.201279	681.602234	1390.941650	272.840698	716.320496	1298.038208	99.714066	658.498962	1238.738403	80.392845	607.562195	1451.412842	58.834000	587.532166
113	0.565000	1412.231689	946.121033	721.821899	1440.816406	922.992920	480.948181	1254.524902	971.001465	627.251404	1264.588257	964.727234	538.930786	1433.824463	684.336487	770.685547	1490.875977	705.961487	747.804443	1523.286621	609.248535	731.495789	1479.760986	589.345947	750.824524	1508.357788	481.403595	721.096375	1447.091431	358.628143	736.475586	1487.416504	342.644257	709.424133	1444.643799	248.654633	680.753540	1395.534302	271.288300	716.515747	1298.846680	99.790207	658.360291	1239.124512	80.795364	607.199951	1451.587891	58.651775	587.539490
114	0.570000	1425.846802	943.717773	721.941101	1455.259155	921.837524	480.768890	1268.849731	970.231628	627.705139	1278.909180	964.745850	537.736877	1446.406860	681.898254	771.218750	1503.364868	700.806274	746.377686	1534.335571	606.127808	731.034607	1490.736816	586.007874	751.583008	1516.684937	476.430573	721.181580	1452.755249	355.294403	736.458313	1492.899048	338.596497	709.752869	1448.642700	245.497498	679.950195	1399.724121	268.580750	716.015137	1299.315186	99.980911	658.044006	1239.462280	81.105049	606.796326	1451.762817	58.584431	587.532593
115	0.575000	1439.919067	941.655457	722.143250	1468.671631	922.850769	480.562592	1283.526611	969.610718	628.353088	1292.413940	964.029602	539.707703	1458.071533	679.244385	770.668457	1515.164063	697.826599	746.470581	1544.411255	601.257446	729.879578	1499.511597	582.805115	751.092834	1524.267090	471.217346	723.839050	1457.649292	350.977753	735.344116	1497.563354	333.348877	708.779724	1451.789795	242.281052	678.563049	1403.391846	265.864899	715.085754	1299.751587	100.389671	657.421936	1239.875244	81.336578	606.092468	1451.857666	58.471786	587.519653
116	0.580000	1455.030029	940.317810	722.446350	1483.016113	922.800842	480.399475	1297.754395	969.925171	628.793762	1307.571289	963.933655	538.887634	1469.358765	677.352844	770.821167	1526.771362	695.255554	746.718628	1553.249634	597.668091	731.304871	1509.052246	579.666809	751.110718	1529.562500	466.469391	724.716736	1462.229736	346.987213	734.645081	1501.783325	330.012024	708.470398	1454.464478	239.192978	678.182312	1406.494507	263.631500	714.187012	1300.326416	100.818222	656.763672	1239.734985	81.651855	605.854492	1451.975098	58.402550	587.532654
117	0.585000	1469.951416	939.435303	722.760254	1497.002808	924.034790	480.306854	1312.515869	969.875549	629.683533	1321.741699	964.651306	539.641174	1480.091064	675.739197	770.786316	1538.152100	691.926697	745.732971	1562.646851	593.517090	730.415039	1518.164063	576.823608	751.327271	1534.503052	461.143646	725.296082	1466.310669	345.006592	734.557556	1505.929810	327.704742	709.043823	1455.853027	236.822281	677.686584	1408.959961	262.359863	713.940735	1300.722778	101.646767	656.171265	1239.855225	81.962563	605.376953	1452.096802	58.297562	587.532715
118	0.590000	1485.228882	938.671265	723.125061	1512.020142	924.620972	480.769806	1327.388550	970.816895	630.213135	1336.589722	965.879150	540.212463	1490.827637	674.151184	770.806580	1548.543823	689.406860	746.332947	1571.191895	590.411072	730.573547	1526.869995	574.457397	751.662170	1538.996826	457.136780	725.860718	1469.836548	342.981689	733.983337	1508.988281	324.521637	709.175232	1457.921875	234.683487	677.665405	1411.187256	261.246735	713.416626	1301.073853	102.068359	655.413330	1239.972290	82.091637	604.814453	1452.220947	58.233288	587.488037
119	0.595000	1499.852905	937.322632	723.883118	1526.947876	925.930359	481.787079	1342.143921	971.293213	630.897888	1350.965210	966.981689	540.241821	1501.167847	672.443481	771.083679	1559.420532	686.187988	745.526917	1580.111816	587.249207	730.529907	1535.118896	572.274780	751.607971	1543.235596	452.876282	726.286316	1472.968506	341.863068	734.458679	1512.020142	321.936310	708.871277	1460.373291	233.288132	677.559937	1413.049316	259.390930	711.756653	1301.588379	102.925613	655.190552	1240.097046	82.367104	604.250671	1452.392578	58.210049	587.509827
120	0.600000	1515.034302	936.921204	724.616882	1541.343872	928.144775	481.780060	1357.338013	972.506897	631.405396	1365.562988	967.975464	542.623657	1511.151855	670.845947	770.049988	1569.936035	683.916748	744.854919	1588.422363	584.593933	730.720947	1543.165161	570.325928	750.143127	1546.238037	449.039093	725.817993	1476.234009	340.596100	734.279541	1515.250122	319.977234	708.097778	1462.799194	232.763046	677.805542	1415.559570	260.667084	713.227844	1301.595947	104.296158	655.484497	1240.377197	82.908310	603.479980	1452.289307	57.776440	587.583435
121	0.605000	1529.779053	936.655396	725.486572	1555.940918	930.065491	482.360596	1372.344482	973.884338	631.725830	1380.284668	969.565552	541.660583	1520.087036	671.036011	769.585205	1580.123413	681.823975	745.629028	1596.248779	582.369019	730.967163	1550.735596	569.346497	750.925049	1549.252930	446.127136	725.444092	1479.545654	340.168518	733.879395	1518.014038	320.102936	709.008423	1464.201050	232.487915	677.800415	1417.654297	260.725250	711.884949	1302.725342	105.903481	655.430725	1241.359741	84.190018	603.249695	1452.577637	57.741062	587.533264
122	0.610000	1545.337769	937.585938	725.945068	1571.225952	932.447144	482.831787	1387.182129	975.664368	632.094238	1395.219727	971.985840	543.184937	1530.582397	670.098083	768.958984	1589.941895	679.611084	744.294434	1603.716187	580.498230	731.089111	1558.387451	568.025208	750.347229	1551.767578	444.485901	724.195557	1482.410889	340.105988	733.465149	1521.106567	319.836456	708.794617	1466.494507	232.880905	677.603455	1420.133179	261.293701	711.148315	1303.461792	107.169212	654.605347	1241.124756	85.441887	602.005859	1453.337036	57.848175	587.027039
123	0.615000	1560.642822	938.214966	726.484314	1586.455444	935.004700	482.987885	1402.560303	977.502625	633.026062	1410.642456	973.777527	543.107300	1539.779419	670.503174	768.390381	1599.954346	678.032959	743.759705	1610.949951	578.905457	730.907349	1564.864258	567.645508	749.606201	1554.434448	443.611572	723.168457	1485.430054	341.539276	732.661804	1524.142944	319.885620	708.607361	1469.547852	233.279648	677.054871	1422.397461	262.917694	711.654663	1304.105347	108.333229	653.818787	1242.077637	88.500671	602.161011	1453.273804	58.141239	587.875549
124	0.620000	1576.016968	939.198242	726.888916	1601.866821	938.389160	483.934418	1417.923706	979.643799	633.467407	1425.839355	976.833557	543.606506	1549.837402	671.110413	767.916748	1609.727417	678.537598	744.765015	1618.075195	577.514526	730.242310	1572.449585	566.744934	748.743530	1557.455566	443.568542	723.291809	1488.821167	342.978424	733.081482	1527.146729	319.615723	707.761230	1471.498657	233.768677	676.442383	1424.958740	264.523041	710.602539	1305.037842	111.728668	654.658203	1243.084106	91.431450	601.531677	1453.764038	58.248192	587.877258
125	0.625000	1591.377441	940.164795	727.415283	1617.772705	942.349731	484.084412	1433.560547	982.443787	634.617554	1440.749512	979.513794	545.666626	1559.505737	672.418152	767.448853	1618.931274	676.899963	743.179504	1625.217041	576.249207	728.914612	1579.540161	567.927429	748.359131	1561.588501	445.052490	723.779297	1492.093140	344.155640	731.863281	1530.399780	320.309021	707.113586	1473.837158	236.424393	677.026978	1427.563965	265.381683	709.315125	1306.119019	114.859581	653.925659	1244.407227	95.579201	601.653015	1454.031372	58.001328	587.741272
126	0.630000	1606.827271	941.452515	728.024841	1632.582520	945.607849	485.389282	1449.192749	984.979858	635.294800	1456.532227	983.392761	543.934387	1569.470459	673.024963	766.806335	1629.073853	677.193481	743.443298	1632.878174	575.643188	727.822266	1586.851929	569.663269	747.931580	1565.390015	447.945068	723.699829	1495.904053	346.558716	732.184021	1534.184326	323.247833	707.522034	1476.483521	238.872940	677.319092	1430.666138	269.517059	709.732361	1308.281738	118.938232	654.518311	1245.637695	100.340538	602.617981	1455.345703	58.840202	587.519043
127	0.635000	1622.372803	943.058289	728.690369	1648.115601	949.131653	485.921173	1464.952637	987.283997	636.268555	1471.997314	986.518311	545.801331	1579.356934	675.761719	766.121704	1638.944946	677.576538	742.996704	1641.008057	575.670471	726.953735	1595.464844	571.739929	748.490601	1569.869263	450.323730	723.459351	1500.510742	348.436646	731.699402	1537.936401	326.466187	707.810059	1479.355225	241.094284	677.020508	1434.014648	273.005554	709.496948	1309.972534	122.569534	653.810364	1248.298462	105.122818	602.512512	1457.220337	59.763123	587.965759
128	0.640000	1638.020142	944.979065	729.384827	1663.611938	952.940308	486.325195	1480.996582	990.922913	637.099976	1487.573853	990.142517	546.177368	1589.439087	678.039673	764.778625	1649.921997	680.409058	744.188049	1649.556396	576.305054	726.297607	1603.139282	573.080383	746.713623	1575.047363	454.199310	723.639404	1504.621460	352.132263	731.423462	1542.015137	329.558411	707.931885	1482.638306	244.400131	677.355835	1437.508423	276.425751	709.838989	1312.189819	127.913696	655.516296	1250.328125	110.889938	602.645264	1456.908081	59.607571	587.204834
129	0.645000	1653.775635	947.211792	730.080994	1679.654907	957.641968	486.841187	1497.335938	994.714722	637.736877	1503.174561	993.821045	546.641052	1600.214966	681.593933	765.116150	1660.789795	681.312073	742.990845	1658.472534	577.520874	725.842285	1611.839355	575.968689	746.314758	1580.736694	456.799011	723.727173	1509.174438	357.346863	732.131836	1546.422363	332.728302	708.013489	1486.248413	248.149857	677.648743	1441.795776	282.535736	710.929260	1315.135498	131.519943	655.528259	1252.578857	117.223488	603.619751	1457.675537	60.052143	587.251282
130	0.650000	1669.645630	949.753540	730.751709	1695.256226	962.121887	487.372772	1513.607788	998.565247	638.057434	1519.289673	998.235535	547.278809	1611.422363	685.066895	764.181946	1671.506714	682.808777	742.040222	1667.706177	579.291931	725.576294	1620.864990	579.461182	747.387268	1587.254150	460.740234	724.037720	1514.211914	360.653717	731.978210	1551.160400	336.179565	708.180725	1490.478027	252.932358	678.844727	1446.081787	286.610382	711.330566	1318.432373	137.104675	656.205566	1255.996460	123.616508	604.636963	1458.420654	60.317833	587.067078
131	0.655000	1685.636230	952.601196	731.369873	1711.269165	966.962952	487.723694	1529.605713	1003.159851	638.239380	1535.109131	1002.445557	547.766785	1622.817261	688.902832	764.187073	1683.476685	685.740356	742.300964	1677.206909	581.592285	725.488159	1630.155762	582.525574	746.470581	1594.891113	465.043365	724.265442	1519.512207	366.245605	732.610901	1556.231201	340.115906	708.559631	1494.928711	257.484802	679.631958	1450.884766	292.423309	712.184509	1322.406250	142.723572	656.775757	1259.682129	130.563339	605.479919	1459.362061	60.364605	586.748962
132	0.660000	1701.753906	955.751770	731.908325	1727.131226	971.964722	488.284058	1545.810913	1006.264893	639.130371	1551.145874	1006.914185	548.154968	1634.695557	693.139099	763.713013	1694.681885	688.130981	741.338196	1686.924316	584.395813	725.566284	1639.912109	585.985535	746.244873	1601.806152	468.345245	724.119019	1524.904541	371.211243	732.520813	1561.636841	344.741089	709.276062	1499.630371	262.590118	680.953735	1455.801514	297.730774	713.118835	1326.327759	148.910019	657.282898	1263.909546	138.334137	606.336792	1461.581055	60.317837	587.091370
133	0.665000	1718.004761	959.202148	732.339844	1743.062988	977.304810	488.807648	1562.842773	1009.994324	639.760254	1566.699097	1011.209839	549.651489	1646.809692	696.222900	763.482666	1706.685181	690.469604	741.329651	1696.807739	587.676575	725.799255	1649.769775	589.651611	745.876465	1609.916748	472.649384	724.540466	1530.566040	377.164673	733.795349	1567.379395	350.258850	710.455994	1504.668335	267.203400	681.965332	1461.182739	304.606598	713.995972	1331.129639	154.040405	658.183655	1268.988647	145.235184	606.697327	1463.415649	60.074066	587.365906
134	0.670000	1734.224854	961.932007	732.556213	1758.823853	982.281799	488.960632	1580.028076	1013.957092	640.990173	1582.768311	1015.770874	550.390930	1658.866699	701.271240	764.028687	1718.705078	693.791870	740.949402	1706.806885	591.408508	726.175476	1660.179443	594.360840	747.310913	1617.846313	477.118103	724.780396	1536.544800	382.625946	734.784119	1573.460693	356.872894	712.225281	1510.434692	273.754852	683.996887	1466.711182	309.710175	714.412292	1336.175903	160.041092	659.215454	1274.645874	153.764481	608.226990	1465.911987	59.575527	587.674927
135	0.675000	1751.226440	964.986084	732.676880	1774.308594	987.395874	489.139038	1596.814209	1018.285583	641.923096	1599.023682	1020.220642	551.068970	1671.319336	705.194336	764.299561	1730.565674	696.971802	740.510864	1716.871338	595.565613	726.683472	1670.863647	598.460999	747.046997	1625.792969	481.680328	724.716003	1543.201660	387.262054	735.044800	1579.927002	361.634247	713.098206	1516.346924	279.416840	685.676941	1472.819214	316.851166	716.131409	1342.649780	165.821442	660.680420	1280.971924	161.425095	608.077393	1467.958862	59.376469	587.884827
136	0.680000	1768.200806	968.333740	732.301697	1790.416504	993.028503	489.283173	1613.632813	1022.843201	642.881592	1616.021484	1025.005615	551.030518	1683.953735	708.672363	762.831055	1743.274780	699.734802	740.964294	1726.950684	600.121887	727.311768	1680.906006	602.311951	746.065613	1634.210327	485.899750	724.585144	1549.561035	395.035126	735.522644	1586.494141	366.522003	713.734314	1523.075684	284.486237	686.699585	1478.617798	320.902374	715.029297	1348.550903	172.239960	662.033875	1287.731323	169.299911	608.783630	1470.187134	59.630871	588.563904
137	0.685000	1785.152222	971.295349	732.494324	1806.143921	998.351257	489.513733	1630.894165	1027.364258	643.562073	1632.740234	1029.784058	551.378906	1696.406982	714.225037	763.518738	1755.939575	702.925659	740.093750	1737.538330	602.792358	727.423157	1691.347778	607.499268	747.163147	1642.975342	491.184875	724.940979	1556.211426	401.198212	736.532776	1593.299438	371.928986	714.438293	1529.252075	290.857635	687.817078	1485.491455	328.910461	717.162598	1355.571289	178.184647	663.268005	1295.020264	177.955566	610.272278	1472.327881	60.082249	588.716248
138	0.690000	1802.229736	974.443176	731.864319	1821.825439	1001.751343	490.979858	1648.477905	1031.636963	644.285278	1649.371216	1034.573608	552.131836	1709.077026	718.702820	763.364746	1768.338257	705.503418	740.008301	1748.812378	607.020142	728.430969	1702.411377	611.859741	747.373840	1651.944824	497.004181	725.256409	1563.846558	407.296234	736.848145	1600.480225	378.247925	715.514832	1536.865845	296.937592	690.187256	1492.735596	335.041351	717.679443	1362.598389	184.456680	664.461731	1302.623047	186.363571	610.820801	1475.553833	61.406235	589.188354
139	0.695000	1819.565063	977.170105	731.581055	1837.633057	1007.429443	490.649139	1665.516602	1036.017212	645.046387	1665.799683	1039.153931	552.386292	1722.204346	722.374939	762.959167	1780.924683	709.104980	739.933533	1759.404907	610.662903	728.173828	1713.406006	616.586243	747.878357	1661.322754	502.198578	725.383789	1571.128540	413.523285	736.839294	1608.173706	385.871643	717.268494	1544.081177	303.812744	692.116638	1499.992432	342.243713	718.830444	1369.389648	190.660065	665.462891	1310.809204	194.064819	611.652039	1477.958862	62.667343	589.760254
140	0.700000	1836.674927	980.190552	730.850220	1853.580078	1012.307434	490.696014	1682.565430	1040.523682	645.910950	1682.812256	1043.455933	553.062500	1735.494751	726.433899	761.653259	1794.172607	712.214722	739.741272	1770.784058	614.609802	729.142578	1724.409302	621.158752	747.792358	1670.297729	508.314789	725.974548	1579.455078	419.987122	737.946350	1616.136230	390.707550	717.760376	1551.969116	308.988312	692.897827	1507.802490	347.732727	719.236816	1377.008911	196.206528	666.407715	1320.004761	203.258850	612.897705	1481.170532	63.973934	590.174561
141	0.705000	1854.371582	982.829956	730.613586	1869.374512	1016.763184	490.738342	1700.249390	1044.371948	646.851318	1699.610962	1047.995361	553.841980	1748.935181	730.859619	761.064209	1807.543091	715.371765	740.257385	1782.391846	617.880249	730.076477	1736.364380	625.462158	748.140015	1679.387939	514.519653	726.240234	1587.779175	426.645844	738.311829	1624.843018	397.140900	719.361328	1560.062500	314.450684	694.253418	1515.846436	355.662170	720.271912	1385.499634	202.244797	667.850525	1329.485474	211.928177	613.802185	1484.766724	66.200607	590.639404
142	0.710000	1871.406982	985.051208	729.878906	1885.525879	1021.275024	490.630157	1717.790771	1047.683960	648.111023	1716.173340	1052.512939	555.365662	1762.468628	734.998779	761.212830	1821.115967	718.577881	740.804077	1794.056519	620.605286	728.200500	1747.727783	629.807678	747.375488	1688.578003	519.825378	726.363159	1596.250122	433.042938	738.406982	1633.290039	402.168579	718.636963	1568.560303	321.804108	696.002258	1524.626099	362.480896	723.062622	1394.171021	208.630066	669.700439	1339.617310	220.672791	615.362244	1488.222534	68.286125	591.104309
143	0.715000	1889.133789	988.075684	729.678772	1901.343628	1025.023315	490.644348	1734.645264	1051.463623	649.251282	1733.091431	1056.240479	556.497681	1776.041992	738.530396	760.636597	1834.585815	722.860779	741.128052	1806.003052	623.985962	729.609070	1760.094849	634.495483	747.646057	1697.619995	525.449341	726.629578	1605.411865	438.487701	737.788086	1641.991089	406.399475	718.029053	1577.607300	326.725189	696.574829	1533.473999	368.339172	723.062073	1403.544434	214.547852	671.010620	1350.420654	229.652527	616.545593	1492.515259	71.400581	592.262329
144	0.720000	1906.056152	989.937744	729.505310	1917.017334	1028.725220	490.514679	1751.924316	1055.064941	650.099426	1750.056396	1060.014893	556.191650	1790.135498	742.614563	760.967285	1848.335327	725.406616	741.600098	1818.919312	627.997986	729.778137	1772.959229	637.971191	747.679504	1706.873413	531.044556	726.519043	1615.018188	444.488861	737.967041	1651.723267	414.499786	720.478577	1587.193604	332.029236	697.674866	1543.105347	374.530182	723.829163	1413.265381	219.848618	671.928833	1361.561890	238.610138	618.051697	1496.566528	73.860931	593.172119
145	0.725000	1923.780884	992.598938	729.421143	1932.315308	1031.883545	490.743286	1769.380859	1058.595093	651.230713	1766.858643	1064.087524	557.095459	1804.187378	746.916504	760.834290	1862.287964	727.330566	739.848755	1831.434082	631.333923	728.868408	1785.552856	641.099976	745.984924	1716.964478	535.388306	725.839966	1625.309082	450.017242	737.709045	1662.193848	419.890076	721.001221	1597.226440	337.076355	698.765015	1553.298462	380.561249	724.348145	1423.470581	226.122208	673.648315	1372.682617	247.836105	618.884583	1501.468994	77.990562	593.908630
146	0.730000	1940.573242	994.477844	729.257080	1948.583374	1034.300781	491.070313	1786.331299	1061.374512	651.952637	1783.675903	1066.745239	558.340759	1819.019409	749.473511	760.006348	1876.403809	730.452759	739.551880	1844.292114	633.918823	728.113159	1798.646240	644.386719	745.669373	1727.780762	540.598267	725.128357	1636.624390	456.561127	738.859924	1673.172729	426.281281	722.053040	1607.762329	342.807678	699.730164	1564.047119	385.764740	724.658325	1433.009155	232.841690	675.082642	1384.928223	256.670044	620.455750	1506.395874	82.075745	595.709167
147	0.735000	1958.033203	996.104980	729.313904	1965.028687	1037.236450	491.541718	1803.130493	1063.481201	652.879639	1800.191650	1070.209106	559.813477	1834.158936	752.595215	759.814575	1891.148560	731.794128	738.608398	1857.573486	635.838013	727.358765	1812.232666	647.895508	745.433655	1738.803589	546.336121	724.439392	1647.948242	461.306213	738.340942	1684.365967	429.813385	721.125122	1618.428223	347.510315	700.241333	1575.077393	390.588226	724.902222	1443.098022	239.037064	676.739258	1396.919189	265.017303	621.592529	1511.948120	86.524803	596.564392
148	0.740000	1974.722778	997.968811	729.173523	1981.178345	1039.011597	491.871796	1819.299561	1066.211426	654.388489	1817.079956	1072.268677	560.156738	1849.248535	754.819214	758.919861	1906.648926	735.307129	738.850952	1871.534058	639.945129	727.413818	1826.694702	651.244690	745.488220	1751.419922	551.640442	723.223877	1660.585815	465.972443	738.294312	1696.795898	435.516632	721.892883	1629.977051	351.452423	700.282104	1587.077026	395.383026	725.571716	1453.401123	245.287704	677.811218	1409.905884	273.843201	623.184265	1516.897949	90.166901	598.308899
149	0.745000	1991.575195	999.508972	729.709656	1996.851929	1040.744873	492.193298	1836.085205	1067.956055	656.020203	1833.595825	1074.042969	560.908081	1865.405640	757.446106	759.492737	1921.640015	735.571533	736.743530	1886.263916	640.166992	725.471985	1841.670044	652.814270	744.798950	1764.305786	556.539917	722.827148	1673.460815	469.602997	737.959656	1708.945313	438.174530	721.065857	1642.132935	356.728516	700.762878	1599.199951	399.952087	725.910828	1464.086426	251.382950	678.795044	1422.685303	281.698181	624.077209	1522.053955	93.616776	599.879700
150	0.750000	2008.175537	1000.404785	729.291626	2012.351807	1041.660645	492.302124	1852.837158	1069.895020	656.059692	1849.961792	1076.128174	561.497253	1881.104248	759.011169	759.003784	1937.742188	737.676636	735.814026	1901.741333	643.066040	724.516113	1856.708130	654.964355	743.066406	1778.477417	560.815674	722.718872	1687.219604	472.943817	737.113464	1722.526489	441.041626	719.644958	1654.116821	359.674377	700.273376	1612.179688	404.536346	726.368103	1475.012085	257.566010	679.615051	1435.272705	289.417877	624.854431	1527.080322	97.404495	600.420654
151	0.755000	2024.611206	1001.850037	729.883484	2028.925049	1043.273560	492.598114	1869.670288	1071.856812	657.192749	1866.418213	1077.594727	562.032043	1897.465454	760.164001	758.066528	1953.197266	738.426392	734.704224	1916.801025	643.799805	722.893555	1872.589111	656.299377	743.227783	1793.664673	565.375671	722.546021	1701.710205	475.858002	737.453796	1736.449951	443.987976	720.017090	1667.130981	363.588226	700.691528	1625.843628	408.548828	726.851440	1486.174316	263.772400	680.952881	1447.606445	297.973969	625.913696	1532.744507	102.669518	600.864380
152	0.760000	2040.659790	1002.970581	730.039978	2044.812012	1043.535889	492.600555	1885.979004	1072.677002	657.533203	1882.729980	1078.415283	561.860107	1914.857788	761.074951	757.947083	1970.156372	739.614258	732.884888	1933.034668	644.915344	722.031433	1889.020630	657.460999	742.626587	1809.644897	569.381348	722.223267	1716.913574	477.830688	736.753723	1750.796143	445.022949	718.950012	1680.119141	366.326691	700.156982	1639.701416	410.553955	725.112854	1496.918701	269.644135	681.995117	1458.904541	305.560089	626.670166	1539.139526	107.803772	601.925476
153	0.765000	2057.095459	1003.800720	730.058777	2061.324707	1043.790649	493.456207	1902.208496	1073.680420	658.304382	1898.819336	1079.138184	562.956421	1931.958008	761.030823	757.867188	1987.485840	740.032166	732.684326	1949.312378	644.950256	719.171265	1906.301270	658.008972	742.271118	1826.516602	572.597351	722.939514	1732.205322	481.095306	738.214722	1765.144531	446.445740	718.584595	1692.919189	368.968781	700.448364	1653.971680	414.368195	726.054016	1507.419312	276.158997	683.121643	1470.377563	312.365295	627.450500	1546.463379	114.806496	601.638794
154	0.770000	2073.167969	1004.192505	730.207886	2076.948486	1044.025391	493.674805	1918.177124	1074.408081	658.417175	1914.836914	1079.694458	562.838318	1949.452026	761.018127	758.377869	2003.853394	739.896118	730.732422	1966.652588	646.274231	719.523682	1923.547607	657.991455	741.748840	1844.256226	573.900818	722.034668	1747.416504	481.082520	737.579834	1779.979614	448.445709	719.233032	1705.738525	371.664764	699.839111	1667.949951	417.173309	726.395081	1517.501343	283.710236	684.080750	1481.192505	320.378448	628.672485	1554.072144	120.509583	602.512817
155	0.775000	2089.200928	1004.328735	730.209717	2092.776123	1043.764404	493.350037	1934.326660	1074.858154	658.794922	1930.508423	1079.450439	563.336975	1967.107910	760.383728	756.946655	2021.222290	739.279785	729.011719	1983.733521	645.220703	716.586365	1940.862183	657.800476	741.440308	1863.235840	575.649597	721.471375	1763.858398	481.803009	738.412292	1794.924316	448.401733	718.568787	1718.850098	374.045105	699.561890	1682.446777	420.045990	727.314270	1528.584961	291.022919	684.673401	1492.314819	328.423645	630.384827	1562.392212	127.292999	602.612488
156	0.780000	2105.477051	1004.214355	730.221802	2109.055664	1043.082275	493.237396	1950.159790	1074.752808	658.641968	1946.405273	1078.926147	562.934387	1984.830078	759.129333	756.718506	2039.234985	739.239868	728.123535	2001.225342	645.071899	715.781128	1958.922485	655.738281	739.059204	1882.241577	576.774231	721.919800	1779.762573	481.795532	738.726563	1810.350708	448.555298	718.464294	1731.574585	376.481140	699.120911	1696.840576	424.611725	728.857483	1539.647705	297.890839	684.706299	1503.203979	336.192413	631.134033	1570.904785	134.160980	602.272583
157	0.785000	2121.312012	1004.191345	729.775940	2125.197510	1042.108521	493.174744	1965.949707	1074.046753	658.609131	1962.138794	1078.738525	562.867798	2002.964966	758.207764	756.286011	2056.524902	738.415466	727.106995	2019.442261	643.801392	713.971130	1977.307983	655.104187	740.115540	1902.009521	575.971191	721.230347	1796.263794	482.483612	739.383057	1825.481812	448.294281	717.838989	1744.896606	378.360748	699.027527	1711.718872	425.821838	728.712646	1550.988892	304.842987	685.551086	1514.058716	342.919769	632.013184	1578.926392	141.036743	602.262695
158	0.790000	2137.356689	1003.754944	729.623352	2140.594727	1040.838623	492.839569	1981.228638	1073.533569	658.691772	1977.982544	1077.523804	562.559265	2020.781006	756.664124	756.404114	2074.832764	737.209290	726.017883	2037.947388	643.039551	714.784241	1996.143555	653.741028	739.381592	1921.731323	575.920349	721.640625	1812.817383	482.621094	740.015930	1840.831177	447.989319	717.654846	1758.513672	380.526337	698.048767	1726.604614	428.626984	729.671021	1562.911133	311.135132	685.829895	1525.751831	349.471405	633.190186	1588.808350	147.923462	601.939453
159	0.795000	2153.437256	1002.976746	729.430908	2156.416504	1039.387817	492.216339	1996.717407	1072.563110	658.563416	1993.210571	1076.205078	562.347717	2038.934814	755.106567	755.884094	2092.727051	736.456116	726.667786	2056.833496	641.153564	713.300537	2014.812256	651.963440	740.047241	1942.307983	574.252930	722.263367	1829.890869	483.661072	740.673035	1857.050537	447.770111	718.327393	1772.584717	382.915375	699.103455	1741.679199	431.048065	729.103638	1575.237183	317.318665	686.644592	1537.668091	357.221313	634.854309	1598.895142	154.806763	601.801025
160	0.800000	2169.351807	1002.100586	729.106323	2171.907715	1037.884399	491.835754	2012.150513	1071.250854	658.784180	2008.664063	1074.595703	562.555176	2056.367432	753.357300	755.662903	2110.684082	734.475830	725.504150	2075.482910	639.709961	714.875366	2033.536011	649.819153	739.337769	1962.546265	571.312500	722.522095	1846.874023	483.585907	741.052673	1873.125122	447.552826	718.841125	1786.734863	386.014130	699.529053	1758.074829	434.037720	730.446838	1588.378296	323.802185	687.415161	1550.204712	364.867218	636.415527	1610.050049	162.158264	601.672485
161	0.805000	2185.153564	1001.111511	728.922180	2187.414551	1036.111816	491.411133	2027.501099	1069.075439	658.129517	2024.148682	1072.669067	562.489014	2074.058838	751.495972	755.503723	2128.285645	733.698669	727.224915	2094.260254	637.523315	713.948669	2051.889404	648.242798	740.652283	1982.496460	568.413818	723.365356	1864.499634	483.768402	742.097839	1889.649658	446.878021	720.154480	1801.821655	386.757477	699.843079	1774.008667	435.844604	730.100403	1601.315674	330.917572	688.826050	1563.851929	371.509033	637.671387	1621.288940	168.660965	601.796814
162	0.810000	2201.100586	1000.497864	729.000671	2202.367676	1033.941406	491.091736	2042.726440	1067.049561	658.272278	2039.331543	1070.816895	562.196350	2091.252930	749.847168	755.677856	2145.848389	732.230347	727.459595	2112.622314	636.004395	715.634521	2069.984619	645.625122	739.701538	2002.914795	564.933167	724.190002	1881.489502	483.516296	742.115662	1906.818848	445.587738	721.064392	1817.233643	387.626892	700.330200	1790.982422	438.123322	731.084839	1615.759399	337.564636	689.230774	1577.766235	377.944183	638.507874	1633.031372	175.474609	601.742554
163	0.815000	2217.057373	998.995239	728.662537	2217.321777	1031.466553	490.967621	2058.026123	1064.872437	658.273315	2054.489990	1068.618164	562.329285	2108.082764	747.600159	756.493469	2163.333740	729.818054	728.129578	2130.852051	632.884399	715.808472	2087.653564	643.203247	740.408569	2022.590088	560.809631	725.421265	1900.641724	482.973450	743.836060	1924.157593	444.051239	721.607849	1833.234253	389.157196	701.352783	1807.669189	439.340973	731.242981	1630.244995	343.691559	689.892395	1592.554077	384.607422	639.382385	1645.488647	181.367981	602.464172
164	0.820000	2232.516357	997.100525	728.767822	2232.748535	1029.116943	490.580261	2073.493652	1061.656128	658.446716	2069.535889	1066.382935	562.893005	2124.831543	744.914856	756.837402	2180.552490	728.089905	729.359924	2148.937988	630.898193	716.635681	2105.402100	640.801514	741.589722	2042.527832	556.666626	726.207153	1919.108643	481.885803	743.194946	1941.190430	442.637848	721.821960	1849.161255	389.750732	702.340393	1825.356934	441.427185	731.691467	1645.316284	349.269501	690.572754	1608.399780	391.442322	639.843506	1658.716919	187.714676	603.116821
165	0.825000	2248.523682	995.382263	728.725220	2247.446533	1027.083130	490.572418	2088.534668	1058.866821	658.683289	2084.430908	1063.754395	563.411377	2141.968262	742.268494	757.345215	2197.846924	726.208252	732.433105	2166.894531	628.924377	719.633545	2123.176270	637.107849	741.538879	2062.174805	552.563843	727.693604	1937.444702	480.352448	743.280823	1959.070068	440.338379	722.335876	1866.134644	391.121124	703.514709	1843.486816	442.796906	731.683838	1661.155396	354.661957	691.082642	1624.802246	398.150757	641.003845	1672.167114	193.081970	603.574280
166	0.830000	2264.239502	993.262878	728.347656	2262.301514	1024.303589	490.238403	2103.887695	1055.541382	658.782532	2099.224854	1060.432739	563.716187	2158.728516	740.091858	758.820618	2214.739014	723.767334	732.401672	2185.146973	625.713562	721.411438	2141.182373	634.463318	743.201904	2082.178711	548.170471	728.949768	1957.034302	480.031403	744.108704	1977.251465	438.415161	723.612671	1883.010010	390.602448	704.058044	1861.388794	444.288940	732.851746	1677.176392	360.051575	691.650574	1641.783203	404.055573	641.380493	1685.469116	198.556732	604.556335
167	0.835000	2279.548096	990.435974	728.329285	2277.135742	1021.286865	490.566498	2118.925049	1052.389404	658.986694	2114.164307	1057.541626	564.611633	2174.960449	737.233887	759.734985	2231.821289	720.338318	733.053650	2203.632080	622.601135	721.900696	2159.123047	631.824036	745.343750	2101.716309	544.050659	730.411438	1975.238159	477.977020	744.725891	1995.801880	436.239868	724.877808	1900.991699	390.902161	705.780273	1880.028442	445.359955	733.855835	1693.983887	365.626526	691.930786	1659.328003	409.929932	641.994629	1699.700928	204.076630	605.348389
168	0.840000	2295.191406	987.967896	727.828796	2291.594482	1020.368042	489.315308	2133.992188	1049.445435	659.491089	2129.234375	1053.762207	564.501465	2191.712402	733.771912	759.394348	2249.016602	717.974304	734.249878	2221.818604	619.556030	724.622803	2177.359375	628.651184	746.992798	2120.892090	538.781067	731.850525	1995.839600	476.173492	745.509094	2014.822876	434.095520	726.317810	1918.673950	390.802856	706.369507	1899.455688	445.530273	733.530640	1711.905884	371.202301	692.701233	1677.792114	415.433746	642.354980	1714.563232	208.229935	606.898499
169	0.845000	2311.060547	984.679504	727.345947	2306.153809	1018.065674	488.689484	2149.104492	1044.345947	658.958923	2143.221436	1049.528076	565.283752	2209.304688	729.913452	760.235474	2266.714355	715.591858	736.878967	2240.340576	616.497681	726.893555	2195.772217	623.934143	747.486877	2140.715820	533.416382	732.815308	2015.574463	474.705475	746.797546	2034.416382	432.265106	728.119385	1937.203613	389.961731	706.907654	1918.787231	445.956116	734.762146	1729.645264	375.702606	693.090942	1697.029175	420.534698	642.413086	1729.845215	212.537170	608.120300
170	0.850000	2326.212646	981.542542	726.945557	2320.692383	1015.719421	488.057922	2164.099121	1040.771729	659.863403	2157.924805	1044.601196	564.963440	2226.560791	726.133789	761.131042	2284.214355	711.174561	735.886658	2259.345459	612.671082	726.868408	2214.370361	619.970581	749.276184	2160.271973	528.178284	734.929565	2036.452271	472.179810	747.534180	2053.250488	429.320435	729.409363	1955.547729	389.644379	708.606689	1938.670898	445.704346	734.903137	1747.681152	380.506836	693.639587	1716.816528	425.565338	642.201965	1745.769165	216.513748	609.581177
171	0.855000	2341.971436	977.984253	726.803528	2335.031006	1013.063782	487.745300	2179.226807	1036.706299	660.034790	2172.659180	1040.206177	565.428894	2244.254150	721.792542	761.924438	2301.791504	708.279663	737.627563	2278.273926	609.084534	729.005554	2233.491943	615.359375	749.221497	2180.364746	522.775085	736.620483	2056.717773	469.283447	749.157043	2073.700439	426.223694	730.411011	1974.624878	389.161926	710.210388	1958.514038	445.272552	736.447815	1767.232788	384.349121	693.655457	1736.553955	429.659424	641.673523	1761.502319	220.046860	611.109131
172	0.860000	2357.236084	974.769287	725.746338	2349.333496	1009.743347	486.844391	2194.043457	1031.685791	660.081238	2187.336426	1035.680542	565.733215	2262.195068	717.160950	761.427795	2320.103516	703.419617	736.146179	2298.236816	604.493530	729.394470	2252.729980	610.716187	750.609497	2199.628174	516.786072	738.571472	2078.253906	467.284424	750.252258	2093.729736	423.251312	732.656555	1994.178589	387.076477	711.429199	1979.529053	444.323853	737.011780	1786.337036	388.925842	694.095703	1756.780151	433.777496	641.131470	1778.100220	222.803436	613.622742
173	0.865000	2372.646729	970.676636	725.356323	2363.888672	1006.836548	486.157135	2209.107910	1026.826904	659.878845	2201.712158	1030.020264	566.080688	2280.437500	712.505798	762.807556	2338.417969	700.213135	738.799500	2318.378418	599.747375	729.723511	2272.962158	605.531433	751.174011	2219.081787	510.950745	740.842712	2099.505127	463.467987	751.019958	2114.022217	419.377899	733.094849	2013.816895	385.487488	712.648804	2000.118408	442.250275	737.820129	1805.983643	392.453491	694.075012	1777.863037	437.509796	640.482422	1795.351563	226.393784	615.600830
174	0.870000	2387.790283	966.629211	725.168579	2378.578613	1002.639038	485.394287	2223.974121	1021.939758	660.071167	2216.188477	1025.665283	566.663818	2299.155762	707.414734	762.628906	2357.338135	695.518005	737.696777	2337.938477	595.778687	731.138306	2293.102051	600.471924	751.236511	2238.918701	504.507477	741.904846	2119.403564	459.197632	752.026245	2133.784180	414.639191	734.578125	2034.065063	383.662781	713.039246	2020.725830	441.212585	738.663391	1826.150269	395.620148	694.257202	1798.891113	440.355560	639.419617	1813.275513	229.440323	617.911926
175	0.875000	2403.223145	962.857544	724.446228	2392.407959	999.349609	484.303986	2238.581543	1016.366272	660.232483	2230.302490	1020.252441	566.885559	2318.074219	702.289063	763.387695	2376.343994	691.256653	737.810059	2358.223633	591.397827	731.727905	2312.931641	595.029297	752.419983	2258.523926	498.034027	744.037842	2142.347900	456.128876	753.193420	2155.556885	412.269928	735.843262	2053.970215	381.723541	713.890015	2042.444702	439.694244	739.174011	1847.153687	398.951477	694.206421	1821.063965	442.930054	638.742981	1831.790283	231.224380	619.842224
176	0.880000	2418.780762	958.290283	724.277832	2406.851563	995.534058	483.505524	2253.357910	1011.543335	660.526611	2244.267822	1015.488464	567.373718	2336.895020	697.403625	763.857361	2395.108154	687.637634	739.472778	2379.205078	586.874084	732.222412	2333.923828	590.204773	753.713806	2278.867188	491.075470	744.760925	2164.205566	452.534698	754.278137	2176.405273	407.184509	735.965515	2074.763184	379.460663	714.291077	2064.136475	437.089172	739.850769	1868.770386	401.583008	694.474670	1843.043701	445.321472	638.293945	1851.069824	232.519409	621.271912
177	0.885000	2433.897217	953.375183	724.791626	2420.550781	991.275879	482.915375	2267.859619	1005.992188	660.628418	2257.944824	1011.302673	567.746094	2355.832520	691.682983	763.247559	2414.137695	682.628845	738.134827	2400.472412	582.467590	733.028015	2354.254150	584.510132	753.228821	2299.374268	483.989319	744.813293	2185.334229	448.192780	754.642639	2197.493652	403.363495	737.351257	2096.221191	377.715454	714.037109	2085.389160	434.853333	740.817688	1890.327515	404.070374	694.777222	1865.548950	447.542633	637.573059	1871.104614	234.366013	625.930420
178	0.890000	2449.097656	949.191956	722.702087	2434.363525	986.785645	482.256805	2281.729248	1000.978821	660.930359	2271.074707	1007.126099	567.960022	2374.502197	687.004395	764.846252	2433.227783	678.265320	737.354919	2421.784180	578.155457	733.751404	2375.184082	579.454163	753.636719	2320.885498	476.802582	743.948120	2207.842285	443.362183	755.649780	2219.214600	399.282257	738.279541	2117.189453	374.891022	713.925293	2107.832275	432.676605	742.382263	1912.210815	405.138977	694.806763	1888.050903	449.079803	637.102356	1891.091431	234.929520	628.069763
179	0.895000	2464.294189	945.048584	721.742126	2446.680176	982.995483	481.939362	2295.640381	995.573364	661.326599	2284.005615	1001.878296	568.341125	2393.482178	681.430420	764.093994	2451.873535	674.615662	738.342041	2442.899414	573.914917	733.999268	2396.118652	573.763611	753.746765	2342.955566	469.745941	743.164612	2231.666504	440.308044	757.997437	2241.452148	395.338898	738.979736	2139.278320	372.709259	714.660034	2130.791260	430.753265	743.669128	1935.211060	407.898193	695.259094	1910.330688	449.925262	636.528870	1912.372314	236.715439	630.983276
180	0.900000	2479.197754	940.473267	721.280945	2458.421875	979.399170	480.566772	2309.421631	990.444458	661.625122	2296.716309	997.741638	569.317261	2412.478516	676.043396	763.431946	2470.406006	670.729187	737.837036	2463.576904	569.723145	733.378357	2417.130127	568.730408	753.338135	2365.913574	462.933716	742.433899	2254.785400	436.321350	757.657349	2263.650879	391.414978	738.497253	2161.526611	370.350861	714.347595	2153.633545	428.165222	743.971008	1958.600830	409.296143	696.342041	1933.525879	450.116028	636.667725	1934.269897	236.600128	633.641724
181	0.905000	2493.866943	936.175476	720.915833	2473.182373	975.179688	480.419464	2322.954590	984.911987	662.519165	2309.748291	993.867065	570.534180	2431.130615	671.313782	764.276550	2489.289063	667.443787	736.677185	2484.479736	566.344666	732.824585	2438.510742	564.526001	753.078491	2388.933105	455.659149	741.504944	2277.361328	432.456818	757.964478	2287.971436	389.235962	738.483337	2184.552490	368.359406	713.952942	2177.020264	425.385468	744.563110	1982.253540	408.908661	696.383240	1957.300293	450.725159	637.548401	1956.678345	236.979706	636.455750
182	0.910000	2508.650391	932.974304	720.192017	2486.496582	972.398865	479.586639	2336.256348	979.927551	663.351624	2323.310547	989.806458	572.006165	2449.976318	667.582764	763.849182	2507.865723	664.886353	735.513794	2504.897217	562.884705	731.405884	2460.092285	560.916077	753.510864	2413.268066	448.454681	739.709167	2301.642334	428.913361	759.371460	2311.467041	385.257904	737.662292	2208.173828	366.048248	713.006775	2201.030029	422.479095	744.297241	2006.035034	408.907990	696.715027	1980.450562	450.702240	638.342346	1979.588379	235.526001	639.191223
183	0.915000	2523.274658	929.342590	719.531738	2499.234375	970.518799	478.479156	2349.529541	974.749268	664.388977	2336.883301	985.723877	573.422607	2469.219238	664.302368	763.405640	2526.906494	662.596375	733.868103	2525.683838	560.912720	729.512390	2481.465332	557.876648	752.984192	2437.921631	442.683655	739.712708	2325.965576	426.190338	759.704956	2334.946045	382.217773	737.952881	2231.781006	363.173004	712.929565	2225.199707	419.552460	743.850586	2030.376831	408.787537	697.747131	2003.662231	449.498749	639.083374	2002.643799	235.187973	640.628906
184	0.920000	2537.505859	926.676758	718.924133	2511.884521	969.016052	477.122467	2363.405518	969.864258	665.440247	2350.642090	981.109375	574.436462	2489.073242	661.384521	762.571594	2546.136719	661.396667	732.864502	2546.999512	559.640259	727.206970	2503.316895	555.981506	753.387817	2464.020752	439.271179	739.603760	2351.174072	423.915985	759.917786	2359.751709	379.522217	737.312683	2255.666748	361.341217	713.512024	2249.558838	417.370880	745.053833	2055.915771	408.373474	699.087769	2027.464233	448.122437	639.860291	2026.820801	234.238327	642.703979
185	0.925000	2551.624023	924.128418	718.416748	2524.754883	967.554626	476.344971	2376.907471	966.206970	666.772522	2364.439697	978.108948	575.523682	2509.134277	659.555725	762.328369	2565.630615	660.324219	731.701599	2568.024902	558.109009	726.224670	2525.147705	553.317810	751.248901	2489.932129	436.683350	741.020325	2375.044189	419.722260	759.797485	2383.992920	376.660614	737.053955	2280.270752	359.338806	712.853027	2273.915527	415.372345	745.059326	2079.574463	406.623962	699.390991	2050.133789	446.445648	641.095703	2051.314453	233.030655	643.656677
186	0.930000	2565.701660	922.534729	717.750916	2537.452637	965.588928	475.037109	2391.154297	963.168518	667.973877	2378.305176	974.926331	576.741516	2529.101074	657.884033	762.044983	2585.000244	659.553223	730.793274	2589.229004	557.448181	726.192810	2546.998291	552.002869	751.467102	2515.836670	435.258453	741.088745	2400.444336	417.924408	759.326904	2408.635742	374.121826	736.417908	2305.245361	357.404785	713.493469	2298.844238	413.241943	745.023071	2105.241943	405.133331	700.971252	2073.674072	444.601135	642.390015	2075.959473	230.716263	644.917480
187	0.935000	2579.711914	921.585693	717.101501	2551.874756	964.616333	475.166901	2405.502930	962.339905	667.058472	2392.226807	972.336853	577.789368	2549.270020	656.880127	762.427124	2604.621338	658.971985	730.095764	2611.041260	556.552429	723.748840	2568.895508	551.576660	752.110657	2541.750488	433.625000	740.734131	2425.331055	416.708588	760.196777	2433.061279	371.857788	736.150757	2329.321777	355.516907	714.447205	2323.979248	411.113434	745.133606	2130.198486	402.764984	702.135315	2097.184082	441.896027	643.614624	2101.728271	227.461517	646.515442
188	0.940000	2593.628662	920.971191	716.643433	2566.564209	963.060120	475.193115	2419.300049	960.591492	666.640930	2406.330078	970.525879	577.871948	2569.249268	655.818420	762.010986	2624.486328	659.077393	729.202881	2631.984863	556.707153	723.516724	2590.577393	550.050842	750.224548	2567.595215	433.020355	739.955322	2450.551514	414.842499	760.012756	2458.736816	370.273987	735.644165	2354.730957	353.856598	713.513977	2348.954834	409.120728	745.579712	2155.124512	400.118378	703.402954	2120.969482	439.126740	644.858826	2127.264404	224.734268	647.721252
189	0.945000	2607.425293	920.381104	716.551575	2580.489014	961.151611	474.829956	2433.196777	959.428894	665.981445	2420.294922	968.721680	576.954895	2588.997803	654.653320	761.802551	2644.132568	659.078918	728.112488	2653.604004	557.443481	722.917053	2612.814697	550.124084	751.393372	2593.514404	433.262146	739.715942	2475.802002	413.438293	759.248596	2483.275146	369.273499	736.826599	2379.396729	352.578888	714.866333	2373.405029	407.397583	746.549988	2179.839355	397.017578	703.950134	2144.326416	435.877686	647.010010	2153.834717	221.780075	647.862122
190	0.950000	2621.075195	919.505371	717.000916	2595.408447	959.473999	474.776611	2446.943359	958.661499	664.986450	2434.395996	967.600403	575.639160	2608.593994	653.713562	761.346313	2663.263916	659.231262	726.899353	2674.611816	557.718323	721.657043	2634.084229	549.816772	751.226501	2619.402100	433.414246	739.658875	2499.896240	412.694977	759.337524	2508.734375	368.676605	735.766174	2404.797852	350.566406	714.008545	2398.571289	405.177673	745.226685	2204.943848	393.395264	705.317444	2167.869873	431.830719	648.577637	2181.357422	217.477570	649.374390
191	0.955000	2634.510742	918.438354	717.531616	2609.967529	957.646729	475.352386	2460.383789	957.286377	664.151489	2448.390381	966.457947	574.096741	2627.910156	653.622498	761.614014	2682.201416	660.260315	726.145081	2695.708008	558.943604	722.313049	2655.827148	550.283203	751.017090	2643.304688	434.542023	739.181824	2525.027588	411.787933	758.749268	2534.330566	367.719666	734.982056	2429.524414	348.894653	715.453369	2423.625244	403.964233	747.932129	2229.575195	389.256378	706.536316	2191.129639	427.176727	650.282654	2208.671143	213.880569	649.926147
192	0.960000	2647.126953	917.403137	718.116882	2624.387207	955.914795	476.010529	2474.005615	956.773376	663.729919	2462.386230	965.653320	572.845032	2647.111816	654.108154	762.062927	2701.053467	662.339539	726.989136	2716.440674	560.744629	721.593323	2676.927490	551.281677	750.947815	2667.295410	435.241241	738.930847	2550.334717	412.003021	757.870605	2558.602051	367.759338	734.860596	2455.440186	347.316437	715.182678	2449.403564	402.956421	747.282654	2254.470215	385.165649	708.671875	2214.780273	422.641083	651.322876	2236.688232	208.845062	650.686218
193	0.965000	2661.636475	917.612427	718.443054	2638.963135	954.438538	476.500549	2486.246338	956.171814	662.753845	2475.403076	966.462402	573.560303	2665.839600	654.813416	762.004517	2719.270020	663.771912	726.041077	2737.260742	563.588562	722.007385	2697.291260	552.323364	751.247986	2691.489502	437.364441	739.379639	2575.363281	411.637451	757.157593	2583.694336	367.297913	734.777527	2480.736572	346.366821	715.509460	2473.276611	401.752960	748.032776	2278.864502	380.541992	709.795410	2238.142578	417.264191	652.824768	2265.180176	204.910294	650.840881
194	0.970000	2676.476074	919.194885	718.916382	2654.138672	954.070557	477.277466	2501.402832	956.346863	662.527039	2490.508545	965.221313	571.626343	2684.687988	656.646973	763.100708	2737.822021	666.892090	727.894653	2757.474609	566.902771	722.715637	2718.311523	555.285522	751.900879	2715.488770	439.876312	738.641235	2599.084961	411.547577	757.192932	2609.229248	368.375153	734.083801	2506.140869	345.432251	715.954285	2498.144043	400.367188	747.407532	2303.483887	375.234711	710.811951	2261.332764	411.261719	654.714172	2293.862549	199.609497	651.021606
195	0.975000	2691.564941	921.314087	719.602783	2669.151123	953.468079	477.927917	2515.132324	956.578735	661.828979	2504.665527	965.194824	571.343506	2702.670166	658.475220	762.210266	2755.620605	670.694092	727.832275	2777.417969	570.687317	722.964539	2738.826172	557.443176	750.671204	2738.846680	441.416016	735.892273	2623.635498	412.738007	756.852112	2635.357422	370.729492	734.257080	2531.884033	344.068115	715.633362	2522.921143	399.025299	747.283081	2328.466309	369.782684	711.470581	2284.435059	404.797882	656.478394	2323.438721	194.047134	651.788635
196	0.980000	2704.690674	923.175171	720.499146	2683.948486	953.080994	478.787872	2528.990723	957.321838	661.429016	2518.979004	966.317078	571.620422	2720.769531	660.688049	762.075378	2773.490479	673.994934	728.401428	2798.056396	573.734009	721.916138	2758.968994	561.142334	751.895447	2761.615967	444.258850	735.315063	2648.319580	413.894501	756.053772	2660.391357	371.703522	733.354675	2557.458984	343.236969	715.606079	2547.449219	398.395294	748.291687	2352.781006	364.355042	713.013855	2307.614502	398.275085	657.988831	2352.897217	188.227859	651.907288
197	0.985000	2717.835693	924.762207	721.286804	2698.573486	952.798218	479.459930	2542.903809	958.495361	661.323730	2533.595947	967.414063	571.235107	2738.718994	663.647156	763.246216	2791.152100	678.542786	729.944946	2817.596191	578.601257	722.768311	2778.662598	564.642517	752.283569	2783.682373	447.957977	734.840820	2673.089600	416.594269	755.869019	2685.093262	372.881348	732.545776	2582.575195	342.846802	716.408142	2572.192383	397.895264	747.401367	2377.116943	357.271393	713.366516	2331.066406	390.553253	658.976746	2383.244629	182.856476	652.329956
198	0.990000	2731.685547	926.688477	721.926819	2713.844971	953.880249	480.455139	2556.797119	960.018555	661.509888	2548.119385	968.538025	571.159424	2756.479492	666.938110	762.839722	2808.549072	682.350952	729.887878	2836.808594	584.565369	723.903198	2798.699951	568.532166	750.966431	2805.657715	451.853882	733.776367	2695.892578	418.339264	755.616211	2709.675781	375.642609	732.592163	2608.330811	342.099304	716.054199	2595.872314	397.042603	748.480713	2402.359131	350.730194	713.746643	2354.400879	382.825317	659.625916	2414.432861	175.537003	651.300659
199	0.995000	2744.918701	928.554626	722.743103	2728.607422	953.877502	481.247803	2570.767822	961.439514	661.890320	2562.818604	969.266357	570.773499	2774.219727	670.039673	762.807007	2825.588135	687.138428	730.009155	2856.356934	589.313171	722.820496	2818.344727	573.053589	751.284363	2827.159912	456.553314	733.236633	2719.144531	420.297852	755.390625	2734.105713	378.044403	733.451782	2633.884277	341.533264	716.112488	2619.992676	396.170502	747.683044	2427.275146	344.458954	715.191895	2378.003418	374.314209	660.141724	2443.760742	170.686996	652.000488
200	1.000000	2757.782227	931.372986	722.960327	2743.463379	954.705933	481.569702	2585.008789	963.411621	661.817688	2577.425537	971.743164	570.867126	2791.954346	674.095581	763.947205	2842.641113	691.591736	729.838318	2875.638428	594.925171	722.937317	2837.636475	578.090759	751.676453	2848.254395	461.646027	732.548157	2742.642822	421.781219	754.488342	2757.855469	380.709106	732.746582	2659.299805	341.610962	716.487244	2644.053711	396.280365	748.263977	2452.028320	336.523285	714.356445	2401.598633	365.431213	660.680969	2476.385010	164.796799	652.670959
201	1.005000	2773.502930	934.966125	722.719360	2758.821777	955.927185	481.915985	2599.463623	965.140320	662.109619	2591.856445	972.953369	570.957825	2809.548340	678.233276	764.476135	2859.979004	697.754944	731.460938	2894.250732	601.623962	724.023193	2857.171875	582.996765	750.909424	2868.932129	467.156555	733.350769	2764.192139	424.902008	754.327942	2781.810547	383.652069	732.351624	2684.051514	341.291992	717.475952	2667.174072	395.421814	747.832520	2477.531006	327.533661	712.817444	2425.391113	355.155548	660.451111	2507.846436	157.782532	652.732483
202	1.010000	2786.237549	937.520874	724.084534	2773.633789	957.030823	482.375488	2613.831055	968.511963	662.723145	2606.287842	975.277954	571.036438	2826.895264	682.613770	764.489990	2876.860840	703.016174	731.522888	2913.004883	607.071106	723.053406	2876.132080	588.062439	751.179199	2889.587646	473.374939	732.759644	2788.728027	427.750397	753.726563	2806.582031	386.532959	731.181030	2708.924805	340.761475	716.658386	2690.849121	394.553497	747.178467	2502.405273	320.082336	713.389893	2449.699219	346.061646	661.028931	2539.996582	152.765488	652.603821
203	1.015000	2800.730713	940.673523	724.549316	2789.177979	959.177551	482.928955	2628.128174	971.228882	663.048767	2620.484619	977.893372	571.442017	2844.049561	687.195801	764.893677	2893.928467	708.792847	731.748047	2931.180664	613.998779	722.936035	2894.895996	594.474976	752.204407	2910.463379	478.989044	732.267822	2808.965576	430.461517	753.531433	2828.889160	388.875214	729.934937	2734.015137	340.584717	715.961548	2713.453857	394.229309	748.094299	2528.499512	311.923828	712.903442	2474.577881	335.661316	660.541748	2572.794922	145.839767	652.952454
204	1.020000	2814.572998	944.209473	725.475037	2804.296387	961.154724	483.770935	2642.534424	974.531372	663.070374	2634.430420	980.112610	571.832275	2861.411133	693.026611	766.921753	2910.553955	714.481384	731.678101	2949.484619	619.453369	722.280029	2914.128418	599.561401	750.412109	2930.949707	485.423340	732.332642	2829.554199	432.117126	753.371033	2850.579590	390.637726	727.953247	2759.613037	340.591766	716.913147	2736.320557	392.191986	746.595886	2553.915771	304.128662	713.311401	2498.459229	324.703888	660.484009	2606.877197	140.314240	653.598877
205	1.025000	2828.776123	948.280090	726.289673	2819.566650	963.534302	484.446869	2657.424805	977.802490	663.401672	2649.636963	983.526184	572.078552	2878.449951	697.314758	766.622925	2926.922119	720.503967	731.806213	2967.461670	627.114380	723.422363	2932.355957	606.313538	751.012878	2951.039063	491.560974	732.037109	2850.086426	434.626251	753.519348	2870.904053	392.210999	726.524109	2784.426758	340.560669	717.586060	2757.876709	391.031830	747.004700	2580.208496	295.754120	712.614380	2523.926025	314.337463	660.000183	2638.509277	133.856766	653.472534
206	1.030000	2843.243652	953.201904	726.792908	2835.012695	966.592896	485.085876	2672.177979	981.570618	663.804626	2665.467041	986.690308	572.091125	2895.071777	702.958130	767.571655	2942.899414	727.057922	732.784912	2985.467529	633.542725	722.770081	2950.511963	612.796509	751.174255	2970.222412	498.329163	733.203613	2871.510010	437.758026	753.285706	2892.465332	394.137390	724.908020	2807.108887	339.953033	716.024719	2780.900635	390.733185	746.135437	2606.740723	287.468170	712.158936	2548.885742	303.521515	659.682556	2672.644043	128.179077	653.714294
207	1.035000	2858.343994	957.770752	727.234497	2850.637939	969.132751	485.687439	2686.289795	984.871704	664.326233	2681.833496	990.589844	572.091370	2911.809082	708.907715	768.611206	2958.999512	734.349976	734.632263	3002.171143	641.538147	723.609009	2968.406006	618.628723	751.924377	2990.267334	506.138763	734.194702	2890.760742	439.431549	753.241211	2914.049316	396.386902	723.927979	2832.062256	340.174530	717.013855	2802.582764	390.094971	747.985352	2632.782471	278.379364	711.461548	2575.589844	291.450806	658.441528	2707.197021	123.039871	653.628723
208	1.040000	2872.050049	961.919250	728.286499	2865.899658	972.455505	486.343842	2700.804932	988.563477	664.850952	2697.398682	994.187988	572.297668	2928.765869	714.620667	769.805420	2974.895508	740.521851	735.046387	3019.348877	648.224121	722.819336	2985.898682	625.301392	751.966431	3009.140137	512.694092	733.386963	2910.745850	441.501617	753.802124	2935.793945	398.909485	723.381897	2856.992188	340.158783	717.519592	2822.130859	388.217468	747.767090	2659.928711	269.582886	711.001587	2602.370117	279.631104	657.151001	2741.604248	118.225380	653.799438
209	1.045000	2886.235596	966.435730	729.071106	2881.855469	975.454285	487.636841	2714.859375	992.349731	665.347839	2712.970459	998.100952	572.377258	2945.655518	720.634705	770.375366	2992.031250	745.405457	733.908203	3035.852295	655.304443	723.308777	3003.418945	630.976868	751.209839	3027.276123	519.739685	734.165894	2930.998047	443.992462	753.982666	2957.882568	403.156464	724.586914	2880.796143	339.064789	715.338501	2844.640625	387.648193	747.256531	2686.847168	262.423523	710.779480	2628.754395	267.999573	656.011658	2776.597900	113.314240	654.124512
210	1.050000	2900.529541	971.264954	729.844910	2897.786377	979.196045	488.768097	2729.587891	996.618652	665.983582	2728.373047	1001.683289	572.663818	2961.653076	726.792969	771.346558	3007.985107	751.748596	734.457947	3052.204102	662.052612	723.247253	3020.475342	637.602539	751.121582	3045.466797	526.341675	734.456482	2949.938477	445.941559	753.871338	2979.652588	408.301758	726.848694	2905.192383	340.181946	716.074097	2867.909180	385.645081	747.195679	2714.518066	252.398956	709.410339	2656.836914	256.287109	654.330139	2811.781982	108.818153	654.023071
211	1.055000	2917.036865	977.768250	731.143188	2913.158691	981.969482	489.959259	2747.145508	1002.555847	666.017395	2743.607666	1006.150024	572.848938	2978.543213	731.228333	770.629578	3023.313232	758.150024	735.131470	3068.677246	669.354187	723.772766	3036.965820	643.766785	751.681824	3062.469482	534.534119	735.798218	2968.633545	447.887421	754.139526	3000.955078	413.760345	729.640320	2930.193359	338.058990	714.861572	2890.605957	382.654327	746.422546	2742.297363	243.689423	708.668701	2684.776855	244.742157	653.254578	2847.128174	104.999184	654.837219
212	1.060000	2930.518311	982.060181	732.302429	2929.010986	985.593933	490.699615	2761.140381	1007.494446	666.385437	2759.397949	1010.437500	573.124268	2994.247803	736.882385	772.509705	3038.483398	764.480957	735.826538	3084.264404	675.965088	725.076782	3053.388428	649.921997	751.533630	3078.570557	541.537659	736.176880	2987.218750	450.067963	754.757874	3021.642090	418.947205	732.434875	2953.818359	337.968781	714.986938	2912.164795	382.204742	747.664673	2770.752930	234.754456	707.496338	2713.431885	232.006348	651.612549	2882.830566	101.631248	654.667908
213	1.065000	2944.590332	986.694946	733.572998	2945.157715	989.417480	491.985138	2777.110352	1011.065063	666.845520	2776.133301	1015.057983	573.348389	3009.653320	742.101379	773.365540	3053.895752	771.162903	737.317139	3100.214111	681.575806	724.259583	3069.655518	656.096619	751.933167	3094.153076	548.539368	736.853821	3005.656982	451.595306	755.386536	3041.564453	423.277283	734.705566	2977.415039	338.237518	715.482239	2933.996826	379.156921	746.160889	2799.405762	226.215271	706.028625	2743.156982	221.220779	650.441589	2919.958496	99.317558	655.176453
214	1.070000	2958.693359	990.952087	734.485107	2961.575684	993.002197	493.243958	2792.374268	1016.559998	667.356140	2789.886719	1020.605713	574.105103	3025.330811	748.130310	774.598022	3069.132324	776.536255	738.071472	3116.650391	686.990662	723.413696	3084.757080	662.429626	752.223633	3109.230957	555.588074	737.721069	3023.236572	453.300140	756.104370	3060.573730	426.165588	735.925354	3000.901855	339.111084	716.532104	2954.870117	376.821381	746.270447	2828.608887	217.546265	705.253113	2772.625977	210.210068	648.806458	2955.890869	97.473091	655.476990
215	1.075000	2973.677246	995.767273	735.707642	2977.044678	995.700134	494.413422	2807.728516	1021.692871	668.457886	2804.851318	1025.496948	574.492920	3040.241455	754.177551	775.509033	3084.852051	781.500244	738.500488	3131.807617	692.893188	723.837830	3099.660889	667.618286	752.880981	3123.980713	562.384033	738.457825	3040.481201	454.668610	756.419922	3079.266113	429.655853	737.283569	3024.129395	338.977142	717.080383	2976.297119	375.045166	746.416565	2857.202393	209.364960	705.154480	2803.281250	198.213379	647.414795	2991.992432	95.714226	655.923279
216	1.080000	2988.055908	1000.584595	737.123047	2992.895264	999.177246	496.042633	2823.187500	1026.119629	668.847229	2820.811768	1029.323242	574.810547	3054.886719	759.455811	776.786743	3099.531494	786.990356	740.084534	3146.768555	697.514221	723.460815	3114.120850	672.873535	753.487122	3138.101318	568.320435	739.414124	3056.895020	455.514130	756.983765	3097.308350	432.436218	738.847778	3046.787842	338.703064	717.689941	2997.663574	373.609100	746.758362	2887.045166	200.535843	703.362610	2834.402344	187.341003	644.651306	3027.850830	94.529236	656.457520
217	1.085000	3002.931641	1004.966553	738.557434	3009.146484	1002.700439	497.575562	2838.523193	1030.481323	669.460083	2837.003174	1035.195435	575.036621	3069.586182	762.757568	776.377014	3113.776367	792.848572	742.281372	3160.702881	702.703125	725.409729	3128.786865	676.899170	752.891846	3151.636230	573.809143	739.914429	3073.562012	455.657471	757.878235	3115.404297	435.422760	739.934998	3069.400635	340.139984	718.444275	3018.011230	370.955841	746.907959	2917.002197	192.138901	702.600098	2865.448242	176.340500	643.314514	3063.777832	94.280983	656.653015
218	1.090000	3017.712891	1008.698242	739.671997	3025.336914	1005.799133	499.186737	2854.407227	1036.057251	669.971191	2854.269775	1038.346680	575.652893	3083.410400	767.683716	777.880249	3128.664063	796.630493	742.665527	3174.859863	706.772034	726.108826	3141.762207	681.334229	754.041992	3164.752197	579.145630	740.615784	3090.096191	456.156189	758.288818	3133.100830	437.392395	741.438416	3091.753418	340.186523	719.384521	3039.047852	368.144714	745.241516	2947.090576	184.231781	701.372498	2897.107666	166.431580	641.674072	3099.606934	94.782104	657.251221
219	1.095000	3032.572754	1013.130493	740.572754	3041.379395	1009.034180	500.570953	2870.213379	1040.698730	670.492188	2870.508057	1042.396729	576.050476	3096.704834	772.404663	779.078125	3142.255615	800.829529	744.483154	3188.050049	710.499329	727.683960	3155.308594	684.223816	754.059692	3177.153320	584.548645	741.256409	3106.756836	456.247955	759.561401	3150.550781	438.619720	742.017456	3113.843994	340.253876	720.338989	3060.215088	364.608643	744.245422	2977.151855	176.949677	700.459167	2928.947021	157.269653	640.214661	3134.979248	96.133453	657.131470
220	1.100000	3047.562012	1016.441101	742.125366	3057.455078	1011.934204	502.148315	2885.787354	1045.621826	671.225342	2886.927246	1047.387085	576.072754	3110.307617	774.709045	779.533997	3156.575684	803.721191	745.540466	3201.736084	712.861084	728.317871	3167.713867	687.871582	755.636780	3189.018555	589.040344	741.650330	3122.781982	455.771881	760.682129	3167.988281	440.701385	743.354614	3136.176514	340.434143	721.212891	3080.550049	363.022186	745.983765	3007.943604	170.064606	699.563965	2960.827637	147.893158	639.070374	3169.999268	97.970535	657.700500
221	1.105000	3062.278076	1019.846741	743.134888	3073.309570	1014.765991	503.787567	2901.085205	1049.444946	671.795654	2904.337158	1051.450073	576.860779	3122.700195	778.734375	781.161133	3169.924072	805.733826	748.186707	3214.203369	714.989502	730.295776	3179.500244	690.400574	756.756653	3199.597656	592.590393	741.894287	3139.342773	454.967560	760.995544	3185.125732	442.102234	744.085632	3157.537842	340.052673	721.983948	3101.208740	360.904419	746.790710	3038.774170	163.931534	698.785645	2992.997314	138.989609	637.755493	3204.435303	100.564781	656.993591
222	1.110000	3077.557373	1023.216553	744.195007	3088.855469	1017.019287	504.836182	2917.315430	1053.965576	672.670288	2920.187012	1054.803345	576.983215	3134.743896	780.047546	781.603943	3183.455322	807.271179	749.106567	3226.600830	716.998718	733.170166	3190.793701	691.472839	758.105469	3210.291748	596.199463	742.989319	3155.473877	454.121216	762.089600	3202.086182	442.252319	744.623169	3179.669189	340.329681	722.909424	3122.061279	357.587067	746.390991	3069.230225	157.981384	697.783203	3024.606201	131.863327	637.721375	3238.138672	103.445168	656.264465
223	1.115000	3093.211182	1027.700317	744.045105	3104.618652	1019.764648	506.272675	2933.074707	1057.923462	672.824646	2936.332031	1058.145752	577.264465	3146.558594	783.046570	782.772278	3196.975830	808.138794	751.406189	3238.565186	716.576904	735.234070	3201.865234	692.044922	759.378052	3219.962402	597.669128	744.749695	3171.363525	452.481079	764.018555	3219.692871	443.270966	746.895508	3200.718994	340.206055	723.764099	3142.635742	355.095337	747.082275	3099.595459	153.539749	699.643066	3056.918701	123.809669	636.511841	3271.492188	107.217712	656.073792
224	1.120000	3108.175293	1030.171997	744.896912	3120.370605	1021.792603	507.423370	2948.732178	1061.216919	673.039185	2953.022949	1062.114014	577.991821	3158.308350	783.013550	782.965027	3209.834961	808.222717	754.070190	3250.026123	715.627686	738.425049	3211.805176	693.180542	762.105896	3229.582764	598.298828	746.767395	3187.887207	450.956512	763.947754	3235.477783	444.749023	748.864746	3222.124023	340.353363	724.609680	3162.802002	351.927856	747.978333	3129.481445	148.713791	698.850769	3089.561523	117.310455	635.495972	3303.533447	112.018677	654.709717
225	1.125000	3123.140381	1032.530396	745.488892	3135.803467	1023.968262	508.650543	2965.236572	1065.658081	673.903076	2968.384033	1065.133423	578.254028	3170.245850	783.018860	783.131714	3222.220947	808.873413	757.469116	3260.897217	715.465942	741.992432	3222.006348	692.740112	764.504089	3239.346191	598.727478	748.719604	3203.159912	449.829651	765.749146	3251.935059	444.900574	749.748474	3242.708252	340.326599	725.288269	3183.426270	349.542908	748.355469	3159.856201	144.189850	698.860901	3120.649170	111.320877	636.073120	3335.395264	116.397430	653.680603
226	1.130000	3138.355957	1034.449829	746.062500	3150.953369	1026.117188	509.274658	2980.459473	1067.242310	674.812317	2983.597412	1068.033691	578.603088	3181.106445	784.230774	785.122620	3234.672607	807.728333	759.682678	3271.895752	713.671021	744.708130	3231.844482	692.191589	766.879700	3249.079346	597.992126	750.776550	3219.267822	447.650085	766.239136	3267.862061	445.053680	750.016174	3263.254883	340.384308	725.737915	3203.496094	347.513153	748.888855	3191.405029	139.980927	697.630920	3151.547119	105.995338	636.473083	3365.723145	122.233917	652.687500
227	1.135000	3153.458252	1036.082886	746.573059	3166.061768	1028.040771	510.290100	2995.848877	1070.806152	675.551941	2998.027832	1070.057373	578.438232	3192.532959	784.286865	786.426147	3247.136719	806.072754	762.124878	3282.369141	711.500732	747.938721	3241.648926	690.871216	769.174622	3258.250000	596.409058	753.080383	3235.003662	445.732300	766.900208	3282.723389	445.240295	751.245605	3282.923828	340.403809	726.762268	3223.057129	344.946381	749.469055	3220.240723	137.291626	698.191589	3182.226074	101.556015	637.039429	3395.128906	128.745346	651.979675
228	1.140000	3168.892090	1037.414307	747.082520	3181.300049	1029.376343	511.456512	3011.583008	1071.700195	676.115479	3013.543945	1072.208862	578.819397	3204.107910	782.969360	787.496216	3259.028809	805.039734	764.811462	3293.133545	709.460388	750.466858	3252.019775	689.190002	771.083435	3267.895264	594.743164	754.901367	3250.244629	443.889618	767.468811	3298.237061	445.159912	752.038391	3302.979492	340.510620	727.480225	3242.182861	342.955353	749.846375	3248.915527	134.309555	698.486023	3211.856934	97.424561	637.476440	3423.156494	134.553680	650.222107
229	1.145000	3184.353027	1038.546631	747.335571	3196.065918	1030.510742	511.954865	3026.746338	1074.179443	676.517456	3028.991699	1074.306763	579.195557	3215.644043	782.595581	790.461731	3270.475342	803.635071	767.780640	3303.936768	706.459839	752.890198	3262.112061	687.585571	773.891785	3277.110352	592.660706	756.874634	3265.504639	441.427216	767.194336	3313.545898	445.018585	752.362549	3322.185059	340.866730	728.637390	3261.021484	340.823669	750.337891	3276.695557	133.892334	699.603088	3240.397217	94.328674	638.675659	3450.739502	141.124115	649.762695
230	1.150000	3199.352051	1038.981934	747.956604	3210.924316	1031.565552	512.524963	3041.603271	1074.745239	677.490601	3044.332764	1075.953735	579.765869	3227.520508	782.202515	793.656067	3282.388428	802.398621	769.577209	3314.262451	704.532227	755.159851	3273.458008	685.231689	775.580627	3287.069336	589.932983	758.627441	3279.952637	440.869049	769.330750	3328.271729	445.216125	754.578186	3340.641602	341.317230	730.888611	3279.372070	339.246765	752.138916	3303.922852	130.338821	700.165222	3269.005859	91.356621	639.560608	3475.890625	147.366577	649.367432
231	1.155000	3214.232666	1038.893311	748.736572	3225.977051	1032.316406	513.103516	3056.336426	1075.030396	677.944946	3059.527344	1077.143066	580.482666	3240.380615	780.533264	795.050415	3294.947021	799.876343	770.576965	3325.679688	701.878357	756.300842	3284.287109	683.515930	778.006714	3296.564697	587.280640	760.413574	3295.139160	439.009277	769.045349	3343.458984	445.182617	754.919128	3358.579346	341.481628	731.791077	3297.286377	337.413757	752.170288	3329.526855	131.199814	702.400879	3295.708740	89.059387	640.976074	3500.805664	153.951889	647.979370
232	1.160000	3229.088135	1038.919678	749.436890	3240.779053	1032.850952	513.892761	3071.698975	1076.044312	678.446960	3074.536377	1077.867554	581.298096	3253.155273	778.499939	796.796631	3307.713623	798.081360	770.850464	3336.989014	698.785706	756.833923	3295.614258	681.361206	780.096191	3306.463867	583.423828	761.656494	3309.565674	438.198029	770.253967	3357.566162	446.022766	757.249634	3376.180176	341.978027	733.353210	3315.051025	336.933167	753.822571	3355.578369	128.674164	701.780396	3322.153809	87.659088	642.453430	3524.243408	160.838623	648.856567
233	1.165000	3244.310059	1038.826660	750.306091	3255.451416	1032.899780	514.763000	3086.364258	1076.228516	679.503845	3089.320557	1078.120361	582.164429	3267.031250	777.374939	798.717041	3320.384521	795.118713	771.423279	3348.755127	696.376526	757.150574	3307.751465	679.559265	781.350342	3316.164795	579.119873	762.846313	3324.565918	436.737244	770.907837	3372.787598	444.740295	756.513977	3393.977295	342.329193	734.336182	3332.068848	335.982513	754.208740	3379.592041	129.757156	703.507202	3346.936768	86.712837	644.853333	3546.652588	166.487381	648.354309
234	1.170000	3258.790039	1038.093018	751.101135	3270.616943	1032.974487	515.362366	3101.091309	1075.853516	680.126221	3103.840576	1077.894409	583.033875	3280.678711	775.087158	800.080322	3332.763672	793.064941	771.628601	3360.515869	693.657532	757.163208	3320.683350	677.550842	783.466736	3326.923828	575.055542	763.668945	3339.099365	435.725006	771.901794	3386.554443	445.538849	758.421143	3411.061768	342.824097	735.457397	3349.812744	334.554901	754.821960	3403.402100	128.917480	705.124207	3371.163574	85.225845	646.254944	3568.026367	171.476669	647.663757
235	1.175000	3273.352295	1037.079346	752.199890	3285.332520	1032.760742	516.284912	3115.859131	1074.731201	680.989563	3118.057129	1077.182983	583.858643	3293.811523	773.232605	801.769836	3344.660645	792.809998	774.023438	3373.173828	691.436279	757.600586	3333.936523	675.626831	783.858032	3338.099609	570.983459	763.995178	3354.230957	434.147614	771.568726	3401.541260	444.896790	757.448853	3428.176025	343.243652	736.250000	3367.348389	333.017059	754.979187	3425.776367	128.960754	706.601868	3393.995361	83.855217	648.408508	3588.731934	175.336609	646.769348
236	1.180000	3288.251953	1035.831787	753.041931	3300.059082	1032.151001	517.105042	3130.262207	1072.950317	681.984253	3131.930908	1075.978760	584.591003	3307.362793	771.169006	803.026550	3357.791992	790.152588	774.280029	3386.590576	690.664734	758.305054	3347.400146	673.701599	784.810852	3348.612061	566.640259	763.533203	3369.024658	433.254883	773.048523	3416.709473	444.468719	757.850952	3445.223633	343.243073	736.828125	3384.634766	332.312866	756.479126	3446.981445	129.709274	708.213257	3416.287109	83.365295	650.000122	3608.414795	178.709915	647.499390
237	1.185000	3302.323242	1034.252441	754.186035	3314.722412	1031.342773	518.020935	3144.426270	1071.875610	682.424805	3146.714111	1074.274292	585.488831	3321.318359	769.319031	803.382324	3371.016602	788.428284	774.993225	3400.245850	689.036987	758.957153	3361.655518	671.873535	785.063232	3361.249512	562.569458	763.099487	3384.889893	432.217255	772.923035	3431.227783	444.931274	758.859436	3461.972168	344.022980	737.335754	3402.113770	331.914398	757.959656	3467.489746	129.354080	709.032288	3436.892578	82.254845	651.451355	3627.769775	181.675217	645.863953
238	1.190000	3317.973877	1033.921631	754.644104	3329.363770	1030.542969	518.910400	3159.061279	1070.081543	683.286804	3161.394287	1072.293945	586.312256	3334.915039	767.537781	805.638000	3384.565674	787.168335	775.932190	3414.875977	687.041687	759.250916	3376.050049	669.981262	785.667603	3374.364990	557.663269	762.018555	3401.115723	430.951538	773.685669	3447.225342	444.553864	759.002930	3478.902100	344.010559	737.645386	3419.735840	331.139343	758.764648	3486.614014	129.004822	709.373657	3456.556396	82.166611	652.782837	3645.659912	184.035934	646.364563
239	1.195000	3331.074707	1030.891724	756.039978	3343.996338	1029.473022	519.805786	3172.720947	1068.162109	683.701416	3175.125977	1070.510132	586.504944	3349.740967	765.105652	805.017090	3398.670410	785.903809	776.866211	3429.455078	685.030701	759.240845	3391.115967	668.070190	785.874084	3388.849609	553.486511	760.812866	3417.044189	429.830475	774.107422	3463.106201	443.488678	758.501160	3495.392334	343.680786	737.260864	3436.566895	330.008270	759.227783	3505.033691	129.179337	710.646851	3475.147705	80.542076	653.901672	3663.659668	184.482452	645.586792
240	1.200000	3346.447510	1030.134277	756.778992	3358.635986	1027.900391	520.705811	3186.817139	1065.870483	684.130615	3189.473877	1067.952637	586.945068	3363.413818	763.838318	806.200073	3413.561768	784.165894	777.564575	3444.244873	684.303711	760.872803	3405.154541	666.636902	787.239746	3404.315430	551.126099	761.250854	3432.971191	430.104797	776.845276	3479.150146	442.806458	758.720825	3511.988770	343.381989	737.273315	3453.948975	329.167694	760.186829	3522.667969	127.463791	710.724854	3492.910156	78.621880	654.418274	3679.736084	185.911224	646.165222
241	1.205000	3359.241455	1026.684082	757.889282	3372.920410	1026.358765	521.558960	3200.563477	1062.731079	684.179688	3203.583008	1065.826904	587.376099	3378.635010	761.655945	806.472168	3429.493652	781.096802	777.968750	3459.213867	682.377991	761.449951	3420.122559	665.278992	787.671265	3420.910889	550.043884	762.981384	3449.420654	427.447845	775.739746	3495.344482	441.396637	758.228088	3528.184570	342.339081	737.209595	3470.920166	326.975708	759.853455	3538.867676	126.054695	711.330505	3509.861816	77.939430	654.967224	3695.531738	185.640930	646.141541
242	1.210000	3373.154785	1024.748901	758.994141	3387.571533	1024.305176	522.345093	3214.533447	1059.764404	684.626404	3217.678711	1063.402588	587.792297	3394.071045	759.878235	806.835510	3444.453613	779.973877	779.493164	3474.524170	680.062500	761.876465	3435.243408	663.056641	787.071350	3438.065430	549.628235	764.734680	3465.812256	425.719208	776.239197	3511.096680	440.506439	758.874390	3544.138428	340.342224	736.148499	3486.605469	326.821533	762.085083	3554.493896	124.886208	711.962585	3524.295166	75.179588	656.181580	3709.749512	185.752029	646.983582
243	1.215000	3386.932617	1022.283325	759.769043	3401.883545	1022.217773	523.260193	3228.199707	1056.958252	684.811829	3231.810059	1059.887085	587.932617	3408.923828	758.432007	807.995056	3460.078613	778.436829	780.048767	3489.236328	679.425598	762.398743	3450.166748	661.104004	787.535461	3455.715332	549.335754	765.867126	3482.181885	424.078064	777.030701	3526.821045	438.562225	759.227844	3559.762451	338.707458	736.426575	3502.005371	324.521545	762.194214	3569.329590	122.448669	711.931946	3540.085693	72.935585	655.571167	3723.946045	184.833008	647.712097
244	1.220000	3400.785889	1020.053406	760.803223	3416.539795	1019.961914	524.062073	3241.899414	1053.630859	684.992065	3245.516113	1056.716797	588.233337	3424.392090	756.050964	808.875977	3475.757080	776.098511	781.054932	3504.930664	677.445068	761.996399	3465.404053	659.355408	787.639526	3474.104980	549.849854	767.225342	3497.599854	421.727692	777.314392	3542.162598	435.816742	759.765625	3573.989746	336.105865	737.543701	3517.280273	321.751251	762.144958	3583.792236	118.403267	711.435608	3553.451904	69.888550	656.397278	3736.789063	183.081451	648.193298
245	1.225000	3414.168701	1018.007935	761.883789	3430.733643	1017.448975	524.882629	3255.793701	1050.026001	685.172546	3260.049805	1052.659180	588.557312	3439.755859	754.197510	809.500305	3491.265869	774.486145	781.152222	3520.527832	675.503235	762.024231	3480.738037	658.514648	788.413818	3492.475342	549.560730	768.182495	3512.331543	420.490753	778.568542	3557.958496	433.319977	760.018311	3589.270752	332.495178	736.784668	3531.435791	319.826599	764.038452	3596.904297	114.821877	712.541199	3566.339355	66.823936	657.309570	3749.381836	179.889862	648.201477
246	1.230000	3428.164795	1015.409790	763.027100	3445.283447	1014.316772	525.739929	3269.526611	1046.592529	685.254456	3274.253906	1047.851318	589.823120	3455.562256	752.432251	810.078064	3506.779297	772.967163	781.596863	3536.460938	674.482117	762.305176	3497.028076	656.269531	787.683777	3510.937744	549.232910	769.640747	3527.871826	417.640045	779.449707	3572.970947	430.677826	761.276001	3602.772949	330.153473	739.116760	3545.675537	317.198090	764.647339	3608.738525	113.095474	713.739136	3577.935791	64.067207	658.414612	3761.077637	176.346756	647.940918
247	1.235000	3441.284180	1012.482971	764.170288	3459.108154	1010.981445	526.700806	3282.933350	1042.649780	684.979065	3288.581055	1043.918091	589.943054	3471.157227	749.893188	809.745789	3521.574219	771.774353	783.299561	3552.375000	672.668335	761.970154	3513.215820	653.839661	787.231445	3529.522461	549.026733	770.662964	3541.957031	415.460144	781.235596	3587.236572	427.881470	762.619019	3616.381836	326.575745	739.989624	3559.228516	314.345581	765.371765	3619.208496	109.965775	716.565369	3587.852051	59.900791	660.824463	3772.258057	171.913757	647.825378
248	1.240000	3455.406250	1009.967041	765.052795	3473.333008	1007.349548	527.476807	3296.503174	1038.730957	684.865845	3302.032227	1039.997559	590.227722	3486.352295	747.300842	809.393982	3537.439453	769.125244	782.750244	3568.618408	671.234009	762.640686	3529.266846	651.915771	787.840454	3548.022705	548.505249	772.285583	3556.395752	411.565430	780.722351	3601.882080	423.733551	763.226196	3629.818115	322.174652	741.096436	3571.698730	310.732758	766.167236	3630.385498	105.933647	716.687988	3597.558350	59.077744	661.671631	3783.626709	166.381195	647.356445
249	1.245000	3468.755127	1006.690247	766.202942	3487.381592	1003.970825	528.271118	3309.818848	1033.403076	684.815125	3316.055420	1036.009277	591.161987	3501.834229	744.736450	809.275269	3553.493408	766.216614	782.063599	3584.747070	668.813110	762.501038	3545.437500	650.155151	788.139709	3566.116455	547.511597	773.475281	3570.165283	408.434998	782.104736	3616.399170	419.593689	764.362732	3642.640381	317.657928	742.272217	3584.271729	307.255066	767.417725	3640.854980	102.457581	716.734314	3605.155762	61.142918	663.852112	3793.825439	159.735321	646.480103
250	1.250000	3482.688965	1003.338196	767.136414	3501.472412	1000.020508	528.914490	3323.733643	1029.215942	685.080017	3329.380371	1032.027710	590.519043	3516.524658	742.020691	809.208252	3568.300049	764.440247	783.155945	3601.097900	667.135864	763.324036	3561.291260	648.232666	787.770020	3584.216064	545.946594	774.122803	3584.173828	404.584625	782.749756	3630.342773	415.408142	766.424072	3655.652832	313.075928	743.346558	3596.407715	303.401764	767.743286	3649.408203	101.107056	718.851257	3612.271484	64.063087	662.719238	3803.848145	152.487396	646.437500
251	1.255000	3496.362793	999.879089	768.124878	3515.367676	995.841003	529.810364	3337.723877	1024.891724	685.377441	3343.850830	1027.307373	592.166138	3530.912598	739.484131	809.306458	3583.697998	761.918152	782.539368	3617.131836	665.126282	763.988708	3577.501465	645.347107	787.638428	3601.578369	543.814148	773.269226	3598.162842	401.173920	783.662109	3644.860107	411.279297	766.642029	3668.372559	308.448547	744.075562	3608.964111	299.897766	768.609314	3658.088379	98.038010	717.737061	3619.552490	65.126915	660.726379	3814.501709	141.587250	645.721497
252	1.260000	3511.140869	997.080811	768.485168	3529.564453	991.487854	530.423950	3351.058105	1020.257690	685.545410	3357.430664	1022.310669	592.586304	3545.969482	736.012329	808.491577	3598.289307	759.721558	782.917908	3633.272461	662.679688	764.744751	3593.388672	642.082153	787.638855	3618.365723	541.203552	772.357117	3612.124268	397.358246	784.987976	3658.837158	407.020294	767.771912	3680.863525	303.926575	744.020081	3621.119873	296.743073	769.179077	3664.694824	93.965202	715.953857	3625.752686	66.909561	657.910889	3824.328857	129.788223	644.520813
253	1.265000	3524.128662	992.498291	769.662720	3543.222900	987.082825	530.874878	3364.944336	1015.408203	686.684265	3371.302246	1016.788513	592.328064	3559.699463	732.749756	809.357544	3612.760254	756.568359	783.165527	3649.197510	659.821289	765.906372	3609.321533	639.226929	788.820007	3634.521484	538.662170	770.805664	3626.884277	393.623718	785.153564	3673.168457	402.715393	767.500000	3692.710938	300.135956	743.526489	3633.646729	292.731506	769.154358	3668.467285	90.026436	713.934082	3630.978027	68.471497	654.058411	3833.087158	118.323380	643.814209
254	1.270000	3538.075439	988.544861	770.130920	3557.202881	982.169739	531.500854	3378.333008	1010.213562	686.329407	3384.547119	1012.070190	592.391907	3574.048584	728.809631	810.132446	3626.686768	753.246460	784.356995	3664.505859	658.184326	768.991455	3625.261719	636.017639	790.925598	3649.987549	535.112976	768.686584	3641.120117	390.292297	786.347595	3687.560059	398.402924	768.067444	3705.140137	294.524353	741.202026	3646.454346	288.153168	766.049133	3672.122314	86.990013	710.448914	3635.622314	70.004562	650.748108	3840.917725	106.595772	642.747498
255	1.275000	3551.838135	984.431824	770.882629	3571.191895	977.607544	531.871521	3391.059814	1005.604980	686.934326	3397.705811	1008.157593	592.986206	3587.073730	725.347290	813.106079	3640.511963	749.683167	786.003174	3678.969238	654.591919	771.921265	3639.260498	632.750488	793.779358	3665.636475	532.061462	768.498108	3656.116211	386.361053	784.946716	3703.627686	392.610962	766.080017	3717.610840	290.346619	738.669556	3658.302979	284.950378	764.180664	3675.807617	85.647095	707.768311	3639.319824	71.343079	648.578613	3847.743164	96.133308	642.068848
256	1.280000	3565.180908	979.929504	771.134277	3584.850342	972.740051	532.401917	3403.582031	1001.197510	687.357788	3410.850586	1000.880554	594.292786	3601.098877	720.406616	814.275452	3653.932861	746.439575	788.952759	3692.982910	650.780273	774.392944	3653.614258	629.046387	796.527649	3682.407227	530.316101	770.212463	3671.296143	383.069427	783.632996	3718.968018	388.706726	765.663025	3730.350586	285.698181	736.592712	3670.307373	281.793976	761.807190	3680.127197	86.586136	705.134766	3642.457764	72.434273	646.903870	3852.934814	86.360237	638.658752
257	1.285000	3577.751953	976.316345	770.799438	3598.806396	968.206177	532.804077	3415.632568	996.601257	688.034485	3423.789063	996.403748	594.755432	3615.151611	718.046814	817.821289	3667.358887	744.227051	793.717102	3707.075684	647.990112	777.701843	3667.528320	626.759216	800.652466	3698.265137	527.994995	772.444824	3686.945313	380.160492	782.399231	3734.364990	385.472900	765.293762	3742.444824	282.547882	735.005249	3682.660156	280.539673	759.672546	3685.463867	90.036964	702.677185	3645.225586	74.992210	646.596008	3857.486572	77.540405	633.859680
258	1.290000	3588.351318	971.488220	770.971619	3612.180420	963.404602	533.096863	3426.998291	992.026489	687.913696	3435.877930	991.774536	594.374573	3629.040283	716.948914	823.390076	3683.090332	740.796265	796.463684	3721.006348	647.283447	782.799194	3681.567871	625.132996	804.602478	3713.951416	526.343628	775.605347	3701.761963	380.844177	782.390198	3749.724609	384.053345	764.832458	3754.148926	281.050598	734.458191	3694.657471	280.581421	759.518250	3691.407715	90.802895	699.490601	3647.869141	76.553841	644.334229	3860.956299	69.996559	628.546753
259	1.295000	3600.285889	967.784668	771.764160	3625.730713	958.829590	533.930420	3438.748779	987.103821	688.272705	3448.026367	985.483337	594.752563	3644.681641	714.907898	825.791809	3698.311035	739.023926	799.338318	3736.553467	646.749634	785.045593	3697.224121	623.971313	806.190247	3729.591797	524.248291	778.008057	3716.605957	381.849731	782.925476	3764.381592	383.600067	764.762512	3766.107666	280.221863	732.870667	3706.235840	282.918488	761.429565	3697.117920	92.672073	698.850891	3649.797852	77.538780	643.437134	3863.840576	64.963120	625.312988
260	1.300000	3612.349609	964.978699	772.617859	3639.198975	954.980347	534.835693	3450.695557	982.818970	687.882568	3460.357178	980.155762	595.156433	3657.899658	713.961975	827.361633	3712.241211	739.845032	802.666687	3752.966553	646.936646	786.232300	3712.812256	624.222168	806.791077	3745.783936	522.435181	780.497131	3731.401855	383.029816	784.134949	3778.252197	383.996216	763.621704	3776.931885	280.785797	732.049744	3718.246582	283.716370	760.354736	3702.734131	93.792328	697.775452	3651.977051	78.970284	641.624207	3865.936523	62.299252	624.958069
261	1.305000	3624.142822	962.982117	773.691956	3651.780029	950.740173	535.615845	3462.755371	979.190369	686.648743	3472.292969	976.347107	595.296021	3671.007324	711.645142	825.020264	3726.904053	739.269775	803.450867	3768.439941	648.502625	787.644409	3729.569336	622.736389	803.280823	3761.832275	520.469543	782.884949	3744.920654	384.543610	784.737793	3791.812012	384.377960	762.909912	3787.480957	280.937561	730.644531	3729.571533	284.906830	760.744202	3706.772461	95.077705	697.140259	3653.442383	79.469452	640.759399	3867.501221	61.532761	625.666321
262	1.310000	3635.922607	961.366577	775.123718	3664.779297	947.548401	536.491516	3474.659912	975.403381	685.187805	3484.299805	973.075867	594.735291	3684.266602	710.449646	823.873413	3740.513916	738.626526	803.191162	3783.385254	648.071411	787.794312	3745.677734	621.678406	801.621338	3777.346436	518.335022	784.738220	3757.973145	384.479828	783.606995	3804.089111	384.408478	762.600586	3797.032715	281.445435	730.386047	3740.064941	286.169037	761.083008	3708.798340	95.570976	697.274231	3654.107178	79.872017	640.974487	3868.325439	60.971996	625.787598
263	1.315000	3647.526367	960.760559	776.599854	3677.248535	944.856995	537.180176	3486.755127	972.269348	683.878967	3497.043945	969.684387	595.048767	3697.233643	710.074951	824.854370	3751.900879	738.249634	803.917480	3796.405518	646.806458	787.332031	3759.317383	620.948730	802.747192	3792.663086	515.552490	784.205994	3769.453613	385.190430	784.777039	3815.923828	382.649231	761.135681	3805.048340	280.430115	729.407898	3748.917236	286.801971	761.817932	3709.720215	96.447746	695.707703	3654.341309	80.172836	641.108521	3868.793213	60.321896	624.963013
264	1.320000	3659.834961	960.053650	778.136597	3689.808105	942.530579	538.147400	3498.301270	969.248291	683.633423	3509.030029	966.480347	594.745422	3710.607910	707.445496	824.846497	3765.875732	737.389404	801.457642	3809.080078	645.482422	787.395142	3771.917480	619.821045	804.555603	3807.355957	513.289185	782.648071	3780.084961	384.322845	784.378601	3825.679688	381.062500	760.817444	3811.502930	279.177368	728.870789	3756.008301	286.435883	760.717041	3708.897461	98.161835	694.523743	3654.637695	80.688339	641.180786	3868.981201	60.128571	625.094788
265	1.325000	3672.338135	958.889954	779.321594	3702.195801	940.905273	538.793274	3511.282959	966.836426	683.769592	3521.735352	964.781128	595.307922	3723.348389	704.975830	826.106140	3777.672607	734.378845	803.236206	3821.906982	643.665527	787.536377	3782.877930	618.729126	806.276672	3821.456299	511.845947	781.052307	3790.105957	383.179993	783.874695	3834.566895	378.607483	760.917175	3817.152588	276.227875	728.367737	3762.121338	286.488312	762.600037	3708.229248	98.899963	694.405640	3655.003418	81.121437	641.740601	3869.334229	59.722713	625.244385
266	1.330000	3684.110840	957.846313	780.204224	3714.528076	939.509888	539.178101	3524.448975	965.097534	684.478271	3534.499268	963.086060	595.983459	3736.344971	702.473145	825.939758	3789.563477	731.578735	804.816589	3834.037109	641.026062	787.223328	3795.935303	615.545410	806.011230	3835.217285	509.592896	779.018372	3799.745117	380.668060	783.684570	3843.999268	374.927002	760.160645	3821.874268	273.323090	729.371765	3767.629395	285.964661	763.342590	3708.121094	99.020279	693.811768	3655.427002	81.606911	641.705200	3869.641846	59.193810	625.456421
267	1.335000	3697.116943	956.208557	781.276794	3726.820557	938.617737	539.951599	3537.018311	964.008789	685.750610	3547.179443	961.529419	597.150635	3748.306885	700.562744	827.501099	3801.399414	728.813416	803.999451	3845.958496	638.363708	788.701965	3807.912109	613.702026	805.772034	3848.247314	506.505371	775.337646	3807.491211	379.148895	784.999084	3851.809570	371.308350	759.886597	3827.019287	270.603455	729.589600	3773.135742	284.401855	762.998901	3708.614502	99.648346	693.649231	3655.989502	81.914429	641.565247	3869.913086	58.945709	625.349609
268	1.340000	3709.880615	955.254150	781.841919	3738.787109	938.363098	540.100830	3550.458984	963.510986	686.161438	3559.762207	960.590210	598.017639	3761.441895	697.149963	826.749512	3814.159180	725.955994	804.605164	3857.238281	635.559937	790.241516	3819.314697	611.051941	807.539368	3860.245850	505.648102	773.672302	3815.055420	376.309570	783.564392	3859.781250	367.004578	759.795349	3832.442871	267.361908	728.360779	3778.518799	282.685516	762.087708	3710.095947	100.268890	694.435669	3656.380127	82.404236	641.490173	3870.263428	58.728828	625.321472
[truncated: 81 more columns]
