# Supplementary material for: Biomechanics of running: A special reference to the comparisons of wearing boots and running shoes
Source: PLoS One. 2022 Jun 24;17(6):e0270496. doi: 10.1371/journal.pone.0270496 (PMC9231798; doi:10.1371/journal.pone.0270496)
Supplement: S1 File — The file contains experimental markers and force data (TRC and MOT), OpenSim model (OSIM), setup (XML), and output (STO) files for 17 participants, 2 conditions (boot\shoe), and 4 trials which are stored in separate folders. (ZIP) [file pone.0270496.s001.zip › DataSet/s01/shoe/T4/results/s01_shoe_T4_inverse_dynamics.sto]

Inverse Dynamics Generalized Forces
version=1
nRows=269
nColumns=26
inDegrees=no
endheader
time	pelvis_tilt_moment	pelvis_list_moment	pelvis_rotation_moment	pelvis_tx_force	pelvis_ty_force	pelvis_tz_force	hip_flexion_r_moment	hip_adduction_r_moment	hip_rotation_r_moment	hip_flexion_l_moment	hip_adduction_l_moment	hip_rotation_l_moment	lumbar_extension_moment	lumbar_bending_moment	lumbar_rotation_moment	knee_angle_r_moment	knee_angle_l_moment	knee_add_r_moment	knee_rot_r_moment	knee_add_l_moment	knee_rot_l_moment	ankle_angle_r_moment	ankle_angle_l_moment	subtalar_angle_r_moment	subtalar_angle_l_moment
      0.00000000	    -77.57692900	     19.72502612	     17.18505639	     -7.51801020	    718.41817283	      8.59238693	    -27.68589823	    -25.79244657	      5.38360989	      4.78310436	    -35.96801446	      5.28847345	      7.91301215	      5.49666284	      3.76842184	      8.16650992	      2.29096175	    -13.24677809	      1.00398491	    -17.71787480	      0.19023778	      0.74314528	      3.94646744	     -1.24140988	     -2.27930324
      0.00500000	    -73.17812975	     37.99343849	     -1.04475137	    -95.49621125	    400.37321467	    -67.29100395	     -3.89948353	     -6.93723113	      3.30440165	    -27.10499292	    -31.89557108	      6.01554482	     -8.43488608	      1.86568162	      1.38132634	      3.86785028	     18.95410320	     -6.55271293	      0.57400792	    -15.75789029	      1.57225304	      1.27957949	      2.58906222	     -0.91452298	     -1.83049000
      0.01000000	    -56.52556113	     41.11358949	    -13.07735265	   -152.60007199	    134.22668282	   -114.65577628	     21.08314740	      2.71173867	      1.79090926	    -52.80512303	    -22.87439674	      6.15205247	    -17.66651981	     -1.55112566	     -2.06072259	     -1.77443469	     32.86118130	     -3.20019452	      0.16051262	    -11.97424500	      2.79164756	      1.77268142	      1.14331911	     -0.77575258	     -1.25247162
      0.01500000	    -30.78222198	     33.02871970	    -17.55936890	   -162.84815767	    -38.55915825	   -124.56064605	     45.23628485	      2.13103201	      0.71808170	    -68.84635040	    -11.92775009	      5.90348858	    -19.96070566	     -2.86148577	     -6.41106669	     -7.79889755	     42.36915087	     -3.09428119	     -0.26179997	     -7.53857224	      3.61607473	      2.02977255	     -0.13040550	     -0.77487008	     -0.74499616
      0.02000000	     -2.69181235	     19.17513574	    -15.29413523	   -126.02120273	   -113.37874066	   -101.12748177	     66.31202856	     -6.15719010	     -0.31304812	    -74.46862042	     -2.51194705	      5.32941186	    -19.23699948	     -2.00890424	    -10.84985727	    -12.97711764	     47.05473334	     -4.88619616	     -0.72089510	     -3.65765286	      3.95321087	      1.98426300	     -1.06035204	     -0.82205046	     -0.42886903
      0.02500000	     20.41632303	      4.87928411	     -8.04863248	    -56.32221280	   -112.59329855	    -57.79329440	     82.22028020	    -17.23882908	     -1.68891605	    -71.85873716	      3.03620400	      4.48670316	    -19.54241269	     -0.50413706	    -13.49448531	    -16.36886818	     47.70479446	     -6.67068722	     -1.20588087	     -1.19498508	      3.87978524	      1.71873174	     -1.60804534	     -0.82873212	     -0.32524324
      0.03000000	     34.25589696	     -7.09661323	      1.86657012	     24.16477983	    -68.43325577	     -9.49148706	     91.75266264	    -26.32964906	     -3.45540615	    -65.10324589	      4.72095537	      3.55354541	    -21.89348891	     -0.55171229	    -12.96913808	    -17.76124217	     45.86834046	     -7.05371626	     -1.64326422	     -0.26888793	      3.59264889	      1.40961785	     -1.85525894	     -0.74999730	     -0.36168804
      0.03500000	     38.76603828	    -17.17673737	     11.56171474	     92.19832063	    -10.75698620	     33.82953001	     95.00218755	    -30.99645334	     -5.19025069	    -58.57410425	      4.47394400	      2.83510983	    -24.19720437	     -3.66707888	    -10.13103080	    -17.66520312	     43.24085558	     -5.87796859	     -1.92580008	     -0.30981754	      3.31443367	      1.22294346	     -1.94523236	     -0.60645342	     -0.42034322
      0.04000000	     36.30605071	    -26.15269491	     18.26660436	    128.09426349	     38.87418210	     68.52619483	     92.86065592	    -31.54160696	     -6.18523288	    -55.53146931	      4.47768823	      2.59990588	    -23.41010816	     -9.02845223	     -7.42280957	    -16.84479463	     41.17689926	     -4.11050825	     -1.97831329	     -0.54920619	      3.20154045	      1.23284593	     -2.02611326	     -0.47547023	     -0.40814498
      0.04500000	     29.13373371	    -32.31291974	     20.47665060	    120.25932836	     69.66683342	     94.09982296	     86.31795510	    -29.59464586	     -5.91330924	    -57.45700401	      5.71562820	      2.88289435	    -17.73918613	    -13.43013413	     -6.63787351	    -15.79926099	     40.46581706	     -2.94687254	     -1.81451010	     -0.50908393	      3.29906836	      1.40734207	     -2.21534509	     -0.44365163	     -0.30065501
      0.05000000	     18.73668096	    -32.88376246	     18.35483070	     70.07044468	     79.87046340	    109.88826152	     76.61037983	    -26.69335140	     -4.41758598	    -64.23540843	      7.68914588	      3.45754517	     -7.46068270	    -13.91938335	     -8.05451513	    -14.69647853	     41.32594382	     -2.96565537	     -1.53853409	     -0.19602673	      3.55532359	      1.65993213	     -2.56608530	     -0.55316525	     -0.13942568
      0.05500000	      6.74319011	    -27.30478050	     13.25823799	     -6.22394796	     71.36236094	    114.81016097	     65.85504333	    -23.74139994	     -2.31514456	    -74.66710390	      9.04607775	      3.98018554	      5.35894259	    -10.30207960	    -11.08406690	    -13.69424808	     43.51059403	     -3.90817819	     -1.28805292	     -0.00316285	      3.86781488	      1.92466090	     -3.04778780	     -0.77947512	     -0.00188154
      0.06000000	     -5.59532409	    -17.63218320	      7.08307228	    -82.22169659	     47.54136144	    109.26306201	     56.58804907	    -20.87707836	     -0.47856977	    -86.75695586	      8.48847279	      4.15365508	     17.10077703	     -4.61110364	    -14.55055027	    -13.04390433	     46.42514224	     -4.95248112	     -1.15725248	     -0.42286312	      4.12367159	      2.18132008	     -3.56312764	     -1.04347936	      0.03583080
      0.06500000	    -18.86369529	     -6.75025894	      1.53545305	   -132.57439318	     16.42272210	     95.53219868	     50.23011560	    -17.81667589	      0.45886316	    -97.94747642	      5.53407114	      3.83149442	     23.46922089	      1.16178611	    -16.89286604	    -12.83259683	     49.21682082	     -5.32345139	     -1.15041965	     -1.68180371	      4.22329968	      2.41740976	     -3.97209949	     -1.25553905	     -0.06425931
      0.07000000	    -34.18806281	      3.42003389	     -2.66848061	   -145.14175204	     -9.16251224	     75.27112165	     46.48697947	    -14.29552589	      0.38325865	   -105.65938492	      0.76176185	      3.07871821	     22.00364779	      6.24793038	    -16.99162474	    -12.84509897	     50.91744852	     -4.74227978	     -1.20342315	     -3.51921637	      4.10474473	      2.59855947	     -4.09763385	     -1.35940405	     -0.27800753
      0.07500000	    -50.07923776	     12.37020925	     -5.54922779	   -125.29044179	    -17.55255023	     47.95942302	     44.36983079	    -10.32777717	     -0.36919530	   -107.86780841	     -4.54836846	      2.16158527	     13.92617550	     10.43935341	    -14.59339439	    -12.81185423	     50.65601527	     -3.47421995	     -1.24452875	     -5.29321767	      3.77101129	      2.69394192	     -3.74739703	     -1.35378961	     -0.52385342
      0.08000000	    -62.05376668	     20.17586827	     -7.08091439	    -88.84146052	     -3.38998154	     13.33152152	     43.29240930	     -6.27680493	     -1.25572365	   -103.34041960	     -8.98885600	      1.39648432	      2.96015033	     13.36990950	    -10.12068136	    -12.67803426	     47.84221617	     -2.08602027	     -1.23586087	     -6.31766624	      3.28429789	      2.71656913	     -2.78786337	     -1.28592679	     -0.70113651
      0.08500000	    -65.51130940	     26.36067193	     -7.07318225	    -51.26390010	     32.77088952	    -23.68767819	     43.07591661	     -3.07016184	     -1.66185183	    -91.82460872	    -11.24752733	      0.92160981	     -7.11063653	     15.17113749	     -4.66436909	    -12.52469309	     42.37192908	     -1.25657751	     -1.16994778	     -6.09787096	      2.72199107	      2.72450909	     -1.24276060	     -1.23100779	     -0.73906679
      0.09000000	    -58.41642409	     29.37232321	     -5.69714953	    -22.85270085	     87.18786540	    -52.20113974	     43.54980576	     -1.81330854	     -1.14085604	    -74.42483568	    -10.03569823	      0.58827858	    -13.67079093	     16.82804615	      0.03549737	    -12.36171284	     34.85073422	     -1.45811484	     -1.05209658	     -4.34504737	      2.14345120	      2.77732114	      0.65812023	     -1.24663405	     -0.61901627
      0.09500000	    -41.88975478	     26.91629600	     -3.71053186	     -9.82480999	    153.93282263	    -61.84193141	     44.39299722	     -2.79110820	      0.25498399	    -53.59103586	     -4.49982099	      0.06058773	    -15.42378369	     18.88285090	      2.13937612	    -12.07162007	     26.49408836	     -2.58078522	     -0.88907156	     -1.03682749	      1.58443130	      2.88506695	      2.53100711	     -1.32545338	     -0.36898595
      0.10000000	    -19.17931089	     17.72069319	     -2.20099863	    -14.59958047	    225.17349404	    -50.30844506	     45.11635862	     -4.95949956	      1.90518919	    -32.24359958	      4.78755684	     -0.96006531	    -12.23081256	     20.58669779	      0.56493852	    -11.46601857	     18.56892925	     -3.89734983	     -0.68630396	      3.35630464	      1.05423741	      2.99676752	      3.97242658	     -1.39437743	     -0.05648176
      0.10500000	      5.57894416	      3.63209623	     -2.12338477	    -33.25753209	    294.49436120	    -24.16419711	     45.09472810	     -6.65244568	      3.00610341	    -12.71577521	     15.39779130	     -2.50627552	     -4.83722963	     21.10663863	     -4.42520060	    -10.35090817	     11.84475132	     -4.53212507	     -0.45046299	      7.79057853	      0.53688433	      3.03801271	      4.71186134	     -1.36960220	      0.21601023
      0.11000000	     27.89354245	    -10.38681006	     -3.71149703	    -55.06082506	    361.41160289	      6.66075075	     43.85730480	     -6.79605548	      3.08350541	      3.41481249	     24.01706094	     -4.22071096	      5.24909450	     20.94640306	    -11.04012029	     -8.66207907	      6.57376025	     -4.03533131	     -0.19535171	     10.98297977	      0.02271227	      2.95984003	      4.71644217	     -1.21440866	      0.33522914
      0.11500000	     43.17051704	    -19.13143853	     -5.90391071	    -68.16249469	    431.26060298	     34.93918084	     41.41743141	     -5.61148770	      2.26836650	     14.64763190	     28.21067709	     -5.44080392	     15.89864257	     21.46117160	    -16.22914463	     -6.61979155	      2.92436829	     -2.65560724	      0.05719262	     12.01312785	     -0.43663692	      2.75845838	      4.18549724	     -0.95655514	      0.23546494
      0.12000000	     47.25890120	    -20.01524597	     -7.08531521	    -67.54553854	    511.09031588	     56.95499605	     38.23014922	     -4.02887126	      1.03107052	     19.14458420	     27.15849031	     -5.44337591	     25.05857505	     23.09360935	    -17.09103550	     -4.68156238	      1.26670469	     -0.99855594	      0.28104811	     10.57663956	     -0.70827414	      2.46071506	      3.42432612	     -0.65254777	     -0.05879810
      0.12500000	     37.41744321	    -14.49499536	     -6.77927942	    -56.39287069	    606.64381826	     70.39786562	     34.90541003	     -2.75781855	     -0.19518564	     15.38107518	     21.49068585	     -3.78157176	     31.53565334	     24.50244553	    -13.09557346	     -3.32569946	      1.94249798	      0.41831768	      0.45414254	      6.97760354	     -0.64582608	      2.11160129	      2.68242762	     -0.35334785	     -0.43740016
      0.13000000	     13.34516553	     -6.80541163	     -6.44647940	    -40.58954287	    720.94458599	     73.55578459	     32.10596790	     -1.86776973	     -1.25350014	      3.29912523	     12.60015329	     -0.52645668	     35.11863270	     23.59237367	     -6.83619302	     -2.89462878	      4.78675238	      1.41164516	      0.55791463	      1.91890869	     -0.20116490	      1.77905130	      2.08165130	     -0.09615227	     -0.76804572
      0.13500000	    -22.27654016	     -1.43850526	     -8.07453857	    -24.90327149	    853.30392517	     67.24821888	     30.14424705	     -1.35842750	     -2.05231129	    -15.14746827	      2.17637513	      3.68781502	     36.61341700	     19.39255991	     -2.11009634	     -3.45129381	      8.94128929	      1.91269978	      0.58191848	     -3.65147274	      0.51505557	      1.54060467	      1.65250051	      0.07913888	     -0.96403915
      0.14000000	    -64.17195362	     -0.27745321	    -12.79052048	    -13.31995920	    998.91958776	     54.34165216	     28.63903688	     -1.33197952	     -2.54415698	    -36.45875464	     -8.24213400	      7.88988501	     37.99625770	     13.13134271	     -1.32109446	     -4.66484615	     13.12762919	      1.95941258	      0.53105116	     -8.75643341	      1.27755363	      1.43591089	      1.38891481	      0.15047723	     -1.01422456
      0.14500000	   -105.71856942	     -2.34568413	    -20.51213774	     -8.75987584	   1147.80405897	     38.95889871	     26.75331855	     -1.96919805	     -2.67649789	    -56.60124430	    -17.27366906	     11.08163629	     41.54001920	      7.78549044	     -4.64649983	     -5.90161872	     16.16271948	      1.64124284	      0.43499000	    -12.51906642	      1.85476146	      1.44545792	      1.25830774	      0.12754268	     -0.95330592
      0.15000000	   -140.31298584	     -5.87298980	    -29.93504662	    -13.37662612	   1282.35221011	     26.88721591	     23.89455977	     -3.40407659	     -2.36324516	    -72.12049863	    -23.37966264	     12.46807393	     48.14889962	      6.26662940	    -10.66873105	     -6.53084571	     17.41692269	      1.02529852	      0.33762023	    -14.20443165	      2.10221639	      1.52335642	      1.20398274	      0.03584711	     -0.81563898
      0.15500000	   -162.12491607	     -9.94480887	    -38.17125753	    -30.97019870	   1378.83485984	     24.11082422	     20.13005944	     -5.69799084	     -1.43072069	    -80.88408348	    -25.22941967	     11.68828075	     56.85464166	      9.27210027	    -17.12081276	     -6.21354982	     16.95132046	      0.04513373	      0.27157880	    -13.44503958	      1.99614540	      1.63627913	      1.17407808	     -0.11450194	     -0.62921102
      0.16000000	   -166.92966468	    -14.36866620	    -41.86316892	    -63.59547764	   1418.39980846	     32.67425209	     16.10729248	     -8.56026455	      0.15542901	    -82.15388729	    -22.40331326	      8.96575518	     66.06944387	     14.72096508	    -21.89347518	     -4.99686363	     15.30166285	     -1.32027646	      0.23827444	    -10.46242764	      1.61016083	      1.76167081	      1.14120388	     -0.32134747	     -0.42897662
      0.16500000	   -154.11844947	    -18.72041835	    -39.80685972	   -102.21854628	   1401.24257017	     49.08265104	     12.59864349	    -11.07244433	      1.96625276	    -76.41560750	    -15.52351520	      5.01682156	     74.92006304	     19.61395548	    -24.15725035	     -3.21631513	     13.14837760	     -2.73522341	      0.21293019	     -5.99645769	      1.06872133	      1.86407207	      1.09129035	     -0.55295005	     -0.25167406
      0.17000000	   -128.34370766	    -22.05004670	    -33.79801871	   -128.19044838	   1349.87592951	     68.86818202	      9.94566899	    -12.05407535	      3.23357769	    -65.28390060	     -5.78418180	      0.72688016	     83.17329943	     22.36511822	    -24.27791078	     -1.30748425	     11.09291595	     -3.57989382	      0.17552110	     -0.95155022	      0.50673706	      1.89289352	      1.01104828	     -0.73808214	     -0.11261271
      0.17500000	    -97.94562767	    -23.16829411	    -26.77542587	   -129.81854434	   1297.46003090	     91.85421477	      7.90801294	    -10.97088137	      3.40956115	    -51.12870717	      5.03216207	     -3.06068907	     90.54126517	     23.37126872	    -22.82380220	      0.35147092	      9.52682615	     -3.42679256	      0.13831164	      3.74474420	      0.04269312	      1.81266280	      0.89919425	     -0.80450269	     -0.00876182
      0.18000000	    -70.55941685	    -21.28873011	    -20.87121130	   -111.81919658	   1271.47382769	    119.97244040	      6.12440635	     -8.53660515	      2.61060796	    -36.35008976	     14.58661768	     -5.67578986	     96.76423180	     24.12575261	    -20.17843388	      1.50998950	      8.54034673	     -2.44207463	      0.13518611	      7.22587864	     -0.24936673	      1.63572068	      0.78093686	     -0.73281130	      0.05949097
      0.18500000	    -49.86170195	    -16.07343231	    -17.02780322	    -85.78397655	   1283.89277814	    148.66474403	      4.65601907	     -6.15479732	      1.42024710	    -22.83139246	     20.65329472	     -6.76966549	    102.05679969	     26.09715678	    -16.66813926	      2.08602905	      7.95032995	     -1.20470506	      0.18138411	      8.91013920	     -0.35947545	      1.41748428	      0.69921350	     -0.56695807	      0.07770897
      0.19000000	    -35.83305575	     -7.39301352	    -15.35897797	    -58.22027968	   1330.31348665	    164.95393514	      3.96473656	     -4.58911155	      0.27402676	    -11.83809878	     22.16030908	     -6.43149255	    106.78412466	     29.76110848	    -12.58075842	      2.17558965	      7.53018136	     -0.12190364	      0.25474012	      8.76876864	     -0.32893631	      1.21699038	      0.68559900	     -0.37011465	      0.03421252
      0.19500000	    -27.25736726	      4.38386466	    -15.39954508	    -30.24695433	   1394.72224960	    157.33702449	      4.45749055	     -3.37447176	     -0.81909312	     -4.14569865	     19.55947582	     -5.08320353	    110.52490509	     34.18561939	     -8.20970507	      1.96749350	      7.25572865	      0.83870154	      0.32006383	      7.28279694	     -0.20908785	      1.06735462	      0.73783370	     -0.18179099	     -0.06017678
      0.20000000	    -24.03931428	     17.83936547	    -16.30111634	     -3.01386196	   1457.56010896	    126.16147273	      6.10950708	     -1.69359041	     -1.94391013	     -0.11239093	     14.19823438	     -3.19764863	    111.58684251	     37.71963513	     -3.87789588	      1.65308872	      7.30454762	      1.82213482	      0.36263509	      5.08258886	     -0.02782260	      0.98035179	      0.81918081	     -0.02066492	     -0.17294398
      0.20500000	    -27.61026355	     30.41068727	    -17.45299377	     20.62267550	   1504.65530665	     83.60439964	      8.33656166	      0.43414825	     -2.89884182	      0.46243576	      7.56802382	     -1.15223060	    107.74382354	     39.28170189	     -0.09185165	      1.42291852	      7.82376622	      2.69965844	      0.39109052	      2.68922546	      0.20345986	      0.96285014	      0.87714313	      0.09061257	     -0.26588051
      0.21000000	    -38.94451093	     39.12865451	    -19.13256693	     37.96555451	   1531.69112394	     44.81829299	     10.14536104	      2.09749263	     -3.30426317	     -1.50557306	      1.00475474	      0.71674366	     98.10730422	     38.83521346	      2.11996953	      1.45166687	      8.74079226	      3.14119733	      0.41301824	      0.51430515	      0.45714303	      1.01900145	      0.87665061	      0.12269277	     -0.31527218
      0.21500000	    -55.99836121	     42.17582671	    -22.01349985	     48.21046382	   1541.57002264	     18.99484664	     10.66565346	      2.44173436	     -2.98133709	     -4.56820315	     -4.39764537	      2.09457178	     84.60632688	     36.83905602	      1.65027311	      1.78675346	      9.79533346	      2.95711191	      0.41774886	     -1.10426364	      0.68052593	      1.14156562	      0.82765520	      0.06003622	     -0.32363258
      0.22000000	    -73.60522683	     40.20434644	    -25.96268316	     53.90624350	   1538.26229906	      6.89606611	      9.66832642	      1.42234482	     -2.10095193	     -7.11133137	     -7.86276322	      2.78014733	     71.13300214	     33.83592022	     -1.45000255	      2.27497285	     10.66916791	      2.25182696	      0.38297619	     -1.94754146	      0.82200308	      1.30480782	      0.77864797	     -0.08499813	     -0.31181345
      0.22500000	    -86.20435394	     35.86940680	    -29.83346853	     61.21775874	   1521.95277759	      4.63522043	      7.43318170	     -0.27555446	     -1.01750898	     -7.51232148	     -9.07006649	      2.77148780	     60.79078641	     30.42929562	     -5.66200343	      2.69542691	     11.03399472	      1.30998351	      0.29422399	     -2.00006145	      0.85718823	      1.46192930	      0.77611517	     -0.27748295	     -0.30001329
      0.23000000	    -90.79859922	     31.92436627	    -32.42304588	     76.11943246	   1488.94163990	      8.88368569	      4.23498552	     -1.80842064	     -0.03331475	     -4.39670695	     -8.30098254	      2.25772820	     53.95146074	     27.21553863	     -9.09550380	      2.98276341	     10.59407481	      0.41686090	      0.16229533	     -1.48691873	      0.79365700	      1.55311160	      0.82325564	     -0.47362636	     -0.29481729
      0.23500000	    -87.91254944	     29.91906566	    -33.25507780	     99.23799141	   1436.91220587	     19.23563413	      0.30972169	     -2.65771101	      0.69337649	      2.56699626	     -6.32109580	      1.51722647	     48.86877920	     24.82070300	    -10.52806592	      3.24077102	      9.26407892	     -0.23671779	      0.02409280	     -0.77254517	      0.66153951	      1.53576853	      0.87565748	     -0.63281558	     -0.29018199
      0.24000000	    -80.10440798	     30.13213883	    -32.52434555	    126.24342778	   1370.19235898	     37.03537947	     -3.63221401	     -2.84422767	      1.10486379	     12.04604879	     -4.04219086	      0.81196116	     43.97805615	     23.87527748	     -9.66478078	      3.52136608	      7.32281891	     -0.57353932	     -0.07892780	     -0.19758756	      0.50194413	      1.42560040	      0.87686119	     -0.73019659	     -0.27905648
      0.24500000	    -69.62105387	     31.80057408	    -30.64821505	    153.14605397	   1298.77984887	     62.95405882	     -6.29166945	     -2.85110246	      1.18803155	     21.54369134	     -2.20250072	      0.32457985	     39.54444123	     24.54139763	     -7.04681820	      3.69996345	      5.30480923	     -0.61290982	     -0.12531474	      0.02714052	      0.35395754	      1.30010272	      0.79931030	     -0.76457009	     -0.26340501
      0.25000000	    -57.54995580	     33.55607460	    -27.93115476	    178.99536412	   1232.47531850	     95.47529927	     -6.62181573	     -3.22511785	      0.95038522	     28.73972913	     -1.12773830	      0.09381070	     37.26180182	     26.18622563	     -3.67237176	      3.62390078	      3.68015461	     -0.41123725	     -0.11859468	     -0.12100047	      0.23554072	      1.24205734	      0.66352898	     -0.74994319	     -0.25431076
      0.25500000	    -44.61166946	     34.48331320	    -24.63249091	    204.00963506	   1176.61982654	    129.71004510	     -4.78197694	     -4.15845757	      0.46172607	     32.69187383	     -0.85825778	      0.01566941	     38.54119505	     27.83028480	     -0.37629241	      3.30846570	      2.55285654	     -0.04087960	     -0.07496362	     -0.53635945	      0.13241521	      1.27700053	      0.53207858	     -0.70195057	     -0.26690952
      0.26000000	    -31.84396953	     34.71502500	    -21.29426032	    227.03950841	   1131.53176166	    156.17859376	     -2.12373858	     -5.44949605	     -0.05204620	     34.13460209	     -1.54501724	     -0.05288703	     43.12637874	     28.71085999	      2.48877681	      2.95513389	      1.60179313	      0.33945079	     -0.01041979	     -1.12935912	      0.01389709	      1.36626330	      0.48069426	     -0.63774990	     -0.31061741
      0.26500000	    -20.45014897	     34.70930529	    -18.70529409	    244.48624813	   1092.15365247	    163.25929976	     -0.32614799	     -6.77325851	     -0.25772906	     34.67382492	     -3.42447821	     -0.20111877	     48.95785027	     28.31485924	      4.94850932	      2.82179188	      0.36007231	      0.49235581	      0.06199288	     -1.85435216	     -0.13566667	      1.45037077	      0.55577009	     -0.58032997	     -0.37687314
      0.27000000	    -11.54346272	     34.13086671	    -17.21667362	    251.51918801	   1048.10763801	    145.36808539	     -0.55710360	     -7.94458329	      0.08762128	     35.54930064	     -6.15399199	     -0.48025139	     53.15365724	     26.34910788	      7.24453122	      3.07052821	     -1.35808982	      0.22774548	      0.13027076	     -2.55064924	     -0.30150231	      1.49394463	      0.73776284	     -0.55437214	     -0.43344256
      0.27500000	     -6.08253167	     32.14743194	    -16.38318567	    245.59212584	    988.49738501	    108.49827760	     -3.07245887	     -8.73235186	      0.85974710	     37.00423061	     -8.57831832	     -0.92705185	     53.43283013	     22.96930564	      9.62297701	      3.67988943	     -3.27156462	     -0.35910527	      0.18160873	     -2.90840589	     -0.45237807	      1.49694066	      0.94345770	     -0.56721934	     -0.44146509
      0.28000000	     -4.38982509	     28.63049202	    -15.47087407	    228.60425287	    909.19364489	     66.55198981	     -7.27015956	     -8.72664377	      1.60198360	     38.52703759	     -9.50834352	     -1.51846114	     49.35259932	     18.95359159	     12.06079502	      4.47699331	     -4.84570597	     -0.89377038	      0.20423070	     -2.70552420	     -0.56700182	      1.48016268	      1.08952453	     -0.60376815	     -0.39084837
      0.28500000	     -5.43301518	     24.71406075	    -14.06697941	    204.90591084	    814.77694982	     32.90210199	    -12.07101607	     -7.58230567	      1.83192958	     39.42359894	     -8.55506215	     -2.11541933	     42.61683774	     15.49172798	     14.33543604	      5.25564367	     -5.67598731	     -0.97247681	      0.18903523	     -2.02597033	     -0.64149785	      1.46564894	      1.17028711	     -0.63996670	     -0.31772182
      0.29000000	     -7.15819878	     21.89749120	    -12.07737948	    178.05000061	    713.83353024	     14.18640210	    -16.38902811	     -5.30921425	      1.32053520	     39.28932768	     -6.11535603	     -2.50165183	     35.75898312	     13.44375356	     16.33445704	      5.87250154	     -5.72127145	     -0.40575316	      0.13154164	     -1.16919056	     -0.67510590	      1.46463484	      1.26347445	     -0.65805009	     -0.27734324
      0.29500000	     -7.72716354	     20.71765665	     -9.53308871	    150.23310171	    613.27195768	      9.46332000	    -19.44830335	     -2.49199125	      0.27136955	     38.29250844	     -3.03723034	     -2.51086994	     30.15853183	     12.65946006	     18.05351698	      6.25439317	     -5.26293398	      0.59564345	      0.03693385	     -0.42711740	     -0.66517242	      1.47832506	      1.45878209	     -0.66011802	     -0.30426318
      0.30000000	     -6.01869986	     21.12697749	     -6.65736672	    123.72171020	    515.93674197	     13.77758998	    -20.93513283	      0.03620121	     -0.89986040	     37.19386198	     -0.40126157	     -2.13941966	     25.58134747	     12.27835803	     19.46500457	      6.38178368	     -4.70342794	      1.62070420	     -0.08097462	      0.04838385	     -0.61781832	      1.50052298	      1.77976631	     -0.65711421	     -0.39365314
      0.30500000	     -1.66846496	     23.20009242	     -3.91751083	    100.73601764	    422.30417904	     22.08539959	    -21.21063702	      1.56102062	     -1.74932092	     36.90984569	      0.71020498	     -1.50251219	     21.41581068	     11.53261196	     20.54401071	      6.33917734	     -4.37074690	      2.24781619	     -0.19751852	      0.21530296	     -0.54273423	      1.52387576	      2.15743516	     -0.66140483	     -0.50732352
      0.31000000	      4.36357621	     26.32545602	     -1.67723877	     81.72498543	    333.24892831	     29.80298979	    -21.26213399	      1.84896979	     -1.94864432	     37.88866569	      0.00130926	     -0.74705329	     17.38865937	      9.85731029	     21.22937721	      6.33454952	     -4.41411214	      2.19590526	     -0.27704309	      0.21239381	     -0.44258977	      1.54749265	      2.47032109	     -0.68197678	     -0.58863936
      0.31500000	      9.75950472	     28.59111377	      0.32559862	     65.31985211	    249.79006111	     32.87886673	    -22.04729408	      1.36647374	     -1.49769190	     39.90237707	     -1.49540780	     -0.00505712	     12.89487102	      6.69254206	     21.47319055	      6.59581780	     -4.79872470	      1.51793189	     -0.29033736	      0.39903228	     -0.32466029	      1.57785265	      2.62082589	     -0.71540588	     -0.59323617
      0.32000000	     12.37759695	     28.37265544	      2.85971938	     50.35315407	    171.68085427	     29.85391874	    -23.77389481	      1.17542051	     -0.84242296	     42.37412440	     -2.17037716	      0.64714684	      6.76613677	      1.87455698	     21.42888812	      7.27812473	     -5.37109152	      0.71649159	     -0.23679275	      1.10661810	     -0.21144896	      1.61786797	      2.57844269	     -0.73751052	     -0.51990146
      0.32500000	     11.87762816	     25.35675306	      6.38696282	     37.14067777	     99.04151936	     23.54826118	    -25.78623310	      2.04151503	     -0.50038140	     44.69402773	     -1.08294090	      1.20419968	     -1.60602285	     -4.01876184	     21.20937312	      8.45750252	     -5.91097452	      0.35499138	     -0.13934537	      2.36382018	     -0.12365703	      1.66224306	      2.36024249	     -0.72260089	     -0.40531668
      0.33000000	      9.70872687	     19.62513746	     10.48077764	     26.93555382	     34.23970263	     19.61206594	    -27.08972927	      3.62455604	     -0.61789813	     46.30108080	      1.66391368	      1.69034268	    -11.39386388	    -10.01527147	     20.43656954	     10.12136466	     -6.14563781	      0.56031736	     -0.02107081	      3.92362093	     -0.05784820	      1.70726780	      1.99425528	     -0.66918117	     -0.28832232
      0.33500000	      7.71049892	     11.53859993	     14.08354687	     20.14804191	    -19.90161774	     22.75924679	    -27.20378736	      5.09256431	     -1.04486255	     46.79188543	      5.30798195	      2.12221882	    -20.81657536	    -15.17525751	     18.47737973	     12.17157639	     -5.79573846	      1.12843008	      0.10749806	      5.45226788	      0.01623921	      1.75519734	      1.51473520	     -0.59193712	     -0.18341671
      0.34000000	      6.24039923	      1.79820740	     16.34351317	     14.46822387	    -62.09351999	     34.90269987	    -26.75964954	      5.44748482	     -1.32166434	     45.90846379	      8.92081023	      2.53058925	    -28.29905155	    -18.61680691	     15.18550427	     14.49528589	     -4.62639413	      1.49556102	      0.25975510	      6.66782176	      0.14554090	      1.81038405	      0.98307140	     -0.53019853	     -0.08111632
      0.34500000	      3.44465414	     -8.10931674	     17.13920986	      5.54171755	    -91.58282965	     53.80821932	    -27.13167164	      4.20548432	     -0.98047811	     43.40008261	     11.89735503	      2.97097310	    -33.19122197	    -19.53683655	     11.18123921	     17.03177471	     -2.49697182	      1.09189428	      0.46920938	      7.44592288	      0.37030029	      1.85909475	      0.49580282	     -0.52320832	      0.03583382
      0.35000000	     -2.93992319	    -15.95691639	     16.95342853	     -9.51930455	   -107.42620215	     72.77407924	    -29.50459901	      2.12434434	      0.05218949	     39.29076079	     14.01388730	      3.46080333	    -35.55011697	    -17.78748842	      7.52453691	     19.78582676	      0.46047263	     -0.08632366	      0.76801036	      7.79373988	      0.68379680	      1.86053185	      0.16752954	     -0.56635565	      0.16697936
      0.35500000	    -13.33471244	    -20.41475432	     16.58851121	    -29.83230664	   -110.07915885	     83.93596332	    -34.39168285	      0.18598453	      1.62544915	     34.28722639	     14.88133173	      3.93419589	    -35.65123581	    -14.54619232	      5.49771933	     22.76573704	      3.68227792	     -1.75288573	      1.16826897	      7.64235409	      1.01743571	      1.76919893	      0.10391282	     -0.63507490	      0.27522297
      0.36000000	    -25.93715277	    -20.49449488	     16.78963903	    -51.80505287	   -102.56630642	     81.30171498	    -41.54440576	     -0.52400409	      3.38318540	     29.65229405	     13.71288065	      4.28387936	    -33.88990383	    -11.60661662	      6.36340378	     25.93063223	      6.32200618	     -3.34425041	      1.64216934	      6.76047476	      1.27878409	      1.54763553	      0.35974369	     -0.69190965	      0.30254154
      0.36500000	    -37.49977050	    -15.21633609	     17.32160724	    -71.28974604	    -90.09919873	     64.45041881	    -49.98951048	      0.75102086	      4.91077077	     26.75031048	      9.92580190	      4.40285134	    -30.82065560	     -9.50835414	     10.29924861	     29.12903672	      7.60060754	     -4.23893728	      2.12719176	      4.96069738	      1.39468765	      1.17664528	      0.88725667	     -0.69704066	      0.20970045
      0.37000000	    -44.86336951	     -5.61387108	     16.76834372	    -85.18854050	    -77.75512643	     40.91412624	    -58.32865810	      3.29079736	      5.97757620	     26.58065748	      3.99651488	      4.18244444	    -27.25233176	     -7.22231904	     15.57867604	     32.08021834	      7.13019436	     -4.31389668	      2.55481729	      2.39929027	      1.32441282	      0.68165920	      1.53652306	     -0.64233675	      0.00320481
      0.37500000	    -46.58820451	      4.68818055	     14.24076328	    -92.20919173	    -67.93684476	     21.70755537	    -65.10702075	      5.60435935	      6.48806608	     29.34553145	     -2.27111338	      3.53086390	    -24.22477956	     -3.99086158	     19.65582085	     34.42971611	      5.09528475	     -3.82810666	      2.86658069	     -0.30448166	      1.06170894	      0.13671669	      2.13282560	     -0.54942088	     -0.26476644
      0.38000000	    -43.26304955	     11.93311425	     10.63032113	    -92.33304679	    -60.83190137	     13.39344432	    -69.31444313	      6.95306047	      6.43050071	     34.36982160	     -6.63162693	      2.42582389	    -22.51237330	     -0.27332920	     21.11900811	     35.96567459	      2.14072632	     -3.03441078	      3.02581002	     -2.33217530	      0.63874320	     -0.36890716	      2.55561093	     -0.45330641	     -0.52052077
      0.38500000	    -36.38732245	     15.55756090	      7.49364698	    -84.88837451	    -56.36715483	     13.18861985	    -70.53384571	      8.09913733	      5.86169540	     40.40345247	     -7.97034358	      0.97113339	    -22.16063177	      3.24969528	     20.32221468	     36.77580330	     -0.97137189	     -1.88780383	      3.02881575	     -3.20478801	      0.12783848	     -0.77195647	      2.75870685	     -0.37420753	     -0.70445106
      0.39000000	    -27.24815023	     17.74883345	      5.23043017	    -67.63879818	    -53.91911163	     11.47627947	    -68.63912994	     10.22693024	      4.92050240	     46.00559827	     -7.00008330	     -0.59538196	    -22.55135914	      6.36092183	     18.33672508	     37.12100737	     -3.64492259	     -0.24600011	      2.90731848	     -3.06487689	     -0.37300309	     -1.04706383	      2.75373901	     -0.30929308	     -0.79345550
      0.39500000	    -16.53394336	     20.67681474	      2.73308087	    -38.30740749	    -50.69755324	     -0.86855251	    -63.52266422	     13.69433866	      3.77111215	     49.97686996	     -5.47673286	     -1.98182508	    -22.89004591	      9.07966767	     15.70763249	     37.21730787	     -5.56227900	      1.86821942	      2.71352232	     -2.46284045	     -0.77594707	     -1.20380923	      2.58882102	     -0.23968936	     -0.80122313
      0.40000000	     -5.03918251	     24.30897158	     -1.22672516	      2.09192200	    -42.03818731	    -24.97116510	    -55.44267109	     17.20095334	      2.58174646	     51.71852509	     -4.71653889	     -2.97826362	    -22.80210941	     11.67041657	     12.48151135	     37.14103270	     -6.67068043	      3.93931473	      2.50766610	     -1.87525925	     -1.03779309	     -1.27538057	      2.32513113	     -0.16566523	     -0.75706480
      0.40500000	      5.45217875	     27.07430089	     -6.57199898	     46.21434465	    -23.88970456	    -53.90610576	    -45.60149547	     18.65767004	      1.49649779	     51.22692256	     -4.96394499	     -3.50008878	    -22.42886612	     14.60672788	      9.06613774	     36.89840478	     -7.11235145	      5.18240689	      2.35050939	     -1.50383683	     -1.15947875	     -1.29810546	      2.01871152	     -0.10814111	     -0.68969830
      0.41000000	     12.55116102	     27.42943861	    -12.23648418	     81.17666253	      4.12565852	    -79.73339844	    -36.28536270	     16.78661940	      0.63538440	     49.00578612	     -5.91413009	     -3.53652501	    -21.89351352	     17.88114281	      6.28542553	     36.53043613	     -7.15955461	      5.08499054	      2.29249390	     -1.42132694	     -1.16589183	     -1.29582016	      1.71818337	     -0.08042710	     -0.62694493
      0.41500000	     14.91662190	     24.69057652	    -17.39152678	     93.95787902	     37.12412794	    -99.37445114	    -30.17228918	     12.06368889	      0.08865321	     46.07065582	     -7.33423184	     -3.14172853	    -20.75953378	     20.51370768	      4.58944910	     36.15249421	     -7.14028367	      3.78383275	      2.35306104	     -1.68467111	     -1.09773274	     -1.28697743	      1.46954402	     -0.06778851	     -0.59438092
      0.42000000	     13.36310780	     19.24023887	    -21.64711748	     77.44518605	     66.49937787	   -113.50018688	    -29.16234020	      6.26657920	     -0.11227886	     43.66761428	     -9.18629526	     -2.45237707	    -18.07332030	     21.17928942	      3.90879906	     35.90854522	     -7.32390543	      1.94622401	      2.50687983	     -2.31706306	     -1.00789547	     -1.30227800	      1.31137356	     -0.03985062	     -0.61037896
      0.42500000	     10.05014204	     12.30097294	    -24.09207583	     34.08218428	     83.95812311	   -121.21027284	    -33.58426414	      1.18710601	     -0.01566556	     42.73548366	    -11.15294069	     -1.71537643	    -13.10584828	     19.44929816	      4.36328249	     35.90477447	     -7.81480432	      0.29171704	      2.69600283	     -3.14556152	     -0.95275351	     -1.39357646	      1.26124849	      0.01848789	     -0.67490379
      0.43000000	      6.76315887	      5.77772634	    -22.95027224	    -23.93251002	     84.98847320	   -118.08832863	    -42.24107477	     -2.07143458	      0.24768838	     43.49607130	    -12.40086708	     -1.23899712	     -6.06909687	     16.26278306	      6.64233522	     36.18603628	     -8.52291863	     -0.72904136	      2.84956172	     -3.77842905	     -0.97271408	     -1.62152893	      1.31305982	      0.08993811	     -0.76891339
      0.43500000	      4.15343119	      1.80831298	    -16.67329734	    -78.82478768	     70.40806006	   -100.46318144	    -53.08616264	     -2.88143110	      0.47564222	     45.53306771	    -12.05694751	     -1.25134536	      1.99219505	     12.97260893	     11.46759403	     36.73922720	     -9.25220500	     -0.91503546	      2.89142335	     -3.83062876	     -1.07385878	     -2.01983066	      1.45063913	      0.13110679	     -0.86765180
      0.44000000	      1.84470666	      1.60856146	     -5.77061837	   -114.44385970	     47.04312369	    -71.47101837	    -64.07298826	     -0.90584284	      0.45533228	     48.25014200	     -9.89969195	     -1.77976011	      9.74989525	     10.03280034	     18.47031669	     37.48563394	     -9.82764414	     -0.23870010	      2.75771778	     -3.16431941	     -1.22311543	     -2.55774783	      1.65312373	      0.09507322	     -0.94901328
      0.44500000	     -1.46543525	      4.89233602	      6.26377255	   -123.00150812	     25.95252793	    -41.98597614	    -73.75721269	      3.67309452	      0.07711500	     51.15981655	     -6.59879281	     -2.60982433	     15.78905252	      6.99989333	     25.49435548	     38.25055460	    -10.16926431	      1.13004628	      2.43258926	     -1.97432081	     -1.35539532	     -3.12438512	      1.87965274	     -0.04045636	     -0.99262941
      0.45000000	      9.43490182	     10.38094137	     14.64774512	    -87.34581088	    -12.39151337	    -21.73097081	    -68.04027115	      7.72482177	     -0.40052546	     53.85014959	     -3.16822592	     -3.40168943	     18.73255411	      3.74922339	     29.64153695	     29.76596874	    -10.32200971	      2.20672169	      1.65547246	     -0.63585476	     -1.40323657	     -1.35256366	      2.07103501	     -0.07622489	     -0.98165251
      0.45500000	     13.87919079	     15.03138505	     16.72078681	    -44.49838613	    -32.48661312	    -14.00869856	    -62.78956487	     10.48342606	     -0.83901028	     55.99024196	     -0.50603180	     -3.81102539	     17.89667342	      1.10294685	     29.51149166	     22.46481027	    -10.43716735	      1.98719161	      0.96495830	      0.39484972	     -1.33716722	     -0.18624765	      2.19691948	     -0.51080255	     -0.92899447
      0.46000000	     16.23636708	     18.27113594	     13.51893632	     -5.48451496	    -48.28829096	    -10.81431922	    -55.95775591	     10.32795622	     -0.57234756	     57.42262702	      0.92303640	     -3.64386266	     13.83444743	      0.19889778	     25.80483679	     14.34530849	    -10.63154538	      0.61619764	      0.74635113	      0.77560695	     -1.18228652	      1.79299742	      2.28443777	     -0.59071520	     -0.87775068
      0.46500000	     23.03895486	     16.70916629	      6.93557851	     25.15401834	    -69.50744838	      1.63224870	    -44.19339386	      4.05632367	      0.80487491	     58.10317567	      0.97574752	     -2.87808645	      8.03099692	      1.46081912	     19.74455642	      3.29782844	    -10.88129972	     -3.04021604	      1.05601941	      0.37792171	     -0.98769713	      4.85766915	      2.37734358	     -0.43086499	     -0.86751117
      0.47000000	     25.78527473	     10.25782204	     -0.68836054	     33.29478179	    -94.97994845	     27.97924014	    -37.15703727	     -7.19627069	      3.10170326	     58.06377952	     -0.05798283	     -1.72203648	      2.37472353	      3.85947024	     12.38302346	     -5.05501221	    -11.09123739	     -8.35459551	      1.89102419	     -0.58755803	     -0.79759877	      7.45661364	      2.48737779	     -0.16989537	     -0.89768509
      0.47500000	     11.43543563	      4.96790298	     -6.17969088	      7.03084002	   -130.59544719	     59.48948301	    -48.55794991	    -17.35782998	      5.19644104	     57.37602810	     -1.32508915	     -0.61841186	     -1.23415510	      5.16952082	      5.52537808	     -4.03719756	    -11.17729178	    -12.27485114	      2.83282592	     -1.59340580	     -0.64408186	      8.45101179	      2.59928791	      0.37868785	     -0.93460871
      0.48000000	    -16.37203818	      1.67363554	     -6.99707632	    -40.26474836	   -199.57838128	     89.87098884	    -76.56165386	    -27.60493028	      6.57750135	     56.05192619	     -1.75121964	     -0.05210132	     -1.64387151	      3.54315814	      1.58725003	      2.16073031	    -11.08911727	    -15.78959358	      3.09068675	     -2.06720940	     -0.54406564	      8.20659436	      2.69908433	      0.84182731	     -0.94588321
      0.48500000	    -35.31119286	    -12.43148029	     -2.80213850	    -73.58995893	   -300.64651847	    126.04831332	    -99.09617037	    -50.86201936	      9.07930012	     53.94843491	     -0.66037071	     -0.30658229	      0.93658153	     -0.95820220	      2.00913630	      0.01011093	    -10.78893716	    -26.17460369	      2.28152376	     -1.67295332	     -0.49176061	      6.50144176	      2.78078319	      0.55979459	     -0.91671445
      0.49000000	    -27.27169075	    -40.43994490	      4.29139243	    -71.34833486	   -366.20468203	    163.49807827	    -94.31071334	    -86.36185082	     13.69685212	     50.90609292	      1.56016169	     -1.20672146	      5.45244710	     -6.51938544	      6.31690146	    -17.13123840	    -10.28380547	    -43.05930943	      0.78760058	     -0.58388558	     -0.45667661	      2.79287483	      2.84499386	      0.70994719	     -0.85860625
      0.49500000	     -4.31336612	    -57.66777046	     11.40340977	    -52.57308908	   -324.83325994	    168.29091212	    -69.62766421	   -107.25419369	     17.88180775	     47.11478673	      3.68384737	     -2.21058684	     11.03798846	    -11.13498222	     12.44051849	    -38.65769989	     -9.70840391	    -53.10650084	     -0.00687159	      0.61460051	     -0.40760943	     -1.08628499	      2.90323252	      2.74746736	     -0.80382028
      0.50000000	      3.06483300	    -40.57015790	     15.79786231	    -47.77499394	   -193.44644638	    113.73084110	    -55.38697271	    -94.01924000	     18.26391867	     43.10268754	      4.31624143	     -2.65170421	     17.40399441	    -13.94225379	     17.62488525	    -48.03177105	     -9.26643161	    -47.24328073	      0.47016556	      1.18785567	     -0.33334938	     -6.79893816	      2.97063436	      6.70165077	     -0.79520148
      0.50500000	     -5.33590588	     -2.01392432	     15.25313783	    -49.10593524	    -45.77461946	     20.91481889	    -56.00881234	    -62.59955224	     15.92177171	     39.48496285	      3.24741118	     -2.44885833	     24.67309933	    -15.46009944	     19.58294823	    -49.59238357	     -9.03992667	    -34.01532141	      1.33455190	      1.01682305	     -0.25514991	    -16.75262296	      3.04240111	     11.57139234	     -0.83462979
      0.51000000	     -3.25212752	     17.29882386	      8.73623368	    -25.26501742	     75.36196722	    -54.49347456	    -47.94319679	    -50.57380666	     15.90985178	     36.56465201	      1.38441395	     -2.08340471	     33.26245829	    -16.91941586	     17.66542102	    -63.28817048	     -8.86724328	    -32.38279718	      0.32649606	      0.59254859	     -0.20089867	    -28.06370095	      3.08915023	     14.44186378	     -0.88286684
      0.51500000	      8.26337791	      0.10532776	      0.02027038	     23.00889703	    172.01250944	    -78.39830658	    -30.67272149	    -71.76192170	     20.65696228	     34.24834408	     -0.02762771	     -2.12008022	     43.74986941	    -19.15124311	     13.29406475	    -90.13790957	     -8.47401346	    -48.15270095	     -3.86446276	      0.53131681	     -0.17938573	    -38.38481214	      3.07918996	     14.02032735	     -0.89314070
      0.52000000	      4.01864678	    -21.00736721	     -3.72183475	     67.27918222	    256.10109356	    -70.93015884	    -27.80736649	    -95.39267949	     26.48314150	     32.12016302	     -0.33702677	     -2.69691981	     56.39757360	    -22.08801980	      8.70554542	   -111.35500174	     -7.70656644	    -64.56393861	     -7.84455212	      1.03686457	     -0.17297186	    -49.77601690	      2.99594293	     13.90321748	     -0.84342150
      0.52500000	    -21.69565254	    -15.15739088	     -0.81550923	     93.45889568	    329.70545245	    -61.02993626	    -46.39621284	    -93.11049069	     28.08579532	     29.69410634	      0.23194710	     -3.56499281	     70.53189332	    -25.52427765	      4.92306553	   -117.44006156	     -6.66649937	    -66.80412412	     -8.48343202	      1.89395947	     -0.15513054	    -62.84518117	      2.83336237	     16.68928213	     -0.73045140
      0.53000000	    -49.43571439	      0.65438970	      4.51854232	    108.88791449	    366.62291279	    -39.69516835	    -69.95540351	    -81.20523551	     26.88821129	     26.65410015	      0.68378509	     -4.26957076	     84.47776757	    -29.80243289	      1.49650523	   -117.70945593	     -5.64874402	    -63.00772335	     -7.86597877	      2.63091683	     -0.10675367	    -75.71662527	      2.59151066	     20.12452012	     -0.56564691
      0.53500000	    -57.29809608	      0.61270918	      8.44513155	    121.12871242	    331.66078399	      3.86946220	    -79.57289224	    -84.51141239	     27.52691731	     22.96736720	     -0.11866326	     -4.38308301	     96.26384571	    -35.07850471	     -1.91398381	   -124.51811306	     -4.93960784	    -66.01570239	     -8.85445692	      2.78705340	     -0.02299218	    -87.62484666	      2.28264397	     21.89698169	     -0.37528227
      0.54000000	    -43.54531875	     -8.76795087	      9.49209109	    119.80302498	    224.30803509	     46.56739239	    -74.07063265	    -97.83754809	     29.70972414	     18.94333996	     -2.69101979	     -3.68509967	    104.37304207	    -40.32931527	     -4.72294401	   -137.15873684	     -4.62274385	    -73.55793426	    -10.84333747	      2.13183517	      0.08844695	    -99.09804158	      1.93907334	     22.75739250	     -0.19832845
      0.54500000	    -20.66094677	    -12.11515201	      7.66726731	     93.55008204	     79.15876494	     64.95041674	    -63.16482593	   -106.78178512	     30.71137307	     15.29043983	     -6.17901886	     -2.51711248	    108.11098658	    -43.87865158	     -6.07878687	   -148.36333403	     -4.55087743	    -78.41785840	    -12.38557254	      1.00724679	      0.20232924	   -110.26449961	      1.61345088	     23.78849050	     -0.06128110
      0.55000000	      0.96451472	    -10.68106665	      4.68360841	     50.21540009	    -61.90648779	     64.08099028	    -52.75568078	   -111.11060279	     30.46570686	     12.71617237	     -8.77521848	     -1.60995334	    107.79868900	    -44.95640906	     -5.48036075	   -155.64764022	     -4.49000978	    -80.41253956	    -13.61150338	      0.13749808	      0.28262767	   -120.85578646	      1.37070899	     24.74934384	      0.02389148
      0.55500000	     15.16894646	    -11.70870480	      2.98685087	      8.58724291	   -163.50986232	     59.40360132	    -44.84628506	   -115.47542870	     29.95422033	     11.40834197	     -9.05146701	     -1.47072600	    104.65350974	    -44.42382529	     -3.15870945	   -159.92334431	     -4.30931410	    -81.78545104	    -15.07583308	      0.02456265	      0.30150362	   -130.86017803	      1.26409268	     25.31581118	      0.04599008
      0.56000000	     20.04095821	    -16.90782866	      3.15374824	    -15.90483084	   -204.46877625	     57.94398757	    -39.47111368	   -119.71980114	     29.17430842	     11.00440772	     -6.96526548	     -1.97561005	    100.38085290	    -43.86068964	     -0.55075766	   -162.47400808	     -4.04223930	    -82.52070252	    -16.63053347	      0.55479275	      0.25658700	   -140.36756072	      1.29903813	     25.74308844	     -0.00311787
      0.56500000	     18.03306861	    -26.46599532	      3.98704829	    -19.33879177	   -185.81696080	     61.77485356	    -35.26733718	   -123.37904551	     28.39874624	     10.92751296	     -3.59728411	     -2.60661140	     96.80634175	    -44.17597447	      0.39604978	   -164.38802975	     -3.76681338	    -82.75530060	    -17.94556692	      1.23595112	      0.17388664	   -149.27210351	      1.41043207	     26.19855121	     -0.10380856
      0.57000000	     12.51015656	    -39.79658552	      4.67057040	    -10.96712661	   -128.61722743	     70.35035103	    -31.86121226	   -126.84120019	     28.08034284	     10.60303229	     -0.13171907	     -2.98068478	     95.27979355	    -45.36262992	     -0.79386064	   -165.33266139	     -3.39490305	    -83.05115621	    -19.02686149	      1.72742810	      0.09811712	   -157.41904249	      1.48461941	     26.50929361	     -0.19846883
      0.57500000	      6.88472601	    -52.33551631	      5.66297991	     -4.19778784	    -62.92248425	     78.05636943	    -29.05935631	   -128.40082263	     27.71295384	      9.59323398	      2.78854579	     -3.07898120	     95.79794414	    -47.07274939	     -2.24443575	   -164.36984578	     -2.61978032	    -82.75355406	    -19.98437284	      2.06297960	      0.07492154	   -164.81930961	      1.42784564	     26.56748348	     -0.22321498
      0.58000000	      4.14616098	    -58.46520451	      8.22453339	     -6.75151118	    -13.75352504	     77.79372222	    -25.77092947	   -126.05858638	     26.55050731	      7.86185975	      5.00546259	     -3.07422595	     96.83968170	    -48.76538026	     -1.10762996	   -161.33676863	     -1.23105241	    -80.99745439	    -20.80682931	      2.43147769	      0.12748879	   -171.53177241	      1.23209218	     26.42776493	     -0.15529959
      0.58500000	      4.47326261	    -55.86752413	     13.31439534	    -18.45192761	     10.06788153	     66.27848989	    -21.70816572	   -120.20719106	     24.63382022	      5.87811981	      6.44914027	     -3.02991494	     96.48070233	    -49.60673752	      4.34686179	   -156.36043559	      0.50614160	    -77.97497623	    -21.40108848	      2.82781140	      0.24300411	   -177.48204333	      0.97939163	     26.15536903	     -0.03092370
      0.59000000	      6.06241578	    -46.27814324	     20.67217526	    -32.15464725	     16.17316771	     46.77424944	    -17.07521772	   -113.45466572	     22.63627775	      4.22179020	      6.88951968	     -2.81040320	     93.63427154	    -48.71020241	     13.55794841	   -149.73913703	      1.95548649	    -74.71669126	    -21.73201324	      2.99073022	      0.38194369	   -182.57148803	      0.77795831	     25.78553985	      0.08343899
      0.59500000	      7.81427391	    -33.66301666	     28.90538994	    -37.58857242	     17.40113340	     28.25791231	    -10.91003296	   -108.62932481	     21.14147985	      3.01574112	      6.07812130	     -2.27328717	     88.18427400	    -45.63483371	     23.87677608	   -142.43684561	      2.61137648	    -72.20936616	    -21.88024909	      2.67571922	      0.49832390	   -186.78539423	      0.68800469	     25.35038622	      0.13764535
      0.60000000	      8.16137507	    -21.35917983	     36.07854548	    -30.38166877	     20.64387583	     18.63134561	     -3.14898695	   -106.18171929	     20.04578620	      1.85820373	      4.06420304	     -1.49381304	     80.48630698	    -40.93140153	     31.82964009	   -135.02573582	      2.40496873	    -70.30830803	    -21.89895196	      1.92238243	      0.55479839	   -190.06164152	      0.70100185	     24.92120181	      0.12182485
      0.60500000	      3.54988416	    -11.10807437	     40.04752919	    -16.72787699	     25.79335139	     17.97417963	      3.09522397	   -103.99246571	     18.73420007	      0.32886235	      1.29953997	     -0.74581880	     71.23653433	    -36.07643285	     34.55108908	   -126.56458897	      1.63564868	    -67.75572518	    -21.69464930	      1.03131131	      0.53296749	   -192.16170120	      0.77556445	     24.59320315	      0.05407767
      0.61000000	     -7.27969012	     -4.77120827	     39.32522575	     -5.40327668	     31.05663739	     20.75025785	      5.04887960	   -100.54248311	     16.92990103	     -1.53025282	     -1.50689013	     -0.31125042	     61.71712664	    -32.37107760	     30.99800479	   -116.05349021	      0.78231828	    -63.83574309	    -21.17755556	      0.35947983	      0.43648671	   -192.80546559	      0.88184974	     24.36554184	     -0.04688091
      0.61500000	    -18.57152467	     -4.60664496	     34.75296673	      2.81993348	     36.07978685	     22.67141337	      5.15892834	    -96.87266428	     15.01963213	     -3.23974520	     -3.66048240	     -0.33606078	     53.53685838	    -30.05516737	     22.89772612	   -104.58760814	      0.30784057	    -59.39450172	    -20.42814337	      0.14895137	      0.28615065	   -191.85878081	      1.01406438	     24.09961432	     -0.17303297
      0.62000000	    -22.34057184	    -10.14195902	     29.26050068	     12.79241040	     40.37309490	     21.96779390	      8.39932404	    -94.11986346	     13.29360271	     -4.34981678	     -4.70517129	     -0.79142924	     47.57718526	    -28.72347027	     14.08576498	    -94.54092717	      0.43380220	    -55.48924764	    -19.63487711	      0.44626908	      0.11632200	   -189.30642191	      1.16812862	     23.65503511	     -0.31293480
      0.62500000	    -17.80079667	    -17.48387886	     25.15309427	     24.11760964	     42.59865627	     17.67688847	     15.12163891	    -91.33293009	     11.58262404	     -4.88842309	     -4.44393182	     -1.49894884	     43.46982618	    -28.02266495	      7.71216179	    -86.52530597	      1.00820241	    -52.05611090	    -18.88217188	      1.10198533	     -0.03063141	   -185.18994300	      1.31536176	     23.01016085	     -0.43787313
      0.63000000	    -10.84173386	    -23.21756443	     22.44181930	     30.53701874	     41.82396726	     10.24371105	     21.26965089	    -86.91680427	      9.73111003	     -5.37147011	     -2.86906899	     -2.21092870	     40.27875001	    -27.75837952	      4.11785745	    -78.97401363	      1.65421918	    -48.50058027	    -18.10562597	      1.86422748	     -0.11998516	   -179.64575815	      1.40378322	     22.18202151	     -0.51225464
      0.63500000	     -5.49772002	    -26.82913405	     19.91372538	     28.61013703	     35.33595359	      2.05494439	     24.72458133	    -80.39200906	      7.75950960	     -6.36494722	     -0.26600510	     -2.69620709	     37.29523507	    -27.94591097	      1.63512389	    -70.96599872	      2.07857021	    -44.58317897	    -17.24599089	      2.48846487	     -0.14092290	   -172.81711847	      1.39200669	     21.18576692	     -0.52010640
      0.64000000	     -1.13639015	    -29.39734715	     16.89637212	     20.62962311	     19.05129215	     -3.54747911	     26.81793994	    -72.52885139	      5.75538259	     -7.96243351	      2.60458124	     -2.79569896	     34.40167677	    -28.72241556	     -1.38962182	    -63.26335662	      2.19004813	    -40.52406583	    -16.33293473	      2.78458732	     -0.11030137	   -164.77210645	      1.29036995	     20.04702904	     -0.48052306
      0.64500000	      3.39555927	    -31.51358507	     13.43057674	     10.94440328	     -5.12878361	     -4.84907239	     28.64031824	    -64.63596312	      3.89340197	     -9.63329270	      4.63301313	     -2.45795924	     32.11215653	    -29.83617072	     -5.66240163	    -56.54673425	      2.00833478	    -36.69741192	    -15.40081695	      2.63661004	     -0.05943469	   -155.54828935	      1.16495659	     18.77512933	     -0.43536731
      0.65000000	      7.14545345	    -32.91241485	      9.51269311	      3.94459143	    -25.51351425	     -4.59233109	     29.42968843	    -57.78882140	      2.42667895	    -10.51927869	      4.93347475	     -1.81011642	     31.08609646	    -30.53198358	    -11.04038294	    -50.38736072	      1.58731708	    -33.36988183	    -14.40320362	      2.08956990	     -0.01680964	   -145.23840247	      1.09560307	     17.36985379	     -0.41919808
      0.65500000	      8.10192607	    -33.06761059	      4.74839545	      3.18031585	    -27.99736315	     -9.45357291	     27.98494987	    -52.28717762	      1.54870023	     -9.95904092	      3.38405576	     -1.14249558	     31.35559020	    -29.99610178	    -16.86213753	    -43.97625338	      1.00223799	    -30.59613667	    -13.24615663	      1.37228065	     -0.00200388	   -134.00115062	      1.13121729	     15.85598149	     -0.44367396
      0.66000000	      4.49094957	    -31.44578420	     -1.31360050	      8.98751635	     -6.88764239	    -24.30080446	     23.74552881	    -47.62299739	      1.27946698	     -8.04631505	      0.70483056	     -0.73867725	     31.91998506	    -27.58151454	    -22.27754721	    -36.80973048	      0.36267169	    -28.23373544	    -11.87700173	      0.76543658	     -0.02665080	   -122.02547129	      1.27089157	     14.26900813	     -0.50353226
      0.66500000	     -3.98818164	    -27.52649825	     -8.53050422	     18.18469246	     30.21785095	    -46.38384300	     17.44939687	    -42.82418667	      1.39374554	     -5.77188617	     -1.93359252	     -0.72450521	     31.09742413	    -22.92507685	    -26.52294282	    -29.10194344	     -0.16934661	    -25.95670470	    -10.34463799	      0.46166169	     -0.09301829	   -109.47547884	      1.47041975	     12.63076761	     -0.58519740
      0.67000000	    -15.61845384	    -21.18739537	    -15.94500475	     26.76158948	     67.38125273	    -66.64971076	     10.81152745	    -36.95596604	      1.48941867	     -4.38090862	     -3.63823297	     -0.99808281	     27.55126769	    -16.42368277	    -29.20925712	    -21.50400164	     -0.41115429	    -23.27465959	     -8.75669789	      0.46098430	     -0.18893589	    -96.58240604	      1.66973658	     10.99622430	     -0.67418400
      0.67500000	    -26.95045120	    -13.61635544	    -22.12555442	     32.41261238	     90.21349394	    -76.95941352	      5.48569553	    -29.77675104	      1.25586077	     -4.43101153	     -4.20084320	     -1.35151379	     21.35592466	     -9.64102570	    -30.52624934	    -14.54088410	     -0.25667066	    -19.87829076	     -7.22605330	      0.63103844	     -0.29023879	    -83.70090036	      1.82524708	      9.43520677	     -0.75683268
      0.68000000	    -33.77824146	     -7.43875715	    -25.67871394	     34.61537729	     93.09386735	    -75.68065663	      2.46589174	    -22.17821512	      0.73189481	     -5.54010916	     -4.04476127	     -1.59369900	     14.29806692	     -4.83854229	    -31.10003861	     -8.59150342	      0.27109258	    -16.08707747	     -5.85457250	      0.78478849	     -0.37559227	    -71.16185065	      1.92962871	      7.95538858	     -0.82910575
      0.68500000	    -33.56885389	     -5.76555491	    -25.86340343	     32.98235155	     79.51591108	    -65.59842015	      1.66019020	    -15.75045065	      0.28309597	     -6.92995632	     -3.42155486	     -1.81557702	      8.89679544	     -3.45973909	    -31.61939784	     -3.93038647	      1.06219562	    -12.70339020	     -4.68399290	      0.95721686	     -0.44767866	    -59.24050847	      2.00096000	      6.51731430	     -0.88749739
      0.69000000	    -26.77567446	     -9.89867544	    -23.17304099	     27.98617174	     56.45202024	    -49.32885054	      2.65137253	    -11.51361621	      0.21727916	     -8.04979322	     -2.05702778	     -2.27464315	      6.45367243	     -4.76852627	    -32.34459601	     -0.83367217	      1.96791935	    -10.23334633	     -3.69146595	      1.35153288	     -0.52720111	    -48.24620664	      2.05761890	      5.14095073	     -0.92494057
      0.69500000	    -16.47228733	    -17.41178615	    -19.17486626	     21.97333288	     29.80881089	    -30.01600681	      5.19574498	     -9.16377942	      0.51259317	     -8.83370262	     -0.05754944	     -2.84141527	      5.92950937	     -6.26792500	    -32.70931662	      0.66624181	      2.84466679	     -8.46884843	     -2.84523368	      1.80742308	     -0.61635862	    -38.42764532	      2.10784341	      3.90717851	     -0.95086014
      0.70000000	     -6.68439941	    -24.02554387	    -15.59060283	     17.06942668	      2.88763122	    -12.62838577	      8.56872331	     -7.47503669	      0.95107127	     -9.43088319	      2.14922030	     -3.23994148	      5.14909573	     -5.60075573	    -31.68631468	      1.11803326	      3.60500491	     -6.86056479	     -2.11912221	      2.04781813	     -0.69121691	    -29.93330871	      2.15005627	      2.88158711	     -0.96957127
      0.70500000	      1.11235452	    -26.61124304	    -13.28157634	     14.11385989	    -24.46387722	     -1.32292184	     12.55152108	     -5.20501263	      1.28315738	     -9.99004923	      4.27367770	     -3.37580328	      2.89839512	     -2.10500897	    -28.72837318	      0.89608783	      4.28251370	     -4.96430825	     -1.52945270	      2.01842872	     -0.71959284	    -22.78935048	      2.18079109	      2.09474849	     -0.96847187
      0.71000000	      8.47333485	    -24.11582967	    -11.80002620	     13.05908255	    -53.92716141	      3.11223631	     17.59273794	     -1.82344454	      1.35890942	    -10.55190653	      5.69858962	     -3.10961773	     -0.50198119	      2.91695436	    -24.18648788	      0.12325038	      4.96936235	     -2.62598164	     -1.11196387	      1.55948588	     -0.67896679	    -16.92555182	      2.21593189	      1.53728606	     -0.95848345
      0.71500000	     16.68197823	    -18.52732641	     -9.93994188	     12.37541536	    -85.23286428	      3.35951305	     23.29465103	      2.32104363	      1.24544081	    -10.94540745	      6.49162360	     -2.63904415	     -4.16721922	      7.21911670	    -18.92703239	     -0.63424535	      5.75925590	     -0.05863048	     -0.82248512	      0.85754838	     -0.58190329	    -12.26627771	      2.28629015	      1.10705905	     -0.94945811
      0.72000000	     25.45136791	    -12.20058091	     -7.08385048	     10.64584751	   -114.25480385	      0.51851569	     28.87784521	      6.41054527	      1.09828463	    -10.89329408	      6.75988719	     -2.17323529	     -7.62694281	      9.45529173	    -13.68561263	     -0.87577167	      6.70691942	      2.40053511	     -0.56383736	      0.10125739	     -0.45850604	     -8.69131820	      2.42326226	      0.73352281	     -0.95966126
      0.72500000	     32.97171594	     -5.08958699	     -3.81403228	      8.30127206	   -132.86791860	     -7.51066024	     34.01928652	      9.73489472	      1.00586058	    -10.54551143	      5.84903617	     -1.59282436	    -10.92786863	     10.24053876	     -8.72335765	     -0.73844029	      7.89171530	      4.58941446	     -0.28219179	     -0.93922741	     -0.31348016	     -5.88950321	      2.62638740	      0.52165145	     -1.01716657
      0.73000000	     36.16327645	      3.41625941	     -1.42140346	      6.66948575	   -132.66483144	    -21.03797210	     38.09657511	     12.03433136	      1.00999410	    -10.63704311	      3.82799581	     -0.86820177	    -14.15225691	     11.19656705	     -4.12758740	     -0.42235622	      9.46713472	      6.41917352	      0.00923986	     -2.25914770	     -0.11997799	     -3.45197656	      2.83887333	      0.53507006	     -1.10113746
      0.73500000	     32.32364404	     13.54839858	     -0.98531741	      6.63809858	   -111.24957486	    -37.82991501	     40.14338173	     13.21965979	      1.16426639	    -12.43992478	      0.76410230	      0.12003284	    -17.22455302	     13.18415536	     -0.40437269	      0.20414467	     11.64185377	      7.57709971	      0.27834263	     -3.95348585	      0.16965451	     -1.05610078	      2.98869614	      0.47402940	     -1.18519406
      0.74000000	     19.28269580	     23.84961535	     -3.35149745	      5.85004878	    -77.01504568	    -53.82214107	     38.22725031	     13.17602900	      1.47119987	    -17.12565609	     -2.95829556	      1.34579245	    -20.17744269	     15.74081559	      1.29410257	      2.20026821	     14.59853063	      7.62159534	      0.50558093	     -5.96482757	      0.58201826	      0.83468699	      3.03076617	      0.05771145	     -1.24688498
      0.74500000	      1.20255067	     31.92471992	     -8.35668786	     -0.78226936	    -53.67433213	    -65.19795461	     34.76063154	     11.48976195	      1.84113384	    -25.08696925	     -6.45759032	      2.60312052	    -23.06558484	     17.76988108	     -0.40008618	      4.26723413	     18.35885372	      6.79216072	      0.73504637	     -7.96464959	      1.10292445	      1.28994257	      2.95455529	      0.07420489	     -1.26638414
      0.75000000	    -17.42715082	     35.45907015	    -14.86884454	    -10.34831802	    -39.90938950	    -73.54676309	     32.08400629	      8.27143822	      2.12517310	    -35.79523304	     -9.29991691	      3.75631545	    -25.52519540	     18.22863069	     -5.87540604	      5.46467216	     22.71844352	      5.22685849	      0.88650904	     -9.78566291	      1.69109487	      1.80957774	      2.77306416	      0.02591651	     -1.25289110
      0.75500000	    -33.27939199	     33.89291598	    -21.32679293	    -22.68021307	    -35.04835600	    -83.23216144	     31.05318743	      3.99527466	      2.27253947	    -47.29698794	    -10.63497266	      4.59322357	    -27.00328592	     16.53726992	    -13.39661978	      5.37810356	     27.16905933	      3.06254919	      0.92912821	    -10.96375602	      2.26969061	      2.24337732	      2.49941248	     -0.07311767	     -1.19979254
      0.76000000	    -43.39314793	     28.49594272	    -25.56013682	    -33.05322830	    -32.69937020	    -96.83960033	     32.10112798	     -0.46688522	      2.18159158	    -56.89518147	     -9.97996318	      4.98986237	    -27.41822622	     12.96921101	    -19.70041883	      4.00306361	     31.06167133	      0.69302594	      0.84304466	    -11.11526993	      2.74964215	      2.49875493	      2.14937545	     -0.19284297	     -1.10201507
      0.76500000	    -45.72698963	     21.22924521	    -25.72356303	    -36.24532484	    -28.85955520	   -110.10383207	     35.55832583	     -4.56791980	      1.71283846	    -62.76542452	     -7.64377695	      4.99465610	    -27.15709802	      8.58105502	    -22.17071787	      1.55239428	     33.99082815	     -1.41327821	      0.61063455	    -10.31154898	      3.07763900	      2.56813995	      1.73189861	     -0.30786439	     -0.97664279
      0.77000000	    -40.45471879	     12.56403175	    -21.31305795	    -31.41385987	    -22.14619559	   -112.27956657	     41.28864002	     -8.27183903	      0.79905720	    -64.81317237	     -3.65465652	      4.74002018	    -26.48769410	      4.44914163	    -20.34990068	     -1.64691963	     36.05454070	     -2.92192160	      0.23760310	     -8.70706808	      3.26156535	      2.50824000	      1.22920340	     -0.40464912	     -0.83477719
      0.77500000	    -30.06352777	      2.64634024	    -13.39800302	    -22.72064350	    -11.01111219	    -95.09104954	     48.20998736	    -11.57226643	     -0.46347965	    -64.22587926	      1.61404998	      4.42879290	    -25.07463092	      1.02169832	    -15.64710968	     -5.13393050	     37.58499256	     -3.69828398	     -0.22671601	     -6.66841129	      3.35783482	      2.39262881	      0.61332981	     -0.47810139	     -0.69469838
      0.78000000	    -17.52252078	     -7.46461697	     -4.11834006	    -15.37865577	      5.62067753	    -58.89284842	     54.52623950	    -14.03791425	     -1.86112197	    -62.18234233	      7.30711421	      4.20740988	    -22.06976760	     -1.76346526	    -10.03875444	     -8.35621145	     38.76455323	     -3.72682791	     -0.70265804	     -4.61160473	      3.42404801	      2.26919160	     -0.12016229	     -0.52497373	     -0.57205871
      0.78500000	     -5.12556744	    -15.67627181	      4.33758572	    -11.59068043	     26.74367619	    -11.19164157	     58.64560514	    -15.04526757	     -3.19334443	    -59.30440223	     12.17578389	      4.06476396	    -16.99443014	     -4.00458490	     -4.99692439	    -10.86151827	     39.54542921	     -3.05637035	     -1.11734708	     -2.93227772	      3.48641766	      2.14737677	     -0.92506394	     -0.54254747	     -0.47605195
      0.79000000	      4.78398547	    -19.96127212	     10.66043951	    -10.64583891	     49.85021743	     39.14540004	     59.98332248	    -14.45287994	     -4.31662007	    -56.25201919	     14.91600763	      3.86488383	    -10.68349209	     -5.57733246	     -1.27460712	    -12.49459696	     39.86693774	     -1.87969162	     -1.42765167	     -2.02594946	      3.55141437	      2.01677938	     -1.70385449	     -0.53667078	     -0.41159699
      0.79500000	      9.30883408	    -19.57890774	     14.76982434	    -12.03389415	     72.38263800	     85.78351180	     58.97792538	    -12.91787771	     -5.08775383	    -54.35620067	     14.76866294	      3.52511038	     -4.98879988	     -6.26312131	      0.88121703	    -13.37520575	     39.85112619	     -0.59709936	     -1.61436946	     -2.18916912	      3.63873312	      1.87313553	     -2.33859139	     -0.52465735	     -0.37551830
      0.80000000	      6.41671043	    -16.34934983	     17.46697641	    -17.29433196	     92.03289970	    125.11237142	     56.49473422	    -11.67500210	     -5.32305737	    -55.22803656	     12.56524587	      3.20184441	     -1.31547918	     -6.19691462	      1.61083229	    -13.68719700	     39.88057959	      0.24557879	     -1.66785896	     -3.14812418	      3.82640426	      1.72804040	     -2.74357382	     -0.52780743	     -0.31207332
      0.80500000	     -3.20334357	    -11.23192582	     19.80287880	    -29.25411966	    104.74098066	    149.59698608	     53.40455844	    -11.60635657	     -4.93704077	    -59.96117445	      7.92295503	      2.93449208	      0.43775223	     -6.08538296	      1.19272955	    -13.57096169	     39.92081100	      0.31041842	     -1.59660356	     -5.17011739	      4.01591006	      1.59568184	     -2.83256166	     -0.54935449	     -0.29438182
      0.81000000	    -16.36983956	     -7.51139709	     21.07463874	    -50.88383674	    106.54793625	    153.39815626	     50.45065658	    -12.67455925	     -4.04323593	    -68.40693476	      3.33979940	      3.05176134	      1.53795732	     -6.58725177	     -0.30013263	    -13.17875200	     40.30697742	     -0.35434105	     -1.43665153	     -7.18201104	      4.29187403	      1.48127594	     -2.63860715	     -0.57437049	     -0.22243450
      0.81500000	    -28.78479649	     -5.06800086	     19.98879374	    -81.93862816	     94.04479060	    132.35150861	     48.26826147	    -14.02929488	     -2.91457637	    -79.09959917	     -0.30935765	      3.59358933	      3.19643657	     -7.32110475	     -2.93413637	    -12.71549545	     40.90880269	     -1.40214503	     -1.24512520	     -8.74433386	      4.60199993	      1.39534374	     -2.26058346	     -0.59071844	     -0.10673866
      0.82000000	    -36.49181826	     -1.72300634	     15.62088652	   -116.48413796	     66.52492614	     90.71766690	     47.41433221	    -14.50247753	     -1.88149165	    -89.59364386	     -2.55408772	      4.37731118	      5.74934580	     -6.75565778	     -6.50926674	    -12.38049727	     41.54071105	     -2.36959030	     -1.08272912	     -9.59552495	      4.86716185	      1.36814479	     -1.89467085	     -0.60410005	      0.01267649
      0.82500000	    -36.74342180	      4.24361967	      8.48934578	   -144.50234244	     26.36703015	     40.54895458	     48.19975667	    -13.40986432	     -1.17904775	    -97.37017687	     -3.10895361	      5.03467339	      8.93658588	     -3.56166809	    -10.41299157	    -12.28226184	     42.07774329	     -2.94041167	     -0.99131852	     -9.64718661	      4.99560400	      1.42781790	     -1.76589193	     -0.63668199	      0.07882833
      0.83000000	    -28.75513322	     11.63291162	      0.36572707	   -156.43436841	    -20.85819184	     -4.79737654	     50.32973958	    -10.71465717	     -0.93115143	   -100.56745352	     -1.73259645	      5.12439930	     12.56527451	      1.70409139	    -13.92532051	    -12.34097069	     42.33751937	     -2.94194909	     -0.97953223	     -8.90886871	      4.88706575	      1.56570852	     -2.01569444	     -0.69822776	      0.04216792
      0.83500000	    -14.24378014	     16.88545735	     -6.27321166	   -146.50845369	    -65.26192432	    -35.75609252	     52.71960233	     -7.00577531	     -1.08196590	    -98.06190142	      1.47454934	      4.23529158	     16.54503916	      6.82663347	    -16.33749885	    -12.30535663	     41.85492508	     -2.40096788	     -1.01447175	     -7.51580813	      4.42331027	      1.73588664	     -2.62257898	     -0.77814885	     -0.13099701
      0.84000000	      3.24208132	     16.83555032	     -9.14239270	   -114.80112382	    -93.31859798	    -46.61115429	     54.01270316	     -3.15534395	     -1.43962200	    -89.44818661	      6.72485530	      2.25771299	     20.47719851	     10.24034984	    -16.58608818	    -11.94283466	     40.12903481	     -1.51052294	     -1.04304935	     -5.34259524	      3.58816473	      1.88321580	     -3.41299130	     -0.85331082	     -0.38291073
      0.84500000	     20.01161710	     12.89101384	     -7.01985634	    -69.30805646	    -94.78994313	    -38.23240573	     53.52228827	      0.16867545	     -1.88158401	    -75.63398737	     13.04252337	     -0.56276014	     23.64270961	     12.39326091	    -13.53492642	    -11.25153132	     36.79443053	     -0.45944641	     -1.03476176	     -2.62461606	      2.44224653	      1.97600798	     -4.07556781	     -0.89711923	     -0.64988176
      0.85000000	     32.83437224	      9.02444079	     -0.80487155	    -25.70896247	    -65.45940676	    -18.26858869	     51.52067219	      2.59373460	     -2.35029474	    -59.21707709	     18.72542312	     -3.51274050	     25.43125217	     14.44386816	     -7.28801939	    -10.46054809	     32.04679786	      0.56996503	     -0.98687587	      0.19972254	      1.20566698	      2.02196363	     -4.26390309	     -0.89466956	     -0.84430040
      0.85500000	     38.80235604	      8.60854722	      6.74069240	     -1.21124553	     -1.60931138	      0.91953068	     48.69203991	      3.93785322	     -2.66954940	    -43.35208107	     21.46578389	     -5.72647876	     25.59777357	     16.38355853	      0.13557550	     -9.85072410	     26.55878857	      1.31257645	     -0.89692720	      2.46420141	      0.17643891	      2.05644662	     -3.72765895	     -0.85473781	     -0.89850745
      0.86000000	     36.55630607	     12.56021511	     12.59058741	     -6.21870389	    101.39284121	      8.09665112	     45.49520627	      3.90473990	     -2.40364517	    -29.77887567	     19.34432242	     -6.61346862	     24.32901332	     16.86801401	      5.67660555	     -9.55335177	     21.12050969	      1.30315381	     -0.75613237	      3.59341337	     -0.41276981	      2.12275200	     -2.42351243	     -0.82616098	     -0.79631123
      0.86500000	     28.03443026	     19.87500213	     14.74031095	    -40.25256446	    241.79376446	     -1.05166446	     42.18112605	      2.58294337	     -1.23520626	    -18.09098661	     12.37018748	     -6.04238030	     22.28311880	     14.56599025	      6.96515786	     -9.48733236	     16.37749984	      0.26697767	     -0.57545167	      3.56384338	     -0.49340222	      2.24804786	     -0.54596225	     -0.86476729	     -0.57674293
      0.87000000	     17.51312816	     28.71814363	     12.94793508	    -93.01906961	    407.55018417	    -20.50688218	     39.01357320	      0.92554663	      0.59837804	     -6.94697667	      3.26958766	     -4.24641973	     20.20205944	      9.64305346	      3.91909256	     -9.40481907	     12.84546632	     -1.44780658	     -0.38623998	      3.04982938	     -0.14207442	      2.41511203	      1.53739209	     -0.97303995	     -0.30041225
      0.87500000	      9.15685516	     37.42722727	      8.63642529	   -147.18221289	    579.88514536	    -36.08583016	     36.55516233	      0.43776717	      2.24874873	      4.17419731	     -3.74286416	     -1.66971279	     18.44958708	      4.16346256	     -1.13513919	     -9.02359964	     10.96487165	     -2.88163443	     -0.22211269	      2.93902930	      0.49754896	      2.56865348	      3.43006145	     -1.08324989	     -0.02265626
      0.88000000	      5.68610145	     45.48849603	      3.59564749	   -182.22482024	    739.02283164	    -33.73129909	     35.79173969	      2.37431908	      2.62267749	     14.23720008	     -5.88195741	      1.15474188	     17.28371724	      0.98745806	     -5.35211735	     -8.22981967	     10.92653074	     -2.92162122	     -0.10897053	      3.41518955	      1.26416712	      2.66004292	      4.85714757	     -1.10318202	      0.18342661
      0.88500000	      6.77464654	     53.01015533	     -1.13924028	   -181.74634087	    869.78967696	     -8.24567656	     37.33182843	      6.57702361	      1.21364971	     20.92259317	     -3.95397012	      3.77603112	     17.05223358	      1.96023480	     -7.46197081	     -7.18506185	     12.44620516	     -1.16437155	     -0.04672191	      3.45737724	      1.99128166	      2.67305368	      5.72866926	     -0.98879897	      0.19918640
      0.89000000	      7.27942873	     58.68986742	     -5.17861155	   -142.85609785	    965.55086225	     33.26279870	     40.48372910	     10.91477983	     -1.33799253	     21.17476603	     -1.38291921	      6.03634654	     17.47982095	      6.82256971	     -7.87049132	     -6.22263167	     14.84672672	      1.59614371	     -0.00032891	      1.53151137	      2.52487184	      2.60965285	      6.09052649	     -0.77131071	     -0.09159846
      0.89500000	     -1.03074977	     58.84633437	     -8.04048768	    -80.64793244	   1029.08218234	     75.35748452	     43.55136448	     12.15721082	     -3.54464388	     12.15932973	     -1.12768129	      8.09760761	     17.50866131	     13.58195926	     -7.29214548	     -5.64668051	     17.36474242	      3.76664833	      0.07795144	     -3.03272311	      2.76714572	      2.48113260	      6.02282792	     -0.53169477	     -0.68979620
      0.90000000	    -23.85154938	     49.45547814	     -9.91279661	    -20.76435726	   1071.60039894	    101.54859922	     45.16605968	      8.60172620	     -4.31771601	     -6.97243116	     -3.27349357	     10.05319341	     16.77605176	     19.79977619	     -6.20891143	     -5.57467154	     19.31353152	      4.27191472	      0.20289070	     -9.10641411	      2.70521251	      2.31917849	      5.57132335	     -0.33788157	     -1.39857620
      0.90500000	    -60.55348942	     29.63146813	    -12.78415540	     15.88416239	   1109.60028083	    100.68171879	     44.75154917	      1.61920524	     -3.71664898	    -33.83366791	     -5.66480633	     11.47893484	     16.91847522	     24.07113049	     -5.50601574	     -5.80134251	     20.08654646	      3.29704414	      0.34520223	    -14.34598858	      2.39235092	      2.17011288	      4.76585957	     -0.21599393	     -1.90255533
      0.91000000	   -105.10839390	      2.77441036	    -19.93444171	     22.17493934	   1156.74534072	     72.11025570	     41.98530210	     -5.35649647	     -2.62337804	    -63.49434588	     -5.36476201	     11.38665925	     20.83360988	     27.20007941	     -6.59136347	     -5.82081463	     19.41128795	      1.89938547	      0.46015491	    -16.30771527	      1.90431254	      2.06059304	      3.68204540	     -0.15759687	     -1.93555292
      0.91500000	   -149.09251875	    -24.02319163	    -33.43667127	      0.15961323	   1213.09534176	     25.26594920	     36.62961010	     -9.28749853	     -1.87037757	    -90.78314910	     -0.79278885	      8.92373531	     30.73562121	     31.76712305	    -10.29236243	     -5.16413871	     17.68514739	      1.04410620	      0.51918609	    -13.78689448	      1.32853813	      1.97989950	      2.47612118	     -0.14209421	     -1.44216520
      0.92000000	   -183.51697742	    -41.83814194	    -51.66403398	    -47.12045656	   1261.68410342	    -27.57460568	     29.16119315	     -9.32608662	     -1.69614872	   -111.89491754	      5.95907734	      4.48732319	     46.77961524	     39.35819698	    -15.80505343	     -3.81067607	     15.85354933	      0.98093049	      0.51829106	     -7.97877292	      0.77879962	      1.90456587	      1.36986658	     -0.15454237	     -0.64505086
      0.92500000	   -199.68917397	    -45.14996356	    -69.03548386	   -115.35430488	   1279.22492155	    -75.55913752	     21.08929625	     -6.84160465	     -1.90079926	   -123.88499938	     10.64375644	     -0.25292391	     66.80374591	     47.91517685	    -21.00907491	     -2.23721073	     14.71765661	      1.39214172	      0.46797686	     -1.66722674	      0.36052963	      1.82941175	      0.58280373	     -0.18326191	      0.09572996
      0.93000000	   -192.36919207	    -35.58951832	    -78.61624309	   -193.32625333	   1254.99742453	   -108.38650498	     14.11172514	     -4.32608464	     -2.13432502	   -124.32161590	     10.15834047	     -3.47868317	     86.89433478	     52.59914806	    -23.85188080	     -1.02831037	     14.31143077	      1.76685307	      0.38730064	      2.56060962	      0.11265795	      1.76688591	      0.24506151	     -0.21886509	      0.49179311
      0.93500000	   -163.93325184	    -20.78224675	    -76.27356299	   -260.70020943	   1203.39600339	   -115.81018664	      9.02400042	     -3.78007255	     -2.12917400	   -112.45498695	      4.85974723	     -4.43832113	    102.52387143	     49.66702993	    -23.61260590	     -0.40454214	     13.99005095	      1.75842177	      0.30302322	      3.75172363	     -0.00626190	      1.71972483	      0.33055136	     -0.25162933	      0.46827732
      0.94000000	   -124.77980253	     -9.25927998	    -63.12238355	   -294.55255932	   1158.79566905	    -91.47776853	      5.51382056	     -5.51907365	     -1.85069041	    -90.55185726	     -1.90633065	     -3.67523435	    110.12257173	     39.45934585	    -21.02291335	     -0.08392106	     13.11465318	      1.39204572	      0.24827469	      2.71828754	     -0.06224595	      1.66387912	      0.66799730	     -0.26532888	      0.16181055
      0.94500000	    -87.88726219	     -5.15820166	    -44.26225898	   -281.80204608	   1155.23065040	    -38.50692458	      2.98946086	     -8.08961245	     -1.57299532	    -63.51742033	     -6.33677996	     -2.29987783	    108.70673125	     25.94471712	    -17.23024285	      0.35931105	     11.61481065	      1.06356958	      0.24891488	      1.05152255	     -0.08167798	      1.56546186	      1.03758697	     -0.23494848	     -0.20049511
      0.95000000	    -61.82838132	     -6.44931254	    -25.66780730	   -228.21848641	   1205.96022538	     29.44820280	      1.45802048	     -9.27044865	     -1.74736073	    -37.03608115	     -6.37001734	     -1.17127201	    100.61665057	     14.05526870	    -13.01248364	      0.97883713	      9.93664797	      1.27127579	      0.29699456	      0.01756755	     -0.04874676	      1.42034720	      1.27783971	     -0.14772507	     -0.44148984
      0.95500000	    -48.53106728	     -7.60258243	    -11.85112217	   -157.59707643	   1296.81217118	     94.81268205	      1.31559182	     -7.57720799	     -2.63696574	    -15.80165970	     -2.20101447	     -0.57811153	     90.27178998	      7.37912688	     -8.86255040	      1.42364294	      8.61958261	      2.21652164	      0.34278584	      0.06399103	      0.05305859	      1.27092141	      1.33098168	     -0.03227232	     -0.50340169
      0.96000000	    -45.98664189	     -4.19363396	     -4.38008339	   -101.77532438	   1395.94419991	    144.72776915	      2.35954975	     -3.41439777	     -4.01192886	     -2.51864637	      4.18429934	     -0.31516799	     81.65650576	      6.79888147	     -4.86083353	      1.44143123	      7.96367718	      3.59845065	      0.33272033	      0.85718254	      0.22087341	      1.17415413	      1.22869892	      0.05102053	     -0.43064965
      0.96500000	    -50.68737221	      3.71854365	     -1.45249659	    -84.65298370	   1471.49501990	    173.78214592	      3.57158813	      1.03325991	     -5.21897663	      2.51646581	     10.02880219	      0.00416658	     76.85429520	     10.02016824	     -0.54798644	      1.21697220	      7.90898557	      4.77156465	      0.25770852	      1.68510897	      0.43529589	      1.16145433	      1.05186938	      0.05351128	     -0.30500761
      0.97000000	    -58.25786866	     11.92380931	     -0.12787766	   -107.39923100	   1504.47000420	    181.22952831	      4.02292601	      3.36010400	     -5.60170823	      1.12589778	     13.30186773	      0.54287908	     76.03429667	     13.26994158	      3.91780164	      1.15944257	      8.11029516	      5.14593669	      0.15317491	      2.04215345	      0.65048050	      1.23329826	      0.88421128	     -0.03704514	     -0.19167590
      0.97500000	    -65.01257187	     16.06553345	      0.31466921	   -147.87908665	   1492.11556282	    169.34148999	      3.52365532	      2.75535212	     -4.93650323	     -3.76411820	     13.74033077	      1.06020300	     77.56534009	     14.63749411	      6.68643702	      1.52082116	      8.20437194	      4.55821302	      0.06043127	      1.97631824	      0.79185222	      1.37014883	      0.77672289	     -0.20155053	     -0.12260830
      0.98000000	    -70.11217430	     15.41466115	     -1.95141672	   -177.48889574	   1446.28177421	    144.59498490	      2.30374975	      0.45484201	     -3.58160307	     -9.25464029	     12.56849307	      1.11595728	     78.50455881	     15.42667451	      5.47605469	      2.26347225	      8.07190596	      3.38408868	      0.00288529	      1.94266407	      0.79454181	      1.53131329	      0.73801771	     -0.39393433	     -0.09962249
      0.98500000	    -75.34047650	     12.77446137	     -8.54098054	   -179.30832125	   1388.68814282	    116.73890671	      0.55517203	     -1.37439859	     -2.30356841	    -13.24096247	     11.31567456	      0.44097048	     76.21045160	     17.95559044	     -0.17957562	      3.14005459	      7.85272679	      2.34963691	     -0.01342172	      2.36507129	      0.64966169	      1.65585315	      0.74498642	     -0.54397932	     -0.10400395
      0.99000000	    -82.45172179	     11.63697111	    -18.82498478	   -152.69876314	   1340.78213823	     93.84330207	     -1.57462828	     -1.07842519	     -1.88034755	    -14.65235691	     10.73849335	     -0.83866899	     69.86666054	     22.69692962	     -8.48259339	      3.83196057	      7.73708094	      2.14574504	      0.00360472	      3.27814042	      0.40935143	      1.68518317	      0.76157660	     -0.58322182	     -0.11462771
      0.99500000	    -90.51940947	     13.80562691	    -30.24212186	   -107.37094758	   1312.71671287	     77.85202096	     -3.84829656	      1.57591354	     -2.59986222	    -13.12114170	     10.37776300	     -2.23420082	     60.77086029	     27.71771512	    -16.67721954	      4.13041880	      7.75037689	      2.98689730	      0.03598290	      4.24587292	      0.15539565	      1.60065001	      0.76356234	     -0.49300513	     -0.12682929
      1.00000000	    -95.25456667	     18.84394555	    -39.66789205	    -55.20847008	   1301.44504220	     64.86877555	     -5.82312871	      5.18274974	     -3.99892813	     -8.49813991	      8.88915738	     -3.12059477	     51.74000635	     30.35480126	    -22.31287737	      4.04655265	      7.71559881	      4.39704460	      0.06102759	      4.57395592	     -0.03440847	      1.45128861	      0.75611796	     -0.33378828	     -0.15541623
      1.00500000	    -91.55009774	     25.26314675	    -44.77724564	     -3.42507319	   1297.89189817	     50.14385715	     -6.78737445	      7.51268980	     -5.21815090	     -0.90883038	      5.09831055	     -3.06271180	     45.63809883	     29.45202695	    -23.76649782	      3.73255484	      7.41921617	      5.53892483	      0.05700498	      3.74481062	     -0.10828473	      1.32915675	      0.76328291	     -0.20849367	     -0.21586535
      1.01000000	    -77.71348370	     32.09603907	    -44.97130435	     46.45174761	   1293.02302445	     33.76310867	     -6.04471449	      7.03767818	     -5.65486158	      8.74780123	     -0.89043845	     -2.09129278	     43.49553900	     26.37833757	    -20.57510718	      3.35007015	      6.78589293	      5.83297968	      0.01740793	      1.82279305	     -0.05846228	      1.29132567	      0.79780289	     -0.18145514	     -0.30085053
      1.01500000	    -56.86974803	     38.90156224	    -41.40700544	     93.15281637	   1278.38420301	     21.22663769	     -3.43419098	      3.77471270	     -5.19858114	     18.85624004	     -7.60542154	     -0.69978899	     44.04001078	     23.85390763	    -13.84031857	      3.01046214	      5.83940431	      5.20466942	     -0.03701006	     -0.55365442	      0.06819090	      1.32257001	      0.84298723	     -0.24436971	     -0.37956268
      1.02000000	    -34.43116888	     44.47953484	    -36.14752702	    132.11603956	   1246.44047275	     17.76398067	      0.45558100	     -1.07091981	     -4.03058507	     27.91314268	    -13.24755276	      0.49562922	     44.95683356	     23.51628584	     -6.04141817	      2.76144639	      4.56760502	      3.89421550	     -0.07232316	     -2.63404381	      0.18997006	      1.38869443	      0.86219065	     -0.35832656	     -0.42229287
      1.02500000	    -15.35193810	     46.63785493	    -31.11500589	    158.58883450	   1195.89121767	     22.92509525	      4.51968057	     -5.90369768	     -2.46733692	     35.11701916	    -16.75265820	      1.14744693	     44.37989693	     24.61636015	      0.13538705	      2.61913793	      2.96505624	      2.27479531	     -0.06858409	     -4.01463243	      0.24098003	      1.48393172	      0.82622989	     -0.49525272	     -0.42280994
      1.03000000	     -3.31064207	     43.92271948	    -27.61232043	    172.36836986	   1136.71140977	     31.70939650	      7.56477792	     -9.44702311	     -0.93821144	     40.24925122	    -18.05223823	      1.29284745	     41.54891162	     25.25416904	      3.10052501	      2.60733434	      1.17202580	      0.79047575	     -0.03075513	     -4.71753854	      0.20849958	      1.60765472	      0.74061086	     -0.63200511	     -0.39976231
      1.03500000	     -0.46648540	     37.19469758	    -26.25361301	    177.23029705	   1083.60386529	     39.76185116	      8.67036395	    -11.18012702	      0.11559923	     43.36180153	    -17.62478706	      1.15972375	     36.50256123	     24.43867124	      2.83196210	      2.75732985	     -0.55513380	     -0.16002882	      0.01639618	     -4.93710952	      0.12300530	      1.74228583	      0.65129455	     -0.74180899	     -0.37933460
      1.04000000	     -6.54529297	     29.21447921	    -26.58498480	    174.32972665	   1040.63122078	     45.61733320	      7.28355667	    -11.23927205	      0.47312732	     44.65313614	    -16.01320385	      0.92073168	     29.68564373	     22.34759361	      0.66482188	      3.12720432	     -2.02018046	     -0.40877728	      0.04200454	     -4.79162210	      0.02205153	      1.87419733	      0.61544175	     -0.81466825	     -0.37410100
      1.04500000	    -17.96818306	     23.29859800	    -26.82268479	    158.73003707	    995.39419472	     49.05285274	      3.23577675	     -9.90048221	      0.23362107	     44.52200451	    -13.76098880	      0.61724147	     22.27175082	     19.32793006	     -1.12687629	      3.80746228	     -3.20703231	     -0.05370230	      0.03002883	     -4.31596602	     -0.07428233	      1.99820273	      0.65924343	     -0.86304351	     -0.37586893
      1.05000000	    -28.77297313	     21.71729477	    -24.63415359	    127.19530734	    930.93907635	     50.49480706	     -3.02818413	     -7.54922113	     -0.24470612	     43.64901364	    -11.45702693	      0.21480368	     16.26324708	     15.71515007	     -0.20845877	      4.82069881	     -4.26347775	      0.58852978	     -0.00733170	     -3.58500835	     -0.17045892	      2.09173925	      0.76407209	     -0.90191518	     -0.36855928
      1.05500000	    -33.84148662	     24.40740916	    -19.02887559	     88.45126076	    841.79816266	     50.90725446	    -10.31969536	     -4.67942969	     -0.72224776	     42.80492274	     -9.48421294	     -0.33383881	     13.33338233	     12.21597100	      4.31624794	      6.02870975	     -5.33532749	      1.28607385	     -0.04971057	     -2.73377071	     -0.28855874	      2.11587737	      0.89081070	     -0.92639796	     -0.34720844
      1.06000000	    -31.77791687	     28.85658241	    -11.53526128	     60.63201338	    737.32435163	     50.27088103	    -17.15038613	     -1.83601440	     -1.17843869	     42.41013027	     -7.90101149	     -1.00024527	     13.60993217	      9.60030686	     10.98518923	      7.19500641	     -6.35179220	      1.96702460	     -0.09335673	     -1.91612688	     -0.43777774	      2.05863851	      1.01691871	     -0.93004515	     -0.32495387
      1.06500000	    -24.41805307	     32.39710581	     -5.26102397	     57.77649970	    633.06662327	     46.10079665	    -22.27226885	      0.65915548	     -1.69005342	     42.36053085	     -6.83620738	     -1.59685962	     16.04129275	      8.05362676	     17.07749332	      8.08926639	     -7.02684295	      2.64057638	     -0.14934933	     -1.32834438	     -0.58311533	      1.95481698	      1.15048517	     -0.91869190	     -0.32282786
      1.07000000	    -14.65235937	     34.01627757	     -2.21382151	     79.52195818	    542.69819458	     36.04799375	    -25.00613537	      2.54601458	     -2.16876640	     42.21914078	     -6.62784549	     -1.86993606	     19.49410153	      7.09852664	     20.88613621	      8.56764271	     -7.10315916	      3.17374097	     -0.21835119	     -1.14216840	     -0.66109870	      1.85888466	      1.30878774	     -0.90897076	     -0.35058438
      1.07500000	     -5.35922519	     34.06273376	     -1.74927821	    111.90543030	    473.08741582	     21.35435776	    -25.38833310	      3.64793056	     -2.46825943	     41.48618909	     -7.24041849	     -1.72384330	     22.74018547	      6.08436619	     22.68357465	      8.62915696	     -6.56977200	      3.40678580	     -0.28419669	     -1.30449280	     -0.63589007	      1.80412280	      1.49309742	     -0.90688057	     -0.39769650
      1.08000000	      1.28951902	     33.06392492	     -1.58624771	    137.13386515	    419.91272106	      6.67747509	    -24.07201262	      4.05398070	     -2.63157021	     39.96178735	     -7.88712570	     -1.29910913	     23.94450428	      4.70653609	     23.78121871	      8.41250701	     -5.69437232	      3.38887413	     -0.33291593	     -1.49675346	     -0.53369727	      1.78794481	      1.68917609	     -0.89683774	     -0.44489835
      1.08500000	      4.87853832	     31.62342959	      0.10275927	    144.30289098	    369.96705317	     -3.78665471	    -21.95813274	      4.30490808	     -2.97073083	     38.05021508	     -7.64276704	     -0.79966456	     21.37684852	      3.02621099	     25.28522052	      8.14517602	     -4.88419625	      3.46613624	     -0.37137832	     -1.40438924	     -0.41685230	      1.78842402	      1.88089189	     -0.84982010	     -0.48421070
      1.09000000	      6.60139584	     29.83884256	      3.77975554	    133.35189153	    310.87105164	     -8.34179044	    -19.86327681	      4.60928895	     -3.59123973	     36.56395413	     -6.20808818	     -0.30101277	     14.58137954	      1.10998268	     27.52074760	      8.08917197	     -4.45429723	      3.75859146	     -0.41287984	     -0.95240386	     -0.32795949	      1.79519479	      2.04860677	     -0.76616383	     -0.52053975
      1.09500000	      7.29641521	     27.66909942	      8.57283254	    110.70838905	    239.07362645	     -7.64777310	    -18.48086877	      4.83687180	     -4.31541630	     36.02342269	     -3.97709419	      0.28123678	      4.39159159	     -0.93804000	     29.99719746	      8.53314230	     -4.44224834	      4.10137415	     -0.45362235	     -0.28152949	     -0.25621121	      1.81215386	      2.15735286	     -0.67191255	     -0.55519266
      1.10000000	      6.04183597	     24.89319184	     13.13910860	     82.52566197	    161.23273081	     -2.09858579	    -18.40002388	      4.42103527	     -4.68576799	     36.21147845	     -1.56160236	      1.07825749	     -7.70473268	     -2.82026355	     31.75575379	      9.70541884	     -4.61370641	      4.02586877	     -0.45324470	      0.42871296	     -0.15163527	      1.85210191	      2.16322485	     -0.60810379	     -0.57512413
      1.10500000	      1.42732706	     20.00228737	     16.71365351	     52.19366311	     87.99621714	      9.40101095	    -20.11159388	      2.24877099	     -4.10559372	     36.68815256	      0.82526293	      2.06570576	    -19.88076420	     -4.54903200	     31.85297324	     11.70793430	     -4.67077236	      2.81623077	     -0.33881782	      1.17974347	      0.01722037	      1.92949282	      2.03512161	     -0.62297651	     -0.55590316
      1.11000000	     -5.34992350	     11.58963093	     19.12077027	     22.55739179	     24.11039874	     25.31037237	    -23.67802491	     -1.60827356	     -2.56661804	     37.64986905	      3.52056168	      2.96636896	    -30.01602589	     -6.61241519	     29.84734424	     14.44555869	     -4.48438799	      0.44038943	     -0.06005752	      2.19185692	      0.21687426	      2.02801231	      1.76881734	     -0.70964462	     -0.47546072
      1.11500000	    -10.24874541	      0.12498208	     20.28034173	     -2.99771087	    -32.66337846	     39.89943714	    -28.79707747	     -5.56307153	     -0.65093166	     39.79535208	      6.75412966	      3.45170631	    -35.80108983	     -9.10294106	     26.20687700	     17.71263320	     -4.12602622	     -2.29458444	      0.37240887	      3.59069150	      0.37744867	      2.09189569	      1.39037128	     -0.80491466	     -0.33330853
      1.12000000	     -9.85047296	    -12.83237376	     20.05257088	    -21.42077629	    -82.92928412	     48.34707545	    -35.04732386	     -8.74662642	      1.22814993	     43.28048651	      9.92484132	      3.43699658	    -35.42863436	    -11.32534745	     22.11681422	     21.19929117	     -3.69610011	     -4.84089468	      0.90280299	      5.07093265	      0.46272448	      2.06718395	      0.95935640	     -0.87337961	     -0.16210654
      1.12500000	     -4.78177912	    -24.82567411	     18.40220210	    -31.72077474	   -121.22513457	     50.25244856	    -42.03816463	    -11.04337938	      2.90502007	     47.12596534	     11.86778337	      3.11620783	    -29.03388790	    -12.44309254	     18.66587039	     24.58794318	     -3.16328481	     -6.98971569	      1.46357197	      6.01303156	      0.49160872	      1.93655749	      0.57550415	     -0.91476084	     -0.02154013
      1.13000000	      0.28760962	    -33.62227578	     16.01236640	    -37.11662304	   -142.71865229	     50.59562972	    -49.58949072	    -12.88668508	      4.46549581	     49.65763171	     11.95723889	      2.76260611	    -19.46446054	    -11.86485199	     16.39944927	     27.63861140	     -2.36672044	     -8.88306097	      2.01145125	      5.97459482	      0.50335885	      1.73020314	      0.36516164	     -0.95864933	      0.02803578
      1.13500000	     -0.09204932	    -37.09224971	     14.31725776	    -44.56356935	   -149.60373512	     55.72663819	    -57.79247273	    -14.30382066	      6.01026152	     49.49532504	     10.61825166	      2.55266880	    -10.89546041	     -9.07823289	     15.66403405	     30.28662731	     -1.19251662	    -10.63747447	      2.52421971	      4.98429805	      0.52244039	      1.49918887	      0.42712665	     -1.03495311	     -0.04113618
      1.14000000	     -7.91818058	    -32.41695196	     14.51030167	    -58.52361987	   -148.69907443	     66.87292683	    -66.22884413	    -13.73435385	      7.36406087	     46.44088650	      8.59177356	      2.51030405	     -6.37724514	     -3.88330465	     16.81027925	     32.54425875	      0.19296953	    -11.70883037	      2.96160233	      3.36131069	      0.54302353	      1.25614090	      0.77788783	     -1.11857335	     -0.21465893
      1.14500000	    -20.25153357	    -18.35784596	     16.52349435	    -76.10212862	   -144.76124578	     78.69555084	    -73.38580733	     -9.38061875	      8.22100165	     41.64025650	      6.11221324	      2.53418423	     -6.52245680	      2.90574071	     19.67505525	     34.33918802	      1.31124340	    -11.27194811	      3.25916365	      1.41571706	      0.53025130	      0.95509826	      1.34470489	     -1.14469730	     -0.45500426
      1.15000000	    -31.11517795	      2.06647015	     18.99659776	    -89.87053296	   -138.32089026	     83.33078017	    -77.04833752	     -1.43363747	      8.39840959	     36.80891840	      3.03963534	      2.47555938	     -9.83649776	      9.35721042	     23.18604170	     35.42636221	      1.66744972	     -9.09152955	      3.36311135	     -0.60349298	      0.44472872	      0.54345166	      1.99447308	     -1.07024326	     -0.71797727
      1.15500000	    -34.77072350	     22.84997363	     20.13514825	    -93.56670838	   -128.06082402	     74.27312936	    -75.38950967	      8.16123032	      7.87009182	     33.25193084	     -0.50470102	      2.21375315	    -13.84547807	     13.28466921	     25.77381159	     35.53624088	      1.10360324	     -5.57511025	      3.26198867	     -2.39992838	      0.27317028	      0.02778092	      2.57594858	     -0.89026923	     -0.95450705
      1.16000000	    -28.53786332	     37.64388457	     18.56510424	    -83.83529861	   -111.90032924	     49.30881120	    -68.03006214	     16.70141163	      6.76957880	     31.56259211	     -3.88630696	      1.67078535	    -16.36796861	     13.35811181	     26.05441999	     34.56754754	     -0.15080163	     -1.63197683	      2.99447923	     -3.61036038	      0.03177519	     -0.51209278	      2.97380948	     -0.64586723	     -1.11790363
      1.16500000	    -13.95331070	     42.44158787	     13.75075526	    -59.51944982	    -86.70820088	     11.46114870	    -56.35393714	     21.97591297	      5.31295401	     31.86927890	     -6.27814751	      0.79517397	    -16.51672444	      9.73533342	     23.28425086	     32.72969068	     -1.70845257	      1.70720905	      2.63389202	     -3.93698413	     -0.25319099	     -0.97520543	      3.14981517	     -0.40624195	     -1.18279907
      1.17000000	      4.32296495	     37.08975284	      6.34841182	    -23.40560395	    -51.12801585	    -32.35771520	    -43.05295936	     23.10556998	      3.70074806	     33.91500195	     -7.17048513	     -0.39378181	    -14.69496055	      3.80590250	     17.85819138	     30.56872259	     -3.25136319	      3.69805187	      2.26383351	     -3.32854625	     -0.55277860	     -1.29964287	      3.13550835	     -0.23896842	     -1.15581409
      1.17500000	     21.12655981	     25.03924387	     -1.74133479	     15.10561621	     -9.70780843	    -73.92334845	    -31.22246660	     20.55414559	      2.07631227	     36.93478106	     -6.75276068	     -1.71364100	    -11.61349137	     -2.54951479	     11.59220670	     28.78445599	     -4.61633474	      4.06931044	      1.95387361	     -2.09787440	     -0.82583011	     -1.48303201	      2.98825917	     -0.18908916	     -1.06806793
      1.18000000	     32.89365473	     11.45699954	     -8.38046052	     42.55432974	     27.53255247	   -105.54439487	    -23.44261640	     15.46323726	      0.57125278	     39.87752635	     -5.87122998	     -2.84260266	     -7.63919736	     -7.46842614	      6.78118401	     27.90293324	     -5.77057947	      2.96702100	      1.75228227	     -0.82213623	     -1.02499019	     -1.56140765	      2.75712148	     -0.26263801	     -0.95755023
      1.18500000	     37.90424823	      0.85374780	    -12.77095998	     49.86970630	     51.32901589	   -121.66281820	    -21.14247181	      9.06304861	     -0.63392435	     41.91624916	     -5.62297143	     -3.46694345	     -3.21079969	     -9.45891622	      4.44999356	     28.05332200	     -6.73527477	      0.84444726	      1.69397117	     -0.09376855	     -1.11981732	     -1.57292270	      2.47676101	     -0.41193042	     -0.85676950
      1.19000000	     35.42507128	     -4.55616037	    -15.70770318	     38.99195695	     58.87977985	   -119.94477419	    -24.34626693	      2.48387045	     -1.33259494	     42.82369648	     -6.54036884	     -3.48820975	      0.36645451	     -7.71734024	      3.65600094	     28.98197085	     -7.54405814	     -1.66390535	      1.79694295	     -0.14156175	     -1.11604650	     -1.53685581	      2.17038822	     -0.54946229	     -0.77418047
      1.19500000	     25.49111906	     -5.15811918	    -18.67836287	     19.81655469	     53.22199500	   -102.40621256	    -31.89633235	     -3.40982001	     -1.38487968	     42.87833434	     -8.41920460	     -3.03777438	      1.23573371	     -2.56484079	      2.42840657	     30.23149489	     -8.24149944	     -3.97835420	      2.04955786	     -0.80117851	     -1.04537241	     -1.45654615	      1.85639650	     -0.59652917	     -0.69798739
      1.20000000	     10.09002498	     -3.89221589	    -22.58668367	      0.73549287	     38.91206207	    -76.01883427	    -41.99364815	     -8.20837362	     -0.78775993	     42.60355226	    -10.56161677	     -2.38282809	     -1.17519852	      3.98604456	     -0.70288842	     31.35624906	     -8.89238051	     -5.78462977	      2.41270186	     -1.69119225	     -0.95020281	     -1.33630947	      1.56319376	     -0.52285860	     -0.61690964
      1.20500000	     -6.62882156	     -4.84025326	    -26.87950935	    -16.51480146	     20.36832126	    -50.57457383	    -52.69567179	    -11.84895743	      0.31423356	     42.45290678	    -12.10546531	     -1.82901994	     -5.06456523	      8.71404960	     -5.65857535	     32.07086061	     -9.52406182	     -7.02788958	      2.83275863	     -2.38863148	     -0.87283923	     -1.20722424	      1.33880869	     -0.34715304	     -0.53771940
      1.21000000	    -20.59032092	    -10.06625466	    -29.96683609	    -34.23772729	      4.18400580	    -34.39779962	    -62.19101357	    -14.26634317	      1.63742181	     42.40336029	    -12.61583656	     -1.53575436	     -7.50510677	      9.09064866	    -10.81538805	     32.26633310	    -10.00511789	     -7.75130105	      3.24011443	     -2.68177253	     -0.83392864	     -1.14808111	      1.23314092	     -0.11775060	     -0.49059669
      1.21500000	    -29.68173014	    -17.73749199	    -30.42450599	    -53.44599181	      0.77926891	    -30.76539061	    -68.85523621	    -15.02446366	      2.77249596	     41.94971012	    -12.10722674	     -1.47775198	     -6.38557188	      5.07260158	    -14.09746497	     31.91537142	    -10.05298546	     -7.90964332	      3.52979264	     -2.55796409	     -0.82117379	     -1.27421958	      1.25757892	      0.10263622	     -0.49850071
      1.22000000	    -33.22425589	    -22.54419843	    -28.09762519	    -70.70523454	     19.77829979	    -37.48352341	    -71.41882669	    -13.08474887	      3.27081023	     40.79513097	    -10.96848902	     -1.48994380	     -1.28088452	     -0.63923938	    -14.17954231	     31.03257541	     -9.54733096	     -7.23980197	      3.56367396	     -2.18850618	     -0.80346463	     -1.67976690	      1.37187921	      0.24927810	     -0.55680006
      1.22500000	    -30.67564615	    -18.87889190	    -23.46809930	    -79.15366362	     61.24252059	    -48.24778257	    -69.47069907	     -7.15469750	      2.82284805	     39.47646593	     -9.49242218	     -1.48802614	      6.84372429	     -4.37376094	    -10.67312319	     29.75737207	     -8.78682701	     -5.34436433	      3.22545034	     -1.73547585	     -0.76909521	     -2.35885548	      1.51942232	      0.27034678	     -0.63528452
      1.23000000	    -21.89735275	     -4.84342791	    -16.76383476	    -73.09939292	    112.06143579	    -55.70827122	    -63.81561128	      3.28552987	      1.40792934	     38.99869312	     -7.54373585	     -1.60170989	     16.20275439	     -4.00974368	     -3.99100980	     28.36334036	     -8.31259268	     -2.02059719	      2.49482542	     -1.18563392	     -0.73780292	     -3.17669865	      1.65997234	      0.14454536	     -0.69479189
      1.23500000	     -9.03956251	     16.77778181	     -8.91337802	    -53.19510990	    152.63916354	    -55.65977840	    -56.31390506	     17.13197135	     -0.68329565	     39.74942918	     -5.03685056	     -1.95580832	     24.32796588	      0.19054209	      4.16811910	     27.13789296	     -8.44134286	      2.43867378	      1.48911311	     -0.50725159	     -0.72439036	     -3.91621898	      1.76130296	     -0.09926494	     -0.70599422
      1.24000000	      2.95386799	     40.50837638	     -2.16420330	    -28.44079395	    168.60309601	    -48.39463169	    -49.31715773	     31.67080422	     -2.93606200	     41.06964305	     -2.31771063	     -2.49339231	     28.49921509	      6.58538905	     11.01134143	     26.32305682	     -9.02122048	      7.22988445	      0.45154178	      0.23659771	     -0.71451241	     -4.33585003	      1.79491388	     -0.37409148	     -0.65810426
      1.24500000	      9.10460501	     60.42347005	      1.27069552	    -12.87606475	    159.77959622	    -36.19571613	    -44.55172742	     43.27034711	     -4.79755310	     41.93317584	     -0.17485580	     -2.94463080	     27.05331825	     13.19132637	     14.37485500	     26.06010680	     -9.63266134	     11.30404469	     -0.33086105	      0.82040430	     -0.67904835	     -4.21153832	      1.76472006	     -0.56108320	     -0.57383182
      1.25000000	      8.26677381	     71.22503112	      1.36574341	    -18.44773845	    142.79213932	    -19.75256139	    -41.57217492	     48.63122014	     -5.91097530	     41.85022270	      0.83903365	     -3.04182980	     20.62340201	     18.13776221	     14.38418033	     26.13162993	     -9.97775482	     13.83748202	     -0.66602774	      1.02409918	     -0.60637911	     -3.40451897	      1.72126014	     -0.56215463	     -0.50077999
      1.25500000	      4.11949008	     69.90787329	      0.65659805	    -48.83877086	    145.40453103	      1.92386859	    -37.38649526	     46.49194715	     -6.20435948	     40.97968853	      0.82491720	     -2.65892878	     12.02254895	     20.15033481	     13.43864219	     25.81887725	    -10.03350576	     14.72976311	     -0.54098370	      0.74380016	     -0.51090727	     -1.94977634	      1.73350238	     -0.33313805	     -0.48873512
      1.26000000	      1.71200137	     57.57004039	      2.33050775	    -98.43945410	    193.39704041	     27.92058131	    -28.67323927	     38.58380632	     -5.76910427	     39.68204761	      0.45252741	     -1.89661262	      4.44022227	     19.16709376	     14.44292097	     24.39612477	     -9.90324172	     14.65630174	     -0.06779614	      0.09502962	     -0.41744084	     -0.09013230	      1.83584334	      0.11195877	     -0.55447811
      1.26500000	      2.66351243	     38.73119243	      7.32442264	   -156.19795639	    298.96515151	     51.22308660	    -14.91796604	     28.57709729	     -4.73186530	     38.17109582	      0.48875028	     -1.06939778	     -0.46349909	     16.20336080	     18.48218889	     21.88945708	     -9.62513468	     14.42194188	      0.61139706	     -0.58372967	     -0.33937247	      1.81158325	      1.99782400	      0.68002957	     -0.66307485
      1.27000000	      3.75839848	     17.77452177	     13.46510631	   -210.50800734	    458.80467007	     60.12657780	      0.51016596	     19.68622967	     -3.20026185	     36.54132527	      1.59352494	     -0.62002902	     -2.53263406	     12.22487997	     23.91246651	     19.17864469	     -9.15282617	     14.11352898	      1.35213457	     -0.82008156	     -0.27194580	      3.44578303	      2.14838007	      1.17225750	     -0.74652900
      1.27500000	     -0.44001303	     -3.77576894	     17.69030101	   -252.49917834	    657.58033597	     47.43103945	     11.70818192	     12.65453018	     -1.12408940	     35.02977715	      4.25666579	     -0.91599305	     -1.66123848	      7.42164225	     27.81652690	     17.37236329	     -8.50426439	     12.70860607	      2.01876051	     -0.24319381	     -0.20262004	      4.67275038	      2.23371632	      1.32267354	     -0.75123475
      1.28000000	    -14.04004226	    -26.20779436	     18.34902598	   -277.87632911	    870.66602433	     17.70048297	     12.66616243	      5.78443265	      1.83427158	     34.09031275	      8.26203812	     -1.91199229	      2.96855484	      1.65260951	     28.08499990	     17.16488111	     -7.86101449	      8.61415856	      2.52471411	      1.04182895	     -0.12468695	      5.48420991	      2.25907554	      0.92893482	     -0.68418374
      1.28500000	    -37.75078472	    -49.49587814	     15.56170622	   -287.89974873	   1069.32330733	    -15.49087680	     -0.01015201	     -3.15979731	      6.09947276	     34.12008965	     12.58763870	     -3.22279687	     12.28549180	     -5.01607217	     23.98456211	     18.52220125	     -7.46362459	      0.86838229	      2.84864586	      2.55113730	     -0.04856893	      5.88005572	      2.27452736	     -0.00675466	     -0.59953008
      1.29000000	    -67.99836409	    -71.25627638	     10.39564187	   -288.49885115	   1229.35669532	    -38.91560964	    -24.71782926	    -13.86518303	     11.45097486	     35.00837705	     15.92106789	     -4.40932909	     26.49087504	    -12.44896470	     15.72307939	     20.69682444	     -7.44783881	     -9.36955455	      2.99155197	      3.76763473	      0.00788349	      5.81013252	      2.32187323	     -1.19884907	     -0.54744061
      1.29500000	    -97.29629799	    -86.84016089	      4.82707439	   -286.03224633	   1337.19346695	    -43.44421174	    -54.69346940	    -22.57649850	     16.42502242	     36.06835174	     17.60706430	     -5.33685119	     44.82111939	    -20.66266958	      4.39541673	     22.55071073	     -7.82416075	    -18.66888780	      2.93521988	      4.53260374	      0.03356526	      5.24295282	      2.39827963	     -2.17430055	     -0.52735279
      1.30000000	   -117.86082534	    -91.54435667	      1.65178774	   -282.08668800	   1393.69472582	    -24.38386711	    -81.09284242	    -24.67519121	     18.77852404	     36.23476244	     17.75513026	     -6.13898769	     65.56317007	    -29.79731797	     -7.79498010	     23.11244392	     -8.45480547	    -23.19001152	      2.65047588	      5.01294545	      0.03420571	      4.25870006	      2.46479029	     -2.53254471	     -0.49804846
      1.30500000	   -126.73442700	    -84.22128616	      3.66388700	   -273.48660256	   1414.59500828	     14.86023079	    -97.37178453	    -18.54859216	     17.02769186	     34.37117296	     16.75082726	     -6.96158687	     86.23777693	    -40.27341206	    -17.83065981	     22.04451023	     -8.99794008	    -21.27865505	      2.14334175	      5.45406651	      0.03367939	      3.05912849	      2.47234665	     -2.19100489	     -0.41639770
      1.31000000	   -126.19598107	    -68.51282469	     11.79645699	   -257.37321856	   1420.02752552	     59.14645955	   -101.37510941	     -6.74729785	     11.60592390	     29.79675532	     14.64514487	     -7.61911033	    104.23499189	    -52.58540411	    -23.06147864	     19.64567065	     -9.02075173	    -14.33484228	      1.48715144	      5.81970658	      0.06619543	      1.89828106	      2.38580660	     -1.39402939	     -0.27710991
      1.31500000	   -119.18693951	    -50.55525551	     23.42231589	   -234.63139874	   1417.15813994	     88.54087498	    -94.46839433	      5.59173279	      4.68405940	     22.95902316	     10.97642533	     -7.52602947	    117.26313926	    -65.68489703	    -22.64281908	     16.51039481	     -8.19729113	     -5.74178325	      0.81535739	      5.66921616	      0.15357799	      1.00045646	      2.20469299	     -0.52965037	     -0.13005303
      1.32000000	   -105.71201709	    -34.22655079	     32.61796111	   -207.25319715	   1392.09021261	     91.07246463	    -79.27083645	     14.01590051	     -1.24350496	     15.47315109	      5.22610825	     -6.00749377	    122.92091354	    -75.30912017	    -17.94683901	     13.15951189	     -6.30526132	      1.29130442	      0.26348170	      4.43534716	      0.28615900	      0.49743942	      1.96323826	      0.09319357	     -0.06238716
      1.32500000	    -84.80186275	    -19.52351663	     33.37512714	   -173.78503264	   1318.14341910	     69.61314122	    -58.20150979	     16.61746090	     -4.60544787	      9.02353992	     -2.31294523	     -2.82503778	    118.02396474	    -75.23172686	    -11.59176899	      9.90428763	     -3.04283487	      5.08745235	     -0.08425649	      1.95882697	      0.42833086	      0.40861607	      1.68878405	      0.34524965	     -0.14093085
      1.33000000	    -59.31290966	     -5.82512260	     23.96570767	   -128.97831966	   1173.51191791	     37.59937971	    -33.32690179	     13.62546894	     -5.01810993	      3.92201564	     -9.98775805	      1.40938360	     98.96816692	    -61.70831802	     -6.01542252	      6.95047367	      2.03388706	      5.48685200	     -0.20274761	     -1.09967906	      0.54283162	      0.66418999	      1.35012977	      0.24929405	     -0.34663896
      1.33500000	    -36.98065794	      4.75039242	      8.68307974	    -69.03093641	    957.33626722	      8.57390077	     -6.56730091	      6.34059157	     -2.94765484	     -1.28083076	    -15.22103170	      5.30060970	     63.88092915	    -36.98249899	     -2.43858067	      4.48693629	      9.22873584	      3.22186081	     -0.11655737	     -3.37600892	      0.60962097	      1.15312318	      0.86340999	     -0.09622484	     -0.56419478
      1.34000000	    -24.59913930	      8.81837971	     -5.10633891	      2.61393817	    695.61314464	    -11.23712394	     20.67176329	     -3.32546015	      0.59934751	     -8.58706209	    -15.81900358	      7.28146289	     15.83794449	     -7.68995239	     -0.43643961	      2.52914932	     18.20737351	     -0.55620904	      0.08935031	     -3.48000951	      0.62305879	      1.77058084	      0.17136668	     -0.57932367	     -0.65143138
