# Supplementary material for: Biomechanics of running: A special reference to the comparisons of wearing boots and running shoes
Source: PLoS One. 2022 Jun 24;17(6):e0270496. doi: 10.1371/journal.pone.0270496 (PMC9231798; doi:10.1371/journal.pone.0270496)
Supplement: S1 File — The file contains experimental markers and force data (TRC and MOT), OpenSim model (OSIM), setup (XML), and output (STO) files for 17 participants, 2 conditions (boot\shoe), and 4 trials which are stored in separate folders. (ZIP) [file pone.0270496.s001.zip › DataSet/s01/shoe/T4/results/s01_shoe_T4_inverse_kinematics.mot]

Coordinates
version=1
nRows=269
nColumns=26
inDegrees=yes

Units are S.I. units (second, meters, Newtons, ...)
If the header above contains a line with 'inDegrees', this indicates whether rotational values are in degrees (yes) or radians (no).

endheader
time	pelvis_tilt	pelvis_list	pelvis_rotation	pelvis_tx	pelvis_ty	pelvis_tz	hip_flexion_r	hip_adduction_r	hip_rotation_r	knee_angle_r	knee_add_r	knee_rot_r	ankle_angle_r	subtalar_angle_r	hip_flexion_l	hip_adduction_l	hip_rotation_l	knee_angle_l	knee_add_l	knee_rot_l	ankle_angle_l	subtalar_angle_l	lumbar_extension	lumbar_bending	lumbar_rotation
      0.00000000	      3.58691929	      9.41745110	      4.76959554	     -0.27804018	      1.04046585	      0.60305292	    -26.23872689	     -6.27169467	    -11.63307468	     24.95867866	      0.00000000	      0.00000000	    -30.63731213	    -13.14922101	     17.57373918	      9.38392224	     -7.31240579	     22.54968484	      0.00000000	      0.00000000	     -1.52728134	     -3.17518611	    -24.31650497	    -10.07144809	      0.14889156
      0.00500000	      3.43014899	      8.95665934	      5.23368748	     -0.26218123	      1.04105286	      0.60191717	    -26.06543777	     -5.44066918	    -10.70907704	     26.05105032	      0.00000000	      0.00000000	    -30.59643376	    -13.55339029	     16.93668521	      9.13094472	     -7.32127893	     19.45034861	      0.00000000	      0.00000000	     -1.68788532	     -0.98383058	    -23.94697484	     -9.54615222	      0.29541364
      0.01000000	      3.37484801	      8.52293498	      5.54029780	     -0.24655612	      1.04121565	      0.60104704	    -25.88502075	     -4.68960657	     -9.70666801	     27.42501195	      0.00000000	      0.00000000	    -29.89825006	    -13.99988602	     16.36325001	      8.75726147	     -7.91800974	     16.80892654	      0.00000000	      0.00000000	     -1.64699192	      1.96446004	    -23.74287394	     -9.10808301	     -0.02323287
      0.01500000	      3.42447730	      7.96141508	      5.86544595	     -0.23153607	      1.04131403	      0.60009264	    -25.58704413	     -3.83354324	     -8.86566408	     29.15456635	      0.00000000	      0.00000000	    -29.08025208	    -14.32768293	     15.82857699	      8.22629263	     -8.34880981	     14.56876911	      0.00000000	      0.00000000	     -1.24042292	      5.35283443	    -23.70493104	     -8.51770693	      0.22524473
      0.02000000	      3.45362243	      7.56475915	      6.15539254	     -0.21642436	      1.04101054	      0.59921457	    -25.40541665	     -3.03139821	     -7.65281007	     30.62937576	      0.00000000	      0.00000000	    -27.92476954	    -14.84017698	     15.33627064	      7.91208784	     -8.59374306	     12.49966652	      0.00000000	      0.00000000	     -1.07833458	      7.77195048	    -23.71214424	     -8.06625286	      0.13899791
      0.02500000	      3.55505999	      7.18815133	      6.23716486	     -0.20128599	      1.04064569	      0.59826935	    -25.14716365	     -2.35484487	     -6.19634760	     32.35425670	      0.00000000	      0.00000000	    -26.44850455	    -15.02905059	     14.74571150	      7.58801294	     -8.87429583	     10.60446380	      0.00000000	      0.00000000	     -0.83179899	     10.16755534	    -23.65174282	     -7.73886758	      0.58650329
      0.03000000	      3.59523339	      6.95365920	      6.36066422	     -0.18626756	      1.04000947	      0.59744112	    -24.72711269	     -1.84558122	     -5.05299776	     34.34151328	      0.00000000	      0.00000000	    -25.15922372	    -15.25032893	     14.25920496	      7.43863430	     -8.93349876	      8.89047465	      0.00000000	      0.00000000	     -1.01085850	     12.27503399	    -23.67544350	     -7.48752940	      0.57955195
      0.03500000	      3.68009929	      6.76317732	      6.43069475	     -0.17146694	      1.03917545	      0.59673335	    -24.25766151	     -1.45723530	     -4.10479068	     36.36912983	      0.00000000	      0.00000000	    -24.54998459	    -15.21226461	     13.83063371	      7.32578644	     -8.88177972	      7.61722134	      0.00000000	      0.00000000	     -0.60023649	     13.35013735	    -23.71872387	     -7.38581478	      0.51691440
      0.04000000	      3.80540434	      6.66454676	      6.49639573	     -0.15679651	      1.03809093	      0.59573223	    -23.73286309	     -1.21566126	     -3.57439362	     38.70333679	      0.00000000	      0.00000000	    -23.31570402	    -15.34539864	     13.46660090	      7.26039485	     -8.99749235	      6.67683240	      0.00000000	      0.00000000	     -0.55223675	     14.70125110	    -23.86903888	     -7.24418557	      0.44274148
      0.04500000	      4.13904444	      6.55359175	      6.82611546	     -0.14252124	      1.03738756	      0.59433003	    -23.37918902	     -0.94952838	     -3.68907525	     40.90828710	      0.00000000	      0.00000000	    -23.24172769	    -15.21299978	     13.11608413	      7.24395736	     -9.13001321	      6.45006763	      0.00000000	      0.00000000	     -0.49687862	     14.96389165	    -24.36397936	     -6.96251432	      0.44213771
      0.05000000	      4.27040832	      6.66885480	      6.93728027	     -0.12781401	      1.03610804	      0.59357240	    -22.76803791	     -1.09047943	     -3.88410286	     43.41535563	      0.00000000	      0.00000000	    -22.23232278	    -14.89973685	     12.78560044	      7.39528507	     -9.01841972	      5.99323856	      0.00000000	      0.00000000	     -0.11868582	     15.91209454	    -24.56611937	     -7.16858862	      0.15604293
      0.05500000	      4.49242890	      6.67953283	      6.87989222	     -0.11319975	      1.03452181	      0.59281024	    -22.01134959	     -1.30455941	     -4.00933061	     46.04664840	      0.00000000	      0.00000000	    -21.80626192	    -14.38236162	     12.52559280	      7.38842127	     -9.21886471	      6.05256696	      0.00000000	      0.00000000	      0.31777933	     15.71615309	    -24.87669001	     -7.20376083	      0.17560344
      0.06000000	      4.67524423	      6.79580389	      6.97051960	     -0.09880828	      1.03278262	      0.59251482	    -21.32743935	     -1.42806769	     -4.05343708	     48.60614672	      0.00000000	      0.00000000	    -21.08970773	    -13.94297820	     12.41660512	      7.48236467	     -8.92044057	      6.51306131	      0.00000000	      0.00000000	      0.55921507	     15.32288918	    -25.18861458	     -7.44316021	      0.11060530
      0.06500000	      5.11676306	      6.70157891	      7.04844446	     -0.08433937	      1.03151615	      0.59176627	    -20.89670374	     -1.34749110	     -4.12354314	     50.84203220	      0.00000000	      0.00000000	    -21.26152745	    -13.82216074	     11.98212691	      7.33182261	     -8.81988269	      6.91842043	      0.00000000	      0.00000000	      0.53750134	     15.25046938	    -25.85035762	     -7.31602738	      0.08292488
      0.07000000	      5.20966283	      7.33313564	      7.05571746	     -0.07014259	      1.02929153	      0.59093241	    -20.08106068	     -2.28339067	     -4.64694688	     53.67177880	      0.00000000	      0.00000000	    -20.44544890	    -13.31953093	     11.83062394	      8.08554515	     -8.46970977	      7.48829636	      0.00000000	      0.00000000	      0.25877291	     13.41809694	    -26.07021898	     -7.98759978	     -0.49343290
      0.07500000	      5.61257527	      7.64030618	      7.11100991	     -0.05585844	      1.02729590	      0.59029799	    -19.56998222	     -2.76637229	     -5.08789889	     56.12299426	      0.00000000	      0.00000000	    -20.30778966	    -13.32605576	     11.47514666	      8.35086435	     -7.92968994	      8.52445552	      0.00000000	      0.00000000	      0.37073748	     12.89123320	    -26.69004015	     -8.34092841	     -0.56040049
      0.08000000	      5.83310680	      8.18387236	      7.01127363	     -0.04185042	      1.02487581	      0.58984857	    -18.82333490	     -3.58343303	     -5.30438547	     58.72906156	      0.00000000	      0.00000000	    -19.88989654	    -13.41003088	     11.20613319	      8.91975503	     -7.52512643	      9.35801471	      0.00000000	      0.00000000	     -0.45703414	     11.03237117	    -27.13400270	     -8.99783203	     -1.01660715
      0.08500000	      6.26621324	      8.63563948	      6.87499070	     -0.02731923	      1.02237190	      0.58949345	    -18.34699139	     -4.36656223	     -5.66624163	     61.21203287	      0.00000000	      0.00000000	    -19.31573845	    -13.71104443	     10.78442234	      9.29399558	     -7.64919598	     10.67898646	      0.00000000	      0.00000000	     -1.04921616	      9.70835698	    -27.76038186	     -9.48724393	     -1.20944645
      0.09000000	      6.47717594	      9.07220563	      7.01620042	     -0.01338915	      1.01956079	      0.58864260	    -17.58717218	     -5.08632612	     -6.22216393	     63.70961794	      0.00000000	      0.00000000	    -19.01783235	    -14.02911455	     10.65974342	      9.81076915	     -7.05469693	     12.21966201	      0.00000000	      0.00000000	     -2.12622718	      7.09340747	    -28.20846665	     -9.88645278	     -1.78835504
      0.09500000	      6.83212688	      9.62549349	      6.94149212	      0.00077753	      1.01657293	      0.58823522	    -17.01278868	     -5.94978846	     -6.55725872	     66.09607701	      0.00000000	      0.00000000	    -18.66343149	    -14.35011773	     10.33521035	     10.31134189	     -7.08281440	     13.86822762	      0.00000000	      0.00000000	     -2.72816481	      5.12007735	    -28.84439225	    -10.50037646	     -2.22924300
      0.10000000	      7.08663103	     10.04217666	      6.93156677	      0.01486349	      1.01318664	      0.58747415	    -16.25212947	     -6.66337132	     -6.83599582	     68.51745461	      0.00000000	      0.00000000	    -18.41079610	    -14.91901206	     10.12880891	     10.72112096	     -6.73851509	     15.52500215	      0.00000000	      0.00000000	     -3.28327891	      2.95498633	    -29.32469891	    -10.93486860	     -2.51811360
      0.10500000	      7.33522333	     10.48507311	      6.88820514	      0.02882737	      1.00961386	      0.58684113	    -15.46854913	     -7.38997546	     -7.04900347	     70.88916974	      0.00000000	      0.00000000	    -17.84946242	    -15.81431468	     10.05200016	     11.08314306	     -6.77504274	     17.50909971	      0.00000000	      0.00000000	     -3.35885889	      1.17394444	    -29.82203517	    -11.38066096	     -2.94709788
      0.11000000	      7.67288279	     11.02784739	      7.05018694	      0.04312997	      1.00631790	      0.58552163	    -14.91360191	     -8.26056883	     -7.50050124	     73.14382448	      0.00000000	      0.00000000	    -17.28697506	    -16.50461228	      9.68969586	     11.70593883	     -6.22487227	     19.30367458	      0.00000000	      0.00000000	     -2.88608098	     -1.38375187	    -30.44881450	    -11.76205350	     -3.58946067
      0.11500000	      7.95269134	     11.49120049	      7.01850685	      0.05664749	      1.00255643	      0.58474693	    -14.03049574	     -9.08684690	     -7.58990974	     75.46622795	      0.00000000	      0.00000000	    -16.84031462	    -17.49726033	      9.62571997	     12.18477621	     -5.98128670	     21.59034332	      0.00000000	      0.00000000	     -1.20057646	     -2.18477635	    -31.07588185	    -12.16782478	     -3.85707286
      0.12000000	      8.20420442	     11.92457645	      6.94639642	      0.07024850	      0.99860640	      0.58403001	    -13.10734273	     -9.88246869	     -7.65632592	     77.87029693	      0.00000000	      0.00000000	    -16.20979477	    -18.28560934	      9.60095018	     12.64026729	     -6.06754006	     23.87777955	      0.00000000	      0.00000000	      0.48432423	     -2.94620569	    -31.60225458	    -12.57097244	     -4.28791095
      0.12500000	      8.10214322	     12.25300774	      7.28535342	      0.08356327	      0.99420358	      0.58250941	    -11.78156075	    -10.50403017	     -7.76587172	     80.24752900	      0.00000000	      0.00000000	    -15.52880149	    -18.77664228	     10.05669093	     13.09920763	     -5.81738068	     26.32377120	      0.00000000	      0.00000000	      1.61054682	     -3.79762509	    -31.83049665	    -12.73228338	     -5.04868048
      0.13000000	      8.40384914	     12.44891505	      7.29489285	      0.09669535	      0.99026389	      0.58197477	    -10.70229411	    -10.93699223	     -7.65977585	     82.50084856	      0.00000000	      0.00000000	    -14.78034789	    -19.44226367	     10.12032020	     13.24122827	     -6.16684815	     28.76060973	      0.00000000	      0.00000000	      2.88225401	     -4.64881900	    -32.48730505	    -12.81771858	     -5.64438095
      0.13500000	      8.44065779	     12.65388034	      7.25966520	      0.11017512	      0.98587265	      0.58120142	     -9.35255058	    -11.43392664	     -7.38958773	     84.80339370	      0.00000000	      0.00000000	    -13.89828185	    -20.22683206	     10.45056188	     13.44904471	     -6.41163295	     31.26282630	      0.00000000	      0.00000000	      4.59792777	     -6.12183585	    -32.74907069	    -12.98544582	     -6.04728197
      0.14000000	      8.47333688	     12.64481335	      7.77300785	      0.12275878	      0.98165980	      0.57953032	     -8.03825973	    -11.67981160	     -7.58096820	     86.90957394	      0.00000000	      0.00000000	    -13.46351310	    -20.41030472	     10.83811600	     13.57830359	     -5.83054909	     33.81330647	      0.00000000	      0.00000000	      5.90051010	     -8.02568728	    -33.09939937	    -12.63685502	     -6.58358088
      0.14500000	      8.66853500	     12.68876167	      7.41998083	      0.13665775	      0.97773046	      0.57929629	     -6.68723175	    -11.96690775	     -6.98388097	     88.96489366	      0.00000000	      0.00000000	    -12.85118355	    -20.44287170	     10.89848811	     13.53317757	     -6.12421588	     36.10124824	      0.00000000	      0.00000000	      7.00441046	     -9.30851905	    -33.41846663	    -12.73562494	     -6.79659745
      0.15000000	      8.91004110	     12.55115675	      7.77295000	      0.14950899	      0.97418123	      0.57817011	     -5.53931459	    -11.92190642	     -6.97410225	     90.73538692	      0.00000000	      0.00000000	    -12.17304519	    -20.43627622	     10.84813845	     13.56230485	     -5.29358141	     38.34654982	      0.00000000	      0.00000000	      8.27320566	    -10.56395420	    -33.96500063	    -12.30877722	     -7.27716069
      0.15500000	      9.22717669	     12.49807794	      7.73452476	      0.16291941	      0.97078006	      0.57769532	     -4.36345139	    -11.97945170	     -6.60752108	     92.41995219	      0.00000000	      0.00000000	    -11.73390600	    -20.66378295	     10.54057620	     13.51329543	     -4.99371864	     40.30842595	      0.00000000	      0.00000000	      9.55561738	    -11.46532119	    -34.50668741	    -12.17214958	     -7.56378083
      0.16000000	      9.45608224	     12.40893506	      7.98301921	      0.17571543	      0.96796899	      0.57679686	     -3.11582997	    -12.08356088	     -6.56981822	     93.93418758	      0.00000000	      0.00000000	    -11.31655419	    -20.62084233	     10.23615564	     13.50974898	     -4.12861059	     42.08824448	      0.00000000	      0.00000000	     10.65539924	    -12.07127930	    -35.01173277	    -11.86143959	     -7.94828222
      0.16500000	      9.60801917	     12.28703630	      7.49720799	      0.19067115	      0.96536236	      0.57689254	     -1.75859378	    -12.05467833	     -5.80959763	     95.11351384	      0.00000000	      0.00000000	    -10.95511901	    -20.73379063	      9.55286450	     13.30873707	     -4.11726763	     43.11984801	      0.00000000	      0.00000000	     12.01561978	    -12.47822061	    -35.11503776	    -11.93194460	     -8.13693777
      0.17000000	      9.69850297	     12.19742009	      7.46391151	      0.20471128	      0.96322221	      0.57599029	     -0.37737638	    -12.20510300	     -5.51786699	     96.29561258	      0.00000000	      0.00000000	    -10.53290060	    -20.54868576	      8.81406494	     13.32197351	     -3.44436065	     43.91033085	      0.00000000	      0.00000000	     13.24884532	    -12.72352628	    -35.32215873	    -11.75126017	     -8.32387344
      0.17500000	      9.78422727	     11.69503557	      7.18864720	      0.21794902	      0.96112643	      0.57671808	      1.26842790	    -11.56436764	     -4.78741791	     97.33861236	      0.00000000	      0.00000000	     -9.85396542	    -20.15660793	      8.25307488	     12.57977247	     -3.38535993	     44.89637221	      0.00000000	      0.00000000	     14.85547569	    -11.94373821	    -35.48625827	    -11.43159956	     -8.27227844
      0.18000000	      9.94685807	     11.46255198	      6.87198293	      0.23180635	      0.95948256	      0.57655292	      2.72898725	    -11.43160618	     -4.17679124	     98.23817133	      0.00000000	      0.00000000	     -9.49833225	    -20.28267092	      7.28671428	     12.27277181	     -3.20366441	     45.25805801	      0.00000000	      0.00000000	     16.00878162	    -11.99974798	    -35.70371381	    -11.24628965	     -8.49463966
      0.18500000	      9.78553416	     11.08957038	      6.99302100	      0.24593072	      0.95756266	      0.57548469	      4.33397566	    -11.27109226	     -4.07685355	     99.01454207	      0.00000000	      0.00000000	     -8.82564947	    -20.41049357	      6.56233140	     11.96039854	     -2.73755641	     45.57541403	      0.00000000	      0.00000000	     17.39917382	    -12.11878859	    -35.51760855	    -10.77173144	     -8.73201163
      0.19000000	      9.92115699	     10.90632875	      6.69726942	      0.26031526	      0.95638925	      0.57530114	      5.70760757	    -11.17562174	     -3.55440457	     99.65687140	      0.00000000	      0.00000000	     -8.32125646	    -20.50627469	      5.45987641	     11.68344764	     -2.71417822	     45.68995534	      0.00000000	      0.00000000	     18.33234611	    -11.98634452	    -35.62164099	    -10.63515697	     -8.98037483
      0.19500000	      9.88596324	     10.61126861	      6.39580973	      0.27458827	      0.95524324	      0.57547659	      7.27628019	    -10.89006418	     -3.02134246	    100.12243320	      0.00000000	      0.00000000	     -7.81646899	    -20.73105618	      4.44709144	     11.35403631	     -2.71043388	     45.60972176	      0.00000000	      0.00000000	     19.31292351	    -12.07331786	    -35.54885271	    -10.49269790	     -9.15468508
      0.20000000	      9.58742241	     10.17709416	      5.89000277	      0.28876516	      0.95368383	      0.57634965	      9.38099165	    -10.31459666	     -2.09346328	    100.72993567	      0.00000000	      0.00000000	     -7.20315632	    -20.52686308	      3.88744896	     10.73928730	     -3.05548806	     45.78039090	      0.00000000	      0.00000000	     20.35550925	    -11.45136646	    -35.09923757	    -10.42692515	     -8.98380311
      0.20500000	      9.55400705	      9.85799971	      5.62934595	      0.30312909	      0.95347298	      0.57617484	     10.85323961	    -10.03277065	     -1.71936248	    100.79658239	      0.00000000	      0.00000000	     -6.90152415	    -20.64472502	      2.72468062	     10.45042253	     -2.92909117	     45.31678711	      0.00000000	      0.00000000	     20.62152028	    -11.51983279	    -34.98727427	    -10.10798388	     -9.08732401
      0.21000000	      9.45210787	      9.33199673	      5.35939188	      0.31777924	      0.95313797	      0.57648494	     12.32539375	     -9.40166171	     -1.41032456	    100.83435483	      0.00000000	      0.00000000	     -6.09133766	    -20.82324608	      1.76694012	      9.78393396	     -3.24789257	     45.13821866	      0.00000000	      0.00000000	     21.40589678	    -11.63344629	    -34.70234474	     -9.71701681	     -9.32369081
      0.21500000	      9.39645769	      8.93093472	      5.21232737	      0.33249757	      0.95349253	      0.57619864	     13.69649345	     -9.01093955	     -1.24289409	    100.55375526	      0.00000000	      0.00000000	     -5.90676466	    -20.73468554	      0.58426179	      9.37492537	     -3.01882634	     44.58699575	      0.00000000	      0.00000000	     21.56334523	    -11.56575507	    -34.41510249	     -9.30823940	     -9.45598415
      0.22000000	      9.34440495	      8.31421044	      5.06804617	      0.34740599	      0.95410436	      0.57603065	     14.99876251	     -8.26385851	     -1.09679156	    100.15730481	      0.00000000	      0.00000000	     -5.27497589	    -20.59653905	     -0.60174762	      8.70818134	     -3.07941997	     44.09536023	      0.00000000	      0.00000000	     22.10096361	    -11.67875325	    -34.15881465	     -8.66721739	     -9.54022414
      0.22500000	      9.24282010	      7.90196802	      4.99702843	      0.36252621	      0.95506545	      0.57569996	     16.22428300	     -7.88406360	     -1.10734422	     99.54987632	      0.00000000	      0.00000000	     -5.10147370	    -20.46216075	     -1.78189143	      8.27748904	     -2.77925086	     43.40707805	      0.00000000	      0.00000000	     21.96257926	    -11.56001115	    -33.82369976	     -8.21869482	     -9.69075015
      0.23000000	      9.41260158	      7.13640838	      5.02008935	      0.37742377	      0.95676884	      0.57557436	     17.05798331	     -6.99434298	     -1.27584457	     98.76896866	      0.00000000	      0.00000000	     -4.36457422	    -20.33293594	     -3.21955821	      7.33760825	     -2.63306476	     42.78811977	      0.00000000	      0.00000000	     21.71447706	    -11.35458500	    -33.85507408	     -7.31739330	    -10.07903557
      0.23500000	      9.51681304	      6.55372518	      5.02478326	      0.39236345	      0.95902188	      0.57518120	     17.88226509	     -6.40090759	     -1.44721915	     97.72130555	      0.00000000	      0.00000000	     -4.23454891	    -19.91976043	     -4.68468573	      6.61491956	     -2.51513733	     41.89081400	      0.00000000	      0.00000000	     21.26028292	    -11.03716664	    -33.79001273	     -6.60549856	    -10.22643736
      0.24000000	      9.58778314	      5.89136924	      5.04886846	      0.40762481	      0.96146405	      0.57480087	     18.69677206	     -5.75023093	     -1.71934571	     96.54386840	      0.00000000	      0.00000000	     -3.28759139	    -19.73623540	     -6.18485610	      5.83581983	     -2.41300298	     40.87888183	      0.00000000	      0.00000000	     20.72427906	    -10.89216206	    -33.65524968	     -5.78476751	    -10.58849426
      0.24500000	      9.59009173	      5.36572148	      5.13986436	      0.42318320	      0.96414297	      0.57421567	     19.46428923	     -5.32496295	     -2.02076143	     95.23449870	      0.00000000	      0.00000000	     -2.94509831	    -19.50930127	     -7.57622077	      5.17541437	     -2.19508795	     39.87434074	      0.00000000	      0.00000000	     19.86049147	    -10.56227373	    -33.43433957	     -5.07614642	    -11.01046599
      0.25000000	      9.61784231	      4.83375164	      5.15496424	      0.43872192	      0.96704568	      0.57397523	     20.11464039	     -4.79250674	     -2.29711092	     93.81630398	      0.00000000	      0.00000000	     -2.30359027	    -19.49528404	     -9.05447349	      4.55515924	     -2.08197946	     38.70778015	      0.00000000	      0.00000000	     18.89124554	    -10.50424346	    -33.22996980	     -4.43881591	    -11.44501992
      0.25500000	      9.70804105	      4.30024586	      5.14691295	      0.45431526	      0.97030753	      0.57369578	     20.59564591	     -4.29873186	     -2.60362698	     92.18364932	      0.00000000	      0.00000000	     -1.93307361	    -19.55506592	    -10.50996583	      3.85895360	     -2.20455625	     37.61647699	      0.00000000	      0.00000000	     17.60734113	    -10.39517991	    -33.14785624	     -3.72154277	    -11.78060343
      0.26000000	      9.73914059	      3.76547096	      5.17891558	      0.47012555	      0.97402656	      0.57341253	     21.03588865	     -3.72181849	     -2.82386693	     90.36350717	      0.00000000	      0.00000000	     -1.69275787	    -19.57537971	    -11.92893356	      3.17405089	     -2.05833900	     36.38806196	      0.00000000	      0.00000000	     16.02779614	    -10.03507154	    -32.94669990	     -3.04671776	    -12.22373120
      0.26500000	     10.10136701	      3.18728023	      5.13081019	      0.48580684	      0.97815347	      0.57304551	     21.05412313	     -3.17384664	     -3.14327573	     88.40392525	      0.00000000	      0.00000000	     -1.25184618	    -19.87394568	    -13.69827025	      2.37471535	     -2.39271882	     35.10390823	      0.00000000	      0.00000000	     14.16697513	     -9.76056171	    -33.17052768	     -2.25011292	    -12.56204916
      0.27000000	      9.96123469	      2.71409046	      4.97758813	      0.50182553	      0.98170558	      0.57346949	     21.63861181	     -2.65319462	     -3.31369480	     86.44060711	      0.00000000	      0.00000000	     -0.99437355	    -19.94900968	    -14.87865771	      1.81483218	     -2.45595916	     33.98478537	      0.00000000	      0.00000000	     12.21149717	     -9.35787957	    -32.76185298	     -1.78918959	    -12.82107138
      0.27500000	      9.98020099	      2.06777224	      4.69146871	      0.51814946	      0.98562704	      0.57416548	     21.94940797	     -1.82701101	     -3.42305505	     84.26669874	      0.00000000	      0.00000000	     -0.73090299	    -20.28462715	    -16.27213919	      1.05233254	     -3.04902753	     32.71568117	      0.00000000	      0.00000000	      9.49754072	     -9.29857381	    -32.53712238	     -1.16333622	    -12.89808807
      0.28000000	      9.84294779	      1.49314420	      4.57010922	      0.53457548	      0.98978823	      0.57448905	     22.28969241	     -1.19110439	     -3.69752771	     81.92068955	      0.00000000	      0.00000000	     -0.48585018	    -20.32525940	    -17.44822176	      0.27904955	     -3.57761790	     31.48199920	      0.00000000	      0.00000000	      7.08479263	     -8.80882781	    -32.11540299	     -0.54118429	    -13.21033358
      0.28500000	      9.74789609	      0.86036386	      4.32452811	      0.55141038	      0.99380172	      0.57520107	     22.50489060	     -0.45510149	     -3.86206338	     79.48374099	      0.00000000	      0.00000000	     -0.38436250	    -20.53097468	    -18.75785128	     -0.49756479	     -4.31489714	     30.06815713	      0.00000000	      0.00000000	      4.79293067	     -8.59489596	    -31.64074068	      0.11500879	    -13.34052769
      0.29000000	      9.74581015	      0.23199539	      4.11026491	      0.56803899	      0.99825668	      0.57549310	     22.51592402	      0.20467236	     -4.13758249	     76.90288224	      0.00000000	      0.00000000	     -0.13916764	    -20.58517795	    -20.14319903	     -1.22317211	     -4.87682479	     28.55732005	      0.00000000	      0.00000000	      2.04622677	     -7.98666640	    -31.37169220	      0.79224562	    -13.36244366
      0.29500000	      9.44514119	     -0.35483605	      3.80543569	      0.58491434	      1.00221812	      0.57618454	     22.80614358	      0.97551142	     -4.12286257	     74.20656136	      0.00000000	      0.00000000	     -0.05150075	    -20.49948083	    -21.14986762	     -1.92504556	     -5.83357032	     27.18530388	      0.00000000	      0.00000000	     -0.72585588	     -7.07134971	    -30.72773902	      1.35096343	    -13.57094735
      0.30000000	      9.63612986	     -1.05347316	      3.51615955	      0.60179536	      1.00687420	      0.57685883	     22.41961831	      1.70067650	     -4.51942283	     71.32151064	      0.00000000	      0.00000000	     -0.01269116	    -20.64903672	    -22.69518589	     -2.78345640	     -7.22630788	     25.75873630	      0.00000000	      0.00000000	     -3.70204992	     -6.59012985	    -30.66730548	      2.08395339	    -13.44558395
      0.30500000	      9.30496291	     -1.68872217	      3.25148049	      0.61910879	      1.01073364	      0.57763142	     22.49054226	      2.53692096	     -4.54758506	     68.37638699	      0.00000000	      0.00000000	      0.20720102	    -20.63017698	    -23.63245441	     -3.55005607	     -8.23805606	     24.45043776	      0.00000000	      0.00000000	     -6.97335065	     -5.22153797	    -29.91390246	      2.71328981	    -13.50395734
      0.31000000	      8.98588539	     -2.44948815	      2.84937777	      0.63618746	      1.01464081	      0.57829006	     22.51543626	      3.43340090	     -4.67518311	     65.25280748	      0.00000000	      0.00000000	      0.28967980	    -20.42372608	    -24.58644781	     -4.28738403	     -9.68487013	     23.07364493	      0.00000000	      0.00000000	     -9.90346865	     -4.45458281	    -29.23928995	      3.46306372	    -13.35237167
      0.31500000	      8.77836592	     -3.14298040	      2.59060561	      0.65332530	      1.01848701	      0.57890419	     22.29325630	      4.24376300	     -5.00082009	     61.99909925	      0.00000000	      0.00000000	      0.33415989	    -20.57116952	    -25.66371169	     -4.98345473	    -10.65682849	     21.69499197	      0.00000000	      0.00000000	    -12.66107762	     -3.81866254	    -28.72451262	      4.21194881	    -13.35750374
      0.32000000	      8.72026664	     -3.94371986	      2.25296388	      0.67058076	      1.02239486	      0.57971797	     21.79485604	      5.22272690	     -5.15850844	     58.54363981	      0.00000000	      0.00000000	      0.13465968	    -20.53100532	    -26.84459590	     -5.77421568	    -12.19358942	     20.46524809	      0.00000000	      0.00000000	    -15.36864732	     -3.24961160	    -28.37312198	      5.05040704	    -13.03842886
      0.32500000	      8.26261537	     -4.40406652	      1.96145529	      0.68768396	      1.02559227	      0.58040887	     21.76923496	      5.71859391	     -5.55218391	     55.26457467	      0.00000000	      0.00000000	      0.02056338	    -20.32413741	    -27.45182549	     -6.21545546	    -13.21078992	     19.49032038	      0.00000000	      0.00000000	    -18.05397388	     -2.50824327	    -27.57698097	      5.53830716	    -13.12463411
      0.33000000	      7.85339168	     -4.95170595	      1.71163016	      0.70495202	      1.02867395	      0.58098641	     21.60637781	      6.31105757	     -5.84546211	     51.90034649	      0.00000000	      0.00000000	     -0.08411649	    -19.66918020	    -28.10151633	     -6.72273128	    -14.21521439	     18.51104474	      0.00000000	      0.00000000	    -20.43575759	     -2.14309928	    -26.81405494	      6.19314502	    -13.17183205
      0.33500000	      7.64812997	     -5.38938670	      1.46062265	      0.72208069	      1.03172032	      0.58161813	     21.06101290	      6.81801769	     -6.23740165	     48.27140542	      0.00000000	      0.00000000	      0.13396455	    -19.11157815	    -28.80981535	     -7.16784983	    -15.24268707	     17.78969076	      0.00000000	      0.00000000	    -22.95949158	     -1.47136503	    -26.31514317	      6.68036843	    -13.14024158
      0.34000000	      7.28464884	     -5.75639077	      1.23536692	      0.73910831	      1.03434091	      0.58234865	     20.64857072	      7.30973099	     -6.55659364	     44.62717854	      0.00000000	      0.00000000	      0.09199364	    -18.37664606	    -29.34221501	     -7.49817702	    -15.89267995	     17.09005270	      0.00000000	      0.00000000	    -25.16733359	     -1.33367293	    -25.63676507	      7.11735184	    -13.24241971
      0.34500000	      6.79917599	     -5.79052078	      0.95559157	      0.75576281	      1.03658423	      0.58269072	     20.46270308	      7.35617822	     -6.71438084	     41.18731223	      0.00000000	      0.00000000	     -0.13123172	    -17.35479499	    -29.49723736	     -7.40517308	    -15.88524400	     16.79253889	      0.00000000	      0.00000000	    -26.80298754	     -1.41188399	    -24.95190454	      7.22916599	    -13.26204519
      0.35000000	      6.51679041	     -5.98474043	      0.70663836	      0.77289356	      1.03867403	      0.58339416	     19.90576004	      7.65764064	     -7.13489499	     37.64416049	      0.00000000	      0.00000000	      0.01607115	    -15.89612086	    -30.01504974	     -7.48604129	    -16.29744645	     16.12411101	      0.00000000	      0.00000000	    -29.44617484	     -1.79207677	    -24.32479627	      7.48541626	    -13.43835023
      0.35500000	      6.40170288	     -5.87996994	      0.52756099	      0.78952009	      1.04079562	      0.58395491	     19.26465933	      7.48953665	     -7.73777378	     34.36593136	      0.00000000	      0.00000000	      0.49932529	    -13.63602009	    -30.43049747	     -7.31153359	    -16.32253659	     15.91350555	      0.00000000	      0.00000000	    -31.70522660	     -2.83883516	    -24.05155412	      7.39608120	    -13.64019420
      0.36000000	      6.05963995	     -5.76914900	      0.41082326	      0.80604849	      1.04228167	      0.58455148	     18.81356768	      7.49327674	     -8.05286138	     30.90710032	      0.00000000	      0.00000000	      0.34248382	    -12.39818738	    -30.49115356	     -7.16493561	    -15.57327370	     16.04208888	      0.00000000	      0.00000000	    -32.92252524	     -2.96675831	    -23.48062854	      7.28172749	    -13.64034937
      0.36500000	      6.04760878	     -5.61838454	      0.24914067	      0.82269355	      1.04376819	      0.58500335	     18.04145750	      7.31274154	     -8.75099369	     27.81245394	      0.00000000	      0.00000000	      0.91228131	     -9.49322090	    -30.91329754	     -6.89926866	    -15.25346231	     15.94035947	      0.00000000	      0.00000000	    -36.03625390	     -4.33486021	    -23.26901991	      7.24891350	    -14.12401508
      0.37000000	      5.78944602	     -5.45397905	      0.17578070	      0.83901051	      1.04474795	      0.58561249	     17.61533393	      7.12388281	     -9.52215825	     24.86134098	      0.00000000	      0.00000000	      1.24322321	     -6.54055197	    -30.82714596	     -6.75172599	    -14.39960966	     16.51223328	      0.00000000	      0.00000000	    -37.59971968	     -5.21217364	    -22.85038842	      7.12798266	    -14.41614323
      0.37500000	      5.63514002	     -5.04820333	     -0.01377257	      0.85498100	      1.04564846	      0.58647279	     17.05584260	      6.85198994	     -9.70486065	     21.94635091	      0.00000000	      0.00000000	      1.59458776	     -4.12907870	    -30.77409942	     -6.24901445	    -13.09800981	     17.25336772	      0.00000000	      0.00000000	    -38.50081674	     -5.96018653	    -22.59576432	      6.65050961	    -14.68444498
      0.38000000	      5.52928292	     -4.69176841	     -0.02327742	      0.87124681	      1.04610363	      0.58694305	     16.53942963	      6.51694588	    -10.20948929	     19.39875940	      0.00000000	      0.00000000	      1.83059181	     -1.43329913	    -30.59358537	     -5.91948082	    -11.87648943	     18.45169426	      0.00000000	      0.00000000	    -38.94752535	     -6.87189032	    -22.31179932	      6.32881969	    -15.04733806
      0.38500000	      5.30915106	     -4.44077221	     -0.30473956	      0.88699942	      1.04625437	      0.58772134	     16.11158791	      6.51839953	     -9.73995213	     16.80286002	      0.00000000	      0.00000000	      1.77298562	      0.00846278	    -30.27440724	     -5.55149523	    -10.53798436	     19.73758374	      0.00000000	      0.00000000	    -39.19930220	     -6.99289726	    -22.07400237	      6.06473585	    -14.90567650
      0.39000000	      5.28296998	     -4.03067552	     -0.43056266	      0.90309698	      1.04631926	      0.58840773	     15.58495437	      6.11331858	    -10.06985410	     14.63960153	      0.00000000	      0.00000000	      2.22335216	      3.40232701	    -30.08012466	     -5.12933355	     -9.32686947	     21.25760000	      0.00000000	      0.00000000	    -38.58778335	     -7.39435715	    -21.90659455	      5.62437272	    -15.22677087
      0.39500000	      5.20143194	     -3.69561132	     -0.61326388	      0.91859773	      1.04608286	      0.58912463	     15.12790154	      5.94783989	     -9.61078848	     12.53144728	      0.00000000	      0.00000000	      2.02627760	      4.55988322	    -29.70439997	     -4.69042518	     -7.95535511	     22.89796593	      0.00000000	      0.00000000	    -38.35918036	     -7.81324174	    -21.81783056	      5.26069233	    -15.23216434
      0.40000000	      5.29257241	     -3.39862813	     -0.84180927	      0.93430551	      1.04594970	      0.59007762	     14.55245124	      5.73087596	     -9.59725685	     10.70780592	      0.00000000	      0.00000000	      1.75064920	      7.02585931	    -29.40647417	     -4.36802450	     -7.21254213	     24.93479924	      0.00000000	      0.00000000	    -37.17287996	     -8.06760818	    -21.91861045	      4.93638108	    -15.39758766
      0.40500000	      5.36327349	     -3.11956501	     -0.86192057	      0.94955561	      1.04532468	      0.59064867	     13.99316042	      5.58394456	     -9.08596924	      8.97621876	      0.00000000	      0.00000000	      1.82530973	      7.88966503	    -29.08139101	     -4.00103633	     -5.67195376	     26.78682676	      0.00000000	      0.00000000	    -36.52139795	     -8.43625446	    -22.00623961	      4.66866739	    -15.29182747
      0.41000000	      5.40410415	     -2.84717285	     -1.20321795	      0.96495205	      1.04459376	      0.59154274	     13.54450027	      5.44193523	     -8.48650225	      7.54786360	      0.00000000	      0.00000000	      1.46040457	      9.24483261	    -28.58106193	     -3.63274860	     -5.10623959	     29.11915085	      0.00000000	      0.00000000	    -35.13511714	     -8.69065468	    -22.13049720	      4.34452639	    -15.25378820
      0.41500000	      5.51541350	     -2.57754950	     -1.42962586	      0.98028583	      1.04343139	      0.59224631	     13.14645142	      5.28721637	     -7.85361362	      6.54189578	      0.00000000	      0.00000000	      1.55351063	      9.96841498	    -28.16642178	     -3.23606829	     -4.29532484	     31.36059762	      0.00000000	      0.00000000	    -33.99448418	     -8.75577291	    -22.26014316	      4.04668209	    -15.19048682
      0.42000000	      5.77749163	     -2.46065603	     -1.61884942	      0.99551203	      1.04238188	      0.59287599	     12.71529291	      5.26507640	     -7.63678310	      5.97219718	      0.00000000	      0.00000000	      1.65452344	     10.47018348	    -27.86412114	     -3.08736902	     -3.84345040	     33.67162870	      0.00000000	      0.00000000	    -32.77010009	     -8.95365644	    -22.63482383	      3.93299415	    -15.10311819
      0.42500000	      5.93070059	     -2.37275778	     -1.91653501	      1.01062212	      1.04104700	      0.59347525	     12.58456409	      5.21501158	     -7.08850819	      5.93222803	      0.00000000	      0.00000000	      1.88318220	     10.99634263	    -27.39535713	     -2.88751062	     -3.50825846	     36.10624207	      0.00000000	      0.00000000	    -31.71713252	     -9.06744055	    -22.90387327	      3.86278373	    -14.85840087
      0.43000000	      6.19089261	     -2.28405536	     -2.13103852	      1.02582091	      1.03952718	      0.59388662	     12.41599311	      5.14260541	     -6.72902495	      6.24785372	      0.00000000	      0.00000000	      2.34996547	     11.24558805	    -27.06658403	     -2.67908650	     -3.07312392	     38.43644559	      0.00000000	      0.00000000	    -30.78471730	     -9.41497218	    -23.30438208	      3.82670928	    -14.68418918
      0.43500000	      6.53403646	     -2.29722163	     -2.35219909	      1.04079731	      1.03798519	      0.59419119	     12.22578097	      5.19835285	     -6.54416680	      6.81744844	      0.00000000	      0.00000000	      2.93711954	     11.13497565	    -26.79366137	     -2.59052166	     -2.75213671	     40.80771395	      0.00000000	      0.00000000	    -29.72588452	     -9.65292288	    -23.82456287	      3.90044258	    -14.41692535
      0.44000000	      6.74979671	     -2.36852931	     -2.66643948	      1.05573718	      1.03608674	      0.59461417	     12.29405725	      5.23918629	     -6.15679457	      7.81971851	      0.00000000	      0.00000000	      3.40474195	     11.29311950	    -26.29426202	     -2.58664720	     -2.79984239	     43.34386707	      0.00000000	      0.00000000	    -28.81133639	     -9.87893857	    -24.19291786	      3.99870596	    -14.05781080
      0.44500000	      7.11364559	     -2.46093000	     -3.07290517	      1.07028951	      1.03423547	      0.59470607	     12.25793324	      5.33123506	     -5.75885622	      9.01648781	      0.00000000	      0.00000000	      3.93457775	     11.15550093	    -25.93849179	     -2.50981428	     -2.84577240	     45.85381512	      0.00000000	      0.00000000	    -28.01097576	    -10.16540594	    -24.81160679	      4.11930036	    -13.69098960
      0.45000000	      7.58892288	     -2.53362955	     -3.26342283	      1.08493139	      1.03232355	      0.59476596	     11.95646416	      5.32467638	     -5.40024358	      9.98012554	      0.00000000	      0.00000000	      3.86788773	     11.19184561	    -25.70025052	     -2.50582867	     -2.70675838	     48.09519020	      0.00000000	      0.00000000	    -28.12869688	    -10.21095500	    -25.52177546	      4.30930807	    -13.59173473
      0.45500000	      7.82831667	     -3.02750278	     -3.41280555	      1.09925497	      1.02959465	      0.59484270	     12.09930859	      5.81301160	     -5.35589745	     11.58506306	      0.00000000	      0.00000000	      4.24036266	     10.68965350	    -25.08241564	     -3.06301134	     -3.06511725	     50.99311369	      0.00000000	      0.00000000	    -26.56802230	    -11.38258066	    -26.02373033	      4.87952698	    -12.82002257
      0.46000000	      8.28044247	     -3.47826668	     -3.35693695	      1.11402419	      1.02723240	      0.59479118	     11.83336947	      6.22470615	     -5.55310778	     12.98804310	      0.00000000	      0.00000000	      3.59460727	      9.84599240	    -24.70990284	     -3.65318595	     -3.11397445	     53.66361672	      0.00000000	      0.00000000	    -25.95242021	    -11.93418731	    -26.70430752	      5.49852719	    -12.41504406
      0.46500000	      8.55380326	     -3.73395414	     -3.59127522	      1.12845305	      1.02421619	      0.59508620	     11.92521181	      6.46948854	     -5.41143631	     14.80444003	      0.00000000	      0.00000000	      3.10785892	      9.20041505	    -24.12550603	     -3.95708525	     -3.35683091	     56.24687586	      0.00000000	      0.00000000	    -25.45287318	    -12.50720270	    -27.22447889	      5.82733790	    -12.09888088
      0.47000000	      8.76860551	     -4.21667877	     -3.73854745	      1.14281618	      1.02100069	      0.59498693	     11.88999983	      7.01692026	     -5.24205548	     16.22238265	      0.00000000	      0.00000000	      1.71838842	      6.89864147	    -23.39600373	     -4.54628820	     -3.62952528	     59.03332789	      0.00000000	      0.00000000	    -24.99705454	    -13.28986201	    -27.69962423	      6.38741661	    -11.39412684
      0.47500000	      8.91683079	     -4.53619558	     -3.82246024	      1.15737146	      1.01744357	      0.59504364	     12.07667813	      7.32609525	     -5.81039851	     18.21746990	      0.00000000	      0.00000000	      0.71173476	      4.94764360	    -22.56096708	     -4.95623624	     -3.64962304	     61.75284711	      0.00000000	      0.00000000	    -24.39664446	    -14.12101411	    -28.06508272	      6.80475187	    -10.71761184
      0.48000000	      9.03928685	     -4.92319868	     -3.85277718	      1.17167524	      1.01358703	      0.59502969	     12.19721617	      7.76534996	     -5.90076250	     19.98353431	      0.00000000	      0.00000000	     -0.56350696	      2.33391862	    -21.62278551	     -5.50080163	     -3.75327016	     64.54545011	      0.00000000	      0.00000000	    -23.82890708	    -15.12431255	    -28.44274067	      7.33128240	    -10.28915902
      0.48500000	      9.23251308	     -5.34995770	     -3.91271909	      1.18593022	      1.00975713	      0.59502387	     12.26408433	      8.19243158	     -6.06227867	     21.91569380	      0.00000000	      0.00000000	     -1.37394101	      0.17352663	    -20.74320640	     -6.04066285	     -3.74153660	     67.28657721	      0.00000000	      0.00000000	    -23.35793435	    -15.94860859	    -28.93657645	      7.90088955	     -9.71977030
      0.49000000	      9.37720271	     -5.74768564	     -4.02361929	      1.20012233	      1.00574767	      0.59477070	     12.40909021	      8.55267256	     -6.26083704	     23.99195191	      0.00000000	      0.00000000	     -1.45830375	     -1.67166802	    -19.78025366	     -6.53477645	     -3.77438362	     70.03295698	      0.00000000	      0.00000000	    -22.81355975	    -16.50639340	    -29.37014446	      8.44244659	     -9.11817057
      0.49500000	      9.58338109	     -6.12509405	     -4.06623628	      1.21405527	      1.00144899	      0.59526717	     12.40292452	      9.12367437	     -6.05944906	     26.10644331	      0.00000000	      0.00000000	     -0.49264028	     -3.66337999	    -18.81776185	     -7.13926045	     -3.77263077	     72.73932383	      0.00000000	      0.00000000	    -22.15364461	    -17.39000912	    -29.87953667	      8.85410114	     -8.61312574
      0.50000000	      9.55685299	     -6.62520944	     -4.15237520	      1.22783152	      0.99683724	      0.59563356	     12.83360257	      9.66786732	     -6.51212611	     28.54900758	      0.00000000	      0.00000000	      0.52434485	     -4.30529819	    -17.51472817	     -7.84944910	     -3.72492485	     75.61095103	      0.00000000	      0.00000000	    -21.54502096	    -17.92460559	    -30.19149803	      9.43163345	     -7.95749871
      0.50500000	      9.43148694	     -6.92008887	     -4.22435672	      1.24138447	      0.99217793	      0.59581905	     13.43482719	      9.88951004	     -7.08368168	     31.09867076	      0.00000000	      0.00000000	      1.11381939	     -4.42187185	    -16.04743242	     -8.35816286	     -3.61661924	     78.32653834	      0.00000000	      0.00000000	    -21.01023975	    -18.63406073	    -30.39333251	      9.82337788	     -7.38647297
      0.51000000	      9.69800976	     -7.20696778	     -4.38079581	      1.25504107	      0.98810390	      0.59622214	     13.55507185	     10.10961873	     -7.67081457	     33.59866450	      0.00000000	      0.00000000	      2.19769145	     -4.80850299	    -15.04836447	     -8.76381599	     -3.50481951	     80.85523445	      0.00000000	      0.00000000	    -20.46935194	    -19.30119246	    -31.02980842	     10.07284718	     -6.77419023
      0.51500000	      9.74460077	     -7.34694035	     -4.35011173	      1.26854674	      0.98374415	      0.59607303	     13.92507473	     10.09118543	     -7.96653547	     36.17951672	      0.00000000	      0.00000000	      3.89279168	     -5.69647015	    -13.65523359	     -8.93578041	     -3.08174444	     83.36628679	      0.00000000	      0.00000000	    -19.70124259	    -19.88376726	    -31.39523843	     10.33998427	     -5.98517667
      0.52000000	      9.92961560	     -7.51798200	     -4.46646287	      1.28186613	      0.97985598	      0.59632392	     14.07226008	     10.13658927	     -8.06516171	     38.59911272	      0.00000000	      0.00000000	      5.09334541	     -6.63126061	    -12.47723560	     -9.17899356	     -2.79013320	     85.68677708	      0.00000000	      0.00000000	    -18.95875743	    -20.56056161	    -31.95785537	     10.52833435	     -5.41672104
      0.52500000	     10.10309383	     -7.65037917	     -4.55439108	      1.29542740	      0.97638573	      0.59607005	     14.05769628	     10.26026423	     -7.83435538	     40.77144027	      0.00000000	      0.00000000	      6.35533559	     -7.43518956	    -11.25715395	     -9.30628378	     -2.56156123	     87.81774881	      0.00000000	      0.00000000	    -18.33102581	    -20.89946327	    -32.47458083	     10.72927554	     -4.83221076
      0.53000000	     10.51562626	     -7.82884354	     -4.57969897	      1.30847356	      0.97316501	      0.59637832	     13.76802789	     10.43222345	     -7.57466776	     42.89753990	      0.00000000	      0.00000000	      7.45990581	     -7.97077513	    -10.23540841	     -9.61783054	     -2.35044414	     89.88586670	      0.00000000	      0.00000000	    -17.61534599	    -21.60188542	    -33.31256545	     10.82864713	     -4.30824881
      0.53500000	     10.51551926	     -7.77241579	     -4.64748373	      1.32197261	      0.97007677	      0.59544342	     13.72465613	     10.26315249	     -7.23232691	     44.70182782	      0.00000000	      0.00000000	      8.75325829	     -8.22116836	     -8.73421342	     -9.41854976	     -1.89993109	     91.80642585	      0.00000000	      0.00000000	    -16.82636324	    -22.40098727	    -33.57162545	     10.91275241	     -3.57735305
      0.54000000	     10.75364020	     -7.90657574	     -4.54065951	      1.33556157	      0.96783636	      0.59529327	     13.12866719	     10.35693221	     -6.97912086	     45.99510149	      0.00000000	      0.00000000	      9.96085305	     -8.35719672	     -7.46458467	     -9.64311205	     -1.51218433	     93.54115685	      0.00000000	      0.00000000	    -16.21598253	    -23.00043576	    -34.13790233	     11.13793061	     -3.17245384
      0.54500000	     10.75919181	     -7.92266758	     -4.37500961	      1.34967241	      0.96559780	      0.59513134	     12.60982911	     10.36143242	     -6.76352655	     46.99871284	      0.00000000	      0.00000000	     11.31219006	     -8.37307647	     -5.92169607	     -9.68921845	     -1.01929305	     95.18019212	      0.00000000	      0.00000000	    -15.36651399	    -23.51794692	    -34.31612823	     11.28108254	     -2.85542405
      0.55000000	     10.68433041	     -7.80347391	     -4.28116706	      1.36393886	      0.96363210	      0.59463773	     12.09467372	     10.19506136	     -6.46835880	     47.88318993	      0.00000000	      0.00000000	     12.58130597	     -8.20572385	     -4.31954503	     -9.53059341	     -0.56918105	     96.56395864	      0.00000000	      0.00000000	    -14.44673424	    -24.14896098	    -34.33445452	     11.33979277	     -2.47596416
      0.55500000	     10.88853137	     -7.64619236	     -3.74520705	      1.37816133	      0.96216208	      0.59432983	     11.14577926	      9.92513888	     -6.69644251	     48.45955769	      0.00000000	      0.00000000	     13.73678170	     -7.99997742	     -2.92128746	     -9.41687136	      0.29325143	     97.76428997	      0.00000000	      0.00000000	    -13.76146754	    -24.62515257	    -34.59530120	     11.37170038	     -2.46893867
      0.56000000	     10.62697107	     -7.32728976	     -3.78249698	      1.39243556	      0.96032004	      0.59405806	     10.71008672	      9.58102181	     -6.25642492	     49.15903229	      0.00000000	      0.00000000	     15.21589170	     -7.15917722	     -1.09805199	     -9.04185320	      0.61091069	     98.95050837	      0.00000000	      0.00000000	    -12.84176295	    -24.87008273	    -34.32166607	     11.18365527	     -2.44839715
      0.56500000	     10.66583238	     -7.10646632	     -3.61841724	      1.40653454	      0.95891256	      0.59442411	      9.76844982	      9.47467825	     -5.94021237	     49.41028508	      0.00000000	      0.00000000	     16.35666729	     -7.50878246	      0.39361933	     -8.89658922	      1.02103280	     99.81587239	      0.00000000	      0.00000000	    -12.45376674	    -24.99344427	    -34.40988995	     10.99076738	     -2.28789860
      0.57000000	     10.21346220	     -6.64666771	     -3.86105642	      1.42080138	      0.95707020	      0.59453473	      9.54154945	      8.98827658	     -5.52299282	     50.11166525	      0.00000000	      0.00000000	     17.51810595	     -7.18526401	      2.38695482	     -8.36712472	      1.06866048	    100.76318340	      0.00000000	      0.00000000	    -11.65118987	    -25.04890400	    -33.90908803	     10.51095187	     -1.86835092
      0.57500000	     10.32248776	     -6.06798972	     -3.61176355	      1.43480929	      0.95637608	      0.59476085	      8.39545451	      8.32932935	     -5.65106112	     50.10233528	      0.00000000	      0.00000000	     18.61116626	     -7.24477157	      3.84610058	     -7.79893418	      1.40322612	    101.38003435	      0.00000000	      0.00000000	    -10.87186800	    -25.32313351	    -33.97882160	      9.94425995	     -1.86859952
      0.58000000	     10.09672389	     -5.67753633	     -3.66847997	      1.44954862	      0.95573284	      0.59472518	      7.51626878	      7.82930402	     -5.59418089	     50.03396324	      0.00000000	      0.00000000	     19.64699360	     -6.89145455	      5.50458698	     -7.32543046	      1.44623590	    101.82852994	      0.00000000	      0.00000000	     -9.98677274	    -25.54819149	    -33.69186659	      9.60491262	     -1.67003216
      0.58500000	     10.06890827	     -5.20198261	     -3.50127533	      1.46401565	      0.95576319	      0.59490527	      6.33489661	      7.26498663	     -5.61546708	     49.74118784	      0.00000000	      0.00000000	     20.55248635	     -6.44837685	      6.98276752	     -6.79745478	      1.70535635	    101.94148431	      0.00000000	      0.00000000	     -9.22043263	    -26.12739755	    -33.54817539	      9.12589827	     -1.59640981
      0.59000000	      9.67001146	     -4.66640883	     -3.60925724	      1.47904606	      0.95577195	      0.59540859	      5.48883609	      6.63135746	     -5.44046148	     49.36859054	      0.00000000	      0.00000000	     21.57437214	     -5.20926126	      8.73805817	     -6.24980211	      1.63457796	    101.94323949	      0.00000000	      0.00000000	     -8.59905560	    -26.08649375	    -32.96100481	      8.54682852	     -1.51003230
      0.59500000	      9.50562709	     -4.18151187	     -3.76577636	      1.49371667	      0.95599852	      0.59618400	      4.37286324	      6.13949508	     -5.21726637	     48.86021798	      0.00000000	      0.00000000	     22.25106747	     -5.23082720	     10.18014227	     -5.78433033	      1.47802716	    101.92793357	      0.00000000	      0.00000000	     -7.75570721	    -26.32564762	    -32.69062341	      7.89164972	     -1.22259206
      0.60000000	      9.40795630	     -3.77709081	     -3.61738430	      1.50863502	      0.95698136	      0.59684549	      3.02729220	      5.75887400	     -5.14200925	     47.98056520	      0.00000000	      0.00000000	     22.33590130	     -5.16858993	     11.57211534	     -5.41785082	      1.52540670	    101.56087893	      0.00000000	      0.00000000	     -7.43669556	    -26.38544499	    -32.38304328	      7.42517796	     -1.09668115
      0.60500000	      9.19607817	     -3.12192043	     -3.92570686	      1.52332165	      0.95794131	      0.59729298	      2.00935154	      4.89797720	     -5.11236932	     47.51170705	      0.00000000	      0.00000000	     22.89250269	     -4.63793021	     12.98209445	     -4.67167051	      1.16885643	    101.19386253	      0.00000000	      0.00000000	     -6.40552708	    -26.09973184	    -32.08983652	      6.51919534	     -0.59621388
      0.61000000	      9.04700286	     -2.79656046	     -3.88226824	      1.53852630	      0.95961991	      0.59793887	      0.61484387	      4.62766017	     -5.02530043	     46.35612317	      0.00000000	      0.00000000	     22.88472028	     -4.53756572	     14.28735474	     -4.35503248	      1.18781835	    100.50671261	      0.00000000	      0.00000000	     -6.18039364	    -25.99628089	    -31.68652793	      6.13034878	     -0.45378805
      0.61500000	      9.02403440	     -2.27378584	     -3.96776247	      1.55365573	      0.96154281	      0.59835426	     -0.81038880	      3.99148910	     -4.96406053	     45.41062538	      0.00000000	      0.00000000	     22.81990639	     -4.25921591	     15.38390348	     -3.79303547	      0.91028758	     99.80489642	      0.00000000	      0.00000000	     -5.08756681	    -26.02254507	    -31.50549164	      5.41976525	      0.33798598
      0.62000000	      8.90158479	     -1.68027610	     -4.17749672	      1.56890947	      0.96390884	      0.59918881	     -2.10966395	      3.31796727	     -4.85411913	     44.39698596	      0.00000000	      0.00000000	     22.52210241	     -4.19663072	     16.43776162	     -3.21294442	      0.60584983	     98.70431257	      0.00000000	      0.00000000	     -4.83300695	    -25.29881313	    -31.19259000	      4.57595184	      0.89705278
      0.62500000	      8.86895354	     -1.02324680	     -4.14310259	      1.58428150	      0.96657135	      0.60003113	     -3.56979997	      2.63090365	     -4.88870528	     43.22453273	      0.00000000	      0.00000000	     21.76429455	     -4.15869143	     17.37619592	     -2.58349664	      0.32456273	     97.41326969	      0.00000000	      0.00000000	     -4.05412760	    -25.08115846	    -30.94134589	      3.72901048	      1.21871853
      0.63000000	      8.57253885	     -0.61142705	     -4.45738444	      1.59970231	      0.96924563	      0.60059510	     -4.59046183	      2.09810182	     -4.53835216	     42.30498129	      0.00000000	      0.00000000	     20.91803486	     -3.73871746	     18.45265865	     -2.21924183	     -0.08687487	     96.05308614	      0.00000000	      0.00000000	     -3.69846871	    -24.66308088	    -30.42839575	      3.10505581	      1.79052512
      0.63500000	      8.49033857	     -0.05550900	     -4.40135568	      1.61521054	      0.97216265	      0.60145940	     -5.87582158	      1.47772282	     -4.76866595	     41.23119553	      0.00000000	      0.00000000	     20.15992215	     -3.71373806	     19.33644838	     -1.75527468	     -0.36417187	     94.64817343	      0.00000000	      0.00000000	     -3.29811286	    -24.47741902	    -30.14029915	      2.32724814	      2.36433677
      0.64000000	      8.27242179	      0.39884461	     -4.45552588	      1.63089642	      0.97538400	      0.60206501	     -7.02352005	      0.95754037	     -4.72149260	     40.17814968	      0.00000000	      0.00000000	     18.61577182	     -3.44904981	     20.24533533	     -1.40100740	     -0.79249379	     92.99501636	      0.00000000	      0.00000000	     -2.49509686	    -24.45138592	    -29.66583419	      1.66603514	      2.86183673
      0.64500000	      8.22960613	      0.97080666	     -4.61780790	      1.64671033	      0.97916319	      0.60288147	     -8.28040167	      0.22860688	     -4.72311695	     39.18613419	      0.00000000	      0.00000000	     16.96834910	     -3.30812898	     20.76351828	     -0.93472162	     -1.29922035	     91.07959131	      0.00000000	      0.00000000	     -2.06102585	    -24.02509925	    -29.40916815	      0.85866788	      3.49958137
      0.65000000	      8.07783881	      1.53975850	     -4.73087458	      1.66262670	      0.98291735	      0.60351448	     -9.38246381	     -0.47830730	     -4.72629391	     38.19357469	      0.00000000	      0.00000000	     15.23929321	     -3.19845973	     21.40090159	     -0.44568296	     -1.83357116	     89.10239165	      0.00000000	      0.00000000	     -1.52941401	    -23.82660640	    -28.99017265	      0.02301491	      4.08967211
      0.65500000	      8.02467537	      2.03533386	     -4.87812303	      1.67863167	      0.98705968	      0.60402995	    -10.53169669	     -1.15923797	     -4.78115377	     37.23507996	      0.00000000	      0.00000000	     13.18298608	     -3.03527232	     21.76685229	     -0.03630720	     -2.38351980	     86.86003677	      0.00000000	      0.00000000	     -1.21671090	    -23.70717382	    -28.71012832	     -0.70081476	      4.74945477
      0.66000000	      8.19925829	      2.66688435	     -4.97294567	      1.69465089	      0.99143949	      0.60477357	    -11.96332135	     -1.96408252	     -5.00126765	     36.12875085	      0.00000000	      0.00000000	     11.06759843	     -3.15322812	     21.80422823	      0.62002513	     -2.84140568	     84.50474820	      0.00000000	      0.00000000	     -0.86860489	    -23.51239192	    -28.64056660	     -1.63111794	      5.20306213
      0.66500000	      8.27979847	      3.21874397	     -4.90512162	      1.71089500	      0.99583138	      0.60535052	    -13.30542137	     -2.65474874	     -5.38573484	     34.98812400	      0.00000000	      0.00000000	      8.59082961	     -2.90133376	     21.83153991	      1.22452578	     -3.14716046	     81.86818259	      0.00000000	      0.00000000	     -0.61714907	    -23.47466825	    -28.47940806	     -2.39232563	      5.60216543
      0.67000000	      8.29347282	      3.80388242	     -4.83429104	      1.72726850	      1.00019744	      0.60587903	    -14.52463186	     -3.45129043	     -6.11899045	     33.86536562	      0.00000000	      0.00000000	      6.05492294	     -2.73621650	     21.90783963	      1.78825146	     -3.53854201	     79.28034852	      0.00000000	      0.00000000	     -0.39445809	    -23.25706321	    -28.22152434	     -3.19269477	      5.89513694
      0.67500000	      8.23315819	      4.40519860	     -4.71209436	      1.74374654	      1.00445546	      0.60621464	    -15.64798803	     -4.15733225	     -6.69531086	     32.79232617	      0.00000000	      0.00000000	      3.60992191	     -2.66146303	     21.99439872	      2.46586345	     -3.75344002	     76.47098494	      0.00000000	      0.00000000	     -0.37749691	    -22.75076575	    -27.87766207	     -3.97000891	      6.04225170
      0.68000000	      8.37784831	      5.18005880	     -4.75642657	      1.76046561	      1.00912911	      0.60651982	    -17.04306658	     -5.12490421	     -7.50329329	     31.46386372	      0.00000000	      0.00000000	      0.75575966	     -2.89941584	     21.67164659	      3.26418489	     -4.40588690	     73.36840107	      0.00000000	      0.00000000	     -0.15109553	    -22.87700690	    -27.73981696	     -5.01982957	      6.38643340
      0.68500000	      8.17099331	      5.72385443	     -4.70014079	      1.77720964	      1.01339494	      0.60680228	    -17.98168976	     -5.78803926	     -7.87076549	     30.39424587	      0.00000000	      0.00000000	     -1.92132566	     -2.41505021	     21.69955845	      3.79917269	     -4.81642087	     70.29612800	      0.00000000	      0.00000000	     -0.24093573	    -22.56884973	    -27.18850810	     -5.73950147	      6.50290811
      0.69000000	      7.88019279	      6.15436625	     -4.56889000	      1.79403268	      1.01714137	      0.60714761	    -18.78234452	     -6.29836328	     -8.63776361	     29.38832159	      0.00000000	      0.00000000	     -4.28487759	     -2.27662845	     21.76938842	      4.26545680	     -5.20420413	     67.15219081	      0.00000000	      0.00000000	     -0.13608598	    -22.57134518	    -26.60377443	     -6.31304608	      6.75557119
      0.69500000	      7.92613875	      6.82837399	     -4.47873680	      1.81082437	      1.02154586	      0.60717183	    -19.99465358	     -7.11960321	     -9.52932069	     28.24625353	      0.00000000	      0.00000000	     -7.04801049	     -1.91984197	     21.30662683	      5.02441978	     -5.57353648	     63.64253125	      0.00000000	      0.00000000	     -0.41350690	    -22.14679205	    -26.40090688	     -7.16746172	      6.89178628
      0.70000000	      7.86780570	      7.42629586	     -4.38036255	      1.82778820	      1.02553379	      0.60721025	    -21.03089724	     -7.81255316	    -10.35176244	     27.21022223	      0.00000000	      0.00000000	     -9.73621846	     -1.67610813	     20.92937490	      5.68628399	     -6.09497995	     60.14298918	      0.00000000	      0.00000000	     -0.36225176	    -21.99977499	    -26.02973732	     -7.93242431	      6.90769801
      0.70500000	      7.79792544	      7.98030296	     -4.15588315	      1.84497947	      1.02937355	      0.60735452	    -22.09744406	     -8.40189448	    -11.42812838	     26.21530190	      0.00000000	      0.00000000	    -12.14588454	     -1.39156539	     20.45078763	      6.32867335	     -6.49009516	     56.49054295	      0.00000000	      0.00000000	     -0.68962227	    -21.48607008	    -25.64358064	     -8.62496942	      6.80530051
      0.71000000	      7.75233417	      8.62410559	     -3.95011945	      1.86206743	      1.03297910	      0.60754027	    -23.22779975	     -8.99753515	    -12.14022898	     25.10940303	      0.00000000	      0.00000000	    -14.57181181	     -1.16078211	     19.88475557	      7.06554459	     -6.97228041	     52.68591355	      0.00000000	      0.00000000	     -1.02572349	    -21.10791663	    -25.32791705	     -9.45185132	      6.65415067
      0.71500000	      7.71587992	      9.00849354	     -3.67931910	      1.87906537	      1.03636347	      0.60769158	    -24.28690394	     -9.27812778	    -13.09495275	     24.12855101	      0.00000000	      0.00000000	    -16.94503047	     -1.30359596	     19.22973262	      7.56659007	     -7.39057979	     48.89294125	      0.00000000	      0.00000000	     -1.11497198	    -20.69531259	    -25.05614609	     -9.99670462	      6.49159567
      0.72000000	      7.56844680	      9.22266873	     -3.55283613	      1.89605570	      1.03939374	      0.60762716	    -25.08433825	     -9.49505689	    -13.68855477	     23.34560190	      0.00000000	      0.00000000	    -19.14640275	     -1.36768843	     18.70351808	      7.77221629	     -8.11622959	     45.16327576	      0.00000000	      0.00000000	     -1.55856504	    -19.82394428	    -24.65953074	    -10.30012446	      6.54872312
      0.72500000	      7.36779713	      9.40305953	     -3.24318936	      1.91319562	      1.04216102	      0.60764818	    -25.91334037	     -9.44181825	    -14.01763449	     22.44331981	      0.00000000	      0.00000000	    -21.38910902	     -1.48429842	     18.12902060	      8.08894953	     -8.49376763	     41.29809781	      0.00000000	      0.00000000	     -1.75103895	    -18.79248399	    -24.16409001	    -10.59178717	      6.55783433
      0.73000000	      7.33418826	      9.44265039	     -3.03983077	      1.93014931	      1.04461825	      0.60777830	    -26.78205802	     -9.33208800	    -14.25397550	     21.74575416	      0.00000000	      0.00000000	    -23.38060374	     -1.99073503	     17.35509516	      8.20811759	     -9.11037600	     37.46905147	      0.00000000	      0.00000000	     -2.12105968	    -17.19550783	    -23.91445168	    -10.71086061	      6.49942448
      0.73500000	      7.31376799	      9.67940704	     -2.86966547	      1.94722087	      1.04688295	      0.60819832	    -27.63359319	     -9.34282724	    -14.39277419	     21.17120646	      0.00000000	      0.00000000	    -25.06672314	     -2.67376610	     16.47194087	      8.56015635	     -9.77171303	     33.42106383	      0.00000000	      0.00000000	     -2.38035609	    -15.68255505	    -23.60348564	    -11.16523809	      6.48955327
      0.74000000	      7.41904958	      9.35489116	     -2.67362486	      1.96396474	      1.04895185	      0.60824383	    -28.37948049	     -8.87534905	    -14.52429977	     20.85768544	      0.00000000	      0.00000000	    -27.67875932	     -3.97692447	     15.52977904	      8.29158659	    -10.59380789	     29.72695962	      0.00000000	      0.00000000	     -2.23118373	    -13.45607405	    -23.57035748	    -10.87565932	      6.61728814
      0.74500000	      7.38094731	      9.21956988	     -2.33362452	      1.98057965	      1.05032566	      0.60844028	    -29.06577894	     -8.38247206	    -14.15585450	     20.38391915	      0.00000000	      0.00000000	    -29.87980154	     -5.21909024	     14.75793522	      8.27674673	    -11.33588931	     26.06737220	      0.00000000	      0.00000000	     -2.39260265	    -10.97630087	    -23.35275520	    -10.80885499	      6.45534343
      0.75000000	      6.99868642	      8.84399376	     -1.97366196	      1.99711778	      1.05110916	      0.60794343	    -29.11867927	     -7.74549713	    -13.74187179	     20.46288400	      0.00000000	      0.00000000	    -32.02140385	     -6.74036056	     14.47714147	      8.07224799	    -11.92026436	     22.69620383	      0.00000000	      0.00000000	     -2.28322310	     -8.43284062	    -22.73611630	    -10.41030497	      6.55662054
      0.75500000	      6.81292128	      8.63232611	     -1.76129164	      2.01389262	      1.05206558	      0.60802993	    -29.37272172	     -7.32676113	    -12.99843964	     20.68972073	      0.00000000	      0.00000000	    -33.07486250	     -7.45085476	     13.92756644	      7.97170892	    -12.94137705	     19.26256660	      0.00000000	      0.00000000	     -2.49265136	     -5.76468636	    -22.35252485	    -10.30290026	      6.83366486
      0.76000000	      6.87569774	      8.08428289	     -1.62752050	      2.03002187	      1.05253516	      0.60785085	    -29.57582806	     -6.61953560	    -12.24208726	     21.44414316	      0.00000000	      0.00000000	    -34.17774680	     -9.35636496	     13.25195514	      7.52041657	    -13.92153355	     16.25924191	      0.00000000	      0.00000000	     -1.81199207	     -2.01155527	    -22.26004925	     -9.74314390	      7.07343985
      0.76500000	      6.76043875	      7.63994490	     -1.35553734	      2.04644271	      1.05276012	      0.60799924	    -29.65048597	     -5.95400247	    -11.30572449	     22.25428196	      0.00000000	      0.00000000	    -34.39203734	     -9.84598948	     12.74506434	      7.24259429	    -14.68626091	     13.38012437	      0.00000000	      0.00000000	     -1.41772263	      1.35276181	    -22.02276538	     -9.31957666	      7.09180642
      0.77000000	      6.64329318	      7.27147551	     -1.23766339	      2.06246277	      1.05271229	      0.60777929	    -29.50807901	     -5.51298476	    -10.46479305	     23.47412499	      0.00000000	      0.00000000	    -34.24950898	    -10.76599955	     12.27286799	      7.05268707	    -15.41256937	     10.56267586	      0.00000000	      0.00000000	     -1.29588069	      4.48804859	    -21.76960272	     -8.97547197	      7.20562469
      0.77500000	      6.54105088	      6.88802495	     -0.94974293	      2.07845533	      1.05232500	      0.60743369	    -29.39642400	     -4.90284603	     -9.29481556	     24.72624921	      0.00000000	      0.00000000	    -33.83353334	    -11.28627522	     11.91418571	      6.83198001	    -16.10545356	      8.17867880	      0.00000000	      0.00000000	     -0.76133428	      8.03626149	    -21.60700976	     -8.56807108	      7.11082713
      0.78000000	      6.44737716	      6.61997254	     -0.82937347	      2.09460908	      1.05165869	      0.60686513	    -29.22055261	     -4.55590832	     -8.37675121	     26.18608029	      0.00000000	      0.00000000	    -32.98921291	    -11.65773551	     11.48438897	      6.82953143	    -16.33993089	      5.70067411	      0.00000000	      0.00000000	     -0.54319889	     10.56039362	    -21.36141044	     -8.27686804	      7.09576062
      0.78500000	      6.45900495	      6.30800335	     -0.75237539	      2.11040250	      1.05085268	      0.60654163	    -28.94889619	     -4.23269105	     -7.63417482	     28.01142761	      0.00000000	      0.00000000	    -32.24737431	    -11.92313576	     11.19855587	      6.64250268	    -17.35402599	      3.99782407	      0.00000000	      0.00000000	      0.16877479	     13.97266678	    -21.33095898	     -7.99123608	      7.30928953
      0.79000000	      6.39889836	      5.95566502	     -0.55903926	      2.12606891	      1.04984494	      0.60609886	    -28.60476281	     -3.79253344	     -6.91006726	     29.76044046	      0.00000000	      0.00000000	    -31.13969083	    -12.08805842	     10.98820289	      6.47588399	    -18.00309947	      2.40192298	      0.00000000	      0.00000000	      0.91446319	     16.88877993	    -21.26277989	     -7.59267250	      7.07584086
      0.79500000	      6.44526255	      5.75337827	     -0.33588967	      2.14161459	      1.04872309	      0.60536339	    -28.28922995	     -3.56425796	     -6.50550165	     31.67620287	      0.00000000	      0.00000000	    -30.41953071	    -12.24213908	     10.64747421	      6.53999853	    -17.46964521	      0.86685992	      0.00000000	      0.00000000	      1.39814681	     18.04015164	    -21.33219776	     -7.35993685	      7.06887231
      0.80000000	      6.45066450	      5.56162213	     -0.03468630	      2.15712429	      1.04737230	      0.60487770	    -27.90046134	     -3.33508124	     -6.33643761	     33.76382860	      0.00000000	      0.00000000	    -28.56158754	    -11.66176515	     10.61015095	      6.48068228	    -17.97159203	      0.04505646	      0.00000000	      0.00000000	      1.81966858	     20.29573779	    -21.33682779	     -7.12993322	      6.78339087
      0.80500000	      6.62536619	      5.43519929	      0.01260962	      2.17264884	      1.04592525	      0.60441538	    -27.64732962	     -3.31479673	     -6.13769564	     35.68870003	      0.00000000	      0.00000000	    -27.97337339	    -11.74667454	     10.28208177	      6.54118921	    -17.86051927	     -0.77205657	      0.00000000	      0.00000000	      2.63373891	     20.96891605	    -21.53313357	     -7.05331694	      6.84084868
      0.81000000	      6.73683700	      5.25218751	      0.20272290	      2.18787450	      1.04439090	      0.60404856	    -27.27887784	     -3.16557233	     -6.13080502	     37.72834826	      0.00000000	      0.00000000	    -27.03119074	    -11.62969866	     10.15254069	      6.45967427	    -17.76387782	     -1.29388949	      0.00000000	      0.00000000	      3.04830141	     22.16254524	    -21.67468960	     -6.85510780	      6.62239138
      0.81500000	      6.79692347	      5.19523905	      0.38405736	      2.20307322	      1.04250944	      0.60378013	    -26.80600206	     -3.19055546	     -6.20117706	     39.78529999	      0.00000000	      0.00000000	    -26.14661381	    -11.64526489	     10.22576660	      6.48590116	    -17.84000380	     -1.33609073	      0.00000000	      0.00000000	      3.34594058	     22.68030645	    -21.81129748	     -6.83000330	      6.50474130
      0.82000000	      6.98298145	      5.22922727	      0.47927332	      2.21831322	      1.04061227	      0.60391849	    -26.43670906	     -3.27804362	     -6.26241060	     41.96814270	      0.00000000	      0.00000000	    -24.97376398	    -12.07305267	     10.13584875	      6.54401331	    -17.67292169	     -1.14993936	      0.00000000	      0.00000000	      3.56111669	     23.00203956	    -22.07213529	     -6.94446557	      6.32893578
      0.82500000	      7.31459840	      5.16986487	      0.59314598	      2.23332354	      1.03898294	      0.60408224	    -26.20514554	     -3.32446606	     -6.44820948	     43.86973400	      0.00000000	      0.00000000	    -24.87206240	    -12.06855363	      9.91208567	      6.46710796	    -17.52766510	     -0.81959088	      0.00000000	      0.00000000	      3.72302052	     23.06284807	    -22.51713459	     -6.92778940	      6.23583412
      0.83000000	      7.51429922	      5.32036021	      0.77174193	      2.24848172	      1.03653320	      0.60389672	    -25.83771131	     -3.65433290	     -6.96917809	     46.03246125	      0.00000000	      0.00000000	    -24.08000526	    -12.27642127	      9.72915106	      6.65546865	    -16.97487950	     -0.49784760	      0.00000000	      0.00000000	      4.36617247	     23.08555707	    -22.79881615	     -7.19255688	      5.94191339
      0.83500000	      7.57415206	      5.46976816	      0.83378902	      2.26345052	      1.03391692	      0.60427573	    -25.23444300	     -3.95830570	     -7.11003665	     48.24962918	      0.00000000	      0.00000000	    -23.33601321	    -12.35639040	      9.77469420	      6.78379312	    -16.54327207	      0.07376005	      0.00000000	      0.00000000	      4.73277014	     22.81844958	    -22.93998430	     -7.46339296	      5.60149987
      0.84000000	      7.98540152	      5.44376169	      0.94881723	      2.27832577	      1.03198614	      0.60417474	    -25.02577419	     -4.05841210	     -7.21097867	     50.06029836	      0.00000000	      0.00000000	    -23.40985870	    -12.35567358	      9.43827440	      6.72010144	    -16.15583586	      0.76032776	      0.00000000	      0.00000000	      4.65547542	     22.77545603	    -23.50870112	     -7.47758055	      5.55315074
      0.84500000	      8.61480799	      6.04120147	      1.11400472	      2.29322789	      1.02919538	      0.60379413	    -25.07658097	     -5.02886772	     -8.33964343	     52.31287768	      0.00000000	      0.00000000	    -22.60219138	    -12.83398265	      8.75425027	      7.39280089	    -15.10812399	      1.50712291	      0.00000000	      0.00000000	      5.61674436	     21.88143530	    -24.29887447	     -8.09370899	      5.08022360
      0.85000000	      9.06842677	      6.52560181	      1.18879011	      2.30788392	      1.02650670	      0.60347571	    -24.86731860	     -5.74707742	     -8.67880297	     54.44185445	      0.00000000	      0.00000000	    -22.09271738	    -13.04135419	      8.16118977	      7.97788822	    -13.64477123	      2.00842085	      0.00000000	      0.00000000	      4.72748341	     19.44270583	    -24.96147687	     -8.59329169	      4.32498337
      0.85500000	      9.51320583	      6.56205413	      1.26020195	      2.32266906	      1.02373410	      0.60362137	    -24.60567944	     -5.94809673	     -8.72864302	     56.37026333	      0.00000000	      0.00000000	    -22.16843423	    -13.10702636	      7.81269947	      7.88899836	    -13.20803445	      3.26748127	      0.00000000	      0.00000000	      4.36246082	     19.42431093	    -25.52171550	     -8.69122302	      4.29350596
      0.86000000	      9.84338957	      7.38577161	      1.32863075	      2.33739125	      1.02013917	      0.60310078	    -24.18792435	     -7.17035748	     -9.44668834	     58.84360097	      0.00000000	      0.00000000	    -21.13389375	    -14.45796759	      7.60914115	      8.88236135	    -13.10280993	      4.55829148	      0.00000000	      0.00000000	      3.16151205	     17.19685668	    -26.04365818	     -9.54649848	      3.35580749
      0.86500000	     10.35038512	      7.80069424	      1.41324256	      2.35208609	      1.01656938	      0.60283472	    -23.97666415	     -7.85984867	     -9.82680916	     60.91993354	      0.00000000	      0.00000000	    -21.14027712	    -15.03758994	      7.25752119	      9.35755027	    -12.82475328	      5.94551211	      0.00000000	      0.00000000	      1.36692624	     14.73206665	    -26.68897354	     -9.94928160	      2.98732490
      0.87000000	     10.46362265	      8.15605652	      1.53713164	      2.36679320	      1.01248044	      0.60265750	    -23.29365492	     -8.42255373	    -10.01822893	     63.09362832	      0.00000000	      0.00000000	    -20.67632500	    -15.72005215	      7.41677756	      9.77255896	    -12.99377024	      7.61365180	      0.00000000	      0.00000000	     -0.18051371	     12.62338905	    -26.92171255	    -10.33174863	      2.54638353
      0.87500000	     11.04910293	      8.61760213	      1.83836127	      2.38114562	      1.00879155	      0.60177340	    -23.13470167	     -9.17222763	    -10.71278853	     65.25614388	      0.00000000	      0.00000000	    -20.44036375	    -16.46813386	      6.91514722	     10.40604619	    -12.62030616	      8.98407937	      0.00000000	      0.00000000	     -1.87809545	      9.79458325	    -27.77334096	    -10.62733771	      1.97846429
      0.88000000	     11.19802568	      8.96692892	      2.00285598	      2.39575145	      1.00459623	      0.60156054	    -22.39113796	     -9.73863050	    -10.93501873	     67.39591727	      0.00000000	      0.00000000	    -19.99039536	    -17.30123654	      7.13946564	     10.73883659	    -12.85932445	     11.02055053	      0.00000000	      0.00000000	     -2.61767728	      7.81009855	    -28.02119799	    -10.96091778	      1.54068008
      0.88500000	     11.34507838	      9.49277471	      1.97261470	      2.40991354	      1.00022887	      0.60161675	    -21.55896550	    -10.48519040	    -10.74675129	     69.65083123	      0.00000000	      0.00000000	    -19.22382238	    -18.50087786	      7.44118622	     11.20567436	    -13.46915939	     13.14948786	      0.00000000	      0.00000000	     -3.36086345	      5.84411417	    -28.35724160	    -11.54248563	      0.92022493
      0.89000000	     11.30891396	     10.05453565	      2.33730547	      2.42374430	      0.99595676	      0.60061711	    -20.54974973	    -11.30346964	    -11.05589964	     71.80649796	      0.00000000	      0.00000000	    -18.93726621	    -19.13389240	      8.08778831	     11.77840326	    -13.49617725	     15.69990279	      0.00000000	      0.00000000	     -3.38100729	      3.17810880	    -28.58801926	    -12.00167785	      0.20399821
      0.89500000	     11.48689310	     10.69103961	      2.79408305	      2.43692592	      0.99189383	      0.59981476	    -19.73439877	    -12.14950379	    -11.42050957	     74.08665469	      0.00000000	      0.00000000	    -18.19942349	    -19.72223806	      8.61495268	     12.43508730	    -12.84373669	     18.59867650	      0.00000000	      0.00000000	     -3.13097824	      0.56110060	    -29.17983829	    -12.43571952	     -0.70939716
      0.90000000	     11.34241107	     11.44649901	      3.38085764	      2.44981026	      0.98781345	      0.59886920	    -18.53520711	    -13.03594095	    -11.73371391	     76.27817274	      0.00000000	      0.00000000	    -17.51230551	    -20.47308744	      9.64731411	     13.23776312	    -12.24078011	     21.91279285	      0.00000000	      0.00000000	     -2.43290863	     -0.94224723	    -29.47547944	    -13.00453237	     -1.82361604
      0.90500000	     11.20295999	     11.96360862	      3.66136907	      2.46340198	      0.98368819	      0.59886109	    -17.19126701	    -13.68548847	    -11.54448701	     78.48850226	      0.00000000	      0.00000000	    -16.83979183	    -21.46743994	     10.78128417	     13.63121893	    -12.08993848	     25.52785298	      0.00000000	      0.00000000	     -1.49157535	     -2.84505090	    -29.64321259	    -13.50621841	     -2.55416221
      0.91000000	     11.50985525	     12.42000625	      3.96429977	      2.47684818	      0.98039172	      0.59873152	    -16.41303407	    -14.12090751	    -11.38777653	     80.26862547	      0.00000000	      0.00000000	    -16.31462488	    -22.15875479	     11.31053420	     14.05931686	    -11.29452609	     28.95172758	      0.00000000	      0.00000000	      0.04400202	     -4.91758296	    -30.32196374	    -13.84467150	     -3.42055434
      0.91500000	     11.73252846	     12.82246385	      4.49481650	      2.49013048	      0.97717852	      0.59823610	    -15.57304021	    -14.52223877	    -11.46834207	     82.03831709	      0.00000000	      0.00000000	    -15.88361299	    -22.69528637	     11.84634735	     14.55557492	    -10.11478682	     32.24386668	      0.00000000	      0.00000000	      0.80919753	     -7.68260434	    -30.99713992	    -13.96979597	     -4.47534298
      0.92000000	     12.33206910	     13.16898769	      4.84800069	      2.50348539	      0.97467735	      0.59780530	    -15.06160343	    -14.90310617	    -11.40258778	     83.57114257	      0.00000000	      0.00000000	    -15.61661810	    -22.81712382	     11.67282423	     15.11089809	     -8.68693766	     35.02712703	      0.00000000	      0.00000000	      2.01784217	     -9.48687197	    -32.04281192	    -14.04864143	     -5.21038244
      0.92500000	     12.58293664	     13.34993387	      5.24129604	      2.51693253	      0.97224569	      0.59761247	    -14.12533534	    -15.02960882	    -11.28876726	     85.00392652	      0.00000000	      0.00000000	    -15.02816459	    -22.93935769	     11.70849152	     15.52747774	     -7.39764328	     37.52428949	      0.00000000	      0.00000000	      2.98601690	    -11.03448106	    -32.65516695	    -13.98992952	     -6.19383183
      0.93000000	     12.80379162	     13.35805136	      5.82822188	      2.53044898	      0.96998554	      0.59698870	    -13.17981994	    -15.06030153	    -11.35113799	     86.33549149	      0.00000000	      0.00000000	    -14.80658555	    -22.99355529	     11.43741911	     15.76127293	     -6.21823549	     39.52409929	      0.00000000	      0.00000000	      4.11849810	    -12.13765631	    -33.21602545	    -13.64825267	     -6.80302404
      0.93500000	     13.07170106	     13.23479987	      5.84289589	      2.54460191	      0.96862727	      0.59692526	    -12.08811338	    -14.95312171	    -10.69332172	     87.36297059	      0.00000000	      0.00000000	    -14.38440643	    -23.21806637	     10.72263980	     15.71258107	     -5.53053053	     40.68501513	      0.00000000	      0.00000000	      5.28902441	    -12.86109807	    -33.55473900	    -13.38071617	     -7.35598103
      0.94000000	     13.37884842	     13.06519871	      5.74931245	      2.55878082	      0.96722713	      0.59683590	    -10.94128732	    -14.78870783	     -9.95152577	     88.49183769	      0.00000000	      0.00000000	    -14.03023428	    -23.52614707	      9.81798535	     15.60647284	     -4.94609770	     41.61571782	      0.00000000	      0.00000000	      6.65209950	    -13.43346852	    -33.93420854	    -13.09494063	     -7.63178928
      0.94500000	     13.51549578	     12.53372523	      5.81775662	      2.57271416	      0.96570289	      0.59636445	     -9.59302266	    -14.29682866	     -9.25308062	     89.47180212	      0.00000000	      0.00000000	    -13.46616508	    -22.88888801	      9.12330575	     15.07642393	     -4.27799291	     42.68220263	      0.00000000	      0.00000000	      8.54933356	    -13.04259423	    -34.01147844	    -12.40031059	     -7.71213164
      0.95000000	     13.69063024	     12.32649683	      5.39341454	      2.58696560	      0.96443505	      0.59642008	     -8.15950947	    -14.18953403	     -8.27093648	     90.33756672	      0.00000000	      0.00000000	    -13.07482393	    -23.11273844	      8.14609378	     14.87123290	     -4.25474985	     43.09386340	      0.00000000	      0.00000000	      9.94169178	    -13.50053531	    -34.10580257	    -12.26879307	     -7.74728997
      0.95500000	     13.83806754	     12.07978831	      4.94080224	      2.60099904	      0.96314873	      0.59660274	     -6.66196864	    -14.08970369	     -7.16726184	     91.25352529	      0.00000000	      0.00000000	    -12.57731563	    -23.23242945	      7.07416538	     14.65006651	     -4.23188686	     43.26270453	      0.00000000	      0.00000000	     11.37225246	    -13.93580866	    -34.14242522	    -12.04954123	     -7.75669942
      0.96000000	     13.81558437	     11.73686373	      4.50786634	      2.61487907	      0.96193146	      0.59702063	     -4.90391593	    -13.80175553	     -6.14916712	     92.07946069	      0.00000000	      0.00000000	    -12.01557853	    -23.38429512	      6.25669884	     14.27522912	     -4.32937827	     43.55253980	      0.00000000	      0.00000000	     12.77273969	    -14.14349245	    -34.02138311	    -11.82318830	     -7.71536119
      0.96500000	     13.61794686	     11.18924619	      4.43650203	      2.62870573	      0.96096757	      0.59724107	     -3.11913970	    -13.19787542	     -5.40784795	     92.66483454	      0.00000000	      0.00000000	    -11.36987310	    -22.21566822	      5.66723142	     13.60903603	     -4.16342244	     44.05455687	      0.00000000	      0.00000000	     14.41572957	    -13.19492731	    -33.66698795	    -11.31563955	     -7.45095484
      0.97000000	     14.04738172	     10.74606944	      4.13911854	      2.64367147	      0.96144331	      0.59746958	     -2.24432969	    -12.74153678	     -4.88837925	     92.79423414	      0.00000000	      0.00000000	    -10.88102168	    -22.38900223	      3.97085565	     13.14243754	     -4.03958951	     43.78013557	      0.00000000	      0.00000000	     15.57595706	    -13.56472381	    -33.90418209	    -10.84557374	     -7.75385379
      0.97500000	     14.41900855	     10.14593126	      4.00202200	      2.65809287	      0.96213704	      0.59769279	     -1.32326843	    -11.90215502	     -4.29019617	     92.72155097	      0.00000000	      0.00000000	    -10.46233778	    -22.30582489	      2.45318502	     12.47016697	     -3.78713426	     43.66731116	      0.00000000	      0.00000000	     16.56670592	    -13.63536035	    -34.13639184	    -10.13990778	     -7.89431365
      0.98000000	     14.48743050	      9.71575825	      3.76151678	      2.67221346	      0.96284890	      0.59839241	      0.02001203	    -11.30483703	     -3.59708863	     92.73845584	      0.00000000	      0.00000000	    -10.00679359	    -22.29334292	      1.32268558	     11.94250096	     -3.71698026	     43.52536943	      0.00000000	      0.00000000	     17.28263310	    -13.40210814	    -34.08810931	     -9.74770830	     -7.90082445
      0.98500000	     14.38082056	      9.14502603	      3.59343194	      2.68633098	      0.96356342	      0.59894044	      1.54681227	    -10.63634137	     -3.13899195	     92.60075247	      0.00000000	      0.00000000	     -9.65529169	    -22.03600696	      0.34743788	     11.34220564	     -3.49551139	     43.31680190	      0.00000000	      0.00000000	     18.05172355	    -13.31179189	    -33.79176338	     -9.23948057	     -7.82249577
      0.99000000	     14.36937148	      8.86595432	      3.39891975	      2.70075818	      0.96495491	      0.59954128	      2.83217586	    -10.24807885	     -2.71926749	     92.21609092	      0.00000000	      0.00000000	     -9.29340311	    -22.11574075	     -0.93641948	     11.07518455	     -3.11917803	     42.67113320	      0.00000000	      0.00000000	     18.17468836	    -13.24808371	    -33.60364001	     -9.00330830	     -7.91007023
      0.99500000	     14.40999818	      8.37283066	      3.16022494	      2.71492478	      0.96609531	      0.60033589	      4.07591288	     -9.53847053	     -2.19057807	     91.87305812	      0.00000000	      0.00000000	     -8.84538240	    -22.03651821	     -2.19303669	     10.52655390	     -3.04972256	     42.14371943	      0.00000000	      0.00000000	     18.75152148	    -13.25268164	    -33.49896419	     -8.56777170	     -7.98042130
      1.00000000	     14.30014637	      7.97222999	      3.03800390	      2.72903709	      0.96780349	      0.60063828	      5.44569936	     -9.04224131	     -1.79140487	     91.35654593	      0.00000000	      0.00000000	     -8.24303278	    -22.29623658	     -3.37912836	     10.19978047	     -2.55939273	     41.39403073	      0.00000000	      0.00000000	     18.82791876	    -13.23417042	    -33.15304586	     -8.15858265	     -8.08932276
      1.00500000	     14.58336427	      7.34950195	      3.27190162	      2.74391473	      0.97039335	      0.60057678	      5.91404206	     -8.34385780	     -2.11924531	     90.26809182	      0.00000000	      0.00000000	     -7.35040670	    -22.56063063	     -5.06211766	      9.47994089	     -2.07040790	     40.64876729	      0.00000000	      0.00000000	     18.88914215	    -13.31513216	    -33.27690792	     -7.26151598	     -8.54604922
      1.01000000	     14.34821596	      6.99431947	      3.11543443	      2.75815826	      0.97241926	      0.60135547	      7.35852146	     -7.76346486	     -1.73576262	     89.50900276	      0.00000000	      0.00000000	     -7.24797489	    -22.52245928	     -6.22765416	      9.13918527	     -1.78992779	     39.63261645	      0.00000000	      0.00000000	     18.73609154	    -13.25676685	    -32.86974394	     -6.94081802	     -8.71790015
      1.01500000	     14.35717297	      6.51856114	      3.01194607	      2.77277889	      0.97515367	      0.60198826	      8.22973934	     -7.10456882	     -1.54951537	     88.30024840	      0.00000000	      0.00000000	     -7.10645255	    -22.31197954	     -7.66124257	      8.55232991	     -1.94274969	     38.53701494	      0.00000000	      0.00000000	     18.19973543	    -13.30052873	    -32.67048113	     -6.38340810	     -9.09475655
      1.02000000	     14.40819650	      5.99935144	      2.90584073	      2.78725126	      0.97796873	      0.60274163	      9.03467024	     -6.28585013	     -1.42323520	     87.02948190	      0.00000000	      0.00000000	     -6.00360868	    -22.78334572	     -9.10036964	      7.94053150	     -1.94434757	     37.49473789	      0.00000000	      0.00000000	     17.62164271	    -13.32673726	    -32.55567305	     -5.81978121	     -9.43480419
      1.02500000	     14.41588511	      5.48089271	      2.85651285	      2.80211590	      0.98123124	      0.60329477	      9.73307048	     -5.58850388	     -1.39215868	     85.51551154	      0.00000000	      0.00000000	     -5.79299820	    -23.08568214	    -10.54213969	      7.31967225	     -1.82610486	     36.37531807	      0.00000000	      0.00000000	     16.75312424	    -13.15363593	    -32.31997948	     -5.25858739	     -9.72864203
      1.03000000	     14.59726564	      5.00457493	      2.77916896	      2.81722330	      0.98528855	      0.60393632	     10.10136908	     -4.90485158	     -1.42895161	     83.72221784	      0.00000000	      0.00000000	     -5.49426322	    -23.40242807	    -12.16459319	      6.68212022	     -1.98632706	     35.24582846	      0.00000000	      0.00000000	     15.58908416	    -13.07493267	    -32.27539768	     -4.67459208	    -10.09996539
      1.03500000	     14.62595683	      4.54973861	      2.71751079	      2.83249605	      0.98910462	      0.60444128	     10.62385412	     -4.44927348	     -1.63752615	     81.87655887	      0.00000000	      0.00000000	     -5.41723609	    -23.31834397	    -13.64032085	      6.11869770	     -1.86289788	     34.01944818	      0.00000000	      0.00000000	     14.50599129	    -12.75104023	    -32.03840647	     -4.08664037	    -10.42520071
      1.04000000	     14.76590157	      4.08958886	      2.56994247	      2.84730316	      0.99291756	      0.60526680	     11.02137280	     -3.81759870	     -1.66518778	     80.03125307	      0.00000000	      0.00000000	     -4.83262156	    -23.80161650	    -15.08534166	      5.45711780	     -2.43982623	     32.96245263	      0.00000000	      0.00000000	     13.08064786	    -12.47426719	    -31.99970708	     -3.57420337	    -10.80019368
      1.04500000	     14.75510713	      3.66965236	      2.32017269	      2.86236061	      0.99675433	      0.60623003	     11.55410316	     -3.14263693	     -1.44349551	     78.07244260	      0.00000000	      0.00000000	     -4.53410165	    -24.09989840	    -16.38431591	      4.91018203	     -2.74982827	     31.91396922	      0.00000000	      0.00000000	     11.27622942	    -11.90228175	    -31.70122564	     -3.16012688	    -10.90628532
      1.05000000	     14.89501363	      3.18412339	      2.15556453	      2.87747263	      1.00104812	      0.60711811	     11.79664483	     -2.53832362	     -1.47517951	     75.88517294	      0.00000000	      0.00000000	     -4.83330492	    -23.87506047	    -17.81524198	      4.23548023	     -3.22203801	     30.80923885	      0.00000000	      0.00000000	      9.61492084	    -11.30036883	    -31.61045363	     -2.60337041	    -11.18397520
      1.05500000	     14.98327026	      2.20657756	      2.47712294	      2.89359368	      1.00584762	      0.60744419	     11.74477607	     -1.47343666	     -2.23498351	     73.18891829	      0.00000000	      0.00000000	     -4.73265174	    -24.48406150	    -19.18910310	      2.84927391	     -3.72799537	     29.73926172	      0.00000000	      0.00000000	      7.15062735	    -10.86647460	    -31.35392055	     -1.33454170	    -11.55194224
      1.06000000	     14.78899803	      1.79461360	      2.16338303	      2.90852854	      1.00995718	      0.60849380	     12.28566383	     -0.95406103	     -2.16011453	     70.82847603	      0.00000000	      0.00000000	     -4.53547561	    -24.64232046	    -20.11329104	      2.35355610	     -4.31783501	     28.82733065	      0.00000000	      0.00000000	      5.39338144	    -10.39617953	    -30.96464881	     -0.93981335	    -11.96988991
      1.06500000	     14.72359231	      1.32474244	      1.92656234	      2.92426203	      1.01404304	      0.60954309	     12.51380842	     -0.36230969	     -2.24769882	     68.31179224	      0.00000000	      0.00000000	     -4.33911286	    -24.68304702	    -21.21941183	      1.73123139	     -4.97946009	     27.89394570	      0.00000000	      0.00000000	      2.98017325	     -9.75098571	    -30.60735664	     -0.43277376	    -12.18926696
      1.07000000	     14.42566653	      0.96484882	      1.77553790	      2.93936968	      1.01829959	      0.61052990	     12.94355604	      0.09451252	     -2.32441080	     65.70702001	      0.00000000	      0.00000000	     -4.11111608	    -24.75282510	    -21.96736854	      1.18058210	     -5.61203329	     26.98943674	      0.00000000	      0.00000000	      0.52393037	     -8.97015820	    -30.05756082	     -0.02292253	    -12.41760421
      1.07500000	     14.20865467	      0.50648034	      1.79323038	      2.95468789	      1.02251215	      0.61145344	     13.11997728	      0.64495180	     -2.62732775	     62.83337034	      0.00000000	      0.00000000	     -4.03045193	    -24.68658564	    -22.72674152	      0.45592771	     -6.24602315	     26.16827442	      0.00000000	      0.00000000	     -1.85987621	     -8.29795659	    -29.58899848	      0.55432822	    -12.79610398
      1.08000000	     14.42235811	     -0.16403918	      1.58733777	      2.97021756	      1.02686572	      0.61253521	     12.71063216	      1.45083679	     -2.93699459	     59.77420135	      0.00000000	      0.00000000	     -4.05413724	    -24.99340580	    -24.13992172	     -0.42753437	     -7.50992137	     24.98582085	      0.00000000	      0.00000000	     -4.53148517	     -7.48522278	    -29.59772841	      1.30919056	    -12.90271908
      1.08500000	     13.98552231	     -0.52921124	      1.39665330	      2.98595904	      1.03065056	      0.61369189	     12.99166430	      1.92703120	     -3.12076674	     56.73871475	      0.00000000	      0.00000000	     -3.92148712	    -24.93181342	    -24.62826820	     -0.94402353	     -8.32084629	     24.27092575	      0.00000000	      0.00000000	     -6.92027304	     -6.79033346	    -28.82164752	      1.68382240	    -13.03721432
      1.09000000	     13.68030916	     -1.01124835	      1.19979336	      3.00208095	      1.03423634	      0.61486856	     13.01299933	      2.54390247	     -3.39514410	     53.57743395	      0.00000000	      0.00000000	     -3.77318782	    -24.97289046	    -25.29626090	     -1.60985721	     -9.38881700	     23.49974625	      0.00000000	      0.00000000	     -9.36663661	     -5.96686512	    -28.16299604	      2.20419827	    -13.20359918
      1.09500000	     13.59472187	     -1.52604019	      1.08939418	      3.01791799	      1.03807676	      0.61580475	     12.69243481	      3.15296585	     -3.85593448	     50.23639095	      0.00000000	      0.00000000	     -3.86112889	    -24.78326993	    -26.15751808	     -2.33755002	    -10.46965358	     22.79361967	      0.00000000	      0.00000000	    -11.92948895	     -5.02925761	    -27.79819366	      2.80724345	    -13.35510940
      1.10000000	     12.94094084	     -1.80491969	      0.83282980	      3.03389235	      1.04119805	      0.61701691	     12.99022471	      3.56126058	     -3.92427002	     46.91738819	      0.00000000	      0.00000000	     -3.81101909	    -24.38810990	    -26.38529631	     -2.71200430	    -11.11220079	     22.09840731	      0.00000000	      0.00000000	    -14.01406804	     -4.25769094	    -26.77894225	      3.15169924	    -13.42351690
      1.10500000	     12.62572507	     -2.06787010	      0.56461232	      3.04983974	      1.04438688	      0.61843115	     12.82762676	      3.94304109	     -4.30829829	     43.51494760	      0.00000000	      0.00000000	     -3.66982215	    -23.81847365	    -26.88990836	     -3.13284777	    -12.23434006	     21.56670979	      0.00000000	      0.00000000	    -16.28434204	     -3.52288950	    -26.15408268	      3.37763713	    -13.50092700
      1.11000000	     12.43659935	     -2.48259472	      0.48653070	      3.06581303	      1.04730680	      0.61932645	     12.47372798	      4.41761772	     -4.99580682	     40.04661691	      0.00000000	      0.00000000	     -3.75017837	    -22.90017976	    -27.48559038	     -3.74327386	    -13.28524170	     21.15049681	      0.00000000	      0.00000000	    -18.34892512	     -3.06396188	    -25.65737282	      3.94023155	    -13.61034713
      1.11500000	     12.50158977	     -2.89464760	      0.59693187	      3.08173614	      1.05061694	      0.61974444	     11.63622717	      4.80257939	     -6.04588001	     36.22591102	      0.00000000	      0.00000000	     -3.81067239	    -21.53853539	    -28.30893325	     -4.32847927	    -13.66234016	     20.67617010	      0.00000000	      0.00000000	    -20.37199661	     -3.01743708	    -25.48065418	      4.54114952	    -13.74053965
      1.12000000	     12.09693232	     -2.95665796	      0.34185335	      3.09774271	      1.05294766	      0.62094935	     11.46999003	      4.92744303	     -6.82753344	     32.78677541	      0.00000000	      0.00000000	     -3.68705182	    -19.87882497	    -28.58652254	     -4.44784355	    -13.97966586	     20.31754801	      0.00000000	      0.00000000	    -22.55617008	     -2.64566667	    -24.72974162	      4.62280184	    -13.76792745
      1.12500000	     11.88207535	     -2.93338872	      0.24670141	      3.11343427	      1.05535853	      0.62196832	     11.06229042	      4.89514391	     -7.71909400	     29.42831194	      0.00000000	      0.00000000	     -3.36486740	    -17.31936045	    -28.90917924	     -4.55360509	    -14.12995283	     20.20204795	      0.00000000	      0.00000000	    -24.38917457	     -2.97214404	    -24.31316215	      4.64597713	    -13.92249706
      1.13000000	     11.81172857	     -2.80105947	      0.18999106	      3.12870564	      1.05724700	      0.62278824	     10.58736535	      4.76547524	     -8.67754465	     26.31254635	      0.00000000	      0.00000000	     -2.78075527	    -14.49767156	    -29.24687733	     -4.44905678	    -13.75034994	     20.27169583	      0.00000000	      0.00000000	    -25.70707106	     -3.82250846	    -24.08829268	      4.58524106	    -14.16863545
      1.13500000	     11.58122544	     -2.61829584	      0.07236368	      3.14392859	      1.05891215	      0.62370529	     10.25892851	      4.60482472	     -9.57764589	     23.26211837	      0.00000000	      0.00000000	     -1.92860419	    -11.42254715	    -29.36060928	     -4.30201862	    -13.24632690	     20.41420845	      0.00000000	      0.00000000	    -27.77000575	     -4.26639361	    -23.67386495	      4.44307477	    -14.23110869
      1.14000000	     11.47031050	     -2.53461976	     -0.08948613	      3.15948966	      1.06002034	      0.62480013	      9.84894631	      4.60291328	    -10.52545691	     20.40021530	      0.00000000	      0.00000000	     -1.62728709	     -8.18516744	    -29.50223796	     -4.28440742	    -13.00105561	     20.86500575	      0.00000000	      0.00000000	    -29.42044379	     -4.76683413	    -23.38682291	      4.38653190	    -14.21618499
      1.14500000	     11.11427125	     -2.38813992	     -0.09648490	      3.17485072	      1.06097388	      0.62555613	      9.72434450	      4.47757472	    -11.68169628	     17.66714933	      0.00000000	      0.00000000	     -1.38493305	     -4.84868803	    -29.22681552	     -4.23521173	    -12.25970471	     21.46484706	      0.00000000	      0.00000000	    -31.15098777	     -5.82935761	    -22.78430599	      4.29157643	    -14.45889091
      1.15000000	     10.92988001	     -2.22440656	     -0.18894647	      3.18988996	      1.06146970	      0.62657992	      9.53231496	      4.30496692	    -12.63750540	     15.36647134	      0.00000000	      0.00000000	     -0.77465626	     -0.82541428	    -29.01210110	     -4.16493095	    -11.58102528	     22.46499129	      0.00000000	      0.00000000	    -32.54332808	     -6.81598291	    -22.47908921	      4.16040802	    -14.50230683
      1.15500000	     10.75558546	     -1.93369573	     -0.35426505	      3.20488329	      1.06161080	      0.62765992	      9.32548930	      4.13612254	    -13.05620329	     13.12265963	      0.00000000	      0.00000000	     -0.04176042	      2.44775108	    -28.76237474	     -3.86485286	    -10.53851775	     23.52930200	      0.00000000	      0.00000000	    -33.61484467	     -7.90145679	    -22.13441136	      3.86351062	    -14.54431406
      1.16000000	     10.48951818	     -1.85912203	     -0.37939524	      3.21990186	      1.06157217	      0.62859894	      9.17790521	      4.15711665	    -13.54634183	     10.87479251	      0.00000000	      0.00000000	      0.43647708	      5.40074823	    -28.28861667	     -3.87754677	     -9.53669458	     24.97853887	      0.00000000	      0.00000000	    -33.99476649	     -8.65934988	    -21.72562922	      3.83237758	    -14.47379514
      1.16500000	     10.39598011	     -1.73177870	     -0.34131496	      3.23474430	      1.06134249	      0.62969025	      8.83864754	      4.21431021	    -13.55864053	      8.72268056	      0.00000000	      0.00000000	      0.77852786	      7.72139266	    -27.85849562	     -3.90196518	     -8.58008001	     26.66783611	      0.00000000	      0.00000000	    -33.98149500	     -9.66805661	    -21.53383558	      3.79724702	    -14.64269570
      1.17000000	     10.31604644	     -1.52774338	     -0.49061946	      3.24943818	      1.06084866	      0.63081744	      8.58054017	      4.15238515	    -13.48860704	      6.90930193	      0.00000000	      0.00000000	      1.14631872	      9.96242734	    -27.50477851	     -3.67824952	     -7.60799072	     28.29876444	      0.00000000	      0.00000000	    -33.79553856	    -10.63881002	    -21.40177883	      3.56772836	    -14.46889238
      1.17500000	     10.35659728	     -1.41682073	     -0.53398324	      3.26394337	      1.06020292	      0.63197910	      8.27608105	      4.23572085	    -13.37112403	      5.34242921	      0.00000000	      0.00000000	      1.41112157	     11.12308759	    -27.23410389	     -3.62251487	     -6.50559150	     29.93952083	      0.00000000	      0.00000000	    -33.58001426	    -11.31192729	    -21.37025221	      3.48066594	    -14.22520954
      1.18000000	     10.53252113	     -1.20134204	     -0.59228003	      3.27835336	      1.05939109	      0.63304346	      7.80006690	      4.14009879	    -13.10242998	      3.78979283	      0.00000000	      0.00000000	      1.38657696	     12.64707596	    -27.00122677	     -3.47551519	     -5.64776319	     31.88933934	      0.00000000	      0.00000000	    -32.82963648	    -12.13409996	    -21.57762134	      3.30843449	    -14.10717835
      1.18500000	     10.62785336	     -1.14904655	     -0.82500927	      3.29277724	      1.05837768	      0.63428243	      7.54626284	      4.24574579	    -12.56034901	      2.66729873	      0.00000000	      0.00000000	      1.80230367	     13.97588912	    -26.72436298	     -3.40237174	     -5.10703114	     33.79062050	      0.00000000	      0.00000000	    -31.99226992	    -12.97121740	    -21.61869152	      3.21366445	    -13.88286490
      1.19000000	     10.98188879	     -1.09008827	     -0.75771055	      3.30757316	      1.05763002	      0.63509172	      7.01185947	      4.27372531	    -12.59440421	      1.72284974	      0.00000000	      0.00000000	      1.80804410	     15.07636604	    -26.66583726	     -3.46223897	     -4.36968079	     35.71645793	      0.00000000	      0.00000000	    -31.27885447	    -13.67379174	    -21.98510009	      3.25418667	    -13.74125357
      1.19500000	     11.13991306	     -0.77550898	     -1.19155297	      3.32139226	      1.05609631	      0.63636393	      6.99700118	      4.04750250	    -12.02375744	      1.40706897	      0.00000000	      0.00000000	      2.28418133	     15.48704721	    -26.34769073	     -3.01902565	     -3.96963403	     37.75222024	      0.00000000	      0.00000000	    -30.25947148	    -14.46120622	    -22.27645584	      2.88575107	    -13.45552099
      1.20000000	     11.48088789	     -0.93504536	     -1.23967684	      3.33588897	      1.05486071	      0.63714868	      6.72097229	      4.23093670	    -11.95169584	      1.26096157	      0.00000000	      0.00000000	      2.91167738	     15.88669252	    -26.22415224	     -3.23629718	     -3.57123797	     39.80451236	      0.00000000	      0.00000000	    -29.42928881	    -15.25522607	    -22.55144064	      3.04138495	    -13.05424250
      1.20500000	     11.66920331	     -0.64247964	     -1.67128873	      3.34962927	      1.05280469	      0.63829160	      6.89782687	      3.97676182	    -11.57931734	      1.66678043	      0.00000000	      0.00000000	      3.55215302	     15.99051166	    -25.84348287	     -2.83268201	     -3.35548939	     41.92927556	      0.00000000	      0.00000000	    -28.31514324	    -16.27628356	    -22.86845892	      2.70578287	    -12.68088266
      1.21000000	     11.89685586	     -0.62961899	     -1.85615447	      3.36375905	      1.05092349	      0.63921666	      6.90849767	      3.93765819	    -11.21415844	      2.10695548	      0.00000000	      0.00000000	      4.26718763	     16.14473049	    -25.52051082	     -2.87647888	     -3.21686738	     44.08364326	      0.00000000	      0.00000000	    -27.48577391	    -17.03042369	    -23.11662959	      2.68656222	    -12.22747720
      1.21500000	     12.23229295	     -0.61796826	     -2.11994991	      3.37762696	      1.04885366	      0.64000215	      6.95805691	      3.90613306	    -11.27328376	      2.86827561	      0.00000000	      0.00000000	      4.81790452	     16.14884324	    -25.27829404	     -2.84318154	     -3.01302104	     46.28238653	      0.00000000	      0.00000000	    -26.44110306	    -17.99879875	    -23.54776510	      2.68372551	    -11.80344994
      1.22000000	     12.64344142	     -0.54888867	     -2.36876752	      3.39152498	      1.04682393	      0.64084265	      6.79158015	      3.77887465	    -11.01371152	      3.50566469	      0.00000000	      0.00000000	      4.93972405	     16.18334048	    -25.12816446	     -2.81388070	     -2.92890903	     48.16821220	      0.00000000	      0.00000000	    -26.53668507	    -18.05839143	    -24.09865216	      2.69606358	    -11.71309981
      1.22500000	     13.09238496	     -0.74190294	     -2.46245216	      3.40545491	      1.04436860	      0.64148098	      6.62188973	      3.90861323	    -10.62924984	      4.50934295	      0.00000000	      0.00000000	      6.42569897	     15.71583846	    -24.95035420	     -3.16357683	     -3.03292657	     50.40753172	      0.00000000	      0.00000000	    -25.37505902	    -19.01550406	    -24.63362231	      2.92101762	    -11.27169178
      1.23000000	     13.43803226	     -0.94684412	     -2.53944884	      3.41942686	      1.04152545	      0.64227667	      6.55683868	      4.05846102	    -10.27797075	      5.51347595	      0.00000000	      0.00000000	      6.89948218	     15.51055318	    -24.67324257	     -3.52495985	     -3.07972717	     52.54000780	      0.00000000	      0.00000000	    -24.61970661	    -19.82363521	    -25.07378385	      3.18623326	    -10.95794989
      1.23500000	     13.86366930	     -0.94318564	     -2.78008683	      3.43290038	      1.03873467	      0.64290895	      6.37881664	      3.92952724	     -9.78397318	      6.41774581	      0.00000000	      0.00000000	      6.79960911	     15.57410835	    -24.40874373	     -3.61782604	     -3.07048670	     54.64352610	      0.00000000	      0.00000000	    -24.61985702	    -20.00888068	    -25.67688406	      3.20342400	    -10.89787769
      1.24000000	     14.07542044	     -1.21303277	     -2.83375103	      3.44676339	      1.03545215	      0.64327356	      6.48586174	      4.12741517	     -9.42698360	      7.65181102	      0.00000000	      0.00000000	      7.12635475	     15.13475514	    -23.92545930	     -4.06317447	     -3.18092658	     56.99501509	      0.00000000	      0.00000000	    -23.27051740	    -21.29765225	    -25.95794839	      3.60006332	    -10.53622229
      1.24500000	     14.56006383	     -1.18167349	     -2.95808705	      3.46019072	      1.03234371	      0.64405767	      6.21869420	      3.99743458	     -8.91051393	      8.74843727	      0.00000000	      0.00000000	      6.74907472	     15.17420308	    -23.60545611	     -4.22511859	     -3.14618810	     59.12318323	      0.00000000	      0.00000000	    -23.27764622	    -21.48681850	    -26.59856387	      3.57577883	    -10.47693449
      1.25000000	     14.59023325	     -1.59358055	     -3.07576711	      3.47393182	      1.02859876	      0.64440169	      6.71463712	      4.33743893	     -9.46426653	     10.56625280	      0.00000000	      0.00000000	      5.84100346	     14.08445083	    -22.86408905	     -4.86049111	     -3.42352671	     61.42621902	      0.00000000	      0.00000000	    -22.28562433	    -22.51620482	    -26.68871726	      4.12094763	     -9.91387809
      1.25500000	     14.68149853	     -1.79221936	     -2.95015748	      3.48771377	      1.02465997	      0.64505865	      6.97695390	      4.54734440	     -9.70297961	     11.97107400	      0.00000000	      0.00000000	      4.19667686	     12.25021239	    -22.09807778	     -5.36583912	     -3.24797980	     63.69279637	      0.00000000	      0.00000000	    -21.70488896	    -23.27972739	    -26.82842836	      4.42188522	     -9.74036186
      1.26000000	     14.96742600	     -2.29369171	     -2.60647853	      3.50153144	      1.02081253	      0.64498655	      6.84609543	      5.07847899	     -9.91545919	     13.11911071	      0.00000000	      0.00000000	      1.75960149	     10.29405280	    -21.49283037	     -6.31186486	     -3.06385812	     65.97385590	      0.00000000	      0.00000000	    -21.29606340	    -23.73791155	    -27.18479940	      5.25592967	     -9.63321108
      1.26500000	     15.10050459	     -2.43495619	     -2.69210236	      3.51492039	      1.01633286	      0.64558908	      7.26152197	      5.23068090	    -10.27444399	     15.20322561	      0.00000000	      0.00000000	      0.49579528	      7.31844704	    -20.70475528	     -6.71047801	     -3.12267959	     68.20989937	      0.00000000	      0.00000000	    -20.70262763	    -24.27611710	    -27.44895275	      5.48458518	     -9.23782495
      1.27000000	     15.15253282	     -2.76975824	     -2.79690172	      3.52835565	      1.01169377	      0.64602255	      7.69752654	      5.61404874	    -10.62811253	     17.11233466	      0.00000000	      0.00000000	     -1.34931323	      4.26957082	    -19.84559260	     -7.29414962	     -3.21123944	     70.47352569	      0.00000000	      0.00000000	    -20.26339202	    -24.81556002	    -27.59813303	      5.95941911	     -9.09659838
      1.27500000	     15.05863882	     -2.93314528	     -2.64810311	      3.54163618	      1.00699093	      0.64639799	      8.34920762	      5.72536773	    -11.44937634	     19.22309971	      0.00000000	      0.00000000	     -2.35225665	      1.88551458	    -18.66156225	     -7.79188255	     -2.90077391	     72.74813737	      0.00000000	      0.00000000	    -19.69264281	    -25.31078641	    -27.61585482	      6.30252215	     -8.67298515
      1.28000000	     15.30772824	     -3.31892370	     -2.52660789	      3.55448144	      1.00214250	      0.64702069	      8.70831307	      6.10928613	    -12.00712984	     21.61354343	      0.00000000	      0.00000000	     -2.68487747	      0.11692778	    -17.86008831	     -8.47946245	     -2.63923588	     74.99940567	      0.00000000	      0.00000000	    -18.88452490	    -25.91989598	    -28.03059501	      6.84708936	     -8.34527651
      1.28500000	     15.30673481	     -3.81920252	     -2.46184254	      3.56710993	      0.99767191	      0.64746237	      9.49215240	      6.51978762	    -12.68234216	     24.35234601	      0.00000000	      0.00000000	     -2.97336980	     -0.91995793	    -16.71542406	     -9.42484354	     -2.67671084	     77.25135793	      0.00000000	      0.00000000	    -18.27660494	    -26.42674587	    -28.26861907	      7.52602056	     -7.81320064
      1.29000000	     15.15937922	     -4.26613874	     -2.74062125	      3.57888815	      0.99280980	      0.64800281	     10.75381126	      6.79681960	    -13.21624580	     27.74458290	      0.00000000	      0.00000000	     -2.98923864	     -1.57356023	    -15.37062118	    -10.00115375	     -2.62456476	     79.54879418	      0.00000000	      0.00000000	    -17.60609998	    -26.90870255	    -28.45671034	      8.04408988	     -6.94998348
      1.29500000	     15.46312132	     -4.76459743	     -2.83024101	      3.59096768	      0.98864039	      0.64881296	     11.31182061	      7.22628742	    -13.13192618	     30.84186965	      0.00000000	      0.00000000	     -2.40636191	     -2.48633089	    -14.59397753	    -10.74779786	     -2.47791894	     81.36187866	      0.00000000	      0.00000000	    -17.15781304	    -26.82439433	    -29.09115971	      8.60100546	     -6.20654419
      1.30000000	     15.77306380	     -5.26202501	     -2.95096181	      3.60309513	      0.98518989	      0.64936212	     11.77553679	      7.63841161	    -13.14294070	     33.77868462	      0.00000000	      0.00000000	     -1.79237645	     -3.90835742	    -13.80242875	    -11.45120696	     -2.46173501	     83.23567424	      0.00000000	      0.00000000	    -16.43782511	    -27.38440412	    -29.75417893	      9.19249667	     -5.37754516
      1.30500000	     15.73790848	     -5.67107638	     -3.24117711	      3.61513309	      0.98175989	      0.64985322	     12.49247793	      8.15809970	    -12.34247703	     36.43568333	      0.00000000	      0.00000000	     -1.31231088	     -6.41326255	    -12.62147129	    -11.87358990	     -2.26296428	     84.91760120	      0.00000000	      0.00000000	    -15.80256019	    -27.62057926	    -30.05573518	      9.62509848	     -4.35741055
      1.31000000	     16.09532023	     -6.05768297	     -3.53160702	      3.62721715	      0.97915495	      0.65011945	     12.52273580	      8.62962502	    -11.46116614	     38.75578955	      0.00000000	      0.00000000	     -0.25057416	     -7.38908459	    -11.94771385	    -12.22158521	     -2.18866425	     86.26150292	      0.00000000	      0.00000000	    -15.41970909	    -27.90969873	    -30.75611129	     10.02831420	     -3.48823384
      1.31500000	     16.43033495	     -6.52629362	     -3.76871288	      3.63924987	      0.97698859	      0.65073105	     12.34476436	      9.21593392	    -10.76988785	     40.70589272	      0.00000000	      0.00000000	      0.61303768	     -8.05699958	    -11.20359354	    -12.75205118	     -2.10585759	     87.58726921	      0.00000000	      0.00000000	    -14.70782878	    -28.41310032	    -31.42992739	     10.44981759	     -2.65912849
      1.32000000	     16.83912592	     -6.90043174	     -3.90041459	      3.65131532	      0.97509204	      0.65137384	     11.89125259	      9.77430397	    -10.00739717	     42.35368810	      0.00000000	      0.00000000	      1.72230010	     -8.87725769	    -10.50819181	    -13.10676393	     -1.85952163	     88.63130657	      0.00000000	      0.00000000	    -14.28714252	    -28.60349739	    -32.13985770	     10.76412222	     -2.02440039
      1.32500000	     17.02362513	     -7.06497781	     -3.92821066	      3.66387463	      0.97338122	      0.65201284	     11.53001642	      9.98762149	     -9.62098058	     43.77718965	      0.00000000	      0.00000000	      2.74768700	     -9.35875541	     -9.52948114	    -13.30192682	     -1.44348518	     89.66859604	      0.00000000	      0.00000000	    -13.46669173	    -29.08246943	    -32.46370003	     10.97186055	     -1.58616610
      1.33000000	     17.21734542	     -7.05657584	     -3.92965196	      3.67644338	      0.97185235	      0.65264014	     11.08310511	     10.07263510	     -9.11497810	     45.08606300	      0.00000000	      0.00000000	      3.84626776	     -9.82275120	     -8.51146087	    -13.23945014	     -1.01083138	     90.42377922	      0.00000000	      0.00000000	    -13.02429176	    -29.18003413	    -32.69522309	     10.97978380	     -1.32034785
      1.33500000	     17.10915411	     -6.79204617	     -3.91923784	      3.68907836	      0.97019241	      0.65370256	     10.91868794	      9.91535767	     -8.64808257	     46.33211084	      0.00000000	      0.00000000	      5.28409255	     -9.78926755	     -7.08346027	    -12.99792806	     -0.40087297	     91.26924039	      0.00000000	      0.00000000	    -12.02649482	    -28.64150318	    -32.53148171	     10.67443108	     -1.26433307
      1.34000000	     17.32698737	     -6.63403177	     -3.68924891	      3.70183726	      0.96945119	      0.65390065	     10.20634588	      9.76491438	     -8.60944276	     47.15765704	      0.00000000	      0.00000000	      6.29350316	    -10.23283641	     -6.06528616	    -12.74722966	      0.23508683	     91.73190433	      0.00000000	      0.00000000	    -11.39097720	    -29.06196682	    -32.64598177	     10.61926365	     -1.20910804
