# Supplementary material for: Biomechanics of running: A special reference to the comparisons of wearing boots and running shoes
Source: PLoS One. 2022 Jun 24;17(6):e0270496. doi: 10.1371/journal.pone.0270496 (PMC9231798; doi:10.1371/journal.pone.0270496)
Supplement: S1 File — The file contains experimental markers and force data (TRC and MOT), OpenSim model (OSIM), setup (XML), and output (STO) files for 17 participants, 2 conditions (boot\shoe), and 4 trials which are stored in separate folders. (ZIP) [file pone.0270496.s001.zip › DataSet/s01/shoe/T4/results/s01_shoe_T4_Kinematics_q.sto]

Coordinates
version=1
nRows=269
nColumns=26
inDegrees=yes

Units are S.I. units (second, meters, Newtons, ...)
If the header above contains a line with 'inDegrees', this indicates whether rotational values are in degrees (yes) or radians (no).

endheader
time	pelvis_tilt	pelvis_list	pelvis_rotation	pelvis_tx	pelvis_ty	pelvis_tz	hip_flexion_r	hip_adduction_r	hip_rotation_r	knee_angle_r	knee_add_r	knee_rot_r	ankle_angle_r	subtalar_angle_r	hip_flexion_l	hip_adduction_l	hip_rotation_l	knee_angle_l	knee_add_l	knee_rot_l	ankle_angle_l	subtalar_angle_l	lumbar_extension	lumbar_bending	lumbar_rotation
      0.00000000	      3.58691929	      9.41745110	      4.76959554	     -0.27804018	      1.04046585	      0.60305292	    -26.23872689	     -6.27169467	    -11.63307468	     24.95867866	      0.00000000	      0.00000000	    -30.63731213	    -13.14922101	     17.57373918	      9.38392224	     -7.31240579	     22.54968484	      0.00000000	      0.00000000	     -1.52728134	     -3.17518611	    -24.31650497	    -10.07144809	      0.14889156
      0.00500000	      3.51152150	      8.92239241	      5.15155972	     -0.26244097	      1.04081101	      0.60207062	    -26.06056207	     -5.42200062	    -10.62341169	     26.24283278	      0.00000000	      0.00000000	    -30.11198392	    -13.59200447	     16.97610431	      9.00106394	     -7.64034298	     19.75489402	      0.00000000	      0.00000000	     -1.47278748	     -0.33693319	    -24.07870116	     -9.54075352	      0.16836284
      0.01000000	      3.45426203	      8.44226791	      5.50531643	     -0.24691679	      1.04106092	      0.60110230	    -25.86863380	     -4.59003573	     -9.57657879	     27.58674431	      0.00000000	      0.00000000	    -29.48635367	    -14.02177253	     16.38749714	      8.62611163	     -7.95964254	     17.07040108	      0.00000000	      0.00000000	     -1.40333307	      2.46426687	    -23.87057135	     -9.02968899	      0.20118297
      0.01500000	      3.42862350	      7.99284456	      5.80983802	     -0.23152404	      1.04113973	      0.60015515	    -25.64962430	     -3.79627280	     -8.47735467	     29.03996692	      0.00000000	      0.00000000	    -28.69888374	    -14.42263231	     15.81613790	      8.27086986	     -8.25800997	     14.58879642	      0.00000000	      0.00000000	     -1.31146727	      5.17097940	    -23.71485693	     -8.55710027	      0.25431897
      0.02000000	      3.44144071	      7.58991293	      6.05601776	     -0.21629181	      1.04100273	      0.59922672	    -25.39118191	     -3.06449997	     -7.34776070	     30.63666983	      0.00000000	      0.00000000	    -27.74789880	    -14.77452573	     15.26951441	      7.95100069	     -8.52105238	     12.37657623	      0.00000000	      0.00000000	     -1.19784356	      7.70253074	    -23.62467484	     -8.13924824	      0.32400104
      0.02500000	      3.49403337	      7.24681659	      6.24756391	     -0.20122483	      1.04063719	      0.59830706	    -25.08290403	     -2.41939340	     -6.24893667	     32.39550000	      0.00000000	      0.00000000	    -26.68731090	    -15.05433508	     14.75499708	      7.68192874	     -8.73779634	     10.47625981	      0.00000000	      0.00000000	     -1.06490881	      9.97063822	    -23.60550408	     -7.78734216	      0.39615130
      0.03000000	      3.58475424	      6.97193508	      6.39775106	     -0.18631149	      1.04005457	      0.59738489	    -24.71775321	     -1.88240693	     -5.26621556	     34.32135206	      0.00000000	      0.00000000	    -25.60176429	    -15.23888828	     14.27977906	      7.47395490	     -8.90477590	      8.91269176	      0.00000000	      0.00000000	     -0.91008151	     11.90109380	    -23.65869975	     -7.50623083	      0.45233234
      0.03500000	      3.71086541	      6.76787367	      6.52306169	     -0.17153082	      1.03927842	      0.59645559	    -24.29296259	     -1.46847048	     -4.48202383	     36.40728529	      0.00000000	      0.00000000	    -24.57477708	    -15.30877404	     13.84957471	      7.32990568	     -9.02503312	      7.69699314	      0.00000000	      0.00000000	     -0.72457239	     13.44889457	    -23.78332201	     -7.29582874	      0.47769364
      0.04000000	      3.86899312	      6.63292326	      6.63635618	     -0.15685720	      1.03833228	      0.59552764	    -23.80977499	     -1.18510483	     -3.94860748	     38.63675634	      0.00000000	      0.00000000	    -23.66460044	    -15.25265969	     13.46679627	      7.24647606	     -9.10265951	      6.82690410	      0.00000000	      0.00000000	     -0.49905161	     14.60079711	    -23.97583958	     -7.15474690	      0.46567761
      0.04500000	      4.05507088	      6.56407233	      6.74285260	     -0.14226546	      1.03723156	      0.59462260	    -23.27284155	     -1.03381380	     -3.67337530	     40.98631725	      0.00000000	      0.00000000	    -22.89550313	    -15.07231742	     13.12924373	      7.21833269	     -9.13691120	      6.28681633	      0.00000000	      0.00000000	     -0.23349518	     15.36639939	    -24.22975348	     -7.08370384	      0.41715255
      0.05000000	      4.26489950	      6.56028379	      6.84065997	     -0.12773673	      1.03598168	      0.59376642	    -22.69033077	     -1.01285005	     -3.62308226	     43.42854666	      0.00000000	      0.00000000	    -22.26267777	    -14.78705838	     12.82973895	      7.24304045	     -9.12016388	      6.05058879	      0.00000000	      0.00000000	      0.05303516	     15.76436972	    -24.53691914	     -7.08675790	      0.33569087
      0.05500000	      4.49508294	      6.62466254	      6.92441036	     -0.11326216	      1.03458028	      0.59297754	    -22.07397702	     -1.12051889	     -3.74261112	     45.93533308	      0.00000000	      0.00000000	    -21.74322999	    -14.43441935	     12.55683549	      7.32449181	     -9.04113857	      6.08687297	      0.00000000	      0.00000000	      0.31796765	     15.81135638	    -24.88978957	     -7.17055779	      0.22245504
      0.06000000	      4.74331673	      6.76402509	      6.98872796	     -0.09884129	      1.03301941	      0.59226041	    -21.43742196	     -1.35729624	     -3.97632280	     48.48136515	      0.00000000	      0.00000000	    -21.30621904	    -14.06509216	     12.29685824	      7.47240780	     -8.89163079	      6.36491447	      0.00000000	      0.00000000	      0.50013677	     15.51714715	    -25.28250874	     -7.34245590	      0.07393227
      0.06500000	      5.00794921	      6.98502202	      7.02994404	     -0.08447612	      1.03128618	      0.59160806	    -20.79319490	     -1.72410002	     -4.28100606	     51.04627908	      0.00000000	      0.00000000	    -20.91980823	    -13.73385423	     12.03700829	      7.69694154	     -8.67315384	      6.85946650	      0.00000000	      0.00000000	      0.53319985	     14.88548611	    -25.71050827	     -7.60714315	     -0.11609445
      0.07000000	      5.28751480	      7.28847739	      7.04691149	     -0.07016506	      1.02936436	      0.59100827	    -20.15042718	     -2.21675065	     -4.62800102	     53.61406339	      0.00000000	      0.00000000	    -20.55697413	    -13.49036587	     11.76827586	      8.00119548	     -8.39974120	      7.55359274	      0.00000000	      0.00000000	      0.36306054	     13.91868792	    -26.16986215	     -7.96205631	     -0.35233772
      0.07500000	      5.58036957	      7.66597527	      7.04178337	     -0.05590059	      1.02723793	      0.59044634	    -19.51418350	     -2.82131021	     -4.99948046	     56.17100144	      0.00000000	      0.00000000	    -20.19963405	    -13.37250141	     11.48695601	      8.37715089	     -8.09477087	      8.43812091	      0.00000000	      0.00000000	     -0.03438862	     12.62471326	    -26.65691438	     -8.39441498	     -0.63519880
      0.08000000	      5.88418663	      8.10133661	      7.02024440	     -0.04167152	      1.02489458	      0.58990352	    -18.88555296	     -3.51477557	     -5.38402067	     58.70473936	      0.00000000	      0.00000000	    -19.83928926	    -13.40332755	     11.19458424	      8.80794877	     -7.78292709	      9.50812353	      0.00000000	      0.00000000	     -0.63769639	     11.02652898	    -27.16789561	     -8.88279289	     -0.96072144
      0.08500000	      6.19555576	      8.57555859	      6.99036690	     -0.02746820	      1.02232762	      0.58935570	    -18.26174981	     -4.27050616	     -5.77277422	     61.20525647	      0.00000000	      0.00000000	    -19.47363526	    -13.59209941	     10.89682399	      9.27413597	     -7.48205018	     10.75851868	      0.00000000	      0.00000000	     -1.37112639	      9.17291493	    -27.69867663	     -9.40250830	     -1.32199986
      0.09000000	      6.50995250	      9.07165205	      6.96048028	     -0.01328783	      1.01953647	      0.58877561	    -17.63607791	     -5.06442827	     -6.15632887	     63.66671432	      0.00000000	      0.00000000	    -19.10075660	    -13.93781960	     10.60230030	      9.75943301	     -7.20010786	     12.18136688	      0.00000000	      0.00000000	     -2.10916513	      7.14566411	    -28.24482955	     -9.93118311	     -1.71102201
      0.09500000	      6.82173447	      9.57688628	      6.93758425	      0.00086150	      1.01652578	      0.58813774	    -16.99756533	     -5.87863219	     -6.52330701	     66.08898269	      0.00000000	      0.00000000	    -18.71403887	    -14.43191372	     10.32255791	     10.25338775	     -6.93838705	     13.76658213	      0.00000000	      0.00000000	     -2.69722589	      5.05588865	    -28.80155802	    -10.45146361	     -2.12106938
      0.10000000	      7.12378953	     10.08198569	      6.92712026	      0.01495861	      1.01330299	      0.58742366	    -16.33022643	     -6.70096185	     -6.86085877	     68.47799404	      0.00000000	      0.00000000	    -18.30096272	    -15.05764669	     10.07330237	     10.75039379	     -6.69788464	     15.50521455	      0.00000000	      0.00000000	     -2.98498394	      3.02688314	    -29.36304151	    -10.95052667	     -2.54904885
      0.10500000	      7.40719457	     10.57823333	      6.93340262	      0.02897035	      1.00987476	      0.58662634	    -15.61279619	     -7.52113740	     -7.15564609	     70.84439706	      0.00000000	      0.00000000	    -17.84626572	    -15.78768946	      9.87538236	     11.24576690	     -6.48500707	     17.39212233	      0.00000000	      0.00000000	     -2.86350918	      1.16777952	    -29.92137800	    -11.41768476	     -2.99605150
      0.11000000	      7.66192050	     11.05429087	      6.95993383	      0.04285798	      1.00624545	      0.58575142	    -14.82072861	     -8.32572403	     -7.39477896	     73.20026323	      0.00000000	      0.00000000	    -17.33691164	    -16.58350366	      9.75308850	     11.73097404	     -6.31289973	     19.42528186	      0.00000000	      0.00000000	     -2.29439650	     -0.45485475	    -30.46616326	    -11.84152681	     -3.46547529
      0.11500000	      7.87948337	     11.49485816	      7.00943847	      0.05658834	      1.00242123	      0.58481427	    -13.93178324	     -9.09524668	     -7.56750754	     75.55414049	      0.00000000	      0.00000000	    -16.76634857	    -17.39861874	      9.72809984	     12.19119715	     -6.19585564	     21.60146820	      0.00000000	      0.00000000	     -1.31880733	     -1.83826377	    -30.98617091	    -12.20804245	     -3.95966249
      0.12000000	      8.05702672	     11.88232690	      7.08329326	      0.07014542	      0.99841956	      0.58383493	    -12.93379456	     -9.80564578	     -7.66753465	     77.90591474	      0.00000000	      0.00000000	    -16.13748212	    -18.18477708	      9.81022533	     12.60721955	     -6.13848507	     23.91033414	      0.00000000	      0.00000000	     -0.04035910	     -3.04529304	    -31.47330853	    -12.50120557	     -4.47613771
      0.12500000	      8.20045081	     12.20062934	      7.18027764	      0.08353714	      0.99427868	      0.58283429	    -11.83042516	    -10.43328562	     -7.69445784	     80.24372118	      0.00000000	      0.00000000	    -15.46415950	    -18.89823080	      9.98931829	     12.96062712	     -6.12603187	     26.32945983	      0.00000000	      0.00000000	      1.41076870	     -4.17902817	    -31.92657515	    -12.70632151	     -5.00497158
      0.13000000	      8.32418003	     12.43921749	      7.29550698	      0.09679497	      0.99006165	      0.58183311	    -10.64127689	    -10.96045283	     -7.65328627	     82.54421079	      0.00000000	      0.00000000	    -14.76989740	    -19.50423648	     10.23275719	     13.23922117	     -6.12257686	     28.82164818	      0.00000000	      0.00000000	      2.91460466	     -5.33809555	    -32.35320472	    -12.81458483	     -5.52963097
      0.13500000	      8.44736241	     12.59534702	      7.42018200	      0.10996851	      0.98585328	      0.58085328	     -9.39617262	    -11.37866148	     -7.55209020	     84.77575905	      0.00000000	      0.00000000	    -14.08295405	    -19.98025497	     10.48954873	     13.43966368	     -6.07972273	     31.33451927	      0.00000000	      0.00000000	      4.38493290	     -6.57375788	    -32.76620027	    -12.82664245	     -6.03165175
      0.14000000	      8.58803126	     12.67388961	      7.54198367	      0.12311752	      0.98175086	      0.57991954	     -8.12605294	    -11.68910829	     -7.39870317	     86.90346366	      0.00000000	      0.00000000	    -13.42921919	    -20.31887473	     10.69943320	     13.56623704	     -5.95243199	     33.80260575	      0.00000000	      0.00000000	      5.77766259	     -7.86936741	    -33.17908804	    -12.75365297	     -6.49594484
      0.14500000	      8.75703417	     12.68486619	      7.64605186	      0.13630354	      0.97785046	      0.57905865	     -6.85354335	    -11.90091124	     -7.19789718	     88.89483726	      0.00000000	      0.00000000	    -12.82610751	    -20.52861498	     10.80464316	     13.62674403	     -5.71454429	     36.15247820	      0.00000000	      0.00000000	      7.08806095	     -9.14975004	    -33.59927341	    -12.61524864	     -6.91332258
      0.15000000	      8.95393525	     12.63960174	      7.71662386	      0.14958202	      0.97423201	      0.57829520	     -5.58639107	    -12.02769448	     -6.95004213	     90.72501544	      0.00000000	      0.00000000	    -12.27941490	    -20.62997918	     10.76112213	     13.62765897	     -5.36730965	     38.31084424	      0.00000000	      0.00000000	      8.34001786	    -10.31202327	    -34.02271042	    -12.43479957	     -7.27982534
      0.15500000	      9.16708928	     12.54701443	      7.73954828	      0.16299421	      0.97094747	      0.57764654	     -4.31657711	    -12.08320317	     -6.65187397	     92.38027845	      0.00000000	      0.00000000	    -11.78284337	    -20.64844816	     10.54561743	     13.57083253	     -4.93820679	     40.21464060	      0.00000000	      0.00000000	      9.57061924	    -11.26120595	    -34.43342796	    -12.23340804	     -7.59496395
      0.16000000	      9.37803521	     12.41181156	      7.70589084	      0.17655863	      0.96801530	      0.57711856	     -3.02552170	    -12.07775942	     -6.29979293	     93.85912088	      0.00000000	      0.00000000	    -11.31984880	    -20.60950679	     10.15693082	     13.45361069	     -4.47118892	     41.82111327	      0.00000000	      0.00000000	     10.81452729	    -11.93728893	    -34.80894326	    -12.02485570	     -7.86108152
      0.16500000	      9.56764326	     12.23565816	      7.61503335	      0.19026698	      0.96542208	      0.57670370	     -1.69246146	    -12.01779047	     -5.89425322	     95.17060200	      0.00000000	      0.00000000	    -10.86830933	    -20.53822598	      9.61213116	     13.27262361	     -4.01322008	     43.11442277	      0.00000000	      0.00000000	     12.09176958	    -12.32827759	    -35.12809816	    -11.81412595	     -8.08407363
      0.17000000	      9.72074598	     12.02054489	      7.47417357	      0.20409238	      0.96313119	      0.57638371	     -0.30168191	    -11.90849889	     -5.44181068	     96.33019645	      0.00000000	      0.00000000	    -10.40730310	    -20.46071625	      8.93969197	     13.02913799	     -3.60355689	     44.10523728	      0.00000000	      0.00000000	     13.40103166	    -12.46895631	    -35.37613668	    -11.60075521	     -8.27363892
      0.17500000	      9.82778176	     11.77164186	      7.29353579	      0.21800745	      0.96109628	      0.57613840	      1.15424193	    -11.75637741	     -4.95283239	     97.35429258	      0.00000000	      0.00000000	     -9.92321113	    -20.40272904	      8.17196644	     12.73214991	     -3.26930194	     44.82338663	      0.00000000	      0.00000000	     14.71978827	    -12.42705649	    -35.54501810	    -11.38466188	     -8.44109502
      0.18000000	      9.88436456	     11.49690293	      7.08059924	      0.23199801	      0.95927621	      0.57595762	      2.67509709	    -11.56789118	     -4.43684880	     98.25515829	      0.00000000	      0.00000000	     -9.41247725	    -20.38387942	      7.33929852	     12.39617238	     -3.02603145	     45.30795299	      0.00000000	      0.00000000	     16.01095054	    -12.28104349	    -35.63129124	    -11.16958975	     -8.59505793
      0.18500000	      9.89049380	     11.20340735	      6.83783850	      0.24606379	      0.95764759	      0.57584736	      4.25483662	    -11.34504805	     -3.90030386	     99.03757531	      0.00000000	      0.00000000	     -8.88064160	    -20.41130825	      6.46641000	     12.03481377	     -2.87955066	     45.59894821	      0.00000000	      0.00000000	     17.23300464	    -12.09857273	    -35.63461505	    -10.96100843	     -8.73812299
      0.19000000	      9.85035965	     10.89341762	      6.56605130	      0.26021178	      0.95621207	      0.57582083	      5.88130004	    -11.08280363	     -3.35023881	     99.69727775	      0.00000000	      0.00000000	     -8.33907184	    -20.47794852	      5.56980160	     11.65512252	     -2.82539452	     45.73145658	      0.00000000	      0.00000000	     18.34925324	    -11.92536101	    -35.55794123	    -10.75974246	     -8.86783943
      0.19500000	      9.77277538	     10.56315021	      6.27084577	      0.27445190	      0.95499783	      0.57587849	      7.53339433	    -10.77143549	     -2.80176233	    100.22118642	      0.00000000	      0.00000000	     -7.80098534	    -20.56628685	      4.65524461	     11.25641425	     -2.84655274	     45.73188543	      0.00000000	      0.00000000	     19.33308733	    -11.78610919	    -35.40887679	    -10.55606058	     -8.98172053
      0.20000000	      9.67136056	     10.20462909	      5.96680249	      0.28879596	      0.95405449	      0.57599394	      9.17938802	    -10.40169664	     -2.28210245	    100.58988208	      0.00000000	      0.00000000	     -7.27788435	    -20.65405106	      3.71672739	     10.83267993	     -2.91352596	     45.61676675	      0.00000000	      0.00000000	     20.16882805	    -11.69020376	    -35.20100754	    -10.32888810	     -9.08221133
      0.20500000	      9.56312628	      9.80886453	      5.67579702	      0.30325603	      0.95344228	      0.57611819	     10.78041030	     -9.96872378	     -1.82635033	    100.78231183	      0.00000000	      0.00000000	     -6.77696410	    -20.71832600	      2.73905706	     10.37553974	     -2.98958636	     45.39430940	      0.00000000	      0.00000000	     20.84919494	    -11.63493345	    -34.95355365	    -10.05105437	     -9.17777169
      0.21000000	      9.46537606	      9.36869807	      5.42097138	      0.31784037	      0.95321892	      0.57619733	     12.29834003	     -9.47336770	     -1.46764484	    100.78108005	      0.00000000	      0.00000000	     -6.29944262	    -20.73808096	      1.70369851	      9.87629847	     -3.03967444	     45.06735963	      0.00000000	      0.00000000	     21.37064743	    -11.60605459	    -34.68889007	     -9.69732102	     -9.28038849
      0.21500000	      9.39245797	      8.88082191	      5.22046249	      0.33254991	      0.95342983	      0.57619002	     13.70315312	     -8.92218260	     -1.22854788	    100.57589663	      0.00000000	      0.00000000	     -5.83975826	    -20.69723676	      0.59475244	      9.32763818	     -3.03893114	     44.63591341	      0.00000000	      0.00000000	     21.72857698	    -11.58030889	    -34.42900547	     -9.25111254	     -9.40279168
      0.22000000	      9.35354714	      8.34710567	      5.08370536	      0.34737854	      0.95410317	      0.57607569	     14.97656051	     -8.32721237	     -1.11741112	    100.16418644	      0.00000000	      0.00000000	     -5.38639760	    -20.58873646	     -0.59717940	      8.72579153	     -2.97758687	     44.09857490	      0.00000000	      0.00000000	     21.91505000	    -11.53221278	    -34.19180021	     -8.70806789	     -9.55706219
      0.22500000	      9.35148272	      7.77525612	      5.01067065	      0.36231762	      0.95524757	      0.57585331	     16.11243256	     -7.70547981	     -1.12897145	     99.54975973	      0.00000000	      0.00000000	     -4.92532834	    -20.41784680	     -1.87321392	      8.07316078	     -2.86090807	     43.45364512	      0.00000000	      0.00000000	     21.91999924	    -11.44266612	    -33.98769743	     -8.07661898	     -9.75356243
      0.23000000	      9.38280146	      7.17836624	      4.99313997	      0.37736177	      0.95685155	      0.57553591	     17.11503671	     -7.07725801	     -1.24708036	     98.74088538	      0.00000000	      0.00000000	     -4.44555525	    -20.20314106	     -3.22594674	      7.37995362	     -2.70506579	     42.70074860	      0.00000000	      0.00000000	     21.73350960	    -11.30504046	    -33.81792201	     -7.37614712	     -9.99925176
      0.23500000	      9.43963702	      6.57263718	      5.01702394	      0.39251146	      0.95888591	      0.57514627	     17.99515516	     -6.46220241	     -1.44837618	     97.74835544	      0.00000000	      0.00000000	     -3.94455970	    -19.97448868	     -4.64095468	      6.66271150	     -2.53153264	     41.84313904	      0.00000000	      0.00000000	     21.34614800	    -11.12570076	    -33.67616470	     -6.63282565	    -10.29588717
      0.24000000	      9.51316654	      5.97335884	      5.06489616	      0.40777090	      0.96131027	      0.57471558	     18.76507778	     -5.87389793	     -1.70628033	     96.58350402	      0.00000000	      0.00000000	     -3.43088300	    -19.76763201	     -6.10007134	      5.93932164	     -2.36282852	     40.88955338	      0.00000000	      0.00000000	     20.74710383	    -10.91903191	    -33.55319065	     -5.87374826	    -10.63871417
      0.24500000	      9.59645219	      5.39075671	      5.11820445	      0.42314414	      0.96408130	      0.57428314	     19.43525545	     -5.31549188	     -1.99472468	     95.25642089	      0.00000000	      0.00000000	     -2.92208039	    -19.61614067	     -7.58502021	      5.22311825	     -2.22067204	     39.85412207	      0.00000000	      0.00000000	     19.92265753	    -10.70012520	    -33.44099532	     -5.12131720	    -11.01603176
      0.25000000	      9.68452481	      4.82778538	      5.15907349	      0.43863433	      0.96715735	      0.57389450	     20.01468407	     -4.77914681	     -2.29115392	     93.77511911	      0.00000000	      0.00000000	     -2.43869310	    -19.54340593	     -9.07936563	      4.51955584	     -2.12559160	     38.75404774	      0.00000000	      0.00000000	     18.85728812	    -10.47909084	    -33.33318915	     -4.39018879	    -11.41033186
      0.25500000	      9.77192512	      4.28070920	      5.17184943	      0.45424691	      0.97049782	      0.57359739	     20.51384555	     -4.24954134	     -2.57853216	     92.14596635	      0.00000000	      0.00000000	     -1.99746199	    -19.55759989	    -10.56824895	      3.82677288	     -2.09688230	     37.60608918	      0.00000000	      0.00000000	     17.53769327	    -10.25917309	    -33.22183486	     -3.68745679	    -11.80123460
      0.26000000	      9.85025633	      3.74163081	      5.14453940	      0.46999329	      0.97406087	      0.57343542	     20.94658834	     -3.70926336	     -2.84622447	     90.37450953	      0.00000000	      0.00000000	     -1.60731513	    -19.65089289	    -12.03751254	      3.13859510	     -2.15260025	     36.42310291	      0.00000000	      0.00000000	     15.95813079	    -10.03774954	    -33.09431042	     -3.01459469	    -12.16930673
      0.26500000	      9.90848589	      3.20142581	      5.07019552	      0.48589094	      0.97780459	      0.57343922	     21.32800630	     -3.14367440	     -3.08983984	     88.46551389	      0.00000000	      0.00000000	     -1.26935286	    -19.80246889	    -13.47444687	      2.44759706	     -2.30936685	     35.21152669	      0.00000000	      0.00000000	     14.12454933	     -9.80713853	    -32.93393360	     -2.36902270	    -12.49950466
      0.27000000	      9.93645486	      2.65199156	      4.94775436	      0.50195855	      0.98169213	      0.57361767	     21.66889683	     -2.54389613	     -3.31019252	     86.42219709	      0.00000000	      0.00000000	     -0.97933666	    -19.98411062	    -14.87063763	      1.74704576	     -2.58175375	     33.97066660	      0.00000000	      0.00000000	     12.05523340	     -9.55337301	    -32.72496772	     -1.74465809	    -12.78314218
      0.27500000	      9.92896859	      2.08741178	      4.78133649	      0.51820886	      0.98569561	      0.57395510	     21.97100702	     -1.90731792	     -3.51140989	     84.24572456	      0.00000000	      0.00000000	     -0.73043270	    -20.16691970	    -16.22451977	      1.03203039	     -2.98166127	     32.69470348	      0.00000000	      0.00000000	      9.77688973	     -9.25477215	    -32.45861483	     -1.13256596	    -13.01747210
      0.28000000	      9.88709172	      1.50394374	      4.57781048	      0.53464323	      0.98979400	      0.57441848	     22.22706737	     -1.23549982	     -3.69855651	     81.93557841	      0.00000000	      0.00000000	     -0.51523871	    -20.32755320	    -17.54065237	      0.30009742	     -3.51836512	     31.37731101	      0.00000000	      0.00000000	      7.31746180	     -8.88389616	    -32.13550848	     -0.52251835	    -13.20310510
      0.28500000	      9.81580258	      0.89907069	      4.34403521	      0.55125129	      0.99396663	      0.57497059	     22.42549116	     -0.53064412	     -3.87594391	     79.49035615	      0.00000000	      0.00000000	     -0.32737072	    -20.45240703	    -18.82558128	     -0.44886381	     -4.19884725	     30.01690656	      0.00000000	      0.00000000	      4.70040873	     -8.41432709	    -31.76319207	      0.09531457	    -13.34112884
      0.29000000	      9.72000184	      0.27050157	      4.08546659	      0.56801469	      0.99818666	      0.57558088	     22.55632688	      0.20688592	     -4.04711665	     76.90851487	      0.00000000	      0.00000000	     -0.16294058	    -20.53866398	    -20.08302573	     -1.21320989	     -5.02659508	     28.61982412	      0.00000000	      0.00000000	      1.94575377	     -7.83006717	    -31.35079669	      0.72949811	    -13.43181994
      0.29500000	      9.60145406	     -0.38372930	      3.80642008	      0.58491168	      1.00241818	      0.57622905	     22.61531344	      0.97807746	     -4.21605043	     74.18917400	      0.00000000	      0.00000000	     -0.02175832	    -20.59187567	    -21.31104012	     -1.98953385	     -5.99780975	     27.20023456	      0.00000000	      0.00000000	     -0.92218766	     -7.13314572	    -30.90448943	      1.38687536	    -13.47533942
      0.30000000	      9.45815427	     -1.06353161	      3.51109086	      0.60191930	      1.00661754	      0.57690267	     22.60473335	      1.78193266	     -4.38822145	     71.33315734	      0.00000000	      0.00000000	      0.09222302	    -20.62074414	    -22.50190376	     -2.77162682	     -7.09716092	     25.77807859	      0.00000000	      0.00000000	     -3.86671548	     -6.34560699	    -30.42615589	      2.07137622	    -13.47369559
      0.30500000	      9.28601721	     -1.76400926	      3.20442112	      0.61901353	      1.01073784	      0.57759293	     22.53138535	      2.61115030	     -4.57064864	     68.34410206	      0.00000000	      0.00000000	      0.17192608	    -20.63073165	    -23.64388017	     -3.54927458	     -8.29657618	     24.37711624	      0.00000000	      0.00000000	     -6.83714627	     -5.50480166	    -29.91522043	      2.78179590	    -13.43286693
      0.31000000	      9.08115815	     -2.47316185	      2.89232834	      0.63616934	      1.01473365	      0.57829194	     22.40356900	      3.44929832	     -4.77059080	     65.22927214	      0.00000000	      0.00000000	      0.21032545	    -20.61820510	    -24.72312419	     -4.30783727	     -9.55763403	     23.02371073	      0.00000000	      0.00000000	     -9.77578219	     -4.65410099	    -29.37105344	      3.50951020	    -13.36390310
      0.31500000	      8.84105387	     -3.17154503	      2.58114113	      0.65336156	      1.01856376	      0.57899154	     22.22910504	      4.27132538	     -4.99325028	     61.99965123	      0.00000000	      0.00000000	      0.20518237	    -20.56650201	    -25.72477853	     -5.02874499	    -10.83508159	     21.74512450	      0.00000000	      0.00000000	    -12.62969610	     -3.83405543	    -28.79385482	      4.23762984	    -13.28222857
      0.32000000	      8.56513133	     -3.83452985	      2.27653480	      0.67056551	      1.02219276	      0.57968304	     22.01411497	      5.04754329	     -5.23998150	     58.66910127	      0.00000000	      0.00000000	      0.16270498	    -20.44540662	    -26.63459127	     -5.69079255	    -12.07966450	     20.56620137	      0.00000000	      0.00000000	    -15.36123818	     -3.07958569	    -28.18512941	      4.94259890	    -13.20504428
      0.32500000	      8.25619516	     -4.43632427	      1.98263688	      0.68775702	      1.02559323	      0.58035793	     21.76137786	      5.74915605	     -5.50872571	     55.25334146	      0.00000000	      0.00000000	      0.09750618	    -20.21430558	    -27.44236052	     -6.27217114	    -13.24065386	     19.50534885	      0.00000000	      0.00000000	    -17.95380298	     -2.42418761	    -27.54965652	      5.59781106	    -13.14770661
      0.33000000	      7.92196591	     -4.95393135	      1.70188378	      0.70491264	      1.02874761	      0.58100943	     21.46936230	      6.35251028	     -5.79703418	     51.77029270	      0.00000000	      0.00000000	      0.02917149	    -19.82653593	    -28.14536011	     -6.75287093	    -14.26884672	     18.57228401	      0.00000000	      0.00000000	    -20.41297173	     -1.90585935	    -26.89773001	      6.17761784	    -13.12111368
      0.33500000	      7.57500910	     -5.36985968	      1.43578885	      0.72201089	      1.03164784	      0.58163417	     21.13352364	      6.84076795	     -6.10631266	     48.24202908	      0.00000000	      0.00000000	     -0.02141624	    -19.23232437	    -28.74895002	     -7.11721753	    -15.11996363	     17.76927478	      0.00000000	      0.00000000	    -22.76370534	     -1.56799601	    -26.24515599	      6.66057891	    -13.13172093
      0.34000000	      7.23096057	     -5.67369945	      1.18620347	      0.73903384	      1.03429275	      0.58223286	     20.74891340	      7.20418763	     -6.44462795	     44.69623412	      0.00000000	      0.00000000	     -0.03369564	    -18.38146240	    -29.26410183	     -7.35662246	    -15.75776836	     17.09575533	      0.00000000	      0.00000000	    -25.04274642	     -1.45228315	    -25.61088637	      7.03193161	    -13.18349785
      0.34500000	      6.90568652	     -5.86273948	      0.95609303	      0.75596753	      1.03668447	      0.58281023	     20.31270975	      7.44047200	     -6.82520024	     41.16522746	      0.00000000	      0.00000000	      0.01156277	    -17.22915355	    -29.70299434	     -7.47169353	    -16.15558192	     16.55481981	      0.00000000	      0.00000000	    -27.28485961	     -1.58608923	    -25.01354815	      7.28512778	    -13.27964054
      0.35000000	      6.61162119	     -5.94126242	      0.74891936	      0.77280051	      1.03882411	      0.58337407	     19.82685787	      7.55500344	     -7.25969774	     37.68318205	      0.00000000	      0.00000000	      0.12908806	    -15.74562429	    -30.07377986	     -7.47194247	    -16.29545683	     16.15900490	      0.00000000	      0.00000000	    -29.50461807	     -1.97068484	    -24.46753491	      7.42173667	    -13.42261312
      0.35500000	      6.35452097	     -5.91861615	      0.56673736	      0.78952222	      1.04070842	      0.58393379	     19.30021238	      7.56017231	     -7.74904002	     34.28330492	      0.00000000	      0.00000000	      0.32424253	    -13.92602231	    -30.37671930	     -7.37269369	    -16.16699866	     15.93236888	      0.00000000	      0.00000000	    -31.68041215	     -2.57621172	    -23.97982384	      7.44954975	    -13.61248814
      0.36000000	      6.13276864	     -5.80693990	      0.40826878	      0.80612279	      1.04232949	      0.58449951	     18.74805293	      7.47369959	     -8.27639593	     30.99556618	      0.00000000	      0.00000000	      0.58938284	    -11.79716460	    -30.60419253	     -7.19095153	    -15.76846146	     15.90759586	      0.00000000	      0.00000000	    -33.74801778	     -3.34499126	    -23.54948509	      7.37970560	    -13.84430778
      0.36500000	      5.93988091	     -5.61948529	      0.26829947	      0.82259405	      1.04367808	      0.58508114	     18.18822697	      7.31642642	     -8.80597150	     27.84461351	      0.00000000	      0.00000000	      0.90297297	     -9.41949086	    -30.74475000	     -6.94236481	    -15.10993483	     16.11933556	      0.00000000	      0.00000000	    -35.60782131	     -4.20093967	    -23.17047731	      7.22428414	    -14.10588897
      0.37000000	      5.76877403	     -5.37006807	      0.13873724	      0.83893085	      1.04474844	      0.58568717	     17.63569955	      7.11008947	     -9.28897561	     24.84812921	      0.00000000	      0.00000000	      1.23171028	     -6.88157669	    -30.78905641	     -6.64031721	    -14.21680210	     16.59591958	      0.00000000	      0.00000000	    -37.14675960	     -5.06287915	    -22.83618212	      6.99572955	    -14.37818080
      0.37500000	      5.61564213	     -5.07332588	      0.01070546	      0.85513166	      1.04554210	      0.58632353	     17.09823935	      6.87525197	     -9.67534594	     22.01661728	      0.00000000	      0.00000000	      1.53602333	     -4.28570143	    -30.73491229	     -6.29671835	    -13.13156631	     17.35207809	      0.00000000	      0.00000000	    -38.26919619	     -5.86004545	    -22.54347217	      6.70783801	    -14.63920115
      0.38000000	      5.48181119	     -4.74464923	     -0.12322970	      0.87119755	      1.04606925	      0.58699357	     16.57526164	      6.62940698	     -9.92628314	     19.35518300	      0.00000000	      0.00000000	      1.77792653	     -1.73041752	    -30.58903929	     -5.92305812	    -11.91169485	     18.38576522	      0.00000000	      0.00000000	    -38.92251904	     -6.54574969	    -22.29469691	      6.37632405	    -14.86973417
      0.38500000	      5.37306179	     -4.39923731	     -0.26756760	      0.88713059	      1.04634666	      0.58769836	     16.06026104	      6.38581446	    -10.02167040	     16.86710465	      0.00000000	      0.00000000	      1.92875458	      0.70000951	    -30.36511203	     -5.53069819	    -10.62276438	     19.68039504	      0.00000000	      0.00000000	    -39.10594095	     -7.10358467	    -22.09697985	      6.01788658	    -15.05734773
      0.39000000	      5.29708361	     -4.05098022	     -0.42382061	      0.90293363	      1.04639277	      0.58843617	     15.54578465	      6.15374179	     -9.96019511	     14.55874617	      0.00000000	      0.00000000	      1.97541869	      2.93677424	    -30.07969810	     -5.13057243	     -9.32960838	     21.21035991	      0.00000000	      0.00000000	    -38.86302435	     -7.54333932	    -21.95934213	      5.64876760	    -15.19668884
      0.39500000	      5.26049298	     -3.71186739	     -0.59189210	      0.91861212	      1.04622221	      0.58920097	     15.02901440	      5.93960405	     -9.75507114	     12.44509048	      0.00000000	      0.00000000	      1.92517742	      4.92497574	    -29.74858214	     -4.73276919	     -8.08909902	     22.94625487	      0.00000000	      0.00000000	    -38.26601308	     -7.88935381	    -21.88914640	      5.28385052	    -15.28704066
      0.40000000	      5.26699073	     -3.39189570	     -0.77186225	      0.93417607	      1.04584338	      0.58998117	     14.51566439	      5.74779218	     -9.42979569	     10.55427872	      0.00000000	      0.00000000	      1.80769414	      6.62547446	    -29.38510203	     -4.34618806	     -6.94624670	     24.85780447	      0.00000000	      0.00000000	    -37.39982489	     -8.16812563	    -21.88979409	      4.93633768	    -15.32972678
      0.40500000	      5.31742986	     -3.09934090	     -0.96488616	      0.94963985	      1.04526054	      0.59075972	     14.02038037	      5.58090422	     -9.01554505	      8.92849139	      0.00000000	      0.00000000	      1.67200614	      8.01948706	    -29.00053157	     -3.97850685	     -5.93293598	     26.91477844	      0.00000000	      0.00000000	    -36.35018066	     -8.40096657	    -21.96088939	      4.61792650	    -15.32670787
      0.41000000	      5.41115080	     -2.84127033	     -1.17278173	      0.96501871	      1.04447874	      0.59151538	     13.56336556	      5.43996726	     -8.54830589	      7.61880905	      0.00000000	      0.00000000	      1.57783908	      9.11178194	    -28.60521079	     -3.63648424	     -5.06759431	     29.08723543	      0.00000000	      0.00000000	    -35.19657967	     -8.60289978	    -22.10029017	      4.33932135	    -15.27987986
      0.41500000	      5.54720991	     -2.62393460	     -1.39706704	      0.98032342	      1.04350738	      0.59222499	     13.16469350	      5.32501839	     -8.06360997	      6.67425487	      0.00000000	      0.00000000	      1.58307022	      9.92972955	    -28.20884996	     -3.32621493	     -4.35547785	     31.34642267	      0.00000000	      0.00000000	    -34.00823281	     -8.78524016	    -22.30617950	      4.11041276	    -15.19050971
      0.42000000	      5.72479799	     -2.45291737	     -1.63828329	      0.99555610	      1.04236006	      0.59286660	     12.83847472	      5.23610021	     -7.59006386	      6.12867011	      0.00000000	      0.00000000	      1.72995558	     10.51780551	    -27.81953840	     -3.05343213	     -3.79102736	     33.66694430	      0.00000000	      0.00000000	    -32.84090324	     -8.95849593	    -22.57785161	      3.93982022	    -15.05905507
      0.42500000	      5.94310825	     -2.33347864	     -1.89543755	      1.01070924	      1.04105102	      0.59342279	     12.58876829	      5.17468121	     -7.14552126	      5.99074098	      0.00000000	      0.00000000	      2.03292902	     10.92843021	    -27.44228464	     -2.82467343	     -3.36271862	     36.02957666	      0.00000000	      0.00000000	    -31.73442709	     -9.13401401	    -22.91529080	      3.83458357	    -14.88552041
      0.43000000	      6.20089239	     -2.27130592	     -2.16502078	      1.02576855	      1.03959067	      0.59388321	     12.40859969	      5.14513635	     -6.73818264	      6.24104185	      0.00000000	      0.00000000	      2.47068529	     11.21031465	    -27.07794323	     -2.64937184	     -3.05820528	     38.42336014	      0.00000000	      0.00000000	    -30.71198687	     -9.32508880	    -23.31803764	      3.80079503	    -14.66983732
      0.43500000	      6.49557805	     -2.27302475	     -2.43978536	      1.04071920	      1.03798141	      0.59424544	     12.28245347	      5.15545096	     -6.37152309	      6.83654880	      0.00000000	      0.00000000	      2.98475993	     11.39531627	    -26.72274148	     -2.54136230	     -2.86678473	     40.84585517	      0.00000000	      0.00000000	    -29.78138337	     -9.54846139	    -23.78350992	      3.84467390	    -14.41180502
      0.44000000	      6.82197085	     -2.34554580	     -2.70837105	      1.05555351	      1.03621493	      0.59451463	     12.19133878	      5.21644373	     -6.05010984	      7.72020743	      0.00000000	      0.00000000	      3.48587420	     11.48554931	    -26.36823853	     -2.51799906	     -2.77841369	     43.30136199	      0.00000000	      0.00000000	    -28.93739015	     -9.82518846	    -24.30495922	      3.97266017	    -14.11069482
      0.44500000	      7.17097437	     -2.49386816	     -2.95716284	      1.07027658	      1.03427182	      0.59470218	     12.11875750	      5.33926895	     -5.78278656	      8.83205110	      0.00000000	      0.00000000	      3.86766610	     11.44505133	    -26.00145981	     -2.59608025	     -2.78130107	     45.79773669	      0.00000000	      0.00000000	    -28.16526865	    -10.17843194	    -24.86973717	      4.18943808	    -13.76505466
      0.45000000	      7.52921554	     -2.71784524	     -3.17450210	      1.08490655	      1.03212450	      0.59482355	     12.05537106	      5.53153377	     -5.58080243	     10.11834980	      0.00000000	      0.00000000	      4.02596497	     11.20198309	    -25.60548059	     -2.78533389	     -2.86019352	     48.34247198	      0.00000000	      0.00000000	    -27.44702328	    -10.62731267	    -25.45916446	      4.49425176	    -13.37347898
      0.45500000	      7.88042659	     -3.00970760	     -3.35490672	      1.09946862	      1.02974303	      0.59489508	     12.00032833	      5.79367274	     -5.45232565	     11.53643842	      0.00000000	      0.00000000	      3.88135728	     10.66477594	    -25.16116905	     -3.08265596	     -2.99576731	     50.93896052	      0.00000000	      0.00000000	    -26.76925682	    -11.18003030	    -26.05103786	      4.87794943	    -12.93636647
      0.46000000	      8.20841952	     -3.35474977	     -3.50015620	      1.11398605	      1.02710137	      0.59493079	     11.95909139	      6.11819949	     -5.39811428	     13.05575103	      0.00000000	      0.00000000	      3.40211715	      9.75017680	    -24.65004254	     -3.47164331	     -3.16519553	     53.58483180	      0.00000000	      0.00000000	    -26.12678221	    -11.83129539	    -26.62420259	      5.32384168	    -12.45732031
      0.46500000	      8.50048024	     -3.73555880	     -3.61665940	      1.12847245	      1.02418222	      0.59494162	     11.93963161	      6.49269109	     -5.41151013	     14.65761971	      0.00000000	      0.00000000	      2.62203774	      8.41626897	    -24.05733085	     -3.92871609	     -3.34429460	     56.27338248	      0.00000000	      0.00000000	    -25.51873109	    -12.56505398	    -27.16326424	      5.81262219	    -11.94325530
      0.47000000	      8.74975492	     -4.13701841	     -3.71179806	      1.14292784	      1.02097967	      0.59493817	     11.94932923	      6.90414973	     -5.48147883	     16.33524081	      0.00000000	      0.00000000	      1.64531373	      6.68988423	    -23.37418827	     -4.43162450	     -3.51094259	     58.99640412	      0.00000000	      0.00000000	    -24.94208189	    -13.35849613	    -27.66148963	      6.32772278	    -11.40363469
      0.47500000	      8.95547829	     -4.54891250	     -3.79207831	      1.15733869	      1.01749928	      0.59493499	     11.99419537	      7.34161797	     -5.59644712	     18.09319442	      0.00000000	      0.00000000	      0.63241058	      4.67609949	    -22.59797819	     -4.96480476	     -3.64842636	     61.74608007	      0.00000000	      0.00000000	    -24.38897719	    -14.18460325	    -28.12064658	      6.85729850	    -10.84877616
      0.48000000	      9.12100986	     -4.96521065	     -3.86321965	      1.17168079	      1.01375616	      0.59495270	     12.08039750	      7.79572202	     -5.74883603	     19.94559290	      0.00000000	      0.00000000	     -0.23270583	      2.54206829	    -21.73034397	     -5.51938912	     -3.74697989	     64.51528923	      0.00000000	      0.00000000	    -23.84828552	    -15.01483225	    -28.54795132	      7.39237900	    -10.28689746
      0.48500000	      9.25131932	     -5.38117205	     -3.93056393	      1.18592457	      1.00977333	      0.59501489	     12.21586934	      8.25575891	     -5.93925547	     21.91224944	      0.00000000	      0.00000000	     -0.78578809	      0.47842890	    -20.77468295	     -6.08909777	     -3.80259693	     67.29656812	      0.00000000	      0.00000000	    -23.30844295	    -15.82367365	    -28.95224654	      7.92350561	     -9.72137522
      0.49000000	      9.35213334	     -5.79022071	     -3.99892618	      1.20004179	      1.00558361	      0.59513993	     12.40887413	      8.70636098	     -6.17605785	     24.01228698	      0.00000000	      0.00000000	     -0.92171662	     -1.34880493	    -19.73562268	     -6.66471747	     -3.81406112	     70.07994997	      0.00000000	      0.00000000	    -22.75974325	    -16.59349299	    -29.34222230	      8.43847527	     -9.15021860
      0.49500000	      9.43146799	     -6.18239183	     -4.07214357	      1.21401166	      1.00123507	      0.59533085	     12.66225132	      9.12658653	     -6.46694018	     26.25554299	      0.00000000	      0.00000000	     -0.61458604	     -2.84001423	    -18.62145694	     -7.23020527	     -3.78032179	     72.85038385	      0.00000000	      0.00000000	    -22.19543400	    -17.31679450	    -29.72765311	      8.92246271	     -8.56789004
      0.50000000	      9.50171701	     -6.54531167	     -4.15258876	      1.22782530	      0.99679584	      0.59556989	     12.96593702	      9.49354171	     -6.80546633	     28.63399046	      0.00000000	      0.00000000	      0.08934053	     -3.98316796	    -17.44720341	     -7.76301954	     -3.69977279	     75.58634993	      0.00000000	      0.00000000	    -21.61129427	    -17.99524545	    -30.12156070	      9.36038248	     -7.96832019
      0.50500000	      9.57920772	     -6.86742617	     -4.24057993	      1.24148739	      0.99235272	      0.59582148	     13.29305112	      9.78967296	     -7.16145326	     31.11641511	      0.00000000	      0.00000000	      1.09868665	     -4.84457710	    -16.23424779	     -8.23936039	     -3.57140197	     78.26124579	      0.00000000	      0.00000000	    -21.00439868	    -18.63705705	    -30.53980228	      9.74065624	     -7.34807643
      0.51000000	      9.68001701	     -7.14173972	     -4.33369516	      1.25501595	      0.98800252	      0.59604183	     13.60299682	     10.00942366	     -7.48390978	     33.64857532	      0.00000000	      0.00000000	      2.30750488	     -5.53032393	    -15.00500532	     -8.64169963	     -3.39635474	     80.84734640	      0.00000000	      0.00000000	    -20.37260313	    -19.25438172	    -30.99658667	     10.05889221	     -6.70888436
      0.51500000	      9.81421573	     -7.36765645	     -4.42608593	      1.26844214	      0.98384002	      0.59618960	     13.84994086	     10.16061159	     -7.71708734	     36.15877425	      0.00000000	      0.00000000	      3.61809500	     -6.13601399	    -13.77538293	     -8.96393052	     -3.17794295	     83.32022657	      0.00000000	      0.00000000	    -19.71511974	    -19.86124427	    -31.49795662	     10.31951031	     -6.05878144
      0.52000000	      9.98174958	     -7.54965878	     -4.50794281	      1.28181079	      0.97994666	      0.59623396	     13.99234506	     10.25944756	     -7.82096816	     38.56712303	      0.00000000	      0.00000000	      4.95539513	     -6.71053376	    -12.54917513	     -9.21107217	     -2.91916308	     85.66155794	      0.00000000	      0.00000000	    -19.03283324	    -20.47128571	    -32.03660994	     10.53425718	     -5.41163745
      0.52500000	     10.17161328	     -7.69366489	     -4.56579454	      1.29517941	      0.97638159	      0.59615955	     14.00040498	     10.32237254	     -7.78509342	     40.79650457	      0.00000000	      0.00000000	      6.27455804	     -7.24911183	    -11.31672779	     -9.39432707	     -2.61937232	     87.85958311	      0.00000000	      0.00000000	    -18.32751835	    -21.09407216	    -32.59035688	     10.71817738	     -4.78569197
      0.53000000	     10.36454957	     -7.80309116	     -4.58469717	      1.30861255	      0.97317607	      0.59596956	     13.86001430	     10.35937141	     -7.62952299	     42.78363382	      0.00000000	      0.00000000	      7.56049563	     -7.71185036	    -10.05838562	     -9.52478349	     -2.27356029	     89.90775264	      0.00000000	      0.00000000	    -17.60097858	    -21.73010071	    -33.12534728	     10.88428038	     -4.20186978
      0.53500000	     10.53842042	     -7.87620739	     -4.55255169	      1.32216975	      0.97033141	      0.59568647	     13.57315397	     10.37128761	     -7.39412582	     44.48875979	      0.00000000	      0.00000000	      8.81944832	     -8.05216236	     -8.75148906	     -9.60848836	     -1.87598557	     91.80271164	      0.00000000	      0.00000000	    -16.85535408	    -22.36728036	    -33.60366129	     11.03813404	     -3.68131975
      0.54000000	     10.67398255	     -7.90541633	     -4.46523232	      1.33589015	      0.96782104	      0.59534841	     13.15563410	     10.35061037	     -7.12269946	     45.90168044	      0.00000000	      0.00000000	     10.06677586	     -8.24028085	     -7.37773539	     -9.64391291	     -1.42637474	     93.54285330	      0.00000000	      0.00000000	    -16.09444662	    -22.98220646	    -33.99245148	     11.17405020	     -3.24114922
      0.54500000	     10.75860813	     -7.87871103	     -4.33015512	      1.34978141	      0.96559778	      0.59500156	     12.63288045	     10.28436592	     -6.84946393	     47.04089855	      0.00000000	      0.00000000	     11.31631340	     -8.27454285	     -5.92777360	     -9.62232155	     -0.93522912	     95.12777840	      0.00000000	      0.00000000	    -15.32478839	    -23.54654067	    -34.27088459	     11.27486196	     -2.88924449
      0.55000000	     10.78713392	     -7.78310850	     -4.16604659	      1.36382033	      0.96360719	      0.59469174	     12.03384753	     10.15815174	     -6.59298405	     47.94461334	      0.00000000	      0.00000000	     12.57421832	     -8.18011624	     -4.40219376	     -9.53117027	     -0.42549391	     96.55797213	      0.00000000	      0.00000000	    -14.55488945	    -24.03587654	    -34.43267188	     11.31612798	     -2.62094777
      0.55500000	     10.76081916	     -7.60879341	     -3.99800343	      1.37796624	      0.96180446	      0.59445693	     11.38373195	      9.95990939	     -6.35865481	     48.65638814	      0.00000000	      0.00000000	     13.83723417	     -7.99802295	     -2.81015786	     -9.35907828	      0.07092615	     97.83377355	      0.00000000	      0.00000000	    -13.79209426	    -24.43820186	    -34.48432063	     11.27338697	     -2.41994292
      0.56000000	     10.68584982	     -7.35231538	     -3.84933250	      1.39218048	      0.96016974	      0.59432127	     10.69733401	      9.68216284	     -6.14663598	     49.21105855	      0.00000000	      0.00000000	     15.09394748	     -7.76853316	     -1.16731005	     -9.10014174	      0.52126439	     98.95352938	      0.00000000	      0.00000000	    -13.03885600	    -24.75917851	    -34.44084976	     11.12967858	     -2.26375423
      0.56500000	     10.57176732	     -7.01805758	     -3.73431584	      1.40644236	      0.95871545	      0.59429248	      9.97576075	      9.32326025	     -5.95872503	     49.62601570	      0.00000000	      0.00000000	     16.32765412	     -7.51546890	      0.50645892	     -8.75653619	      0.90079062	     99.91205035	      0.00000000	      0.00000000	    -12.29173726	    -25.02104734	    -34.32080704	     10.88055426	     -2.13150905
      0.57000000	     10.42923738	     -6.61793784	     -3.65624451	      1.42075421	      0.95748113	      0.59436604	      9.20869656	      8.88883007	     -5.79877347	     49.90058661	      0.00000000	      0.00000000	     17.51926256	     -7.24004329	      2.18980531	     -8.33930489	      1.19742832	    100.70088804	      0.00000000	      0.00000000	    -11.54481228	    -25.25379633	    -34.14166568	     10.53465230	     -2.00922860
      0.57500000	     10.26747383	     -6.16919895	     -3.61122057	      1.43513478	      0.95651793	      0.59453417	      8.38146387	      8.39257956	     -5.66783207	     50.02282012	      0.00000000	      0.00000000	     18.64859525	     -6.92884181	      3.86308660	     -7.86683585	      1.41024653	    101.31098182	      0.00000000	      0.00000000	    -10.79526167	    -25.48177477	    -33.91670384	     10.10950958	     -1.88923073
      0.58000000	     10.09312310	     -5.69049475	     -3.59380892	      1.44960605	      0.95587157	      0.59479287	      7.48233236	      7.85423785	     -5.56050199	     49.97937880	      0.00000000	      0.00000000	     19.69389566	     -6.57103164	      5.51028314	     -7.36069424	      1.54457721	    101.73641050	      0.00000000	      0.00000000	    -10.04662812	    -25.71247630	    -33.65484621	      9.62471317	     -1.76516209
      0.58500000	      9.91165040	     -5.19774522	     -3.60026381	      1.46418147	      0.95557338	      0.59514137	      6.50555821	      7.29456821	     -5.46681358	     49.76310690	      0.00000000	      0.00000000	     20.63119200	     -6.17311550	      7.11841312	     -6.84016926	      1.60784967	    101.97665095	      0.00000000	      0.00000000	     -9.30730912	    -25.93335968	    -33.36354242	      9.09618926	     -1.62729620
      0.59000000	      9.72954100	     -4.70151170	     -3.62842803	      1.47886219	      0.95564121	      0.59557579	      5.45022838	      6.72992854	     -5.37765110	     49.37578566	      0.00000000	      0.00000000	     21.43543397	     -5.76103221	      8.67556751	     -6.31801210	      1.60792452	    102.03552554	      0.00000000	      0.00000000	     -8.58611182	    -26.11764994	    -33.05195009	      8.53408238	     -1.46132199
      0.59500000	      9.55456081	     -4.20635884	     -3.67633287	      1.49364136	      0.95608469	      0.59608418	      4.31862901	      6.16890743	     -5.28866640	     48.82736311	      0.00000000	      0.00000000	     22.08357903	     -5.36873429	     10.17006077	     -5.79909383	      1.55281231	    101.91769655	      0.00000000	      0.00000000	     -7.88852095	    -26.23497338	    -32.73111841	      7.94350147	     -1.25078025
      0.60000000	      9.39349715	     -3.71174433	     -3.74141768	      1.50851177	      0.95690812	      0.59664863	      3.11658148	      5.61220076	     -5.20000654	     48.13400227	      0.00000000	      0.00000000	     22.55725005	     -5.02300736	     11.59161114	     -5.28228627	      1.45000313	    101.62543398	      0.00000000	      0.00000000	     -7.21585107	    -26.26145076	    -32.41093218	      7.32613561	     -0.98142097
      0.60500000	      9.24925897	     -3.21395606	     -3.82059323	      1.52347080	      0.95810932	      0.59725238	      1.85511766	      5.05524934	     -5.11339233	     47.31648010	      0.00000000	      0.00000000	     22.84243530	     -4.73530310	     12.93340699	     -4.76444343	      1.30509841	    101.15767670	      0.00000000	      0.00000000	     -6.56693496	    -26.18607115	    -32.09652246	      6.68178668	     -0.64539719
      0.61000000	      9.11927002	     -2.70863184	     -3.91062999	      1.53852046	      0.95967692	      0.59788556	      0.55177519	      4.49190850	     -5.02971552	     46.39941174	      0.00000000	      0.00000000	     22.92700838	     -4.50231259	     14.19368751	     -4.24440951	      1.12071164	    100.51151104	      0.00000000	      0.00000000	     -5.94035203	    -26.01274573	    -31.78654540	      6.00996920	     -0.24365797
      0.61500000	      8.99603674	     -2.19333168	     -4.00853147	      1.55366474	      0.96158982	      0.59854507	     -0.77015502	      3.91764634	     -4.94867378	     45.41044190	      0.00000000	      0.00000000	     22.79900324	     -4.31064944	     15.37579255	     -3.72540581	      0.89652633	     99.68493487	      0.00000000	      0.00000000	     -5.33526019	    -25.75916494	    -31.47404412	      5.31186239	      0.21465134
      0.62000000	      8.87016876	     -1.66920630	     -4.11172506	      1.56890742	      0.96382091	      0.59922998	     -2.08566433	      3.33127633	     -4.86987151	     44.37806706	      0.00000000	      0.00000000	     22.44678181	     -4.14255513	     16.48561178	     -3.21496512	      0.63047331	     98.67915393	      0.00000000	      0.00000000	     -4.75046548	    -25.45350871	    -31.14984605	      4.59182373	      0.71614935
      0.62500000	      8.73512085	     -1.14042851	     -4.21817921	      1.58425164	      0.96634467	      0.59993699	     -3.37459242	      2.73418226	     -4.79426455	     43.32806031	      0.00000000	      0.00000000	     21.85989068	     -3.98194589	     17.52646755	     -2.72194401	      0.32021501	     97.49860167	      0.00000000	      0.00000000	     -4.18322971	    -25.12858518	    -30.80766253	      3.85665888	      1.24861749
      0.63000000	      8.59143286	     -0.61138397	     -4.32659964	      1.59970014	      0.96914474	      0.60065912	     -4.62758550	      2.12734568	     -4.72522734	     42.27982546	      0.00000000	      0.00000000	     21.02955584	     -3.81945659	     18.49378669	     -2.25153753	     -0.03554118	     96.14831142	      0.00000000	      0.00000000	     -3.62992400	    -24.81376802	    -30.44861912	      3.11244890	      1.80402767
      0.63500000	      8.44803035	     -0.08377012	     -4.43631680	      1.61525530	      0.97221607	      0.60138693	     -5.84819046	      1.50867553	     -4.66928714	     41.24404344	      0.00000000	      0.00000000	     19.94950271	     -3.65436617	     19.37302232	     -1.80120179	     -0.43550455	     94.63072857	      0.00000000	      0.00000000	     -3.08915580	    -24.52810398	    -30.08265450	      2.36153356	      2.37719956
      0.64000000	      8.31979910	      0.44426868	     -4.54614549	      1.63091883	      0.97555960	      0.60211025	     -7.05021321	      0.87295734	     -4.63730797	     40.22216925	      0.00000000	      0.00000000	     18.61808402	     -3.49278816	     20.14265250	     -1.36010866	     -0.87379992	     92.94474377	      0.00000000	      0.00000000	     -2.56534107	    -24.27824057	    -29.72593508	      1.60217269	      2.96179180
      0.64500000	      8.22256681	      0.97694067	     -4.65237305	      1.64669170	      0.97917195	      0.60281926	     -8.25195581	      0.21425287	     -4.64605957	     39.20759321	      0.00000000	      0.00000000	     17.04055056	     -3.34362312	     20.78106861	     -0.91223439	     -1.33855675	     91.08750111	      0.00000000	      0.00000000	     -2.06946848	    -24.06123407	    -29.39543816	      0.83074100	      3.54670459
      0.65000000	      8.16733264	      1.51894825	     -4.74757756	      1.66257520	      0.98303640	      0.60350470	     -9.46942472	     -0.47129691	     -4.71805817	     38.18829142	      0.00000000	      0.00000000	     15.22946361	     -3.21426853	     21.27433018	     -0.44119287	     -1.81296122	     89.05716450	      0.00000000	      0.00000000	     -1.61595196	    -23.86897564	    -29.10263734	      0.04448115	      4.11514836
      0.65500000	      8.15550234	      2.07406895	     -4.82202278	      1.67857244	      0.98711888	      0.60415717	    -10.71003373	     -1.18401801	     -4.87757553	     37.15092564	      0.00000000	      0.00000000	     13.20357684	     -3.10749533	     21.62186148	      0.06524008	     -2.27954983	     86.85478003	      0.00000000	      0.00000000	     -1.21787747	    -23.69147549	    -28.84828475	     -0.75684598	      4.64731369
      0.66000000	      8.17699457	      2.64436276	     -4.86733337	      1.69468883	      0.99137004	      0.60476609	    -11.96875753	     -1.92082776	     -5.14356973	     36.08554791	      0.00000000	      0.00000000	     10.98698092	     -3.02023989	     21.83783731	      0.61227836	     -2.72607361	     84.48456675	      0.00000000	      0.00000000	     -0.88368583	    -23.51912146	    -28.62048444	     -1.57079025	      5.12565863
      0.66500000	      8.21268665	      3.22982312	     -4.88008892	      1.71093051	      0.99573198	      0.60531968	    -13.22908179	     -2.67616537	     -5.52321917	     34.98909637	      0.00000000	      0.00000000	      8.60887537	     -2.94401960	     21.94703212	      1.19772059	     -3.14958293	     81.95277171	      0.00000000	      0.00000000	     -0.61641731	    -23.34502755	    -28.39772727	     -2.39300344	      5.53992554
      0.67000000	      8.24059584	      3.82837845	     -4.86273587	      1.72730137	      1.00014677	      0.60580699	    -14.46900721	     -3.44296080	     -6.01029153	     33.86626601	      0.00000000	      0.00000000	      6.10292489	     -2.86573561	     21.97651529	      1.81392521	     -3.55607737	     79.26582345	      0.00000000	      0.00000000	     -0.41493847	    -23.16690968	    -28.15612774	     -3.21821237	      5.88884120
      0.67500000	      8.24292295	      4.43631279	     -4.82106968	      1.74380037	      1.00456327	      0.60622073	    -15.66919443	     -4.21337557	     -6.58994999	     32.72781300	      0.00000000	      0.00000000	      3.50563225	     -2.76856801	     21.94717325	      2.45114457	     -3.95591189	     76.42894890	      0.00000000	      0.00000000	     -0.27617786	    -22.98653712	    -27.87750107	     -4.04091823	      6.17744393
      0.68000000	      8.21109199	      5.04929677	     -4.76016317	      1.76042088	      1.00894053	      0.60655906	    -16.81967485	     -4.97952845	     -7.24701357	     31.58722452	      0.00000000	      0.00000000	      0.85407326	     -2.63478740	     21.86848030	      3.10097095	     -4.35814886	     73.44587234	      0.00000000	      0.00000000	     -0.19742138	    -22.80618084	    -27.55489828	     -4.85617577	      6.41176179
      0.68500000	      8.14732488	      5.66363233	     -4.68163890	      1.77715210	      1.01324828	      0.60682556	    -17.92288116	     -5.73402608	     -7.97165388	     30.45682886	      0.00000000	      0.00000000	     -1.81648812	     -2.45157932	     21.73759175	      3.75851843	     -4.76760819	     70.31934925	      0.00000000	      0.00000000	     -0.17764890	    -22.62440785	    -27.19387932	     -5.66062836	      6.59424993
      0.69000000	      8.06211634	      6.27612383	     -4.58365985	      1.79398148	      1.01746425	      0.60702856	    -18.99155067	     -6.46901945	     -8.75816258	     29.34492734	      0.00000000	      0.00000000	     -4.47430687	     -2.21733737	     21.54286873	      4.42152906	     -5.18566412	     67.05244198	      0.00000000	      0.00000000	     -0.21732694	    -22.43390587	    -26.80904346	     -6.45231449	      6.72282120
      0.69500000	      7.96842094	      6.88146623	     -4.46286182	      1.81089590	      1.02156823	      0.60718062	    -20.04175766	     -7.17310917	     -9.59793370	     28.25550725	      0.00000000	      0.00000000	     -7.09156905	     -1.94483942	     21.27085249	      5.08598478	     -5.61267253	     63.65058864	      0.00000000	      0.00000000	     -0.31698999	    -22.22111136	    -26.41721050	     -7.22771746	      6.79400726
      0.70000000	      7.87586544	      7.46873036	     -4.31679313	      1.82788089	      1.02553589	      0.60729719	    -21.08479165	     -7.82820779	    -10.47217643	     27.19042668	      0.00000000	      0.00000000	     -9.64482474	     -1.66063307	     20.91308531	      5.74106186	     -6.04975282	     60.12354551	      0.00000000	      0.00000000	     -0.47534451	    -21.96551195	    -26.03112615	     -7.97753764	      6.80827802
      0.70500000	      7.78845108	      8.02004746	     -4.14578894	      1.84491926	      1.02933681	      0.60739399	    -22.12261030	     -8.40956857	    -11.34927686	     26.15242730	      0.00000000	      0.00000000	    -12.11754743	     -1.40227278	     20.46888098	      6.36739016	     -6.49955587	     56.48588875	      0.00000000	      0.00000000	     -0.68746798	    -21.63772070	    -25.65710068	     -8.68473050	      6.77407600
      0.71000000	      7.70611938	      8.51301206	     -3.95341716	      1.86199108	      1.03293714	      0.60748452	    -23.14845085	     -8.88973667	    -12.18793517	     25.14743754	      0.00000000	      0.00000000	    -14.50431348	     -1.21491153	     19.94366488	      6.94012927	     -6.96648647	     52.75590659	      0.00000000	      0.00000000	     -0.94366249	    -21.19775413	    -25.29655771	     -9.32674225	      6.70773405
      0.71500000	      7.62791356	      8.92562899	     -3.74515319	      1.87907518	      1.03630385	      0.60757903	    -24.15067281	     -9.24428905	    -12.94408369	     24.18556625	      0.00000000	      0.00000000	    -16.81368230	     -1.14798186	     19.34561642	      7.43511785	     -7.45656775	     48.95398312	      0.00000000	      0.00000000	     -1.22928255	    -20.59610483	    -24.94925034	     -9.88079625	      6.62919296
      0.72000000	      7.55411812	      9.24093843	     -3.52609192	      1.89615010	      1.03940752	      0.60768424	    -25.11639821	     -9.45642280	    -13.57834807	     23.28127986	      0.00000000	      0.00000000	    -19.06711506	     -1.25168274	     18.68376539	      7.83445049	     -7.97718437	     45.10206312	      0.00000000	      0.00000000	     -1.52524188	    -19.77897350	    -24.61581709	    -10.32897888	      6.55642681
      0.72500000	      7.48573536	      9.44881038	     -3.29913073	      1.91319372	      1.04222268	      0.60780162	    -26.03212625	     -9.51853574	    -14.06077999	     22.45380049	      0.00000000	      0.00000000	    -21.29221869	     -1.57138631	     17.96935479	      8.12841110	     -8.53681683	     41.22511359	      0.00000000	      0.00000000	     -1.80908653	    -18.69595526	    -24.29782938	    -10.66006345	      6.50217885
      0.73000000	      7.42170127	      9.54492449	     -3.06456586	      1.93018322	      1.04472653	      0.60792474	    -26.88150406	     -9.43115704	    -14.37096363	     21.72796775	      0.00000000	      0.00000000	    -23.50946793	     -2.13813603	     17.21944380	      8.31393800	     -9.14412939	     37.35346965	      0.00000000	      0.00000000	     -2.05717401	    -17.30666283	    -23.99513467	    -10.86804959	      6.47425714
      0.73500000	      7.35662413	      9.52933283	     -2.82133805	      1.94709688	      1.04689844	      0.60803907	    -27.64372747	     -9.20150641	    -14.49481719	     21.13480424	      0.00000000	      0.00000000	    -25.71419490	     -2.95697393	     16.45873697	      8.39263969	     -9.80595929	     33.52332217	      0.00000000	      0.00000000	     -2.24792175	    -15.58431846	    -23.70312594	    -10.95058518	      6.47760773
      0.74000000	      7.28205623	      9.40651223	     -2.56956410	      1.96391707	      1.04872251	      0.60812704	    -28.29597635	     -8.84352464	    -14.42212075	     20.71089605	      0.00000000	      0.00000000	    -27.86095222	     -3.99886189	     15.71592633	      8.37053995	    -10.52508047	     29.77365763	      0.00000000	      0.00000000	     -2.36463823	    -13.51702582	    -23.41353847	    -10.90983793	      6.51560022
      0.74500000	      7.19126809	      9.18633917	     -2.31291463	      1.98063231	      1.05019219	      0.60817536	    -28.81965274	     -8.37855332	    -14.14767316	     20.49560522	      0.00000000	      0.00000000	    -29.86117672	     -5.20173977	     15.01540409	      8.25887415	    -11.29869295	     26.14105059	      0.00000000	      0.00000000	     -2.39638371	    -11.10837164	    -23.11944841	    -10.75472758	      6.58918383
      0.75000000	      7.08373464	      8.88440647	     -2.05877179	      1.99723671	      1.05131293	      0.60817888	    -29.20638067	     -7.83444896	    -13.67515051	     20.52538111	      0.00000000	      0.00000000	    -31.60017610	     -6.48128834	     14.37009713	      8.07443275	    -12.11721033	     22.65553193	      0.00000000	      0.00000000	     -2.33740324	     -8.37888774	    -22.82061751	    -10.50172562	      6.69424627
      0.75500000	      6.96534237	      8.52125005	     -1.81562483	      2.01372798	      1.05209967	      0.60813709	    -29.45943862	     -7.24270334	    -13.02064833	     20.82643489	      0.00000000	      0.00000000	    -32.96719762	     -7.74656290	     13.78091959	      7.83914375	    -12.96308272	     19.33956289	      0.00000000	      0.00000000	     -2.18706980	     -5.36936971	    -22.52431382	    -10.17339854	      6.81944277
      0.76000000	      6.84466105	      8.12073752	     -1.58967075	      2.03010597	      1.05257126	      0.60804651	    -29.59029172	     -6.63502366	    -12.21403207	     21.40920083	      0.00000000	      0.00000000	    -33.88445711	     -8.91477408	     13.24238135	      7.57874113	    -13.81131244	     16.20992091	      0.00000000	      0.00000000	     -1.95022322	     -2.14422965	    -22.24135467	     -9.79571113	      6.94744655
      0.76500000	      6.72938680	      7.70738541	     -1.38298488	      2.04637211	      1.05274649	      0.60789621	    -29.61385559	     -6.04027313	    -11.29815670	     22.26734217	      0.00000000	      0.00000000	    -34.32392335	     -9.92234523	     12.74886903	      7.31969227	    -14.63304544	     13.28127322	      0.00000000	      0.00000000	     -1.63547589	      1.20964731	    -21.98188254	     -9.39468840	      7.05989026
      0.77000000	      6.62558520	      7.30275815	     -1.19367767	      2.06252842	      1.05264387	      0.60767042	    -29.54555382	     -5.48178388	    -10.32654196	     23.38105910	      0.00000000	      0.00000000	    -34.30862896	    -10.73096308	     12.29751008	      7.08462228	    -15.40047082	     10.56985972	      0.00000000	      0.00000000	     -1.25139187	      4.59006571	    -21.75420670	     -8.99278008	      7.14270404
      0.77500000	      6.53859536	      6.92246240	     -1.01694913	      2.07857590	      1.05228332	      0.60735647	    -29.40019837	     -4.97556230	     -9.35926499	     24.72212879	      0.00000000	      0.00000000	    -33.90147823	    -11.32775537	     11.88798085	      6.88841816	    -16.08981315	      8.09538170	      0.00000000	      0.00000000	     -0.80449250	      7.88878383	    -21.56568019	     -8.60625094	      7.18845032
      0.78000000	      6.47353265	      6.57537807	     -0.84632309	      2.09451352	      1.05168716	      0.60695232	    -29.19163269	     -4.53024150	     -8.45636647	     26.25808779	      0.00000000	      0.00000000	    -33.18777635	    -11.72100283	     11.52136725	      6.73709679	    -16.68159008	      5.87993907	      0.00000000	      0.00000000	     -0.30196828	     10.99919820	    -21.42310601	     -8.24499756	      7.19529992
      0.78500000	      6.43489970	      6.26518509	     -0.67534256	      2.11033944	      1.05087908	      0.60647042	    -28.93265778	     -4.14883631	     -7.66943879	     27.95473784	      0.00000000	      0.00000000	    -32.25836454	    -11.93479731	     11.19923181	      6.62936911	    -17.16080205	      3.94486744	      0.00000000	      0.00000000	      0.24322546	     13.82375114	    -21.33183680	     -7.91467555	      7.16496077
      0.79000000	      6.42589460	      5.99272607	     -0.49990547	      2.12605353	      1.04988163	      0.60593823	    -28.63487713	     -3.83128666	     -7.03400449	     29.77785445	      0.00000000	      0.00000000	    -31.19822269	    -12.00517855	     10.92309532	      6.55908282	    -17.52013289	      2.30766510	      0.00000000	      0.00000000	      0.81000296	     16.28448440	    -21.29445173	     -7.61955156	      7.10171761
      0.79500000	      6.44789796	      5.75773853	     -0.32011141	      2.14165906	      1.04871375	      0.60539608	    -28.30809755	     -3.57636947	     -6.56548877	     31.69502011	      0.00000000	      0.00000000	    -30.08149083	    -11.97764391	     10.69411176	      6.51713076	    -17.76429321	      0.98013596	      0.00000000	      0.00000000	      1.37230163	     18.33532069	    -21.31021249	     -7.36433338	      7.01227118
      0.80000000	      6.50036974	      5.55975499	     -0.13998628	      2.15716223	      1.04738976	      0.60489174	    -27.95964233	     -3.38248600	     -6.26024090	     33.67759452	      0.00000000	      0.00000000	    -28.96993022	    -11.90325490	     10.51232091	      6.49317647	    -17.90920470	     -0.03308511	      0.00000000	      0.00000000	      1.90606868	     19.96869779	    -21.37576833	     -7.15445996	      6.90461140
      0.80500000	      6.58148351	      5.39886627	      0.03490692	      2.17257060	      1.04591976	      0.60447115	    -27.59457566	     -3.24825573	     -6.10121050	     35.70233690	      0.00000000	      0.00000000	    -27.91128104	    -11.83062979	     10.37485239	      6.47813007	    -17.97369503	     -0.73650285	      0.00000000	      0.00000000	      2.39663056	     21.21146381	    -21.48684153	     -6.99567562	      6.78553800
      0.81000000	      6.68967179	      5.27662603	      0.20009199	      2.18789198	      1.04431079	      0.60416749	    -27.21735354	     -3.17383363	     -6.06588679	     37.75206513	      0.00000000	      0.00000000	    -26.93766809	    -11.79545588	     10.27319674	      6.46713720	    -17.96857916	     -1.14584692	      0.00000000	      0.00000000	      2.84403058	     22.11239891	    -21.64035319	     -6.89367535	      6.65819513
      0.81500000	      6.82547597	      5.19673253	      0.35345096	      2.20313350	      1.04256802	      0.60399204	    -26.83406150	     -3.16258274	     -6.13323778	     39.81511710	      0.00000000	      0.00000000	    -26.06622504	    -11.81329478	     10.19098674	      6.46194159	    -17.88933661	     -1.28899654	      0.00000000	      0.00000000	      3.26356967	     22.72679060	    -21.83627202	     -6.85378760	      6.52076801
      0.82000000	      6.99267165	      5.16526356	      0.49509873	      2.21830062	      1.04069513	      0.60393016	    -26.45375635	     -3.22203095	     -6.28741921	     41.88429479	      0.00000000	      0.00000000	    -25.30131437	    -11.88054636	     10.10433487	      6.47179844	    -17.71587480	     -1.20387676	      0.00000000	      0.00000000	      3.67793723	     23.10187803	    -22.07852083	     -6.88056951	      6.36643750
      0.82500000	      7.19829912	      5.19043597	      0.62647531	      2.23339653	      1.03869413	      0.60394499	    -26.08834698	     -3.36335335	     -6.51790383	     43.95605625	      0.00000000	      0.00000000	    -24.63655199	    -11.98369583	      9.98526164	      6.51263233	    -17.42006094	     -0.93234394	      0.00000000	      0.00000000	      4.10074477	     23.26519909	    -22.37482540	     -6.97749793	      6.18447747
      0.83000000	      7.45155802	      5.28154373	      0.74919284	      2.24842294	      1.03656457	      0.60398784	    -25.75112134	     -3.59914902	     -6.81727351	     46.02994940	      0.00000000	      0.00000000	    -24.05742353	    -12.11212752	      9.80702683	      6.60431931	    -16.97875650	     -0.51195551	      0.00000000	      0.00000000	      4.51785047	     23.21782022	    -22.73529735	     -7.14669201	      5.96243688
      0.83500000	      7.76077339	      5.44660848	      0.86418746	      2.26338255	      1.03430074	      0.60401157	    -25.45325791	     -3.93966076	     -7.17813731	     48.10812164	      0.00000000	      0.00000000	    -23.54538703	    -12.26788126	      9.55064397	      6.76624676	    -16.38825730	      0.03076882	      0.00000000	      0.00000000	      4.87616430	     22.93531052	    -23.16861988	     -7.38822145	      5.68901640
      0.84000000	      8.12832016	      5.68886444	      0.97155896	      2.27828181	      1.03188705	      0.60398191	    -25.19823464	     -4.38801584	     -7.58982041	     50.19473420	      0.00000000	      0.00000000	    -23.08223096	    -12.46800288	      9.21198362	      7.01182625	    -15.67595803	      0.68334402	      0.00000000	      0.00000000	      5.08677938	     22.37820113	    -23.67582298	     -7.69858990	      5.35730331
      0.84500000	      8.54634288	      6.00352032	      1.07119051	      2.29313201	      1.02929579	      0.60388312	    -24.97725476	     -4.93631505	     -8.03632472	     52.29471426	      0.00000000	      0.00000000	    -22.65340472	    -12.73948875	      8.80624647	      7.34376033	    -14.90420611	      1.44629528	      0.00000000	      0.00000000	      5.04396954	     21.50870786	    -24.24527864	     -8.06879750	      4.96789630
      0.85000000	      8.99690514	      6.37724660	      1.16400967	      2.30794679	      1.02649159	      0.60371541	    -24.76971704	     -5.56546810	     -8.49806499	     54.41185264	      0.00000000	      0.00000000	    -22.24936374	    -13.10981813	      8.36563143	      7.75276791	    -14.16056416	      2.32860180	      0.00000000	      0.00000000	      4.65652798	     20.30545647	    -24.85340259	     -8.48369660	      4.53012534
      0.85500000	      9.45643635	      6.79132960	      1.25326234	      2.32273598	      1.02344148	      0.60348688	    -24.54834835	     -6.24955165	     -8.95637013	     56.54732730	      0.00000000	      0.00000000	    -21.86411503	    -13.59669866	      7.93085987	      8.22049284	    -13.53437027	      3.34161202	      0.00000000	      0.00000000	      3.88212663	     18.77083719	    -25.47093982	     -8.92401695	      4.05948200
      0.86000000	      9.90073784	      7.22686894	      1.34490140	      2.33749754	      1.02012593	      0.60320571	    -24.28447182	     -6.96228845	     -9.39619348	     58.69972155	      0.00000000	      0.00000000	    -21.49167433	    -14.20111588	      7.54280382	      8.72440432	    -13.09033284	      4.49594959	      0.00000000	      0.00000000	      2.75187397	     16.93386137	    -26.07024315	     -9.37062313	      3.57181437
      0.86500000	     10.30767870	      7.67029324	      1.44686478	      2.35221093	      1.01654581	      0.60287637	    -23.95033875	     -7.68356825	     -9.80560873	     60.86684509	      0.00000000	      0.00000000	    -21.12218013	    -14.90769148	      7.23957804	      9.24317411	    -12.85279890	      5.80498963	      0.00000000	      0.00000000	      1.37494657	     14.85082491	    -26.62973330	     -9.80992804	      3.07658691
      0.87000000	     10.65791729	      8.11790516	      1.56803826	      2.36683534	      1.01272270	      0.60249922	    -23.51967453	     -8.40465403	    -10.17492281	     63.04825476	      0.00000000	      0.00000000	    -20.73984888	    -15.69175490	      7.05840273	      9.76227089	    -12.80455699	      7.29274061	      0.00000000	      0.00000000	     -0.07992706	     12.59888965	    -27.13537707	    -10.23873726	      2.57170263
      0.87500000	     10.93586967	      8.57702323	      1.71792328	      2.38131456	      1.00869485	      0.60207194	    -22.96961555	     -9.12913275	    -10.49746568	     65.24601206	      0.00000000	      0.00000000	    -20.32513837	    -16.52696192	      7.03679155	     10.27779899	    -12.89398898	      8.99902823	      0.00000000	      0.00000000	     -1.42088605	     10.26006502	    -27.58130584	    -10.66518849	      2.04242387
      0.88000000	     11.13275326	      9.06184618	      1.90688725	      2.39558894	      1.00451379	      0.60159259	    -22.28591106	     -9.86749125	    -10.77143803	     67.46207200	      0.00000000	      0.00000000	    -19.86099132	    -17.38887952	      7.20783521	     10.79591306	    -13.04438285	     10.97556054	      0.00000000	      0.00000000	     -2.47470135	      7.90270703	    -27.97138032	    -11.10361528	      1.46560550
      0.88500000	     11.25121747	      9.58532861	      2.14524130	      2.40961294	      1.00024358	      0.60106497	    -21.46983200	    -10.62736171	    -11.00032684	     69.69319779	      0.00000000	      0.00000000	    -19.33961132	    -18.25574357	      7.58920907	     11.32752958	    -13.16536321	     13.27169775	      0.00000000	      0.00000000	     -3.12012594	      5.57045879	    -28.32108226	    -11.56549717	      0.81782741
      0.89000000	     11.30868977	     10.15076261	      2.43993126	      2.42337291	      0.99596040	      0.60050525	    -20.54261680	    -11.40434438	    -11.18987084	     71.92589945	      0.00000000	      0.00000000	    -18.76627380	    -19.10866867	      8.17086296	     11.88083344	    -13.16834184	     15.91416514	      0.00000000	      0.00000000	     -3.30482249	      3.28206687	    -28.65721794	    -12.05120752	      0.08417453
      0.89500000	     11.33667365	     10.74683275	      2.79086987	      2.43689650	      0.99175042	      0.59994319	    -19.54424445	    -12.17802363	    -11.34378849	     74.13401403	      0.00000000	      0.00000000	    -18.15927431	    -19.93034644	      8.90745907	     12.45555509	    -12.98233760	     18.88754969	      0.00000000	      0.00000000	     -3.04524921	      1.03802467	    -29.01415398	    -12.54585228	     -0.73602188
      0.90000000	     11.37508871	     11.34816972	      3.19038829	      2.45024719	      0.98770502	      0.59941236	    -18.52587384	    -12.91511844	    -11.46275450	     76.28077046	      0.00000000	      0.00000000	    -17.54631759	    -20.70119631	      9.71955351	     13.04192707	    -12.56319431	     22.12267475	      0.00000000	      0.00000000	     -2.41303712	     -1.16939754	    -29.42721346	    -13.01999676	     -1.62877007
      0.90500000	     11.46223920	     11.92066447	      3.62588716	      2.46350643	      0.98391264	      0.59893482	    -17.53658891	    -13.57789895	    -11.54633157	     78.32552977	      0.00000000	      0.00000000	    -16.95754704	    -21.39648420	     10.50531952	     13.62342344	    -11.89584428	     25.49841980	      0.00000000	      0.00000000	     -1.51214881	     -3.34107407	    -29.92354928	    -13.43498533	     -2.56919757
      0.91000000	     11.62304439	     12.42853024	      4.08185518	      2.47675465	      0.98044706	      0.59851283	    -16.60729171	    -14.13333260	    -11.59253061	     80.23297749	      0.00000000	      0.00000000	    -16.41682855	    -21.98959203	     11.16089671	     14.17934594	    -10.99608940	     28.85831678	      0.00000000	      0.00000000	     -0.45118433	     -5.45285091	    -30.51137612	    -13.75171809	     -3.52567451
      0.91500000	     11.86080090	     12.84014660	      4.53853147	      2.49006007	      0.97735519	      0.59813378	    -15.73852552	    -14.55900165	    -11.59250848	     81.98091025	      0.00000000	      0.00000000	    -15.93491539	    -22.46113999	     11.60214918	     14.68489118	     -9.91397499	     32.03741888	      0.00000000	      0.00000000	      0.68310731	     -7.44614431	    -31.17207915	    -13.94016387	     -4.46177945
      0.92000000	     12.15726050	     13.13189611	      4.96899500	      2.50347490	      0.97464947	      0.59778262	    -14.89931498	    -14.84508691	    -11.52477715	     83.56366444	      0.00000000	      0.00000000	    -15.50753776	    -22.80725411	     11.77912714	     15.11087438	     -8.73224749	     34.89120656	      0.00000000	      0.00000000	      1.84304205	     -9.23821786	    -31.86134466	    -13.98638232	     -5.33741815
      0.92500000	     12.48091162	     13.29079571	      5.33878623	      2.51703312	      0.97230751	      0.59745227	    -14.03805543	    -14.99412296	    -11.35539322	     84.99082215	      0.00000000	      0.00000000	    -15.11841036	    -23.04037240	     11.67939651	     15.42694570	     -7.55376174	     37.31875210	      0.00000000	      0.00000000	      3.02202216	    -10.74858825	    -32.52080879	    -13.89526621	     -6.11189821
      0.93000000	     12.79833427	     13.31615432	      5.61072574	      2.53074690	      0.97027866	      0.59714765	    -13.09957746	    -15.01961355	    -11.04664650	     86.28250247	      0.00000000	      0.00000000	    -14.74476166	    -23.18208314	     11.32265301	     15.60879327	     -6.48011410	     39.27527339	      0.00000000	      0.00000000	      4.24204250	    -11.92642726	    -33.09479470	    -13.68874138	     -6.75001827
      0.93500000	     13.08298337	     13.21932146	      5.75422083	      2.54460509	      0.96849670	      0.59688400	    -12.04092820	    -14.94296611	    -10.57114577	     87.46253191	      0.00000000	      0.00000000	    -14.36319324	    -23.25347605	     10.75085613	     15.64553650	     -5.59013669	     40.77186867	      0.00000000	      0.00000000	      5.53313248	    -12.76565159	    -33.54429427	    -13.39987600	     -7.22969816
      0.94000000	     13.31943779	     13.02062320	      5.75499078	      2.55857815	      0.96689865	      0.59668257	    -10.84176475	    -14.78805067	     -9.92447811	     88.55056395	      0.00000000	      0.00000000	    -13.95489039	    -23.26911939	     10.01606115	     15.54256760	     -4.92611600	     41.86296024	      0.00000000	      0.00000000	      6.91329844	    -13.30330106	    -33.85373487	    -13.06415834	     -7.54802549
      0.94500000	     13.50440376	     12.74368632	      5.62054290	      2.57263030	      0.96544669	      0.59656521	     -9.50873287	    -14.57395073	     -9.13039537	     89.55486956	      0.00000000	      0.00000000	    -13.50940547	    -23.23613058	      9.16744829	     15.31783176	     -4.49017410	     42.62626475	      0.00000000	      0.00000000	      8.37657592	    -13.60392288	    -34.03071648	    -12.71006746	     -7.72268152
      0.95000000	     13.64578166	     12.40899029	      5.37924485	      2.58673334	      0.96414459	      0.59654862	     -8.07405971	    -14.30852307	     -8.23698180	     90.46821086	      0.00000000	      0.00000000	    -13.02627791	    -23.15607503	      8.24082915	     14.99384920	     -4.24896889	     43.14283121	      0.00000000	      0.00000000	      9.89238814	    -13.73761509	    -34.10091082	    -12.35180909	     -7.78767442
      0.95500000	     13.75977080	     12.02996126	      5.07311934	      2.60087453	      0.96303961	      0.59663959	     -6.58812442	    -13.98704440	     -7.30571516	     91.26887110	      0.00000000	      0.00000000	    -12.51452309	    -23.02908676	      7.25412783	     14.59091213	     -4.14461021	     43.48204838	      0.00000000	      0.00000000	     11.41292522	    -13.76287210	    -34.10012364	    -11.98782047	     -7.78490602
      0.96000000	     13.86545203	     11.61402145	      4.74618059	      2.61505473	      0.96220633	      0.59683458	     -5.10606934	    -13.59838449	     -6.39661181	     91.92755212	      0.00000000	      0.00000000	    -11.99025636	    -22.86080939	      6.21034910	     14.12575279	     -4.10996926	     43.69259762	      0.00000000	      0.00000000	     12.88248274	    -13.72188791	    -34.06483907	    -11.60697951	     -7.75451265
      0.96500000	     13.97710573	     11.16718018	      4.43290581	      2.62927768	      0.96171766	      0.59712378	     -3.67092751	    -13.13553317	     -5.55443560	     92.41825244	      0.00000000	      0.00000000	    -11.47221440	    -22.66796022	      5.10717704	     13.61473526	     -4.08434346	     43.79997937	      0.00000000	      0.00000000	     14.24601519	    -13.64481533	    -34.02238635	    -11.19928737	     -7.72670122
      0.97000000	     14.09722193	     10.69795766	      4.15238134	      2.64353860	      0.96161623	      0.59749562	     -2.30032153	    -12.60357517	     -4.80196861	     92.72796782	      0.00000000	      0.00000000	    -10.97554537	    -22.47607909	      3.94822676	     13.07677322	     -4.02399071	     43.81067234	      0.00000000	      0.00000000	     15.45746338	    -13.55367149	    -33.98343525	    -10.76398087	     -7.71753289
      0.97500000	     14.21542381	     10.21772310	      3.90998235	      2.65782164	      0.96190217	      0.59793700	     -0.98565115	    -12.02029788	     -4.14296860	     92.85945014	      0.00000000	      0.00000000	    -10.50612822	    -22.31068674	      2.74740405	     12.53254599	     -3.90480105	     43.71952392	      0.00000000	      0.00000000	     16.48690504	    -13.46326365	    -33.94135844	    -10.30998838	     -7.73084172
      0.98000000	     14.31535801	      9.73777437	      3.70360778	      2.67210848	      0.96254330	      0.59843016	      0.29450588	    -11.40968009	     -3.57128629	     92.82565072	      0.00000000	      0.00000000	    -10.05839131	    -22.18991258	      1.52256181	     12.00028655	     -3.71916982	     43.51612435	      0.00000000	      0.00000000	     17.32327055	    -13.38288629	    -33.88019755	     -9.84937370	     -7.76562594
      0.98500000	     14.38455327	      9.26553427	      3.52989403	      2.68638952	      0.96349817	      0.59895135	      1.55650407	    -10.79248618	     -3.07959553	     92.64029361	      0.00000000	      0.00000000	     -9.61800244	    -22.12267715	      0.28515436	     11.49068357	     -3.47152029	     43.18935954	      0.00000000	      0.00000000	     17.97088059	    -13.31935436	    -33.78610718	     -9.38910275	     -7.82392294
      0.99000000	     14.42001084	      8.80245157	      3.38726739	      2.70066895	      0.96473593	      0.59947543	      2.80144120	    -10.17939825	     -2.66351937	     92.31053421	      0.00000000	      0.00000000	     -9.16845102	    -22.10988258	     -0.96453723	     11.00394114	     -3.17543901	     42.73110664	      0.00000000	      0.00000000	     18.44140561	    -13.27822111	    -33.65451857	     -8.92705802	     -7.91381719
      0.99500000	     14.42737049	      8.34496750	      3.27502993	      2.71496287	      0.96624464	      0.59998492	      4.01622732	     -9.56996161	     -2.32082398	     91.83466528	      0.00000000	      0.00000000	     -8.69869212	    -22.14601893	     -2.23444826	     10.53096543	     -2.85247811	     42.13871789	      0.00000000	      0.00000000	     18.74478511	    -13.26231498	    -33.49019470	     -8.45470387	     -8.04657866
      1.00000000	     14.41690241	      7.88774004	      3.19007754	      2.72929376	      0.96802857	      0.60047799	      5.18076876	     -8.95663642	     -2.04785563	     91.20440501	      0.00000000	      0.00000000	     -8.20796185	    -22.22170349	     -3.53463258	     10.05803544	     -2.53081075	     41.41579542	      0.00000000	      0.00000000	     18.88298370	    -13.26952877	    -33.30321176	     -7.96379894	     -8.23095159
      1.00500000	     14.40021775	      7.42674333	      3.12463200	      2.74368509	      0.97010057	      0.60096871	      6.27443537	     -8.33080445	     -1.83703930	     90.40929778	      0.00000000	      0.00000000	     -7.70499032	    -22.32802014	     -4.87277436	      9.57208474	     -2.24145924	     40.57209951	      0.00000000	      0.00000000	     18.84901260	    -13.29150504	    -33.10504397	     -7.45172584	     -8.46848610
      1.01000000	     14.38892129	      6.96048144	      3.06754027	      2.75815847	      0.97247540	      0.60147811	      7.27874654	     -7.68783825	     -1.67847531	     89.44049117	      0.00000000	      0.00000000	     -7.20318615	    -22.46079220	     -6.25281280	      9.06400619	     -2.01167154	     39.62331890	      0.00000000	      0.00000000	     18.63054180	    -13.31363530	    -32.90653579	     -6.92187271	     -8.75233649
      1.01500000	     14.39377820	      6.48950571	      3.00808006	      2.77273275	      0.97516446	      0.60202267	      8.17830066	     -7.02955795	     -1.56403827	     88.29296819	      0.00000000	      0.00000000	     -6.71696447	    -22.62091708	     -7.67508102	      8.52943896	     -1.85899877	     38.59018224	      0.00000000	      0.00000000	     18.21504150	    -13.31628584	    -32.71688675	     -6.38029271	     -9.06943274
      1.02000000	     14.42280782	      6.01520345	      2.93894675	      2.78742240	      0.97816979	      0.60260886	      8.96319698	     -6.36323801	     -1.48938424	     86.96692313	      0.00000000	      0.00000000	     -6.26138075	    -22.80980127	     -9.13564251	      7.96771316	     -1.79070910	     37.49639789	      0.00000000	      0.00000000	     17.59342928	    -13.27725193	    -32.54220135	     -5.83217211	     -9.40419090
      1.02500000	     14.47877079	      5.53819085	      2.85688864	      2.80223417	      0.98147787	      0.60323557	      9.63246963	     -5.69738706	     -1.45238678	     85.46827237	      0.00000000	      0.00000000	     -5.85156316	    -23.02440863	    -10.62461454	      7.37951420	     -1.80842150	     36.36610884	      0.00000000	      0.00000000	     16.76098616	    -13.17534856	    -32.38372010	     -5.27975887	     -9.74209538
      1.03000000	     14.55773581	      5.05661629	      2.76211192	      2.81716517	      0.98505784	      0.60389925	     10.19527433	     -5.03652436	     -1.45083157	     83.80726491	      0.00000000	      0.00000000	     -5.49962000	    -23.25662341	    -12.12526614	      6.76416420	     -1.91293333	     35.22185502	      0.00000000	      0.00000000	     15.71625843	    -12.99443566	    -32.23692239	     -4.72142055	    -10.07243438
      1.03500000	     14.64956684	      4.56557327	      2.65770099	      2.83220516	      0.98886723	      0.60459679	     10.66828579	     -4.37867255	     -1.48222226	     81.99508069	      0.00000000	      0.00000000	     -5.21166947	    -23.49607788	    -13.61529381	      6.11835158	     -2.10517580	     34.08310047	      0.00000000	      0.00000000	     14.45975558	    -12.72671693	    -32.09210548	     -4.15180986	    -10.39002152
      1.04000000	     14.73989282	      4.05889083	      2.54880004	      2.84734138	      0.99286126	      0.60532553	     11.07103861	     -3.71786834	     -1.54535513	     80.04042979	      0.00000000	      0.00000000	     -4.98681960	    -23.73271375	    -15.06989905	      5.43792187	     -2.38406052	     32.96496663	      0.00000000	      0.00000000	     12.99413548	    -12.37414392	    -31.93622194	     -3.56397737	    -10.69569812
      1.04500000	     14.81270417	      3.53313977	      2.44056579	      2.86256056	      0.99699828	      0.60608344	     11.42211691	     -3.05009280	     -1.64060053	     77.94888032	      0.00000000	      0.00000000	     -4.81646210	    -23.95786444	    -16.46520577	      4.72245783	     -2.74498038	     31.87741146	      0.00000000	      0.00000000	     11.32597176	    -11.94689464	    -31.75545962	     -2.95387926	    -10.99492488
      1.05000000	     14.85316674	      2.99162120	      2.33514144	      2.87784666	      1.00123843	      0.60687142	     11.73712742	     -2.37812175	     -1.76703873	     75.72517088	      0.00000000	      0.00000000	     -4.68407937	    -24.16466716	    -17.78127702	      3.97978900	     -3.18134463	     30.82522528	      0.00000000	      0.00000000	      9.46735060	    -11.45868795	    -31.53801753	     -2.32544555	    -11.29402950
      1.05500000	     14.85060028	      2.44485877	      2.23005935	      2.89317971	      1.00554078	      0.60769547	     12.02675225	     -1.71135640	     -1.91942794	     73.37528450	      0.00000000	      0.00000000	     -4.56889622	    -24.34826674	    -19.00511731	      3.22601784	     -3.68811907	     29.80857850	      0.00000000	      0.00000000	      7.43569414	    -10.92073874	    -31.27649357	     -1.69173138	    -11.59558867
      1.06000000	     14.80081220	      1.90592509	      2.12003592	      2.90854171	      1.00986431	      0.60856485	     12.29394636	     -1.06034941	     -2.08946563	     70.90529572	      0.00000000	      0.00000000	     -4.45356677	    -24.50653730	    -20.13320806	      2.47917793	     -4.26482991	     28.82394201	      0.00000000	      0.00000000	      5.25229276	    -10.33783814	    -30.96894180	     -1.06931796	    -11.89593446
      1.06500000	     14.70602838	      1.38369121	      2.00031776	      2.92392712	      1.01417113	      0.60948743	     12.53286558	     -0.43016995	     -2.27032662	     68.31831491	      0.00000000	      0.00000000	     -4.33070160	    -24.64143058	    -21.17136971	      1.75098542	     -4.91626334	     27.86599784	      0.00000000	      0.00000000	      2.94156716	     -9.70870761	    -30.61747290	     -0.46979953	    -12.18628075
      1.07000000	     14.57159542	      0.87956664	      1.86807287	      2.93934950	      1.01842681	      0.61046636	     12.73253902	      0.18197835	     -2.45924850	     65.61342475	      0.00000000	      0.00000000	     -4.20368595	    -24.75847267	    -22.13045167	      1.04379129	     -5.65007160	     26.93088214	      0.00000000	      0.00000000	      0.53193047	     -9.02936298	    -30.22440568	      0.10429983	    -12.45604100
      1.07500000	     14.40133860	      0.38984599	      1.72168135	      2.95483819	      1.02259815	      0.61149963	     12.88370635	      0.78326128	     -2.65656300	     62.78783957	      0.00000000	      0.00000000	     -4.08252519	    -24.86205771	    -23.01974717	      0.35437692	     -6.47155345	     26.01955993	      0.00000000	      0.00000000	     -1.94334490	     -8.29690411	    -29.78829647	      0.65682743	    -12.69615823
      1.08000000	     14.19539812	     -0.08937752	      1.56056038	      2.97042577	      1.02665281	      0.61258019	     12.98309864	      1.37918957	     -2.86462968	     59.83980543	      0.00000000	      0.00000000	     -3.97862754	    -24.94803287	    -23.84288776	     -0.32021435	     -7.37779043	     25.13908761	      0.00000000	      0.00000000	     -4.44716924	     -7.51291930	    -29.30365623	      1.19278352	    -12.90146846
      1.08500000	     13.95287693	     -0.55876509	      1.38640797	      2.98613311	      1.03056325	      0.61369567	     13.03127974	      1.96940998	     -3.08944033	     56.76987044	      0.00000000	      0.00000000	     -3.90120801	    -24.99741724	    -24.59969271	     -0.97946233	     -8.35422897	     24.30055372	      0.00000000	      0.00000000	     -6.94173436	     -6.68724452	    -28.76608810	      1.71513277	    -13.07171283
      1.09000000	     13.67724875	     -1.01488348	      1.20432629	      3.00195998	      1.03431134	      0.61482841	     13.02645190	      2.54672884	     -3.34380914	     53.58095018	      0.00000000	      0.00000000	     -3.85501624	    -24.97355936	    -25.29202720	     -1.61903882	     -9.37461954	     23.51521791	      0.00000000	      0.00000000	     -9.39256809	     -5.84198969	    -28.17957320	      2.22404951	    -13.21099820
      1.09500000	     13.37998490	     -1.45064891	      1.02256450	      3.01788486	      1.03788936	      0.61595691	     12.96014507	      3.09813171	     -3.64919576	     50.27910517	      0.00000000	      0.00000000	     -3.83804274	    -24.82252384	    -25.92813249	     -2.23125097	    -10.40243111	     22.79181558	      0.00000000	      0.00000000	    -11.77244369	     -5.01384720	    -27.56039988	      2.71667339	    -13.32635946
      1.10000000	     13.07953212	     -1.85566418	      0.85078106	      3.03387120	      1.04129600	      0.61705872	     12.81865669	      3.60633099	     -4.03364210	     46.87609304	      0.00000000	      0.00000000	     -3.83920613	    -24.47585870	    -26.52176786	     -2.80482319	    -11.39196009	     22.13645129	      0.00000000	      0.00000000	    -14.06429410	     -4.25220614	    -26.93499600	      3.18617218	    -13.42638216
      1.10500000	     12.79565476	     -2.21597491	      0.69706151	      3.04987478	      1.04452878	      0.61811558	     12.59038776	      4.05126264	     -4.52484958	     43.39328199	      0.00000000	      0.00000000	     -3.83712475	    -23.85577874	    -27.08614196	     -3.32388623	    -12.28988082	     21.55450869	      0.00000000	      0.00000000	    -16.26217483	     -3.61249725	    -26.33244336	      3.62005323	    -13.52001705
      1.11000000	     12.54194182	     -2.51421498	      0.56468373	      3.06584963	      1.04757555	      0.61911959	     12.27538011	      4.41211035	     -5.14080864	     39.86512742	      0.00000000	      0.00000000	     -3.80129601	    -22.88348673	    -27.62577905	     -3.76776661	    -13.04008521	     21.05365193	      0.00000000	      0.00000000	    -18.36979555	     -3.14690936	    -25.77510261	      3.99916715	    -13.61528184
      1.11500000	     12.32125613	     -2.73232229	      0.45086356	      3.08175309	      1.05040958	      0.62007634	     11.89039430	      4.67120894	     -5.88360884	     36.33919669	      0.00000000	      0.00000000	     -3.69726585	    -21.49081896	    -28.13172947	     -4.11448357	    -13.59302650	     20.64690119	      0.00000000	      0.00000000	    -20.39745625	     -2.89572580	    -25.27249951	      4.30051286	    -13.71796099
      1.12000000	     12.12673023	     -2.85740287	      0.34882423	      3.09755145	      1.05299179	      0.62100093	     11.46557055	      4.81975494	     -6.74006637	     32.87060253	      0.00000000	      0.00000000	     -3.49604301	    -19.63367530	    -28.58340207	     -4.34844506	    -13.91592527	     20.35422509	      0.00000000	      0.00000000	    -22.35858554	     -2.88129912	    -24.82121963	      4.50494248	    -13.83061253
      1.12500000	     11.94606923	     -2.88760303	      0.25156761	      3.11322563	      1.05527884	      0.62191034	     11.03576185	      4.86243391	     -7.68659511	     29.51246717	      0.00000000	      0.00000000	     -3.18427840	    -17.30378932	    -28.95475683	     -4.46804261	    -13.99825389	     20.20164714	      0.00000000	      0.00000000	    -24.26545755	     -3.10517435	    -24.40862796	      4.60554178	    -13.95209322
      1.13000000	     11.76575553	     -2.83378829	      0.15465939	      3.12877332	      1.05723246	      0.62281824	     10.63225845	      4.81760569	     -8.69272038	     26.30700868	      0.00000000	      0.00000000	     -2.76923225	    -14.53505461	    -29.22058333	     -4.48778759	    -13.85004663	     20.21849449	      0.00000000	      0.00000000	    -26.12190619	     -3.54921489	    -24.01741585	      4.61080424	    -14.07798625
      1.13500000	     11.57451246	     -2.71595683	      0.05712639	      3.14420439	      1.05882654	      0.62373426	     10.27708498	      4.71264266	     -9.72065049	     23.28064319	      0.00000000	      0.00000000	     -2.27494113	    -11.40313193	    -29.36141859	     -4.43364697	    -13.49449220	     20.43393577	      0.00000000	      0.00000000	    -27.91287343	     -4.18113460	    -23.63080181	      4.54106755	    -14.20201110
      1.14000000	     11.36667004	     -2.55700819	     -0.03901973	      3.15953130	      1.06005116	      0.62466549	      9.97923015	      4.57731488	    -10.72307468	     20.44321699	      0.00000000	      0.00000000	     -1.73238861	     -8.02033532	    -29.36777964	     -4.33480143	    -12.95898629	     20.87304588	      0.00000000	      0.00000000	    -29.59630056	     -4.96136115	    -23.23853296	      4.42147298	    -14.31739645
      1.14500000	     11.14476209	     -2.37745161	     -0.13007913	      3.17476120	      1.06091362	      0.62561811	      9.73298301	      4.43858607	    -11.64381077	     17.79009400	      0.00000000	      0.00000000	     -1.17133897	     -4.52745179	    -29.24343590	     -4.21650812	    -12.26976928	     21.55234422	      0.00000000	      0.00000000	    -31.10494220	     -5.84722574	    -22.84156478	      4.27565489	    -14.41720995
      1.15000000	     10.92001518	     -2.19283283	     -0.21227405	      3.18989411	      1.06143675	      0.62659784	      9.51964201	      4.31779755	    -12.42472384	     15.30683110	      0.00000000	      0.00000000	     -0.61878197	     -1.08048836	    -29.00629178	     -4.09670084	    -11.45233604	     22.47567059	      0.00000000	      0.00000000	    -32.36032202	     -6.79507411	    -22.45301432	      4.12222276	    -14.49416871
      1.15500000	     10.71044632	     -2.01327071	     -0.28335818	      3.20492565	      1.06165492	      0.62760918	      9.31294447	      4.22899389	    -13.01767219	     12.97682956	      0.00000000	      0.00000000	     -0.10086917	      2.17009922	    -28.68615000	     -3.98560245	    -10.53504984	     23.63196302	      0.00000000	      0.00000000	    -33.29364910	     -7.76368343	    -22.09525595	      3.97350682	    -14.54091559
      1.16000000	     10.53731075	     -1.84385208	     -0.34414476	      3.21985081	      1.06160849	      0.62865385	      9.08676043	      4.17760815	    -13.39587249	     10.79058182	      0.00000000	      0.00000000	      0.35813142	      5.10392854	    -28.31986373	     -3.88642006	     -9.55184178	     24.99624738	      0.00000000	      0.00000000	    -33.86460036	     -8.71933836	    -21.79470448	      3.83537378	    -14.55071193
      1.16500000	     10.42068597	     -1.68561029	     -0.39940617	      3.23466703	      1.06133737	      0.62972953	      8.82269821	      4.16042734	    -13.55941078	      8.75287713	      0.00000000	      0.00000000	      0.74152938	      7.64898476	    -27.94467361	     -3.79668516	     -8.54205546	     26.53428253	      0.00000000	      0.00000000	    -34.06990922	     -9.63996225	    -21.57574350	      3.70808250	    -14.51821985
      1.17000000	     10.37500010	     -1.53718558	     -0.45744329	      3.24937642	      1.06087545	      0.63082911	      8.51560763	      4.16766394	    -13.53345843	      6.88513971	      0.00000000	      0.00000000	      1.04688948	      9.78538219	    -27.59086878	     -3.71060974	     -7.54788833	     28.20970187	      0.00000000	      0.00000000	    -33.93954327	    -10.51670885	    -21.45507970	      3.58843081	    -14.44033108
      1.17500000	     10.40576448	     -1.39652308	     -0.52856271	      3.26398549	      1.06024640	      0.63194134	      8.17577964	      4.18629214	    -13.36103860	      5.22315681	      0.00000000	      0.00000000	      1.28967607	     11.53377247	    -27.27599460	     -3.62164806	     -6.61025930	     29.99063623	      0.00000000	      0.00000000	    -33.52531627	    -11.35309804	    -21.43811062	      3.47218832	    -14.31634785
      1.18000000	     10.50876075	     -1.26183401	     -0.62323828	      3.27850206	      1.05946118	      0.63305302	      7.82723610	      4.20314337	    -13.09334234	      3.81168860	      0.00000000	      0.00000000	      1.50193351	     12.93466248	    -27.00291218	     -3.52413180	     -5.76368746	     31.85298976	      0.00000000	      0.00000000	    -32.88902571	    -12.16171983	    -21.51854116	      3.35557650	    -14.14674447
      1.18500000	     10.67208774	     -1.13199871	     -0.75021985	      3.29293086	      1.05851784	      0.63415163	      7.50192112	      4.20719163	    -12.78002244	      2.69635994	      0.00000000	      0.00000000	      1.72593195	     14.02920721	    -26.76233180	     -3.41435540	     -5.03176544	     33.78014168	      0.00000000	      0.00000000	    -32.09381633	    -12.95873760	    -21.68128996	      3.23602221	    -13.93154395
      1.19000000	     10.88041014	     -1.00716455	     -0.91450039	      3.30727184	      1.05740472	      0.63522714	      7.23058984	      4.19133258	    -12.46110360	      1.91324843	      0.00000000	      0.00000000	      2.00457493	     14.85086923	    -26.53864511	     -3.29222195	     -4.42536465	     35.76069346	      0.00000000	      0.00000000	    -31.19894024	    -13.75757520	    -21.90761859	      3.11327526	    -13.67050576
      1.19500000	     11.12000203	     -0.88966949	     -1.11544746	      3.32152293	      1.05610719	      0.63627197	      7.03289290	      4.15368103	    -12.16191702	      1.47868909	      0.00000000	      0.00000000	      2.37177527	     15.42904025	    -26.31698145	     -3.16330337	     -3.94398152	     37.78564349	      0.00000000	      0.00000000	    -30.25729551	    -14.56357741	    -22.18093924	      2.99105072	    -13.36575939
      1.20000000	     11.38278129	     -0.78466535	     -1.34599893	      3.33568465	      1.05461508	      0.63727969	      6.91044944	      4.09788178	    -11.89157775	      1.38328895	      0.00000000	      0.00000000	      2.84610535	     15.79718973	    -26.08896384	     -3.03985940	     -3.57883745	     39.84599518	      0.00000000	      0.00000000	    -29.31462525	    -15.37134930	    -22.49148210	      2.87805802	    -13.02497468
      1.20500000	     11.66758083	     -0.69991270	     -1.59375678	      3.34976240	      1.05292642	      0.63824392	      6.84626919	      4.03218770	    -11.64421670	      1.59299056	      0.00000000	      0.00000000	      3.42933459	     15.99751385	    -25.85471966	     -2.93969472	     -3.31645721	     41.93191060	      0.00000000	      0.00000000	    -28.40824480	    -16.16658812	    -22.83776160	      2.78723276	    -12.66230030
      1.21000000	     11.97779664	     -0.64451842	     -1.84388039	      3.36376517	      1.05104519	      0.63915837	      6.81146497	      3.96746240	    -11.40226990	      2.05699174	      0.00000000	      0.00000000	      4.10788180	     16.07934708	    -25.62000411	     -2.88284833	     -3.14200211	     44.03400697	      0.00000000	      0.00000000	    -27.56381945	    -16.93290794	    -23.22365068	      2.73291959	    -12.29576388
      1.21500000	     12.31635289	     -0.62667279	     -2.08265870	      3.37770227	      1.04897520	      0.64001797	      6.77674127	      3.91449708	    -11.14242851	      2.71935626	      0.00000000	      0.00000000	      4.85231602	     16.09250982	    -25.38977884	     -2.88700562	     -3.04144963	     46.14605502	      0.00000000	      0.00000000	    -26.79156717	    -17.66075838	    -23.65222141	      2.72691715	    -11.94227429
      1.22000000	     12.68070330	     -0.65123725	     -2.30022093	      3.39158079	      1.04671523	      0.64081974	      6.72345184	      3.88164207	    -10.84507147	      3.52987208	      0.00000000	      0.00000000	      5.61188151	     16.07688940	    -25.16188522	     -2.96337804	     -3.00183830	     48.26703721	      0.00000000	      0.00000000	    -26.08584041	    -18.35287147	    -24.11969052	      2.77535122	    -11.61302078
      1.22500000	     13.06070196	     -0.71861796	     -2.49114273	      3.40540606	      1.04425865	      0.64156247	      6.64919445	      3.87413616	    -10.50536272	      4.45085285	      0.00000000	      0.00000000	      6.30796033	     16.04855139	    -24.92444219	     -3.11517630	     -3.01007499	     50.40070000	      0.00000000	      0.00000000	    -25.43044378	    -19.02253873	    -24.61277379	      2.87831896	    -11.31162951
      1.23000000	     13.44019076	     -0.82583542	     -2.65266174	      3.41918491	      1.04159606	      0.64224569	      6.56628649	      3.89577260	    -10.14096415	      5.45912629	      0.00000000	      0.00000000	      6.83554591	     15.98434287	    -24.65793820	     -3.33983081	     -3.05191637	     52.55280007	      0.00000000	      0.00000000	    -24.80675274	    -19.68666004	    -25.11036734	      3.03266811	    -11.03523329
      1.23500000	     13.80089898	     -0.96909422	     -2.78175159	      3.43292934	      1.03871702	      0.64286909	      6.49537704	      3.95167578	     -9.79173004	      6.54425711	      0.00000000	      0.00000000	      7.07767066	     15.81204026	    -24.34015401	     -3.63353190	     -3.11204316	     54.72799193	      0.00000000	      0.00000000	    -24.19987274	    -20.35850714	    -25.58807305	      3.23602799	    -10.77720516
      1.24000000	     14.12659888	     -1.14565822	     -2.87344013	      3.44665632	      1.03560962	      0.64343287	      6.45806181	      4.04936762	     -9.51054176	      7.70470659	      0.00000000	      0.00000000	      6.92958505	     15.41634715	    -23.95125105	     -3.99434889	     -3.17479174	     56.92802122	      0.00000000	      0.00000000	    -23.60143593	    -21.04310028	    -26.02356399	      3.48898364	    -10.53063135
      1.24500000	     14.40618718	     -1.35338331	     -2.92203779	      3.46038151	      1.03225977	      0.64393892	      6.47166662	      4.19620591	     -9.34862947	      8.94451363	      0.00000000	      0.00000000	      6.32716205	     14.66668694	    -23.47723206	     -4.42126726	     -3.22515938	     59.15168731	      0.00000000	      0.00000000	    -23.00961489	    -21.73583355	    -26.40137781	      3.79354056	    -10.29137710
      1.25000000	     14.63501727	     -1.58869762	     -2.92479349	      3.47410875	      1.02865280	      0.64439304	      6.54815283	      4.39444285	     -9.34200913	     10.27358278	      0.00000000	      0.00000000	      5.27355709	     13.46183553	    -22.91097928	     -4.91039091	     -3.25046664	     61.39607075	      0.00000000	      0.00000000	    -22.42652877	    -22.42446393	    -26.71594158	      4.14904788	    -10.05860233
      1.25500000	     14.81406202	     -1.84563076	     -2.88556892	      3.48782060	      1.02477770	      0.64480761	      6.69748537	      4.63766572	     -9.50554714	     11.71208735	      0.00000000	      0.00000000	      3.85369866	     11.77520442	    -22.25079817	     -5.45235398	     -3.24255134	     63.65800654	      0.00000000	      0.00000000	    -21.85384938	    -23.09385075	    -26.97168723	      4.54914028	     -9.83146248
      1.26000000	     14.94762115	     -2.11781927	     -2.81563538	      3.50147510	      1.02063383	      0.64520231	      6.93248761	      4.91195048	     -9.83505735	     13.29446185	      0.00000000	      0.00000000	      2.22537584	      9.68032273	    -21.49780812	     -6.03419193	     -3.19903955	     65.93483354	      0.00000000	      0.00000000	    -21.28872525	    -23.73143054	    -27.18058781	      4.98296663	     -9.60374558
      1.26500000	     15.04178484	     -2.40264578	     -2.73094581	      3.51501100	      1.01623917	      0.64560072	      7.26987130	      5.20172471	    -10.31084331	     15.06699650	      0.00000000	      0.00000000	      0.58580371	      7.34228831	    -20.65494693	     -6.64487084	     -3.12280207	     68.22369048	      0.00000000	      0.00000000	    -20.72273409	    -24.33027949	    -27.35960641	      5.44044461	     -9.36000237
      1.27000000	     15.10496123	     -2.70427251	     -2.64880610	      3.52835952	      1.01163797	      0.64602408	      7.72512062	      5.49679215	    -10.89678174	     17.07771031	      0.00000000	      0.00000000	     -0.87369238	      4.97396406	    -19.72912128	     -7.27965623	     -3.02094183	     70.51904585	      0.00000000	      0.00000000	    -20.14519814	    -24.88799412	    -27.52989663	      5.91723371	     -9.07537568
      1.27500000	     15.14914691	     -3.03273085	     -2.58678808	      3.54145946	      1.00690446	      0.64648583	      8.30388793	      5.79641334	    -11.53632325	     19.36145791	      0.00000000	      0.00000000	     -2.00723491	      2.77078975	    -18.73473463	     -7.93896994	     -2.90440079	     72.80915255	      0.00000000	      0.00000000	    -19.54898685	    -25.40336029	    -27.71645232	      6.41504054	     -8.71920865
      1.28000000	     15.19011559	     -3.39915928	     -2.56261019	      3.55427314	      1.00214047	      0.64698910	      8.99344434	      6.10890195	    -12.15191894	     21.92348294	      0.00000000	      0.00000000	     -2.73593176	      0.85078255	    -17.69553152	     -8.62242265	     -2.78655398	     75.07317837	      0.00000000	      0.00000000	    -18.93483949	    -25.87464102	    -27.94603015	      6.93715486	     -8.26167505
      1.28500000	     15.24616283	     -3.81006460	     -2.59194431	      3.56679863	      0.99746720	      0.64752698	      9.75673271	      6.44804793	    -12.65313481	     24.72575506	      0.00000000	      0.00000000	     -3.04810599	     -0.77237687	    -16.64308114	     -9.32297420	     -2.67938249	     77.28096720	      0.00000000	      0.00000000	    -18.31124509	    -26.30142735	    -28.24317670	      7.48300758	     -7.68203708
      1.29000000	     15.33540677	     -4.26368453	     -2.68417356	      3.57907296	      0.99301181	      0.64808532	     10.53264203	      6.82826642	    -12.95375717	     27.68323098	      0.00000000	      0.00000000	     -2.98324943	     -2.17025331	    -15.61144964	    -10.02534215	     -2.58911030	     79.39642302	      0.00000000	      0.00000000	    -17.69022036	    -26.68837838	    -28.62530916	      8.04528671	     -6.97607331
      1.29500000	     15.47169742	     -4.74929933	     -2.83882321	      3.59116336	      0.98889011	      0.64864778	     11.24542687	      7.25912407	    -12.99324781	     30.67540838	      0.00000000	      0.00000000	     -2.60913972	     -3.44540600	    -14.62887483	    -10.70851797	     -2.51386787	     81.38351668	      0.00000000	      0.00000000	    -17.08204156	    -27.04659926	    -29.09774349	      8.61006893	     -6.16016362
      1.30000000	     15.66064269	     -5.24820299	     -3.04425568	      3.60315108	      0.98518895	      0.64920270	     11.82077939	      7.73943970	    -12.75492881	     33.57057110	      0.00000000	      0.00000000	     -2.00019222	     -4.67183410	    -13.70960137	    -11.34946026	     -2.44342689	     83.21221188	      0.00000000	      0.00000000	    -16.49153933	    -27.38969654	    -29.65016110	      9.15831832	     -5.27112097
      1.30500000	     15.89752954	     -5.73484637	     -3.27836938	      3.61511609	      0.98195439	      0.64974864	     12.20213193	      8.25234336	    -12.27333067	     36.25290970	      0.00000000	      0.00000000	     -1.22188431	     -5.86230650	    -12.84925952	    -11.92539101	     -2.35981138	     84.86207138	      0.00000000	      0.00000000	    -15.91634638	    -27.72630953	    -30.25573267	      9.66739071	     -4.36222194
      1.31000000	     16.16721514	     -6.17795483	     -3.51134944	      3.62712807	      0.97918916	      0.65029465	     12.36225669	      8.76376268	    -11.62646584	     38.64254591	      0.00000000	      0.00000000	     -0.32354925	     -6.97598794	    -12.02467179	    -12.41383950	     -2.23874079	     86.32324544	      0.00000000	      0.00000000	    -15.34681632	    -28.05405411	    -30.87280698	     10.11236899	     -3.49574629
      1.31500000	     16.44603857	     -6.54301669	     -3.71096560	      3.63924213	      0.97685922	      0.65085402	     12.30720645	      9.22662685	    -10.91475289	     40.70369957	      0.00000000	      0.00000000	      0.66145244	     -7.95223499	    -11.19826360	    -12.79196790	     -2.05303029	     87.59571487	      0.00000000	      0.00000000	    -14.76806825	    -28.35863118	    -31.44980565	     10.46807327	     -2.73244747
      1.32000000	     16.70699672	     -6.79803806	     -3.84956095	      3.65149526	      0.97490644	      0.65143572	     12.07060524	      9.59156860	    -10.23438439	     42.44172289	      0.00000000	      0.00000000	      1.71163840	     -8.74418737	    -10.32783446	    -13.03866624	     -1.77857480	     88.68800273	      0.00000000	      0.00000000	    -14.16421551	    -28.61900782	    -31.93519263	     10.71308093	     -2.11972359
      1.32500000	     16.92787764	     -6.92254266	     -3.91049015	      3.66390231	      0.97326195	      0.65203950	     11.70008258	      9.82190170	     -9.65466092	     43.89329810	      0.00000000	      0.00000000	      2.81233800	     -9.33661726	     -9.38000312	    -13.14135641	     -1.40158071	     89.61670698	      0.00000000	      0.00000000	    -13.52343936	    -28.81699644	    -32.29169690	     10.83604255	     -1.68132318
      1.33000000	     17.09887939	     -6.91654434	     -3.89214656	      3.67645335	      0.97185443	      0.65265725	     11.24254862	      9.90741236	     -9.20505720	     45.11545748	      0.00000000	      0.00000000	      3.95126299	     -9.74843812	     -8.34194639	    -13.10488088	     -0.92427402	     90.40751731	      0.00000000	      0.00000000	    -12.84207702	    -28.94697788	    -32.50930669	     10.84214774	     -1.41127910
      1.33500000	     17.22570302	     -6.80484170	     -3.80896684	      3.68911524	      0.97061049	      0.65327928	     10.73546427	      9.87095297	     -8.87276738	     46.17769717	      0.00000000	      0.00000000	      5.11595745	    -10.02603116	     -7.22594349	    -12.95707942	     -0.36684787	     91.09685230	      0.00000000	      0.00000000	    -12.12633176	    -29.02028635	    -32.61060201	     10.75608239	     -1.27377105
      1.34000000	     17.32698737	     -6.63403177	     -3.68924891	      3.70183726	      0.96945119	      0.65390065	     10.20634588	      9.76491438	     -8.60944276	     47.15765704	      0.00000000	      0.00000000	      6.29350316	    -10.23283641	     -6.06528616	    -12.74722966	      0.23508683	     91.73190433	      0.00000000	      0.00000000	    -11.39097720	    -29.06196682	    -32.64598177	     10.61926365	     -1.20910804
