# Supplementary material for: Biomechanics of running: A special reference to the comparisons of wearing boots and running shoes
Source: PLoS One. 2022 Jun 24;17(6):e0270496. doi: 10.1371/journal.pone.0270496 (PMC9231798; doi:10.1371/journal.pone.0270496)
Supplement: S1 File — The file contains experimental markers and force data (TRC and MOT), OpenSim model (OSIM), setup (XML), and output (STO) files for 17 participants, 2 conditions (boot\shoe), and 4 trials which are stored in separate folders. (ZIP) [file pone.0270496.s001.zip › DataSet/s01/shoe/T4/results/s01_shoe_T4_Kinematics_u.sto]

Speeds
version=1
nRows=269
nColumns=26
inDegrees=yes

Units are S.I. units (second, meters, Newtons, ...)
If the header above contains a line with 'inDegrees', this indicates whether rotational values are in degrees (yes) or radians (no).

endheader
time	pelvis_tilt	pelvis_list	pelvis_rotation	pelvis_tx	pelvis_ty	pelvis_tz	hip_flexion_r	hip_adduction_r	hip_rotation_r	knee_angle_r	knee_add_r	knee_rot_r	ankle_angle_r	subtalar_angle_r	hip_flexion_l	hip_adduction_l	hip_rotation_l	knee_angle_l	knee_add_l	knee_rot_l	ankle_angle_l	subtalar_angle_l	lumbar_extension	lumbar_bending	lumbar_rotation
      0.00000000	    -15.71974132	    -99.50111381	     77.38475498	      3.12248367	      0.07235038	     -0.19697699	     35.17111284	    170.50807782	    200.53838575	    254.76179642	      0.00000000	      0.00000000	    101.43570474	    -88.96892506	   -119.83499048	    -76.80224070	    -65.84098445	   -562.76887550	      0.00000000	      0.00000000	     10.33778649	    568.71879125	     48.60344304	    106.79659184	      3.40452850
      0.00500000	    -13.81744967	    -98.02847135	     74.43522130	      3.11462945	      0.06247012	     -0.19545097	     36.55511805	    168.78907283	    204.64253267	    260.92936945	      0.00000000	      0.00000000	    112.17936860	    -87.72117153	   -118.91466654	    -76.09329677	    -65.06210151	   -551.40546876	      0.00000000	      0.00000000	     11.98831753	    565.42749071	     45.50293596	    104.82503166	      4.85111780
      0.01000000	     -8.63004945	    -93.49307627	     66.35000776	      3.09313266	      0.03492288	     -0.19162799	     40.66151049	    163.31696581	    214.65318989	    278.30393750	      0.00000000	      0.00000000	    140.19875115	    -83.66112496	   -116.25468439	    -73.49395809	    -62.24149818	   -519.27690659	      0.00000000	      0.00000000	     16.04367957	    553.14731601	     36.98177596	     98.96643626	      8.52568123
      0.01500000	     -1.40251531	    -85.74055715	     55.15189558	      3.06301378	     -0.00488911	     -0.18732165	     47.35718477	    153.38631910	    224.31128799	    304.12205629	      0.00000000	      0.00000000	    174.82770595	    -76.01014221	   -112.04238126	    -68.06472312	    -56.60346591	   -471.16006286	      0.00000000	      0.00000000	     20.65527539	    526.78753757	     24.87565304	     89.51754151	     12.60243249
      0.02000000	      6.56352125	    -74.97776994	     43.45492780	      3.02975069	     -0.05030633	     -0.18440462	     56.37195921	    138.48488173	    225.43592724	    335.17382680	      0.00000000	      0.00000000	    203.67792061	    -63.96577458	   -106.36154670	    -59.35038844	    -48.23184509	   -412.33605721	      0.00000000	      0.00000000	     24.68583481	    482.81037073	     11.02842195	     77.24411641	     14.77897639
      0.02500000	     14.41190786	    -61.97844027	     33.62879461	      2.99745267	     -0.09548662	     -0.18386285	     67.17738438	    118.83060588	    211.15133725	    368.51545963	      0.00000000	      0.00000000	    217.62024647	    -47.17268950	    -99.20070401	    -47.92660084	    -38.35398715	   -346.97607738	      0.00000000	      0.00000000	     28.56982185	    421.90532427	     -3.39900067	     63.36175350	     13.43644136
      0.03000000	     21.78436451	    -47.89269579	     27.02034713	      2.96859556	     -0.13673343	     -0.18518390	     78.97365656	     95.46361384	    179.09064702	    401.58664776	      0.00000000	      0.00000000	    213.72944632	    -25.98761047	    -90.68923115	    -35.17387609	    -28.56008419	   -278.07906677	      0.00000000	      0.00000000	     33.67482103	    348.76897252	    -17.85043752	     49.09941734	      8.52385940
      0.03500000	     28.54872835	    -33.79966378	     23.54722781	      2.94454407	     -0.17291273	     -0.18625600	     90.89820735	     69.86558066	    132.79168092	    432.22590723	      0.00000000	      0.00000000	    195.09623042	     -1.57156674	    -81.30756903	    -22.57080513	    -19.70161903	   -208.27362408	      0.00000000	      0.00000000	     40.87487378	    269.94388329	    -31.88336681	     35.12047040	      1.40633800
      0.04000000	     34.56470965	    -20.29252186	     21.94176111	      2.92576318	     -0.20502592	     -0.18417143	    102.22271417	     43.44004968	     80.34446214	    458.77129249	      0.00000000	      0.00000000	    168.18675306	     23.97522120	    -71.87594347	    -10.99649747	    -11.33173188	   -140.29212818	      0.00000000	      0.00000000	     49.37003955	    191.18789066	    -44.90200667	     21.29205334	     -6.16596727
      0.04500000	     39.72242037	     -7.29052007	     20.57928396	      2.91157603	     -0.23509065	     -0.17693398	    112.27997031	     17.14642413	     30.92707763	    480.12826784	      0.00000000	      0.00000000	    139.65365569	     47.52182283	    -63.38645390	     -0.35497077	     -2.10287231	    -76.63365813	      0.00000000	      0.00000000	     56.23474461	    115.71419786	    -56.38291163	      6.98655370	    -13.10599694
      0.05000000	     44.09487107	      5.87924753	     18.35218416	      2.90020548	     -0.26494953	     -0.16489874	    120.32743565	     -8.69531179	     -8.89429399	    495.81373646	      0.00000000	      0.00000000	    114.27392271	     65.31241113	    -56.80383562	     10.36854505	      9.20236078	    -18.92217630	      0.00000000	      0.00000000	     56.94130191	     44.04419077	    -66.22800115	     -8.43558113	    -19.43128351
      0.05500000	     47.90380525	     20.11325045	     14.96397496	      2.88961595	     -0.29587487	     -0.15051953	    125.74757463	    -34.39341403	    -37.01829851	    506.04868821	      0.00000000	      0.00000000	     94.55868911	     74.02054461	    -52.82461752	     22.55564114	     22.70568986	     32.39371659	      0.00000000	      0.00000000	     46.94484849	    -24.92714139	    -74.72745951	    -25.34039017	    -25.98803201
      0.06000000	     51.33621462	     35.87515071	     10.63871247	      2.87864161	     -0.32890520	     -0.13659097	    128.44866109	    -60.37000285	    -55.02280452	    511.68828816	      0.00000000	      0.00000000	     81.32610273	     71.85230792	    -51.60345207	     36.97801304	     37.05769211	     77.97094026	      0.00000000	      0.00000000	     23.65121586	    -92.64799995	    -82.21031100	    -43.59253479	    -33.64502193
      0.06500000	     54.46882414	     52.56436708	      5.80641748	      2.86747082	     -0.36494151	     -0.12476509	    128.93638982	    -86.23100330	    -65.91097438	    513.75240717	      0.00000000	      0.00000000	     74.15439185	     58.96490041	    -52.64189847	     52.95454280	     49.85424286	    119.28739867	      0.00000000	      0.00000000	    -12.28905574	   -159.96280230	    -88.85945753	    -62.20901769	    -42.53289278
      0.07000000	     57.30454217	     68.53117520	      1.05087966	      2.85721315	     -0.40433467	     -0.11563203	    128.00261558	   -110.36158315	    -72.30770063	    512.90753462	      0.00000000	      0.00000000	     71.58443336	     37.15743857	    -54.97404278	     68.47022946	     58.70173626	    158.07043942	      0.00000000	      0.00000000	    -56.62477319	   -226.52207919	    -94.76171573	    -79.32444377	    -51.97668066
      0.07500000	     59.76140625	     81.90976790	     -2.90862408	      2.84896834	     -0.44665311	     -0.10975895	    126.45882054	   -130.67460840	    -75.91571294	    509.45181391	      0.00000000	      0.00000000	     71.62260918	      9.22347275	    -57.49847948	     81.32612046	     62.43274153	    195.59275615	      0.00000000	      0.00000000	   -101.67331945	   -290.34126919	    -99.93456972	    -92.88428395	    -61.03051458
      0.08000000	     61.65154328	     91.58377056	     -5.42962551	      2.84299935	     -0.49091016	     -0.10818044	    125.08629293	   -145.80087977	    -77.61695623	    503.70249460	      0.00000000	      0.00000000	     72.57094148	    -21.84818524	    -59.25670286	     90.32398172	     61.69944987	    232.24915115	      0.00000000	      0.00000000	   -137.11225411	   -347.33565799	   -104.31970369	   -101.62370289	    -68.94264361
      0.08500000	     62.74498417	     97.53110143	     -6.23784070	      2.83843573	     -0.53589100	     -0.11187473	    124.65709113	   -155.67616543	    -77.57561527	    496.30418269	      0.00000000	      0.00000000	     73.73533519	    -53.61664135	    -59.55956108	     95.59928795	     58.39864072	    267.64143496	      0.00000000	      0.00000000	   -152.00469069	   -391.37289053	   -107.84501447	   -105.50742497	    -75.29338331
      0.09000000	     62.82702685	    100.48519052	     -5.48340006	      2.83345030	     -0.58040820	     -0.12102966	    125.97449718	   -161.29735679	    -75.46408459	    488.27314853	      0.00000000	      0.00000000	     75.63222397	    -84.38858235	    -57.87022102	     98.17469418	     54.35885401	    301.14849134	      0.00000000	      0.00000000	   -137.94160397	   -415.76342634	   -110.45854690	   -105.38667041	    -80.08240816
      0.09500000	     61.65048805	    101.30999373	     -3.49560145	      2.82557203	     -0.62360425	     -0.13474909	    129.96135469	   -163.99326899	    -70.89518413	    480.83629197	      0.00000000	      0.00000000	     79.48466150	   -112.70197434	    -53.50799995	     99.23453086	     50.31725958	    332.62859456	      0.00000000	      0.00000000	    -92.14138858	   -415.94505572	   -112.04292594	   -102.30682522	    -83.83111251
      0.10000000	     58.87241827	    100.45116449	     -0.54711203	      2.81214632	     -0.66528132	     -0.15112202	    137.68861389	   -164.61480970	    -63.67869161	    475.13422269	      0.00000000	      0.00000000	     86.27280043	   -136.68360266	    -45.49479762	     99.42976266	     45.67655529	    362.65517796	      0.00000000	      0.00000000	    -19.22630575	   -391.92022422	   -112.28952671	    -96.97242317	    -87.40418451
      0.10500000	     54.14628951	     97.67522243	      3.17642882	      2.79122027	     -0.70588081	     -0.16760661	    150.12101239	   -163.01871806	    -53.80089695	    471.84668337	      0.00000000	      0.00000000	     96.05473783	   -154.03717496	    -32.84285109	     98.44455153	     39.01685971	    392.05622110	      0.00000000	      0.00000000	     69.13111751	   -349.42362828	   -110.69299994	    -89.51771864	    -91.52184665
      0.11000000	     47.44609268	     92.23171732	      7.52853798	      2.76268420	     -0.74567372	     -0.18183066	    167.47611155	   -158.16137202	    -41.48503756	    470.80336949	      0.00000000	      0.00000000	    107.91506573	   -162.71721918	    -15.31829134	     95.13735143	     29.30930974	    421.12154126	      0.00000000	      0.00000000	    157.08058140	   -299.52612809	   -106.83214622	    -79.55044675	    -96.33890896
      0.11500000	     39.47169542	     83.39406414	     12.32410723	      2.72889984	     -0.78346597	     -0.19234713	    188.52917991	   -148.82691786	    -27.39106788	    470.75486861	      0.00000000	      0.00000000	    120.21920746	   -161.69783536	      5.67972258	     88.29199074	     17.31808346	    449.02527186	      0.00000000	      0.00000000	    229.56935498	   -256.02158122	   -100.88597235	    -66.50937802	   -101.26407244
      0.12000000	     31.74310483	     71.04347208	     17.18113644	      2.69420072	     -0.81594066	     -0.19869041	    210.54448903	   -134.52482237	    -12.60807049	    469.55803126	      0.00000000	      0.00000000	    130.86237828	   -151.29278360	     26.84104408	     77.48325278	      6.11439240	    473.78256946	      0.00000000	      0.00000000	    277.33897933	   -230.38902918	    -93.93160522	    -50.24943379	   -104.99269745
      0.12500000	     26.12114126	     55.91789513	     21.45029450	      2.66355452	     -0.83829867	     -0.20087885	    230.12913020	   -115.92942713	      1.66350010	    464.77479879	      0.00000000	      0.00000000	    137.66546335	   -132.92115650	     43.69382295	     63.46367014	      0.09512902	    492.62926178	      0.00000000	      0.00000000	    299.03476170	   -226.54851010	    -87.62508859	    -31.49074774	   -105.97182141
      0.13000000	     24.02915688	     39.42665940	     24.34685895	      2.64125750	     -0.84565513	     -0.19887145	    244.50406678	    -94.65365084	     14.52414794	    454.34969741	      0.00000000	      0.00000000	    139.07149684	   -108.71873894	     51.95045092	     47.86756960	      2.95782083	    502.49356098	      0.00000000	      0.00000000	    299.60114604	   -238.86033306	    -83.47819829	    -11.83226269	   -103.25642607
      0.13500000	     25.86636002	     23.19625889	     25.10930741	      2.63017897	     -0.83440331	     -0.19223299	    252.47307006	    -72.67583969	     25.68320443	    437.08655909	      0.00000000	      0.00000000	    134.82122539	    -81.43654530	     48.71654710	     32.46711739	     15.74090092	    500.45552855	      0.00000000	      0.00000000	    287.07095319	   -254.81259017	    -82.19453901	      6.63026527	    -97.04039790
      0.14000000	     30.77800100	      8.56849342	     23.11056885	      2.63150318	     -0.80330929	     -0.18035320	    254.79686411	    -51.81838070	     35.50787143	    412.89425686	      0.00000000	      0.00000000	    126.08234085	    -54.30958483	     33.27186526	     18.43978455	     36.07717579	    484.30384217	      0.00000000	      0.00000000	    269.90056278	   -260.81181144	    -83.22767754	     21.89448210	    -88.37432352
      0.14500000	     36.80857704	     -3.78688927	     17.98339198	      2.64478043	     -0.75414418	     -0.16316624	    253.94536591	    -33.37262755	     44.80419134	    382.81421308	      0.00000000	      0.00000000	    114.96790417	    -30.29711779	      7.31889647	      5.99101595	     59.03176937	    453.16743508	      0.00000000	      0.00000000	    255.10949989	   -247.78526893	    -84.71408349	     32.66701017	    -78.45213942
      0.15000000	     41.54731180	    -14.01485685	      9.76083830	      2.66801616	     -0.69148655	     -0.14162077	    253.20211473	    -17.81228091	     54.45831209	    348.79605464	      0.00000000	      0.00000000	    103.92456018	    -11.11622387	    -25.50584629	     -5.56350147	     78.91073079	    408.04125308	      0.00000000	      0.00000000	    246.96355423	   -213.86518127	    -84.10799583	     38.79070814	    -68.13493438
      0.15500000	     43.07628175	    -22.86743562	     -0.90160680	      2.69749765	     -0.62171921	     -0.11763762	    255.37350361	     -4.73710395	     64.94605390	    313.26449178	      0.00000000	      0.00000000	     95.27132791	      2.87970269	    -60.72222255	    -17.26940926	     91.21611374	    352.02757240	      0.00000000	      0.00000000	    246.47405614	   -163.76445846	    -79.39986271	     41.30049531	    -57.99493735
      0.16000000	     40.64809666	    -31.17117831	    -12.58091915	      2.72796540	     -0.55162665	     -0.09381665	    261.76661591	      6.71147536	     75.87950426	    278.58892904	      0.00000000	      0.00000000	     90.68838906	     11.86931580	    -94.15924810	    -29.75187933	     93.98768041	    290.03471641	      0.00000000	      0.00000000	    251.78002417	   -106.27388539	    -70.08277398	     41.96692768	    -48.64636091
      0.16500000	     34.68482076	    -39.23527551	    -23.50388111	      2.75440791	     -0.48692667	     -0.07276688	    271.99201345	     17.11387087	     86.10892358	    246.53891245	      0.00000000	      0.00000000	     90.64694723	     15.76921070	   -122.78486841	    -42.61326053	     87.87747266	    227.67237420	      0.00000000	      0.00000000	    259.07266682	    -51.32892622	    -57.08816603	     42.36319205	    -40.88109465
      0.17000000	     26.24016173	    -46.63644843	    -32.47707133	      2.77478908	     -0.43102655	     -0.05594772	    284.56337308	     26.38158738	     94.50393836	    217.86265571	      0.00000000	      0.00000000	     94.21880733	     14.35434312	   -145.09231042	    -54.47318887	     75.08900904	    169.68356120	      0.00000000	      0.00000000	    263.85729009	     -7.27981734	    -41.86842124	     43.00140261	    -35.33877953
      0.17500000	     16.43106107	    -52.64533214	    -39.51976115	      2.79076849	     -0.38435380	     -0.04254124	    297.79080968	     34.23301070	    100.75955823	    192.19585905	      0.00000000	      0.00000000	     99.53224742	      8.16183297	   -160.97543535	    -63.81329048	     58.10197691	    118.90670420	      0.00000000	      0.00000000	    262.37244708	     21.34553725	    -25.57438322	     43.30327501	    -31.94430974
      0.18000000	      6.20271298	    -56.99907750	    -45.58491999	      2.80547622	     -0.34447699	     -0.02953870	    310.35010240	     41.08362083	    105.43251002	    168.31491443	      0.00000000	      0.00000000	    104.56482128	     -0.86625301	   -171.25983829	    -70.10267973	     39.01084278	     76.27258169	      0.00000000	      0.00000000	    252.67597782	     34.76635533	     -8.92253612	     42.51896036	    -29.72403146
      0.18500000	     -3.61324710	    -60.31954373	    -51.51821402	      2.82108142	     -0.30692288	     -0.01404706	    321.15226269	     48.23152322	    108.98078321	    144.50929004	      0.00000000	      0.00000000	    107.77664212	     -9.85451129	   -177.33624838	    -74.20286687	     19.71966593	     41.30795555	      0.00000000	      0.00000000	    234.90477491	     36.70655785	      7.49976446	     40.86327040	    -27.40075653
      0.19000000	    -12.14830617	    -63.80996271	    -57.02601150	      2.83844655	     -0.26632802	      0.00350711	    328.73885186	     57.01042277	    110.55867045	    118.92768919	      0.00000000	      0.00000000	    108.39844874	    -16.19643901	   -181.10941448	    -77.70671631	      2.50791205	     12.57996935	      0.00000000	      0.00000000	    210.70571999	     31.77880917	     22.92180860	     39.96428376	    -24.38363057
      0.19500000	    -18.42684067	    -68.57450991	    -60.56334427	      2.85799971	     -0.21767624	      0.01865738	    331.02892247	     67.85872215	    107.90799289	     89.97175424	      0.00000000	      0.00000000	    106.44420557	    -18.38295517	   -184.92264827	    -81.98751282	     -9.96908131	    -11.86345566	      0.00000000	      0.00000000	    182.31426252	     23.61944341	     36.25031253	     42.23077346	    -21.24704819
      0.20000000	    -21.56049658	    -75.14323484	    -60.30184353	      2.88004289	     -0.15760307	      0.02582117	    326.04281942	     80.20224141	     98.74872636	     56.78539533	      0.00000000	      0.00000000	    102.55096664	    -15.95228517	   -191.01247477	    -87.79182390	    -15.56363747	    -33.92157684	      0.00000000	      0.00000000	    151.75587842	     14.83132574	     46.24750020	     49.57335364	    -19.24213123
      0.20500000	    -21.14483995	    -83.40777823	    -55.30637702	      2.90427347	     -0.08532522	      0.02201906	    313.06891737	     92.95778106	     82.41650029	     19.59456087	      0.00000000	      0.00000000	     97.77336607	     -9.04675429	   -200.69484218	    -95.35916422	    -13.66152950	    -54.97515826	      0.00000000	      0.00000000	    120.29080531	      7.75842811	     51.97590121	     62.42482243	    -19.39194289
      0.21000000	    -17.46982881	    -92.77343615	    -46.00700384	      2.92949288	     -0.00249054	      0.00823378	    293.09092524	    104.96560922	     60.30251161	    -20.43157172	      0.00000000	      0.00000000	     93.42254917	      1.69577870	   -213.99108856	   -104.58846718	     -5.52803412	    -75.80921093	      0.00000000	      0.00000000	     88.14486040	      4.59290838	     53.14424711	     79.63249330	    -22.08260866
      0.21500000	    -11.38769083	   -102.31714702	    -33.88015493	      2.95410243	      0.08780197	     -0.01183605	    268.22403205	    115.10582625	     35.06130455	    -61.72230484	      0.00000000	      0.00000000	     90.84665816	     14.88902039	   -229.90606984	   -115.01077654	      6.15032657	    -96.81883354	      0.00000000	      0.00000000	     54.75684021	      6.58627287	     50.20080911	     98.99777499	    -27.28424488
      0.22000000	     -4.08148562	   -110.91151069	    -20.82847391	      2.97703797	      0.18182273	     -0.03390983	    240.94014541	    122.30979652	      9.57846072	   -102.82803904	      0.00000000	      0.00000000	     90.98531437	     28.33899286	   -246.90496562	   -125.65480791	     18.19643592	   -118.17844224	      0.00000000	      0.00000000	     19.48693274	     13.31104091	     44.32676770	    117.93297563	    -34.77557777
      0.22500000	      3.13393767	   -117.38437281	     -8.66755119	      2.99840531	      0.27554787	     -0.05459236	    213.56423997	    125.69441509	    -13.65179605	   -142.66072771	      0.00000000	      0.00000000	     93.82868563	     39.39149488	   -263.25726662	   -135.05279419	     27.91551158	   -139.81441769	      0.00000000	      0.00000000	    -17.83893315	     22.73030727	     37.27913547	    133.98652361	    -44.06284109
      0.23000000	      9.11838058	   -120.81709005	      1.17684273	      3.01927867	      0.36504963	     -0.07160549	    187.85546536	    124.91915935	    -32.79934615	   -180.52259166	      0.00000000	      0.00000000	     98.17430318	     45.47678579	   -277.34326488	   -141.66027716	     33.69082252	   -161.24300065	      0.00000000	      0.00000000	    -57.06328347	     32.08912755	     30.85904232	    145.30894827	    -54.27586682
      0.23500000	     13.31071647	   -120.94961663	      7.78849162	      3.04075555	      0.44731495	     -0.08321307	    164.61427333	    120.63377416	    -46.82035419	   -216.10504812	      0.00000000	      0.00000000	    101.93210117	     44.76419474	   -288.04078259	   -144.61829060	     34.96645913	   -181.50944980	      0.00000000	      0.00000000	    -98.23511839	     39.14035297	     26.16793098	    151.09624537	    -64.22182038
      0.24000000	     15.86970386	   -118.41300473	     10.73610226	      3.06315879	      0.52096772	     -0.08774556	    143.70106092	    114.58120724	    -55.46222756	   -249.49611874	      0.00000000	      0.00000000	    102.93119111	     36.83090219	   -294.98979623	   -144.28131010	     31.79069665	   -199.44529977	      0.00000000	      0.00000000	   -141.84347999	     43.00382005	     23.28959639	    151.77733596	    -72.51540066
      0.24500000	     17.28882086	   -114.53190809	      9.98628628	      3.08622872	      0.58606148	     -0.08369668	    124.65764505	    109.05565250	    -59.15688180	   -281.07208116	      0.00000000	      0.00000000	     99.88019865	     22.96841944	   -298.44386694	   -142.02117363	     24.38745481	   -214.14131655	      0.00000000	      0.00000000	   -188.46678032	     44.21614731	     21.78855416	    148.70817601	    -77.81756529
      0.25000000	     17.76824139	   -110.79059072	      5.83483754	      3.11001221	      0.64301732	     -0.07014867	    107.45493280	    106.01258399	    -58.84407787	   -311.24001480	      0.00000000	      0.00000000	     92.90258379	      5.85088005	   -298.80348044	   -139.47747662	     13.00165922	   -225.31784533	      0.00000000	      0.00000000	   -238.14377184	     44.09497588	     21.58554910	    143.51470824	    -79.20965917
      0.25500000	     16.91139592	   -108.31353480	     -1.12906794	      3.13539925	      0.69177349	     -0.04721118	     92.67858480	    106.42687469	    -55.75338785	   -340.23632595	      0.00000000	      0.00000000	     83.29332191	    -11.25668255	   -296.27591661	   -137.85241168	     -2.12019192	   -233.42820783	      0.00000000	      0.00000000	   -289.90069847	     43.96365311	     23.37847317	    137.53461287	    -76.49164452
      0.26000000	     14.03986103	   -107.62959923	    -10.03009770	      3.16375484	      0.73202802	     -0.01652383	     80.94301173	    110.18247857	    -51.18057789	   -368.18415695	      0.00000000	      0.00000000	     72.73859472	    -25.34726172	   -290.99473729	   -137.67226840	    -20.72336774	   -239.54865641	      0.00000000	      0.00000000	   -341.72883652	     44.85641577	     28.20634415	    131.69709453	    -70.22853376
      0.26500000	      8.89730884	   -108.72643279	    -19.74083476	      3.19595370	      0.76421399	      0.01835237	     72.00276992	    116.35097959	    -46.29911016	   -395.30473081	      0.00000000	      0.00000000	     62.59723548	    -34.31923198	   -283.48779140	   -138.95486843	    -42.47163688	   -245.11155146	      0.00000000	      0.00000000	   -391.08078673	     47.84622265	     36.49202396	    126.73596806	    -61.56247867
      0.27000000	      2.11233069	   -111.24437314	    -29.08915237	      3.23153621	      0.78988269	      0.05247782	     64.41131823	    123.63975535	    -41.98825625	   -421.98480981	      0.00000000	      0.00000000	     53.64344852	    -37.35245356	   -274.93871083	   -141.43182832	    -66.87953817	   -251.44310621	      0.00000000	      0.00000000	   -435.72848202	     54.38824072	     47.39680227	    123.31358812	    -51.81086453
      0.27500000	     -5.06205585	   -114.70859747	    -37.23865083	      3.26863341	      0.81083171	      0.08134352	     56.17231726	    130.92609003	    -38.67392671	   -448.62448968	      0.00000000	      0.00000000	     46.16992896	    -34.97851881	   -266.78190169	   -144.65563337	    -93.39025421	   -259.17235421	      0.00000000	      0.00000000	   -474.65453283	     65.99079911	     59.11322779	    121.87061426	    -41.95235718
      0.28000000	    -11.50782703	   -118.75840868	    -43.93838512	      3.30475495	      0.82786009	      0.10272993	     45.84386457	    137.71819305	    -36.32811604	   -475.48302394	      0.00000000	      0.00000000	     40.12553442	    -28.81770775	   -259.90706948	   -148.11842634	   -121.52698036	   -267.84875700	      0.00000000	      0.00000000	   -508.33808707	     83.27432242	     69.85785796	    122.47862192	    -32.34147812
      0.28500000	    -16.83344502	   -123.26714942	    -49.39142258	      3.33783899	      0.84030704	      0.11708537	     33.17981463	    144.21376001	    -34.74002543	   -502.65982816	      0.00000000	      0.00000000	     35.15555218	    -21.03830701	   -254.19822828	   -151.41096669	   -150.79619828	   -276.10068981	      0.00000000	      0.00000000	   -537.84586354	    105.11434570	     78.74764140	    124.94070473	    -22.87443088
      0.29000000	    -21.42590625	   -128.23216983	    -53.89611130	      3.36679026	      0.84650423	      0.12636348	     19.00969233	    150.84345229	    -33.85757983	   -530.10965592	      0.00000000	      0.00000000	     30.62468289	    -13.66797898	   -248.71454900	   -154.21805929	   -180.19311994	   -282.25151962	      0.00000000	      0.00000000	   -563.23704324	    128.52917797	     86.00054146	    128.96458417	    -13.40022278
      0.29500000	    -26.06681178	   -133.46725720	    -57.58577387	      3.39124198	      0.84463219	      0.13250830	      4.66895047	    157.61580853	    -33.89817321	   -557.60313481	      0.00000000	      0.00000000	     25.71363305	     -7.92909859	   -242.22686071	   -156.10924538	   -207.78608179	   -284.91272504	      0.00000000	      0.00000000	   -582.72279348	    149.48772823	     92.46737557	    134.12536803	     -4.06669062
      0.30000000	    -31.39827319	   -138.29906387	    -60.38205612	      3.41100498	      0.83353008	      0.13665355	     -8.66269244	    163.69348757	    -35.20858898	   -584.68524088	      0.00000000	      0.00000000	     19.63224877	     -3.82047841	   -233.72013424	   -156.38880081	   -231.00864758	   -283.15456591	      0.00000000	      0.00000000	   -593.37313967	    164.24884693	     98.89496282	    139.64337439	      4.52905162
      0.30500000	    -37.58939309	   -141.49356168	    -62.08655123	      3.42584602	      0.81306540	      0.13919004	    -20.39361668	    167.44425631	    -38.01287289	   -610.69529628	      0.00000000	      0.00000000	     11.99726105	     -0.06754554	   -222.60635571	   -154.18054175	   -247.46381507	   -276.34684245	      0.00000000	      0.00000000	   -592.83248581	    170.59417771	    105.50214110	    144.24053809	     11.43184694
      0.31000000	    -44.43892991	   -141.51129911	    -62.53560795	      3.43563636	      0.78388058	      0.14014277	    -30.46948251	    166.96544895	    -42.14458478	   -634.86736505	      0.00000000	      0.00000000	      3.27374567	      5.63131600	   -208.59196710	   -148.62130686	   -255.44203169	   -264.09497640	      0.00000000	      0.00000000	   -580.82060435	    168.32419395	    112.15777691	    146.27664818	     15.63048864
      0.31500000	    -51.62729548	   -137.00633364	    -61.74676501	      3.44043165	      0.74697576	      0.13940625	    -39.10560868	    160.83541528	    -46.96310536	   -656.51434132	      0.00000000	      0.00000000	     -5.12373300	     16.06940855	   -191.58178060	   -139.02787471	   -253.88735001	   -246.49626353	      0.00000000	      0.00000000	   -559.47132805	    158.54775220	    118.67912889	    144.17277400	     16.45254860
      0.32000000	    -58.65482177	   -127.31388668	    -59.95760280	      3.44034371	      0.70370334	      0.13690586	    -46.79304815	    148.67680032	    -51.64986630	   -675.18245443	      0.00000000	      0.00000000	    -11.36640647	     33.73913869	   -171.98964477	   -125.05595340	   -242.24466653	   -224.45079563	      0.00000000	      0.00000000	   -532.58880176	    142.14779294	    124.66126462	    136.91385823	     13.89933525
      0.32500000	    -64.66184708	   -112.62858734	    -57.52312394	      3.43547236	      0.65590051	      0.13281636	    -54.35817627	    131.17532053	    -55.75048642	   -690.53219573	      0.00000000	      0.00000000	    -14.04624485	     60.26564727	   -151.02533222	   -106.82033207	   -220.49937463	   -199.57065483	      0.00000000	      0.00000000	   -504.63194726	    118.74960550	    129.18452289	    124.30546544	      8.67304357
      0.33000000	    -68.60448509	    -93.82614691	    -54.73249473	      3.42605283	      0.60559293	      0.12767036	    -62.60941967	    109.60528962	    -59.60851623	   -701.95784021	      0.00000000	      0.00000000	    -12.58729773	     96.50750269	   -130.36235178	    -84.92751353	   -189.29055532	   -173.59589990	      0.00000000	      0.00000000	   -479.89165998	     87.10994766	    131.05024039	    106.89431869	      1.75704461
      0.33500000	    -69.64779058	    -72.19571587	    -51.64699772	      3.41264766	      0.55447086	      0.12224736	    -71.89877190	     85.37156773	    -64.37602031	   -708.42095633	      0.00000000	      0.00000000	     -6.96138568	    142.86970048	   -111.45426175	    -60.51641943	   -149.94238615	   -147.64974158	      0.00000000	      0.00000000	   -461.67289526	     46.59978907	    129.33601002	     85.79228912	     -6.12571630
      0.34000000	    -67.42986576	    -49.25218812	    -48.08622313	      3.39607416	      0.50357992	      0.11738952	    -82.04837894	     59.91830922	    -71.41485792	   -708.80906724	      0.00000000	      0.00000000	      2.70159336	    199.00300881	    -95.03118949	    -35.26644826	   -104.29439588	   -121.67619275	      0.00000000	      0.00000000	   -451.16752707	     -1.27006290	    123.73736110	     62.53071954	    -14.69157664
      0.34500000	    -62.25283225	    -26.51364103	    -43.83535375	      3.37702574	      0.45315683	      0.11382569	    -92.37713121	     34.77711158	    -81.23674773	   -702.44486087	      0.00000000	      0.00000000	     15.91132633	    262.94821797	    -80.81233810	    -11.09063950	    -54.23883772	    -94.28790345	      0.00000000	      0.00000000	   -446.22156085	    -52.31231788	    114.70602058	     38.80689863	    -23.85355892
      0.35000000	    -55.17869300	     -5.21524636	    -38.95828606	      3.35581402	      0.40259382	      0.11202547	   -101.66738284	     11.45438084	    -92.61827465	   -689.25930104	      0.00000000	      0.00000000	     31.29033682	    330.64790978	    -67.51053295	     10.46511861	     -1.36052582	    -63.22545016	      0.00000000	      0.00000000	   -440.98471048	   -100.51769212	    103.46464295	     16.10678562	    -33.34739350
      0.35500000	    -47.72470592	     13.86315747	    -33.95495183	      3.33253893	      0.35085376	      0.11220440	   -108.46736644	     -8.78841925	   -102.56242336	   -669.68545348	      0.00000000	      0.00000000	     46.51944022	    396.30716606	    -53.39627619	     28.65688354	     52.81389928	    -26.31608237	      0.00000000	      0.00000000	   -427.16926486	   -139.73775956	     91.66122763	     -4.60124279	    -42.44609407
      0.36000000	    -41.20786255	     30.36392158	    -29.61027223	      3.30741222	      0.29724676	      0.11441789	   -111.78164066	    -25.09845802	   -107.16638501	   -644.58221873	      0.00000000	      0.00000000	     58.81231004	    453.20510645	    -37.18993229	     43.51556599	    106.27694536	     17.59079033	      0.00000000	      0.00000000	   -396.47693381	   -165.19323408	     80.69212226	    -22.93188020	    -49.87535428
      0.36500000	    -36.19726851	     44.15912362	    -26.65469527	      3.28091625	      0.24198438	      0.11852043	   -111.63428905	    -37.07949645	   -102.99531180	   -615.20838953	      0.00000000	      0.00000000	     65.49482276	    494.86000071	    -18.70365571	     55.47665247	    156.29535561	     68.07586554	      0.00000000	      0.00000000	   -343.56302421	   -174.42612967	     71.14608733	    -38.82675732	    -54.10776689
      0.37000000	    -32.37880815	     55.12004955	    -25.47397701	      3.25375817	      0.18620580	      0.12408835	   -109.11365434	    -44.76316468	    -88.49180143	   -583.04135206	      0.00000000	      0.00000000	     64.65299899	    516.83087115	      1.06072161	     64.94962646	    199.53456169	    123.06034076	      0.00000000	      0.00000000	   -268.73120662	   -167.94154386	     62.68320737	    -52.13789588	    -54.05489804
      0.37500000	    -28.82706931	     63.06002407	    -25.99197803	      3.22660834	      0.13160672	      0.13056761	   -105.89870147	    -48.58422965	    -64.73688867	   -549.40539152	      0.00000000	      0.00000000	     55.77945091	    518.19730614	     20.36517561	     72.10760510	    232.61934912	    179.32590794	      0.00000000	      0.00000000	   -178.46166089	   -149.34606665	     54.31981100	    -62.49082973	    -49.69796114
      0.38000000	    -24.50328868	     67.89977525	    -27.73230098	      3.19981596	      0.07982912	      0.13748484	   -103.52690918	    -49.31292022	    -34.96915677	   -515.07572164	      0.00000000	      0.00000000	     40.00596670	    501.10881996	     37.51308268	     76.97642027	    253.11143599	    233.57526036	      0.00000000	      0.00000000	    -82.87169577	   -124.40400276	     44.94237947	    -69.55259977	    -42.10059623
      0.38500000	    -18.72920323	     69.80018899	    -30.04800076	      3.17348685	      0.03176976	      0.14437898	   -102.74173931	    -47.81995436	     -3.15933591	   -479.96277536	      0.00000000	      0.00000000	     19.87238104	    468.77794867	     51.49233239	     79.60170445	    260.27466012	    283.40449478	      0.00000000	      0.00000000	      7.99405220	    -99.09963020	     33.83067144	    -73.27819043	    -32.77642578
      0.39000000	    -11.43485604	     69.10276535	    -32.44315337	      3.14790533	     -0.01282907	      0.15055018	   -103.15690301	    -44.79814871	     27.29388506	   -442.89795751	      0.00000000	      0.00000000	     -0.97352467	    424.09063504	     62.14155748	     80.11098384	    255.07949106	    327.59191021	      0.00000000	      0.00000000	     86.70856972	    -77.65860112	     20.97047116	    -73.87222852	    -22.94558798
      0.39500000	     -3.07870328	     66.21002847	    -34.78482685	      3.12382353	     -0.05512083	      0.15498133	   -103.36225394	    -40.71082399	     53.96529639	   -401.63085660	      0.00000000	      0.00000000	    -18.12443001	    369.86702819	     69.86234296	     78.71345916	    239.62101637	    365.75468649	      0.00000000	      0.00000000	    149.22550933	    -61.65536707	      6.99536366	    -71.65507563	    -13.24334802
      0.40000000	      5.70080136	     61.50479352	    -37.24369575	      3.10224610	     -0.09628865	      0.15652579	   -101.47733774	    -35.92788958	     75.09783404	   -353.27072506	      0.00000000	      0.00000000	    -27.20404746	    309.69417018	     75.15875505	     75.66445614	    216.45627664	    397.85746317	      0.00000000	      0.00000000	    194.37034945	    -50.56564310	     -7.23308474	    -66.96238265	     -3.89836246
      0.40500000	     14.44833418	     55.28299605	    -40.03033029	      3.08379521	     -0.13669313	      0.15417993	    -95.94252767	    -30.79503062	     89.38458652	   -295.30272847	      0.00000000	      0.00000000	    -25.03705973	    248.07292475	     78.32608009	     71.18361352	    188.25341708	    423.93152842	      0.00000000	      0.00000000	    222.82524581	    -43.06070624	    -21.12587818	    -60.04619003	      5.04053180
      0.41000000	     23.00752754	     47.73700233	    -43.18053737	      3.06812329	     -0.17571403	      0.14730178	    -86.17381150	    -25.58175414	     96.30227848	   -226.88898174	      0.00000000	      0.00000000	    -10.65301695	    189.77629194	     79.47456168	     65.42257325	    157.71543051	    444.08518467	      0.00000000	      0.00000000	    236.29763801	    -38.07909917	    -34.57148578	    -51.06404346	     13.64765850
      0.41500000	     31.38975219	     39.01207741	    -46.55301074	      3.05383569	     -0.21236134	      0.13579830	    -72.81020474	    -20.40127808	     96.60828620	   -149.76899794	      0.00000000	      0.00000000	     14.19624165	    138.91653487	     78.79470994	     58.49774748	    127.33414345	    458.73289874	      0.00000000	      0.00000000	    237.17311920	    -35.20255887	    -47.76250180	    -40.21039553	     22.08676400
      0.42000000	     39.61988495	     29.22245656	    -49.90378153	      3.03897654	     -0.24607748	      0.12025479	    -57.53845446	    -15.12255774	     92.21966106	    -68.16535417	      0.00000000	      0.00000000	     45.06666698	     98.10052369	     76.75934900	     50.40549861	     98.84940135	    468.82730671	      0.00000000	      0.00000000	    228.42821173	    -34.47512177	    -60.90960334	    -27.79442593	     30.49653558
      0.42500000	     47.66556105	     18.36578397	    -52.84567501	      3.02177995	     -0.27717657	      0.10187466	    -42.58553763	     -9.30198542	     85.34215895	     12.32951375	      0.00000000	      0.00000000	     75.41810471	     67.81749980	     74.11217066	     40.78974004	     72.89442056	    475.85933345	      0.00000000	      0.00000000	    213.39460531	    -36.16962488	    -74.05641062	    -14.10170541	     38.91929277
      0.43000000	     55.36689571	      6.28048099	    -54.74824066	      3.00142190	     -0.30687504	      0.08221289	    -30.01688793	     -2.24728231	     77.49892388	     86.32278936	      0.00000000	      0.00000000	     97.71421534	     46.04360265	     71.75026988	     28.86721615	     49.26280086	    481.57918995	      0.00000000	      0.00000000	    195.32947429	    -40.81366421	    -86.96339752	      0.79257537	     47.35904777
      0.43500000	     62.33901807	     -7.20588948	    -54.77302792	      2.97856211	     -0.33710363	      0.06285635	    -21.09577039	      6.74212270	     69.02509650	    149.93908057	      0.00000000	      0.00000000	    104.89269139	     28.05926702	     70.61211899	     13.74429998	     27.63070088	    487.57313532	      0.00000000	      0.00000000	    177.09630320	    -49.24374810	    -99.00715852	     16.98030383	     55.87695878
      0.44000000	     67.91679051	    -21.98095054	    -52.19185904	      2.95532996	     -0.37014481	      0.04520760	    -15.91704315	     18.04060279	     59.23838176	    201.49335372	      0.00000000	      0.00000000	     91.94211895	      6.83015747	     71.62285418	     -4.98243724	      8.10513951	    494.90479405	      0.00000000	      0.00000000	    161.01318370	    -62.24163029	   -109.15220507	     34.38410254	     64.61788459
      0.44500000	     71.23413355	    -37.35312135	    -46.91990303	      2.93452524	     -0.40804017	      0.03033736	    -13.43129024	     31.35704047	     47.29425016	    241.43739404	      0.00000000	      0.00000000	     57.22577279	    -25.47915477	     75.65863860	    -26.59675807	     -8.75362052	    503.90864676	      0.00000000	      0.00000000	    148.46590833	    -79.71982812	   -116.12760028	     52.31397538	     73.69196636
      0.45000000	     71.50937742	    -51.97688053	    -39.82899968	      2.91833365	     -0.45190658	      0.01876799	    -11.94309368	     45.56661530	     33.21044752	    271.65843644	      0.00000000	      0.00000000	      3.36725182	    -74.89791044	     83.38095532	    -49.00393041	    -22.15780126	    514.10505805	      0.00000000	      0.00000000	    139.29374742	   -100.11511666	   -118.88667354	     69.30393446	     82.93042629
      0.45500000	     68.42332056	    -64.26178248	    -32.40292239	      2.90729682	     -0.50156594	      0.01031422	     -9.87786367	     59.02773572	     18.15630764	    294.55969037	      0.00000000	      0.00000000	    -62.33224854	   -142.87602230	     94.97048127	    -69.35467997	    -31.30349563	    524.40522882	      0.00000000	      0.00000000	    131.96878525	   -120.78320775	   -117.14070835	     83.59980321	     91.79415167
      0.46000000	     62.34134339	    -73.15582198	    -25.92469839	      2.90014380	     -0.55568432	      0.00432284	     -6.33986801	     70.35222863	      3.76216343	    312.54251625	      0.00000000	      0.00000000	   -128.25764323	   -224.45989056	    109.98053328	    -85.42215048	    -35.64945685	    533.70874378	      0.00000000	      0.00000000	    125.02369991	   -139.17233378	   -111.60159313	     94.09307183	     99.59133526
      0.46500000	     54.25358333	    -78.65484774	    -20.92867674	      2.89441391	     -0.61217180	      0.00034587	     -1.19532152	     79.00178096	     -8.74047511	    327.97921473	      0.00000000	      0.00000000	   -180.25376702	   -308.24583403	    127.40032965	    -96.64635336	    -35.24051229	    541.43144867	      0.00000000	      0.00000000	    118.28892427	   -153.56395557	   -103.79912262	    100.86015371	    105.71424350
      0.47000000	     45.43839007	    -81.59163159	    -17.34205996	      2.88728288	     -0.66865511	     -0.00124892	      5.26826279	     85.21835141	    -18.84602244	    343.22785603	      0.00000000	      0.00000000	   -204.97298767	   -378.74954554	    145.93713650	   -103.99915954	    -30.85575635	    547.51592261	      0.00000000	      0.00000000	    112.64022124	   -162.90482006	    -95.56147317	    104.79304302	    109.77915090
      0.47500000	     36.97283643	    -82.97582705	    -14.95883440	      2.87623233	     -0.72298921	      0.00067582	     12.87629859	     89.46735395	    -26.87156608	    360.43628846	      0.00000000	      0.00000000	   -193.90365339	   -421.05574401	    164.48188475	   -108.99264417	    -23.81680350	    552.12054840	      0.00000000	      0.00000000	    108.98301829	   -166.57013239	    -88.35651250	    106.75109358	    111.87965435
      0.48000000	     29.40884408	    -83.39690671	    -13.67661091	      2.85959677	     -0.77349792	      0.00722211	     21.87281400	     91.83037515	    -34.10324873	    381.20487956	      0.00000000	      0.00000000	   -146.52689898	   -426.03246407	    182.45603586	   -112.65191446	    -15.48240479	    555.32184841	      0.00000000	      0.00000000	    107.68693411	   -164.65287931	    -82.86678803	    106.97403893	    112.75763529
      0.48500000	     22.89956662	    -82.77419415	    -13.42327708	      2.83695453	     -0.81856030	      0.01830632	     32.61207107	     91.67663769	    -42.37253000	    406.12517336	      0.00000000	      0.00000000	    -71.12950770	   -393.74230422	    199.66371127	   -114.93904674	     -6.73359494	    556.86709323	      0.00000000	      0.00000000	    108.57766013	   -158.28800475	    -79.13547949	    105.06920583	    113.52454452
      0.49000000	     17.68411422	    -80.50974068	    -14.05101884	      2.80922275	     -0.85574638	      0.03183079	     44.71300726	     87.85372077	    -52.65567263	    434.24843323	      0.00000000	      0.00000000	     17.59350272	   -333.75363920	    215.69698716	   -114.77359293	      2.18059215	    555.98971469	      0.00000000	      0.00000000	    111.12551901	   -149.39437423	    -77.17100276	    100.41617793	    115.13327508
      0.49500000	     14.46341484	    -75.93444887	    -15.31701640	      2.77842415	     -0.88139496	      0.04393293	     56.31790304	     79.44623056	    -63.52075567	    462.80557032	      0.00000000	      0.00000000	    103.61495118	   -262.35934565	    229.46873073	   -110.65107991	     11.37342004	    551.46182310	      0.00000000	      0.00000000	    114.73355958	   -139.99155834	    -77.43566524	     92.66260069	    118.01143392
      0.50000000	     14.19598207	    -68.83428300	    -16.87403983	      2.74719132	     -0.89137048	      0.05046041	     64.24870849	     66.72539115	    -70.87427754	    487.53225033	      0.00000000	      0.00000000	    174.80104014	   -197.25193401	    239.49996369	   -101.65306879	     20.88639089	    542.02316611	      0.00000000	      0.00000000	    119.01780931	   -131.67148882	    -80.67239984	     82.10576950	    121.93977929
      0.50500000	     17.35757071	    -59.77135098	    -18.24396919	      2.71824662	     -0.88260825	      0.04867857	     65.21241485	     51.53663284	    -69.76144539	    503.60982524	      0.00000000	      0.00000000	    225.33093022	   -151.03229596	    244.90721586	    -88.27981414	     30.42456194	    526.99493055	      0.00000000	      0.00000000	    123.81494592	   -125.46468731	    -87.12182905	     69.85121974	    126.10430294
      0.51000000	     23.31634647	    -49.93921940	    -18.80932583	      2.69421200	     -0.85427562	      0.03805785	     57.20464971	     36.64297841	    -57.28748053	    506.83232598	      0.00000000	      0.00000000	    254.89335967	   -126.58371938	    246.23972712	    -72.45396510	     39.47469547	    506.62152023	      0.00000000	      0.00000000	    128.93128943	   -121.93924281	    -95.81176481	     57.59594865	    129.30255860
      0.51500000	     30.36414410	    -40.59039173	    -17.81978699	      2.67776181	     -0.80797764	      0.02000859	     40.16288653	     24.40285840	    -34.59982412	    494.54685314	      0.00000000	      0.00000000	    266.81379466	   -117.34163588	    245.47801444	    -56.62445234	     47.77661365	    481.91833020	      0.00000000	      0.00000000	    134.02909201	   -121.27260451	   -104.49861252	     47.05706937	    130.27070569
      0.52000000	     36.27323791	    -32.42188295	    -14.46685758	      2.67163288	     -0.74737591	     -0.00278838	     15.79197123	     15.70339238	     -6.60163864	    466.18457632	      0.00000000	      0.00000000	    266.61247678	   -112.23513962	    245.33893009	    -42.62828165	     55.75305366	    454.22756962	      0.00000000	      0.00000000	    138.82254622	   -123.08131041	   -110.21231103	     39.36151191	    127.97370525
      0.52500000	     39.01098302	    -25.30347009	     -8.16049943	      2.67800756	     -0.67760379	     -0.02687484	    -13.03875351	      9.80768067	     20.24301477	    423.42498817	      0.00000000	      0.00000000	    260.58073804	   -101.76236041	    248.32059011	    -31.06000582	     64.34373426	    424.77171609	      0.00000000	      0.00000000	    143.24451721	   -126.06400734	   -110.13102980	     34.65913928	    121.69978852
      0.53000000	     37.40469477	    -18.41191629	      1.02130776	      2.69728787	     -0.60456780	     -0.04835778	    -43.04350491	      5.01641300	     40.59862708	    370.07945383	      0.00000000	      0.00000000	    254.04644676	    -81.69791930	    255.79821605	    -21.33282806	     74.19538603	    394.38928913	      0.00000000	      0.00000000	    147.30524733	   -127.94025727	   -102.56820476	     31.98171485	    111.10938864
      0.53500000	     31.48935941	    -10.57651553	     11.98768357	      2.72693765	     -0.53420364	     -0.06357898	    -71.15977495	     -0.51020668	     52.05238259	    311.63257906	      0.00000000	      0.00000000	    250.08375797	    -53.39740469	    267.58619945	    -12.09728936	     84.86278147	    363.54206300	      0.00000000	      0.00000000	    150.82238884	   -126.12822300	    -87.63806992	     29.37151739	     96.52118849
      0.54000000	     22.31244810	     -0.69457500	     22.69271318	      2.76147660	     -0.47156338	     -0.07007772	    -94.98002230	     -8.20745268	     55.35659321	    254.18429288	      0.00000000	      0.00000000	    249.32865273	    -21.80066546	    282.22935021	     -1.76907733	     94.63798311	    332.50172269	      0.00000000	      0.00000000	    153.32091708	   -118.86648136	    -67.17528498	     24.40779213	     79.27163645
      0.54500000	     11.37017108	     11.82441336	     30.69676460	      2.79420644	     -0.41961500	     -0.06711001	   -113.13093175	    -18.78404621	     53.32877524	    202.82757042	      0.00000000	      0.00000000	    250.69638915	      7.21836368	    297.73002935	     10.84191922	    101.04379844	    301.48779256	      0.00000000	      0.00000000	    154.24712083	   -106.02411409	    -43.99533648	     15.07627893	     61.64816573
      0.55000000	      0.08733053	     26.75482693	     34.08030657	      2.81993570	     -0.37817019	     -0.05553194	   -125.61862443	    -32.11057276	     49.11395879	    160.16046924	      0.00000000	      0.00000000	    252.35217858	     29.12604718	    312.18921437	     26.01284253	    101.75745321	    270.60789607	      0.00000000	      0.00000000	    153.45294123	    -89.29010958	    -20.95194016	      0.58807460	     46.23394037
      0.55500000	    -10.40243825	     43.09096279	     32.33289926	      2.83708022	     -0.34361036	     -0.03757426	   -133.92166206	    -47.43852912	     44.63921869	    125.74128957	      0.00000000	      0.00000000	    252.46332391	     42.31091970	    324.09670250	     43.02921679	     95.68515408	    239.66373212	      0.00000000	      0.00000000	    151.57876727	    -71.83119705	     -0.22523392	    -18.26766280	     34.94621391
      0.56000000	    -19.25976566	     59.35330278	     26.65246875	      2.84791116	     -0.30984476	     -0.01644816	   -140.60841218	    -63.72059652	     40.10897471	     96.70836849	      0.00000000	      0.00000000	    249.65432728	     48.66693820	    332.37012380	     60.47587865	     83.60919895	    208.06511324	      0.00000000	      0.00000000	    149.84386341	    -57.33217002	     16.97947114	    -39.36622109	     28.24516865
      0.56500000	    -26.00776257	     73.94528396	     19.25996762	      2.85694375	     -0.27049676	      0.00474611	   -148.39133216	    -79.65731882	     34.90607974	     69.22676931	      0.00000000	      0.00000000	    243.18743795	     52.54812964	    336.41435615	     76.59363704	     67.80580885	    175.05210512	      0.00000000	      0.00000000	    149.22299243	    -48.46390878	     30.44367695	    -59.98040598	     25.11571185
      0.57000000	    -30.69245266	     85.51382513	     12.12023492	      2.86846813	     -0.22146297	      0.02439072	   -158.95120838	    -93.65105542	     29.02438350	     40.16659391	      0.00000000	      0.00000000	    232.78615315	     58.13417854	    336.26197586	     89.67119964	     50.83728061	    140.16671671	      0.00000000	      0.00000000	    149.65349654	    -45.48852949	     40.76941191	    -77.77041997	     24.03270381
      0.57500000	    -33.79722786	     93.34486322	      6.08166093	      2.88453718	     -0.16226324	      0.04273148	   -172.34281353	   -104.17305702	     23.54004720	      8.25551720	      0.00000000	      0.00000000	    218.22512273	     66.76332357	    332.51927710	     98.57771038	     34.48266618	    103.66458012	      0.00000000	      0.00000000	    150.04220595	    -45.96379808	     48.92925856	    -91.61305687	     24.16061799
      0.58000000	    -35.77028217	     97.59725876	      1.00593022	      2.90443182	     -0.09524278	      0.06074855	   -187.49452249	   -110.45187786	     19.74596712	    -25.87855792	      0.00000000	      0.00000000	    199.09247054	     76.15187366	    325.93504552	    103.22077260	     19.50184905	     66.49356091	      0.00000000	      0.00000000	    149.11399668	    -45.87654952	     55.57851413	   -101.76831845	     25.78714143
      0.58500000	    -36.60382944	     99.14878868	     -3.52192349	      2.92575776	     -0.02346038	      0.07854352	   -203.23857373	   -112.85884685	     18.04800147	    -60.56675096	      0.00000000	      0.00000000	    174.97914865	     82.10506611	    316.92335548	    104.55954660	      6.06879490	     29.74363150	      0.00000000	      0.00000000	    146.30630572	    -41.54539495	     60.63845687	   -109.30703335	     29.84551091
      0.59000000	    -35.97206801	     99.19564122	     -7.68065297	      2.94627065	      0.05090341	      0.09481762	   -218.81904137	   -112.71056624	     17.75976911	    -94.02285331	      0.00000000	      0.00000000	    145.93866642	     81.53826395	    305.54396029	    104.14784234	     -5.76969471	     -6.02635389	      0.00000000	      0.00000000	    141.98727516	    -31.12291699	     63.61792579	   -115.37125881	     37.10859594
      0.59500000	    -33.78290810	     98.89031856	    -11.39530740	      2.96513791	      0.12663829	      0.10791424	   -233.63328837	   -111.68471265	     17.81723251	   -124.80169014	      0.00000000	      0.00000000	    112.70841548	     74.46049846	    291.90293810	    103.47174166	    -16.02022274	    -41.02652463	      0.00000000	      0.00000000	    137.01220498	    -14.98896986	     64.37180243	   -120.80972975	     47.59795793
      0.60000000	    -30.53990402	     99.08786685	    -14.53422239	      2.98294040	      0.20267309	      0.11728371	   -246.82317700	   -111.16302661	     17.58048944	   -151.84805807	      0.00000000	      0.00000000	     76.30351778	     63.45435628	    276.48445184	    103.37047278	    -24.91248929	    -75.91949606	      0.00000000	      0.00000000	    132.10335630	      4.77107306	     63.52576144	   -126.14823003	     60.41594582
      0.60500000	    -27.24289431	    100.18187576	    -17.02695783	      3.00075028	      0.27742937	      0.12388826	   -257.17622744	   -111.83336220	     17.03483838	   -174.33867443	      0.00000000	      0.00000000	     37.37274829	     51.75486125	    260.17424711	    103.81343158	    -32.96249549	   -111.29073756	      0.00000000	      0.00000000	    127.51345797	     25.24566740	     62.28579199	   -131.61438227	     73.96040282
      0.61000000	    -25.01281588	    102.03573270	    -18.88731252	      3.01925617	      0.34889439	      0.12929967	   -263.37062305	   -113.66066197	     16.45033601	   -191.55990455	      0.00000000	      0.00000000	     -3.94400484	     41.90638920	    244.05758410	    104.09299962	    -40.80731409	   -147.25113086	      0.00000000	      0.00000000	    123.14369278	     43.48448241	     61.94854017	   -137.07979262	     86.41621907
      0.61500000	    -24.61073928	    104.04426882	    -20.18732877	      3.03858118	      0.41533348	      0.13449076	   -264.54386711	   -116.08120786	     15.98477821	   -203.06528401	      0.00000000	      0.00000000	    -47.64965369	     35.37176840	    228.99929126	    103.24708994	    -48.94109604	   -183.33962626	      0.00000000	      0.00000000	    118.92741752	     56.98920776	     63.37615448	   -142.01560727	     96.44073099
      0.62000000	    -25.97039397	    105.45586385	    -21.02150145	      3.05859397	      0.47622328	      0.13936616	   -260.96582515	   -118.40896633	     15.50787435	   -209.01255562	      0.00000000	      0.00000000	    -93.58844508	     32.42045699	    215.05922218	    100.61536103	    -57.56201765	   -218.81480490	      0.00000000	      0.00000000	    115.08339038	     64.15046053	     66.52953440	   -145.76048031	    103.73967864
      0.62500000	    -28.03557024	    105.89789161	    -21.51682126	      3.07918464	      0.53272884	      0.14320128	   -254.28614143	   -120.38541391	     14.62420647	   -210.33518755	      0.00000000	      0.00000000	   -141.46218961	     32.14225451	    201.13878005	     96.40452715	    -66.58921092	   -253.22568056	      0.00000000	      0.00000000	    111.94358690	     64.81423648	     70.31150937	   -148.09092058	    108.98585578
      0.63000000	    -29.13319146	    105.66059208	    -21.83277491	      3.10029634	      0.58714890	      0.14533007	   -247.03935290	   -122.41897092	     12.77682011	   -208.60127992	      0.00000000	      0.00000000	   -190.88884213	     32.87034360	    185.29313844	     91.84111187	    -75.67754889	   -286.80537597	      0.00000000	      0.00000000	    109.43933893	     60.47085061	     72.96509814	   -149.51421771	    113.02088145
      0.63500000	    -27.71376167	    105.45184580	    -22.02245244	      3.12182788	      0.64145451	      0.14544964	   -241.68336455	   -125.23235297	      9.24386125	   -205.66703640	      0.00000000	      0.00000000	   -241.19660452	     32.94731857	    165.65877674	     88.66573955	    -84.11797708	   -320.27217245	      0.00000000	      0.00000000	    106.72412212	     53.58493312	     72.86264891	   -150.91863956	    116.04969561
      0.64000000	    -23.03102265	    105.91081159	    -21.79050881	      3.14361174	      0.69587563	      0.14354982	   -239.75906111	   -129.26334206	      2.98989205	   -203.31164252	      0.00000000	      0.00000000	   -291.19683740	     31.37217154	    141.44551518	     88.32297793	    -90.80161111	   -354.22733944	      0.00000000	      0.00000000	    102.42325550	     46.47521085	     69.23713009	   -152.95675972	    117.42094608
      0.64500000	    -15.47831078	    107.31946207	    -20.44827760	      3.16557322	      0.74852142	      0.13974909	   -241.49354312	   -134.35194531	     -7.25483238	   -202.93366298	      0.00000000	      0.00000000	   -339.39260629	     28.03636170	    113.43604999	     91.38870977	    -94.52531426	   -388.73738354	      0.00000000	      0.00000000	     95.42740079	     40.60822122	     62.56052243	   -155.71345066	    115.97511596
      0.65000000	     -6.56108666	    109.61197283	    -17.29517747	      3.18792938	      0.79611586	      0.13411819	   -245.75568774	   -139.87785008	    -22.37957645	   -205.24856380	      0.00000000	      0.00000000	   -384.41406871	     23.60918887	     83.84379991	     97.44533430	    -94.63263588	   -423.36327821	      0.00000000	      0.00000000	     85.53143063	     36.63464541	     54.52706692	   -158.79866890	    110.72260188
      0.65500000	      1.48451006	    112.50610277	    -12.19004072	      3.21115251	      0.83520737	      0.12651824	   -250.31760132	   -145.10426973	    -42.08360135	   -210.04195969	      0.00000000	      0.00000000	   -425.13775827	     19.20456117	     55.65573041	    105.30302106	    -91.57913375	   -457.44568249	      0.00000000	      0.00000000	     73.41501205	     34.69401998	     47.62096414	   -161.64739799	    101.54009639
      0.66000000	      6.45237044	    115.61120555	     -5.81659707	      3.23561835	      0.86329500	      0.11664922	   -252.59936430	   -149.43087090	    -64.55998130	   -216.21393799	      0.00000000	      0.00000000	   -460.52549493	     15.98349349	     31.59084372	    113.43160738	    -86.93329561	   -490.42442269	      0.00000000	      0.00000000	     60.16495974	     34.48485999	     44.24255456	   -163.78175391	     89.44960917
      0.66500000	      7.06642623	    118.50267397	      0.62317791	      3.26119450	      0.87952526	      0.10441112	   -250.76758327	   -152.46626256	    -87.07419445	   -222.20386679	      0.00000000	      0.00000000	   -489.58877151	     14.94277876	     13.01983562	    120.47873795	    -82.68780837	   -522.07427493	      0.00000000	      0.00000000	     46.78815309	     35.22763142	     45.68553924	   -164.92572925	     76.22471719
      0.67000000	      3.48655026	    120.79210259	      6.10929617	      3.28711724	      0.88467659	      0.09026161	   -244.53457328	   -153.98828920	   -107.22868388	   -226.55817356	      0.00000000	      0.00000000	   -511.56690015	     16.93968060	     -0.51269497	    125.66609848	    -80.27652330	   -552.53015068	      0.00000000	      0.00000000	     33.91406197	     35.94699391	     51.57963238	   -164.97237042	     63.52942802
      0.67500000	     -2.84726256	    122.23205850	     10.37815182	      3.31225614	      0.88055726	      0.07517498	   -235.19701501	   -153.91219725	   -124.10668820	   -228.35957706	      0.00000000	      0.00000000	   -526.10592928	     22.53962813	    -10.90522090	    128.93283906	    -79.96987186	   -582.09736957	      0.00000000	      0.00000000	     21.68553130	     36.11026905	     60.10728398	   -163.94063598	     52.12960156
      0.68000000	     -9.80248902	    122.83767141	     13.93103290	      3.33557646	      0.86934654	      0.06028035	   -225.08294044	   -152.30484998	   -138.39602544	   -227.45413046	      0.00000000	      0.00000000	   -533.33577660	     31.42339836	    -20.67865800	    130.83721437	    -81.08125128	   -611.04537536	      0.00000000	      0.00000000	      9.85008911	     36.07310083	     68.73640716	   -162.04972590	     41.68291067
      0.68500000	    -15.33295369	    122.79980730	     17.54727995	      3.35648981	      0.85303211	      0.04659669	   -216.64982827	   -149.24431875	   -151.29702570	   -224.42656294	      0.00000000	      0.00000000	   -533.83009487	     41.92413323	    -32.09033156	    132.12306195	    -82.73862763	   -639.46929318	      0.00000000	      0.00000000	     -1.96188370	     36.88026714	     75.15918566	   -159.67675078	     31.23103201
      0.69000000	    -18.29688035	    122.03389006	     21.76511678	      3.37482862	      0.83270478	      0.03502605	   -211.38416607	   -144.38588144	   -163.04701765	   -220.20961339	      0.00000000	      0.00000000	   -528.37063992	     51.34335471	    -46.27306034	    132.96682650	    -84.48971633	   -667.11981914	      0.00000000	      0.00000000	    -13.93371142	     39.77090925	     78.19111756	   -156.89713856	     20.06196901
      0.69500000	    -18.85267738	    119.74408000	     26.64258932	      3.39046183	      0.80808202	      0.02632292	   -209.09091560	   -136.64740323	   -172.24431021	   -215.50743338	      0.00000000	      0.00000000	   -517.74365810	     56.76088133	    -62.82464024	    132.46132804	    -86.34882925	   -693.29803405	      0.00000000	      0.00000000	    -25.89473253	     46.02327209	     78.10964768	   -152.96179053	      8.41279579
      0.70000000	    -18.04298107	    114.55714240	     31.77552593	      3.40296146	      0.77795841	      0.02083759	   -208.18452941	   -124.55247300	   -176.38715860	   -210.44143888	      0.00000000	      0.00000000	   -502.99170164	     55.65808323	    -80.29763982	    128.91243899	    -88.57088200	   -717.02894419	      0.00000000	      0.00000000	    -37.28710812	     57.18858774	     76.12048294	   -146.38989733	     -2.42289090
      0.70500000	    -16.93678144	    105.20454407	     36.50227103	      3.41171444	      0.74126590	      0.01833665	   -206.70262043	   -107.05571908	   -173.05140205	   -204.56370885	      0.00000000	      0.00000000	   -485.90551630	     46.16984999	    -97.19019143	    120.76808589	    -91.49776728	   -737.41777788	      0.00000000	      0.00000000	    -47.23927138	     75.26320827	     73.45419918	   -135.71579544	    -10.69730054
      0.71000000	    -16.03596823	     91.23098275	     40.25531848	      3.41630490	      0.69775458	      0.01821663	   -203.23152349	    -84.18095013	   -160.91618640	   -197.09501036	      0.00000000	      0.00000000	   -469.08895960	     27.11641180	   -112.61604534	    107.50146168	    -95.47632699	   -753.89309814	      0.00000000	      0.00000000	    -54.74848353	    102.39221225	     70.78092087	   -120.31059512	    -15.15376573
      0.71500000	    -15.23502747	     73.24447731	     42.87386301	      3.41662404	      0.64794676	      0.01981723	   -197.22594133	    -57.07482933	   -140.21360627	   -187.17245968	      0.00000000	      0.00000000	   -455.39577496	     -2.03490125	   -126.30734274	     89.89079420	   -100.80272171	   -766.15030299	      0.00000000	      0.00000000	    -58.86027463	    140.08892459	     68.12126710	   -100.70771339	    -15.65185321
      0.72000000	    -14.23862800	     52.54680490	     44.65264959	      3.41260637	      0.59267828	      0.02232688	   -188.62405384	    -27.53041065	   -112.49424346	   -173.90484852	      0.00000000	      0.00000000	   -446.94238033	    -40.99038990	   -138.07298766	     69.52577006	   -107.72915772	   -773.79519853	      0.00000000	      0.00000000	    -58.76786511	    188.46708912	     65.18908947	    -78.19831715	    -13.03217954
      0.72500000	    -13.14025977	     30.46412606	     46.12619286	      3.40407332	      0.53262955	      0.02441453	   -177.12978346	      2.66139132	    -79.81148247	   -156.26123707	      0.00000000	      0.00000000	   -443.84554387	    -87.96854541	   -147.13139594	     47.96455310	   -116.42004001	   -775.97632176	      0.00000000	      0.00000000	    -53.97006633	    246.09768360	     61.99941638	    -54.04267922	     -8.41533595
      0.73000000	    -12.65721983	      7.98250578	     47.74430566	      3.39099309	      0.46821274	      0.02432880	   -161.91963778	     32.05017282	    -43.80285009	   -133.03622463	      0.00000000	      0.00000000	   -442.95798254	   -138.93007263	   -151.99693311	     26.29992017	   -126.74117135	   -771.46372792	      0.00000000	      0.00000000	    -44.53484425	    310.51508342	     59.23405130	    -29.06953358	     -2.59346873
      0.73500000	    -13.67371764	    -14.07443863	     49.55234088	      3.37387562	      0.40000404	      0.02079031	   -142.18556987	     59.34942990	     -5.39323252	   -103.00107594	      0.00000000	      0.00000000	   -437.43023627	   -187.63402980	   -151.29788397	      5.37771639	   -138.08778336	   -759.27609916	      0.00000000	      0.00000000	    -31.20535007	    378.82047449	     57.86418079	     -4.00735182	      4.04893187
      0.74000000	    -16.39564516	    -34.72574538	     51.03589995	      3.35382023	      0.32939430	      0.01393713	   -118.07099869	     83.12916341	     34.66020485	    -65.23054673	      0.00000000	      0.00000000	   -418.25980748	   -227.01324370	   -144.98547724	    -13.84416194	   -149.47088246	   -739.35554602	      0.00000000	      0.00000000	    -15.12014415	    447.98093630	     58.22301450	     20.01196017	     11.18984033
      0.74500000	    -19.93755665	    -52.82076046	     51.36770343	      3.33208607	      0.25866810	      0.00523367	    -91.11536722	    101.91994857	     75.00920005	    -19.64403831	      0.00000000	      0.00000000	   -377.89721867	   -251.27137141	   -134.79107623	    -30.26098052	   -159.65976839	   -712.68317466	      0.00000000	      0.00000000	      2.61353054	    514.80822761	     59.42389342	     41.47727889	     18.11595783
      0.75000000	    -22.86403093	    -67.26272963	     49.99344541	      3.30960229	      0.19014822	     -0.00381135	    -63.69941739	    114.66016547	    113.46758903	     32.44842804	      0.00000000	      0.00000000	   -313.90725557	   -257.46606745	   -123.32401369	    -42.78100540	   -167.16176733	   -680.78261503	      0.00000000	      0.00000000	     21.00284220	    575.64016369	     59.84950604	     58.96205670	     23.52701380
      0.75500000	    -24.19358395	    -77.19542108	     47.05255449	      3.28690107	      0.12519219	     -0.01300466	    -37.92377048	    120.97126566	    147.33465381	     88.32393387	      0.00000000	      0.00000000	   -230.25122004	   -245.84679942	   -112.55361829	    -50.46659162	   -170.34067073	   -645.05846735	      0.00000000	      0.00000000	     38.96396324	    626.01748386	     58.29500938	     71.49223075	     25.95515735
      0.76000000	    -23.82105344	    -82.17931630	     43.26131914	      3.26434588	      0.06406795	     -0.02360051	    -14.92406560	    121.12918091	    173.87576153	    144.55845650	      0.00000000	      0.00000000	   -135.71580309	   -219.29733770	   -103.05760768	    -52.79540020	   -167.97071759	   -606.32290706	      0.00000000	      0.00000000	     55.47177781	    661.11531301	     54.54783906	     78.70220372	     24.61399668
      0.76500000	    -22.09095777	    -82.43152162	     39.47999971	      3.24218429	      0.00663321	     -0.03707626	      4.98148484	    115.98664807	    190.67739759	    198.01961616	      0.00000000	      0.00000000	    -40.87946851	   -182.45424709	    -94.44089720	    -50.05553702	   -159.78490245	   -564.60198680	      0.00000000	      0.00000000	     70.13280944	    676.99533460	     48.96877695	     80.94882981	     19.88660425
      0.77000000	    -19.25350676	    -78.89659433	     36.40667971	      3.22037897	     -0.04702007	     -0.05368854	     21.84440124	    106.87531098	    195.94368602	    246.51199755	      0.00000000	      0.00000000	     44.83800924	   -140.58049106	    -86.10913716	    -43.47256138	   -146.39367843	   -519.30261752	      0.00000000	      0.00000000	     83.29418277	    671.53949281	     41.85820158	     79.27183487	     12.99606063
      0.77500000	    -15.37011781	    -72.93181870	     34.50595167	      3.19857267	     -0.09645238	     -0.07197167	     35.83627115	     95.33202220	    188.93594914	    288.82617026	      0.00000000	      0.00000000	    115.11964904	    -98.43180126	    -77.66320820	    -34.81505212	   -128.69578525	   -469.73979399	      0.00000000	      0.00000000	     95.24641534	    644.37257391	     33.32195415	     75.01807154	      5.24994488
      0.78000000	    -10.50231294	    -65.78812808	     33.96821234	      3.17640540	     -0.14121277	     -0.08927513	     47.16313032	     82.70526401	    170.47656540	    324.41243218	      0.00000000	      0.00000000	    167.29447294	    -59.68312135	    -68.92850115	    -25.76561450	   -107.50341278	   -415.71503567	      0.00000000	      0.00000000	    105.34118221	    596.50562160	     23.52408074	     69.30543018	     -2.45029948
      0.78500000	     -4.84250126	    -58.26680567	     34.56815504	      3.15395258	     -0.18125629	     -0.10256176	     56.03784714	     69.86557522	    143.09618744	    353.10054547	      0.00000000	      0.00000000	    201.62304177	    -27.04247124	    -59.87429498	    -17.53650064	    -83.91805581	   -357.72497663	      0.00000000	      0.00000000	    112.02155655	    530.67050840	     12.89557305	     62.68757746	     -9.54345833
      0.79000000	      1.28703721	    -50.72794090	     35.60248502	      3.13179506	     -0.21709016	     -0.10895288	     62.74451239	     57.19691801	    110.56690529	    375.05866663	      0.00000000	      0.00000000	    219.95996392	     -2.63735715	    -50.53978235	    -10.88652776	    -59.97222205	   -296.75824089	      0.00000000	      0.00000000	    113.79497859	    452.06113072	      2.08565322	     55.20536946	    -15.52693155
      0.79500000	      7.49440898	    -43.28502912	     36.17156831	      3.11062987	     -0.24958752	     -0.10628253	     67.72353228	     44.82451669	     76.98146289	    390.84712890	      0.00000000	      0.00000000	    224.66826623	     11.92155333	    -41.04635922	     -6.24731143	    -38.25417059	   -234.09198614	      0.00000000	      0.00000000	    110.29719147	    368.03722421	     -8.27236244	     46.69862376	    -19.97593682
      0.80000000	     13.42789753	    -35.90873537	     35.68324246	      3.09089164	     -0.27967531	     -0.09388408	     71.49580457	     32.77961397	     45.71459857	    401.40547707	      0.00000000	      0.00000000	    218.35715391	     16.17447915	    -31.75572046	     -3.64820382	    -20.37828731	   -171.33899608	      0.00000000	      0.00000000	    102.70139861	    286.25376098	    -17.79989390	     37.05826253	    -22.85236144
      0.80500000	     18.95841515	    -28.39735436	     34.12076792	      3.07271992	     -0.30809494	     -0.07321374	     74.39089076	     20.91364843	     18.67235627	    407.92105712	      0.00000000	      0.00000000	    204.03448554	     11.65885142	    -23.50644100	     -2.54049084	     -5.80450225	   -110.54813893	      0.00000000	      0.00000000	     93.52028080	    212.53208562	    -26.52010162	     26.26471856	    -24.66798297
      0.81000000	     24.33103046	    -20.37615300	     31.88351395	      3.05607238	     -0.33532093	     -0.04785799	     76.29986546	      8.74669320	     -3.82926916	    411.58561336	      0.00000000	      0.00000000	    184.84877301	      1.89515483	    -17.70214821	     -1.80167333	      8.00021698	    -54.12487773	      0.00000000	      0.00000000	     85.97536608	    149.73429487	    -34.88051759	     14.35619207	    -26.32959836
      0.81500000	     30.11663151	    -11.37809227	     29.46715848	      3.04071977	     -0.36166245	     -0.02282424	     76.71426997	     -4.49887743	    -22.58340599	    413.39776203	      0.00000000	      0.00000000	    163.58872878	     -8.87692370	    -15.99064298	      0.03463416	     24.39306238	     -4.42075348	      0.00000000	      0.00000000	     82.65549971	     97.63677561	    -43.61839246	      1.44601053	    -28.87212174
      0.82000000	     36.99936139	     -0.93240599	     27.24415167	      3.02623303	     -0.38742456	     -0.00319327	     75.00646233	    -19.66043264	    -38.74668915	    414.15701820	      0.00000000	      0.00000000	    142.59615220	    -17.52624179	    -19.62090495	      4.44806377	     45.97549506	     37.04350775	      0.00000000	      0.00000000	     83.61379561	     53.34053108	    -53.54246618	    -12.27529214	    -33.22521535
      0.82500000	     45.56786255	     11.31898011	     25.36327792	      3.01217841	     -0.41298242	      0.00745432	     70.70332226	    -37.30129665	    -53.21018935	    414.53419367	      0.00000000	      0.00000000	    123.80754848	    -23.34448906	    -28.92119126	     12.56312818	     73.17160530	     70.29395473	      0.00000000	      0.00000000	     85.07916976	     12.02172003	    -65.32860479	    -26.56872104	    -39.98364161
      0.83000000	     56.03199306	     25.40397329	     23.75548128	      2.99846579	     -0.43901458	      0.00807675	     63.79364545	    -57.37515492	    -66.30296011	    415.09608135	      0.00000000	      0.00000000	    108.47705575	    -28.08855728	    -43.03125573	     24.77709452	    103.51507714	     96.96757305	      0.00000000	      0.00000000	     79.98362823	    -31.82405097	    -79.17276904	    -41.11634927	    -49.21998214
      0.83500000	     67.75038672	     40.74229863	     22.24361911	      2.98558873	     -0.46702551	      0.00025107	     55.21738669	    -78.94898259	    -77.69581210	    416.31557893	      0.00000000	      0.00000000	     96.95608518	    -34.80004224	    -59.67775200	     40.45870967	    131.78843191	    119.70954783	      0.00000000	      0.00000000	     60.31335015	    -82.55695969	    -94.21067337	    -55.38655498	    -60.39020923
      0.84000000	     79.00585676	     56.00285487	     20.69652560	      2.97450055	     -0.49939140	     -0.01262844	     47.08697305	   -100.13099856	    -86.43796069	    418.50085917	      0.00000000	      0.00000000	     88.79668511	    -46.18200752	    -75.27171942	     57.86809511	    151.02170716	    141.35401866	      0.00000000	      0.00000000	     20.29864238	   -141.59952253	   -108.28051067	    -68.46405102	    -72.28068592
      0.84500000	     87.58771259	     69.40323030	     19.18210817	      2.96605487	     -0.53832818	     -0.02685016	     42.01223949	   -118.53572501	    -91.49209200	    421.62307131	      0.00000000	      0.00000000	     83.04652320	    -63.36460800	    -85.91708097	     74.58450095	    154.67503895	    164.14907233	      0.00000000	      0.00000000	    -40.58543060	   -206.93156131	   -118.69124482	    -79.10673998	    -83.16203111
      0.85000000	     91.83294840	     79.44513863	     18.05228523	      2.96021370	     -0.58448884	     -0.03993597	     41.93155834	   -132.23860260	    -92.57172254	    425.27173619	      0.00000000	      0.00000000	     78.75675420	    -85.38358579	    -88.93995816	     88.38939508	    139.70616865	    189.16491398	      0.00000000	      0.00000000	   -115.89001523	   -274.29619517	   -123.55645238	    -86.19576460	    -91.40906635
      0.85500000	     91.16437304	     85.53938928	     17.85016490	      2.95541898	     -0.63623129	     -0.05119256	     47.57854770	   -140.49703996	    -90.25300659	    428.86431570	      0.00000000	      0.00000000	     75.52820395	   -109.40030207	    -83.59723810	     97.93217221	    108.55997460	    216.38035727	      0.00000000	      0.00000000	   -192.85094677	   -338.59130207	   -122.52218618	    -89.27587518	    -96.29629690
      0.86000000	     85.81760574	     88.20714422	     19.07425473	      2.94852544	     -0.68996035	     -0.06112539	     58.89668663	   -143.90787595	    -85.28294999	    432.01023583	      0.00000000	      0.00000000	     73.76816943	   -131.82572673	    -70.36454774	    102.90148005	     68.24445096	    245.76948141	      0.00000000	      0.00000000	   -255.54629069	   -394.30366044	   -116.47637570	    -88.89523681	    -98.43637226
      0.86500000	     76.31205763	     89.03403229	     22.00846257	      2.93545467	     -0.74135043	     -0.07060277	     75.63749207	   -144.30788446	    -78.15694473	    434.82073934	      0.00000000	      0.00000000	     74.56269619	   -149.95355070	    -49.69257733	    104.10725858	     27.37095256	    278.62538242	      0.00000000	      0.00000000	   -289.47118518	   -436.28023874	   -106.85115678	    -86.71535086	    -99.72000809
      0.87000000	     63.25356598	     90.26938551	     26.77555231	      2.91239632	     -0.78660636	     -0.08034537	     97.40857094	   -144.26552332	    -69.33867324	    437.82124218	      0.00000000	      0.00000000	     79.04459587	   -162.78328588	    -21.51169375	    103.40346446	     -6.32315462	    317.81501502	      0.00000000	      0.00000000	   -285.93506720	   -461.69178928	    -95.20515954	    -85.09823946	   -102.74004092
      0.87500000	     47.61719329	     93.88057429	     33.52593868	      2.87724071	     -0.82281690	     -0.09064748	    123.11597628	   -145.91116743	    -59.61525565	    441.36537292	      0.00000000	      0.00000000	     87.43309618	   -170.48453250	     14.01033569	    103.03206741	    -26.85682280	    366.47386495	      0.00000000	      0.00000000	   -244.55846522	   -471.52055641	    -83.28678015	    -85.99342775	   -109.77201566
      0.88000000	     31.21161164	    100.51076611	     42.41574218	      2.83092919	     -0.84747057	     -0.10099266	    150.34028256	   -149.72004371	    -50.10144873	    444.96910266	      0.00000000	      0.00000000	     98.49849309	   -173.55524447	     55.04114423	    104.60491361	    -30.23442704	    425.85607203	      0.00000000	      0.00000000	   -172.86983136	   -469.97077941	    -73.25923732	    -89.78936965	   -121.76749905
      0.88500000	     16.75701487	    109.00969014	     53.17237032	      2.77818106	     -0.85806796	     -0.10952626	    175.37930063	   -154.09601002	    -41.66335164	    447.04073268	      0.00000000	      0.00000000	    109.87706245	   -172.56378853	     97.20061153	    108.33565747	    -15.14640087	    493.55872073	      0.00000000	      0.00000000	    -83.55820910	   -462.32864453	    -67.52848610	    -94.98985019	   -137.86164776
      0.89000000	      7.30112471	    116.78444238	     64.70267583	      2.72674747	     -0.85231618	     -0.11333294	    194.14872966	   -156.00487194	    -34.28151551	    445.16119102	      0.00000000	      0.00000000	    118.83627565	   -168.04451997	    133.94695830	    112.97982343	     16.35200980	    562.95668903	      0.00000000	      0.00000000	      9.08312172	   -453.04263695	    -68.09340689	    -98.79521897	   -155.62251677
      0.89500000	      5.25774417	    120.77827106	     75.40536183	      2.68487156	     -0.82860200	     -0.11031267	    203.44961252	   -152.32645739	    -27.29732264	    436.83517241	      0.00000000	      0.00000000	    123.01604369	   -159.98755518	    158.00363026	    116.57125073	     59.52356252	    624.08619142	      0.00000000	      0.00000000	     92.28019423	   -444.88197132	    -75.88872130	    -98.06337177	   -171.97429515
      0.90000000	     11.42768683	    118.59402975	     83.97328141	      2.65818803	     -0.78656799	     -0.10125278	    202.20454197	   -141.22071624	    -20.27399124	    420.47960837	      0.00000000	      0.00000000	    121.13037663	   -147.51697425	    163.36754862	    117.41625821	    108.64014425	    665.86836931	      0.00000000	      0.00000000	    157.04372314	   -438.18498488	    -90.27882796	    -90.27497069	   -184.28036805
      0.90500000	     24.29394924	    109.19116305	     89.71508691	      2.64822679	     -0.72788128	     -0.08970753	    192.43383614	   -122.77041518	    -13.11146755	    396.21912262	      0.00000000	      0.00000000	    113.55748091	   -129.67578383	    147.39851703	    114.49378288	    157.78953400	    679.11932587	      0.00000000	      0.00000000	    199.59821703	   -429.72004293	   -108.56003095	    -74.38329500	   -190.83089872
      0.91000000	     40.13770241	     92.88913947	     92.02591845	      2.65334365	     -0.65676233	     -0.07955565	    179.26240279	    -98.65061084	     -5.09709812	    366.00839273	      0.00000000	      0.00000000	    102.36521601	   -106.88931851	    111.97732565	    107.05225116	    200.44365201	    659.24025793	      0.00000000	      0.00000000	    221.83456346	   -413.00109074	   -125.94759602	    -51.28441065	   -190.54411409
      0.91500000	     54.32552862	     70.96157452	     89.75013195	      2.67056880	     -0.57956980	     -0.07260390	    169.31695073	    -71.29123656	      5.82136118	    332.98122239	      0.00000000	      0.00000000	     90.55413962	    -81.59781607	     62.84960241	     94.18266030	    229.60020767	    607.50347752	      0.00000000	      0.00000000	    230.28648446	   -381.45990111	   -136.81396512	    -23.62010277	   -182.55174922
      0.92000000	     63.16632999	     45.29920591	     81.27024500	      2.69651153	     -0.50348616	     -0.06811027	    168.14912313	    -43.23139887	     22.43349106	    300.45627963	      0.00000000	      0.00000000	     80.95953409	    -57.29007096	      7.54802305	     75.17233457	    239.58529477	    530.60432860	      0.00000000	      0.00000000	    233.51324836	   -332.58720743	   -136.88580557	      4.96345433	   -166.32609949
      0.92500000	     65.14985859	     18.23781868	     65.37328637	      2.72718881	     -0.43502712	     -0.06385645	    178.24849541	    -16.84283264	     46.62840589	    271.10063426	      0.00000000	      0.00000000	     75.47031656	    -36.71319878	    -46.74995991	     50.41805985	    228.34580233	    438.92197363	      0.00000000	      0.00000000	    238.88548505	   -269.81446250	   -124.99476299	     30.73180046	   -142.26517277
      0.93000000	     60.92145053	     -7.70577030	     42.34722355	      2.75793745	     -0.37878342	     -0.05746929	    198.60902233	      5.91464034	     77.82948131	    246.39292595	      0.00000000	      0.00000000	     74.78690220	    -20.69488077	    -94.50788251	     21.94752321	    198.43841317	    344.10110933	      0.00000000	      0.00000000	    250.19513696	   -201.12555304	   -103.27732516	     50.74553643	   -112.22474846
      0.93500000	     52.42166048	    -30.32995549	     14.55550807	      2.78430973	     -0.33617867	     -0.04726409	    225.54310429	     23.92311285	    112.53578466	    226.29950536	      0.00000000	      0.00000000	     78.48082204	     -8.34873830	   -132.43028947	     -7.05672096	    156.13264420	    256.42295420	      0.00000000	      0.00000000	    266.88309200	   -135.85500785	    -76.00576481	     63.58476841	    -79.54469235
      0.94000000	     42.05324917	    -48.33816239	    -13.99394863	      2.80366892	     -0.30436262	     -0.03256084	    253.89630840	     37.38264617	    145.32530644	    209.20400143	      0.00000000	      0.00000000	     85.19384920	      1.86082559	   -159.81108512	    -33.50251099	    109.42177902	    182.67368823	      0.00000000	      0.00000000	    284.98429072	    -81.43660339	    -48.04192729	     69.72650343	    -48.39084575
      0.94500000	     32.20572793	    -61.73907432	    -38.81492398	      2.81622416	     -0.27630487	     -0.01380794	    278.21762503	     47.98891505	    170.66698696	    192.27407970	      0.00000000	      0.00000000	     93.01345070	     11.29467397	   -178.42460139	    -55.61542468	     66.10325518	    125.39948681	      0.00000000	      0.00000000	    299.27850902	    -41.21158193	    -23.63362887	     71.42963297	    -22.63518456
      0.95000000	     24.90332475	    -71.69622706	    -56.26191253	      2.82457260	     -0.24290320	      0.00740011	    293.92672305	     58.36220206	    184.59691094	    172.31469664	      0.00000000	      0.00000000	     99.92945750	     20.74882331	   -191.63564769	    -73.29748225	     32.36187262	     83.57063621	      0.00000000	      0.00000000	    305.42011379	    -14.22808114	     -5.66952727	     71.94847172	     -4.79237382
      0.95500000	     21.35550042	    -79.68626625	    -64.67888133	      2.83197365	     -0.19650045	      0.02885573	    298.54898700	     70.64009967	    185.85921823	    146.93336381	      0.00000000	      0.00000000	    104.22040073	     29.88232594	   -202.97923780	    -87.33374110	     11.67515748	     53.74791202	      0.00000000	      0.00000000	    300.91057318	      2.74036904	      4.73418433	     74.05810503	      4.53341676
      0.96000000	     21.42001917	    -86.50427271	    -64.92669434	      2.84027478	     -0.13427468	      0.04879353	    292.78794657	     85.08711623	    176.26564907	    115.63603684	      0.00000000	      0.00000000	    104.83959449	     36.86306808	   -214.65298177	    -98.19641098	      4.24155512	     31.30558440	      0.00000000	      0.00000000	    285.04938221	     12.66249318	      8.44044923	     78.64191171	      6.60134899
      0.96500000	     23.32991531	    -91.94894083	    -59.75479377	      2.84875773	     -0.05972534	      0.06650010	    280.67687561	     99.88559170	    159.85772125	     80.20041134	      0.00000000	      0.00000000	    101.85130962	     39.38939340	   -226.51308949	   -105.57707656	      7.47423136	     11.83527915	      0.00000000	      0.00000000	    258.80196069	     17.43183148	      8.18112637	     84.46136627	      3.99425801
      0.97000000	     24.34416097	    -95.34982562	    -52.29952115	      2.85504583	      0.01911682	      0.08181401	    267.90366677	    112.28035139	    141.03865207	     43.79914090	      0.00000000	      0.00000000	     96.61225182	     36.48526939	   -236.57735979	   -108.90280123	     17.45708602	     -7.75113442	      0.00000000	      0.00000000	    224.76967665	     18.53761139	      7.65027637	     89.33827478	     -0.42669686
      0.97500000	     22.35344341	    -96.35313899	    -44.75260418	      2.85751552	      0.09409717	      0.09415403	    258.74665871	    120.19646447	    122.79789208	      9.26087168	      0.00000000	      0.00000000	     91.34994208	     29.06394277	   -243.11519117	   -108.16149278	     30.45554532	    -29.06930434	      0.00000000	      0.00000000	    186.65072702	     17.32870848	      9.75605310	     91.82533052	     -4.83348575
      0.98000000	     17.18478015	    -95.37103033	    -37.91996920	      2.85688586	      0.16090406	      0.10230021	    253.89702365	    123.33351028	    106.13285625	    -22.29713302	      0.00000000	      0.00000000	     88.24611242	     18.95411686	   -246.42312060	   -104.37484884	     43.64014118	    -52.67383585	      0.00000000	      0.00000000	    148.06839764	     14.59949019	     15.19528762	     92.17353941	     -9.13769103
      0.98500000	     10.39869919	    -93.48043693	    -31.61405017	      2.85567825	      0.21998686	      0.10530406	    250.93137280	    123.18511550	     90.68547677	    -51.60000346	      0.00000000	      0.00000000	     88.48764466	      7.91455040	   -248.54392770	    -99.46388133	     54.96390158	    -78.31168090	      0.00000000	      0.00000000	    111.39724685	     10.62168741	     22.59088335	     92.01600908	    -14.46227109
      0.99000000	      3.98821156	    -91.88366540	    -25.44672577	      2.85665107	      0.27473169	      0.10371417	    246.57882686	    122.08086458	     75.80524001	    -80.36979624	      0.00000000	      0.00000000	     91.71919916	     -2.60549237	   -251.62047405	    -95.55375910	     62.74723665	   -105.07954332	      0.00000000	      0.00000000	     77.16653021	      5.72902052	     29.86968289	     93.11242827	    -21.89251971
      0.99500000	     -0.69038123	    -91.29955322	    -19.54226750	      2.86168484	      0.32892573	      0.10002040	    238.64234048	    121.96682869	     61.38395130	   -110.27038121	      0.00000000	      0.00000000	     96.20638482	    -11.52076641	   -256.69483126	    -94.11319714	     65.48612710	   -131.75498518	      0.00000000	      0.00000000	     44.25352706	      0.69917593	     35.50994501	     96.12416758	    -31.52060280
      1.00000000	     -3.10645665	    -91.72935444	    -14.70306983	      2.87146214	      0.38509524	      0.09771193	    226.47925306	    123.66824214	     48.06228992	   -142.19533784	      0.00000000	      0.00000000	     99.77472082	    -18.43871847	   -263.63845330	    -95.50549641	     62.12232657	   -157.08842010	      0.00000000	      0.00000000	     10.77886160	     -3.30598378	     38.89475686	    100.32524226	    -42.28410053
      1.00500000	     -3.17904706	    -92.71680317	    -11.86212621	      2.88579263	      0.44421276	      0.09932094	    210.37091825	    126.82746767	     36.61150810	   -176.14926547	      0.00000000	      0.00000000	    100.95291777	    -23.94654087	   -271.74735944	    -99.18036474	     52.68671805	   -179.86451081	      0.00000000	      0.00000000	    -24.79732727	     -4.99351740	     40.00864851	    104.37727759	    -52.49294950
      1.01000000	     -0.97391461	    -93.76549298	    -11.34286314	      2.90419115	      0.50611938	      0.10500739	    190.83160209	    130.29508259	     27.09255389	   -211.54517851	      0.00000000	      0.00000000	     99.29023860	    -29.21076765	   -280.28126372	   -104.19270744	     38.64142034	   -198.94936497	      0.00000000	      0.00000000	    -63.02149891	     -3.19600117	     39.08295703	    107.34959317	    -60.59817702
      1.01500000	      3.19363259	    -94.57320569	    -12.68576090	      2.92601572	      0.56959676	      0.11302021	    168.64603485	    132.75924183	     18.81955122	   -247.46013467	      0.00000000	      0.00000000	     94.69667833	    -34.90616630	   -288.50176840	   -109.64836968	     22.20459665	   -213.50576944	      0.00000000	      0.00000000	   -103.48390025	      2.88833978	     36.56633249	    109.10321138	    -65.70860110
      1.02000000	      8.51549126	    -95.12069002	    -15.07308190	      2.95007837	      0.63209351	      0.12139816	    145.27534489	    133.46522056	     11.10330249	   -282.75627915	      0.00000000	      0.00000000	     87.01957100	    -40.54742941	   -295.39735174	   -115.00883517	      5.07616460	   -223.19648664	      0.00000000	      0.00000000	   -145.31351059	     13.44553592	     33.26317864	    110.06698804	    -67.70164828
      1.02500000	     13.73666210	    -95.74319844	    -17.74162067	      2.97452602	      0.69008773	      0.12915606	    122.74883796	    132.71449969	      3.76908137	   -316.34977090	      0.00000000	      0.00000000	     76.49247210	    -45.01255467	   -299.62920728	   -120.28798667	    -12.18525108	   -228.16328373	      0.00000000	      0.00000000	   -187.70670092	     27.86543798	     30.28214423	    110.95264784	    -67.09732284
      1.03000000	     17.50432126	    -97.05617071	    -20.06433388	      2.99751095	      0.74045006	      0.13621434	    102.94644513	    131.70590632	     -3.05634529	   -347.66722596	      0.00000000	      0.00000000	     64.07944154	    -47.51881427	   -299.87663649	   -125.96845405	    -29.66041330	   -228.88498908	      0.00000000	      0.00000000	   -230.16788813	     44.76490589	     28.76678928	    112.56747869	    -64.86327022
      1.03500000	     18.74016256	    -99.58137430	    -21.52180845	      3.01805071	      0.78179359	      0.14271549	     86.92267261	    131.65633394	     -9.45716863	   -376.91352637	      0.00000000	      0.00000000	     51.12831250	    -47.92501666	   -295.29591136	   -132.51197207	    -47.20690083	   -226.10967850	      0.00000000	      0.00000000	   -272.35183414	     62.25280887	     29.60380853	    115.52430716	    -62.20378978
      1.04000000	     16.84735625	   -103.22151190	    -21.85491418	      3.03600739	      0.81443819	      0.14870381	     74.80321346	    132.81803672	    -15.81995692	   -404.77127050	      0.00000000	      0.00000000	     39.09492908	    -46.43900300	   -285.74081474	   -139.69180705	    -64.18738395	   -220.81219815	      0.00000000	      0.00000000	   -313.68357753	     78.42052261	     33.21952848	    119.76341955	    -60.26221089
      1.04500000	     11.77240888	   -106.97197488	    -21.36030028	      3.05114040	      0.83905299	      0.15447811	     66.15379157	    134.19939983	    -22.26137388	   -431.69981668	      0.00000000	      0.00000000	     29.61033021	    -43.39234064	   -271.70724662	   -146.23467963	    -79.94731645	   -214.05227246	      0.00000000	      0.00000000	   -353.17812204	     91.99935658	     39.48723363	    124.15114829	    -59.65695569
      1.05000000	      4.04756338	   -109.26708478	    -20.89901146	      3.06261107	      0.85563678	      0.16092288	     60.21774375	    134.25471516	    -28.13421840	   -457.57967895	      0.00000000	      0.00000000	     24.06483426	    -39.16507030	   -254.27799285	   -150.27200230	    -94.41965182	   -206.81905674	      0.00000000	      0.00000000	   -389.68318452	    102.89487000	     47.74068196	    126.76594078	    -60.08016553
      1.05500000	     -5.21439464	   -108.97558987	    -21.32394582	      3.06996745	      0.86392095	      0.16902508	     55.73674207	    132.07378048	    -32.52530546	   -482.15917874	      0.00000000	      0.00000000	     22.61156429	    -34.19756075	   -235.14007300	   -150.60256103	   -108.27159451	   -199.96327060	      0.00000000	      0.00000000	   -422.26653080	    112.12734327	     56.92927567	    126.13316171	    -60.41629838
      1.06000000	    -14.61451949	   -106.28991044	    -22.84844612	      3.07462300	      0.86422900	      0.17900030	     50.93291229	    128.15102607	    -35.25261839	   -505.72830583	      0.00000000	      0.00000000	     23.76842500	    -29.17544096	   -216.30571947	   -147.73169367	   -122.58020820	   -194.08013833	      0.00000000	      0.00000000	   -450.28414438	    121.08866072	     66.00690003	    122.43063151	    -59.41657434
      1.06500000	    -23.10274516	   -102.56684668	    -25.12858311	      3.08000508	      0.85736190	      0.19013477	     44.24224596	    124.02810178	    -37.00585235	   -529.10381184	      0.00000000	      0.00000000	     25.24817544	    -24.98289688	   -199.34569658	   -143.48335823	   -138.26692311	   -189.23908777	      0.00000000	      0.00000000	   -473.06325671	    130.70935320	     74.48755103	    117.30502308	    -56.35760986
      1.07000000	    -30.53392215	    -99.22566937	    -27.82227677	      3.08997086	      0.84380761	      0.20137033	     35.30131969	    121.09314029	    -38.57944134	   -552.95646642	      0.00000000	      0.00000000	     25.20546156	    -22.00786481	   -184.61317921	   -139.52417124	   -155.45479471	   -184.78019323	      0.00000000	      0.00000000	   -489.67880025	    141.13573416	     82.78500622	    112.48349402	    -51.23657266
      1.07500000	    -37.57439108	    -96.80478279	    -30.75925905	      3.10664474	      0.82363266	      0.21170338	     25.06563929	    119.61842639	    -40.41864295	   -577.33981037	      0.00000000	      0.00000000	     22.86705676	    -19.31002481	   -171.21855843	   -136.35057278	   -173.05266462	   -179.50560114	      0.00000000	      0.00000000	   -499.18390562	    151.80731046	     91.86101568	    108.70467829	    -44.63451443
      1.08000000	    -44.85294257	    -94.90838642	    -33.63703932	      3.12911583	      0.79729436	      0.22010898	     14.73490242	    118.74328506	    -42.99519035	   -601.85437552	      0.00000000	      0.00000000	     18.37840043	    -14.45638194	   -158.00812202	   -133.46807602	   -188.95568261	   -172.29868785	      0.00000000	      0.00000000	   -501.07140733	    161.47346396	    102.16982173	    105.77755253	    -37.48320531
      1.08500000	    -52.05342711	    -92.72990445	    -35.85283516	      3.15381086	      0.76627391	      0.22548897	      4.49413907	    117.10080987	    -47.34873277	   -626.02442777	      0.00000000	      0.00000000	     12.42331765	     -4.07369498	   -144.75950581	   -130.08463253	   -200.73875160	   -162.72974780	      0.00000000	      0.00000000	   -495.59217084	    168.06886845	    112.73925077	    103.16820528	    -30.75697953
      1.09000000	    -57.81199951	    -89.47988574	    -36.69903591	      3.17619562	      0.73272101	      0.22688223	     -6.71236175	    113.38742831	    -55.12014982	   -649.35044434	      0.00000000	      0.00000000	      6.11187927	     15.42384886	   -132.45199980	   -125.49012406	   -206.19650473	   -151.11368528	      0.00000000	      0.00000000	   -483.82343462	    168.80412979	    121.31593143	    100.30621296	    -25.19623160
      1.09500000	    -60.45832883	    -84.48097490	    -35.67341555	      3.19251372	      0.69847015	      0.22375160	    -20.29347856	    106.59275396	    -67.99349984	   -671.00960658	      0.00000000	      0.00000000	      1.04221060	     47.28880898	   -122.47061891	   -119.02302938	   -203.40157271	   -138.05062692	      0.00000000	      0.00000000	   -467.55424610	    160.78296484	    125.44572830	     96.52180726	    -21.23808459
      1.10000000	    -59.03570093	    -77.06113925	    -32.75809272	      3.20052819	      0.66413375	      0.21634221	    -36.72484459	     96.01249614	    -86.74356908	   -689.49648463	      0.00000000	      0.00000000	     -0.79198528	     93.99756190	   -115.45458698	   -109.87978595	   -190.61765377	   -123.92605765	      0.00000000	      0.00000000	   -448.99327104	    141.99267909	    123.71167656	     90.86688310	    -19.07381618
      1.10500000	    -54.04514328	    -66.47595267	    -28.61513855	      3.19935479	      0.62859229	      0.20612367	    -54.60126053	     81.25351333	   -110.36247151	   -702.48118795	      0.00000000	      0.00000000	      2.65793498	    156.70063653	   -110.46428783	    -97.04539192	   -166.64671962	   -108.60681429	      0.00000000	      0.00000000	   -430.29384288	    112.12117534	    116.54159829	     82.03913228	    -18.65196636
      1.11000000	    -47.34982440	    -52.19629087	    -24.43691113	      3.18914527	      0.58921730	      0.19568351	    -70.82949638	     62.47572615	   -136.08674633	   -707.17551325	      0.00000000	      0.00000000	     12.85549680	    234.53513274	   -105.08423813	    -79.74541617	   -131.74552703	    -91.30795816	      0.00000000	      0.00000000	   -413.10918527	     72.75123259	    106.07878820	     68.81111280	    -19.65009763
      1.11500000	    -41.17024526	    -34.59428678	    -21.33159502	      3.17109432	      0.54306115	      0.18754823	    -82.12708675	     40.85245472	   -160.57360920	   -701.32468932	      0.00000000	      0.00000000	     29.76087102	    324.04372982	    -96.58575754	    -58.39258558	    -88.31878382	    -70.72319197	      0.00000000	      0.00000000	   -398.41527566	     26.96699615	     95.09094964	     51.05675326	    -21.50868187
      1.12000000	    -37.06396017	    -15.36994232	    -19.72703133	      3.14760405	      0.48834275	      0.18287158	    -86.61212579	     18.72126338	   -181.20992572	   -684.31035833	      0.00000000	      0.00000000	     51.19234146	    419.11127103	    -83.19378305	    -35.13054148	    -40.49641955	    -45.46974056	      0.00000000	      0.00000000	   -386.46907221	    -21.24498456	     85.85687970	     30.47323613	    -23.51264020
      1.12500000	    -35.66178164	      2.91388269	    -19.32589803	      3.12200645	      0.42517830	      0.18134984	    -84.25030433	     -1.02013011	   -196.38872523	   -657.52046073	      0.00000000	      0.00000000	     73.25705566	    511.71036907	    -64.49227068	    -13.20995987	      7.20342611	    -14.57232831	      0.00000000	      0.00000000	   -376.44594528	    -67.68005043	     79.77355775	     10.06387902	    -24.92696989
      1.13000000	    -36.85135785	     17.92228829	    -19.46801713	      3.09743584	      0.35538701	      0.18212509	    -76.40418747	    -15.97441885	   -204.81195832	   -623.78090086	      0.00000000	      0.00000000	     91.92208413	    593.24293262	    -41.17527091	      4.41588811	     51.27324134	     22.29643952	      0.00000000	      0.00000000	   -365.66399133	   -108.83380258	     77.29224744	     -7.25480828	    -25.21545170
      1.13500000	    -39.84455083	     28.42827194	    -19.47348572	      3.07543638	      0.28191010	      0.18451232	    -65.35900046	    -25.00058939	   -204.78331446	   -586.44414039	      0.00000000	      0.00000000	    104.73070247	    655.75661998	    -14.83071058	     16.24220994	     90.01592831	     64.73131736	      0.00000000	      0.00000000	   -349.31629290	   -142.60172505	     77.71246664	    -19.77959012	    -24.16818290
      1.14000000	    -43.20970077	     34.45957152	    -18.85603701	      3.05557003	      0.20818723	      0.18818577	    -53.97869614	    -28.22347173	   -194.28989341	   -548.69584695	      0.00000000	      0.00000000	    111.29546662	    692.62739765	     12.16405239	     22.44349425	    123.31508802	    111.47813800	      0.00000000	      0.00000000	   -321.76311366	   -168.06247614	     79.16632328	    -27.25926845	    -21.75633983
      1.14500000	    -45.17232778	     36.84427997	    -17.43655699	      3.03637906	      0.13757248	      0.19305560	    -45.16260394	    -26.55172487	   -172.02303892	   -513.06093067	      0.00000000	      0.00000000	    112.23609146	    699.25450933	     36.96868163	     24.27627065	    151.53675069	    160.37735819	      0.00000000	      0.00000000	   -279.00236733	   -184.81689190	     79.17287452	    -30.44444538	    -17.92514723
      1.15000000	    -44.11361370	     36.66727251	    -15.36109921	      3.01662540	      0.07284279	      0.19899241	    -41.07633610	    -21.29031523	   -138.69618457	   -480.83085787	      0.00000000	      0.00000000	    107.91236812	    674.42712942	     56.87896028	     23.30828608	    174.50115122	    208.58148959	      0.00000000	      0.00000000	   -220.78880745	   -192.92928786	     75.48334401	    -30.51662939	    -12.61050441
      1.15500000	    -38.99035576	     34.99101299	    -13.09604395	      2.99581470	      0.01579533	      0.20560304	    -42.50019416	    -14.04921840	    -97.57138452	   -451.51264654	      0.00000000	      0.00000000	     98.42195056	    621.72880873	     69.92666103	     21.02803639	    191.28118583	    253.08700264	      0.00000000	      0.00000000	   -151.16780412	   -193.37593330	     66.71868056	    -28.77659664	     -5.86123938
      1.16000000	    -29.57893903	     32.74800976	    -11.37932554	      2.97415448	     -0.03301820	      0.21219204	    -48.60544824	     -6.61974507	    -53.71883789	   -422.83411168	      0.00000000	      0.00000000	     84.59723574	    549.38969202	     75.32063796	     18.73569086	    200.68149615	    291.45960975	      0.00000000	      0.00000000	    -77.11994930	   -188.14526371	     52.66929763	    -26.47590241	      2.12384633
      1.16500000	    -16.57832470	     30.60030741	    -11.00763175	      2.95240576	     -0.07428591	      0.21784125	    -57.19873275	     -0.59103335	    -12.56153104	   -391.52481854	      0.00000000	      0.00000000	     68.66769827	    468.01229627	     73.72489256	     17.36070904	    201.81263501	    322.51816295	      0.00000000	      0.00000000	     -6.04527289	   -179.81220139	     34.34528523	    -24.55644352	     10.97799644
      1.17000000	     -1.50936170	     28.84111038	    -12.55698332	      2.93157675	     -0.10968578	      0.22160666	    -65.28895325	      3.04087640	     21.47471918	   -354.35927936	      0.00000000	      0.00000000	     53.99610782	    387.31042848	     67.20540595	     17.29273715	    194.47226840	    346.57638592	      0.00000000	      0.00000000	     56.42302671	   -171.01467293	     13.73903896	    -23.44993574	     20.19597025
      1.17500000	     13.66725980	     27.48424193	    -16.24605697	      2.91233060	     -0.14156839	      0.22283618	    -69.82183366	      3.96419756	     45.75374654	   -308.91497720	      0.00000000	      0.00000000	     44.20890538	    313.46628039	     58.65814903	     18.48355276	    179.41200188	    364.99641968	      0.00000000	      0.00000000	    107.17948605	   -163.97995403	     -6.73118474	    -23.17463337	     29.37443816
      1.18000000	     27.11956353	     26.43061204	    -21.92274912	      2.89446333	     -0.17259326	      0.22141019	    -68.49897878	      2.40288107	     59.64177100	   -254.11525568	      0.00000000	      0.00000000	     42.13700070	    248.29006117	     50.90508736	     20.65204307	    158.42411643	    379.39918038	      0.00000000	      0.00000000	    145.21472289	   -160.02964912	    -24.92034357	    -23.55945410	     38.46630078
      1.18500000	     37.68220648	     25.50219423	    -29.04312955	      2.87704317	     -0.20515524	      0.21769987	    -60.56645843	     -1.02516150	     64.33474456	   -190.77704089	      0.00000000	      0.00000000	     48.92657963	    190.62578538	     45.87230329	     23.26970746	    133.98792443	    391.09150047	      0.00000000	      0.00000000	    170.88620551	   -159.24353361	    -39.53424587	    -24.27692328	     47.63201621
      1.19000000	     45.17469894	     24.35590067	    -36.65128236	      2.85926018	     -0.24060967	      0.21225712	    -47.28582384	     -5.38246252	     62.38402218	   -121.90130480	      0.00000000	      0.00000000	     63.68341028	    138.98633085	     44.11876896	     25.40203890	    108.60023414	    400.83786813	      0.00000000	      0.00000000	    185.29974486	   -160.47974005	    -50.42742705	    -24.70222194	     56.72469489
      1.19500000	     50.38781155	     22.46979462	    -43.48843919	      2.84118486	     -0.27875655	      0.20546445	    -31.73640165	     -9.55343393	     56.99145282	    -52.23920412	      0.00000000	      0.00000000	     83.81956353	     93.38106085	     44.83342457	     25.75284551	     84.25780523	    408.84551740	      0.00000000	      0.00000000	    189.83026441	   -161.73582795	    -58.56939120	    -23.89485186	     64.92215823
      1.20000000	     54.69332287	     19.26906183	    -48.30852930	      2.82368772	     -0.31814406	      0.19741179	    -17.83115853	    -12.48440428	     51.35040860	     12.91554018	      0.00000000	      0.00000000	    105.96328795	     55.29175930	     46.35905388	     23.01976166	     62.26065868	    414.96251209	      0.00000000	      0.00000000	    185.98252761	   -160.87176795	    -65.60863971	    -20.86117774	     70.91070452
      1.20500000	     59.35820188	     14.32038842	    -50.28707572	      2.80772511	     -0.35716306	      0.18806539	     -8.84539469	    -13.42158051	     48.19840953	     69.23021433	      0.00000000	      0.00000000	    126.87490656	     26.50541098	     47.12304904	     16.36183265	     43.19396008	    419.08059422	      0.00000000	      0.00000000	    175.69873627	   -156.64412439	    -73.05493991	    -14.97635444	     73.53965653
      1.21000000	     64.84414475	      7.55532398	    -49.29554301	      2.79370523	     -0.39518402	      0.17754132	     -6.09292469	    -12.10001807	     49.38955954	    114.46747699	      0.00000000	      0.00000000	    143.58344823	      7.92310723	     46.57428058	      5.77213876	     27.05604586	    421.54209633	      0.00000000	      0.00000000	    161.72738521	   -149.54459458	    -81.42546023	     -6.34390828	     72.49433950
      1.21500000	     70.50107438	     -0.58351887	    -45.88448614	      2.78136912	     -0.43285232	      0.16620151	     -8.43772811	     -8.80502373	     55.24141597	    148.78164749	      0.00000000	      0.00000000	    152.52671380	     -1.28163828	     45.57856749	     -7.81473265	     13.59181666	    423.24486055	      0.00000000	      0.00000000	    147.38171340	   -141.69389692	    -89.88603834	      4.14859853	     68.52242812
      1.22000000	     74.89457314	     -9.25188904	    -40.96624319	      2.77020504	     -0.47136893	      0.15447196	    -12.95143428	     -4.16856278	     63.89134639	    174.16262813	      0.00000000	      0.00000000	    148.67739819	     -4.37559880	     45.98323439	    -22.83311527	      2.68513535	    425.28350249	      0.00000000	      0.00000000	    135.47948890	   -135.62117237	    -96.65206585	     15.21785697	     63.06270096
      1.22500000	     76.55195890	    -17.59099316	    -35.32175815	      2.76011446	     -0.51158303	      0.14260696	    -16.31718563	      1.28145318	     71.40279765	    193.46403906	      0.00000000	      0.00000000	    126.20278178	     -7.69170977	     49.66246776	    -37.78281202	     -5.50428109	    428.38487441	      0.00000000	      0.00000000	    127.32083646	   -132.83464187	    -99.86144415	     25.84865157	     57.59885269
      1.23000000	     74.61998545	    -25.16201903	    -29.19169596	      2.75182414	     -0.55379753	      0.13066821	    -16.13132140	      7.53897396	     72.99570434	    209.51168733	      0.00000000	      0.00000000	     80.84858784	    -20.41501109	     57.69770888	    -51.93969969	    -10.71885564	    432.61652440	      0.00000000	      0.00000000	    122.66065198	   -133.27170976	    -98.34412796	     35.80346490	     53.19254629
      1.23500000	     69.11184821	    -32.05239915	    -22.27407225	      2.74653595	     -0.59821012	      0.11869378	    -11.49417298	     15.08237406	     64.88232224	    224.50255635	      0.00000000	      0.00000000	     12.41268941	    -52.44457480	     70.08913765	    -65.48048348	    -12.80682253	    437.51822024	      0.00000000	      0.00000000	    120.37055907	   -135.63925203	    -91.97735974	     45.56584844	     50.26087392
      1.24000000	     60.79317412	    -38.51023911	    -14.19804957	      2.74481622	     -0.64522561	      0.10687338	     -2.85021820	     24.25856124	     45.83554795	    239.81167325	      0.00000000	      0.00000000	    -73.87960655	   -110.34382919	     85.94224835	    -78.82785714	    -11.78708984	    442.44872203	      0.00000000	      0.00000000	    119.05601612	   -138.03756634	    -81.69266691	     55.69914505	     48.50926053
      1.24500000	     50.89029012	    -44.46533309	     -5.13509093	      2.74542143	     -0.69521637	      0.09572991	      8.67799035	     34.56594150	     17.70856241	    256.42362444	      0.00000000	      0.00000000	   -167.04067537	   -193.05813744	    103.89711311	    -91.82048762	     -7.92890030	    446.91494568	      0.00000000	      0.00000000	    117.58587480	   -138.63077059	    -69.24668321	     66.11439012	     47.20829735
      1.25000000	     40.68344054	    -49.45419165	      3.90742580	      2.74490705	     -0.74796254	      0.08632696	     22.22862616	     44.51128406	    -15.54411558	    275.85878986	      0.00000000	      0.00000000	   -251.54184032	   -289.86228151	    122.64983880	   -103.51016002	     -1.91683261	    450.73003494	      0.00000000	      0.00000000	    115.57752205	   -136.29635906	    -56.73659782	     75.87226214	     45.90939049
      1.25500000	     31.08396304	    -53.09095642	     11.39541914	      2.73841563	     -0.80212797	      0.08017010	     37.92676432	     52.29178163	    -49.71548256	    300.69829892	      0.00000000	      0.00000000	   -311.02205516	   -382.31151856	    141.38074471	   -112.82117728	      5.15910058	    453.95764063	      0.00000000	      0.00000000	    113.58471710	   -131.02794782	    -45.97075481	     83.78251319	     45.13942919
      1.26000000	     22.53980042	    -55.68516437	     16.03283922	      2.72130095	     -0.85484704	      0.07852051	     56.65052864	     56.87691049	    -81.43630681	    333.83072051	      0.00000000	      0.00000000	   -333.57096678	   -449.98416017	    159.72586023	   -119.52853399	     12.14542783	    456.68638381	      0.00000000	      0.00000000	    112.75795513	   -123.77832754	    -38.15643252	     89.39227545	     46.46196887
      1.26500000	     15.40035939	    -58.38729061	     17.26362273	      2.69071564	     -0.90155545	      0.08157040	     78.85000981	     58.67842818	   -107.69183094	    376.83490978	      0.00000000	      0.00000000	   -315.74150700	   -477.90075691	    177.20229644	   -124.58953330	     18.11293498	    458.68492409	      0.00000000	      0.00000000	    114.01639454	   -115.69490650	    -34.15559008	     93.45324792	     51.87631825
      1.27000000	     10.26955344	    -62.61560931	     15.00864384	      2.64659535	     -0.93644199	      0.08822839	    103.46747544	     59.32631092	   -124.80379952	    428.66920584	      0.00000000	      0.00000000	   -263.12077824	   -462.69655684	    192.65475815	   -129.36207842	     22.26310390	    459.07643134	      0.00000000	      0.00000000	    117.25203108	   -107.35742562	    -34.80072790	     97.33688775	     63.01900540
      1.27500000	      7.93477685	    -69.16019786	      9.20049969	      2.59208139	     -0.95353956	      0.09657604	    127.63719630	     60.81255055	   -128.40089155	    485.05482113	      0.00000000	      0.00000000	   -187.66892386	   -414.54128250	    204.30355578	   -134.37266927	     23.89315887	    456.27333493	      0.00000000	      0.00000000	    121.20720658	    -98.72396625	    -40.72742911	    101.91599053	     80.47104104
      1.28000000	      9.07120440	    -77.64062853	     -0.06805888	      2.53331241	     -0.94797040	      0.10449241	    146.95175731	     64.65893779	   -114.76310276	    538.50393453	      0.00000000	      0.00000000	   -103.48023394	   -353.07583023	    210.30751536	   -138.77868641	     22.82969105	    448.31996592	      0.00000000	      0.00000000	    124.15250825	    -89.75936219	    -51.93855605	    106.92044431	    103.26009636
      1.28500000	     13.96630458	    -86.66403733	    -11.99119392	      2.47815014	     -0.91703944	      0.11017136	    156.29351885	     71.49803570	    -82.77334181	    579.53006582	      0.00000000	      0.00000000	    -22.78673810	   -298.77281825	    209.50726426	   -140.92202485	     19.82393287	    433.57050544	      0.00000000	      0.00000000	    124.86541424	    -81.10365618	    -67.51818923	    111.17518980	    128.74988727
      1.29000000	     22.20761293	    -94.42238098	    -24.88845356	      2.43388234	     -0.86119364	      0.11259324	    151.48722724	     80.92873599	    -35.39246515	    599.35622414	      0.00000000	      0.00000000	     46.39553449	   -264.01559580	    202.17442297	   -139.31107186	     16.34740279	    411.38962338	      0.00000000	      0.00000000	    123.18967348	    -74.06134508	    -85.52474763	    113.26654012	    153.08851510
      1.29500000	     32.50217265	    -99.19605165	    -36.58118999	      2.40504255	     -0.78455224	      0.11198137	    131.09283452	     91.39297200	     20.17931547	    593.02757778	      0.00000000	      0.00000000	    100.71437750	   -248.62992645	    190.36521572	   -133.18300015	     14.09252674	    382.43463685	      0.00000000	      0.00000000	    119.91538560	    -69.70888669	   -103.10747194	    112.00675564	    172.03492785
      1.30000000	     42.91893526	    -99.51091983	    -44.84653137	      2.39273969	     -0.69436793	      0.10993721	     97.12262916	    100.17738074	     73.97066578	    561.10790201	      0.00000000	      0.00000000	    140.65864052	   -242.33148562	    177.48939382	   -122.43527984	     14.68703172	    348.35949765	      0.00000000	      0.00000000	    116.36365070	    -67.84038272	   -116.95979640	    106.53422101	    181.78138356
      1.30500000	     51.32589340	    -94.09704823	    -47.78696929	      2.39559817	     -0.59938774	      0.10876512	     54.49597549	    103.83496636	    115.99300984	    509.13835956	      0.00000000	      0.00000000	    169.02309255	   -232.36550745	    167.43360077	   -107.19269994	     19.57928632	    311.25912743	      0.00000000	      0.00000000	    114.04168456	    -66.72870658	   -123.86587720	     96.25841569	    179.66607932
      1.31000000	     55.74249825	    -81.97697833	    -44.30588150	      2.41104141	     -0.50788571	      0.11011406	      9.77546896	     99.12692828	    139.31078239	    445.53594134	      0.00000000	      0.00000000	    189.21425930	   -210.96463619	    163.68726320	    -87.42002583	     29.77586690	    273.21503281	      0.00000000	      0.00000000	    114.28140566	    -63.87435321	   -121.21121521	     80.88055230	    164.85788586
      1.31500000	     54.85729931	    -62.94922118	    -34.59607510	      2.43582853	     -0.42607572	      0.11394888	    -30.62515288	     84.31984225	    142.08909486	    379.14007067	      0.00000000	      0.00000000	    204.08787892	   -177.91473699	    168.33106665	    -63.10323295	     45.33779613	    236.05889250	      0.00000000	      0.00000000	    117.76542006	    -57.22101443	   -107.81934834	     60.66471991	    138.84581598
      1.32000000	     48.75746687	    -38.34380799	    -20.27360761	      2.46593126	     -0.35736150	      0.11871793	    -62.37388285	     60.38414985	    127.70523066	    317.33132126	      0.00000000	      0.00000000	    215.51303229	   -138.35436186	    180.99603259	    -35.12358005	     64.92455592	    201.40561814	      0.00000000	      0.00000000	    124.18401827	    -46.28734084	    -85.04550242	     36.93603021	    105.43089166
      1.32500000	     39.25715681	    -11.44252374	     -4.04119864	      2.49655112	     -0.30280861	      0.12250013	    -84.24104966	     31.38490848	    103.19459127	    265.22637163	      0.00000000	      0.00000000	    224.36615820	    -99.27301458	    198.57998350	     -6.09292046	     85.80570023	    170.92558073	      0.00000000	      0.00000000	    132.25468532	    -32.70428362	    -57.20321217	     12.41020664	     70.12758753
      1.33000000	     29.34378673	     13.00448608	     10.89048179	      2.52273937	     -0.26262973	      0.12425239	    -97.52475121	      3.59383304	     77.09643991	    225.96617796	      0.00000000	      0.00000000	    230.78854139	    -67.03883834	    216.21749668	     19.74975870	    104.43507778	    146.61082412	      0.00000000	      0.00000000	    140.07879836	    -19.67982177	    -30.61122008	     -9.13515870	     39.10485969
      1.33500000	     22.02891351	     30.09035681	     21.41912356	      2.54029934	     -0.23757599	      0.12439074	   -104.40945931	    -16.38760795	     57.48185053	    201.52787696	      0.00000000	      0.00000000	    234.65565868	    -46.14670911	    229.03912600	     37.69741063	    117.32571866	    130.70853759	      0.00000000	      0.00000000	    145.71345063	    -10.50575991	    -11.63073635	    -23.88384218	     17.92517612
      1.34000000	     19.35927066	     36.21994375	     25.22088653	      2.54647204	     -0.22898826	      0.12420263	   -106.52169658	    -23.64848238	     50.21927602	    193.21537159	      0.00000000	      0.00000000	    235.93520140	    -38.95750100	    233.69693092	     44.12928402	    121.93345782	    125.14771212	      0.00000000	      0.00000000	    147.75808865	     -7.24133542	     -4.77158494	    -29.11989189	     10.41338575
