# Supplementary material for: Biomechanics of running: A special reference to the comparisons of wearing boots and running shoes
Source: PLoS One. 2022 Jun 24;17(6):e0270496. doi: 10.1371/journal.pone.0270496 (PMC9231798; doi:10.1371/journal.pone.0270496)
Supplement: S1 File — The file contains experimental markers and force data (TRC and MOT), OpenSim model (OSIM), setup (XML), and output (STO) files for 17 participants, 2 conditions (boot\shoe), and 4 trials which are stored in separate folders. (ZIP) [file pone.0270496.s001.zip › DataSet/s01/shoe/T4/results/s01_shoe_T4_TD.txt]

velocity	2.97006
Rstance	0.29
Rswing	0.495
Rflight	0.105
Rstep	0.395
Rstride	0.785
Lstance	0.29	0.275
Lswing	0.49
Lflight	0.095	0.115
Lstep	0.385	0.39
Lstride	0.78
RstepWidth	7.05956
RflightLength	101.42717
RstepLength	124.39384
RstrideLength	240.42486
RstrideHeight	23.658
LstepWidth	10.13443	10.58088
LflightLength	96.03908	98.49674
LstepLength	118.99546	116.03102
LstrideLength	243.3893
LstrideHeight	27.56538
