# Supplementary material for: Biomechanics of running: A special reference to the comparisons of wearing boots and running shoes
Source: PLoS One. 2022 Jun 24;17(6):e0270496. doi: 10.1371/journal.pone.0270496 (PMC9231798; doi:10.1371/journal.pone.0270496)
Supplement: S1 File — The file contains experimental markers and force data (TRC and MOT), OpenSim model (OSIM), setup (XML), and output (STO) files for 17 participants, 2 conditions (boot\shoe), and 4 trials which are stored in separate folders. (ZIP) [file pone.0270496.s001.zip › DataSet/s02/boot/static/s02_boot_static.trc]

PathFileType	4	(X/Y/Z)	s2_boot_static;xzy
DataRate	CameraRate	NumFrames	NumMarkers	Units	OrigDataRate	OrigDataStartFrame	OrigNumFrames
200	200	254	54	mm	200	0	254
Frame#	Time	RASI			LASI			RPSI			LPSI			RTH1			RTH2			RTH3			RTH4			RLFC			RMFC			RTB1			RTB2			RTB3			RTB4			RLMAL			RMMAL
		X1	Y1	Z1	X2	Y2	Z2	X3	Y3	Z3	X4	Y4	Z4	X5	Y5	Z5	X6	Y6	Z6	X7	Y7	Z7	X8	Y8	Z8	X9	Y9	Z9	X10	Y10	Z10	X11	Y11	Z11	X12	Y12	Z12	X13	Y13	Z13	X14	Y14	Z14	X15	Y15	Z15	X16	Y16	Z16
0	0.000000	706.297058	1010.528442	-1467.813354	718.312073	1001.923767	-1730.417725	539.539001	1070.903687	-1568.806030	540.907715	1069.193359	-1649.594116	671.256897	806.557251	-1424.564209	711.985352	800.688782	-1454.888184	703.924866	693.433228	-1460.913696	653.324158	705.711365	-1422.357788	580.530396	559.039612	-1443.718994	595.762268	521.362976	-1581.155518	576.115173	426.623169	-1423.012329	618.301270	416.499451	-1448.591553	601.188049	310.444061	-1456.618408	548.645996	326.307709	-1422.447998	510.502228	123.695915	-1439.572754	542.208984	127.005486	-1544.952759
1	0.005000	706.305359	1010.571533	-1467.808960	718.321655	1001.947937	-1730.412109	539.709839	1070.864380	-1568.791260	540.936279	1069.107056	-1649.593140	671.248108	806.540283	-1424.470703	711.994507	800.705872	-1454.863037	703.911194	693.437683	-1460.868652	653.297119	705.709839	-1422.322754	580.530457	559.050293	-1443.723267	595.721741	521.384338	-1581.141724	576.114136	426.603699	-1422.986450	618.191711	416.478210	-1448.597534	601.174683	310.415222	-1456.567993	548.650208	326.276276	-1422.436646	510.374908	123.700462	-1439.606567	542.079712	126.854584	-1544.954590
2	0.010000	706.282104	1010.574890	-1467.738403	718.255920	1001.904480	-1730.329834	539.521790	1070.892212	-1568.765747	541.003540	1069.134521	-1649.590820	671.187134	806.572754	-1424.454224	712.019958	800.743591	-1454.827759	703.985168	693.460815	-1460.846436	653.328491	705.729187	-1422.351685	580.472412	559.027771	-1443.685425	595.725769	521.430481	-1581.144531	576.131958	426.575439	-1422.967529	618.272400	416.518158	-1448.598022	601.198608	310.412354	-1456.569336	548.686157	326.300659	-1422.419922	510.481812	123.660736	-1439.549561	542.097656	126.872757	-1544.957397
3	0.015000	706.239746	1010.556152	-1467.709106	718.188232	1001.933533	-1730.269653	539.654846	1070.847046	-1568.713745	540.846558	1069.194214	-1649.520752	671.137329	806.556030	-1424.412842	711.894714	800.734070	-1454.784180	703.913635	693.429016	-1460.824341	653.279175	705.721313	-1422.345215	580.598511	559.057434	-1443.659180	595.729431	521.431702	-1581.119873	576.182495	426.641327	-1422.947998	618.313904	416.560791	-1448.612671	601.075500	310.398041	-1456.565430	548.717712	326.302612	-1422.412476	510.540283	123.756737	-1439.593018	542.200928	126.987350	-1544.921753
4	0.020000	706.208313	1010.534912	-1467.687256	718.149353	1001.950928	-1730.214355	539.490784	1070.852173	-1568.724731	540.884583	1069.078979	-1649.519531	671.129150	806.554871	-1424.367310	711.964233	800.759888	-1454.748901	703.888916	693.438721	-1460.790039	653.287048	705.711487	-1422.286865	580.506348	559.058655	-1443.678223	595.819153	521.439392	-1581.047119	576.184448	426.616364	-1422.902588	618.276428	416.503387	-1448.603149	601.166870	310.465607	-1456.578857	548.647034	326.265656	-1422.381104	510.438354	123.656715	-1439.560425	542.166687	126.973999	-1544.929199
5	0.025000	706.156250	1010.599121	-1467.628418	718.060303	1001.973267	-1730.207275	539.675110	1070.836792	-1568.632324	540.830261	1069.151367	-1649.483643	671.108093	806.618103	-1424.359497	711.956848	800.773132	-1454.749390	703.909424	693.430359	-1460.776978	653.228455	705.674500	-1422.248779	580.511902	559.055908	-1443.658081	595.781860	521.460510	-1581.047974	576.156677	426.572571	-1422.922241	618.202393	416.473846	-1448.534180	601.097778	310.461792	-1456.565186	548.688293	326.293640	-1422.393066	510.514465	123.694733	-1439.543579	542.112732	127.039520	-1544.946411
6	0.030000	706.111267	1010.558716	-1467.591675	718.064087	1001.950745	-1730.109497	539.422302	1070.902832	-1568.654663	540.789856	1069.106445	-1649.397583	671.091675	806.590393	-1424.308228	711.936401	800.753845	-1454.693970	703.920349	693.483215	-1460.729736	653.243896	705.709900	-1422.266602	580.515442	559.052673	-1443.579834	595.781860	521.460449	-1581.047974	576.096375	426.583130	-1422.910278	618.186584	416.453674	-1448.562622	601.139282	310.492859	-1456.525146	548.703552	326.240784	-1422.360229	510.438293	123.656845	-1439.560303	542.199646	126.995094	-1544.944092
7	0.035000	706.061584	1010.573608	-1467.530273	717.928772	1001.906738	-1730.079834	539.487061	1070.864624	-1568.606812	540.775635	1069.110718	-1649.363403	671.025818	806.541687	-1424.295776	711.895752	800.691467	-1454.624634	703.935181	693.432617	-1460.722412	653.248962	705.685364	-1422.224976	580.505798	559.015381	-1443.566772	595.823669	521.487061	-1581.010742	576.094604	426.561829	-1422.847900	618.199402	416.477509	-1448.488281	601.173950	310.406281	-1456.521484	548.692261	326.275696	-1422.407471	510.471008	123.690750	-1439.554321	542.117798	126.969772	-1544.944092
8	0.040000	706.025269	1010.541199	-1467.504150	717.894897	1001.986084	-1730.071411	539.456177	1070.872925	-1568.569824	540.730774	1069.154297	-1649.327148	669.956421	805.821655	-1424.727539	711.951965	800.787964	-1454.508179	703.867676	693.442200	-1460.661133	653.184143	705.680420	-1422.215210	580.497375	559.053284	-1443.548706	595.696777	521.457031	-1581.017822	575.993896	426.540466	-1422.808594	618.224426	416.481934	-1448.499512	601.135010	310.413086	-1456.501099	548.705688	326.225067	-1422.354492	510.441864	123.655518	-1439.610229	542.198853	126.968788	-1544.949463
9	0.045000	706.012756	1010.572815	-1467.459839	717.926331	1001.943909	-1730.071411	539.418579	1070.915161	-1568.536743	540.740295	1069.125488	-1649.326904	669.984497	805.827087	-1424.731567	712.036560	800.834412	-1454.411743	703.947571	693.450134	-1460.665283	653.159973	705.637573	-1422.203003	580.460815	559.111694	-1443.525146	595.831360	521.534424	-1580.988892	576.076599	426.525940	-1422.862305	618.226379	416.471649	-1448.477661	601.141052	310.420959	-1456.549194	548.721985	326.252441	-1422.338745	510.412628	123.678238	-1439.568604	542.121155	127.017342	-1544.936523
10	0.050000	705.981750	1010.596924	-1467.403442	717.869141	1001.928650	-1729.988403	539.380798	1070.909180	-1568.499390	540.728699	1069.107178	-1649.324219	670.023743	805.825134	-1424.698608	711.989380	800.866272	-1454.375366	703.842346	693.451050	-1460.620239	653.149902	705.663940	-1422.165161	580.445374	559.037170	-1443.525146	595.782837	521.463440	-1580.969727	576.046326	426.549164	-1422.799683	618.192017	416.461395	-1448.484009	601.119263	310.419983	-1456.516846	548.769775	326.282776	-1422.335205	510.430237	123.620270	-1439.508301	542.203369	126.986534	-1544.901611
11	0.055000	705.999634	1010.605225	-1467.417725	717.732849	1002.014587	-1729.918945	539.349915	1070.917480	-1568.462524	540.778809	1069.126343	-1649.241089	669.940369	805.872559	-1424.624146	712.048767	800.829590	-1454.340942	703.812134	693.402161	-1460.568481	653.156921	705.642456	-1422.173706	580.512756	559.042053	-1443.465576	595.824890	521.534973	-1580.959717	576.095581	426.555573	-1422.743408	618.216614	416.438324	-1448.491699	601.097595	310.401672	-1456.475708	548.696472	326.253204	-1422.336426	510.495728	123.688004	-1439.496460	542.167358	126.979729	-1544.951904
12	0.060000	705.914856	1010.600708	-1467.337280	717.702271	1002.010376	-1729.909546	539.445190	1070.866333	-1568.373169	540.664612	1069.095337	-1649.204224	669.818909	805.861145	-1424.610474	711.991150	800.878845	-1454.305298	703.880615	693.461731	-1460.587891	653.113647	705.637451	-1422.123535	580.461060	559.040405	-1443.517822	595.827820	521.489746	-1580.947021	576.185608	426.607361	-1422.766968	618.296753	416.427246	-1448.449097	601.118958	310.374481	-1456.487549	548.659607	326.262848	-1422.334839	510.457703	123.710754	-1439.533691	542.191895	126.957726	-1544.932861
13	0.065000	705.890381	1010.588562	-1467.306396	717.613647	1002.011292	-1729.843018	539.356506	1070.927124	-1568.384521	540.573608	1069.100952	-1649.172729	669.927429	805.865417	-1424.514404	712.018799	800.884277	-1454.309204	703.866821	693.445313	-1460.557251	653.119385	705.641174	-1422.112915	580.483643	559.028076	-1443.454712	595.718506	521.462891	-1580.909424	576.101074	426.576324	-1422.772827	618.173584	416.416382	-1448.433350	601.138123	310.420898	-1456.444580	548.658386	326.254242	-1422.331055	510.410736	123.650185	-1439.592041	542.124878	126.951820	-1544.948486
14	0.070000	705.895630	1010.613892	-1467.307739	717.558777	1002.017090	-1729.803345	539.383484	1070.882813	-1568.299316	540.668579	1069.076538	-1649.125732	669.943970	805.895752	-1424.517212	712.085571	800.897827	-1454.244141	703.806213	693.408997	-1460.557861	653.092773	705.614014	-1422.119507	580.514832	558.996643	-1443.445190	595.753418	521.488464	-1580.882080	576.138916	426.580933	-1422.689453	618.172974	416.420471	-1448.431030	601.130066	310.412506	-1456.496460	548.652222	326.186615	-1422.295898	510.439087	123.703796	-1439.486938	542.189941	126.956215	-1544.924438
15	0.075000	705.853943	1010.599304	-1467.272583	717.515747	1002.035706	-1729.805908	539.345825	1070.925171	-1568.266235	540.451294	1069.102417	-1649.026123	669.972778	805.911316	-1424.485107	712.041321	800.862061	-1454.237549	703.803345	693.398010	-1460.540161	653.097412	705.574646	-1422.084351	580.530029	559.016235	-1443.424927	595.757080	521.489685	-1580.857544	576.127441	426.555969	-1422.681641	618.293152	416.469666	-1448.447632	601.076477	310.420746	-1456.474121	548.673035	326.183624	-1422.328369	510.508026	123.686737	-1439.467407	542.035217	126.858017	-1544.885864
16	0.080000	705.773865	1010.579651	-1467.223511	717.478210	1002.040710	-1729.780151	539.297607	1070.873657	-1568.184937	540.540161	1069.049683	-1649.054688	669.965210	805.941895	-1424.415283	712.114319	800.923401	-1454.176025	703.793457	693.398621	-1460.491821	653.072083	705.577698	-1422.067871	580.484375	558.986572	-1443.395508	595.757568	521.491211	-1580.818359	576.137268	426.525818	-1422.630005	618.200745	416.396057	-1448.413330	601.104614	310.377014	-1456.431885	548.607544	326.221680	-1422.330444	510.455658	123.599365	-1439.499268	542.199646	126.979874	-1544.864380
17	0.085000	705.776367	1010.584961	-1467.175171	717.377014	1002.041809	-1729.742310	539.528748	1070.523438	-1568.057983	540.502686	1069.017456	-1649.015259	669.965210	805.941895	-1424.415283	712.069519	800.877563	-1454.205444	703.839355	693.399780	-1460.480957	653.083069	705.562439	-1422.053833	580.489319	558.978699	-1443.347046	595.764526	521.492188	-1580.808228	576.161743	426.540497	-1422.653931	618.226624	416.394165	-1448.404663	601.085999	310.367950	-1456.464600	548.621887	326.214172	-1422.321655	510.507965	123.686852	-1439.467285	542.166626	127.013474	-1544.899536
18	0.090000	705.800171	1010.565796	-1467.171143	717.261047	1002.024231	-1729.692627	539.280029	1070.857544	-1568.066284	540.523010	1069.041382	-1648.973877	669.877991	805.873291	-1424.366943	712.125916	800.908508	-1454.141113	703.826355	693.387329	-1460.477051	653.078674	705.570618	-1422.024292	580.449341	558.958557	-1443.313110	595.764832	521.537109	-1580.835571	576.178223	426.578278	-1422.585327	618.281921	416.416595	-1448.366333	601.111755	310.383026	-1456.441528	548.630920	326.203003	-1422.284058	510.477661	123.663109	-1439.498291	542.165955	126.964676	-1544.898071
19	0.095000	705.729431	1010.545776	-1467.157349	717.224365	1002.101196	-1729.604004	539.242249	1070.851563	-1568.028931	540.396667	1069.061768	-1648.905762	669.839539	805.885376	-1424.363647	712.060913	800.907532	-1454.136108	703.718384	693.365784	-1460.454956	653.064148	705.559082	-1422.048340	580.451538	558.964966	-1443.298340	595.798584	521.471313	-1580.792847	576.175354	426.510468	-1422.587891	618.163452	416.349792	-1448.349487	601.117188	310.399628	-1456.418457	548.634888	326.151611	-1422.286377	510.421082	123.678795	-1439.488892	542.097290	127.000969	-1544.886230
20	0.100000	705.693176	1010.587708	-1467.092041	717.207031	1002.112244	-1729.608765	539.517578	1070.468628	-1567.857178	540.326538	1069.021606	-1648.861450	669.886902	805.934143	-1424.300049	712.089111	800.922974	-1454.104004	703.818604	693.411194	-1460.468994	653.065125	705.533997	-1421.998413	580.460754	558.976868	-1443.298096	595.731384	521.515991	-1580.745239	576.247375	426.579224	-1422.581787	618.264526	416.380585	-1448.345459	601.063416	310.346893	-1456.451416	548.673767	326.187653	-1422.272461	510.398956	123.615227	-1439.489746	542.130981	126.935516	-1544.869507
21	0.105000	705.687866	1010.543884	-1467.070435	717.145935	1002.264099	-1729.667969	539.455994	1070.533447	-1567.787476	540.226013	1069.056030	-1648.830200	669.952209	805.934753	-1424.305420	711.959595	800.931030	-1454.057983	703.828125	693.390625	-1460.433350	653.052063	705.533386	-1421.983521	580.520813	558.944153	-1443.242188	595.693787	521.492126	-1580.718750	576.278564	426.545349	-1422.504761	618.184631	416.302856	-1448.307617	601.116455	310.370453	-1456.418335	548.614807	326.157623	-1422.254761	510.489990	123.661789	-1439.469238	542.141235	126.935280	-1544.875000
22	0.110000	705.673340	1010.543091	-1467.042358	717.018433	1002.298096	-1729.618652	539.336060	1070.505859	-1567.753662	540.277466	1068.971069	-1648.819458	669.845093	805.911438	-1424.222412	712.024109	800.921997	-1454.098999	703.803650	693.412231	-1460.418823	653.064026	705.559509	-1421.984253	580.505737	558.947998	-1443.233276	595.769165	521.496399	-1580.705200	576.248230	426.562744	-1422.530518	618.250732	416.322449	-1448.329956	601.152405	310.352753	-1456.416382	548.710449	326.202118	-1422.276978	510.520935	123.667404	-1439.487061	541.968933	126.841011	-1544.859863
23	0.115000	705.633606	1010.532898	-1467.002319	716.997253	1002.354858	-1729.538574	539.298462	1070.548218	-1567.720459	540.192566	1069.004883	-1648.712280	669.900024	805.929565	-1424.228638	712.052307	800.937500	-1454.066772	703.753479	693.395691	-1460.419678	653.041504	705.515503	-1421.946777	580.557739	558.923035	-1443.202881	595.731873	521.517456	-1580.706055	576.336609	426.539429	-1422.536011	618.268311	416.331940	-1448.327148	601.066772	310.314484	-1456.387085	548.682739	326.173218	-1422.234741	510.366150	123.581528	-1439.495361	542.056580	126.830597	-1544.882813
24	0.120000	705.659607	1010.566589	-1466.986450	716.898438	1002.368652	-1729.529297	539.444824	1070.478638	-1567.586670	540.102112	1068.940796	-1648.709351	669.939270	805.927612	-1424.195679	712.043640	800.967407	-1453.997559	703.705872	693.330078	-1460.393188	653.016296	705.477905	-1421.932129	580.562073	558.944458	-1443.187378	595.780090	521.543518	-1580.697998	576.264343	426.538361	-1422.475464	618.235107	416.277893	-1448.306519	601.096802	310.348206	-1456.396118	548.666138	326.100830	-1422.243896	510.411285	123.613945	-1439.460693	542.182007	126.958260	-1544.883911
25	0.125000	705.636230	1010.563293	-1466.957153	716.824097	1002.394348	-1729.491577	539.464722	1070.371826	-1567.496948	539.910706	1068.980713	-1648.646484	669.941223	805.930481	-1424.161377	711.943054	800.900635	-1454.055298	703.787476	693.407715	-1460.340088	653.029785	705.514771	-1421.914185	580.516968	558.890991	-1443.174194	595.732056	521.473999	-1580.639526	576.310486	426.523712	-1422.480347	618.318115	416.337616	-1448.292358	601.093079	310.308136	-1456.373779	548.660400	326.133118	-1422.245483	510.443970	123.647865	-1439.454712	542.012329	126.823158	-1544.854614
26	0.130000	705.552185	1010.542542	-1466.890869	716.781433	1002.387695	-1729.451050	539.300720	1070.425293	-1567.512207	540.094482	1068.903564	-1648.628174	669.876709	805.940002	-1424.119629	712.082275	800.965515	-1453.964600	703.771362	693.375183	-1460.352905	653.066528	705.485168	-1421.886230	580.524414	558.882141	-1443.128906	595.698486	521.496338	-1580.615845	576.395081	426.544098	-1422.458374	618.283142	416.327820	-1448.252686	601.093811	310.349579	-1456.421875	548.740845	326.101074	-1422.205688	510.402252	123.672180	-1439.441772	542.182190	126.980652	-1544.879150
27	0.135000	705.587158	1010.543762	-1466.890991	716.697632	1002.406738	-1729.406738	539.416260	1070.363892	-1567.341431	539.912537	1068.914673	-1648.565063	669.756409	805.921204	-1424.107910	711.944824	800.913208	-1453.985229	703.759521	693.388489	-1460.322876	653.021362	705.488037	-1421.901611	580.558838	558.851990	-1443.120728	595.735291	521.473755	-1580.654175	576.354126	426.522369	-1422.414673	618.261353	416.258453	-1448.304077	601.097351	310.321075	-1456.399170	548.719482	326.090332	-1422.187866	510.318176	123.597473	-1439.406738	542.119385	126.960625	-1544.854126
28	0.140000	705.562134	1010.548828	-1466.872681	716.590881	1002.417480	-1729.423462	539.358276	1070.368164	-1567.385620	539.923340	1068.967529	-1648.523926	669.806030	805.901733	-1424.074219	711.973022	800.928711	-1453.953003	703.733276	693.354492	-1460.349365	653.036682	705.500366	-1421.880005	580.595703	558.853943	-1443.052856	595.736267	521.476746	-1580.575806	576.193542	426.040558	-1422.240967	618.273499	416.262939	-1448.265259	601.073730	310.311340	-1456.427246	548.723328	326.072327	-1422.202271	510.412872	123.642502	-1439.436523	542.028503	126.972626	-1544.897827
29	0.145000	705.518311	1010.548035	-1466.824951	716.518127	1002.392273	-1729.363159	539.429382	1070.291260	-1567.255493	539.848450	1068.902832	-1648.445068	669.807983	805.904541	-1424.039795	711.837341	800.888977	-1453.903564	703.711670	693.373962	-1460.296631	653.054871	705.471252	-1421.857178	580.504211	558.776306	-1443.009277	595.694946	521.451660	-1580.573975	576.207764	426.098969	-1422.222168	618.301453	416.276825	-1448.277710	601.078918	310.314758	-1456.376465	548.777100	326.123047	-1422.205933	510.450836	123.619881	-1439.399170	542.107117	126.968918	-1544.841675
30	0.150000	705.495361	1010.503845	-1466.799927	716.501587	1002.460388	-1729.372314	539.354004	1070.327637	-1567.185181	539.876160	1068.850952	-1648.400391	669.781921	805.901917	-1424.001465	711.946594	800.925781	-1453.915161	703.787781	693.395752	-1460.294434	653.044617	705.501465	-1421.846313	580.524048	558.824158	-1443.004639	595.743958	521.524109	-1580.553955	576.117920	426.045013	-1422.185791	618.280273	416.240417	-1448.274780	601.130554	310.351715	-1456.384155	548.728333	326.101593	-1422.197266	510.400177	123.560852	-1439.407227	542.083557	126.924561	-1544.799805
31	0.155000	705.493713	1010.531738	-1466.788574	716.406006	1002.440247	-1729.339844	539.329834	1070.301758	-1567.144409	539.730896	1068.928955	-1648.333008	669.661621	805.883118	-1423.989746	711.909790	800.940247	-1453.877930	703.776489	693.373474	-1460.190918	653.028198	705.477966	-1421.822998	580.592041	558.851196	-1442.996338	595.747681	521.525391	-1580.529297	576.149353	426.056702	-1422.216553	618.301208	416.224121	-1448.225952	601.096375	310.297089	-1456.376587	548.749939	326.117188	-1422.216919	510.425201	123.641212	-1439.407593	542.123779	126.995255	-1544.909546
32	0.160000	705.529724	1010.576904	-1466.775391	716.309753	1002.473511	-1729.321533	539.418579	1070.333008	-1567.062988	539.630432	1068.963257	-1648.301758	669.716553	805.901306	-1423.995972	711.867371	800.917053	-1453.801392	703.755615	693.388611	-1460.239502	653.044617	705.477051	-1421.818726	580.433533	558.744019	-1442.941284	595.782043	521.549438	-1580.541260	576.397644	426.516754	-1422.276978	618.306641	416.280518	-1448.202881	601.085754	310.307373	-1456.341675	548.705078	326.064972	-1422.174194	510.310120	123.560936	-1439.354736	541.995544	126.788879	-1544.808716
33	0.165000	705.478821	1010.532227	-1466.742798	716.341614	1002.489197	-1729.292480	539.363464	1070.315430	-1566.985474	539.607239	1068.926758	-1648.296509	669.536011	805.826599	-1423.938110	711.921936	800.935486	-1453.807129	703.700989	693.378967	-1460.198975	653.040588	705.465149	-1421.803711	580.467224	558.729675	-1442.947021	595.661865	521.475464	-1580.510986	576.460938	426.545990	-1422.315308	618.221619	416.215881	-1448.177979	601.001831	310.273834	-1456.349243	548.711487	326.068787	-1422.155396	510.315552	123.587730	-1439.381226	542.126526	126.984116	-1544.852783
34	0.170000	705.473083	1010.528198	-1466.701660	716.249939	1002.523010	-1729.288818	539.376770	1070.291138	-1566.903687	539.502075	1068.936523	-1648.230835	669.619812	805.860413	-1423.912109	711.955078	800.996155	-1453.812622	703.710754	693.379517	-1460.231323	653.016541	705.458862	-1421.784302	580.531250	558.807129	-1442.938721	595.413696	521.280090	-1580.472290	576.223816	426.059509	-1422.052734	618.246399	416.251892	-1448.190674	601.074158	310.305939	-1456.332275	548.752258	326.075867	-1422.163940	510.355896	123.575264	-1439.368774	542.097229	126.970695	-1544.836182
35	0.175000	705.440125	1010.535217	-1466.701782	716.183228	1002.485962	-1729.251465	539.339172	1070.333496	-1566.870483	539.440918	1068.937256	-1648.157593	669.644470	805.941345	-1423.884399	711.847107	800.961914	-1453.766846	703.671875	693.383972	-1460.171875	653.009583	705.474670	-1421.759033	580.475098	558.747925	-1442.934204	595.586914	521.472717	-1580.485352	576.223145	426.043549	-1422.024780	618.372437	416.131531	-1448.192505	601.064331	310.173584	-1456.342407	548.774353	326.088043	-1422.095947	510.271851	123.500526	-1439.333862	542.038757	127.000290	-1544.836914
36	0.180000	705.421082	1010.518066	-1466.686157	716.153503	1002.523193	-1729.234497	539.308228	1070.341675	-1566.833618	539.496521	1068.946411	-1648.152588	669.534546	805.905029	-1423.871948	711.912109	800.962891	-1453.771973	703.694153	693.381226	-1460.153809	652.990845	705.459717	-1421.723877	580.485107	558.703125	-1442.896973	595.666016	521.478149	-1580.447266	576.179688	425.967590	-1422.022095	618.328552	416.237732	-1448.152954	601.087585	310.328156	-1456.312622	548.734985	326.018250	-1422.107666	510.385101	123.552582	-1439.410400	542.067993	126.956795	-1544.838379
37	0.185000	705.428284	1010.508240	-1466.669189	716.104065	1002.552002	-1729.229858	539.328308	1070.283203	-1566.748047	539.384460	1068.962524	-1648.118774	669.586121	805.888367	-1423.803833	711.847046	800.961914	-1453.766846	703.622742	693.329895	-1460.134399	652.951721	705.438599	-1421.725220	580.536804	558.753845	-1442.879639	595.380859	521.348816	-1580.436768	576.266113	425.968811	-1422.022095	618.329285	416.178192	-1448.188965	601.100037	310.283447	-1456.329956	548.697449	326.013519	-1422.108154	510.443359	123.565338	-1439.395752	542.054504	126.987007	-1544.827026
38	0.190000	705.411499	1010.460876	-1466.610352	716.083801	1002.545837	-1729.228271	539.259766	1070.333862	-1566.678101	539.288025	1068.978027	-1648.009033	669.418457	805.820801	-1423.855835	711.777649	800.925720	-1453.688354	703.658997	693.398682	-1460.128906	652.981323	705.432495	-1421.683350	580.487732	558.685120	-1442.849243	595.343811	521.326477	-1580.371094	576.262268	426.003265	-1422.052002	618.265869	416.201416	-1448.115723	601.089478	310.270660	-1456.279297	548.747559	326.004089	-1422.057373	510.437378	123.640129	-1439.378296	542.114563	126.924759	-1544.837280
39	0.195000	705.395630	1010.465820	-1466.591187	716.036255	1002.539734	-1729.169434	539.184448	1070.326538	-1566.681885	539.355225	1069.005493	-1648.006714	669.421265	805.833801	-1423.785156	711.777649	800.925720	-1453.688354	703.679749	693.373230	-1460.157227	652.979370	705.441223	-1421.669800	580.463196	558.662964	-1442.819336	595.421631	521.283997	-1580.383911	576.324097	425.947266	-1421.951172	618.306274	416.187744	-1448.162476	601.133972	310.310913	-1456.313232	548.769409	326.026367	-1422.081787	510.438873	123.585266	-1439.296387	542.082092	126.954819	-1544.840576
40	0.200000	705.457886	1010.487488	-1466.588989	716.017639	1002.585999	-1729.206299	539.242004	1070.269409	-1566.555298	539.282471	1068.987915	-1647.930786	669.466675	805.879700	-1423.755859	711.723083	800.907349	-1453.682495	703.651245	693.345032	-1460.095215	652.955994	705.450745	-1421.649536	580.450012	558.640137	-1442.804565	595.302490	521.301392	-1580.369141	576.239563	425.977753	-1421.943726	618.401367	416.107208	-1448.137207	601.041199	310.253082	-1456.311157	548.784912	325.999634	-1422.074097	510.417694	123.586708	-1439.404175	542.093994	126.980736	-1544.769287
41	0.205000	705.412415	1010.475281	-1466.599731	715.940369	1002.560303	-1729.175415	539.078003	1070.322998	-1566.570435	539.261414	1068.998535	-1647.928467	669.413635	805.864380	-1423.715332	711.708252	800.889526	-1453.609741	703.577820	693.340637	-1460.056396	652.899658	705.425720	-1421.650391	580.405579	558.613098	-1442.802002	595.384827	521.306580	-1580.345581	576.218445	425.935852	-1421.928833	618.350342	416.094299	-1448.170898	601.057556	310.274353	-1456.299194	548.744629	326.007660	-1422.047974	510.309814	123.561501	-1439.354004	542.071350	127.028198	-1544.811157
42	0.210000	705.380066	1010.458984	-1466.547852	715.933533	1002.564880	-1729.146851	539.187012	1070.300171	-1566.481812	539.211853	1069.017456	-1647.857788	669.320313	805.858337	-1423.705811	711.630432	800.900879	-1453.673706	703.610779	693.338135	-1460.041260	652.911682	705.432068	-1421.609131	580.438171	558.645203	-1442.805298	595.347961	521.329163	-1580.307251	576.156799	425.940399	-1421.936157	618.234436	416.159180	-1448.074585	601.057800	310.321350	-1456.260254	548.739258	325.982178	-1422.106445	510.335327	123.540375	-1439.345337	542.015198	127.006447	-1544.781860
43	0.215000	705.373108	1010.447144	-1466.520508	715.901733	1002.564392	-1729.167847	539.111633	1070.336670	-1566.411499	539.150696	1069.018188	-1647.784546	669.320313	805.858337	-1423.705811	711.698425	800.916992	-1453.574585	703.589111	693.350769	-1459.986572	652.856934	705.422668	-1421.599976	580.402161	558.656555	-1442.793823	595.302979	521.302856	-1580.329956	576.196228	425.949524	-1421.915527	618.290833	416.189209	-1448.100342	601.048401	310.243256	-1456.243530	548.770874	325.997070	-1422.071411	510.373291	123.517731	-1439.307861	542.050293	126.972893	-1544.770386
44	0.220000	705.416321	1010.427917	-1466.519775	715.862671	1002.581909	-1729.133789	539.111633	1070.336670	-1566.411499	539.084290	1069.141968	-1647.717407	669.228882	805.855103	-1423.661987	711.594177	800.925415	-1453.600586	703.590271	693.347351	-1459.989746	652.904480	705.439209	-1421.572632	580.383606	558.627136	-1442.752930	595.310425	521.305359	-1580.280762	576.228516	425.943604	-1421.923584	618.300659	416.053894	-1448.125854	601.006042	310.229004	-1456.306885	548.745239	326.007507	-1422.041504	510.322815	123.542023	-1439.373901	542.032898	127.010551	-1544.809937
45	0.225000	705.351746	1010.454956	-1466.527222	715.876831	1002.573608	-1729.156006	538.998718	1070.371704	-1566.382202	539.135681	1069.057007	-1647.706665	669.228882	805.855103	-1423.661987	711.654236	800.881165	-1453.567993	703.606628	693.394470	-1459.975952	652.876709	705.456238	-1421.537231	580.361267	558.638733	-1442.752686	595.347961	521.329163	-1580.307373	576.242981	425.963470	-1421.878052	618.261658	416.197052	-1448.084595	601.016052	310.263062	-1456.276001	548.682617	325.985870	-1422.037109	510.380402	123.572914	-1439.310425	542.128662	127.052505	-1544.800781
46	0.230000	705.343384	1010.443542	-1466.487915	715.806213	1002.547729	-1729.101807	538.827820	1070.411011	-1566.396973	539.033142	1069.044189	-1647.672485	669.141663	805.786499	-1423.613525	711.633423	800.915955	-1453.569458	703.544861	693.340088	-1459.946533	652.824219	705.385986	-1421.511963	580.387268	558.662476	-1442.741821	595.311157	521.351746	-1580.268921	576.208496	425.954681	-1421.841309	618.329529	416.046631	-1448.038208	600.982910	310.211029	-1456.223755	548.685547	325.930511	-1422.028564	510.214874	123.516876	-1439.323608	542.044678	126.997238	-1544.779419
47	0.235000	705.364929	1010.408264	-1466.452393	715.745911	1002.565552	-1729.112915	538.943542	1070.354126	-1566.304565	539.029724	1069.101318	-1647.597168	669.115601	805.783875	-1423.575195	711.584961	800.945313	-1453.567261	703.590576	693.405151	-1459.943115	652.852173	705.447754	-1421.503296	580.316223	558.646729	-1442.708374	595.269592	521.281738	-1580.239746	576.173462	425.923828	-1421.807373	618.294312	416.061188	-1448.050293	600.986694	310.227997	-1456.230347	548.689941	325.938599	-1421.977661	510.322723	123.542198	-1439.373657	541.982727	126.991486	-1544.770874
48	0.240000	705.385498	1010.397278	-1466.446167	715.727295	1002.577148	-1729.092163	538.854858	1070.414917	-1566.316040	538.974060	1069.091919	-1647.602173	669.131287	805.804016	-1423.614380	711.579407	800.907593	-1453.527710	703.519470	693.357666	-1459.905273	652.813354	705.412842	-1421.480591	580.318359	558.613098	-1442.696289	595.303162	521.259399	-1580.263550	576.210632	425.935547	-1421.809814	618.338440	416.099396	-1448.087891	600.987732	310.235535	-1456.235596	548.697388	325.939667	-1422.015503	510.244141	123.494125	-1439.365356	542.033325	127.008026	-1544.781372
49	0.245000	705.349792	1010.387939	-1466.422119	715.711365	1002.560730	-1729.061401	538.817261	1070.457397	-1566.282837	538.909546	1069.149780	-1647.453613	669.089478	805.781311	-1423.536743	711.591003	800.892700	-1453.492920	703.424377	693.304504	-1459.888428	652.790771	705.405212	-1421.453491	580.294678	558.622742	-1442.670776	595.225342	521.301880	-1580.250610	576.169495	425.946381	-1421.789795	618.303467	416.251068	-1448.059204	600.960999	310.233246	-1456.223755	548.679565	325.970520	-1421.991699	510.305756	123.563660	-1439.302979	542.059448	126.944099	-1544.789551
50	0.250000	705.358032	1010.410889	-1466.439819	715.628906	1002.524597	-1729.061401	538.837524	1070.495483	-1566.205566	538.921631	1069.098511	-1647.484863	669.095642	805.829163	-1423.540405	711.508789	800.868896	-1453.483276	703.486328	693.319031	-1459.929932	652.780884	705.412476	-1421.444946	580.254272	558.668640	-1442.657227	595.256165	521.281311	-1580.220581	576.182251	425.966888	-1421.793823	618.233582	416.202576	-1448.026001	600.967896	310.229919	-1456.247314	548.655884	325.939117	-1421.985474	510.373260	123.601418	-1439.365356	542.040527	126.892929	-1544.765259
51	0.255000	705.373474	1010.397766	-1466.422119	715.597168	1002.526062	-1728.999756	538.690735	1070.512329	-1566.256958	538.874207	1069.164429	-1647.417114	669.024170	805.780701	-1423.531250	711.586121	800.965393	-1453.495239	703.520996	693.360168	-1459.900024	652.821777	705.398132	-1421.420044	580.259766	558.593689	-1442.660278	595.191711	521.324219	-1580.226929	576.151978	425.866364	-1421.759888	618.207825	416.193176	-1448.026489	601.049500	310.276428	-1456.251953	548.672424	325.944031	-1421.948975	510.312653	123.535568	-1439.247559	541.912354	126.857483	-1544.760864
52	0.260000	705.329468	1010.397827	-1466.393066	715.554749	1002.524963	-1728.960693	538.786194	1070.509521	-1566.171753	538.876343	1069.211548	-1647.420044	669.153381	805.860352	-1423.476074	711.579407	800.907593	-1453.527710	703.423157	693.314880	-1459.841309	652.756775	705.407043	-1421.393433	580.233948	558.604309	-1442.623291	595.188477	521.324463	-1580.212280	576.083862	425.882446	-1421.768066	618.220032	416.168793	-1448.046021	600.968567	310.234863	-1456.235352	548.722046	325.955719	-1421.952515	510.372986	123.518250	-1439.307251	542.018860	127.014114	-1544.780151
53	0.265000	705.314636	1010.365479	-1466.370972	715.566772	1002.506287	-1728.947388	538.618408	1070.531372	-1566.143311	538.784668	1069.251709	-1647.344849	668.970032	805.772705	-1423.488770	711.423523	800.912720	-1453.443848	703.451843	693.317993	-1459.835083	652.790222	705.461060	-1421.402588	580.213623	558.590210	-1442.599487	595.225830	521.303345	-1580.211548	576.047119	425.894165	-1421.764771	618.315857	416.034546	-1448.062500	600.942078	310.196930	-1456.232178	548.690674	325.957947	-1421.991333	510.409454	123.550484	-1439.351685	542.037598	127.007446	-1544.766724
54	0.270000	705.335999	1010.357727	-1466.364380	715.535828	1002.527283	-1728.966431	538.516174	1070.612183	-1566.158081	538.876831	1069.249756	-1647.266235	669.088013	805.859741	-1423.470581	711.423523	800.912720	-1453.443848	703.440796	693.309326	-1459.848022	652.714294	705.433716	-1421.369019	580.261169	558.579895	-1442.627686	595.273804	521.284485	-1580.176025	576.049866	425.876160	-1421.786133	618.274170	416.011230	-1448.044800	600.865906	310.157562	-1456.223511	548.635071	325.935516	-1421.980835	510.296082	123.498596	-1439.275024	542.051392	127.083046	-1544.777588
55	0.275000	705.327026	1010.352112	-1466.351440	715.478577	1002.553528	-1728.948975	538.597961	1070.537109	-1566.146362	538.678711	1069.296021	-1647.235474	668.956299	805.755432	-1423.415161	711.379333	800.876892	-1453.437256	703.430298	693.308533	-1459.803833	652.748047	705.417175	-1421.361572	580.244507	558.580322	-1442.584839	595.225525	521.258423	-1580.184204	576.091614	425.893921	-1421.694214	618.221252	416.053802	-1448.066772	600.972351	310.212982	-1456.220703	548.664734	325.923340	-1421.954956	510.405609	123.552322	-1439.301025	542.006653	126.982750	-1544.797241
56	0.280000	705.304382	1010.360352	-1466.346069	715.467957	1002.526855	-1728.931396	538.478516	1070.654663	-1566.125000	538.729553	1069.280518	-1647.196045	669.072327	805.839661	-1423.431396	711.232666	800.844543	-1453.424438	703.408386	693.319092	-1459.811157	652.760132	705.433960	-1421.359619	580.206421	558.584229	-1442.579956	595.192688	521.327209	-1580.148560	576.089661	426.101807	-1421.586792	618.199829	416.195496	-1447.996216	600.938232	310.252533	-1456.180176	548.667725	325.975433	-1421.966675	510.354279	123.511444	-1439.260254	542.072998	127.079659	-1544.754761
57	0.285000	705.328430	1010.336121	-1466.334229	715.452576	1002.542664	-1728.926147	538.549683	1070.533691	-1566.069214	538.747742	1069.257568	-1647.151611	668.923157	805.805237	-1423.451904	711.358521	800.911682	-1453.438721	703.385010	693.348083	-1459.809326	652.765747	705.397766	-1421.351563	580.128784	558.577148	-1442.567505	595.151428	521.302124	-1580.146729	576.117554	426.158356	-1421.645020	618.264587	416.039246	-1448.025757	600.937317	310.240540	-1456.188965	548.642517	325.907776	-1421.941772	510.323212	123.505997	-1439.242188	542.052979	127.076553	-1544.746704
58	0.290000	705.318726	1010.365784	-1466.315308	715.421875	1002.505432	-1728.910156	538.365784	1070.737915	-1566.099854	538.738281	1069.286377	-1647.151978	668.959045	805.768494	-1423.344604	711.211243	800.886841	-1453.424072	703.366760	693.295227	-1459.783081	652.698608	705.388367	-1421.303833	580.199829	558.578125	-1442.537476	595.117310	521.322937	-1580.162109	576.127563	425.895813	-1421.679565	618.172424	416.050354	-1447.996948	600.937256	310.228455	-1456.157593	548.639221	325.974213	-1421.938477	510.361389	123.566605	-1439.262817	542.079834	127.079170	-1544.711670
59	0.295000	705.301086	1010.340332	-1466.308716	715.357056	1002.503601	-1728.877441	538.423523	1070.685303	-1566.051636	538.714539	1069.319336	-1647.118042	668.944458	805.851440	-1423.349854	711.267639	800.917786	-1453.359863	703.367920	693.291809	-1459.786255	652.613525	705.315796	-1421.396484	580.119263	558.556396	-1442.521362	595.196411	521.328430	-1580.124023	575.969849	425.848816	-1421.684814	618.193970	416.015594	-1447.986206	600.979004	310.285004	-1456.193481	548.675720	325.929321	-1421.893555	510.335846	123.587822	-1439.271362	542.152344	126.995468	-1544.712646
60	0.300000	705.363281	1010.349792	-1466.301880	715.410034	1002.511963	-1728.868164	538.290466	1070.730469	-1566.103760	538.576721	1069.321289	-1647.047485	668.959045	805.768494	-1423.344604	711.278076	800.900391	-1453.359009	703.341675	693.301025	-1459.767090	652.669312	705.404297	-1421.264648	580.118347	558.550842	-1442.542725	595.158875	521.304565	-1580.097534	576.063904	425.904419	-1421.687744	618.189270	416.015106	-1447.981689	600.963623	310.248871	-1456.206787	548.630188	325.930450	-1421.919434	510.195862	123.510643	-1439.276001	541.912659	126.856499	-1544.755981
61	0.305000	705.312439	1010.308777	-1466.274414	715.346558	1002.494690	-1728.853271	538.164001	1070.785522	-1566.077881	538.641785	1069.301758	-1647.042236	668.939148	805.813782	-1423.309814	711.277466	800.890320	-1453.395020	703.328430	693.287781	-1459.722900	652.555054	705.278992	-1421.393799	580.130737	558.534119	-1442.559082	595.196167	521.283447	-1580.096680	576.107910	425.852570	-1421.665405	618.067322	416.125458	-1447.993774	600.916382	310.233917	-1456.193970	548.634155	325.904358	-1421.929810	510.221375	123.489525	-1439.267212	542.076904	127.028793	-1544.713257
62	0.310000	705.281372	1010.359131	-1466.293457	715.402954	1002.517944	-1728.868896	538.041809	1071.017212	-1566.108154	538.632324	1069.330688	-1647.042603	668.912170	805.801025	-1423.307739	711.191528	800.823792	-1453.313721	703.377441	693.287659	-1459.713989	652.684753	705.424561	-1421.257446	580.102356	558.573669	-1442.526367	595.160095	521.352478	-1580.046509	576.074219	426.135620	-1421.583862	618.110779	416.139313	-1448.012817	600.873230	310.195679	-1456.163086	548.647400	325.939941	-1421.920898	510.305328	123.564430	-1439.302002	542.026672	126.996727	-1544.741089
63	0.315000	705.290527	1010.341614	-1466.266602	715.328918	1002.496277	-1728.819092	538.177551	1070.765503	-1566.074463	538.539246	1069.288940	-1647.008057	668.857239	805.782837	-1423.301514	711.120361	800.892944	-1453.345093	703.292603	693.310120	-1459.696655	652.561035	705.299377	-1421.356445	580.149780	558.555298	-1442.531616	595.196167	521.283447	-1580.096802	576.002808	425.823517	-1421.606323	618.179871	416.003448	-1447.938354	600.902405	310.213074	-1456.195068	548.643616	325.894104	-1421.909424	510.310577	123.507866	-1439.270508	542.069641	127.068214	-1544.746460
64	0.320000	705.336121	1010.363525	-1466.250122	715.281250	1002.513977	-1728.801514	538.164185	1070.833862	-1566.082031	538.662109	1069.325806	-1647.000854	668.857239	805.782837	-1423.301514	711.214233	800.901917	-1453.319946	703.318176	693.282654	-1459.675659	652.568298	705.272766	-1421.354614	580.093933	558.588684	-1442.496826	595.203369	521.329346	-1580.114136	576.002441	426.022644	-1421.551392	618.133057	416.160950	-1447.943237	600.875366	310.236237	-1456.160156	548.592529	325.921234	-1421.888428	510.359558	123.538498	-1439.286377	542.141968	127.107658	-1544.719238
65	0.325000	705.265686	1010.333618	-1466.254395	715.255676	1002.481995	-1728.818970	538.228638	1070.747070	-1566.029907	538.506042	1069.350830	-1646.974609	668.847717	805.810608	-1423.265991	711.203186	800.926880	-1453.318848	703.286682	693.346191	-1459.663452	652.541016	705.319092	-1421.313477	580.087646	558.576233	-1442.497559	595.193665	521.330139	-1580.070313	576.065002	426.136658	-1421.529175	618.138916	416.192566	-1447.973999	600.888794	310.212433	-1456.137817	548.624878	325.942017	-1421.884033	510.226746	123.516396	-1439.293579	542.004395	127.031204	-1544.765625
66	0.330000	705.348206	1010.319397	-1466.268555	715.276001	1002.483215	-1728.832520	538.150818	1070.994507	-1566.019531	538.535828	1069.345947	-1646.932861	668.831116	805.780273	-1423.263062	711.122192	800.905518	-1453.275024	703.317810	693.339417	-1459.681763	652.500000	705.260254	-1421.325684	580.086182	558.567749	-1442.512695	595.160095	521.352478	-1580.046631	575.996948	426.121918	-1421.583252	618.138000	416.004486	-1447.960449	600.921387	310.254822	-1456.168823	548.630188	325.933258	-1421.877197	510.217865	123.432953	-1439.314819	542.052063	127.020119	-1544.715454
67	0.335000	705.322021	1010.345459	-1466.262817	715.277954	1002.494080	-1728.788574	538.102295	1070.850342	-1566.008179	538.577759	1069.290039	-1646.922363	668.899292	805.793945	-1423.197876	711.122192	800.905518	-1453.275024	703.297241	693.306213	-1459.649536	652.524475	705.309326	-1421.322998	580.013550	558.556702	-1442.470215	595.151917	521.303589	-1580.107666	575.887512	425.803497	-1421.608887	618.051025	416.086182	-1447.934326	600.959412	310.253235	-1456.135254	548.609070	325.937408	-1421.910645	510.323151	123.589806	-1439.299561	542.038269	126.996620	-1544.697632
68	0.340000	705.284790	1010.366455	-1466.254150	715.215210	1002.454529	-1728.804565	538.109009	1070.816162	-1566.004517	538.656555	1069.335815	-1646.922607	668.776184	805.762146	-1423.256836	710.984131	800.843201	-1453.331543	703.289856	693.320068	-1459.664551	652.534790	705.322266	-1421.307739	580.028198	558.581726	-1442.466187	595.077759	521.347290	-1580.070190	576.072205	426.181488	-1421.538696	618.095642	416.166504	-1447.951294	600.936035	310.244049	-1456.184692	548.565247	325.930725	-1421.892578	510.233612	123.488373	-1439.238037	542.023499	127.048096	-1544.738892
69	0.345000	705.274353	1010.331177	-1466.230591	715.281982	1002.448547	-1728.769409	538.102295	1070.850342	-1566.008179	538.628601	1069.274536	-1646.882935	668.776184	805.762146	-1423.256836	711.036926	800.949402	-1453.235596	703.257813	693.348083	-1459.661377	652.484985	705.300659	-1421.317871	580.098145	558.584229	-1442.468994	595.115051	521.326172	-1580.069336	575.928040	425.852386	-1421.649048	618.069641	416.161102	-1447.933105	600.937683	310.256317	-1456.161255	548.631409	325.955292	-1421.866943	510.288483	123.444321	-1439.271240	542.071106	127.061462	-1544.681396
70	0.350000	705.296143	1010.309814	-1466.216675	715.236389	1002.523132	-1728.787354	537.809509	1071.169678	-1566.057617	538.453613	1069.357300	-1646.857300	668.821594	805.808044	-1423.227539	711.046753	800.921936	-1453.270752	703.220154	693.309143	-1459.662964	652.480591	705.298584	-1421.273071	580.083435	558.571899	-1442.457764	595.077759	521.347290	-1580.070190	576.043152	426.153412	-1421.505127	618.060791	416.181854	-1447.943237	600.849426	310.226532	-1456.177490	548.612549	325.920624	-1421.872437	510.233551	123.488487	-1439.237915	542.133057	127.029953	-1544.724365
71	0.355000	705.293335	1010.341797	-1466.235352	715.252808	1002.456360	-1728.807373	538.064697	1070.892822	-1565.975098	538.511047	1069.300537	-1646.770874	668.859985	805.795898	-1423.230835	711.112366	800.932983	-1453.239868	703.293762	693.347534	-1459.615479	652.480225	705.300781	-1421.288940	580.058716	558.584717	-1442.441284	595.197388	521.331360	-1580.045776	575.908325	425.830139	-1421.579224	618.050598	416.177490	-1447.959229	600.885254	310.257355	-1456.177856	548.614075	325.989532	-1421.876099	510.104370	123.381325	-1439.237671	542.131470	127.146568	-1544.739258
72	0.360000	705.293640	1010.294250	-1466.198853	715.254517	1002.460388	-1728.756958	537.836304	1071.125366	-1565.972412	538.569519	1069.322144	-1646.812622	668.723999	805.757019	-1423.179932	710.959534	800.852844	-1453.223633	703.245117	693.348572	-1459.604858	652.441406	705.314697	-1421.262817	579.987122	558.532104	-1442.439331	595.115540	521.327637	-1580.030151	575.853394	426.055725	-1421.515503	618.035217	416.163025	-1447.987061	600.907471	310.250183	-1456.170532	548.598633	325.973999	-1421.838135	510.284760	123.529549	-1439.278442	541.973145	127.014091	-1544.774292
73	0.365000	705.309021	1010.345276	-1466.191284	715.256042	1002.474060	-1728.729370	538.204468	1070.813354	-1565.919189	538.494324	1069.405518	-1646.774414	668.740540	805.787354	-1423.182861	711.075562	800.947449	-1453.202637	703.219116	693.315247	-1459.593018	652.462341	705.329895	-1421.320679	579.985413	558.560181	-1442.453979	595.118774	521.327393	-1580.044800	575.914734	426.099518	-1421.482666	617.989746	416.161804	-1447.963745	600.915344	310.262268	-1456.172241	548.607666	325.970581	-1421.829102	510.366455	123.594048	-1439.288452	542.141235	127.073868	-1544.726807
74	0.370000	705.370178	1010.354187	-1466.215820	715.276550	1002.460144	-1728.770752	538.040649	1070.915161	-1565.938599	538.580383	1069.375122	-1646.771484	668.669006	805.738831	-1423.173706	711.000122	800.963867	-1453.198364	703.254517	693.328064	-1459.598999	652.407349	705.300598	-1421.240967	580.050537	558.632019	-1442.470947	595.074524	521.347534	-1580.055542	575.908386	426.095184	-1421.504395	618.045959	416.191437	-1447.931030	600.929199	310.247040	-1456.144409	548.553223	325.942169	-1421.882080	510.366425	123.594101	-1439.288330	542.053406	127.105453	-1544.737671
75	0.375000	705.349121	1010.355347	-1466.219116	715.251587	1002.477661	-1728.767090	537.867432	1071.165527	-1566.013428	538.403320	1069.410767	-1646.742920	668.669006	805.738892	-1423.173706	711.049805	800.937012	-1453.166626	703.194275	693.374084	-1459.587402	652.454895	705.306091	-1421.256470	580.007996	558.593323	-1442.445435	595.125732	521.328369	-1580.034790	575.960693	426.151703	-1421.486328	618.015320	416.149078	-1447.945801	600.893921	310.245087	-1456.127319	548.593628	325.983582	-1421.862183	510.391937	123.573013	-1439.279663	542.043701	127.008621	-1544.743408
76	0.380000	705.310547	1010.338257	-1466.200195	715.282532	1002.448181	-1728.749512	537.993774	1071.154541	-1565.965088	538.570923	1069.404053	-1646.771729	668.752869	805.772644	-1423.147705	710.950989	800.882813	-1453.154297	703.177734	693.315735	-1459.562866	652.416992	705.310059	-1421.260742	579.996216	558.595764	-1442.489746	595.077759	521.347290	-1580.070190	575.820313	425.860382	-1421.586182	618.015625	416.222687	-1447.960205	600.888245	310.305664	-1456.107666	548.534912	325.979065	-1421.885254	510.341187	123.514107	-1439.287476	542.007263	127.017075	-1544.712158
77	0.385000	705.326843	1010.389465	-1466.193604	715.276367	1002.475342	-1728.733154	538.007202	1071.086182	-1565.957520	538.600708	1069.399292	-1646.730103	668.847107	805.788879	-1423.120972	711.011719	800.948975	-1453.163574	703.224243	693.328491	-1459.575806	652.452454	705.289307	-1421.275146	579.968140	558.602844	-1442.436157	595.050659	521.369080	-1580.075684	575.822388	426.090118	-1421.469116	617.919800	416.063019	-1447.911987	600.820313	310.236633	-1456.144409	548.619019	325.965546	-1421.860352	510.253540	123.524399	-1439.260010	542.045654	127.043518	-1544.734009
78	0.390000	705.367859	1010.356445	-1466.191406	715.297791	1002.461548	-1728.694580	538.211304	1070.827515	-1565.919556	538.647583	1069.402710	-1646.769165	668.685547	805.769226	-1423.176636	711.104309	800.973022	-1453.134521	703.177734	693.315735	-1459.562866	652.432800	705.302063	-1421.243042	579.925476	558.607300	-1442.436646	595.078247	521.348755	-1580.031006	575.817932	426.106506	-1421.534790	618.016479	416.256073	-1447.964478	600.870239	310.252655	-1456.109375	548.528625	325.956451	-1421.862915	510.277374	123.474861	-1439.275269	542.073242	126.999420	-1544.741089
79	0.395000	705.357727	1010.344910	-1466.188721	715.291260	1002.461975	-1728.739746	537.962952	1071.118652	-1566.002319	538.747986	1069.368286	-1646.800293	668.714417	805.784851	-1423.144409	710.957153	800.930542	-1453.157715	703.118042	693.307373	-1459.583618	652.367798	705.279785	-1421.272827	579.937195	558.614624	-1442.432617	595.081482	521.348511	-1580.045654	575.877014	426.115845	-1421.524414	617.986877	416.216919	-1447.914795	600.909363	310.275452	-1456.174683	548.577026	325.984711	-1421.882935	510.315338	123.452209	-1439.237915	542.059509	127.081718	-1544.718994
80	0.400000	705.363831	1010.344543	-1466.185791	715.335205	1002.430298	-1728.712158	538.211426	1070.875854	-1565.923706	538.656982	1069.373657	-1646.768799	668.752869	805.772705	-1423.147705	710.940552	800.900208	-1453.155029	703.277527	693.376221	-1459.551636	652.425903	705.305359	-1421.256714	579.974060	558.617004	-1442.462036	595.078247	521.348755	-1580.031006	575.807556	426.074036	-1421.446289	617.987061	416.233978	-1447.923584	600.901855	310.274109	-1456.179810	548.573242	325.957458	-1421.864990	510.202148	123.483635	-1439.219116	541.975708	127.030296	-1544.717773
81	0.405000	705.337830	1010.336243	-1466.185059	715.342651	1002.425354	-1728.720703	538.031433	1071.112183	-1565.998169	538.582458	1069.422119	-1646.774414	668.622131	805.771423	-1423.136841	710.950989	800.882813	-1453.154297	703.207397	693.327332	-1459.526855	652.412170	705.322449	-1421.241577	579.978333	558.557312	-1442.439697	595.044189	521.369629	-1580.046509	575.902222	426.174164	-1421.557129	618.014038	416.258820	-1447.906006	600.837708	310.229065	-1456.137207	548.590637	325.986908	-1421.852661	510.258698	123.468025	-1439.228394	541.982605	127.044518	-1544.743042
82	0.410000	705.361450	1010.353577	-1466.177979	715.357727	1002.426331	-1728.710083	538.038269	1071.126221	-1565.998535	538.700439	1069.434204	-1646.732666	668.714417	805.784851	-1423.144409	711.006836	800.903687	-1453.125977	703.195129	693.322693	-1459.531494	652.410461	705.309814	-1421.232300	579.926086	558.589355	-1442.420776	595.081482	521.348511	-1580.045654	575.887756	426.134674	-1421.516357	617.995544	416.221344	-1447.952759	600.868835	310.255219	-1456.108887	548.563293	325.961060	-1421.822754	510.197144	123.398338	-1439.290894	542.089233	126.984200	-1544.710938
83	0.415000	705.385437	1010.368469	-1466.173340	715.340515	1002.406799	-1728.694946	538.106750	1071.119629	-1565.994385	538.806396	1069.389893	-1646.842041	668.687500	805.772034	-1423.142334	710.896362	800.864441	-1453.148438	703.200500	693.330078	-1459.522583	652.399780	705.276794	-1421.223511	579.947632	558.583313	-1442.445435	595.125732	521.328369	-1580.034790	575.804138	426.090363	-1421.493164	617.939941	416.174591	-1447.944214	600.816589	310.255768	-1456.181152	548.557739	325.984100	-1421.872681	510.322357	123.507523	-1439.240234	542.044250	127.017815	-1544.744263
84	0.420000	705.356628	1010.337341	-1466.157349	715.397278	1002.389343	-1728.672119	538.076050	1071.132080	-1566.035767	538.796936	1069.418823	-1646.842285	668.687500	805.772034	-1423.142334	710.995728	800.928650	-1453.124878	703.144653	693.296753	-1459.491699	652.381042	705.279114	-1421.261597	579.958801	558.634338	-1442.463013	595.122803	521.373535	-1580.047485	575.907288	426.170135	-1421.488525	617.907593	416.233765	-1447.941650	600.915161	310.249939	-1456.140747	548.567200	325.969147	-1421.862427	510.391632	123.573547	-1439.278931	542.014221	127.004662	-1544.728516
85	0.425000	705.347534	1010.364929	-1466.166870	715.408936	1002.403076	-1728.693970	538.106934	1071.167969	-1565.998535	538.787476	1069.447754	-1646.842651	668.726746	805.770081	-1423.109375	711.017822	800.896423	-1453.089233	703.174011	693.346863	-1459.500732	652.443604	705.336121	-1421.234985	579.902710	558.628235	-1442.447754	595.048157	521.415771	-1580.049194	575.820068	426.128845	-1421.510742	617.930725	416.230042	-1447.940796	600.865051	310.236145	-1456.136963	548.557739	326.002625	-1421.866211	510.333130	123.477577	-1439.235474	542.066956	127.086784	-1544.698975
86	0.430000	705.367065	1010.359131	-1466.156128	715.431580	1002.371338	-1728.662109	538.226379	1071.050537	-1566.019775	538.815186	1069.395752	-1646.797974	668.743286	805.800476	-1423.112183	711.088989	800.945190	-1453.097778	703.169800	693.357422	-1459.494019	652.372314	705.301392	-1421.226685	579.948975	558.632385	-1442.478271	595.085510	521.394653	-1580.048340	575.790588	426.129333	-1421.525635	617.881409	416.211334	-1447.914917	600.887756	310.289429	-1456.135132	548.607056	326.021484	-1421.813965	510.348022	123.569794	-1439.289429	542.051208	127.018349	-1544.753906
87	0.435000	705.364868	1010.335205	-1466.171875	715.467041	1002.388794	-1728.647339	538.315247	1071.037964	-1566.012573	538.945679	1069.469971	-1646.871826	668.726746	805.770142	-1423.109375	710.979187	800.898315	-1453.122070	703.170105	693.349365	-1459.455933	652.376038	705.327271	-1421.218018	579.906738	558.666077	-1442.459717	595.118774	521.327393	-1580.044800	575.759033	426.109192	-1421.542480	617.924622	416.209808	-1447.917603	600.871704	310.268738	-1456.168579	548.505920	325.987793	-1421.874634	510.391510	123.573723	-1439.278687	542.042786	127.036186	-1544.702393
88	0.440000	705.404541	1010.352966	-1466.159668	715.469360	1002.394592	-1728.677490	538.485901	1070.950317	-1565.993530	538.838257	1069.432129	-1646.803223	668.651001	805.786987	-1423.104614	711.050903	800.957153	-1453.094604	703.251648	693.371094	-1459.493286	652.414490	705.360291	-1421.238770	579.925293	558.618591	-1442.455200	595.126038	521.373291	-1580.062134	575.848450	426.211151	-1421.500000	617.930359	416.285614	-1447.923340	600.875305	310.309784	-1456.127563	548.473511	325.979340	-1421.888184	510.211884	123.490829	-1439.344482	542.057617	127.045357	-1544.692749
89	0.445000	705.384155	1010.378662	-1466.160645	715.511780	1002.379700	-1728.661377	538.346191	1071.029663	-1566.049438	538.931335	1069.473877	-1646.837646	668.616821	805.733826	-1423.096802	711.116638	800.950562	-1453.101563	703.175232	693.321106	-1459.482178	652.349609	705.330627	-1421.229492	579.924194	558.641357	-1442.471680	595.006409	521.389221	-1580.086426	575.724976	426.099396	-1421.525269	617.962646	416.284698	-1447.935913	600.837402	310.282471	-1456.146484	548.452942	326.006683	-1421.898682	510.276978	123.475540	-1439.274414	542.167542	127.058815	-1544.716309
90	0.450000	705.412903	1010.358582	-1466.184937	715.510864	1002.353760	-1728.653198	538.355469	1070.880859	-1565.994019	539.009277	1069.368164	-1646.907349	668.714417	805.784851	-1423.144409	711.040527	800.974548	-1453.095459	703.233948	693.348206	-1459.497192	652.375244	705.356628	-1421.204346	579.856445	558.639771	-1442.468506	595.085022	521.393188	-1580.087524	575.830872	426.177521	-1421.532104	617.991455	416.305817	-1447.953735	600.830139	310.293762	-1456.145874	548.578796	326.032257	-1421.883667	510.244263	123.441673	-1439.280273	542.044250	127.041130	-1544.730835
91	0.455000	705.443542	1010.370728	-1466.159790	715.555847	1002.317566	-1728.679321	538.444092	1070.819946	-1565.982544	538.999817	1069.397095	-1646.907593	668.630554	805.751099	-1423.170410	711.052185	800.959656	-1453.060547	703.149902	693.377319	-1459.530884	652.387573	705.338928	-1421.235107	579.876709	558.664551	-1442.479126	595.126038	521.373291	-1580.062134	575.947510	426.279266	-1421.565918	617.914612	416.251007	-1447.958496	600.838562	310.283142	-1456.136597	548.475708	326.000977	-1421.911987	510.385834	123.547417	-1439.251587	542.159546	127.130249	-1544.732666
92	0.460000	705.420105	1010.355286	-1466.145752	715.523621	1002.295654	-1728.625854	538.404114	1071.025391	-1566.005249	539.027832	1069.458496	-1646.947388	668.742432	805.790222	-1423.148560	711.106812	800.978027	-1453.066406	703.216248	693.335999	-1459.465576	652.349182	705.301575	-1421.219727	579.868774	558.625305	-1442.492798	595.126282	521.418274	-1580.089355	575.794434	426.220001	-1421.603882	617.918518	416.266815	-1447.968872	600.835693	310.269623	-1456.136475	548.593750	326.065247	-1421.898071	510.371948	123.603767	-1439.362305	542.150330	127.096451	-1544.755981
93	0.465000	705.417297	1010.387268	-1466.164429	715.560547	1002.282043	-1728.616699	538.428345	1071.051392	-1566.045898	538.992554	1069.473267	-1646.910889	668.824341	805.821167	-1423.156860	711.078552	800.962524	-1453.098511	703.242188	693.352478	-1459.442993	652.356201	705.330444	-1421.239868	579.885681	558.688599	-1442.497437	595.163879	521.442078	-1580.115845	575.808838	426.209717	-1421.582397	617.875244	416.311859	-1447.955444	600.874634	310.312622	-1456.112427	548.514526	326.070099	-1421.922363	510.379395	123.557739	-1439.355469	542.056946	127.034363	-1544.765869
94	0.470000	705.462280	1010.389160	-1466.157715	715.595459	1002.279663	-1728.641846	538.517029	1070.990479	-1566.034546	539.039368	1069.476563	-1646.949951	668.732910	805.817993	-1423.113037	711.068176	800.979919	-1453.099243	703.236023	693.368225	-1459.491089	652.405457	705.348938	-1421.224854	579.870728	558.719238	-1442.465942	595.123047	521.418518	-1580.074829	575.693359	426.201050	-1421.531372	617.870972	416.336304	-1447.955200	600.877258	310.272003	-1456.098511	548.507141	326.048828	-1421.901367	510.440918	123.586609	-1439.342896	542.016174	127.030823	-1544.770142
95	0.475000	705.475342	1010.433655	-1466.158325	715.663147	1002.319946	-1728.689819	538.718811	1070.942871	-1566.056519	539.100586	1069.475952	-1647.023193	668.787048	805.825928	-1423.155518	711.088989	800.945190	-1453.097778	703.158936	693.340759	-1459.497559	652.380676	705.351196	-1421.234497	579.896484	558.713379	-1442.510986	595.159912	521.395935	-1580.113159	575.791565	426.243347	-1421.617310	617.888550	416.321381	-1447.977051	600.873596	310.297180	-1456.134277	548.475525	326.052551	-1421.929932	510.404266	123.554688	-1439.297974	542.044128	127.029556	-1544.732666
96	0.480000	705.475647	1010.397278	-1466.176880	715.667542	1002.270508	-1728.664551	538.630005	1070.955566	-1566.063843	539.165710	1069.456421	-1647.017944	668.716370	805.787659	-1423.110107	711.062012	800.932190	-1453.095825	703.232422	693.398560	-1459.493530	652.348267	705.374695	-1421.272461	579.874451	558.745178	-1442.478027	595.047668	521.414307	-1580.088257	575.806824	426.296753	-1421.598267	617.830688	416.280914	-1447.960938	600.822876	310.342163	-1456.125122	548.502136	326.058441	-1421.925415	510.220154	123.491707	-1439.264404	542.053589	127.059143	-1544.778809
97	0.485000	705.485657	1010.402344	-1466.202026	715.708862	1002.265686	-1728.682983	538.898743	1070.706177	-1565.982056	539.210449	1069.412720	-1647.054077	668.704041	805.802368	-1423.145142	711.143616	800.963562	-1453.103516	703.236267	693.394226	-1459.494507	652.383057	705.387756	-1421.263428	579.868591	558.700745	-1442.479614	595.040222	521.411865	-1580.137451	575.666199	426.212799	-1421.551880	617.846313	416.294067	-1447.999390	600.873291	310.349335	-1456.130493	548.482178	326.089874	-1421.880005	510.360657	123.550980	-1439.308350	542.063171	127.011139	-1544.751465
98	0.490000	705.457153	1010.402588	-1466.199951	715.714722	1002.270569	-1728.675293	538.831787	1070.907959	-1566.085815	539.135925	1069.461182	-1647.059692	668.713562	805.774658	-1423.180786	711.094604	800.982849	-1453.137207	703.175049	693.363281	-1459.508789	652.399719	705.385376	-1421.290771	579.798828	558.684692	-1442.530518	595.163879	521.442139	-1580.115845	575.713440	426.230072	-1421.617065	617.815979	416.326172	-1448.024658	600.822754	310.304871	-1456.145142	548.445129	326.064392	-1421.919922	510.282227	123.502670	-1439.300415	542.037292	127.029976	-1544.775757
99	0.495000	705.460449	1010.418396	-1466.218872	715.777771	1002.240784	-1728.701050	538.920654	1070.895386	-1566.078491	539.346191	1069.363647	-1647.121826	668.719727	805.822510	-1423.184448	711.214783	801.012329	-1453.112061	703.189697	693.393372	-1459.501221	652.370972	705.453125	-1421.299194	579.862427	558.737305	-1442.522339	595.160156	521.440857	-1580.140381	575.675781	426.281250	-1421.655640	617.797729	416.352264	-1447.967041	600.869080	310.353180	-1456.139160	548.461914	326.072906	-1421.904175	510.397217	123.583061	-1439.353027	542.029175	127.019363	-1544.719116
100	0.500000	705.498413	1010.436646	-1466.206665	715.810913	1002.206116	-1728.667847	538.958557	1070.949463	-1566.119873	539.359863	1069.428833	-1647.127319	668.732056	805.807739	-1423.149292	711.095154	800.992920	-1453.101196	703.199097	693.332703	-1459.478516	652.394043	705.365601	-1421.257202	579.852905	558.714844	-1442.541748	595.081543	521.436890	-1580.139404	575.676392	426.269836	-1421.639404	617.861572	416.320282	-1448.021240	600.856018	310.303436	-1456.145020	548.469910	326.097046	-1421.918945	510.276855	123.559456	-1439.331543	542.075562	127.060829	-1544.798706
101	0.505000	705.515808	1010.404785	-1466.252441	715.807861	1002.223450	-1728.699341	539.026917	1070.894775	-1566.111572	539.338867	1069.439697	-1647.125000	668.732056	805.807739	-1423.149292	711.115356	800.948059	-1453.135742	703.191162	693.424133	-1459.493042	652.317810	705.349670	-1421.307617	579.813782	558.754700	-1442.519775	595.164185	521.487061	-1580.143188	575.748962	426.334778	-1421.697144	617.792236	416.324341	-1448.023315	600.847717	310.299286	-1456.166138	548.484680	326.084625	-1421.906128	510.331787	123.515274	-1439.364990	542.096436	127.066414	-1544.821167
102	0.510000	705.496277	1010.412781	-1466.222534	715.825134	1002.155029	-1728.670166	539.191162	1070.889648	-1566.100464	539.455811	1069.448730	-1647.193237	668.764282	805.858215	-1423.191406	711.181091	800.941467	-1453.142578	703.229309	693.387329	-1459.528809	652.343018	705.391541	-1421.333008	579.828735	558.742615	-1442.573730	595.091980	521.482605	-1580.171265	575.661621	426.272308	-1421.694336	617.821350	416.370392	-1447.997314	600.792114	310.374634	-1456.129150	548.454285	326.130890	-1421.925415	510.395508	123.554695	-1439.376953	542.102844	127.066803	-1544.782837
103	0.515000	705.552063	1010.396240	-1466.232300	715.862305	1002.140564	-1728.681396	539.153564	1070.887939	-1566.141602	539.512085	1069.423096	-1647.232056	668.747742	805.827820	-1423.188599	711.114807	800.937988	-1453.171631	703.229614	693.379272	-1459.490723	652.353699	705.403381	-1421.257813	579.835327	558.757263	-1442.569458	595.119141	521.460754	-1580.165771	575.657776	426.307892	-1421.705566	617.795166	416.384399	-1447.981201	600.779114	310.372772	-1456.157959	548.465271	326.098450	-1421.938843	510.498840	123.599945	-1439.327515	541.991699	127.003242	-1544.761353
104	0.520000	705.511597	1010.414368	-1466.244995	715.909241	1002.138062	-1728.705444	539.109314	1070.920410	-1566.186401	539.493835	1069.445923	-1647.276489	668.758118	805.810364	-1423.187744	711.072388	800.914795	-1453.094971	703.242188	693.345947	-1459.481934	652.384338	705.416016	-1421.337158	579.899353	558.885315	-1442.591064	595.122375	521.460510	-1580.180420	575.666199	426.309418	-1421.703125	617.802185	416.393433	-1448.052246	600.812256	310.328552	-1456.154541	548.427490	326.104889	-1421.943604	510.401031	123.581329	-1439.403564	542.090576	127.076805	-1544.794189
105	0.525000	705.531921	1010.432068	-1466.229248	715.937561	1002.158081	-1728.724854	539.133728	1070.994751	-1566.231201	539.577209	1069.403564	-1647.226807	668.690002	805.796692	-1423.252930	711.133179	800.980957	-1453.104248	703.224182	693.414185	-1459.526245	652.344299	705.399292	-1421.328857	579.800842	558.804199	-1442.576294	595.043274	521.455078	-1580.218506	575.629761	426.323273	-1421.699219	617.819214	416.354065	-1448.055664	600.880981	310.366028	-1456.134888	548.439758	326.116302	-1421.940552	510.300842	123.593269	-1439.404663	542.075806	126.982986	-1544.797485
106	0.530000	705.561707	1010.459595	-1466.265259	715.948608	1002.103210	-1728.738525	539.297668	1070.893066	-1566.211914	539.472900	1069.456787	-1647.274170	668.790344	805.860779	-1423.229858	711.196411	800.969360	-1453.179443	703.246643	693.406433	-1459.543091	652.408386	705.482971	-1421.318115	579.835938	558.789856	-1442.610962	595.121887	521.459045	-1580.219604	575.669495	426.331665	-1421.732056	617.788330	416.381134	-1448.076538	600.764038	310.367096	-1456.152832	548.360779	326.128662	-1421.996460	510.365906	123.578049	-1439.334473	542.097717	127.070358	-1544.796875
107	0.535000	705.553833	1010.428650	-1466.261597	716.027832	1002.105652	-1728.717407	539.202271	1070.944092	-1566.301270	539.599792	1069.401611	-1647.385864	668.706482	805.827026	-1423.255859	711.277405	800.990662	-1453.223145	703.223877	693.398193	-1459.498779	652.381042	705.432983	-1421.332397	579.838440	558.803162	-1442.641235	595.125610	521.460266	-1580.194946	575.635620	426.337006	-1421.724731	617.727295	416.381409	-1448.039429	600.767273	310.396637	-1456.125366	548.451965	326.107758	-1421.951172	510.324677	123.543716	-1439.419922	542.086365	127.042953	-1544.791626
108	0.540000	705.582825	1010.456482	-1466.302979	716.001770	1002.101501	-1728.702515	539.290955	1070.883057	-1566.289795	539.675903	1069.435425	-1647.339478	668.800720	805.843262	-1423.229126	711.203247	801.009521	-1453.184814	703.259277	693.393921	-1459.579712	652.352600	705.463562	-1421.340576	579.820007	558.815552	-1442.617310	595.159668	521.439392	-1580.179565	575.618164	426.364594	-1421.796997	617.765381	416.367218	-1448.054565	600.799011	310.419312	-1456.192139	548.413269	326.097778	-1421.990356	510.358948	123.606285	-1439.389771	542.156616	127.042809	-1544.828857
109	0.545000	705.637756	1010.449585	-1466.340088	716.027405	1002.084900	-1728.777588	539.380005	1070.918701	-1566.286743	539.646118	1069.440063	-1647.381226	668.806030	805.880920	-1423.269043	711.289063	800.975769	-1453.188232	703.256897	693.407776	-1459.529419	652.385986	705.468994	-1421.335571	579.795349	558.814087	-1442.636230	595.118652	521.459290	-1580.204956	575.672241	426.356720	-1421.793213	617.822693	416.426300	-1448.044678	600.821655	310.357788	-1456.152222	548.403015	326.122406	-1422.005493	510.346405	123.607948	-1439.418213	542.210510	127.034218	-1544.826538
110	0.550000	705.596436	1010.461243	-1466.291260	716.068359	1002.094299	-1728.822754	539.373291	1070.908691	-1566.364624	539.735596	1069.352539	-1647.453613	668.909790	805.869385	-1423.277832	711.234436	800.957336	-1453.182495	703.220825	693.386536	-1459.519653	652.345642	705.402771	-1421.340332	579.795105	558.833496	-1442.647827	595.125122	521.458740	-1580.234131	575.645813	426.384705	-1421.765137	617.748352	416.390198	-1448.034302	600.780457	310.409882	-1456.208008	548.390625	326.152649	-1421.994995	510.338684	123.570824	-1439.366943	542.098389	127.061363	-1544.812866
111	0.555000	705.606873	1010.416077	-1466.314087	716.065369	1001.932495	-1728.757080	539.322205	1070.927124	-1566.409180	539.773010	1069.384888	-1647.492920	668.806030	805.880920	-1423.269043	711.212402	800.989624	-1453.218140	703.235596	693.396851	-1459.574585	652.359070	705.451172	-1421.341064	579.879639	558.894470	-1442.663574	595.159180	521.437927	-1580.218750	575.724304	426.373657	-1421.819580	617.845032	416.448364	-1448.093872	600.750122	310.386932	-1456.183350	548.411255	326.150696	-1422.025391	510.429504	123.617706	-1439.346191	542.072510	127.021568	-1544.859985
112	0.560000	705.623413	1010.447632	-1466.329834	716.122620	1002.076538	-1728.816895	539.284607	1070.969727	-1566.376099	539.789551	1069.428223	-1647.530029	668.731750	805.819397	-1423.330566	711.277466	800.990662	-1453.223145	703.246094	693.397034	-1459.577515	652.409851	705.475159	-1421.371094	579.802307	558.807983	-1442.697266	595.121399	521.457520	-1580.258789	575.615051	426.374084	-1421.828613	617.763123	416.391235	-1448.057861	600.792847	310.414520	-1456.164185	548.453125	326.164581	-1422.027222	510.479156	123.630157	-1439.410889	542.128113	127.008369	-1544.826538
113	0.565000	705.651428	1010.442871	-1466.336548	716.211365	1002.073792	-1728.827637	539.421875	1070.960938	-1566.446045	539.798950	1069.399170	-1647.529785	668.868591	805.868530	-1423.345215	711.381775	800.982117	-1453.197144	703.199219	693.402527	-1459.559326	652.366699	705.489075	-1421.381958	579.818115	558.965942	-1442.704956	595.162720	521.482605	-1580.260620	575.583801	426.380035	-1421.824585	617.760376	416.446716	-1448.067505	600.795776	310.389618	-1456.219604	548.390869	326.153534	-1421.981323	510.370209	123.558495	-1439.433350	542.090393	127.076645	-1544.794067
114	0.570000	705.671997	1010.493591	-1466.363647	716.230286	1002.052856	-1728.869995	539.517334	1070.913940	-1566.434937	539.920349	1069.353882	-1647.563354	668.902771	805.921753	-1423.353027	711.278687	800.993103	-1453.189087	703.308838	693.427490	-1459.612549	652.434204	705.439636	-1421.367432	579.833618	558.876343	-1442.685303	595.159485	521.482849	-1580.246094	575.638306	426.365387	-1421.853638	617.740540	416.409760	-1448.077393	600.821533	310.425201	-1456.212524	548.438110	326.165253	-1422.045288	510.351837	123.634705	-1439.444702	542.243225	127.078316	-1544.829468
115	0.575000	705.634338	1010.474060	-1466.393555	716.203247	1002.022461	-1728.885742	539.473267	1070.994751	-1566.484009	539.881165	1069.387695	-1647.605347	668.867737	805.858337	-1423.381470	711.349854	801.041870	-1453.197632	703.331970	693.427612	-1459.618774	652.433289	705.465881	-1421.372437	579.849670	558.851379	-1442.710449	595.125122	521.458740	-1580.234131	575.646240	426.424652	-1421.891357	617.791687	416.432678	-1448.073975	600.765381	310.404480	-1456.219727	548.414429	326.140045	-1422.023315	510.453339	123.568214	-1439.361328	542.062439	127.047516	-1544.834473
116	0.580000	705.606323	1010.434448	-1466.365723	716.314392	1002.077393	-1728.895874	539.548645	1071.002319	-1566.480103	539.942383	1069.387207	-1647.678589	668.878906	805.851074	-1423.344360	711.341919	800.981506	-1453.264160	703.325012	693.471191	-1459.609375	652.438477	705.467285	-1421.392090	579.881653	558.917358	-1442.753784	595.195801	521.458801	-1580.323608	575.639221	426.436768	-1421.892334	617.763367	416.443024	-1448.113403	600.811096	310.444092	-1456.219360	548.408081	326.187042	-1422.040283	510.358704	123.606682	-1439.389160	542.128174	127.051346	-1544.839722
117	0.585000	705.636230	1010.413208	-1466.395264	716.263306	1002.009399	-1728.870361	539.586243	1070.959839	-1566.513306	539.963318	1069.376221	-1647.680908	668.800415	805.854919	-1423.410278	711.260315	800.950134	-1453.256470	703.325195	693.423523	-1459.631958	652.456299	705.498230	-1421.412964	579.778992	558.987244	-1442.795288	595.120911	521.456055	-1580.297974	575.614624	426.424408	-1421.872192	617.742554	416.422668	-1448.110962	600.831787	310.456482	-1456.203735	548.372681	326.191193	-1422.011230	510.446381	123.596397	-1439.416626	542.136475	126.986633	-1544.796753
118	0.590000	705.660034	1010.475891	-1466.440552	716.251282	1001.864441	-1728.836060	539.579468	1070.949707	-1566.591187	539.950073	1069.424316	-1647.759766	668.876160	805.838074	-1423.415039	711.406921	800.982544	-1453.269165	703.299500	693.437988	-1459.642456	652.479370	705.485779	-1421.456665	579.836792	558.867554	-1442.751831	595.199524	521.460022	-1580.298950	575.601135	426.409027	-1421.929565	617.827148	416.475372	-1448.152832	600.817261	310.412048	-1456.187012	548.406494	326.134521	-1422.044556	510.428528	123.654739	-1439.476440	542.136597	127.042870	-1544.831787
119	0.595000	705.663818	1010.467590	-1466.430298	716.325684	1001.895569	-1728.900513	539.654724	1070.909058	-1566.583252	539.991394	1069.437744	-1647.720581	668.939209	805.906860	-1423.390625	711.386169	801.017273	-1453.270752	703.303711	693.363342	-1459.641724	652.511230	705.531067	-1421.434448	579.822388	558.986938	-1442.785522	595.120422	521.454590	-1580.337158	575.661072	426.453827	-1421.896973	617.774841	416.444305	-1448.122803	600.831543	310.377747	-1456.173706	548.374878	326.194244	-1422.041504	510.370056	123.558739	-1439.433105	542.078735	126.979828	-1544.861206
120	0.600000	705.634949	1010.461487	-1466.432983	716.410400	1001.825623	-1728.918457	539.685791	1070.949097	-1566.624268	539.926270	1069.457153	-1647.725952	668.965271	805.909424	-1423.429077	711.421692	801.000366	-1453.342041	703.337646	693.386536	-1459.634033	652.613708	705.604736	-1421.353882	579.845276	558.925354	-1442.796997	595.277649	521.462463	-1580.339233	575.619629	426.457336	-1421.898193	617.822571	416.450470	-1448.096558	600.842224	310.335327	-1456.223633	548.427368	326.196503	-1422.071899	510.477386	123.601906	-1439.434570	542.136230	127.045631	-1544.860229
121	0.605000	705.648315	1010.445801	-1466.448853	716.455139	1002.010315	-1728.949219	539.634888	1071.015991	-1566.672974	540.136597	1069.359619	-1647.788086	669.067078	805.895142	-1423.472168	711.442505	800.965637	-1453.340454	703.307007	693.414063	-1459.680298	652.507263	705.534241	-1421.476318	579.851929	558.987610	-1442.793457	595.202759	521.459778	-1580.313599	575.675842	426.415802	-1422.001099	617.808716	416.475098	-1448.130981	600.839294	310.426178	-1456.246948	548.417053	326.174713	-1422.133301	510.402191	123.610641	-1439.378418	542.127625	126.984253	-1544.846069
122	0.610000	705.693115	1010.464661	-1466.511353	716.415161	1001.901672	-1728.947876	539.641541	1070.981567	-1566.669189	540.034363	1069.460083	-1647.838257	668.957153	805.858826	-1423.459717	711.453613	800.940552	-1453.341553	703.349060	693.387634	-1459.643555	652.545837	705.501892	-1421.469116	579.880798	558.978088	-1442.839844	595.236328	521.437439	-1580.337402	575.675171	426.424164	-1421.986206	617.790466	416.453400	-1448.119507	600.826965	310.353912	-1456.230591	548.410706	326.198914	-1422.085449	510.299347	123.547577	-1439.476318	542.161011	127.005638	-1544.861206
123	0.615000	705.688538	1010.469971	-1466.464966	716.472839	1002.023071	-1729.016846	539.672485	1070.973389	-1566.706055	540.134888	1069.425781	-1647.869507	668.873291	805.825073	-1423.485596	711.469604	800.960815	-1453.380249	703.388733	693.422791	-1459.661621	652.521240	705.534058	-1421.472168	579.953308	558.988586	-1442.849854	595.269958	521.415100	-1580.361084	575.618408	426.486176	-1421.992554	617.808411	416.471588	-1448.162720	600.800598	310.430450	-1456.248779	548.458374	326.221039	-1422.084106	510.389679	123.612312	-1439.406982	542.077637	127.024765	-1544.850952
124	0.620000	705.680359	1010.470886	-1466.513672	716.432800	1001.903503	-1728.948486	539.843323	1070.934082	-1566.691162	540.116577	1069.448608	-1647.913818	669.017456	805.914612	-1423.505859	711.431580	800.972839	-1453.377197	703.302490	693.368408	-1459.689209	652.468506	705.513611	-1421.494751	579.890381	559.012451	-1442.874512	595.277649	521.462463	-1580.339233	575.625854	426.402222	-1421.977295	617.848633	416.441376	-1448.138184	600.805176	310.418274	-1456.200562	548.420349	326.188690	-1422.064941	510.426331	123.644203	-1439.451904	542.113342	127.041206	-1544.826172
125	0.625000	705.657166	1010.477356	-1466.557007	716.546814	1001.841614	-1729.010986	539.785400	1070.938477	-1566.735352	540.161316	1069.404785	-1647.950073	668.988586	805.898987	-1423.538086	711.421204	800.990173	-1453.377930	703.378784	693.434998	-1459.692871	652.545410	705.618286	-1421.434326	579.930786	559.017822	-1442.898071	595.525513	521.612915	-1580.350586	575.699097	426.511902	-1422.005737	617.837585	416.460236	-1448.182983	600.875305	310.388672	-1456.207642	548.430908	326.207581	-1422.063354	510.415405	123.674454	-1439.456299	542.172424	127.054939	-1544.847656
126	0.630000	705.734497	1010.496582	-1466.558838	716.574219	1001.776001	-1729.052734	539.710205	1070.979126	-1566.743286	540.018982	1069.461060	-1647.914185	668.904724	805.865234	-1423.564087	711.520020	801.044312	-1453.390259	703.327759	693.427673	-1459.715088	652.571655	705.606323	-1421.402710	579.935669	558.968140	-1442.892334	595.198547	521.457031	-1580.377441	575.629822	426.511078	-1422.000366	617.816833	416.482971	-1448.173096	600.868042	310.463928	-1456.277466	548.386169	326.169037	-1422.086426	510.320526	123.629745	-1439.426147	542.169556	127.056358	-1544.868652
127	0.635000	705.716125	1010.443848	-1466.556396	716.541687	1001.896545	-1729.065796	539.683411	1071.023804	-1566.828491	540.198792	1069.437134	-1647.989502	669.108887	805.917847	-1423.549805	711.485657	800.981079	-1453.418945	703.354980	693.384460	-1459.682129	652.504089	705.579529	-1421.521118	579.883667	559.032654	-1442.895386	595.525024	521.611450	-1580.389771	575.588318	426.466431	-1422.043701	617.832153	416.528625	-1448.208984	600.842285	310.469025	-1456.254272	548.424255	326.232788	-1422.086792	510.422791	123.628555	-1439.449219	542.118713	127.073135	-1544.851929
128	0.640000	705.662903	1010.489990	-1466.597656	716.594116	1001.772644	-1729.088501	539.720947	1070.981201	-1566.861572	540.157410	1069.423828	-1648.028564	669.025024	805.884094	-1423.575684	711.556824	801.029846	-1453.427490	703.381409	693.432800	-1459.747681	652.563904	705.646667	-1421.472290	579.950989	559.062561	-1442.917358	595.191101	521.454590	-1580.426636	575.706238	426.860046	-1422.131958	617.773315	416.484680	-1448.186768	600.862183	310.474487	-1456.242554	548.416504	326.282104	-1422.083496	510.490265	123.582642	-1439.454224	542.151794	127.002220	-1544.881592
129	0.645000	705.680237	1010.532715	-1466.630005	716.629150	1001.751526	-1729.099365	539.758850	1071.035278	-1566.902954	540.161682	1069.518188	-1648.034424	669.014648	805.901611	-1423.576538	711.539063	800.997009	-1453.458862	703.382629	693.405823	-1459.692871	652.606445	705.652893	-1421.429810	579.908569	559.053711	-1442.933838	595.600220	521.659119	-1580.442749	575.731262	426.901398	-1422.181519	617.776001	416.514160	-1448.210083	600.780151	310.429565	-1456.278931	548.415527	326.247070	-1422.124268	510.364563	123.615723	-1439.463989	542.152710	127.013077	-1544.864136
130	0.650000	705.685852	1010.469116	-1466.642700	716.627747	1001.795959	-1729.158569	539.700928	1071.039795	-1566.947144	540.297546	1069.469116	-1648.102173	669.030396	805.921692	-1423.615723	711.593628	801.015381	-1453.464600	703.292786	693.404114	-1459.744629	652.513245	705.610901	-1421.483643	579.888184	559.056763	-1442.980225	595.521606	521.655151	-1580.441772	575.760986	426.907867	-1422.219360	617.769470	416.513550	-1448.205200	600.825317	310.476959	-1456.266235	548.382813	326.287933	-1422.139526	510.312225	123.528320	-1439.495850	542.129272	127.001846	-1544.856567
131	0.655000	705.649658	1010.471497	-1466.692383	716.677490	1001.761475	-1729.146606	539.814087	1071.053223	-1566.980591	540.262207	1069.483887	-1648.065674	668.985779	805.885986	-1423.608765	711.549438	800.979614	-1453.458130	703.295776	693.363892	-1459.761963	652.578186	705.642700	-1421.468872	579.859985	559.093811	-1442.979858	595.442505	521.649719	-1580.479858	575.788513	426.902527	-1422.260620	617.748718	416.545837	-1448.254395	600.797668	310.449615	-1456.270874	548.373962	326.253418	-1422.141724	510.459412	123.660507	-1439.494141	542.146362	127.054726	-1544.862915
132	0.660000	705.718079	1010.509155	-1466.684570	716.678406	1001.751953	-1729.182861	539.732056	1071.079956	-1566.988159	540.389099	1069.428589	-1648.177490	668.956909	805.870422	-1423.640869	711.565430	800.999878	-1453.496826	703.332397	693.469788	-1459.769531	652.532410	705.631714	-1421.524902	579.852600	559.132507	-1443.032593	595.480530	521.675049	-1580.467163	575.594299	426.552704	-1422.126343	617.685913	416.493164	-1448.248535	600.810242	310.471313	-1456.261108	548.453247	326.278931	-1422.099487	510.477234	123.602211	-1439.434204	542.155640	126.971970	-1544.872925
133	0.665000	705.743652	1010.506653	-1466.725708	716.692627	1001.722839	-1729.175537	539.680786	1071.053833	-1567.106934	540.360962	1069.515869	-1648.178345	669.011902	805.888550	-1423.647095	711.538513	800.986816	-1453.494873	703.344666	693.432678	-1459.779053	652.499146	705.606873	-1421.483765	579.873901	559.059326	-1443.028564	595.517395	521.652405	-1580.505615	575.736328	426.901459	-1422.261475	617.704651	416.542450	-1448.263672	600.822083	310.447327	-1456.293701	548.368286	326.230499	-1422.167480	510.375702	123.668770	-1439.517578	542.135803	127.081223	-1544.901001
134	0.670000	705.718201	1010.469543	-1466.787354	716.717834	1001.701904	-1729.191406	539.687622	1071.067871	-1567.107178	540.352051	1069.509521	-1648.222412	668.972595	805.890503	-1423.680054	711.585693	800.955017	-1453.531250	703.299072	693.425537	-1459.810059	652.529236	705.675781	-1421.528931	579.840210	559.132813	-1443.066284	595.476074	521.627380	-1580.503662	575.675659	426.881256	-1422.256226	617.717896	416.542175	-1448.297363	600.706482	310.419159	-1456.297852	548.365173	326.217072	-1422.154297	510.437897	123.679535	-1439.553711	542.147156	127.057220	-1544.877197
135	0.675000	705.728638	1010.491394	-1466.786133	716.740234	1001.710205	-1729.231812	539.800720	1071.081299	-1567.140625	540.389526	1069.541992	-1648.261841	668.969849	805.877441	-1423.750732	711.603516	800.987854	-1453.499878	703.332214	693.435181	-1459.840576	652.490540	705.624451	-1421.556030	579.819275	559.123657	-1443.061890	595.438293	521.646973	-1580.543701	575.567017	426.543671	-1422.156616	617.711121	416.542389	-1448.288696	600.756775	310.451080	-1456.300415	548.390015	326.264709	-1422.125977	510.433838	123.681725	-1439.502686	542.113159	127.043076	-1544.883667
136	0.680000	705.707031	1010.521790	-1466.826172	716.781311	1001.730103	-1729.222534	539.882751	1071.054688	-1567.133057	540.418030	1069.568115	-1648.345337	668.998718	805.893066	-1423.718506	711.525085	800.989136	-1453.599731	703.320679	693.443420	-1459.871704	652.504211	705.672668	-1421.581543	579.825867	559.119202	-1443.111084	595.393738	521.622131	-1580.527222	575.633179	426.880859	-1422.308716	617.712524	416.510803	-1448.304077	600.835999	310.502441	-1456.327637	548.358154	326.279816	-1422.158813	510.472107	123.742188	-1439.523438	542.204529	127.036110	-1544.879028
137	0.685000	705.738647	1010.542664	-1466.865479	716.798462	1001.735657	-1729.260254	539.729614	1071.158325	-1567.270752	540.427429	1069.538940	-1648.345093	669.024841	805.895630	-1423.756958	711.563171	800.977112	-1453.602783	703.320496	693.405457	-1459.848389	652.543335	705.665039	-1421.596924	579.803406	559.140320	-1443.118286	595.516418	521.649475	-1580.583984	575.679871	426.922943	-1422.314209	617.684387	416.501831	-1448.317261	600.736877	310.442017	-1456.322632	548.385742	326.274323	-1422.159546	510.421021	123.600250	-1439.473022	542.239502	127.033104	-1544.898560
138	0.690000	705.757996	1010.505249	-1466.896851	716.847961	1001.725464	-1729.267456	539.685303	1071.190796	-1567.315552	540.451660	1069.619507	-1648.463257	669.096313	805.944153	-1423.766113	711.551514	800.992065	-1453.637695	703.281616	693.406738	-1459.896362	652.499268	705.674622	-1421.605957	579.785095	559.159668	-1443.136475	595.389282	521.574463	-1580.563721	575.606323	426.880157	-1422.300171	617.657410	416.569366	-1448.311157	600.770264	310.439545	-1456.326294	548.375427	326.280151	-1422.138794	510.376129	123.651093	-1439.565796	542.204834	126.985191	-1544.886475
139	0.695000	705.741882	1010.552734	-1466.906738	716.847290	1001.710571	-1729.295410	539.862732	1071.117065	-1567.296875	540.559387	1069.509033	-1648.491333	669.012451	805.910400	-1423.792114	711.551514	800.992004	-1453.637695	703.286682	693.378967	-1459.888672	652.519531	705.656799	-1421.634277	579.761780	559.191223	-1443.150024	595.103638	521.443665	-1580.592407	575.552185	426.543579	-1422.511475	617.703003	416.589905	-1448.360596	600.760254	310.488220	-1456.378052	548.353699	326.245789	-1422.180420	510.395782	123.704559	-1439.539795	542.198792	127.046646	-1544.851929
140	0.700000	705.738342	1010.533875	-1466.954468	716.895386	1001.733154	-1729.347900	539.753967	1071.188354	-1567.389648	540.587524	1069.570557	-1648.531006	669.075012	805.898010	-1423.868164	711.512939	800.993896	-1453.670532	703.308411	693.424988	-1459.947144	652.450317	705.649109	-1421.667480	579.726135	559.123779	-1443.145996	595.430359	521.643005	-1580.632202	575.561707	426.908630	-1422.365723	617.667053	416.548523	-1448.357056	600.759705	310.460480	-1456.391113	548.340027	326.317566	-1422.188721	510.439087	123.625168	-1439.471191	542.167664	126.980736	-1544.860352
141	0.705000	705.742310	1010.523071	-1466.992065	716.901245	1001.741943	-1729.377441	539.733582	1071.150269	-1567.467041	540.515503	1069.630859	-1648.583252	669.063843	805.905212	-1423.905151	711.539368	800.996826	-1453.708496	703.287842	693.450500	-1459.983643	652.494080	705.659790	-1421.690918	579.677185	559.178284	-1443.243286	595.468140	521.623413	-1580.592163	575.588745	426.914825	-1422.423096	617.720764	416.607971	-1448.349365	600.756775	310.487671	-1456.360596	548.291016	326.281281	-1422.215332	510.421234	123.683533	-1439.531006	542.190308	126.988609	-1544.880493
142	0.710000	705.706665	1010.535828	-1467.005615	716.940979	1001.696594	-1729.375366	539.733582	1071.150269	-1567.467041	540.649292	1069.534668	-1648.648071	669.063843	805.905212	-1423.905151	711.565796	800.999695	-1453.746460	703.215149	693.426453	-1459.980347	652.557190	705.676575	-1421.676270	579.746765	559.213867	-1443.226563	595.395813	521.662354	-1580.686768	575.514709	426.905273	-1422.401978	617.628540	416.600220	-1448.365112	600.754089	310.483765	-1456.366943	548.322754	326.306549	-1422.194458	510.472473	123.724548	-1439.571655	542.193298	127.007233	-1544.910522
143	0.715000	705.738159	1010.543945	-1467.039673	717.003601	1001.727783	-1729.419556	539.757874	1071.176392	-1567.507690	540.633057	1069.604614	-1648.695313	669.080383	805.935608	-1423.908081	711.555420	801.017029	-1453.747192	703.243347	693.448242	-1460.036133	652.503723	705.686401	-1421.687256	579.702576	559.212402	-1443.197021	595.313660	521.613708	-1580.643799	575.522827	426.906128	-1422.448975	617.619446	416.606995	-1448.351685	600.683899	310.520111	-1456.392456	548.334290	326.356293	-1422.201294	510.466370	123.715965	-1439.496338	542.145020	127.061989	-1544.885376
144	0.720000	705.740356	1010.534058	-1467.083740	716.977600	1001.723633	-1729.404785	539.706787	1071.194824	-1567.552124	540.614746	1069.627441	-1648.739746	669.045349	805.872131	-1423.936646	711.499023	800.986084	-1453.811523	703.292847	693.454895	-1460.108154	652.493164	705.710632	-1421.709595	579.663940	559.239014	-1443.270874	595.303040	521.611511	-1580.678467	575.521912	426.973846	-1422.452148	617.674377	416.663849	-1448.440063	600.720215	310.489410	-1456.364868	548.270569	326.298553	-1422.214233	510.530121	123.755356	-1439.508301	542.225037	127.018730	-1544.925659
145	0.725000	705.753174	1010.542297	-1467.115356	717.052368	1001.734802	-1729.460205	539.762024	1071.212769	-1567.629761	540.631348	1069.670898	-1648.776855	668.993774	805.888794	-1424.004639	711.508911	800.958557	-1453.846680	703.256165	693.463806	-1460.060303	652.480957	705.690796	-1421.745850	579.638306	559.242798	-1443.328003	595.350769	521.636047	-1580.709595	575.495605	426.936798	-1422.489258	617.567505	416.657074	-1448.433350	600.710571	310.490143	-1456.383789	548.293152	326.335876	-1422.220947	510.534149	123.753212	-1439.559326	542.203430	127.022919	-1544.940063
146	0.730000	705.783081	1010.569519	-1467.168945	717.027832	1001.708435	-1729.505859	539.724304	1071.210815	-1567.670776	540.631348	1069.670898	-1648.776855	668.954529	805.890747	-1424.037720	711.535339	800.961487	-1453.884644	703.274902	693.458374	-1460.092041	652.430481	705.712402	-1421.763306	579.621460	559.276794	-1443.357788	595.347046	521.634827	-1580.734131	575.525269	426.925751	-1422.511475	617.510559	416.642365	-1448.401367	600.705994	310.534576	-1456.409424	548.286438	326.346649	-1422.201416	510.445068	123.634026	-1439.546143	542.204773	127.015640	-1544.917480
147	0.735000	705.772034	1010.604919	-1467.221558	717.098450	1001.685303	-1729.519653	539.779541	1071.228760	-1567.748413	540.724609	1069.712891	-1648.811279	669.037598	805.914185	-1424.047974	711.519958	801.051636	-1453.887817	703.132446	693.392029	-1460.208130	651.429871	705.732666	-1422.405884	579.596863	559.269836	-1443.330200	595.384399	521.613708	-1580.733276	575.432434	426.611450	-1422.613403	617.543457	416.640533	-1448.401367	600.680481	310.516479	-1456.370483	548.272339	326.500122	-1422.309082	510.439209	123.708580	-1439.529053	542.177917	127.089859	-1544.948853
148	0.740000	705.795410	1010.612305	-1467.218628	717.111145	1001.688965	-1729.528198	539.639648	1071.259888	-1567.800171	540.652588	1069.773193	-1648.863525	668.950989	805.867432	-1424.144653	711.519409	801.041504	-1453.923706	703.092651	693.408936	-1460.254761	651.403992	705.718018	-1422.418091	579.640625	559.310181	-1443.444580	595.305298	521.608276	-1580.771484	575.452637	426.971252	-1422.551880	617.593811	416.675537	-1448.418579	600.638306	310.511108	-1456.453979	548.283936	326.358307	-1422.262817	510.561615	123.743050	-1439.574707	542.224976	127.048157	-1544.949707
149	0.745000	705.790527	1010.590332	-1467.312378	717.163269	1001.688721	-1729.603271	539.677124	1071.221191	-1567.911621	540.611267	1069.759888	-1648.902588	668.977051	805.869995	-1424.182983	711.474670	800.995605	-1453.953125	703.095825	693.408264	-1460.259888	651.394653	705.733459	-1422.448364	579.521790	559.328552	-1443.405762	595.260559	521.626953	-1580.821533	575.388916	426.657471	-1422.692261	617.566711	416.718719	-1448.454102	600.661926	310.575836	-1456.431519	548.261719	326.518494	-1422.340210	510.421082	123.683830	-1439.530640	542.191528	127.026703	-1544.934570
150	0.750000	705.817627	1010.602844	-1467.323975	717.145630	1001.635071	-1729.635620	539.606018	1071.294434	-1567.963257	540.667480	1069.734131	-1648.941528	669.025879	805.950745	-1424.228027	711.424927	801.022583	-1453.984985	703.051575	693.385742	-1460.311035	651.410278	705.749207	-1422.452637	579.562073	559.363281	-1443.450073	595.298157	521.650757	-1580.848022	575.457153	426.974609	-1422.567993	617.495605	416.686096	-1448.422974	600.646912	310.570618	-1456.443237	548.165283	326.512085	-1422.309326	510.452179	123.689209	-1439.548706	542.172974	127.072296	-1544.907349
151	0.755000	705.852417	1010.631653	-1467.358032	717.164124	1001.650879	-1729.649902	539.643738	1071.300171	-1568.000610	540.592896	1069.782715	-1648.947021	669.038208	805.935974	-1424.192871	711.451355	801.025452	-1454.022827	703.013000	693.416321	-1460.349854	651.396484	705.706116	-1422.484375	579.463867	559.423157	-1443.477905	595.256531	521.580750	-1580.818726	575.341492	426.603394	-1422.722290	617.455811	416.680695	-1448.464600	600.667542	310.547058	-1456.436157	548.182495	326.503387	-1422.323608	510.452637	123.671425	-1439.597168	542.213684	127.019150	-1544.981323
152	0.760000	705.870117	1010.630493	-1467.398071	717.214294	1001.699463	-1729.682983	539.616943	1071.344849	-1568.085693	540.639771	1069.786011	-1648.986084	668.979675	805.894531	-1424.293579	711.347717	801.026306	-1454.050781	702.966003	693.422180	-1460.334717	651.370178	705.753845	-1422.507080	579.402710	559.413513	-1443.519409	595.170288	521.617798	-1580.933350	575.250122	426.609131	-1422.850952	617.517517	416.700073	-1448.482544	600.603149	310.558075	-1456.396240	548.193298	326.523315	-1422.363037	510.428680	123.721161	-1439.581665	542.229370	126.999298	-1544.922729
153	0.765000	705.832520	1010.615051	-1467.420410	717.295532	1001.649841	-1729.748901	539.596558	1071.306763	-1568.162964	540.691711	1069.814697	-1649.059692	669.079285	805.948364	-1424.306885	711.412292	801.017212	-1454.091797	703.018311	693.357666	-1460.395020	651.350708	705.756592	-1422.527222	579.540771	559.346008	-1443.555420	595.132690	521.593933	-1580.906860	575.382324	427.016479	-1422.691772	617.485352	416.675293	-1448.485474	600.594543	310.533356	-1456.458984	548.213562	326.549377	-1422.360229	510.555450	123.734528	-1439.499268	542.196411	127.026810	-1545.003296
154	0.770000	705.825073	1010.623535	-1467.467407	717.272949	1001.650391	-1729.784424	539.620728	1071.284546	-1568.199585	540.671204	1069.790283	-1649.101196	668.889648	805.923401	-1424.358398	711.390198	801.049500	-1454.127441	702.932251	693.356873	-1460.444580	651.369873	705.783936	-1422.561890	579.358337	559.433655	-1443.546753	595.125305	521.591492	-1580.956055	575.419556	427.032562	-1422.705444	617.488342	416.720001	-1448.549561	600.598206	310.485443	-1456.458496	548.178833	326.508789	-1422.378174	510.438049	123.662277	-1439.601440	542.181396	127.073586	-1544.967041
155	0.775000	705.819092	1010.607910	-1467.493408	717.294250	1001.640076	-1729.822021	539.456726	1071.337891	-1568.214722	540.622620	1069.853271	-1649.143433	668.967346	805.909302	-1424.328735	711.483459	801.066040	-1454.100220	702.953857	693.326843	-1460.465088	651.372925	705.721375	-1422.591553	579.379272	559.490906	-1443.559448	595.131958	521.547546	-1580.918701	575.241028	426.589142	-1422.854370	617.477478	416.746704	-1448.523804	600.612244	310.571625	-1456.481201	548.175720	326.513977	-1422.358643	510.572754	123.796051	-1439.628296	542.184204	127.081444	-1544.990356
156	0.780000	705.897095	1010.609558	-1467.553467	717.363159	1001.646240	-1729.885132	539.549438	1071.313232	-1568.325439	540.669495	1069.856567	-1649.182617	668.888855	805.913147	-1424.394653	711.378540	801.064453	-1454.162231	702.877747	693.382690	-1460.481323	651.329102	705.765564	-1422.580811	579.306702	559.449890	-1443.630493	594.801758	521.391907	-1580.930908	575.348816	426.992371	-1422.745239	617.447449	416.677826	-1448.541504	600.637817	310.590179	-1456.536987	548.173523	326.510956	-1422.370728	510.415649	123.740669	-1439.561768	542.187866	127.035042	-1544.977295
157	0.785000	705.896973	1010.632263	-1467.586792	717.333618	1001.663208	-1729.888184	539.522461	1071.309570	-1568.406494	540.683960	1069.852905	-1649.216797	668.986450	805.964233	-1424.442261	711.296509	801.022888	-1454.190430	702.834717	693.337708	-1460.479126	651.367188	705.764343	-1422.580322	579.384155	559.516418	-1443.617432	594.798096	521.390686	-1580.955444	575.219727	426.650848	-1422.884766	617.450684	416.750916	-1448.526733	600.665161	310.600037	-1456.481445	548.206482	326.411469	-1422.352783	510.470703	123.696312	-1439.595337	542.180725	127.070015	-1544.981934
158	0.790000	705.858887	1010.625183	-1467.654053	717.303650	1001.612122	-1729.931030	539.604431	1071.282959	-1568.398926	540.674988	1069.846558	-1649.260864	668.930725	805.935791	-1424.472290	711.323425	801.035950	-1454.192383	702.891235	693.396301	-1460.535889	651.227539	705.858276	-1422.633179	579.319946	559.504028	-1443.682373	595.072083	521.516357	-1581.039795	575.207703	426.642548	-1422.927979	617.429443	416.759369	-1448.556885	600.614929	310.567627	-1456.527466	548.154419	326.550964	-1422.374023	510.407196	123.740128	-1439.641357	542.188110	127.044754	-1545.013184
159	0.795000	705.908386	1010.621948	-1467.686523	717.399292	1001.649536	-1729.938354	539.546570	1071.287354	-1568.443115	540.594360	1069.867188	-1649.342041	668.769104	805.916138	-1424.527954	711.244934	801.037292	-1454.292358	702.840698	693.384521	-1460.595093	651.215332	705.868530	-1422.642334	579.310181	559.501038	-1443.731201	594.786499	521.385559	-1581.068481	575.240723	426.652802	-1422.963867	617.381348	416.743683	-1448.540894	600.604431	310.591614	-1456.536987	548.156555	326.534302	-1422.381836	510.466888	123.781693	-1439.602295	542.197205	127.071960	-1544.996948
160	0.800000	705.909180	1010.640686	-1467.713989	717.378296	1001.634888	-1730.011475	539.481873	1071.281738	-1568.565186	540.674011	1069.843994	-1649.370972	668.879089	805.952454	-1424.540405	711.195923	801.056580	-1454.326050	702.847595	693.393799	-1460.577881	651.236023	705.860657	-1422.695313	579.254639	559.530396	-1443.747192	595.038025	521.537170	-1581.055176	575.222839	426.633118	-1422.906128	617.410583	416.777618	-1448.569824	600.650513	310.607422	-1456.541260	548.142334	326.576874	-1422.406494	510.483673	123.676903	-1439.615112	542.229065	127.034248	-1544.982178
161	0.805000	705.869141	1010.584412	-1467.811401	717.396667	1001.614319	-1730.042847	539.417603	1071.369019	-1568.617188	540.637329	1069.889526	-1649.459595	668.886719	805.921936	-1424.610229	711.161560	800.993347	-1454.354736	702.810425	693.336853	-1460.630493	651.291138	705.762756	-1422.695923	579.244568	559.508301	-1443.765503	594.737793	521.358032	-1581.115723	575.216980	426.675964	-1422.986084	617.383667	416.768799	-1448.607788	600.569702	310.525696	-1456.559692	548.173584	326.555328	-1422.443726	510.476776	123.704979	-1439.670532	542.181641	127.068825	-1544.976318
162	0.810000	705.920166	1010.591736	-1467.815796	717.416321	1001.620605	-1730.072144	539.512817	1071.273560	-1568.602173	540.536804	1069.923828	-1649.428345	668.747070	805.859741	-1424.666260	711.245056	801.137634	-1454.370117	702.814819	693.389648	-1460.635254	651.154175	705.828491	-1422.741333	579.253052	559.532654	-1443.813477	594.747925	521.358704	-1581.120361	575.195313	426.648773	-1423.018433	617.370300	416.744293	-1448.627930	600.549622	310.572418	-1456.567749	548.134583	326.552582	-1422.427734	510.513489	123.736771	-1439.715576	542.192810	127.021828	-1544.990234
163	0.815000	705.903442	1010.598389	-1467.861328	717.407166	1001.594238	-1730.141724	539.485962	1071.318237	-1568.687256	540.644531	1069.962158	-1649.496948	668.957458	805.960205	-1424.655640	711.138977	801.015564	-1454.426270	702.806702	693.380127	-1460.661011	651.264954	705.772217	-1422.744629	579.244629	559.516174	-1443.823975	594.737305	521.356567	-1581.155029	575.173523	426.622559	-1423.068970	617.457886	416.764160	-1448.598755	600.545044	310.579224	-1456.596558	548.119690	326.681000	-1422.467163	510.381866	123.660301	-1439.640259	542.216980	127.042480	-1544.969849
164	0.820000	705.892517	1010.611023	-1467.880615	717.431519	1001.592651	-1730.156128	539.403809	1071.296509	-1568.690674	540.544434	1069.960938	-1649.509521	668.834290	805.928406	-1424.714600	711.133484	801.078247	-1454.464600	702.798462	693.361023	-1460.659912	651.205750	705.846985	-1422.773315	579.238403	559.541931	-1443.852417	594.737305	521.356567	-1581.155029	575.193420	426.643066	-1423.088989	617.358337	416.750885	-1448.657837	600.609192	310.590668	-1456.583496	548.157104	326.560089	-1422.442993	510.476776	123.704994	-1439.670532	542.141357	127.051422	-1544.990356
165	0.825000	705.903992	1010.602905	-1467.926147	717.459595	1001.618591	-1730.193970	539.541016	1071.287842	-1568.760742	540.554626	1069.862915	-1649.537842	668.632690	805.900391	-1424.839600	711.215820	801.102051	-1454.474243	702.843018	693.367920	-1460.701538	651.112183	705.870728	-1422.834717	579.204773	559.507751	-1443.873657	594.737305	521.356567	-1581.155029	575.136475	426.655975	-1423.075439	617.378784	416.752747	-1448.592651	600.522583	310.586761	-1456.620728	548.139465	326.531677	-1422.448120	510.427032	123.692665	-1439.605591	542.236084	127.048492	-1545.007446
166	0.830000	705.956787	1010.612671	-1467.986084	717.446594	1001.611084	-1730.249512	539.660522	1071.218628	-1568.786377	540.594238	1069.942505	-1649.580200	668.821167	805.932922	-1424.786011	711.180176	801.036377	-1454.536987	702.757507	693.400513	-1460.751343	651.154602	705.912048	-1422.843872	579.280029	559.509644	-1443.950684	594.729858	521.354126	-1581.204224	575.127075	426.629639	-1423.140015	617.348022	416.751526	-1448.635010	600.585632	310.567139	-1456.614014	548.151306	326.550079	-1422.456421	510.463501	123.641304	-1439.592529	542.174255	127.096382	-1545.029175
167	0.835000	705.910950	1010.587036	-1468.027954	717.494751	1001.613403	-1730.322021	539.432190	1071.359131	-1568.853516	540.508545	1069.937622	-1649.626953	668.763428	805.901733	-1424.850464	711.141541	801.038269	-1454.569946	702.781067	693.351135	-1460.755371	651.188293	705.863098	-1422.828979	579.254395	559.511292	-1443.916382	594.692078	521.373718	-1581.244263	575.133240	426.633881	-1423.118408	617.358215	416.736206	-1448.665283	600.584534	310.582825	-1456.624512	548.132629	326.556885	-1422.471436	510.432648	123.719101	-1439.632568	542.142761	127.087860	-1545.020874
168	0.840000	705.946167	1010.585205	-1468.101807	717.479431	1001.644836	-1730.314087	539.773376	1071.183716	-1568.815796	540.514038	1069.927612	-1649.705078	668.789551	805.904297	-1424.888794	711.093079	801.067688	-1454.567627	702.709473	693.345215	-1460.788574	651.151794	705.904053	-1422.883789	579.232483	559.552246	-1443.995605	594.650757	521.348633	-1581.242310	575.124329	426.647552	-1423.118774	617.436035	416.780487	-1448.652222	600.596375	310.594696	-1456.624023	548.075195	326.513977	-1422.509033	510.451263	123.726097	-1439.679199	542.109619	126.960014	-1544.976318
169	0.845000	705.935974	1010.614319	-1468.145386	717.532104	1001.656250	-1730.406372	539.633667	1071.263306	-1568.871582	540.514038	1069.927612	-1649.705078	668.669189	805.885498	-1424.877197	711.136047	801.101013	-1454.608276	702.705139	693.355042	-1460.818848	651.149048	705.921448	-1422.907227	579.276428	559.511536	-1444.029907	594.766724	521.331482	-1581.242554	575.075989	426.609985	-1423.200073	617.428955	416.773132	-1448.694092	600.567627	310.561066	-1456.636475	548.125000	326.531677	-1422.506226	510.472504	123.808174	-1439.629150	542.147156	126.913551	-1545.012207
170	0.850000	705.971680	1010.604126	-1468.174316	717.406860	1001.575500	-1730.460815	539.595825	1071.212891	-1568.908447	540.504639	1069.956787	-1649.705444	669.649658	806.694275	-1424.480835	710.939148	800.946228	-1454.763672	702.737427	693.411316	-1460.832397	651.123596	705.916748	-1422.923218	579.214844	559.527710	-1444.047729	594.754883	521.281372	-1581.328247	575.138855	426.645111	-1423.219727	617.385010	416.786438	-1448.712036	600.572693	310.602234	-1456.606079	548.117065	326.526245	-1422.527344	510.509399	123.739014	-1439.664429	542.172424	127.088242	-1544.991699
171	0.855000	705.979309	1010.590820	-1468.215820	717.525635	1001.637817	-1730.500732	539.544739	1071.231323	-1568.952881	540.407471	1069.933838	-1649.749512	668.763245	805.913391	-1425.031616	711.127563	801.030640	-1454.710815	702.704590	693.344543	-1460.854858	651.167236	705.937439	-1422.925659	579.339478	559.524353	-1444.076782	594.714355	521.302795	-1581.314453	575.138916	426.645111	-1423.219727	617.397156	416.812256	-1448.683105	600.520752	310.578827	-1456.685913	548.131714	326.681854	-1422.573242	510.389038	123.715401	-1439.642944	542.194031	127.000450	-1545.022949
172	0.860000	705.963440	1010.600586	-1468.260742	717.528381	1001.599731	-1730.529419	539.701904	1071.164185	-1568.937500	540.489685	1069.922363	-1649.825073	668.521973	805.794556	-1425.108887	711.067383	801.074890	-1454.743408	702.694702	693.354431	-1460.897095	651.135010	705.969604	-1422.929565	579.274475	559.520630	-1444.103394	594.822083	521.236755	-1581.375732	575.096680	426.611786	-1423.279297	617.426086	416.773468	-1448.721069	600.567993	310.614777	-1456.714111	548.113708	326.499390	-1422.542358	510.528015	123.746002	-1439.711182	542.199219	127.083344	-1545.041138
173	0.865000	705.965698	1010.587341	-1468.300049	717.502625	1001.637878	-1730.576538	539.575623	1071.223145	-1568.989868	540.221619	1070.076538	-1649.849243	668.676575	805.866638	-1425.128296	711.022644	801.029114	-1454.772827	702.683350	693.292419	-1460.909546	651.128357	705.942688	-1422.992065	579.285828	559.493530	-1444.098267	594.751160	521.280151	-1581.352783	575.087097	426.594940	-1423.272339	617.371399	416.738770	-1448.722778	600.568542	310.569458	-1456.686646	548.045532	326.481476	-1422.548706	510.420135	123.720741	-1439.661133	542.189880	126.994049	-1544.986938
174	0.870000	706.007446	1010.629089	-1468.350586	717.502686	1001.612183	-1730.617798	539.511108	1071.262085	-1569.037842	540.394592	1069.946533	-1649.872070	669.688049	806.717834	-1424.690552	710.961182	800.878845	-1454.890015	702.721008	693.343140	-1460.976563	651.143677	705.890381	-1423.014038	579.290649	559.456421	-1444.183960	594.819153	521.281921	-1581.388428	575.150879	426.616760	-1423.271729	617.449524	416.757813	-1448.747070	600.555969	310.618042	-1456.723145	548.117615	326.543396	-1422.563965	510.485474	123.788727	-1439.648926	542.125732	126.883972	-1545.009155
175	0.875000	706.023376	1010.617920	-1468.412476	717.454285	1001.597595	-1730.684326	539.719360	1071.180176	-1569.056152	540.215576	1070.048584	-1649.924805	669.692627	806.697998	-1424.713989	710.948486	800.897400	-1454.939575	702.576355	693.263245	-1460.986938	651.196594	705.948547	-1423.035278	579.297058	559.473450	-1444.226318	594.814697	521.234314	-1581.424927	575.147339	426.651184	-1423.301636	617.470276	416.755341	-1448.755005	600.536987	310.569122	-1456.708618	548.165588	326.520844	-1422.568481	510.322449	123.701897	-1439.737427	542.225891	127.019463	-1545.024780
176	0.880000	706.002197	1010.600769	-1468.415894	717.506653	1001.602722	-1730.736206	539.661316	1071.136353	-1569.096191	540.381348	1069.994873	-1649.950928	669.673096	806.694824	-1424.706177	710.921082	800.914612	-1454.916260	702.724243	693.351990	-1461.017090	651.177856	705.982300	-1423.075195	579.393433	559.463928	-1444.215332	594.844666	521.210754	-1581.473267	575.258301	426.687103	-1423.335327	617.478699	416.788696	-1448.738525	600.616699	310.593719	-1456.745972	548.144043	326.494629	-1422.583862	510.542084	123.773010	-1439.658325	542.201843	127.007889	-1545.036499
177	0.885000	706.046082	1010.631042	-1468.469116	717.514526	1001.638428	-1730.755737	539.825439	1071.131348	-1569.085205	540.200562	1070.014160	-1650.044556	669.688782	806.698242	-1424.764526	710.905640	800.863037	-1454.984253	702.668640	693.354736	-1461.026245	651.195923	705.954712	-1423.083618	579.371521	559.518494	-1444.200562	594.848328	521.211975	-1581.448730	575.168091	426.653015	-1423.380859	617.466309	416.781036	-1448.792114	600.661438	310.833801	-1456.813599	548.174683	326.689117	-1422.644653	510.515015	123.765442	-1439.691284	542.122131	127.060905	-1545.031982
178	0.890000	706.034119	1010.643005	-1468.506226	717.495056	1001.591248	-1730.805298	539.750061	1071.123535	-1569.088989	540.179688	1070.025269	-1650.042236	669.662781	806.734497	-1424.819214	710.945374	800.858643	-1455.018311	702.663208	693.320679	-1461.092285	651.198975	705.986572	-1423.114502	579.321838	559.502136	-1444.266846	594.766052	521.206787	-1581.472290	575.259949	426.669678	-1423.375488	617.482971	416.768829	-1448.774536	600.604614	310.578949	-1456.751953	548.127258	326.497040	-1422.597534	510.560669	123.780014	-1439.705078	542.203308	126.994576	-1545.029297
179	0.895000	706.071289	1010.684326	-1468.546265	717.495850	1001.664063	-1730.872437	539.596985	1071.227295	-1569.226440	540.259766	1069.966553	-1650.114868	669.667419	806.686279	-1424.811279	710.899536	800.892395	-1455.032471	702.718323	693.347168	-1461.117920	651.171448	705.967224	-1423.157959	579.387756	559.447510	-1444.292603	594.832825	521.160645	-1581.558960	575.195740	426.647766	-1423.422241	617.466431	416.763611	-1448.767334	600.639526	310.574036	-1456.772827	548.139404	326.522919	-1422.637451	510.509674	123.822166	-1439.722534	542.205078	127.024529	-1545.090698
180	0.900000	706.112915	1010.693176	-1468.567383	717.509888	1001.617676	-1730.870605	539.811890	1071.107178	-1569.162842	540.140869	1070.023682	-1650.128052	669.750000	806.677612	-1424.860718	710.963379	800.890259	-1455.056519	702.642456	693.292297	-1461.120361	651.204773	705.961182	-1423.188110	579.416565	559.467712	-1444.307495	594.799194	521.182983	-1581.535156	575.144531	426.619720	-1423.416382	617.523804	416.766449	-1448.807983	600.584473	310.526337	-1456.742920	548.149719	326.515839	-1422.617065	510.367615	123.734268	-1439.702759	542.221680	127.048508	-1545.081909
181	0.905000	706.124573	1010.659851	-1468.627441	717.483765	1001.639343	-1730.924072	539.791809	1071.165771	-1569.248291	540.119995	1070.034668	-1650.125610	669.708984	806.666382	-1424.896973	710.942261	800.819885	-1455.097046	702.736938	693.312378	-1461.072021	651.156921	705.985535	-1423.171997	579.339905	559.460999	-1444.299316	594.829102	521.159424	-1581.583618	575.115540	426.596130	-1423.413574	617.564453	416.762299	-1448.838501	600.597656	310.567230	-1456.824829	548.133057	326.480743	-1422.649414	510.445892	123.782829	-1439.710449	542.106689	126.870483	-1545.022095
182	0.910000	706.052734	1010.651123	-1468.630371	717.437073	1001.614990	-1731.006836	539.873840	1071.139160	-1569.240845	540.246826	1069.979370	-1650.237549	669.676575	806.704590	-1424.919800	710.990356	800.869019	-1455.165894	702.686157	693.353638	-1461.139404	651.140137	705.943176	-1423.224731	579.366760	559.438904	-1444.357788	594.870117	521.139526	-1581.558105	575.142029	426.586365	-1423.443115	617.515076	416.726410	-1448.858276	600.641663	310.546570	-1456.801147	548.194885	326.505585	-1422.650757	510.535156	123.801102	-1439.713745	542.124512	126.882080	-1545.092529
183	0.915000	706.116028	1010.667725	-1468.705688	717.446167	1001.612427	-1731.033203	539.815918	1071.143677	-1569.284912	540.078979	1069.985962	-1650.208496	669.748840	806.650146	-1424.915527	710.931702	800.846558	-1455.165771	702.755981	693.378967	-1461.122681	651.120728	705.962585	-1423.271240	579.334717	559.417603	-1444.395020	594.906982	521.116943	-1581.596436	575.156494	426.588226	-1423.437500	617.559937	416.785400	-1448.856445	600.648193	310.568512	-1456.838745	548.213257	326.514160	-1422.665161	510.540802	123.827522	-1439.740723	542.147949	126.980232	-1545.056763
184	0.920000	706.190308	1010.726868	-1468.764771	717.440369	1001.621033	-1731.086548	539.771423	1071.127686	-1569.325562	540.216980	1069.984131	-1650.279175	669.764099	806.669006	-1424.970093	710.986206	800.878052	-1455.202148	702.694763	693.299927	-1461.251099	651.214844	706.004028	-1423.253052	579.358398	559.443787	-1444.420410	594.899597	521.114502	-1581.645630	575.180542	426.612152	-1423.473755	617.603210	416.738434	-1448.850586	600.668396	310.548126	-1456.833374	548.149963	326.600586	-1422.703125	510.430298	123.727180	-1439.787476	541.998291	126.890938	-1545.072754
185	0.925000	706.188354	1010.709351	-1468.775879	717.425781	1001.625061	-1731.145752	539.808899	1071.085083	-1569.358765	540.205872	1069.930542	-1650.320435	669.747070	806.676636	-1425.011719	710.988892	800.850464	-1455.206421	702.830261	693.360535	-1461.248169	651.161194	706.013062	-1423.313477	579.346313	559.449097	-1444.386841	594.899109	521.112976	-1581.684937	575.234741	426.617157	-1423.466187	617.602905	416.796448	-1448.881714	600.587341	310.503571	-1456.831787	548.137390	326.590332	-1422.698975	510.458405	123.781189	-1439.681885	542.224121	126.989571	-1545.044800
186	0.930000	706.151672	1010.659729	-1468.852661	717.420044	1001.641052	-1731.202759	539.884277	1071.092896	-1569.354980	540.173889	1069.888184	-1650.359253	669.747131	806.676758	-1425.011719	711.010559	800.867615	-1455.292114	702.762146	693.354004	-1461.168213	651.245789	706.022644	-1423.310791	579.396912	559.441101	-1444.420166	594.940430	521.138062	-1581.686768	575.257263	426.676331	-1423.494385	617.619995	416.740082	-1448.876465	600.628418	310.587708	-1456.864746	548.189026	326.617889	-1422.695435	510.440552	123.839546	-1439.741699	542.199829	127.012810	-1545.044800
187	0.935000	706.175415	1010.681946	-1468.844482	717.392944	1001.625916	-1731.231812	539.788696	1071.095337	-1569.440186	540.075439	1069.969604	-1650.330811	669.816040	806.715149	-1425.103516	711.100342	800.901123	-1455.296387	702.733215	693.312256	-1461.248047	651.176514	705.977234	-1423.418823	579.383606	559.425720	-1444.515259	594.966858	521.069824	-1581.693237	575.312988	426.651337	-1423.529663	617.594238	416.775146	-1448.889526	600.621826	310.542725	-1456.866943	548.296509	326.695221	-1422.718140	510.391815	123.767693	-1439.776367	542.165100	126.895065	-1545.051270
188	0.940000	706.232117	1010.689087	-1468.941284	717.398193	1001.622742	-1731.260010	539.846619	1071.090820	-1569.395996	540.164490	1069.917236	-1650.359497	669.769836	806.682190	-1425.065918	711.089905	800.910950	-1455.349854	702.774475	693.338623	-1461.346802	651.253235	706.023865	-1423.409180	579.380310	559.439453	-1444.479492	595.000000	521.046021	-1581.756104	575.298035	426.660858	-1423.551758	617.599731	416.808258	-1448.895142	600.659058	310.541168	-1456.907715	548.137817	326.607666	-1422.741943	510.355103	123.735924	-1439.731323	542.242065	127.020409	-1545.087891
189	0.945000	706.284546	1010.726013	-1468.989502	717.378479	1001.673035	-1731.330566	539.781921	1071.081421	-1569.439819	540.043457	1069.927124	-1650.369629	669.829834	806.747803	-1425.143677	711.095642	800.992126	-1455.380371	702.847656	693.353821	-1461.308472	651.251404	706.002686	-1423.452515	579.406494	559.469238	-1444.501831	594.996765	521.046265	-1581.741577	575.226318	426.591919	-1423.512085	617.648804	416.791138	-1448.930420	600.681946	310.571259	-1456.925415	548.264099	326.514130	-1422.734009	510.558929	123.852310	-1439.739014	542.119019	126.902725	-1545.098999
190	0.950000	706.321533	1010.766785	-1469.048462	717.381653	1001.648010	-1731.386353	539.761902	1071.140015	-1569.525391	540.114136	1069.897705	-1650.442627	669.951355	807.031555	-1425.251953	711.079163	800.936218	-1455.416260	702.750183	693.334717	-1461.343140	651.248352	706.032898	-1423.459961	579.382874	559.441528	-1444.524536	594.932739	521.090698	-1581.708618	575.280151	426.616791	-1423.586426	617.624329	416.741699	-1448.931641	600.693420	310.534271	-1456.930298	548.190491	326.611908	-1422.791626	510.387756	123.769913	-1439.725342	542.049561	126.887009	-1545.095825
191	0.955000	706.252380	1010.739502	-1469.057617	717.365784	1001.630127	-1731.443604	539.673096	1071.152710	-1569.532593	539.993103	1069.907471	-1650.452881	669.948303	807.031311	-1425.287231	711.114502	800.964417	-1455.445190	702.856018	693.373047	-1461.309570	651.234436	706.061462	-1423.508911	579.396179	559.435669	-1444.560791	595.003540	521.090698	-1581.798096	575.271240	426.630554	-1423.586792	617.646606	416.776001	-1448.947021	600.647156	310.536102	-1456.908691	548.245178	326.480530	-1422.741821	510.489807	123.869667	-1439.758179	542.164185	127.022003	-1545.099609
192	0.960000	706.322266	1010.759094	-1469.146240	717.367310	1001.688904	-1731.547974	539.799194	1071.049072	-1569.554321	540.102600	1069.879639	-1650.440063	670.077698	807.056824	-1425.296509	711.145142	801.005249	-1455.507568	702.796448	693.371399	-1461.402466	651.223572	706.026306	-1423.541138	579.475281	559.419922	-1444.596924	595.044495	521.070801	-1581.772583	575.242310	426.646088	-1423.580933	617.594238	416.739471	-1448.961304	600.616272	310.522888	-1456.905029	548.191040	326.629059	-1422.828125	510.475464	123.759529	-1439.752808	542.078125	126.852440	-1545.103882
193	0.965000	706.368164	1010.741272	-1469.162842	717.285461	1001.649048	-1731.561646	539.741455	1071.101929	-1569.602661	539.951355	1069.929688	-1650.448120	670.008484	807.076050	-1425.384644	711.124878	800.962341	-1455.493652	702.794800	693.390625	-1461.418945	651.256836	706.026245	-1423.573242	579.371887	559.424988	-1444.612915	594.995361	521.041809	-1581.859131	575.231628	426.615112	-1423.591553	617.699585	416.797974	-1449.008057	600.686768	310.514709	-1456.942871	548.251221	326.869080	-1422.836304	510.451538	123.809242	-1439.737427	542.111450	126.863174	-1545.112183
194	0.970000	706.395325	1010.829895	-1469.202393	717.254211	1001.650269	-1731.589722	539.759094	1071.162476	-1569.647095	539.897644	1069.967285	-1650.456055	670.012878	807.080139	-1425.366455	711.108704	800.943115	-1455.506226	702.793945	693.356506	-1461.481689	651.224426	706.083862	-1423.624878	579.370361	559.417053	-1444.656006	595.032227	521.019226	-1581.897461	575.210022	426.587830	-1423.623901	617.634766	416.795563	-1448.988159	600.642639	310.524078	-1456.980103	548.225891	326.649841	-1422.823730	510.495636	123.795135	-1439.775391	542.128845	126.859123	-1545.088745
195	0.975000	706.404724	1010.793762	-1469.270264	717.309875	1001.677307	-1731.666626	539.734863	1071.136353	-1569.606445	539.877136	1069.942871	-1650.497437	670.102844	807.080688	-1425.426270	711.152222	800.988098	-1455.593140	702.824341	693.329712	-1461.477905	651.226257	706.093079	-1423.626587	579.414551	559.411499	-1444.716064	594.946411	520.969360	-1581.879150	575.300110	426.602417	-1423.633911	617.671265	416.765411	-1448.966187	600.636841	310.555939	-1456.960449	548.203430	326.668365	-1422.839966	510.478607	123.816780	-1439.704468	542.125000	126.891182	-1545.121094
196	0.980000	706.469788	1010.796265	-1469.307007	717.206116	1001.641541	-1731.712036	539.639099	1071.090454	-1569.687378	539.989197	1069.926636	-1650.531372	670.057861	807.051758	-1425.418335	711.146790	800.981018	-1455.581665	702.801453	693.355469	-1461.491943	651.220642	706.079163	-1423.648315	579.414063	559.444397	-1444.687622	594.919983	521.037598	-1581.872681	575.205139	426.620575	-1423.668945	617.712769	416.820526	-1449.039185	600.636414	310.579468	-1456.976318	548.202148	326.625885	-1422.849243	510.431671	123.856697	-1439.773071	542.003540	126.875801	-1545.067993
197	0.985000	706.502686	1010.847229	-1469.339600	717.178528	1001.611450	-1731.747803	539.605835	1071.217896	-1569.780518	539.921875	1069.898926	-1650.533691	670.008850	807.070496	-1425.403198	711.162354	801.009644	-1455.600098	702.792664	693.365601	-1461.525635	651.201965	706.104858	-1423.703979	579.396240	559.410461	-1444.724365	594.980347	520.992004	-1581.930176	575.244324	426.635071	-1423.683350	617.679565	416.760529	-1449.029907	600.735840	310.578491	-1457.013062	548.156677	326.644287	-1422.821289	510.527832	123.846901	-1439.720947	542.095581	126.877922	-1545.104370
198	0.990000	706.553467	1010.823853	-1469.432617	717.204895	1001.680542	-1731.833130	539.687805	1071.191162	-1569.772949	539.959290	1069.931396	-1650.573120	670.082214	807.087708	-1425.463867	711.239075	801.028442	-1455.664063	702.757690	693.352905	-1461.533936	651.231873	706.093994	-1423.719116	579.423767	559.467957	-1444.756348	594.976685	520.990784	-1581.954834	575.228149	426.623138	-1423.710327	617.690918	416.806305	-1449.052002	600.683289	310.546814	-1457.011108	548.188599	326.677551	-1422.821899	510.446228	123.865898	-1439.768677	542.125854	126.899567	-1545.088379
199	0.995000	706.590637	1010.855957	-1469.453369	717.229980	1001.706604	-1731.927856	539.612610	1071.231812	-1569.780762	539.959290	1069.931396	-1650.573120	670.119629	807.124390	-1425.490723	711.217957	801.107849	-1455.671753	702.798828	693.393555	-1461.579224	651.210571	706.119141	-1423.761597	579.409119	559.444031	-1444.780273	594.908936	521.033936	-1581.946533	575.174683	426.606995	-1423.701782	617.704102	416.868500	-1449.073242	600.650574	310.598846	-1456.983765	548.173096	326.676178	-1422.879272	510.502838	123.850159	-1439.778198	542.107117	126.957558	-1545.088257
200	1.000000	706.656799	1010.887390	-1469.513550	717.202209	1001.687866	-1731.910034	539.681152	1071.225586	-1569.776733	539.940552	1069.989624	-1650.573608	670.082275	807.124207	-1425.492676	711.241760	801.063171	-1455.671509	702.782532	693.365112	-1461.603882	651.205811	706.145630	-1423.777710	579.389221	559.421021	-1444.790771	594.912109	521.033691	-1581.961060	575.180115	426.622437	-1423.696533	617.708008	416.885071	-1449.079712	600.702637	310.597748	-1457.026855	548.280151	326.892456	-1422.904785	510.393890	123.778450	-1439.800659	542.109619	126.923523	-1545.103027
201	1.005000	706.680237	1010.890381	-1469.561890	717.165894	1001.696655	-1732.070190	539.793823	1071.142334	-1569.802002	539.920044	1069.965210	-1650.615112	670.128113	807.157593	-1425.545288	711.188965	801.042725	-1455.683472	702.755859	693.371582	-1461.613403	651.190247	706.153625	-1423.803833	579.433044	559.430969	-1444.857910	594.945740	521.011353	-1581.984863	575.219299	426.636963	-1423.710815	617.649719	416.882660	-1449.084595	600.618347	310.538422	-1457.068848	548.145081	326.699890	-1422.865234	510.776672	124.120438	-1439.701050	542.074951	126.942970	-1545.125122
202	1.010000	706.767456	1010.894714	-1469.610840	717.499146	1001.686707	-1732.132690	539.756348	1071.188721	-1569.847168	539.866333	1070.002808	-1650.622925	670.165161	807.117493	-1425.572510	711.282898	801.074890	-1455.753418	702.736816	693.363770	-1461.623657	651.222839	706.108582	-1423.809692	579.378052	559.421997	-1444.829834	594.938416	521.008911	-1582.034058	575.167908	426.614014	-1423.740112	617.607605	416.807129	-1449.055908	600.633606	310.596741	-1457.030273	548.129822	326.675201	-1422.855103	510.431915	123.755707	-1439.763428	542.223633	126.983727	-1545.110962
203	1.015000	706.742432	1010.893372	-1469.635254	717.150269	1001.668884	-1732.122437	539.691772	1071.227661	-1569.895020	539.987366	1069.992920	-1650.612793	670.163208	807.138489	-1425.584351	711.219299	801.079651	-1455.832031	702.705017	693.359924	-1461.672607	651.225403	706.189087	-1423.801270	579.380554	559.407349	-1444.879272	594.982910	521.033691	-1582.050537	575.158936	426.627777	-1423.740479	617.656372	416.865570	-1449.084595	600.663452	310.631622	-1457.024048	548.184143	326.888458	-1422.938477	510.508484	123.876541	-1439.805054	542.040039	126.937683	-1545.137207
204	1.020000	706.746521	1010.852356	-1469.628906	717.183105	1001.706360	-1732.218628	539.780579	1071.214966	-1569.887817	539.931580	1069.983276	-1650.617676	670.089539	807.162292	-1425.610840	711.233032	801.055359	-1455.800903	702.696289	693.369995	-1461.706299	651.211304	706.115173	-1423.844482	579.275513	559.402954	-1444.944092	594.979248	521.032471	-1582.075195	575.180908	426.658600	-1423.739014	617.642456	416.861938	-1449.083008	600.632629	310.618347	-1457.020386	548.234009	326.970703	-1422.953491	510.433472	123.784332	-1439.739258	542.062500	126.906227	-1545.099854
205	1.025000	706.836975	1010.874268	-1469.729736	717.245300	1001.965759	-1732.373169	539.654297	1071.273926	-1569.940186	539.957520	1069.997681	-1650.654541	670.161072	807.170715	-1425.612549	711.294678	801.072083	-1455.834473	702.647400	693.331726	-1461.735474	651.263000	706.165894	-1423.833984	579.307373	559.427368	-1444.935425	594.975586	521.031311	-1582.099731	575.144653	426.626129	-1423.746216	617.670288	416.965302	-1449.144897	600.612122	310.628174	-1457.100342	548.137390	326.685364	-1422.897827	510.508667	123.775581	-1439.795288	542.071838	126.902466	-1545.137573
206	1.030000	707.002808	1011.121277	-1469.824463	717.124695	1001.693420	-1732.226685	539.760376	1071.225220	-1569.969238	539.959656	1070.044800	-1650.657471	670.147217	807.133423	-1425.642822	711.257996	801.060608	-1455.820557	702.721985	693.376587	-1461.714722	651.178223	706.136414	-1423.863525	579.329956	559.391968	-1444.974976	594.934265	521.006226	-1582.097900	575.185852	426.633820	-1423.798218	617.629211	416.852264	-1449.133423	600.617126	310.576141	-1457.103882	548.223267	326.924225	-1422.924438	510.533997	123.855438	-1439.796387	542.024902	126.866302	-1545.135498
207	1.035000	707.005127	1011.093323	-1469.855469	717.497986	1001.558777	-1732.385498	539.773987	1071.253052	-1569.969971	540.015869	1070.018921	-1650.696289	670.122070	807.138733	-1425.636841	711.247314	801.013245	-1455.870361	702.690430	693.359558	-1461.754272	651.202087	706.193665	-1423.924438	579.283508	559.426636	-1444.979004	594.975220	520.986328	-1582.072388	575.189514	426.604675	-1423.803345	617.646667	416.939575	-1449.143066	600.664185	310.636475	-1457.084473	548.173950	326.931610	-1422.947144	510.497253	123.823647	-1439.751343	542.271179	127.024223	-1545.150879
208	1.040000	707.030334	1011.059143	-1469.939819	717.189270	1001.637817	-1732.323242	539.709229	1071.243652	-1570.013672	539.915283	1070.053223	-1650.665039	670.132813	807.139771	-1425.663208	711.281616	801.064087	-1455.895996	702.698730	693.378784	-1461.755371	651.161316	706.154480	-1423.903564	579.326965	559.402039	-1445.004639	594.926575	520.958801	-1582.119751	575.180725	426.621826	-1423.834473	617.669678	416.954010	-1449.149902	600.547485	310.567413	-1457.102051	548.121643	326.683655	-1422.912720	510.490356	123.851723	-1439.806763	542.144348	126.834755	-1545.109009
209	1.045000	707.102966	1011.128540	-1470.012451	717.220032	1001.925964	-1732.505371	539.620667	1071.308472	-1570.103271	540.041809	1070.033325	-1650.733032	670.155762	807.103882	-1425.694092	711.250671	801.019287	-1455.919800	702.745667	693.367126	-1461.717651	651.184692	706.167664	-1423.938354	579.257446	559.395203	-1445.043213	594.930115	521.003479	-1582.161621	575.156921	426.597900	-1423.798218	617.624268	416.958557	-1449.182495	600.589600	310.566223	-1457.062378	548.128052	326.707397	-1422.897095	510.528381	123.829002	-1439.769531	542.112427	126.884987	-1545.101440
210	1.050000	707.084900	1011.115662	-1469.966309	717.648376	1001.913086	-1732.535034	539.525269	1071.355469	-1570.114258	540.029480	1070.084106	-1650.701782	670.123108	807.122742	-1425.688477	711.263550	801.075500	-1455.934082	702.643311	693.367126	-1461.817993	651.203613	706.146423	-1423.956055	579.364197	559.440735	-1445.014282	594.937744	521.050903	-1582.139771	575.178284	426.618591	-1423.823242	617.599854	416.942932	-1449.163208	600.626343	310.613403	-1457.072632	548.128113	326.748291	-1422.917114	510.471771	123.844727	-1439.760132	542.121826	126.853027	-1545.124390
211	1.055000	707.225403	1011.080872	-1470.023071	717.456726	1001.626282	-1732.506104	539.740295	1071.287598	-1570.133057	540.043945	1070.080444	-1650.735962	670.143250	807.114380	-1425.715332	711.298218	801.044983	-1455.956909	702.696533	693.330566	-1461.825806	651.182922	706.194702	-1423.993530	579.244263	559.381958	-1445.034180	594.932983	520.958252	-1582.148926	575.141846	426.607483	-1423.820313	617.647644	416.886627	-1449.156128	600.603760	310.561920	-1457.084473	548.147095	326.730133	-1422.933838	510.444733	123.837166	-1439.793091	542.115295	126.913025	-1545.104492
212	1.060000	707.227722	1011.089233	-1470.036743	717.199890	1001.868774	-1732.608154	539.481018	1071.387939	-1570.159058	540.002563	1070.067261	-1650.775024	670.178284	807.142456	-1425.709229	711.298584	801.056702	-1455.972778	702.704834	693.349792	-1461.826904	651.187378	706.157532	-1423.967651	579.270691	559.387451	-1445.094971	594.973816	520.981873	-1582.190063	575.171753	426.632324	-1423.804199	617.610901	416.939331	-1449.208374	600.664856	310.645599	-1457.114258	548.203796	326.912048	-1422.932007	510.515869	123.830635	-1439.798096	542.087708	126.871628	-1545.143311
213	1.065000	707.228149	1011.079529	-1470.098511	717.107300	1001.638184	-1732.511597	539.651550	1071.300293	-1570.140259	540.077148	1070.018555	-1650.769531	670.217590	807.158020	-1425.724365	711.303955	801.011719	-1455.994751	702.757874	693.366028	-1461.842896	651.232910	706.155212	-1423.974854	579.293640	559.431213	-1445.115723	594.963257	520.979675	-1582.224609	575.165649	426.628113	-1423.825928	617.685303	416.958893	-1449.202148	600.642700	310.834412	-1457.199097	548.136597	326.700623	-1422.897461	510.445190	123.819366	-1439.841431	542.171082	127.059334	-1545.153687
214	1.070000	707.284668	1011.134277	-1470.142578	717.196899	1001.689270	-1732.747681	539.815674	1071.295288	-1570.129272	539.881470	1070.077026	-1650.785278	670.197571	807.107117	-1425.790405	711.270386	800.984253	-1456.000732	702.734680	693.328918	-1461.821655	651.194092	706.188232	-1424.005249	579.318054	559.396729	-1445.102173	595.004272	520.959778	-1582.199219	575.183899	426.604034	-1423.856079	617.616333	416.926849	-1449.202148	600.625427	310.621826	-1457.112305	548.200073	326.978821	-1423.025757	510.464386	123.890602	-1439.767212	542.138000	126.868843	-1545.105591
215	1.075000	707.319885	1011.063110	-1470.133057	717.179688	1001.430542	-1732.703979	539.675598	1071.278198	-1570.176880	540.132935	1070.028198	-1650.764648	670.227478	807.132202	-1425.805054	711.324646	801.003967	-1456.021240	702.737549	693.291016	-1461.852661	651.233887	706.139893	-1424.036377	579.265625	559.369324	-1445.084106	595.003784	520.958313	-1582.238403	575.159607	426.623932	-1423.847778	617.664734	416.958466	-1449.210571	600.568481	310.583099	-1457.153687	548.220825	326.946381	-1422.977295	510.508484	123.876518	-1439.805176	542.063171	126.908783	-1545.114136
216	1.080000	707.399780	1011.113525	-1470.169800	717.274292	1001.378174	-1732.748901	539.631531	1071.358887	-1570.225708	540.149902	1070.036255	-1650.845459	670.238708	807.180847	-1425.757690	711.320740	800.981812	-1455.997192	702.765564	693.351685	-1461.843750	651.277344	706.186157	-1424.046387	579.262451	559.373230	-1445.099121	595.037415	520.935974	-1582.262207	575.177856	426.599854	-1423.877930	617.679077	416.974182	-1449.223389	600.639038	310.832275	-1457.199707	548.221924	326.951782	-1422.945068	510.419220	123.858253	-1439.801758	542.091797	126.865402	-1545.114990
217	1.085000	707.258118	1010.837280	-1470.141235	717.528931	1001.641479	-1732.878052	539.757751	1071.303589	-1570.251709	540.011902	1070.037964	-1650.774780	670.346985	807.149170	-1425.786499	711.380798	801.020264	-1456.045166	702.770935	693.289001	-1461.914917	651.303345	706.201660	-1424.045654	579.266113	559.393860	-1445.189941	595.003784	520.958313	-1582.238403	575.201660	426.620483	-1423.883423	617.662903	416.955627	-1449.238647	600.602295	310.568604	-1457.130737	548.222168	326.979919	-1422.995972	510.508484	123.876518	-1439.805176	542.102600	126.891335	-1545.158813
218	1.090000	707.402283	1011.108276	-1470.245850	717.463867	1001.727417	-1732.896851	539.795471	1071.309448	-1570.288940	540.129028	1070.047363	-1650.843140	670.300537	807.162659	-1425.820190	711.364380	800.999634	-1456.055420	702.767517	693.256592	-1461.901123	651.315430	706.177551	-1424.098999	579.317810	559.357300	-1445.198853	594.966492	520.979431	-1582.239258	575.256165	426.628876	-1423.906372	617.724731	417.002594	-1449.251709	600.649658	310.571686	-1457.140381	548.199951	326.937744	-1423.005737	510.822815	124.117142	-1439.763306	542.051392	126.895424	-1545.135620
219	1.095000	707.426453	1011.081909	-1470.245117	717.483154	1001.643005	-1732.966431	539.826294	1071.297363	-1570.247681	540.073181	1070.037598	-1650.848022	670.300598	807.162720	-1425.820190	711.407349	801.010376	-1456.052246	702.783325	693.337524	-1461.947632	651.359070	706.150879	-1424.086670	579.324951	559.371887	-1445.149170	595.081970	520.960815	-1582.278687	575.123779	426.594971	-1423.885742	617.717773	416.996857	-1449.226318	600.625610	310.577301	-1457.081055	548.159729	326.990906	-1423.014648	510.477386	123.871155	-1439.786987	542.152222	126.899231	-1545.128784
220	1.100000	707.434082	1010.933533	-1470.194824	717.096802	1001.717163	-1732.832031	539.611328	1071.369141	-1570.307129	540.019470	1070.075195	-1650.855957	670.304382	807.087036	-1425.866821	711.413940	801.004944	-1456.080566	702.871277	693.303589	-1461.920166	651.333923	706.177124	-1424.122437	579.319824	559.361938	-1445.187378	595.006531	520.956543	-1582.292236	575.229065	426.582733	-1423.913330	617.714722	416.940399	-1449.249390	600.635437	310.595428	-1457.172729	548.170654	326.941498	-1422.991455	510.477844	123.853363	-1439.835327	542.032715	126.925232	-1545.135620
221	1.105000	707.494019	1011.110779	-1470.269409	717.519165	1001.673340	-1732.989014	539.839722	1071.276978	-1570.244141	540.073181	1070.037598	-1650.848145	670.360474	807.133728	-1425.833130	711.445557	801.010864	-1456.085327	702.805359	693.274048	-1461.959351	651.390686	706.160522	-1424.125000	579.416138	559.417053	-1445.190552	595.006531	520.956543	-1582.292236	575.217102	426.611115	-1423.861450	617.702637	416.922180	-1449.278564	600.679321	310.607269	-1457.143188	548.219666	326.922516	-1423.022583	510.521484	123.857071	-1439.824951	542.257141	127.002396	-1545.158936
222	1.110000	707.458008	1010.898499	-1470.213745	717.488403	1001.680237	-1733.001099	539.890869	1071.258545	-1570.199707	540.117859	1069.993774	-1650.884277	670.354248	807.068420	-1425.881714	711.433350	801.020020	-1456.103882	702.864380	693.281372	-1461.927979	651.348877	706.128662	-1424.147461	579.374207	559.379578	-1445.179810	595.122498	520.939392	-1582.292358	575.187256	426.586304	-1423.877686	617.728760	416.998352	-1449.252441	600.633728	310.554321	-1457.193115	548.274841	326.984161	-1423.029297	510.495972	123.878151	-1439.833740	542.130737	126.886536	-1545.101318
223	1.115000	707.541565	1011.119446	-1470.293701	717.473206	1001.703430	-1732.973267	539.635376	1071.347046	-1570.343750	539.996460	1070.039063	-1650.850708	670.359619	807.106750	-1425.887451	711.464661	801.014221	-1456.092896	702.921936	693.317017	-1461.939819	651.363342	706.165405	-1424.141602	579.416870	559.406433	-1445.189087	595.081482	520.959290	-1582.317871	575.265320	426.611908	-1423.875366	617.785156	417.000824	-1449.294067	600.733154	310.597504	-1457.171875	548.180786	326.975708	-1423.019287	510.515869	123.830643	-1439.798096	542.213440	127.001259	-1545.165039
224	1.120000	707.568115	1011.109253	-1470.361206	717.153809	1001.768127	-1732.963867	539.648987	1071.375000	-1570.344360	540.071045	1069.990479	-1650.845215	670.438416	807.146057	-1425.849976	711.527954	801.005493	-1456.100464	702.988281	693.323242	-1461.918701	651.010376	705.774292	-1424.405518	579.387817	559.390442	-1445.176270	595.081482	520.959290	-1582.317871	575.211304	426.610382	-1423.914063	617.718201	416.925262	-1449.271118	600.718140	310.608429	-1457.156006	548.286255	326.985382	-1423.001099	510.533966	123.855438	-1439.796387	542.092407	126.867783	-1545.129395
225	1.125000	707.521057	1010.901489	-1470.274658	717.412781	1001.751709	-1733.073120	539.669189	1071.368408	-1570.341309	540.073181	1070.037598	-1650.848145	670.385742	807.065613	-1425.888428	711.511475	801.001709	-1456.125977	702.886597	693.274902	-1461.921997	651.017761	705.773132	-1424.416138	579.428650	559.415649	-1445.224854	595.115601	520.938477	-1582.302490	575.307495	426.611847	-1423.941895	617.762024	416.979828	-1449.297485	600.694092	310.623260	-1457.181396	548.312134	326.974976	-1423.030884	510.532898	123.809006	-1439.869019	542.041443	126.864723	-1545.164429
226	1.130000	707.649719	1011.146362	-1470.358887	717.159973	1001.794556	-1733.016235	539.724121	1071.334351	-1570.336548	540.192444	1069.945068	-1650.878784	670.446899	807.084473	-1425.892090	711.536865	801.008362	-1456.147949	702.963440	693.265564	-1461.915283	651.047791	705.761963	-1424.438110	579.465027	559.418213	-1445.227539	595.163757	520.964478	-1582.294312	575.307129	426.659943	-1423.863037	617.792297	416.957123	-1449.272705	600.730347	310.861023	-1457.235962	548.255920	326.736298	-1422.983276	510.829529	124.190018	-1439.717529	542.141418	126.862808	-1545.141235
227	1.135000	707.647034	1011.120972	-1470.404663	717.120178	1001.813782	-1733.060791	539.730957	1071.348389	-1570.336914	540.117493	1070.029297	-1650.840576	670.419189	807.101318	-1425.868896	711.559875	801.002686	-1456.119141	702.964355	693.291809	-1461.959106	651.078674	705.761169	-1424.423828	579.439636	559.429443	-1445.239990	595.118774	520.938171	-1582.317017	575.247131	426.612091	-1423.899536	617.858887	416.985596	-1449.278320	600.691895	310.571289	-1457.117554	548.306885	326.992096	-1423.011963	510.561035	123.863014	-1439.763428	542.269958	126.972282	-1545.164551
228	1.140000	707.627258	1011.142517	-1470.399536	717.153198	1001.833862	-1733.045288	539.799500	1071.342163	-1570.332764	540.201477	1069.951416	-1650.834717	670.446655	807.067688	-1425.907715	711.545410	800.978577	-1456.132690	702.951538	693.272583	-1461.961304	651.037598	705.754395	-1424.386597	579.545410	559.408386	-1445.211182	595.193726	520.940979	-1582.342651	575.297729	426.633514	-1423.927979	617.835388	416.975800	-1449.305908	600.753906	310.589600	-1457.157715	548.271851	326.970947	-1423.016235	510.502869	123.850105	-1439.778198	542.117493	126.895767	-1545.094849
229	1.145000	707.696228	1011.128906	-1470.433228	717.146423	1001.828247	-1733.042480	539.717346	1071.320435	-1570.336182	540.160095	1069.938110	-1650.873901	670.459290	807.117065	-1425.896240	711.627869	801.008362	-1456.122070	702.944580	693.320618	-1461.960693	651.146057	705.762878	-1424.412231	579.516052	559.391418	-1445.232544	595.238708	520.967224	-1582.319946	575.430908	426.656250	-1423.932129	617.847534	416.866119	-1449.211548	600.746033	310.631012	-1457.148682	548.316345	326.973450	-1423.017578	510.559448	123.834381	-1439.787598	542.125000	126.886612	-1545.130371
230	1.150000	707.721069	1011.164307	-1470.420532	717.177185	1001.838318	-1733.078003	539.730774	1071.300049	-1570.332764	540.145569	1069.941650	-1650.839722	670.461487	807.115845	-1425.862549	711.623535	801.005676	-1456.142578	703.093140	693.357239	-1461.919800	651.118347	705.769348	-1424.430054	579.503601	559.376404	-1445.299316	595.238708	520.967224	-1582.319946	575.316589	426.594849	-1423.910889	617.870850	416.968323	-1449.283447	600.750916	310.603638	-1457.192505	548.270813	326.954529	-1423.050659	510.533966	123.855461	-1439.796387	542.200745	126.884499	-1545.138794
231	1.155000	707.816833	1011.157654	-1470.457886	717.560547	1001.749695	-1733.134766	539.812744	1071.273438	-1570.325195	540.236755	1069.936646	-1650.871216	670.503296	807.089966	-1425.885132	711.661865	801.037231	-1456.118408	703.065491	693.306580	-1461.955688	651.125732	705.801636	-1424.449463	579.546326	559.405518	-1445.238892	595.272400	520.944946	-1582.343750	575.437744	426.641815	-1423.970093	617.899841	416.861053	-1449.252441	600.762878	310.611481	-1457.150269	548.325989	326.957001	-1423.050293	510.502869	123.850121	-1439.778198	542.092468	126.923950	-1545.164551
232	1.160000	707.726440	1011.177979	-1470.443481	717.242371	1001.857849	-1733.133301	540.021179	1071.239868	-1570.347778	540.104187	1069.928467	-1650.878784	670.559692	807.094666	-1425.893433	711.628357	801.009766	-1456.124390	703.125183	693.350891	-1461.898315	651.172241	705.795227	-1424.465210	579.522217	559.419983	-1445.211060	595.276062	520.946106	-1582.319092	575.364929	426.598999	-1423.955566	617.943665	417.021149	-1449.287109	600.782410	310.605225	-1457.123901	548.322144	326.983337	-1423.040161	510.432190	123.838852	-1439.821533	542.140320	126.863800	-1545.146973
233	1.165000	707.778137	1011.173218	-1470.481689	717.551941	1001.790283	-1733.130981	539.755066	1071.326294	-1570.373413	540.169434	1069.908936	-1650.873535	670.573547	807.134155	-1425.892090	711.591614	800.946228	-1456.120850	703.140198	693.326233	-1461.882813	651.117554	705.758972	-1424.466431	579.547913	559.403992	-1445.246826	595.320557	520.970947	-1582.335571	575.305176	426.569977	-1423.903076	617.927612	416.988800	-1449.291138	600.791687	310.601074	-1457.166504	548.359253	326.997833	-1423.044678	510.464844	123.872849	-1439.815430	542.178406	126.884445	-1545.176514
234	1.170000	707.808289	1011.156067	-1470.432007	717.228027	1001.853821	-1733.155518	539.734802	1071.336548	-1570.454834	540.113525	1069.899170	-1650.878540	670.554443	807.076050	-1425.865723	711.634277	800.997375	-1456.091431	703.140259	693.292786	-1461.873901	651.147705	705.800964	-1424.386475	579.588074	559.421875	-1445.224854	595.402039	520.929688	-1582.323853	575.440979	426.576599	-1423.932861	617.890930	416.899414	-1449.223877	600.848022	310.643799	-1457.183838	548.343201	326.968170	-1423.044678	510.464844	123.872856	-1439.815430	542.231567	126.890381	-1545.135254
235	1.175000	707.715454	1010.992981	-1470.343750	717.218384	1001.778931	-1733.093872	539.925781	1071.286865	-1570.358765	540.148865	1069.884399	-1650.915039	670.643188	807.104309	-1425.890015	711.692871	800.957336	-1456.088257	703.198120	693.315125	-1461.876343	651.165039	705.747070	-1424.428833	579.577087	559.374634	-1445.207275	595.395203	520.928711	-1582.333862	575.446289	426.637482	-1423.982056	617.999878	416.984314	-1449.301025	600.888428	310.655945	-1457.133057	548.354248	326.955658	-1423.044556	510.552551	123.862488	-1439.843018	542.073120	126.854019	-1545.142334
236	1.180000	707.778809	1010.964111	-1470.389648	717.279907	1001.890625	-1733.133789	539.837036	1071.299683	-1570.365967	540.178772	1069.879761	-1650.873291	670.598633	807.094971	-1425.860107	711.702209	801.003052	-1456.094360	703.155823	693.326843	-1461.910767	651.231873	705.758911	-1424.397827	579.590149	559.397095	-1445.259644	595.436462	520.953796	-1582.335815	575.397888	426.609283	-1423.991577	617.916931	416.852936	-1449.240601	600.790222	310.564972	-1457.229858	548.377380	326.985779	-1423.039795	510.475800	123.842590	-1439.811157	542.121277	126.855980	-1545.113037
237	1.185000	707.801575	1011.004944	-1470.384155	717.349854	1001.839966	-1733.132935	539.861267	1071.325806	-1570.406738	540.169373	1069.908936	-1650.873535	670.566345	807.086426	-1425.825195	711.759705	800.975586	-1456.074585	703.245483	693.336792	-1461.901978	651.224304	705.773438	-1424.396973	579.669983	559.422668	-1445.188843	595.436462	520.953796	-1582.335815	575.500427	426.644318	-1423.978394	618.088440	417.026276	-1449.345581	600.860901	310.586426	-1457.150635	548.392029	326.939392	-1423.018311	510.430603	123.810242	-1439.845703	542.144958	126.876167	-1545.183228
238	1.190000	707.812805	1011.009094	-1470.395386	717.720642	1001.870422	-1733.162720	539.925598	1071.238647	-1570.354614	540.299805	1069.869873	-1650.863159	670.643433	807.155762	-1425.877197	711.709656	800.989807	-1456.093994	703.229126	693.304443	-1461.889526	651.638184	706.159180	-1424.156250	579.600342	559.398926	-1445.221191	595.433289	520.954102	-1582.321167	575.404663	426.586243	-1423.963745	618.046631	416.924438	-1449.249512	600.834839	310.617493	-1457.161133	548.352173	326.971161	-1423.050049	510.495941	123.878235	-1439.833618	542.323364	127.009422	-1545.149414
239	1.195000	707.815247	1011.026123	-1470.389526	717.669373	1001.797363	-1733.152466	540.000977	1071.246338	-1570.350952	540.301941	1069.917114	-1650.866089	670.642761	807.088623	-1425.841797	711.712891	800.942627	-1456.053589	703.287842	693.325012	-1461.867554	651.280640	705.814270	-1424.360962	579.602722	559.454224	-1445.209106	595.436462	520.953796	-1582.335815	575.403320	426.621429	-1423.955566	618.010986	416.878174	-1449.281738	600.844543	310.523987	-1457.137695	548.362366	326.987213	-1423.054810	510.490295	123.851830	-1439.806641	542.155457	126.879890	-1545.142456
240	1.200000	707.936096	1011.189331	-1470.441650	717.474304	1001.906494	-1733.066162	540.089539	1071.185303	-1570.339600	540.292908	1069.910645	-1650.910156	670.668030	807.146057	-1425.851196	711.771484	800.964966	-1456.053589	703.242004	693.317810	-1461.834351	651.331116	705.758301	-1424.355957	579.639343	559.435303	-1445.253906	595.477783	520.978882	-1582.337646	575.448547	426.645416	-1423.982910	618.017700	416.921509	-1449.261475	600.807678	310.564545	-1457.150513	548.401489	326.945221	-1423.033813	510.584900	123.813393	-1439.778687	542.143738	126.866554	-1545.163940
241	1.205000	707.931641	1011.015686	-1470.400391	717.510010	1001.896973	-1733.063599	540.103149	1071.213257	-1570.340332	540.346619	1069.873169	-1650.902344	670.719299	807.104797	-1425.854980	711.779846	800.823242	-1456.049805	703.262085	693.346130	-1461.815063	651.237427	705.753479	-1424.341187	579.615723	559.413696	-1445.231079	595.477478	520.933899	-1582.310303	575.473877	426.643646	-1423.955566	617.971924	416.860687	-1449.259644	600.833008	310.581055	-1457.123779	548.398315	327.003998	-1423.032715	510.546906	123.836121	-1439.816040	542.157776	126.865715	-1545.161011
242	1.210000	707.950073	1011.015808	-1470.402710	717.900391	1001.886536	-1733.076782	540.229614	1071.202515	-1570.292114	540.348755	1069.920288	-1650.905151	670.711853	807.118225	-1425.855469	711.810181	800.962769	-1456.057495	703.274963	693.331909	-1461.803955	651.717651	706.159790	-1424.110840	579.658752	559.425415	-1445.230225	595.473816	520.932678	-1582.334961	575.434265	426.633331	-1423.918701	618.028442	416.965973	-1449.274780	600.835815	310.591827	-1457.129272	548.406982	326.999268	-1423.000122	510.476227	123.824852	-1439.859375	542.168945	126.864342	-1545.132080
243	1.215000	708.100098	1011.209045	-1470.455566	717.556519	1001.850159	-1733.015259	540.058838	1071.245605	-1570.385132	540.408569	1069.910889	-1650.821777	670.698181	807.090027	-1425.820313	711.814514	800.965454	-1456.036987	703.294373	693.363342	-1461.766846	651.673645	706.159790	-1424.058960	579.670349	559.450623	-1445.225586	595.515137	520.957764	-1582.336792	575.505432	426.683868	-1423.948364	618.000244	416.983795	-1449.263672	600.824036	310.559326	-1457.131226	548.440002	327.015472	-1423.024536	510.558136	123.888985	-1439.869873	542.066040	126.914787	-1545.151123
244	1.220000	708.055481	1011.043701	-1470.399536	718.007568	1001.904297	-1733.037964	540.260498	1071.194336	-1570.329102	540.464417	1069.920532	-1650.816772	670.726135	807.098572	-1425.838501	711.869385	800.844910	-1456.038208	703.326050	693.310181	-1461.735840	651.719360	706.211060	-1424.088379	579.644165	559.411011	-1445.274414	595.440186	520.955017	-1582.311157	575.366272	426.617371	-1423.919800	618.045654	417.018402	-1449.259033	600.810242	310.611511	-1457.087158	548.364136	326.945404	-1423.017700	510.501221	123.821594	-1439.802246	542.171448	126.898514	-1545.152100
245	1.225000	708.072876	1011.032837	-1470.359985	717.698730	1001.900146	-1732.996216	540.167847	1071.222656	-1570.296509	540.531738	1069.948242	-1650.814453	670.740662	807.077332	-1425.837036	711.865051	800.952698	-1456.019897	703.344727	693.347290	-1461.760376	651.742188	706.159790	-1424.060059	579.678162	559.463196	-1445.186768	595.477783	520.978882	-1582.337646	575.463623	426.678070	-1423.984619	618.016724	417.004272	-1449.268066	600.857666	310.604614	-1457.075562	548.428223	327.036224	-1423.029053	510.583588	123.867935	-1439.861084	542.052551	126.900002	-1545.164185
246	1.230000	708.086121	1011.044434	-1470.324951	717.683777	1001.904785	-1732.985474	540.382935	1071.150879	-1570.237061	540.573120	1069.961548	-1650.775391	670.759277	807.077515	-1425.814941	711.835754	800.875854	-1456.015869	703.403198	693.310913	-1461.756104	651.733704	706.132080	-1424.038940	579.666260	559.448364	-1445.175415	595.478271	520.980347	-1582.298462	575.429260	426.655884	-1423.970337	618.033142	417.000763	-1449.242188	600.852051	310.643738	-1457.152100	548.340820	327.007233	-1423.017090	510.546875	123.836182	-1439.815918	542.185425	126.919334	-1545.173218
247	1.235000	708.133057	1011.018677	-1470.343628	717.750244	1002.085693	-1732.909912	540.318604	1071.238159	-1570.289063	540.472595	1069.995728	-1650.744141	670.796204	807.108826	-1425.807373	711.843933	800.917542	-1456.034790	703.364929	693.331909	-1461.759399	651.755005	706.180664	-1424.030273	579.674988	559.455811	-1445.175903	595.481934	520.981567	-1582.273926	575.473145	426.704559	-1423.919678	618.027100	416.965027	-1449.262939	600.890137	310.652771	-1457.104492	548.400085	327.043213	-1423.023315	510.502777	123.850273	-1439.777954	542.229248	127.019646	-1545.174683
248	1.240000	708.207886	1011.031189	-1470.353638	717.773438	1001.885010	-1732.935059	540.280945	1071.232422	-1570.251709	540.673706	1069.927368	-1650.806641	670.823303	807.135376	-1425.791016	711.908691	800.887146	-1456.028076	703.438904	693.333923	-1461.711792	651.348694	705.744324	-1424.286499	579.636353	559.442627	-1445.199219	595.522766	521.005188	-1582.314941	575.366272	426.614624	-1423.870361	617.941223	416.903381	-1449.244385	600.827942	310.590881	-1457.097168	548.388428	327.017853	-1423.003662	510.764069	124.122246	-1439.729492	542.176758	126.901833	-1545.143066
249	1.245000	708.230042	1011.081848	-1470.361694	717.851013	1002.092285	-1732.842529	540.427612	1071.215210	-1570.200439	540.670349	1069.984497	-1650.731323	670.814819	807.067444	-1425.777222	711.862000	800.906250	-1455.996704	703.364685	693.318542	-1461.758667	651.821350	706.129272	-1424.019775	579.660889	559.434631	-1445.140991	595.515564	520.959290	-1582.297607	575.457886	426.626617	-1423.947632	618.012207	416.955231	-1449.241089	600.803223	310.577362	-1457.118652	548.404968	327.003845	-1423.007813	510.572357	123.815125	-1439.807129	542.171204	126.902031	-1545.171997
250	1.250000	708.292908	1011.047546	-1470.367065	717.882019	1002.090576	-1732.854736	540.383118	1071.199219	-1570.241089	540.635010	1069.999268	-1650.694824	670.907104	807.116943	-1425.759888	712.003784	800.794739	-1456.008423	703.447571	693.366516	-1461.713623	651.781921	706.158386	-1424.014160	579.670715	559.482300	-1445.207153	595.560852	521.030518	-1582.302246	575.392578	426.642212	-1423.917847	618.044250	417.013214	-1449.254761	600.782532	310.609619	-1457.093018	548.420410	326.997406	-1423.025757	510.526978	123.883705	-1439.851563	542.182739	126.887627	-1545.150146
251	1.255000	708.304810	1011.082764	-1470.310181	717.892517	1002.088989	-1732.772827	540.472168	1071.231201	-1570.159790	540.616638	1070.021973	-1650.739136	670.891541	807.078125	-1425.727417	711.922546	800.862854	-1455.996948	703.365173	693.255859	-1461.714966	651.894470	706.177673	-1424.009277	579.612427	559.452087	-1445.179199	595.523560	521.051636	-1582.303101	575.437073	426.672180	-1423.926758	617.999207	416.943542	-1449.269897	600.829712	310.623962	-1457.088989	548.383423	327.001801	-1423.002686	510.641724	123.880905	-1439.846191	542.189270	126.864716	-1545.143555
252	1.260000	708.299744	1011.063843	-1470.323364	717.961670	1002.105469	-1732.781616	540.414246	1071.235718	-1570.203857	540.753967	1069.942383	-1650.681763	670.922729	807.119080	-1425.735107	711.982544	800.737244	-1455.949097	703.479553	693.370361	-1461.664795	651.901367	706.151245	-1424.001099	579.684998	559.459778	-1445.140137	595.481934	520.981567	-1582.273926	575.338013	426.601257	-1423.883423	617.968323	416.888245	-1449.203369	600.824280	310.606567	-1457.092285	548.402405	327.020630	-1423.006348	510.495850	123.878372	-1439.833374	542.145508	126.866158	-1545.146484
253	1.265000	708.365845	1011.053223	-1470.335205	718.537048	1002.201477	-1732.745361	540.427795	1071.263550	-1570.204590	540.720764	1070.004272	-1650.648193	671.016663	807.122131	-1425.710938	712.053223	800.777588	-1455.959351	703.553345	693.315430	-1461.635010	651.921753	706.165710	-1423.948120	579.748840	559.477478	-1445.134521	595.557373	520.985840	-1582.260376	575.417175	426.651703	-1423.906860	618.070007	417.027496	-1449.239990	600.913940	310.646790	-1457.075928	548.393494	327.036041	-1422.994385	510.521332	123.857315	-1439.824585	542.181763	126.888649	-1545.156006
[truncated: 114 more columns]
