# Supplementary material for: Biomechanics of running: A special reference to the comparisons of wearing boots and running shoes
Source: PLoS One. 2022 Jun 24;17(6):e0270496. doi: 10.1371/journal.pone.0270496 (PMC9231798; doi:10.1371/journal.pone.0270496)
Supplement: S1 File — The file contains experimental markers and force data (TRC and MOT), OpenSim model (OSIM), setup (XML), and output (STO) files for 17 participants, 2 conditions (boot\shoe), and 4 trials which are stored in separate folders. (ZIP) [file pone.0270496.s001.zip › DataSet/s02/boot/T1/exp/s02_boot_T1_markers.trc]

PathFileType	4	(X/Y/Z)	s2_boot_run_120002;yzx;r1
DataRate	CameraRate	NumFrames	NumMarkers	Units	OrigDataRate	OrigDataStartFrame	OrigNumFrames
200	200	253	43	mm	200	0	253
Frame#	Time	RASI			LASI			RPSI			LPSI			RTH1			RTH2			RTH3			RTH4			RLFC			RTB1			RTB2			RTB3			RTB4			RLMAL			RCAL			RTOE
		X1	Y1	Z1	X2	Y2	Z2	X3	Y3	Z3	X4	Y4	Z4	X5	Y5	Z5	X6	Y6	Z6	X7	Y7	Z7	X8	Y8	Z8	X9	Y9	Z9	X10	Y10	Z10	X11	Y11	Z11	X12	Y12	Z12	X13	Y13	Z13	X14	Y14	Z14	X15	Y15	Z15	X16	Y16	Z16
0	0.000000	-470.893250	1006.393860	697.853638	-488.319733	1028.673584	445.474823	-628.899109	1101.506226	628.657715	-643.111511	1101.742432	546.074707	-570.208923	800.669373	746.755493	-538.407349	781.562866	713.923645	-577.462585	685.883118	698.943054	-626.674438	711.538452	733.115234	-753.296021	611.252380	712.870605	-824.403748	488.976563	732.893677	-805.169128	453.247742	699.397888	-887.884460	389.983398	690.653748	-910.391541	433.632721	731.782654	-1083.191040	302.430328	697.885437	-1150.572754	342.048218	638.192871	-1054.694458	159.341095	601.454712
1	0.005000	-453.149902	1006.636108	697.325806	-472.262177	1028.992432	445.372925	-610.887085	1102.093750	628.967834	-625.882385	1101.935547	546.265259	-552.087952	800.505310	746.036011	-519.655273	781.680908	713.707458	-556.958557	685.233276	699.418274	-606.928162	710.502136	732.946167	-733.404968	610.003052	713.051453	-808.512390	490.694580	732.948914	-790.400024	454.042755	699.820251	-874.675659	392.991699	690.776733	-896.813721	437.159637	731.464294	-1072.421509	311.376434	697.778076	-1138.169678	351.084991	638.777710	-1046.602051	167.642136	600.692444
2	0.010000	-436.256378	1007.237122	697.285156	-455.854034	1028.742065	445.021545	-595.391541	1103.011108	629.424805	-609.999817	1102.147827	547.013794	-533.687195	800.400269	745.570557	-500.773621	781.530334	713.789612	-536.876953	684.668274	699.629089	-587.754517	709.383423	732.313293	-712.532043	607.755249	713.095398	-792.334961	492.280182	733.158264	-775.150757	454.837708	700.220642	-860.731750	395.368835	690.894043	-882.306946	440.221466	731.368042	-1059.682739	318.664246	697.677551	-1125.647949	361.511200	638.999390	-1038.658691	176.079788	600.100586
3	0.015000	-418.449768	1007.002563	696.605408	-440.148163	1028.492920	444.446136	-578.298889	1103.119995	629.723633	-593.513977	1101.863647	547.430481	-515.150940	799.991760	745.344421	-482.101929	781.488403	713.335876	-517.138367	684.109985	699.682434	-567.223755	707.585327	731.991821	-692.149292	605.319092	713.113342	-775.983154	493.726410	733.479431	-759.653076	455.356934	701.171936	-846.313416	397.574799	691.007935	-868.123108	443.731262	731.270325	-1047.614258	327.308044	697.559265	-1112.210938	371.821808	638.970520	-1028.730103	183.424408	599.622314
4	0.020000	-401.499146	1006.494141	696.424866	-424.163696	1027.785034	444.007874	-562.929749	1103.193726	629.839417	-577.761414	1101.514648	547.860596	-496.623474	798.917236	745.343079	-463.456451	780.859009	713.438965	-497.663605	683.480469	699.684875	-548.087891	706.097046	731.846375	-672.099854	603.110901	713.086121	-759.568787	495.026306	733.870117	-743.543701	455.335419	702.915161	-831.681396	400.069427	691.120850	-853.330994	447.307953	729.322205	-1034.368896	334.870178	697.591309	-1097.307861	380.276672	639.111206	-1019.049011	192.356003	598.903931
5	0.025000	-384.320251	1006.374512	695.882202	-407.352936	1026.006836	443.878174	-546.268494	1102.665527	629.781921	-561.504944	1100.564453	547.877747	-478.408875	797.470398	745.516846	-445.501678	780.421387	712.988647	-478.373260	682.701843	699.743347	-528.373840	704.417114	732.940674	-652.191345	600.581238	713.506104	-743.257202	496.119476	734.282959	-727.634766	455.522614	704.503052	-817.096375	403.312714	691.235107	-838.396973	450.837708	727.397156	-1020.552002	343.065704	697.537048	-1082.569214	390.052032	638.959351	-1007.408020	199.209854	598.495850
6	0.030000	-367.405884	1005.472595	696.011475	-392.467743	1024.732666	443.315887	-531.119629	1102.079712	629.611694	-545.980469	1099.520752	547.986206	-460.563751	795.958435	745.871704	-427.886047	779.554138	713.130371	-459.188110	681.695984	699.964539	-509.868988	702.078674	733.802551	-632.690369	598.203125	713.882385	-727.090088	497.103485	734.671631	-711.439270	455.756012	706.536621	-801.194763	405.485443	691.630066	-823.347595	454.248901	726.075684	-1005.553589	349.794098	697.341248	-1067.217285	399.280273	638.851440	-995.622437	206.733307	598.007874
7	0.035000	-349.895691	1004.539063	695.550842	-376.771057	1023.259705	442.897797	-514.501099	1101.025879	629.351563	-529.836975	1097.806152	547.841248	-443.141479	794.695679	746.423950	-410.246368	779.116577	713.243286	-440.010986	680.257324	700.580627	-490.170197	700.793274	734.968506	-613.022034	595.496948	714.536194	-711.195679	497.920227	735.002869	-694.601685	456.599182	707.826599	-784.196411	406.801910	692.229431	-806.264404	456.467346	725.823486	-990.507813	357.157532	697.155029	-1047.316040	406.633820	637.882751	-983.117798	214.005783	597.456116
8	0.040000	-333.169312	1003.541382	695.205078	-361.856140	1020.744141	442.327484	-497.906128	1099.758545	629.060364	-513.667603	1095.938232	547.526489	-425.725708	793.418823	746.955444	-392.907318	778.087097	713.541870	-420.771820	678.537292	701.483154	-471.374237	698.208984	736.294739	-593.181519	592.506042	715.144775	-693.990967	498.088989	735.374084	-676.783081	456.918549	708.695740	-766.321350	407.476379	692.957031	-788.073669	457.839874	726.287354	-974.881592	364.170319	697.263733	-1030.191895	413.829803	637.276978	-969.506104	219.845016	597.118835
9	0.045000	-316.573853	1002.440491	695.267456	-345.402191	1018.336914	441.911896	-481.788147	1098.292480	628.747925	-497.563599	1093.921997	547.137207	-407.787811	792.148071	747.333679	-374.517059	776.446960	714.405029	-402.599182	676.065430	702.209595	-453.045990	696.350769	737.191895	-572.685730	589.061279	715.605774	-675.442810	497.501495	735.893066	-657.924805	456.300812	709.644043	-747.789551	407.723175	693.736450	-768.790894	458.697296	726.702820	-957.618286	369.442413	696.982727	-1012.256226	421.092041	637.385559	-955.459351	225.754593	596.592285
10	0.050000	-299.444885	1000.948792	694.783386	-330.066254	1014.916138	441.163635	-465.704926	1096.240479	628.494995	-481.618317	1091.420044	547.086548	-390.074371	790.310120	747.540161	-357.458038	773.694885	713.448547	-383.281677	673.680054	703.587646	-434.863403	694.002075	737.998596	-552.969788	585.822632	716.201050	-655.062927	496.058258	736.511292	-638.325623	454.424011	710.787415	-728.820984	407.756531	694.491516	-749.608154	459.478088	727.034973	-940.198486	374.954163	696.536194	-993.762268	426.881317	636.963745	-940.021423	230.755234	596.378540
11	0.055000	-283.402008	998.935547	694.963806	-314.925720	1012.051086	440.687134	-449.919220	1094.151489	628.208801	-465.858612	1088.388550	546.870972	-372.602051	788.282715	747.803040	-338.278900	772.502441	715.811646	-364.301208	670.977844	705.005737	-415.907623	691.750122	738.955627	-532.712891	582.690979	716.367371	-634.329773	494.172974	737.247437	-618.339905	452.266235	711.750244	-709.635559	407.790771	695.145874	-729.637573	459.874908	727.435974	-922.643066	379.504944	696.506165	-976.108276	432.950165	636.646545	-924.032959	235.379822	596.236389
12	0.060000	-266.523956	997.018860	694.302979	-299.411377	1008.384705	440.210419	-434.031799	1091.711182	628.015991	-450.102509	1085.545654	546.794189	-355.319153	786.052368	748.111145	-320.704834	769.993591	716.162476	-343.512756	668.573181	707.032410	-396.648041	688.154663	739.501770	-512.467896	579.248535	716.549744	-613.185608	492.009552	738.012756	-598.254028	449.894623	712.509827	-690.468018	408.165070	695.677612	-709.581116	459.953918	727.686279	-903.504822	383.159607	695.886353	-956.022705	436.372284	635.700989	-907.242981	239.553207	596.142456
13	0.065000	-250.628220	994.338135	694.141602	-284.355225	1004.994446	439.775269	-418.150665	1088.835449	627.976868	-434.193481	1082.712891	546.554504	-338.173981	783.605347	748.453308	-302.416962	768.101013	717.458069	-324.034851	665.835693	708.510437	-376.726166	684.444214	740.002563	-489.993347	574.504700	716.430176	-591.299133	489.001526	738.923096	-578.264465	446.306335	714.043518	-671.271118	408.289581	696.100769	-690.381653	461.349274	727.746948	-884.124329	386.423889	695.571533	-936.865173	440.353546	635.240540	-888.962952	242.888000	596.112854
14	0.070000	-234.213303	992.163330	694.077393	-269.082397	1001.912292	439.157196	-402.333496	1085.861328	627.853638	-418.661377	1078.990845	546.482605	-321.114807	780.928162	748.818481	-285.041473	765.966980	717.976990	-304.429840	663.322205	709.890442	-358.204254	681.782593	741.054321	-469.111847	570.559631	716.296143	-570.168213	486.917755	739.324951	-557.809998	443.812195	714.292542	-651.997498	407.574463	696.429138	-668.937927	461.104004	728.161499	-864.437622	389.775726	694.934326	-916.416138	443.961853	634.622314	-868.901733	244.340439	596.563293
15	0.075000	-218.054443	989.529785	694.155823	-253.493790	998.504089	438.782715	-386.537750	1082.074219	627.922607	-402.831818	1075.313110	546.419067	-304.089874	778.007141	749.195374	-267.712982	763.862122	718.182617	-284.698792	660.473877	711.150574	-338.774200	678.933594	742.847229	-446.868530	565.761047	717.716431	-549.710327	484.785828	739.664001	-537.253113	441.556641	715.249268	-631.648438	406.720581	697.422302	-647.872925	460.201721	728.227295	-844.052185	391.655548	694.568604	-895.268066	446.032501	633.856384	-849.910583	247.024063	596.726135
16	0.080000	-202.532288	986.503357	694.458618	-237.953918	995.445190	438.724213	-370.700714	1078.388062	627.970337	-387.418365	1071.536987	546.307312	-287.047485	774.828796	749.572998	-249.627686	760.788147	719.572327	-265.247498	657.088379	713.309998	-319.036224	674.387390	742.661804	-424.946533	562.163086	717.964294	-527.576111	481.780975	740.109009	-516.021423	437.916901	715.952881	-611.277344	404.683594	697.694824	-626.197266	458.884735	728.125183	-823.543579	394.226593	694.238342	-874.304443	447.856903	632.530090	-829.850281	248.147079	596.843506
17	0.085000	-186.473251	983.575439	694.328735	-221.757111	992.123596	438.438721	-355.003876	1074.304565	627.912720	-372.109131	1067.498901	546.307312	-269.935944	771.379395	749.940125	-232.455170	757.866516	719.479797	-245.313110	653.404297	714.424194	-299.217224	670.129028	744.492737	-401.630798	555.885132	716.888062	-505.025574	478.601624	740.538452	-494.055481	434.913330	716.292419	-589.319641	403.014191	697.570679	-604.360657	457.798553	728.558777	-801.398499	395.130066	693.539307	-852.448547	449.270905	631.511414	-809.035095	249.324738	597.382751
18	0.090000	-171.366440	980.701050	695.212830	-206.144943	989.179260	438.439301	-339.381226	1070.029907	627.906494	-356.915497	1063.428711	546.214294	-252.703476	767.645447	750.285645	-213.595535	754.734985	721.165222	-224.972351	649.829407	714.800354	-279.976807	666.575928	745.304626	-378.506866	550.717285	717.268616	-482.262482	475.319427	740.879150	-471.367676	430.798981	717.314209	-567.136658	398.560699	697.899658	-581.150269	454.968903	728.340759	-779.561707	396.569977	693.333252	-829.972839	450.194519	630.536743	-786.284363	249.065933	597.959534
19	0.095000	-155.307709	976.911804	695.129456	-189.950378	985.995667	438.033386	-323.841614	1065.443970	627.940125	-341.688354	1059.081787	546.386597	-235.298386	763.613281	750.598389	-194.194702	753.082031	723.718689	-204.275055	646.354858	716.795471	-259.028870	660.687439	746.223694	-355.064514	545.786926	718.242371	-458.860840	471.877655	741.152832	-448.571442	427.390045	717.231018	-544.867676	396.711365	698.307068	-557.998413	452.026215	728.623657	-756.995483	397.271027	692.841187	-806.687439	450.173676	628.955872	-764.611389	248.787827	598.690125
20	0.100000	-140.067032	972.924561	695.736145	-174.498917	982.553162	438.068970	-309.092743	1061.173462	627.892700	-326.745453	1054.744507	546.663757	-217.668961	759.269348	750.867249	-173.666870	750.674805	725.743591	-183.573151	642.939941	718.111633	-239.943283	656.482849	747.658386	-330.955872	539.489685	719.124146	-435.444977	468.381592	741.342224	-425.335022	423.867706	717.831787	-521.748474	394.762115	698.859253	-534.301025	450.122833	728.675781	-733.617920	397.341003	692.442261	-783.008850	450.001923	628.119385	-740.767395	248.823105	599.235840
21	0.105000	-124.592148	967.849792	695.002502	-158.994232	978.893677	438.040314	-294.238342	1056.637573	627.798889	-311.983124	1050.417603	546.969604	-199.763458	754.600098	751.081116	-155.014816	746.352356	726.934204	-162.749481	639.394531	718.350769	-219.055634	651.231445	748.364319	-306.186432	533.542358	720.355713	-410.635773	464.103821	741.777344	-400.922150	419.643707	718.090393	-497.433380	391.258209	698.925842	-509.926941	446.554077	728.950562	-709.563354	397.209259	691.957458	-758.847778	449.329590	626.788452	-717.366577	247.716873	599.853271
22	0.110000	-109.470467	965.107422	695.211853	-143.046112	975.153564	437.642517	-279.036346	1051.829712	627.765930	-297.934113	1046.106079	546.629456	-181.530182	749.591797	751.228821	-136.336304	743.063354	726.676208	-141.476654	635.596802	718.806213	-198.189377	647.507385	748.879822	-283.447937	527.014832	721.079956	-385.631897	459.721222	742.195862	-376.151947	415.262085	718.393433	-472.869019	387.873444	698.739929	-484.831482	443.149658	728.905457	-685.116943	396.708130	691.708740	-734.206421	448.397583	625.752136	-692.787292	246.093262	600.758301
23	0.115000	-94.712013	960.802429	695.572021	-128.504532	971.998474	438.671753	-264.647980	1047.082275	627.783936	-283.714996	1041.920288	546.972839	-162.917389	744.231018	751.299194	-117.537582	740.114624	727.374634	-119.736427	632.604126	719.668335	-176.882339	642.001099	748.538330	-258.560699	521.223816	721.926270	-359.161530	454.539459	742.882996	-350.648376	410.147400	718.444336	-447.819519	384.411499	698.279114	-459.170807	439.450684	729.119934	-659.860718	395.020416	691.191528	-708.423523	446.370270	624.776123	-666.360718	244.531906	601.836548
24	0.120000	-80.162987	957.526855	695.791748	-114.907883	968.644836	439.042114	-250.802795	1042.385376	627.852539	-270.041595	1037.648804	546.507507	-143.873352	738.504028	751.281128	-98.506149	737.154053	727.830078	-98.182953	629.166321	718.820862	-155.036163	637.431152	749.174438	-233.554001	515.085754	722.509644	-333.357819	450.330780	742.859985	-324.696289	406.181305	717.815308	-422.026154	380.798248	696.857544	-432.802429	435.857971	728.682556	-633.606140	393.924744	691.054443	-682.314270	443.887726	624.119507	-640.434387	242.032547	602.699707
25	0.125000	-64.793434	953.418884	692.862732	-100.100426	965.186951	439.821594	-236.881058	1037.760986	627.859253	-256.243408	1033.157471	546.190613	-124.310463	735.177551	751.018555	-79.326477	734.955505	727.330505	-76.261513	626.848450	718.209717	-133.362381	633.366577	748.844238	-208.258484	509.361816	722.790344	-307.981293	446.255096	742.562805	-298.440430	401.245697	716.364868	-396.079865	377.714661	696.679260	-406.350128	430.875000	729.011292	-607.253601	391.864349	690.719727	-656.797546	442.308594	623.740234	-613.420471	240.289291	603.238159
26	0.130000	-50.495075	950.070190	692.650146	-85.517509	961.232727	440.678558	-223.370377	1033.018799	628.164063	-242.763794	1028.820313	545.398621	-104.298714	732.619324	750.775024	-59.908459	733.894714	726.606506	-53.838409	625.424438	717.262146	-110.390266	630.914856	748.986938	-182.653244	504.359467	722.653564	-280.688995	441.701508	742.633301	-272.031708	396.951202	714.504089	-369.274078	374.353241	695.616760	-379.948181	428.953033	729.697449	-580.899902	390.541077	690.687866	-630.381836	439.315063	623.565308	-585.612000	237.279037	603.937500
27	0.135000	-36.780872	946.251343	692.085876	-71.379402	958.884644	439.759491	-210.646042	1028.379639	628.419434	-229.181717	1024.732544	544.927612	-83.751587	730.762573	750.457520	-39.613613	733.001831	725.020447	-31.394583	623.728821	715.729004	-87.367409	628.646912	748.692993	-156.988129	498.670258	722.639954	-253.026657	437.957336	741.936157	-244.175797	394.147430	714.104736	-342.997040	372.193573	694.883118	-351.975342	424.129547	727.961365	-553.447693	387.150757	690.504944	-603.175293	436.062653	623.735535	-557.603271	234.511810	604.175964
28	0.140000	-21.861485	942.519348	690.882385	-57.105717	956.060730	437.407410	-197.530106	1023.074341	628.861206	-215.057343	1020.705505	544.869934	-62.582535	729.540466	749.972961	-19.056978	732.310364	723.433105	-9.021763	623.616272	714.271423	-63.534088	626.095886	748.128540	-129.897583	494.543701	721.968445	-225.622665	434.905640	741.044250	-216.158661	391.369293	712.939758	-315.286713	368.658295	693.983582	-325.030334	422.427826	728.245117	-525.623779	385.404907	690.591309	-576.447998	432.520416	623.264038	-528.427185	231.178177	604.850891
29	0.145000	-8.918288	939.984009	692.460327	-42.752625	953.213318	437.531464	-183.634293	1016.981995	630.508667	-201.559402	1017.401306	545.087524	-40.705036	728.886230	749.228333	1.271090	731.533813	721.046631	13.992639	624.236023	711.960876	-39.918816	625.676086	748.765381	-104.262093	491.066467	721.123962	-196.780884	431.460175	740.111145	-187.713028	388.917175	712.303711	-286.978943	365.527039	692.869873	-297.584900	418.296356	728.151611	-497.339874	381.049194	690.495667	-549.112671	428.863342	623.797668	-499.360382	228.725296	605.109558
30	0.150000	4.448551	936.267822	692.696594	-27.324873	950.243530	436.626465	-171.711655	1011.975220	630.662476	-186.500885	1014.423279	545.758179	-19.000847	728.098389	748.760376	22.136974	731.525574	718.800659	37.311256	624.790894	709.695679	-15.729520	624.989441	747.491455	-76.276260	489.015930	720.239990	-169.829453	429.216705	739.053162	-159.249771	386.877777	711.533142	-259.184692	363.206573	691.770752	-269.135529	415.184601	727.336243	-469.068024	378.296844	690.543152	-521.726868	424.777954	624.141174	-469.358093	224.722946	605.120605
31	0.155000	18.135679	933.477661	692.919006	-12.768213	947.237427	436.889130	-155.488953	1007.313721	631.248718	-170.342545	1012.371765	545.935974	2.745301	727.542786	748.388550	42.790901	732.093750	716.237854	60.260143	625.928040	706.959290	9.214693	624.611389	746.354980	-48.945461	487.842773	719.869751	-140.546646	426.480408	738.222839	-130.322723	385.601410	711.735474	-230.582199	360.602386	690.377625	-241.228683	413.095154	726.838806	-440.301331	374.353699	690.636780	-494.351685	420.180206	624.535400	-438.452087	220.744919	605.053528
32	0.160000	31.950205	930.891357	693.692993	2.370334	945.202454	436.381134	-142.015503	1005.475952	631.440918	-155.181503	1011.385925	546.411682	24.748676	727.585449	747.932495	63.829361	733.417175	714.360718	83.110764	626.665955	703.548157	33.576984	625.271301	746.246094	-21.060406	488.336060	718.673035	-112.828819	426.084625	738.008301	-101.521957	384.453735	710.326599	-202.442245	358.596832	689.305725	-212.543900	411.001190	726.072876	-411.151550	369.124481	690.432190	-466.650238	414.919739	625.159668	-407.379211	217.215302	604.515076
33	0.165000	44.820492	929.225952	694.513672	18.099056	943.288330	436.427185	-127.254265	1005.392700	630.294006	-139.265167	1011.469299	546.612061	46.689190	727.936523	747.230591	84.195381	735.221863	712.337097	105.936218	629.470642	701.258240	58.417599	626.095886	745.264954	5.840171	489.749603	719.034241	-84.701485	425.795074	736.835876	-72.820313	383.674316	709.222229	-173.278381	357.200684	688.999023	-184.613190	409.310211	725.213562	-382.639709	364.846985	690.093201	-439.245911	409.139282	625.312134	-375.730347	212.967331	604.283997
34	0.170000	58.262775	927.824829	695.520020	33.501595	941.767273	436.475922	-111.222282	1006.724426	629.246887	-123.953461	1011.511841	546.147034	68.712563	728.976807	746.112244	104.586868	737.638062	710.674133	128.714890	632.186462	697.990906	82.767624	627.823669	743.954407	33.450840	491.596832	717.594971	-55.526669	425.502869	736.379700	-44.321316	383.594696	708.146729	-143.450302	355.607361	688.702698	-157.521194	407.322693	723.403870	-354.909546	360.823792	690.233398	-411.363068	402.849121	625.170044	-343.426086	208.972366	604.103088
35	0.175000	71.504013	926.741516	696.779541	49.421234	941.137329	436.046600	-95.908882	1007.518494	627.370789	-108.258568	1011.591675	545.134277	90.216209	732.113586	745.294250	124.379471	740.734192	708.135193	151.062637	636.164368	696.808472	106.607933	632.032593	744.349121	59.370930	493.464966	717.363831	-27.482248	426.038666	735.583984	-15.485291	384.546783	707.961121	-115.188919	355.523041	689.392456	-129.979675	406.037262	722.627625	-325.617615	356.384247	690.167847	-383.269440	396.707489	625.099976	-310.919739	204.150772	603.691528
36	0.180000	84.700768	926.614197	698.401855	64.778564	939.556274	437.067261	-83.394592	1008.939026	626.074158	-93.386566	1012.428223	544.477173	111.480042	735.486694	744.208618	144.515884	743.909363	705.753784	173.036575	640.580750	694.584290	130.261108	634.477356	743.463257	85.791237	496.566681	716.523926	0.469727	426.140991	734.035461	13.305534	386.211670	707.740479	-86.064812	354.130737	688.458984	-102.380081	404.779449	720.978088	-295.922546	350.701599	689.679199	-355.665497	390.398834	625.129272	-277.476959	199.459839	603.073975
37	0.185000	100.058670	927.703186	699.959656	80.987175	938.832581	436.343201	-67.595413	1009.409119	625.061829	-77.797867	1012.925842	542.823792	132.571762	738.696045	744.087097	164.113785	748.037964	703.155457	195.936752	645.434387	691.889587	155.082169	639.017456	742.531250	111.375679	500.407288	716.027649	27.524178	429.150055	733.690857	42.227482	388.426788	708.061523	-56.678967	354.242218	688.910706	-73.839905	404.594482	721.004761	-267.253296	345.008362	689.417847	-327.340668	382.984039	624.464661	-244.060394	194.678696	602.678650
38	0.190000	115.639587	929.280640	701.301331	96.644539	938.103882	437.328369	-52.596611	1010.009521	623.382813	-62.706989	1013.137512	541.193909	153.195114	743.795349	743.477051	183.304596	752.975830	701.360596	216.805832	650.410828	690.697937	176.541824	643.171204	741.530151	137.705200	503.753143	715.015381	55.246822	431.006134	732.883667	70.137482	390.215546	706.996216	-28.828636	353.747559	687.856873	-45.126507	404.924896	720.682800	-237.405548	339.131042	688.292053	-299.609406	375.184021	623.974243	-210.023926	189.754089	602.137878
39	0.195000	131.403229	931.189087	702.234558	113.456528	937.270996	436.774261	-37.799854	1011.064453	621.963928	-46.933800	1013.445557	540.151794	172.647736	747.456116	742.278198	202.014938	758.332764	699.991028	237.692490	656.808228	689.449341	199.288116	648.512451	741.186829	162.950912	507.489502	715.870483	82.102875	433.368927	732.287903	97.966873	392.482025	706.333252	1.341233	353.749725	688.051697	-16.869108	405.389954	720.875183	-208.022324	333.443848	688.072571	-271.123566	367.226105	622.755737	-175.244553	184.309875	601.922180
40	0.200000	145.381912	932.814575	702.975830	130.655884	935.987793	436.717743	-22.671097	1010.350281	620.915588	-30.692173	1014.445190	538.823364	191.711792	752.140076	740.332336	219.956329	763.793762	699.086426	259.523926	663.711304	687.585205	221.278488	654.527100	740.896118	187.461853	512.082947	715.042480	108.857574	436.892212	731.380371	125.642845	395.057251	705.771362	28.993179	353.465546	687.276733	10.521741	405.340179	719.992920	-178.916275	327.266083	687.326050	-242.915619	358.570160	621.924011	-139.932037	179.359604	601.625854
41	0.205000	159.973480	935.295898	703.524658	147.344330	936.594543	437.668823	-7.977034	1011.725281	619.996521	-15.059409	1015.180176	537.639099	210.373962	757.673645	740.162903	237.756866	769.734802	698.814758	280.569489	670.974548	686.416382	242.986008	660.911865	740.391663	212.920670	516.281372	714.065796	135.095566	439.483826	731.251221	152.813446	398.065948	704.860474	56.912289	353.359924	686.307678	37.018337	405.085480	718.455444	-148.843231	320.691681	686.242676	-213.833145	349.384613	620.814575	-104.992439	174.230499	601.083435
42	0.210000	175.061630	938.152222	703.963745	164.172928	936.980164	438.329132	8.136886	1013.266785	619.461426	1.375822	1016.562073	536.837097	228.408707	763.087891	739.211487	255.797745	775.622803	697.692200	299.957947	678.347717	685.246765	264.549927	667.447693	739.047180	237.349731	521.651550	713.636414	161.932907	442.421661	730.565674	179.373672	401.769470	704.996948	85.062035	353.440582	685.252563	64.483589	405.639313	718.162659	-119.191521	313.479004	685.469788	-184.898438	340.270050	619.652710	-70.215469	169.569122	600.489380
43	0.215000	190.178345	940.939148	704.525513	181.377472	937.200928	439.012787	23.623322	1015.514221	618.833557	17.820011	1018.236694	536.110474	246.527008	769.708618	739.549194	272.928406	782.232666	697.066528	319.894135	685.628601	684.771057	284.862732	674.153015	738.901428	260.136292	528.068848	713.106323	188.006607	445.423981	729.974854	205.760986	405.389038	704.528503	113.405891	353.715179	684.219360	91.291496	405.798553	717.259827	-89.253807	307.171722	684.329712	-155.660339	331.163452	619.004761	-33.990547	165.166779	599.503418
44	0.220000	206.016815	943.916138	704.994629	198.617599	938.455933	439.589478	40.258327	1017.773499	618.427063	34.540562	1020.305664	535.254089	263.827118	774.269287	738.849426	289.948883	788.729553	697.916382	339.508209	693.502625	684.706726	304.122009	680.791382	738.799683	283.550934	534.141479	712.249268	213.399582	448.476013	729.480225	232.919189	409.725433	704.705566	141.907333	354.191376	683.316040	117.984978	405.754181	716.726135	-58.574837	299.864197	682.937134	-126.324226	321.775665	617.450439	2.916808	160.457550	597.701660
45	0.225000	222.083069	947.385376	705.305847	215.645126	939.684998	440.120087	56.946636	1020.449951	618.077942	52.807522	1022.495056	534.355713	280.622925	780.912537	740.400513	306.644989	795.938354	698.157898	358.140533	701.428406	685.400024	323.349915	687.230042	738.632996	305.784576	540.838867	712.052979	238.194687	451.563049	729.083130	260.047943	414.043823	704.276367	170.529846	354.876831	682.650635	143.851181	404.963654	715.125671	-27.912731	293.614655	681.654663	-95.447144	311.818604	615.911621	39.152069	155.605026	598.467346
46	0.230000	239.509933	950.784607	705.703796	233.519440	941.773926	440.589691	73.068352	1023.659363	617.680847	69.113449	1025.545044	533.733276	298.249420	786.348755	741.916321	323.665039	802.163818	699.231140	377.360199	709.464905	685.967896	342.415222	693.554382	738.406860	326.990234	547.732666	711.939148	262.474854	454.670227	728.785217	286.040344	418.336304	704.518311	199.236877	355.779266	682.331116	170.753799	405.349335	715.350525	2.340029	287.009003	680.364258	-65.486671	302.010193	614.192505	76.691208	151.984818	598.857178
47	0.235000	256.314362	955.335022	706.184326	250.562943	943.934875	441.407715	89.874702	1026.992920	617.120361	86.704292	1028.763916	533.073181	314.276337	791.394043	743.180176	340.659943	807.889648	700.415344	396.010193	717.100830	686.794189	360.690308	699.878296	738.544312	347.668884	554.312988	711.546143	286.322937	457.782867	728.587769	311.020447	422.718292	704.893555	227.991928	356.906311	682.465515	197.304718	405.098419	714.986023	34.336372	279.973724	679.487915	-34.999184	292.363312	612.725586	112.962067	148.699966	598.698914
48	0.240000	273.286285	959.634521	706.223022	268.673645	946.343445	441.690582	107.225807	1030.423828	616.730835	104.139969	1031.609619	532.172913	331.858978	797.151062	743.332825	357.515289	814.602356	701.469971	415.041504	724.024170	687.454285	378.909607	705.893311	738.605652	368.542419	561.085693	711.462097	309.821869	460.886139	728.492371	335.947021	427.063751	705.241699	256.758453	358.265686	683.161865	223.509216	404.895050	714.803589	64.627220	273.163055	678.106934	-4.205183	282.557678	611.093872	150.684875	145.585754	597.283325
49	0.245000	290.110626	964.383057	706.376587	286.894440	949.292175	441.992188	123.643379	1034.284790	616.244690	121.105347	1034.740723	531.564331	348.012634	802.084351	744.520813	374.299103	820.682617	702.635315	432.953766	730.646606	688.886169	396.677948	711.804443	738.904114	388.548920	567.442139	711.294556	333.054535	463.965302	728.500427	360.773804	431.338379	705.537720	284.420654	359.141479	682.123413	249.277069	404.523926	713.968811	96.475632	265.954376	676.855469	26.410547	272.877594	610.098022	188.022079	142.447311	596.993408
50	0.250000	307.503357	969.364319	706.509888	304.678406	952.304260	442.142761	140.945801	1038.005005	615.815491	139.534805	1037.490601	530.940247	365.312866	807.088623	744.858459	392.105347	825.684448	703.552795	451.084656	736.707703	689.703796	414.291595	717.695862	739.266541	408.604797	573.609131	711.288757	356.103790	467.005585	728.613403	385.467590	435.513062	705.761230	313.433228	360.624390	683.023010	274.632751	403.879944	713.215271	126.977402	259.678131	675.795044	58.401569	262.693695	608.192505	225.550873	140.047104	596.375427
51	0.255000	324.934540	974.775146	706.556580	322.616028	955.421997	442.564972	158.288651	1041.662598	615.165833	156.377502	1041.541504	530.512695	382.222748	811.730469	745.545105	408.362946	831.797974	705.517517	469.127533	743.318665	690.061340	432.305328	723.569031	739.382263	427.761505	579.206543	711.188110	379.052582	469.992218	728.832703	410.012299	439.567902	705.899170	340.358551	361.418457	682.302612	300.297241	402.929565	712.600098	159.482025	252.498810	674.621277	90.750160	252.932983	606.702454	262.592529	137.972244	595.420349
52	0.260000	342.048950	979.749634	706.738403	341.141632	958.681274	443.081879	175.572647	1045.340576	614.828857	175.158646	1045.391968	530.122375	399.197632	817.112671	745.579529	426.283386	837.943726	705.838257	486.951752	749.495422	690.782471	450.400208	728.514221	739.731140	446.889862	584.378357	711.268188	401.983765	472.910431	729.159851	434.410309	443.496399	705.948364	368.831329	363.432556	682.612122	325.895538	401.897003	712.033325	192.646194	245.796967	673.336243	124.140007	243.294022	604.692200	300.234497	135.890778	594.708008
53	0.265000	359.332336	984.985474	706.659363	360.036255	962.584961	443.378418	192.849091	1049.751465	614.221802	192.769196	1049.617676	529.507080	417.818878	822.289734	746.988647	443.865204	842.824158	707.637329	504.627655	755.059631	691.433533	467.451721	733.810181	740.267517	464.845856	589.261230	711.733154	424.980225	475.745483	729.596252	458.681244	447.308502	705.917236	396.116272	364.766510	682.395447	352.046570	401.772461	712.703979	223.606445	239.688522	672.803650	156.913452	234.117432	603.672485	337.501404	134.634689	593.726746
54	0.270000	376.708527	990.046265	706.628723	378.398132	965.454346	444.516754	210.843353	1053.890503	613.631592	211.873901	1052.742188	528.971008	434.616028	827.457397	747.229553	461.540161	848.465027	708.627502	522.767395	760.287842	692.654968	485.593781	739.183777	741.417603	482.975098	594.060791	711.953979	447.307343	477.467102	730.154358	482.859100	451.031006	705.825012	422.847473	365.506744	682.214966	377.744446	401.347504	712.520813	256.594208	233.444107	672.075195	189.968552	224.978683	602.634033	375.348419	133.704559	592.460999
55	0.275000	392.341797	995.585266	706.018860	396.852173	968.884033	445.401550	228.745804	1057.854126	613.151611	229.218704	1056.632324	528.678162	451.864624	832.655762	748.076660	479.623474	853.900024	709.123779	540.570923	765.393188	692.758362	503.078522	742.980042	742.259888	500.712036	598.560669	712.163574	469.464233	479.674805	730.445496	506.987854	454.704742	705.699890	450.083832	366.971802	681.653625	403.390289	400.576660	712.824829	289.694061	227.324860	671.204468	223.362213	216.034073	601.826355	412.314117	132.637238	591.928223
56	0.280000	409.756958	1000.398499	706.269470	415.745422	972.230347	446.259125	246.460922	1061.959229	612.903564	248.299835	1061.081543	528.469421	470.198547	837.433350	749.184998	497.743408	858.017517	710.555725	558.254089	770.927246	694.587158	520.478271	748.146179	743.185730	518.413391	602.444702	712.573181	491.715607	481.612396	730.729553	530.703857	457.860321	706.767090	476.954529	367.901154	681.993958	428.122711	398.634735	711.411011	320.760345	221.700638	671.313171	256.921387	207.581223	600.910156	449.793671	132.318008	590.534790
57	0.285000	427.296478	1005.315857	706.746521	434.120148	975.976563	446.818085	264.439850	1066.496338	612.429810	266.504364	1065.392700	527.796326	488.354431	840.956421	748.604248	515.373230	863.536011	712.003784	576.297791	774.970337	695.543274	537.954224	752.880127	743.784790	535.269714	605.854309	713.301392	513.412109	483.062775	731.107361	553.015442	461.699432	707.184082	504.004456	369.324463	682.946411	453.487885	397.575134	711.951843	355.319489	215.180878	670.781677	290.650909	198.984818	600.764160	486.918854	133.123169	589.304016
58	0.290000	444.972229	1010.341980	706.886536	452.807312	979.170593	447.571808	282.806274	1070.931396	611.838074	285.901520	1068.789917	527.146667	504.989136	845.962585	749.883728	533.743469	867.615417	712.558411	593.817749	779.353455	695.388184	555.373596	756.184021	743.921997	552.110535	609.367798	713.780396	534.538086	484.294647	731.406982	574.926941	465.307587	708.283813	529.661865	369.733368	682.389709	478.757538	396.772736	712.657776	388.830627	208.936768	669.743103	324.450378	190.640793	600.229980	523.316101	133.957306	588.124451
59	0.295000	462.921265	1015.437256	707.096863	471.291870	982.290283	448.401428	301.339264	1074.607666	611.313904	303.852539	1072.589600	526.924866	522.514709	849.417480	750.165100	551.572144	871.923889	713.221497	611.332703	782.803345	696.158386	572.477600	760.503052	744.096375	569.036011	612.714783	714.232727	555.168213	485.317169	731.640320	596.626221	468.703949	708.458862	556.247559	371.811707	684.039917	503.732544	395.805450	713.289429	421.830658	203.561066	670.270752	358.901062	182.763168	599.757935	559.639954	134.613831	586.765869
60	0.300000	481.878540	1019.961792	708.378601	489.482178	984.709595	449.328430	319.634705	1078.580811	610.980530	323.115356	1076.848022	526.607483	540.084106	853.253357	749.627686	568.076477	875.188599	715.693176	628.712341	787.167175	697.774658	588.862366	763.999390	744.892639	585.327148	614.983765	714.636353	575.377136	486.139404	731.819397	617.693726	470.266418	708.044556	581.444153	372.947968	684.286377	528.227844	394.577362	713.768677	456.428467	199.066727	670.033691	393.072144	175.156464	599.544983	595.640381	136.260345	585.186401
61	0.305000	499.718170	1023.863647	708.770935	508.360718	987.546265	450.032196	337.869781	1082.928589	610.356445	339.844666	1079.100708	524.471558	555.472473	856.184509	751.845947	586.689331	879.093933	715.692932	646.338196	789.827209	698.648560	605.405640	766.993713	744.900085	601.858826	617.498962	714.744080	595.239380	486.770538	731.956116	638.860901	473.674438	708.912048	606.561829	373.244781	684.571838	552.347839	393.421844	714.145569	490.303162	195.093124	669.542236	427.656860	168.211746	599.735596	631.887146	139.305267	585.036743
62	0.310000	517.234802	1028.034058	708.894897	527.186768	990.567688	450.588898	356.630096	1087.112915	609.767639	359.062042	1083.275024	524.886353	573.392029	859.313782	751.508301	604.139099	881.528992	716.523010	663.580261	792.523071	699.757263	622.114136	769.388428	744.563904	617.456787	619.511780	714.923767	614.829651	487.219635	732.062500	659.465881	476.842468	709.984253	631.172668	375.102875	685.813049	576.268372	392.292572	714.500671	523.568359	190.422806	668.854431	461.697968	161.142746	599.484436	667.186279	141.942474	583.692078
63	0.315000	534.347534	1031.610229	708.838013	545.704346	993.415466	450.989105	375.538391	1090.491577	609.240540	379.428040	1086.506714	524.240967	590.170776	861.348572	750.896118	620.567383	884.365601	719.346924	680.112000	795.302979	701.649048	637.443787	771.958679	745.491638	632.960266	620.983154	714.885498	634.222595	487.495850	732.150513	679.221863	477.565613	710.177002	656.070374	375.696198	685.411682	599.924622	391.027344	714.647827	556.619568	186.533951	668.767395	496.088867	155.173706	599.722534	701.592102	144.573471	583.209167
64	0.320000	552.132446	1035.406006	708.817322	564.452454	995.765137	451.657593	394.066864	1093.769287	608.638855	399.182312	1089.844849	524.020813	606.041565	863.398499	753.069580	638.660156	886.004395	719.721497	697.225830	796.962830	702.099792	653.588257	773.120178	744.193176	648.462769	622.216492	714.516663	653.492798	487.608246	732.232117	697.874146	478.324036	708.780518	680.090637	377.014618	687.505920	623.394104	389.713501	714.913147	589.209290	182.567245	668.925720	530.154236	149.496719	600.287964	736.802734	148.704315	582.674255
65	0.325000	569.734314	1038.782593	708.953613	582.796021	998.831421	451.843048	412.294769	1097.097534	608.112488	417.911652	1093.482422	524.174622	622.837097	864.154663	752.755981	655.690857	887.965271	720.967712	713.584412	798.534485	703.828735	668.961121	774.665833	744.511047	663.657776	622.653870	714.342651	672.714844	487.565979	732.319214	718.889954	481.439240	711.436401	703.802673	377.528870	688.245178	646.863770	388.521118	715.734924	622.064636	179.809296	669.108948	563.914490	144.322235	600.427917	770.291870	152.871094	582.945984
66	0.330000	587.245117	1040.862915	709.028564	601.076233	1001.365967	452.286224	430.706848	1099.993530	607.488770	436.656219	1096.971558	524.045044	638.863281	865.678772	753.301086	672.463257	889.487305	723.348694	730.252014	799.141479	705.032288	683.849609	775.264465	744.474304	678.666565	623.572815	714.250061	691.963379	487.378143	732.423828	737.890076	483.483002	711.775024	727.715637	378.680328	687.587402	670.032104	387.157959	716.072021	654.129028	177.386993	670.402954	597.091614	139.601898	601.349304	802.742554	156.783844	582.215698
67	0.335000	604.944946	1043.129517	709.102966	619.285645	1003.832153	452.496979	446.238464	1104.213745	605.594727	455.681213	1099.736206	523.648926	654.272095	866.936890	754.684570	689.922546	889.519836	724.283081	745.994751	799.253296	707.280640	698.786255	775.556702	744.550964	693.529846	623.110657	713.993042	711.044250	486.764404	732.279297	756.946838	483.824158	711.147095	751.093933	379.758118	688.502014	692.990601	385.738129	716.237061	686.319031	175.290176	671.153992	629.709595	135.148102	602.446228	835.340820	161.134308	581.862183
68	0.340000	623.068115	1045.680176	709.478821	637.357361	1005.766724	452.840118	464.468414	1106.250000	605.639099	474.228546	1102.576172	523.216309	670.840332	867.001404	754.257019	705.918396	889.362976	726.619080	761.659607	799.038635	708.010132	713.926941	775.375244	744.904236	708.280518	622.749512	713.639221	730.293396	486.129272	732.213257	776.079529	484.184448	710.348694	774.088318	380.255615	688.913574	716.098022	384.849213	717.165344	716.941162	173.988129	671.203308	662.390686	131.666229	603.211121	865.813965	165.104431	581.015442
69	0.345000	640.174500	1047.214355	709.535461	655.753479	1008.353760	452.710876	482.446136	1108.411987	605.217407	492.701233	1104.834839	522.940735	685.536499	866.681152	755.574951	722.757996	889.130310	726.858521	777.003418	797.228333	710.066711	728.346863	774.086609	744.914124	722.909485	622.602417	713.468628	749.585510	485.526031	732.149841	794.998779	484.781586	709.687805	797.066101	380.840820	688.696289	738.944336	383.907715	717.444397	747.948547	173.011429	671.897705	694.285461	128.505051	604.403931	896.252136	169.785172	581.666016
70	0.350000	657.750549	1048.123291	709.485229	673.976135	1010.098816	453.196838	500.453979	1110.422363	604.935242	511.085754	1106.989868	522.393921	701.432129	865.231567	755.819214	737.560791	887.897400	729.423523	792.291748	796.016479	710.402954	742.649353	772.853027	745.941406	738.080627	621.678406	713.108582	768.954285	485.000519	732.209229	814.343689	486.647064	709.789246	819.025635	382.215393	688.256653	761.386169	382.919373	717.324524	777.330933	172.209076	672.369019	725.459961	125.844963	605.332703	925.529358	173.418457	581.808411
71	0.355000	674.896606	1049.487549	709.458618	691.755798	1011.546326	453.477203	518.144348	1112.199951	604.918335	528.943604	1108.967896	521.944824	716.137817	864.229065	757.378845	753.761536	886.885681	729.286255	806.575806	793.776489	712.259277	756.979065	771.500916	746.900330	753.226746	620.403076	712.167908	787.916504	484.701416	732.123108	833.527405	488.216827	710.258911	840.895386	383.102203	688.480103	783.583984	382.222839	717.047729	806.486450	171.679825	673.140137	755.526917	123.564789	605.815613	954.468750	178.250626	582.727600
72	0.360000	692.317688	1049.885986	709.522034	709.908752	1013.474487	453.833160	535.940857	1113.388794	604.831360	547.033997	1110.336548	521.656677	731.415527	863.484985	756.754395	768.651489	885.025269	730.556335	821.463928	791.212952	712.663025	771.107727	769.662292	748.378479	767.866760	619.437195	711.119995	806.499756	484.346130	731.697876	851.990601	488.504578	709.687561	862.370300	383.865570	688.437195	804.717102	382.392578	717.475159	834.381348	172.161530	673.793884	785.140320	121.655243	606.850098	982.398865	182.241516	583.654358
73	0.365000	709.322327	1050.268188	709.541016	727.504211	1014.235962	454.548492	553.146484	1114.685059	604.689819	564.946106	1111.307861	521.200134	745.767944	860.754944	758.455200	783.882874	882.402710	730.401062	835.611633	788.351868	713.703674	785.369202	767.522278	749.581787	783.385376	618.309692	710.375732	824.703796	483.865234	730.966064	869.745422	488.231873	708.900696	883.227905	384.468658	688.504272	825.447754	381.762665	717.632263	861.017334	171.529404	674.631592	813.472839	120.488869	607.209167	1008.928040	186.201126	584.302612
74	0.370000	726.643311	1050.335205	709.719910	745.119385	1015.737915	454.883118	570.483826	1115.575684	604.951477	582.181396	1112.498291	521.168701	761.416809	859.786011	757.906921	798.805481	879.998413	730.149414	849.908691	785.827820	715.183960	799.713074	764.846252	750.553284	798.736694	616.904358	709.787659	842.695190	483.211975	730.191711	888.184509	488.925964	709.352478	903.813721	385.264496	688.375122	845.583618	381.274994	717.531616	887.089111	171.489136	675.178467	840.787781	118.845200	607.684448	1034.297363	190.309280	585.502502
75	0.375000	743.591370	1049.771240	710.134521	763.394409	1016.789429	455.100128	587.565796	1115.657593	605.280212	599.852844	1113.535645	521.108276	776.245850	856.719055	759.558472	813.734863	876.929504	730.546570	864.155334	782.405151	715.300476	814.393616	762.364502	752.150208	813.865845	615.773804	709.102051	860.501770	482.308136	729.017761	905.615051	489.643402	708.490112	923.682800	385.717346	688.307312	866.026123	380.342529	716.542908	911.785950	172.115494	675.687317	866.905640	118.185577	608.312378	1059.166626	193.017670	586.462830
76	0.380000	760.681091	1049.059326	710.149353	780.972961	1017.472839	455.418732	604.780334	1115.784180	605.922913	617.500000	1113.250122	521.080017	791.765625	854.484253	759.292786	829.138367	873.747986	729.847778	878.169006	778.641052	716.162170	828.434082	759.775146	753.855469	829.512329	614.476440	708.464417	878.488953	481.511383	728.336975	923.290039	489.776550	707.882141	943.285339	385.980499	688.046997	886.106873	379.487122	716.057983	935.271667	171.819260	675.859497	892.057861	117.035095	608.806091	1082.656006	195.718170	587.340271
77	0.385000	777.774536	1048.258911	710.409119	798.754272	1017.591003	455.683838	621.645386	1115.250366	606.304993	634.283569	1114.028564	521.863403	807.029053	851.952271	760.514465	843.812805	870.860229	730.099670	892.337463	774.551392	716.776306	843.083862	756.893860	755.517395	845.056885	612.648926	707.647522	896.496460	480.805206	727.641113	940.999207	489.906647	706.698547	961.700256	385.048279	686.397095	905.516357	378.569183	715.547119	957.767822	171.495987	676.138916	916.115723	116.267990	608.600525	1105.455200	197.969376	588.887634
78	0.390000	794.278442	1046.964722	710.843506	816.931091	1018.552734	455.765381	638.449707	1114.810181	606.506470	651.036072	1113.907227	522.470520	822.385376	849.491028	761.554871	859.107422	867.460876	730.176941	907.100403	770.823853	716.779968	858.629150	753.604492	756.668396	861.282471	610.682983	707.318909	914.400452	479.941833	726.906372	958.699524	489.425049	705.747742	981.400269	385.341156	686.481995	924.661133	377.824829	715.205994	978.887878	170.978073	676.222534	938.894653	115.166817	608.848633	1126.989014	199.678024	589.617981
79	0.395000	810.874756	1045.154175	710.954102	834.704224	1018.101563	456.041779	655.342346	1113.578613	607.042236	667.526245	1113.604004	523.428284	838.663940	846.671265	761.751953	874.799988	863.858521	729.562073	921.687134	766.744812	717.100586	873.559204	750.479126	757.872070	877.552917	608.413025	706.960388	932.143982	478.887726	726.100952	976.371704	488.614349	704.844910	1000.195984	385.384888	686.436584	943.369812	376.812988	714.559631	999.358704	170.414154	676.101440	959.158203	113.971893	609.193542	1147.479980	200.246338	589.839294
80	0.400000	825.772888	1043.088745	710.210815	852.712036	1018.418945	456.727692	672.295654	1111.951660	608.235779	685.252930	1112.482178	523.964233	854.344971	842.662476	763.252686	890.654907	860.222717	730.574341	936.511780	762.960938	717.142273	889.318604	747.511230	759.552368	893.997681	605.682800	706.651062	949.825378	477.813263	725.464844	993.878967	487.786713	704.138611	1018.541870	384.770538	685.887878	961.645264	375.901276	714.022156	1018.823486	169.307510	675.998901	979.826782	112.513786	608.934021	1166.694336	200.279251	590.052734
81	0.405000	842.132324	1040.904175	710.638977	870.181641	1018.197998	456.974365	687.101685	1110.592407	607.584473	702.174011	1111.656494	524.325378	871.531311	839.659363	763.711426	906.688232	857.137329	731.076538	952.411682	758.530334	716.787537	905.296814	744.134521	759.567200	910.337585	602.863098	706.015442	967.181335	476.483704	724.720947	1011.133362	486.755310	703.351074	1036.289307	383.783112	685.230286	979.477844	374.769348	713.455017	1037.540283	168.402771	675.696533	999.200317	111.329826	608.435364	1185.216553	200.185837	590.540894
82	0.410000	858.772339	1038.723511	711.130432	888.371216	1017.248108	457.533691	703.952637	1108.645630	608.250244	719.014465	1109.973877	524.998230	887.610657	836.746643	763.533936	923.193359	853.699524	730.689514	968.867310	756.357910	717.265015	921.850891	739.890686	759.192444	926.663635	600.398071	705.627197	984.097107	474.833282	723.657288	1027.798584	485.070251	702.051270	1053.534546	382.554962	684.408447	996.948242	373.466766	713.023682	1054.215088	166.363968	675.268677	1016.914001	109.117950	607.507507	1203.059326	199.137405	590.680298
83	0.415000	875.021667	1036.061035	711.838989	905.834717	1016.543457	457.941284	722.629517	1105.317505	610.233826	735.816772	1108.080078	525.561279	904.725891	832.916748	764.092529	940.329895	850.074890	730.834045	985.533813	752.614014	716.731018	938.640808	737.606689	759.106873	943.017578	597.642029	705.472900	1000.608398	472.296295	722.655823	1044.486938	482.429291	700.801636	1069.262085	379.528992	682.277710	1013.787170	371.114105	712.661682	1071.403809	164.856583	674.708191	1034.243042	107.033981	606.705750	1220.093628	197.741653	591.381226
84	0.420000	890.933594	1033.409424	712.367371	923.457214	1015.382324	458.557526	737.651367	1102.741577	609.945923	752.420715	1106.585449	526.593323	920.794922	829.957825	763.553772	957.354980	847.402954	731.235107	1002.990784	750.857727	716.901489	955.263062	733.288452	757.377686	959.537048	595.275696	705.432068	1017.327026	469.993622	722.991089	1061.385376	479.931396	700.102844	1086.476196	377.972137	682.637573	1030.025024	368.254120	712.406006	1086.569702	161.806992	673.877563	1049.988892	104.547173	606.520386	1235.677612	195.099655	590.885986
85	0.425000	906.884460	1029.688110	713.214966	940.978943	1014.060669	459.136230	754.136353	1099.658813	610.595764	769.320679	1104.285400	527.486206	937.506470	827.310242	763.236267	974.284119	845.112671	731.419922	1020.731445	748.080566	716.012817	972.657776	731.311035	756.919800	976.153625	593.179016	705.347107	1033.638062	467.795898	723.022095	1077.705933	477.145325	699.473206	1102.385742	374.889130	681.568481	1045.891846	365.956818	711.672729	1101.796265	159.137634	673.211548	1065.129639	101.677963	604.422180	1250.783936	192.368683	590.253662
86	0.430000	923.410278	1026.218872	713.967834	958.749390	1012.023010	459.515686	770.619934	1096.391602	611.636292	785.677307	1101.071533	528.360718	954.436523	823.748840	762.729187	991.425171	842.967773	732.036560	1038.528564	745.953613	716.175842	989.840698	728.576172	755.227234	992.541870	590.607849	704.853760	1048.891479	464.279510	721.824829	1092.922607	474.063538	698.695313	1117.478271	371.490875	681.499878	1061.308350	362.927307	710.563843	1116.166748	155.954788	671.974609	1079.080444	98.366409	603.986816	1265.185303	189.372543	590.748413
87	0.435000	939.527222	1023.162048	714.805847	976.482788	1010.055603	460.025299	787.274048	1092.360718	611.766357	802.302612	1098.309692	528.780884	971.706421	821.163818	762.009399	1008.807251	840.191467	731.598022	1056.448486	744.848633	715.977905	1007.180908	726.386108	754.431030	1009.141907	587.994629	704.519226	1064.612793	460.190460	720.886169	1109.205078	470.254333	700.291809	1132.459473	367.975372	681.339661	1076.188477	359.249023	710.716064	1129.929932	152.232849	670.891052	1092.111572	94.420906	601.998901	1278.533203	185.093735	588.802429
88	0.440000	955.508789	1019.310730	715.892395	993.887024	1007.933167	460.529572	804.092407	1088.432129	612.401367	818.755920	1095.426147	529.554688	989.263184	818.832886	761.356384	1026.141846	838.340698	731.458008	1074.334839	743.475220	715.097900	1024.492920	724.422852	753.096375	1025.877930	584.647644	704.319214	1080.013062	457.065308	721.798462	1124.534424	466.389160	699.462402	1147.510864	363.739380	680.291870	1090.471436	354.614136	709.451294	1142.109497	147.746262	669.887634	1104.533813	91.074387	601.217896	1291.267944	179.986298	587.755371
89	0.445000	972.030579	1015.839233	716.396118	1011.265381	1005.225952	461.210876	820.921204	1084.373291	613.090942	836.146973	1091.193848	529.606262	1005.928101	816.788452	760.666931	1043.744019	836.657104	731.933044	1092.226929	741.573853	714.042480	1042.015381	722.849976	751.617554	1042.912964	581.732178	704.366272	1094.815308	452.822388	721.119995	1139.652832	460.948639	698.156860	1161.579834	359.111969	680.283325	1104.670288	351.016174	708.998840	1154.798584	143.276703	668.725952	1115.402588	86.995956	600.197388	1303.204224	175.102707	586.312622
90	0.450000	988.694885	1013.083557	717.100281	1028.273804	1002.248535	461.800385	837.362610	1079.386597	613.231018	852.442627	1087.616211	530.087952	1023.096680	815.256348	760.084961	1061.223511	835.218018	731.832458	1110.234741	739.902161	713.489502	1059.293945	719.414185	748.558655	1058.981689	578.325439	704.672913	1110.162598	447.929779	720.915039	1155.084229	457.427155	700.167725	1175.384399	353.629974	679.533691	1118.285767	346.230743	708.650635	1166.146362	138.851227	667.653564	1126.119019	82.759781	599.172668	1314.502197	168.890335	585.129578
91	0.455000	1005.120300	1009.469177	717.983459	1045.805786	999.481140	462.423370	853.782776	1074.841431	613.095703	869.480957	1083.302368	530.097900	1039.833252	812.015625	758.872192	1078.888550	833.433289	731.870667	1128.286987	737.799805	713.058533	1077.038940	717.464172	747.539307	1076.636963	574.669556	704.902161	1125.452393	444.640930	722.203918	1169.895874	452.039276	698.832825	1189.094482	348.422882	679.203247	1132.025391	341.782043	707.989197	1177.240601	133.817093	666.637390	1136.082764	78.612999	597.938477	1325.163452	162.568420	583.253662
92	0.460000	1021.962036	1006.254333	718.821228	1062.470093	996.088379	462.840698	870.476013	1069.829346	613.224548	886.106201	1079.082153	530.306580	1057.998169	809.028381	757.802185	1096.926270	830.572388	731.645630	1146.315674	735.998657	712.423218	1094.855713	715.271301	746.596313	1093.364258	570.775818	705.343994	1139.503418	437.591217	719.707092	1184.840942	446.562744	699.192139	1202.276489	342.680054	678.515442	1144.872559	337.277924	707.585510	1187.503662	128.567978	665.645752	1145.609985	73.471115	597.015381	1335.639771	155.925156	581.352173
93	0.465000	1038.980835	1003.040405	719.723206	1079.832764	992.382385	463.349579	887.058350	1064.940674	613.438293	902.832947	1074.449829	530.483337	1074.931885	806.432861	756.559692	1114.726074	827.697083	731.116150	1164.106812	733.454590	711.267761	1112.072510	711.581177	744.067566	1109.845215	566.230652	705.595581	1154.404175	433.682678	720.363770	1200.233032	441.083557	699.941772	1215.573120	336.538422	677.825317	1158.129639	331.343292	706.788025	1196.879150	122.754349	664.316284	1153.535522	69.851997	595.302124	1345.014771	148.286240	579.723755
94	0.470000	1056.178955	999.682007	720.412598	1096.748291	988.322205	463.781708	903.539612	1059.569824	613.144897	919.427551	1069.341797	530.568665	1092.881226	803.638245	755.885193	1132.119507	825.427063	731.564514	1181.941650	730.755005	710.538879	1129.690063	709.304077	742.608154	1126.737183	562.349609	706.280029	1168.958740	427.665771	720.026306	1213.765991	433.854797	696.775513	1228.523560	330.722687	677.495728	1170.998291	326.956146	706.779297	1204.785400	119.910439	663.619690	1159.608154	70.583817	593.332153	1353.445068	139.614151	578.849670
95	0.475000	1072.983154	995.904602	721.637695	1113.381226	984.450928	464.422333	919.998413	1054.230591	613.241028	936.003906	1064.031982	530.729370	1110.401978	799.023438	754.877319	1150.595215	820.593933	730.820923	1199.413086	726.294006	709.161316	1146.950928	704.948181	741.197815	1143.729126	557.200317	706.767212	1183.602783	423.349365	719.712524	1228.483765	428.669769	697.900879	1240.800415	324.607025	676.563354	1183.624512	320.335388	705.457581	1210.667847	118.214432	662.763000	1165.751953	72.106728	591.270752	1360.392212	129.962814	577.369019
96	0.480000	1089.723999	992.646790	722.760437	1130.222534	979.762451	464.929321	936.029358	1048.793701	612.883911	952.564026	1058.703613	530.784119	1128.045898	795.643860	754.227173	1167.518799	817.714722	731.141968	1216.724365	722.579834	708.508545	1164.167725	701.407898	740.598267	1160.027100	552.411804	706.921143	1198.107788	417.674011	719.565674	1243.787842	423.201752	698.765503	1254.042236	317.715393	674.674866	1196.304688	315.533051	704.342102	1216.990112	114.615288	661.833618	1171.464355	72.223190	588.978699	1368.116333	118.041298	574.714966
97	0.485000	1106.873779	988.076904	723.474243	1146.758301	975.465637	465.427246	951.758240	1043.418091	612.612732	968.851013	1052.928711	530.634338	1144.961670	790.841553	753.885681	1185.446533	812.059753	730.348450	1233.708984	717.904297	707.824646	1180.898193	696.719666	739.423950	1176.683105	547.126221	706.313782	1212.481323	410.937042	717.555237	1259.110840	417.161163	697.061890	1266.497681	312.290527	673.396790	1209.142334	310.069427	702.418945	1222.871216	111.017303	659.089294	1176.290649	73.054001	586.408569	1376.204102	105.326614	572.219543
98	0.490000	1123.491333	983.565796	724.034119	1163.351440	970.341858	465.961121	968.402466	1038.146973	613.005493	985.747437	1047.347412	530.537292	1161.380127	786.414734	753.314087	1201.044678	808.320984	729.770508	1249.950073	713.006958	707.601807	1197.162720	691.613464	739.238525	1192.621826	542.237427	705.567505	1227.433960	406.487244	716.370422	1274.195313	411.072693	696.348694	1279.183472	306.391907	670.984009	1221.702271	305.159943	700.132263	1229.686401	109.430359	657.055298	1180.371460	75.203445	584.345947	1383.044678	95.310669	569.979309
99	0.495000	1139.267456	978.693054	724.360413	1179.754761	965.514282	466.646790	983.426636	1033.175049	613.012573	1001.398071	1041.682495	530.316711	1178.077515	781.040955	754.190247	1217.799683	801.804688	729.097229	1266.347778	707.767273	706.698059	1214.105225	686.254272	740.148560	1208.687500	537.251221	704.859497	1243.161011	404.237518	716.105164	1289.967529	406.454590	696.157532	1293.491455	302.244141	669.323975	1234.394043	301.447510	696.598145	1236.674683	109.303940	654.990540	1184.605469	77.206474	583.160156	1388.107788	85.690155	566.911621
100	0.500000	1154.047363	974.119141	724.620850	1195.594116	959.860718	467.513885	998.225281	1027.977905	612.979736	1016.649048	1035.912964	530.058289	1194.789307	777.203247	756.595093	1232.748169	799.036865	729.797485	1281.826294	703.700623	707.778259	1231.986572	682.906616	743.755249	1224.275269	532.979004	704.764221	1259.356323	403.289093	715.013123	1306.218506	404.547211	694.887085	1306.919189	300.896118	668.287354	1248.007080	300.957550	694.602600	1242.966553	110.707359	653.373779	1188.501587	79.991074	582.695618	1392.587891	78.927467	564.239319
101	0.505000	1168.819092	969.204285	724.119812	1211.673828	954.451233	468.586029	1011.150391	1023.450317	612.565125	1031.006958	1030.400635	529.719177	1211.239746	775.380371	759.746277	1248.459106	796.348450	731.711121	1297.842041	702.474487	710.970581	1248.975342	681.215027	748.258545	1239.412720	530.322266	704.662781	1276.922119	403.321411	714.679565	1323.484497	403.962158	693.802795	1320.877319	299.607910	666.917664	1263.062500	303.622131	696.123718	1248.057617	110.714439	652.823547	1191.411499	82.271439	582.350098	1396.130371	72.218445	560.690674
102	0.510000	1183.107544	965.178711	723.843994	1227.009155	949.502014	469.834686	1026.331177	1018.240173	613.554321	1045.835449	1025.465210	529.633118	1226.473633	773.997437	760.209717	1264.401489	795.424561	733.686829	1314.237671	701.803467	714.849365	1265.909912	681.244873	753.040955	1255.864014	529.257446	705.488586	1294.339844	403.166809	714.497253	1340.042969	403.428741	692.462769	1334.174927	298.782623	664.756287	1277.657227	303.546051	696.107727	1253.029907	111.941978	652.255981	1193.661621	83.840706	581.897095	1398.521851	66.554512	556.950684
103	0.515000	1198.137695	961.449890	724.026062	1241.961548	944.092285	471.084991	1040.176147	1013.590698	613.766479	1059.762451	1020.120056	528.634705	1242.451172	774.596191	761.768860	1280.448975	795.538940	735.459778	1332.890015	703.445313	718.431763	1283.231689	681.660278	754.355713	1273.355225	528.908325	706.902588	1311.957642	403.383911	714.879395	1356.280884	402.835297	691.187256	1345.784912	298.062347	662.573364	1291.920288	304.175598	698.157104	1255.977905	112.034218	650.521912	1195.531128	85.609589	582.062927	1399.691040	63.970337	555.159973
104	0.520000	1213.283447	958.295288	723.849548	1256.608521	939.304688	472.321045	1054.606201	1009.115845	614.134338	1072.946655	1014.958374	527.712219	1256.588623	773.512573	759.345276	1296.475342	795.965393	736.765137	1351.437500	705.015381	720.381287	1300.318359	681.571228	752.769165	1292.582031	529.789307	708.535400	1328.680786	403.246796	715.205383	1371.589844	401.005829	688.690002	1357.348511	297.403687	660.968079	1304.922241	304.413757	697.956787	1257.623169	112.360924	648.148071	1196.438232	86.242325	581.016907	1400.848999	63.217880	555.910156
105	0.525000	1224.726807	953.108337	724.874146	1270.756104	933.935059	473.287628	1068.929321	1005.114014	613.870605	1086.815552	1008.358826	526.733765	1273.565552	773.407410	759.876953	1312.354126	795.977661	737.338135	1369.114502	706.022034	720.510925	1316.783569	680.444702	749.295593	1313.085693	530.541138	710.656372	1343.659912	403.310699	715.840088	1384.407837	398.557190	685.823730	1367.117920	296.468048	660.380615	1315.751465	305.428986	698.087463	1258.385498	112.629646	647.724548	1197.153687	87.021729	580.533569	1401.547852	62.734379	555.711609
106	0.530000	1239.796875	949.384094	725.934326	1284.129150	928.981934	474.037537	1083.796631	1001.490356	612.756958	1100.107422	1001.496338	525.866699	1288.763184	770.100525	759.528503	1327.959229	794.849548	736.913879	1385.423828	706.326172	719.303955	1333.485962	678.792603	747.979187	1334.317017	531.172974	712.942139	1355.698242	400.552368	713.637878	1395.896240	394.731873	683.134460	1374.318726	294.633667	657.837708	1324.307617	303.676727	696.639709	1259.764282	113.449554	648.449463	1197.496582	87.600304	580.735413	1401.797974	61.951668	554.751770
107	0.535000	1255.791748	946.578491	726.642456	1296.915771	925.192688	474.033630	1098.545288	998.482971	611.160400	1113.768066	995.759827	523.376648	1304.559204	767.735962	760.523560	1341.969849	792.867126	736.363098	1399.472412	703.441895	715.982666	1349.192627	677.188110	747.156250	1355.978516	531.800354	714.791992	1366.383911	398.054901	713.294128	1407.226685	392.469788	684.918396	1380.888428	291.568176	657.198120	1331.607178	303.958496	697.166504	1260.474976	113.931503	648.923035	1197.739990	87.912682	580.933228	1401.929077	61.644737	554.710083
108	0.540000	1271.944214	944.965088	726.995667	1311.169922	920.902954	473.247833	1113.450317	996.302612	609.282959	1127.455078	991.491333	522.331055	1318.310913	764.681152	761.316223	1355.076904	790.638733	736.879517	1413.100342	700.848450	715.503845	1364.052002	674.178589	747.822571	1375.517822	532.241821	715.440063	1375.945435	395.227448	713.882690	1416.407104	389.227051	685.937683	1386.445190	288.527435	658.134766	1337.476685	301.795135	697.975830	1261.121826	114.749443	649.286743	1197.947021	88.205978	581.137817	1402.056152	61.504150	554.766785
109	0.545000	1287.713867	943.333069	727.377563	1325.444702	918.367004	472.919830	1129.225586	994.507202	607.563293	1142.869629	988.709656	520.212341	1331.718994	761.392151	762.297791	1368.172363	786.018860	737.179810	1426.568726	697.333923	715.602356	1377.611084	669.470398	747.966064	1391.070068	531.511230	715.562134	1385.100952	392.162964	715.087463	1425.397339	383.984711	686.139221	1391.475708	284.250275	658.841125	1343.674927	299.762970	699.441833	1262.395020	115.990829	650.392639	1198.401978	88.659370	581.453369	1402.208130	61.136494	554.701538
110	0.550000	1303.180298	941.728455	727.793152	1339.846680	915.369629	472.635468	1142.628052	992.885681	606.276367	1158.337769	989.058167	520.615662	1345.135254	757.011047	762.999084	1382.227051	782.378052	738.379028	1439.509521	693.006958	716.128174	1389.867310	666.216675	749.537964	1402.141724	529.096436	715.818970	1393.249390	388.844025	716.031982	1433.468506	378.969421	687.307129	1397.378296	281.262756	659.887939	1349.382080	297.457947	699.674377	1263.201660	116.421608	650.120850	1198.945679	89.281250	581.577026	1402.398193	61.051109	554.570984
111	0.555000	1318.423218	940.197021	728.247437	1354.656372	913.856079	472.105743	1157.876709	991.176392	606.409485	1173.909912	989.892090	521.249207	1357.785889	753.252319	763.461426	1395.481812	777.995728	739.294678	1452.507690	688.007813	717.572021	1400.887817	662.090149	749.198303	1410.332153	524.954285	716.871338	1401.202271	385.368835	716.522888	1441.380737	374.447510	687.863342	1402.563232	277.148743	659.203674	1355.201660	294.699646	700.260132	1264.234253	116.874199	649.975342	1199.651123	89.832375	581.537170	1402.574707	60.873425	554.435120
112	0.560000	1333.522217	938.784729	728.745544	1368.789795	913.134155	471.077820	1172.697876	990.437683	606.498474	1189.243408	990.955017	522.814819	1370.044556	749.749573	764.062317	1409.006714	773.443848	740.169373	1464.683716	684.651794	720.074097	1413.213867	656.231140	749.359863	1417.343384	519.918091	717.718872	1408.994263	381.708069	718.317993	1448.239868	369.167084	687.766907	1407.693359	274.074921	658.616577	1360.571289	290.358734	698.799561	1265.438110	117.002136	649.916870	1200.677979	90.717758	581.552307	1402.849854	60.806805	554.339111
113	0.565000	1348.557007	937.537537	729.292419	1383.683105	913.507202	469.987183	1190.617065	991.751831	608.595764	1203.753662	991.967346	525.158997	1383.107178	745.789429	764.755798	1422.726563	770.392395	742.781555	1477.227295	679.197327	722.408875	1424.396362	653.105530	750.976501	1423.966919	514.384338	718.301697	1415.808228	376.893921	717.712585	1455.091309	364.101868	687.056335	1411.941772	269.479828	657.516663	1365.919922	287.803284	698.899353	1266.562378	117.316795	650.080627	1201.784180	91.874504	582.600586	1403.058105	60.667065	554.333008
114	0.570000	1363.607056	936.501282	729.893127	1399.629761	914.246460	469.349152	1206.879150	991.453247	610.705933	1219.063110	991.970642	527.082642	1395.910156	742.491455	764.798523	1436.385742	765.579041	743.087341	1489.161499	673.944702	723.693542	1435.346069	649.534851	751.281555	1429.950806	508.257202	718.084167	1422.395752	372.166382	717.844910	1461.423462	360.153137	688.408997	1416.286743	265.662109	656.622253	1370.459717	285.513580	698.580444	1267.663086	117.876892	650.217346	1202.647827	92.845428	582.833374	1403.311401	60.642910	554.315308
115	0.575000	1378.752197	935.721924	730.552673	1414.733276	916.333740	468.629089	1222.568848	991.653259	613.006348	1234.167969	991.580200	529.651672	1409.536133	739.614441	766.136658	1450.715210	761.737000	744.534912	1500.625610	668.026794	724.636719	1445.836304	644.842285	751.775879	1436.407715	502.486267	717.262268	1428.014526	368.720459	718.244446	1465.022583	354.427002	686.511841	1419.913086	263.208160	656.150635	1373.989746	281.957275	697.330994	1268.829956	119.364342	650.897522	1203.307739	93.686897	582.509521	1403.632324	60.326828	554.305664
116	0.580000	1394.071899	935.245300	731.276123	1429.661377	918.296753	468.336334	1237.867554	993.279663	614.528870	1249.011475	990.540222	531.835510	1422.422974	737.516602	766.173523	1464.998413	756.556763	743.858704	1511.324585	661.487244	725.773254	1455.834229	640.846802	752.947876	1442.814453	496.370026	716.738220	1432.369629	364.154175	716.682922	1469.636475	350.394287	686.018433	1422.202637	259.524170	655.276062	1377.377563	280.878632	696.633057	1270.189941	119.930382	649.621521	1203.860596	94.615280	582.175598	1403.916992	59.966953	553.961914
117	0.585000	1409.645874	935.117432	732.068481	1444.283936	920.579773	468.123322	1253.312622	993.027222	615.914124	1262.502319	990.768372	533.559998	1436.177734	735.381531	766.415283	1479.224487	753.502563	744.176392	1521.325562	656.283203	726.455872	1464.837524	637.501221	754.083801	1450.031982	491.588226	715.916626	1436.502563	363.668457	718.431702	1473.445923	346.218628	685.932861	1425.516357	258.031372	655.629822	1379.891846	279.385376	696.719849	1270.861816	118.066849	645.941040	1204.340210	95.702888	581.581726	1404.175537	59.629589	553.674072
118	0.590000	1425.553833	935.384094	732.934753	1459.172607	922.500488	467.788971	1268.742188	994.903625	617.376526	1277.877686	991.479553	534.570557	1449.494751	735.007874	766.421997	1492.907227	750.024597	743.455933	1529.629395	650.211792	726.312561	1473.430664	635.425903	754.510010	1456.694458	487.604980	715.343384	1439.756348	360.813538	717.518982	1477.434082	345.581818	688.176819	1428.117554	255.971970	656.320129	1382.214966	278.215881	696.071045	1271.770142	118.630241	645.677002	1205.085693	96.702271	581.088379	1404.552002	59.365101	553.488770
119	0.595000	1441.875244	936.091309	733.880066	1474.654907	925.280762	467.886566	1285.017944	995.933411	618.917358	1293.178101	993.086060	535.831360	1462.351685	734.257568	765.295837	1506.026733	748.919922	743.156921	1539.472412	646.343689	726.507996	1482.780518	634.546936	755.371948	1463.651978	485.638123	715.323242	1443.452026	360.477997	718.291260	1481.076904	342.764069	688.284668	1429.629028	254.645111	656.729675	1384.686035	277.204681	695.203613	1272.592163	119.264900	645.306030	1205.887573	97.654678	580.648987	1404.884644	59.325039	553.382507
120	0.600000	1458.689819	937.284851	734.909363	1489.474976	928.565918	467.467224	1302.095093	997.655518	620.656372	1309.230225	995.211121	536.389404	1474.652588	734.027710	764.667358	1519.085205	747.451233	742.621582	1549.626343	644.173645	726.353638	1492.598022	633.946533	756.241943	1468.879272	484.879272	714.873047	1447.264893	358.638977	718.427063	1484.290405	341.675110	688.297180	1432.053345	253.441574	656.787231	1387.030640	277.999908	695.823853	1273.607666	119.910118	645.230469	1204.518066	99.658363	582.693787	1405.262939	59.307823	553.351746
121	0.605000	1475.590942	938.554871	732.421936	1504.811157	931.283569	466.830231	1318.216187	1000.795898	621.703064	1324.632080	997.623840	537.422241	1487.548950	735.225708	766.281189	1532.652954	747.108643	744.126892	1560.062500	642.230896	725.551941	1503.073242	632.687317	756.237366	1471.825439	484.605927	715.293579	1450.188599	358.027069	717.604492	1487.399292	340.319519	688.001709	1435.230225	253.143295	657.071411	1389.556885	278.023438	695.504211	1274.433472	122.237160	645.243774	1205.998535	101.986343	582.173035	1405.561523	59.283119	553.468079
122	0.610000	1492.600952	940.039795	732.013611	1520.449341	934.382141	467.036072	1333.481323	1002.844604	622.591919	1340.101440	1001.522888	538.345642	1499.612793	734.098511	766.069275	1544.979858	745.979919	743.823669	1570.652832	641.641296	725.122437	1512.899414	634.143677	755.522583	1476.657715	485.025208	715.092468	1453.386597	358.779938	718.318481	1490.556274	339.406067	687.948364	1436.669312	253.719238	657.164063	1392.050171	279.154846	695.462280	1275.662476	123.683372	645.555542	1207.930786	103.370117	580.402344	1406.114258	59.430367	553.689453
123	0.615000	1509.776733	941.848633	732.507141	1536.529541	938.207520	467.652130	1350.098633	1005.470093	623.688049	1357.426392	1004.711914	538.970032	1511.104980	732.665833	764.275574	1555.772095	744.659485	740.980042	1580.804932	640.001709	723.962769	1523.369751	632.577515	754.906311	1482.738892	486.704132	715.023987	1456.705200	359.195068	718.424316	1493.914185	339.643433	688.687256	1439.707397	254.615479	657.870422	1394.791992	280.828979	696.026306	1277.279907	126.994469	648.332642	1208.174561	108.096977	581.884949	1406.893921	59.931736	554.082947
124	0.620000	1526.649048	944.245483	732.475342	1552.222900	942.322021	468.058655	1367.762695	1008.426453	625.315186	1374.761597	1008.084167	539.700073	1523.914307	734.862366	765.624084	1568.326050	745.604065	741.516479	1590.771973	639.927246	723.371948	1534.105835	633.766174	754.862793	1488.350830	488.395447	714.571960	1460.249023	361.160950	718.245300	1497.625488	341.740356	690.768433	1442.594482	255.442108	658.578430	1397.571289	281.954834	696.159119	1278.516479	129.702194	649.672119	1210.696167	110.524841	581.000549	1407.605713	60.057365	554.278564
125	0.625000	1543.828125	946.998779	732.615601	1568.070068	946.527161	468.595276	1384.470947	1011.681458	626.781921	1390.176270	1011.465698	540.931396	1536.013550	735.145874	764.524170	1580.891724	745.838196	741.617249	1600.680176	640.143250	722.808105	1544.978638	634.425781	755.121277	1492.635864	489.819519	714.733521	1463.900513	362.971802	719.248169	1501.562012	342.942841	690.630981	1445.932739	257.125244	658.970886	1400.824463	283.595154	695.929749	1280.781494	131.303497	648.718750	1211.162964	115.608971	582.515686	1408.536133	60.598763	554.721008
126	0.630000	1561.734863	949.585571	732.244385	1584.417114	950.260071	469.560791	1401.119507	1015.776550	628.350769	1405.744141	1015.425354	541.891235	1548.113892	738.011169	764.866760	1592.887573	746.452820	740.511902	1610.576294	640.645691	722.275146	1554.500000	637.167725	754.788147	1498.838745	492.742371	714.674683	1468.447266	364.838623	719.216248	1505.432251	345.024963	691.736145	1449.225708	258.201111	660.676147	1404.186890	285.990967	696.363708	1282.411499	134.027679	648.699829	1213.359253	119.723915	583.906067	1408.071777	59.651024	554.750122
127	0.635000	1578.886841	953.276123	732.729187	1600.843628	954.081299	470.440063	1417.638306	1020.362427	629.072021	1423.078369	1018.968933	542.690796	1560.862305	740.406250	765.498779	1605.319824	746.698975	739.848206	1620.507202	641.430603	721.776917	1564.232788	638.226929	754.033508	1503.900635	495.466797	714.985901	1472.516235	367.876831	719.745972	1509.346558	347.672699	691.831970	1452.033936	262.229553	660.690613	1407.709717	290.622620	697.165955	1285.795532	138.377045	650.135803	1216.398071	124.747322	585.664124	1410.171387	60.925652	555.579529
128	0.640000	1596.254028	957.403503	733.331055	1617.127319	958.584229	471.190125	1435.092896	1024.498047	629.659424	1440.112061	1023.041565	543.753174	1573.790649	742.246277	765.374512	1618.246826	748.204712	739.694702	1630.519653	642.493958	721.317322	1574.769287	641.050720	754.037903	1509.545288	499.111481	715.411072	1476.673584	371.541473	720.433411	1513.385498	350.938019	692.550354	1455.535034	266.278076	662.325378	1411.487549	295.035706	698.550781	1288.555542	141.093994	650.880798	1218.644531	130.035355	586.423096	1412.134521	61.357983	557.491638
129	0.645000	1614.067871	960.764526	733.935608	1634.090576	964.158691	471.447388	1453.198730	1028.012695	630.521301	1456.980225	1027.086792	544.686584	1586.854980	745.166016	765.944336	1631.421021	749.374451	740.038452	1640.660400	643.831787	720.900085	1585.555420	643.215271	753.372437	1515.733032	502.594513	716.008118	1480.569702	375.799255	721.147400	1517.577148	354.724945	693.739929	1460.019287	268.803345	663.174805	1414.966797	298.078125	699.376038	1291.596191	145.701782	652.569946	1221.537720	135.403564	586.310486	1412.990723	62.006149	557.787903
130	0.650000	1632.410278	964.369507	734.435852	1650.352173	969.213745	472.310364	1470.956543	1032.029053	631.510254	1473.786377	1032.416260	545.089905	1600.079956	749.381592	766.731323	1644.643555	753.281311	740.949219	1650.976318	645.439941	720.529175	1595.960938	646.471863	753.481873	1522.532349	507.212219	716.636108	1485.283447	380.040955	721.694397	1521.949219	358.937531	695.249451	1464.250732	273.178650	665.371155	1419.081055	303.484406	700.504333	1295.693726	149.930710	654.040527	1225.631714	141.054672	588.219910	1414.204224	62.440807	558.142944
131	0.655000	1649.791504	968.501526	734.327087	1667.055420	974.295105	472.900726	1488.642578	1036.392212	632.522583	1491.014648	1036.698853	545.936340	1612.963501	751.092041	766.377991	1657.737305	754.338684	740.530396	1661.514282	647.314453	720.208374	1606.465210	649.465759	753.057495	1529.458984	512.872498	717.533447	1489.968140	384.434174	723.298279	1526.529663	363.479736	696.927734	1469.010498	278.146332	667.399597	1423.299316	308.069946	701.821472	1300.111694	154.166962	655.627380	1229.091919	147.879684	589.663940	1415.192627	62.138649	557.783997
132	0.660000	1667.898438	972.086792	734.820801	1683.923462	979.550537	473.574036	1506.234985	1040.916382	633.639709	1508.996460	1041.015259	547.082275	1626.200684	754.087952	765.851929	1670.828857	756.341064	740.057983	1672.320923	649.451355	719.941467	1617.763062	653.241394	754.097107	1537.171997	518.136047	718.586487	1494.785156	389.658966	724.380371	1531.346313	368.255615	698.623474	1472.666748	282.590607	668.782227	1427.984009	314.304535	703.986450	1304.681763	159.131531	657.633789	1233.561646	154.360718	591.083984	1416.859375	62.789314	558.612671
133	0.665000	1686.256592	976.156067	735.137573	1700.792480	984.749084	474.278198	1523.826538	1045.092773	634.571594	1525.963501	1045.861816	548.170471	1639.547119	757.693726	765.984924	1683.993042	758.321960	739.884888	1683.442993	651.846619	719.732483	1628.507446	657.136292	753.846497	1544.974121	523.570007	719.679504	1499.060425	394.287689	724.319092	1536.427002	373.169189	700.185364	1476.470947	287.562073	670.404175	1432.490967	319.556671	704.775513	1309.389038	164.062836	658.787903	1238.469971	160.295059	592.666138	1418.759399	63.637508	559.470459
134	0.670000	1704.362793	979.355957	735.545776	1718.806030	990.184021	474.843933	1540.465454	1049.040527	635.299072	1542.345703	1050.489868	549.596436	1653.144409	762.016846	767.031372	1697.562256	760.628296	740.236572	1694.927490	654.496155	719.585083	1639.492310	660.881897	753.793762	1552.388550	528.844055	720.512207	1504.328735	401.182404	725.808777	1541.799561	378.124451	701.462219	1481.674561	294.111237	673.150757	1437.558594	326.166138	706.965759	1314.867920	168.531357	660.329895	1243.582153	166.842209	594.243896	1420.580322	64.361946	559.865295
135	0.675000	1722.885742	982.885315	735.544800	1735.504639	995.203003	475.332794	1558.571045	1053.142212	636.148865	1559.928589	1055.100830	550.651978	1666.839844	764.968018	767.643677	1711.037354	762.831787	740.205933	1705.583496	657.196838	719.942139	1651.082397	664.985718	754.828735	1560.988770	534.591492	721.553894	1509.832153	407.592377	727.538940	1547.377441	384.733582	703.855652	1487.077271	299.084961	675.946533	1442.879028	331.877106	707.920654	1320.237305	172.777908	661.296936	1248.467163	172.769333	595.722290	1422.028320	65.370102	559.973328
136	0.680000	1740.875488	986.339111	735.827393	1754.196899	1000.507751	475.180756	1577.101807	1057.466919	637.401733	1577.651367	1059.484253	551.885437	1680.434326	767.739197	766.585022	1724.939697	765.396790	740.175476	1716.964233	660.266418	720.394226	1661.927856	668.841492	754.415649	1568.838867	540.096008	722.513977	1515.963989	413.796326	728.685242	1553.036499	389.115479	704.349365	1494.098633	304.783722	677.510437	1448.701782	338.843506	710.182373	1325.835449	177.239868	662.730713	1253.277588	179.065735	597.581787	1424.270996	66.385017	560.754639
137	0.685000	1759.889893	989.469238	735.914856	1771.578247	1005.583130	475.581024	1596.870972	1061.897583	639.026489	1594.964478	1063.713135	553.555908	1694.522705	771.641785	767.401672	1739.009521	768.657043	742.100098	1728.570435	662.868958	720.878235	1674.079590	672.602966	755.226135	1576.954590	545.996338	723.306519	1522.237915	420.112335	729.982666	1559.396973	395.909607	706.322327	1499.046631	310.833496	679.714355	1454.696167	344.210632	710.678833	1331.091064	179.775650	661.575867	1259.282959	185.912476	600.046509	1426.804199	68.799217	563.371704
138	0.690000	1777.786621	993.020081	736.217285	1788.641724	1010.167969	476.186493	1615.189819	1066.194580	640.653259	1611.860229	1067.952393	555.512024	1708.581055	776.205627	768.703979	1753.193970	771.588989	744.075989	1740.645508	665.555176	721.894409	1685.367798	676.728699	754.412048	1585.375244	551.785889	724.146545	1529.145386	427.287415	731.708252	1566.590454	401.417419	708.645020	1506.459961	316.910767	682.871826	1461.469238	350.981476	712.631348	1337.066895	184.143982	663.441345	1265.189209	193.158722	601.831299	1428.514160	70.703522	563.012756
139	0.695000	1796.716553	995.600891	736.260071	1805.995361	1013.181335	477.618683	1633.173828	1070.465942	642.142456	1628.484009	1072.200439	557.617615	1722.749634	779.301453	769.982178	1767.637573	773.671753	744.213440	1752.398926	667.859863	722.077454	1697.665649	681.218323	755.740845	1594.089111	557.836487	725.279541	1536.329102	433.513611	732.685730	1573.814575	409.058411	710.658691	1513.883423	322.854034	684.993530	1469.155396	358.026886	715.920715	1344.319946	189.081543	665.097717	1271.936279	201.273117	603.904602	1431.900391	73.814766	565.000732
140	0.700000	1814.645508	998.929321	736.628113	1822.389771	1017.854614	477.881683	1651.583252	1074.745728	643.462585	1645.980713	1076.294800	559.425476	1736.857300	782.759033	769.742493	1781.792114	775.635620	744.142395	1765.332275	671.475159	723.900024	1709.955933	684.377380	754.407654	1601.964722	564.240295	724.682007	1544.368408	439.489319	733.643799	1581.930664	414.199158	711.474365	1521.253784	328.545380	686.899963	1476.542725	362.116089	716.038086	1351.787354	194.812317	668.144226	1280.056274	210.429230	606.728882	1435.262939	77.377975	565.794067
141	0.705000	1833.380371	1001.415833	736.619934	1839.430298	1022.234497	478.229309	1670.171753	1078.683472	644.723816	1664.217163	1080.120850	561.037903	1750.874878	785.773376	769.691223	1796.051025	778.073669	745.774658	1777.960205	674.011292	724.970947	1722.246704	688.671021	755.725098	1610.730591	571.072205	725.575256	1553.077881	445.464294	734.696167	1590.133667	419.440460	712.801575	1530.030884	334.302368	689.359009	1485.499390	370.794403	719.054932	1358.963989	201.840897	671.054565	1288.352539	219.470001	609.601563	1439.089111	82.290085	567.428589
142	0.710000	1851.562866	1004.763000	737.382507	1856.274414	1026.306641	478.906067	1688.768188	1082.068481	646.252686	1682.928223	1083.770508	562.488892	1765.077637	788.452942	769.611206	1810.707886	781.065918	748.513855	1790.311646	677.651367	726.177734	1734.753784	692.971924	756.406311	1620.476929	577.362122	725.955872	1562.743774	451.648315	736.076172	1599.463623	425.078857	713.577148	1539.618774	339.497559	691.559570	1494.819702	375.967438	720.319824	1367.495361	207.608139	673.932251	1296.644897	228.881577	611.552734	1442.637573	86.603157	569.860657
143	0.715000	1870.225342	1007.259338	737.506287	1873.270874	1030.099487	479.713440	1706.772827	1085.594360	648.162415	1701.518555	1087.333496	563.966370	1779.890015	791.948486	771.083923	1825.417725	783.587097	749.600159	1802.836060	679.814209	727.478210	1747.921875	696.020081	756.311768	1630.852783	583.972351	726.121826	1572.811279	457.571198	737.184204	1609.960571	431.609314	715.341309	1548.791626	345.298553	692.889465	1504.676880	380.927246	721.704041	1375.417969	213.989182	676.768311	1306.515137	238.049088	614.033813	1447.706055	92.073563	572.019409
144	0.720000	1888.041870	1009.913818	738.024963	1890.672485	1033.128540	480.259430	1724.755737	1088.464844	649.934326	1719.654175	1090.313843	565.506042	1794.713013	796.035156	773.447815	1840.032227	785.562805	750.614807	1815.999390	682.191467	727.942139	1760.975586	700.663147	758.728271	1641.612427	590.413635	726.409790	1583.979248	462.046265	737.676147	1621.147461	436.284027	716.429565	1559.100586	351.699249	695.129272	1515.162598	386.213013	723.028442	1383.789917	221.638229	679.204529	1315.830688	248.024460	616.381775	1452.653198	97.575172	573.865601
145	0.725000	1906.738281	1012.311646	738.395081	1906.962769	1036.131592	480.799866	1742.840088	1091.711060	651.196960	1737.393066	1093.484497	567.686707	1809.078491	798.801880	774.462463	1854.262207	787.557251	750.971191	1829.066406	685.589355	730.771057	1774.177490	703.607910	759.023926	1653.814819	596.076904	726.597839	1595.897095	467.396515	738.898193	1632.381958	439.805634	717.567261	1569.591064	355.567596	695.476929	1525.980103	392.963379	724.611694	1393.293701	228.336319	681.863647	1326.115112	258.842346	619.078064	1458.115479	103.266762	575.534424
146	0.730000	1924.513794	1014.604919	739.127441	1924.031372	1038.256836	481.651642	1760.925537	1094.584106	653.074707	1754.976807	1096.071777	570.029663	1824.260620	801.569702	775.261230	1869.252075	789.701111	751.493713	1842.196777	687.546265	730.818420	1787.587402	707.113281	759.971191	1666.750000	601.338684	727.330627	1608.222168	472.037628	740.750122	1644.447021	442.976990	717.728699	1580.822388	360.438843	697.573059	1537.318604	397.753906	725.859009	1401.744507	235.555664	683.100891	1336.351318	269.191101	621.266541	1463.397583	109.100922	576.961060
147	0.735000	1942.434570	1016.402588	739.465454	1941.245850	1040.655762	482.370117	1778.182739	1096.162354	655.305542	1772.304810	1099.032959	571.659790	1839.796143	804.554077	777.159851	1884.681274	791.692383	753.337646	1855.911133	690.129211	732.268127	1801.570435	710.558716	762.225037	1681.001343	605.114624	727.933838	1620.910156	476.036804	741.867310	1656.691772	447.645355	719.051880	1591.958252	364.593506	698.460266	1549.837524	403.120605	729.041260	1411.316284	242.487228	685.568481	1346.940430	279.218506	623.851868	1467.894287	115.329559	578.221924
148	0.740000	1959.804443	1018.094604	739.990723	1957.800903	1041.820190	483.101166	1796.250732	1098.456055	657.048401	1789.224976	1100.030151	572.634033	1855.468628	806.756531	777.213013	1900.127441	793.096985	754.000244	1870.333496	691.998779	734.401001	1816.166626	713.595642	763.392273	1696.046631	608.441406	728.777466	1634.527222	478.569489	742.567017	1670.041260	451.380829	721.218567	1604.231567	367.981812	700.096558	1561.642090	406.071228	728.948730	1419.909180	249.375870	687.192017	1357.121216	288.175629	626.100586	1473.183594	122.071548	579.264099
149	0.745000	1977.405273	1019.928101	740.744385	1974.948608	1043.380127	484.215912	1813.733887	1100.735718	658.987610	1805.338989	1101.680420	574.152405	1871.706421	808.674805	778.024353	1916.597900	795.025208	755.110291	1885.034546	693.617615	735.703430	1831.121460	715.539307	763.804321	1712.366333	609.755371	729.941650	1648.676636	482.750793	744.794983	1683.347778	453.170776	721.877441	1615.214722	372.290833	700.863586	1574.573364	412.143005	731.120605	1428.758179	257.609467	688.835815	1366.015015	298.309937	628.427795	1479.025146	129.341766	579.848694
150	0.750000	1994.381470	1020.650391	741.129883	1991.041382	1044.013062	484.777832	1830.718384	1101.820435	660.180908	1822.739746	1103.497070	576.442139	1889.064087	809.774841	777.486389	1933.759033	796.343262	756.896912	1901.527222	695.012268	737.414856	1847.778931	717.848145	765.390625	1729.269165	611.412964	731.801086	1662.995117	484.721924	746.624756	1696.879517	456.051605	723.753906	1627.154297	375.573486	701.900940	1587.404663	416.320679	732.861694	1437.663940	265.116760	690.446960	1374.903809	306.311493	630.677917	1485.883057	136.819534	580.586487
151	0.755000	2011.455322	1021.575256	741.908569	2007.538818	1044.092529	485.546295	1848.290405	1103.583862	661.652405	1838.829346	1104.301880	577.597839	1906.584717	810.945618	778.703430	1951.233276	797.195374	758.303894	1918.709106	695.614990	738.139587	1865.146973	719.157104	766.907593	1746.810181	611.438354	733.361938	1677.596558	487.364044	747.912109	1710.385254	455.884827	723.757568	1638.536499	379.711212	703.253235	1599.603394	420.749298	733.843079	1446.921875	273.883789	692.377014	1383.762451	314.923523	633.015259	1492.643311	144.562973	581.219360
152	0.760000	2028.330078	1022.171936	742.136475	2024.543091	1044.268555	486.263275	1865.134277	1104.459717	663.936401	1855.605225	1105.069580	578.355103	1924.269653	812.056702	779.664917	1969.005127	797.047119	756.805969	1936.968262	695.358582	737.395508	1883.185669	718.804932	765.657837	1764.841675	611.565918	735.284180	1692.194580	488.390198	748.640808	1723.998779	456.536652	724.831299	1650.348389	382.411957	704.157532	1612.911621	425.723022	735.817627	1456.395752	280.873322	693.576660	1393.814453	323.949127	634.810059	1500.328369	152.474197	582.165894
153	0.765000	2045.279541	1022.746338	742.521851	2040.927734	1043.677856	486.837067	1882.302734	1105.445190	664.897278	1872.324707	1106.388428	579.643799	1942.109619	811.650940	778.211121	1986.967773	797.898376	758.713257	1955.992798	696.103699	739.809082	1901.759521	718.811035	767.093262	1783.642578	610.615906	736.517578	1707.592285	491.189178	751.461975	1738.383545	458.528656	727.492126	1662.658325	384.929657	705.835449	1626.546387	428.895050	736.347778	1466.323608	288.642792	695.113708	1403.989502	332.626526	636.746277	1507.337769	160.327316	582.659851
154	0.770000	2061.443848	1022.573608	742.990601	2056.839111	1042.786011	487.695770	1898.859253	1105.990845	666.090576	1887.404175	1105.549561	580.238037	1959.842041	811.526611	779.539063	2005.167236	797.422668	757.409851	1975.479858	695.067993	738.870911	1920.423096	716.968567	765.435669	1803.259155	609.643250	737.413940	1723.266479	491.735413	751.792236	1753.460815	458.502838	728.640747	1675.475220	388.540436	707.521484	1640.299683	432.531525	738.142517	1476.904175	296.079132	696.649536	1414.676392	341.660889	639.627136	1515.313232	168.340576	583.336853
155	0.775000	2078.577637	1022.684692	743.280518	2072.825439	1041.893555	488.364960	1915.374146	1105.501831	666.292358	1904.389771	1105.402344	581.222717	1977.767456	810.180298	778.131958	2023.273804	797.898254	758.939148	1994.599609	694.545532	739.805054	1939.262207	716.095337	766.136169	1822.537842	607.596680	738.841125	1738.955811	492.865112	752.708801	1768.917847	459.518768	730.748474	1688.512329	390.173523	708.867493	1654.916260	436.434296	739.903625	1488.289673	304.676147	698.858093	1428.504883	352.046844	639.205383	1523.529419	175.659592	584.280701
156	0.780000	2095.061768	1022.107788	743.554443	2088.516113	1040.792725	488.574097	1931.982910	1105.677856	667.194885	1920.604248	1104.719604	582.075867	1995.666382	809.557800	779.493164	2041.543457	796.843872	758.028809	2014.651611	693.641785	739.922791	1959.420776	714.408020	766.647400	1842.084473	605.894043	739.951965	1755.994385	494.506561	755.311340	1784.134888	460.520599	732.687805	1702.465820	392.149780	709.904541	1669.895386	439.541809	740.551208	1500.314331	311.858978	700.582336	1440.085327	360.277954	642.294800	1532.263916	183.317596	585.016418
157	0.785000	2111.643799	1021.437256	743.996887	2104.558594	1038.826904	488.231079	1947.906616	1104.979004	667.478271	1936.711670	1103.698608	582.652588	2013.708130	807.370239	778.529907	2059.611084	796.252197	759.181702	2034.601685	692.090576	740.195923	1978.300415	712.763123	767.400024	1862.217651	603.463013	741.353516	1773.184692	494.117432	756.200562	1800.758179	458.726654	734.549011	1716.684448	394.465576	711.551514	1685.224243	442.224304	742.096130	1512.669800	319.437195	701.592834	1453.450562	370.099518	645.100220	1542.027100	190.966339	585.828247
158	0.790000	2128.483398	1020.766357	744.252075	2119.952393	1036.734131	488.127686	1964.446899	1104.058350	667.859558	1952.711792	1101.722168	582.854370	2031.652222	806.106201	779.350952	2077.812012	794.989929	758.555908	2053.854248	690.755859	741.095093	1997.998413	709.577759	767.665955	1881.853516	600.697815	742.889465	1790.801880	493.767731	757.396301	1817.265625	456.896362	735.616028	1731.658447	395.672241	712.838074	1702.144409	445.330048	744.866943	1525.744385	327.139984	703.516235	1466.743530	379.053406	648.223633	1551.893921	198.497742	586.733154
159	0.795000	2145.012939	1019.816101	744.541687	2135.386475	1034.321289	488.521759	1980.074585	1102.648560	667.764709	1968.511963	1099.982544	583.000427	2049.859131	804.603333	781.463196	2095.793457	794.021912	760.039429	2073.176025	689.508911	742.586609	2017.234253	708.468140	770.094055	1902.061523	597.656372	744.442749	1809.195068	493.461426	760.295532	1835.029419	457.274750	738.113525	1747.495361	398.105194	714.799927	1718.842651	446.430389	745.942749	1540.570679	334.417694	705.853149	1482.093140	387.348785	650.324829	1563.047241	205.426468	587.765015
160	0.800000	2161.536865	1018.778137	744.849426	2150.805420	1031.409546	488.224670	1996.492432	1101.322998	668.071716	1984.424683	1097.405884	583.149170	2068.125977	802.115417	781.304077	2113.898193	792.337952	760.535156	2092.520264	687.637634	743.457703	2036.910278	705.857788	772.099426	1921.966064	595.126831	746.228333	1828.113770	492.621246	762.383057	1852.733398	455.587494	739.705688	1763.757568	399.239319	716.336243	1736.756104	448.321716	747.987427	1554.968628	341.472107	707.684753	1497.857788	395.416199	652.834778	1574.660400	212.378433	589.124390
161	0.805000	2178.355225	1017.382935	744.686340	2166.404053	1028.820435	487.288818	2011.993408	1099.275146	668.174561	2000.332153	1094.739624	583.122803	2086.412842	800.403381	783.736755	2131.932617	790.622437	761.062439	2111.757568	686.251648	745.946167	2055.668945	703.149292	773.479492	1942.129883	591.938904	747.804993	1846.648804	490.488312	763.726929	1870.409912	453.537079	741.041687	1780.309204	399.581573	717.896606	1754.944214	449.691864	749.936829	1570.097778	347.387177	709.245422	1514.520752	403.778168	655.346008	1587.156860	219.233963	590.098328
162	0.810000	2194.459961	1015.517456	744.960022	2180.633301	1026.173828	486.974731	2028.148438	1097.056763	668.119812	2016.057007	1091.784058	583.284485	2104.278564	798.248596	785.314270	2149.720215	789.219849	763.212219	2130.688232	684.296875	747.714783	2074.253662	700.692078	775.944031	1962.347168	588.090210	749.270752	1865.873413	490.612122	765.623596	1888.243408	451.232178	742.305237	1797.223145	400.074310	719.201294	1773.364258	450.713257	751.646423	1586.566895	352.427521	711.277954	1531.829346	410.748016	657.119568	1600.558960	225.313721	591.242432
163	0.815000	2211.136719	1014.196838	744.907471	2195.327881	1021.925293	486.623047	2043.608032	1094.430176	668.234802	2031.835083	1088.678467	583.270020	2122.272705	795.927063	784.997314	2167.784912	787.113525	762.873657	2149.588623	682.246521	750.008118	2093.500244	698.249329	777.051758	1982.388550	584.408691	751.178467	1885.858154	487.345978	767.682739	1906.418091	448.781494	743.679810	1815.101929	400.600525	721.415283	1792.179199	451.892212	753.841675	1604.075073	358.074249	713.266663	1549.510498	416.256989	659.757202	1614.798096	230.932007	592.723938
164	0.820000	2227.343506	1011.746399	744.773499	2210.335938	1017.571045	486.379486	2059.457275	1091.727417	667.774902	2047.625977	1085.121338	583.616028	2139.895264	793.946716	787.378113	2185.592285	784.934387	764.624451	2168.276367	679.585815	751.568848	2112.366455	695.932678	779.664307	2003.358887	580.688477	753.046204	1905.729004	486.652557	770.208984	1925.118530	446.293793	745.349243	1832.914307	400.503571	723.362976	1811.301880	451.839783	755.692993	1621.798218	363.093292	715.481628	1567.887329	422.471069	662.603821	1629.822388	236.212845	594.047852
165	0.825000	2243.204346	1009.241089	744.897827	2226.042969	1014.480835	485.585205	2075.160400	1088.800293	668.159058	2063.215576	1081.531616	583.573059	2157.701172	791.202515	787.589417	2203.499756	782.717957	765.778870	2187.087158	676.743164	753.525574	2131.136719	692.708191	782.264893	2023.751587	576.947083	755.552612	1925.102173	484.330353	771.280945	1944.529175	443.877777	747.497070	1851.249634	400.147766	725.255371	1830.088745	452.074554	758.312439	1639.187378	367.050568	716.974854	1586.098511	427.977448	664.199341	1645.541870	240.662094	595.636169
166	0.830000	2259.187012	1007.156982	744.796997	2241.131348	1010.705688	485.219574	2090.804443	1085.510498	667.571899	2078.727295	1077.825195	583.582947	2175.462646	787.926453	788.188721	2221.490967	779.760315	766.393677	2206.528564	673.925659	755.131836	2149.830566	689.029114	782.295044	2044.660400	572.620728	756.738220	1946.443481	481.801453	774.281738	1964.834351	441.642181	750.307007	1869.666626	399.814575	727.594177	1849.842896	451.393585	760.354980	1657.813232	370.413269	718.833679	1605.173462	431.931824	666.738037	1662.227173	243.812820	597.723511
167	0.835000	2275.583008	1004.304932	745.059021	2255.643066	1007.934937	484.785492	2106.464355	1081.573730	668.063660	2094.197021	1073.741943	583.837769	2193.201172	785.384399	790.609863	2239.298584	777.337708	768.893066	2225.561279	670.818359	757.540771	2168.339600	685.960754	784.547546	2065.334229	567.979248	758.789978	1967.706177	479.627350	777.859863	1985.711182	439.878906	753.357178	1888.440796	398.637115	729.641174	1870.244629	450.692963	761.748840	1676.255859	373.785370	720.559570	1624.934326	435.696320	668.311768	1679.629639	247.492584	599.512939
168	0.840000	2291.282959	1001.266785	745.301941	2272.189453	1004.477844	484.528320	2122.222900	1077.491943	667.597717	2109.726074	1069.321411	584.016174	2210.992188	781.072693	790.824585	2257.251221	774.329163	769.410950	2244.488281	667.722595	760.192383	2187.702148	681.905090	786.973389	2086.356934	563.389771	759.983398	1987.902832	476.553101	779.001404	2005.564087	436.198456	756.152222	1907.817017	397.852295	732.409973	1890.333618	450.309235	764.460938	1695.672852	376.185059	722.698486	1644.328735	438.403442	670.053894	1697.987183	250.154541	601.497070
169	0.845000	2307.140625	997.625183	745.249878	2287.645996	1000.616333	485.145386	2137.569336	1073.074829	667.707031	2125.392822	1064.599854	584.348511	2228.610840	777.688660	792.080566	2275.128418	770.943665	771.048950	2264.306396	664.289856	761.860107	2207.187500	678.378540	788.853027	2107.765869	558.746277	761.950256	2007.827148	474.022308	781.291321	2025.760864	433.451508	759.439819	1927.931519	397.230133	734.905273	1910.758545	449.581665	766.475037	1715.486084	378.242035	724.317871	1664.672119	441.504425	671.525696	1716.861206	252.303589	603.596558
170	0.850000	2322.900879	994.282288	745.367493	2303.366943	998.024597	484.970062	2153.318604	1068.975342	667.904480	2140.779053	1058.508179	583.817871	2246.185791	773.899109	794.263977	2292.816650	768.045166	774.049255	2283.490479	661.226318	764.856873	2226.070801	674.573669	792.238892	2129.014404	554.184143	763.982178	2030.717896	471.602051	784.229370	2046.403809	430.407135	762.422974	1948.123169	394.827698	736.840637	1931.902832	448.630341	768.966064	1735.710938	379.975311	726.011963	1686.018311	443.223175	672.908325	1737.332275	253.639130	606.082275
171	0.855000	2338.645996	989.809387	746.150635	2319.163086	994.406982	485.423859	2168.740723	1063.432617	667.684998	2156.281982	1053.635010	584.302856	2263.860840	770.046875	796.516968	2310.860840	764.344299	774.620361	2303.212158	657.288574	766.332214	2245.196777	669.303162	792.663269	2150.976074	549.025940	765.681152	2051.210205	468.365753	787.321838	2067.733643	427.017731	765.184082	1968.201538	392.685913	739.664001	1953.320190	447.045258	771.260376	1756.386475	382.345306	727.781799	1707.223511	444.723114	673.481750	1757.337646	253.775040	608.667725
172	0.860000	2354.500977	984.207336	746.129150	2335.222412	990.991943	485.706360	2183.968750	1058.675537	668.113831	2171.778809	1048.757690	584.607300	2281.822754	765.399597	797.038208	2328.653809	761.041931	776.735657	2322.429443	653.726074	769.646606	2264.868652	665.390381	796.312012	2172.939453	544.339172	767.704651	2073.549316	464.592987	789.087646	2089.991211	423.235535	767.805298	1990.522095	390.625702	741.734497	1975.168091	445.580658	773.921631	1778.609009	382.967224	729.162720	1729.147705	445.703674	674.603088	1778.471191	254.277969	611.601013
173	0.865000	2369.110840	982.827454	748.066467	2351.200684	987.564819	485.789276	2199.546875	1052.845093	667.899292	2186.972656	1043.810059	584.920105	2299.432617	761.219788	799.492981	2346.397461	757.280151	779.380920	2342.855957	649.959290	771.582336	2284.486816	660.564514	798.369507	2195.228027	539.465393	770.345764	2096.748535	461.921722	792.391968	2111.144287	419.774506	770.871216	2011.524658	388.610992	745.089966	1997.997559	443.219299	775.513000	1800.805176	383.882782	731.333984	1751.694824	446.075653	675.090820	1799.920776	252.827805	615.033264
174	0.870000	2384.331299	978.708618	748.328186	2367.169922	983.722778	486.220337	2214.304199	1047.933594	667.995728	2201.790039	1037.297485	584.594849	2317.098633	756.921753	801.855896	2364.542480	752.824341	779.966187	2362.082520	645.880127	774.691772	2303.634033	655.406006	799.876709	2217.939697	534.108093	772.455872	2118.588379	458.118317	794.474365	2134.170898	415.851715	773.270813	2034.023315	385.773193	747.604248	2020.558594	440.762665	778.099609	1822.504517	384.832275	733.083862	1774.983398	446.060333	675.254028	1822.412476	252.422363	618.264832
175	0.875000	2399.428711	973.899536	748.735352	2382.708252	979.991028	486.593567	2229.155518	1042.182739	668.361267	2216.272461	1032.398804	584.852295	2335.090332	751.946106	802.117126	2382.378662	749.395569	782.379639	2382.632568	641.844971	776.576111	2323.744385	650.743713	802.308777	2241.446045	528.768066	775.809509	2142.285156	453.994843	797.330872	2157.564697	412.120758	776.037537	2056.758057	383.333252	749.843018	2043.432495	438.613007	780.455383	1845.554199	384.509369	734.200439	1798.431519	445.173248	675.967773	1845.225586	251.118958	621.751038
176	0.880000	2413.905762	968.787659	750.462708	2397.202637	975.695923	487.138214	2243.628662	1036.718384	668.270935	2230.036621	1027.886597	585.272583	2352.855225	747.354248	804.044495	2400.160400	746.127563	784.864990	2402.874756	637.775879	778.500305	2343.548096	646.241150	804.686523	2264.740723	522.999512	779.380493	2167.104248	451.269135	800.417053	2180.580811	407.592163	778.225891	2079.595215	379.719543	751.736877	2067.199951	435.368713	782.397461	1868.444824	384.997589	735.879761	1822.011475	444.666718	676.308350	1868.548584	249.038376	625.609924
177	0.885000	2428.445801	964.950195	750.311462	2411.409668	971.203369	488.450592	2257.470703	1031.413818	668.652954	2243.273193	1023.298462	585.363647	2370.460938	743.352112	806.159912	2418.400879	741.886230	784.453369	2422.987793	634.470093	780.798523	2363.704834	640.965820	805.403687	2288.302734	517.614563	782.924622	2191.176270	446.807556	801.928772	2204.844727	403.984619	780.181152	2103.603516	377.162994	754.162903	2091.266113	431.204285	784.233154	1892.715698	384.404144	737.899841	1846.484131	443.577484	676.704895	1892.898315	246.959167	629.308350
178	0.890000	2441.825684	960.258240	751.414246	2425.018311	966.997131	489.159027	2270.460449	1025.882080	668.797668	2256.206299	1017.812195	584.737366	2388.464355	738.996521	806.125122	2436.808838	738.653381	784.193237	2443.579834	631.656311	782.053406	2384.187988	637.469604	807.500549	2312.754883	511.790009	786.967041	2214.623291	442.366516	803.194519	2229.648193	400.633820	781.608276	2127.792236	373.552032	755.069824	2116.062012	428.172180	786.301636	1917.187500	382.689606	739.442017	1871.309204	440.649048	677.004517	1917.355713	243.596756	633.087219
179	0.895000	2453.206787	954.873901	753.503113	2437.308594	962.764832	489.898346	2283.030518	1020.516846	669.625793	2269.440918	1013.570313	584.190186	2406.087891	736.099548	808.095764	2455.354248	736.342102	784.038086	2464.322998	630.351318	783.218567	2404.517822	634.544861	809.278809	2337.665527	506.053894	790.283569	2240.003418	438.616394	804.642273	2254.515869	397.215729	782.794678	2153.603516	371.705505	756.252991	2140.621094	424.673248	787.846375	1942.102417	382.055420	741.677490	1896.658813	438.251465	677.775513	1942.776001	240.366547	637.700195
180	0.900000	2465.411377	950.187195	755.113220	2451.889404	957.619751	490.226349	2295.465576	1014.860291	670.047119	2282.526855	1009.611633	583.761414	2424.631592	734.724243	808.141907	2474.006836	734.865295	783.941406	2484.885498	629.926941	783.241577	2425.365723	632.453247	810.017517	2362.272949	500.797882	792.301697	2267.189209	435.561218	806.434631	2279.660889	393.774963	783.006287	2178.809326	367.656677	755.667603	2167.101074	421.746765	789.235901	1967.463623	380.076874	743.650879	1922.008667	435.352692	679.147278	1968.407227	237.403610	641.377075
181	0.905000	2478.316406	946.171387	756.314392	2465.854004	953.610107	490.085968	2307.571045	1009.253052	671.245422	2295.791748	1005.706909	583.793884	2444.189941	733.413147	807.849243	2492.736572	734.135986	783.856689	2505.696289	629.432922	784.160461	2446.609619	631.355164	811.276001	2387.494141	494.538788	793.094238	2291.757813	431.151550	807.268433	2305.795898	390.575684	783.674377	2203.697754	364.742340	756.159424	2192.862061	418.075378	790.784485	1993.617798	376.909851	744.583557	1947.164917	432.004059	679.683105	1995.161621	232.977707	645.433105
182	0.910000	2491.799561	942.799438	757.176575	2480.282227	949.869080	490.319641	2319.265381	1003.373718	672.438904	2309.561523	1002.938354	584.137085	2464.042725	732.768860	807.737976	2511.512939	734.067200	783.737488	2526.354492	629.602966	782.882446	2467.841553	630.900940	811.658264	2413.058105	490.068512	793.938232	2319.124756	428.890686	808.301392	2332.176025	387.298187	782.892212	2230.258789	361.648895	756.385925	2218.000488	414.438904	792.090149	2019.409668	374.812958	746.621155	1972.515137	427.990570	681.237122	2021.856201	229.620834	648.912170
183	0.915000	2505.738037	940.044556	757.769653	2495.728271	947.801086	490.774872	2331.707764	997.738342	674.056580	2323.898682	1000.568054	584.924622	2483.812988	731.625427	807.742065	2530.306152	734.571899	783.537231	2548.249268	629.263062	781.692383	2489.888916	629.789185	811.327271	2437.746582	486.459747	793.518494	2344.670898	425.881866	808.819214	2357.413818	384.438354	783.389038	2256.110352	359.104370	757.617065	2245.717285	411.654846	793.103821	2046.037842	372.008484	748.817505	1997.752808	423.409424	682.857239	2049.026855	224.646347	652.586792
184	0.920000	2520.009521	937.879883	758.163452	2511.371582	946.773071	491.421844	2344.962402	994.356934	675.241638	2338.497559	999.958801	586.351196	2504.132080	731.201660	808.770203	2549.085938	735.563110	783.209534	2568.893555	630.265808	780.640869	2512.160645	629.806396	812.342224	2463.362061	484.894714	793.299194	2370.913818	423.311981	809.831116	2384.266357	382.554688	783.521057	2283.416748	356.698029	757.520325	2270.817383	407.909821	794.440186	2072.062012	368.836151	750.790955	2022.991089	418.536591	684.486450	2076.870361	220.214996	655.998230
185	0.925000	2534.491211	936.278564	758.427917	2525.933350	945.727600	491.929749	2358.539307	993.501465	675.615173	2353.125244	999.577942	587.444336	2523.955566	730.931030	809.010315	2567.822021	736.953857	782.707764	2590.681885	631.681030	778.878296	2534.589600	630.079590	812.824585	2487.763672	484.476593	793.583008	2398.043457	421.592377	810.096252	2411.740479	381.892426	783.695862	2310.384277	354.801483	758.185425	2298.071777	406.173370	795.313232	2098.832275	364.650330	752.083496	2048.694092	413.309723	686.166077	2105.281738	215.553909	658.897522
186	0.930000	2549.060547	935.213745	758.632874	2541.746094	945.309021	492.961517	2373.005615	994.930969	674.891235	2367.653564	999.654846	588.677124	2543.869385	731.624634	809.696045	2586.484375	738.657104	781.985596	2611.556396	634.262939	777.919495	2557.243408	630.268494	812.595154	2512.285400	485.851624	794.818176	2425.010986	421.086182	811.526489	2438.101563	380.677460	784.247925	2336.780029	352.460785	759.998352	2323.705322	403.398071	796.147095	2125.756104	359.510529	753.360352	2074.093262	407.327240	687.665466	2134.410400	210.604065	661.886047
187	0.935000	2563.594971	934.658447	758.848206	2557.481934	944.769348	493.966003	2387.776611	996.512634	674.025513	2382.328369	998.656860	589.167969	2563.626221	732.101685	810.160461	2605.042725	740.585815	780.996399	2632.838135	635.964783	774.931763	2579.503174	631.136902	812.858826	2536.839600	488.424164	795.802979	2449.238037	419.230621	811.451355	2463.458984	379.495331	784.374146	2364.349121	350.955048	760.466248	2350.528564	401.763306	797.130432	2152.222412	355.039673	755.735046	2099.567139	400.681549	688.887878	2164.235840	205.403351	664.934875
188	0.940000	2577.971924	934.585876	759.143860	2572.536865	943.560669	494.887695	2402.329834	997.816711	672.694336	2395.230469	998.366028	589.265564	2584.121582	733.945801	811.062805	2623.856689	743.067383	780.228943	2653.331055	639.099609	773.881836	2602.287598	633.212830	813.154175	2560.376221	491.777710	797.273499	2476.531982	420.452850	812.222046	2490.796875	380.827362	785.768433	2391.362793	349.486694	761.525452	2376.889648	399.712433	797.314026	2179.275879	349.677887	756.633545	2125.216797	393.565979	690.068115	2194.176758	199.497375	667.608826
189	0.945000	2592.068604	934.969177	759.589661	2588.139160	943.096252	495.440033	2416.823242	998.414429	670.889893	2408.872803	999.284668	588.496521	2603.713135	735.662903	810.401245	2642.563232	745.984131	778.306335	2673.784424	642.669922	773.168457	2623.771484	635.894836	813.756653	2584.409424	495.221283	798.595520	2502.483398	421.469391	812.604004	2516.814697	381.302338	785.816406	2417.270264	348.427490	762.763184	2402.245850	398.925232	798.687866	2206.343750	344.290619	758.086365	2150.731201	385.645752	691.267029	2225.017578	193.522964	670.452698
190	0.950000	2605.762939	935.781494	760.255493	2603.521973	943.407837	495.475494	2430.760010	998.071106	669.686462	2422.932861	998.403687	587.257324	2623.809814	738.498169	809.932800	2661.209717	748.667847	776.530762	2694.085449	646.225647	771.342224	2645.723145	639.398560	813.711365	2608.224365	498.885620	798.690674	2527.680176	422.367035	812.722839	2543.016357	381.853973	786.149841	2444.334229	347.172211	763.378235	2428.446045	398.030151	798.697754	2233.030029	337.854004	759.336975	2175.911133	377.975220	692.664917	2256.331055	187.338654	672.938599
191	0.955000	2618.931885	936.995850	761.211304	2618.864746	943.763245	496.189728	2443.812744	998.143066	668.546326	2440.359375	999.171692	585.920471	2643.136963	741.998047	810.028931	2679.390625	752.283875	774.881470	2714.128174	651.034729	770.680847	2666.586670	642.832825	813.946899	2631.598633	502.672638	798.645935	2551.483643	422.983154	812.888733	2569.270264	383.935852	786.947021	2471.246338	346.457855	764.082520	2454.204590	397.145935	799.123657	2260.352051	332.322906	760.442200	2201.433350	369.151978	693.344666	2287.114746	180.904724	675.223450
192	0.960000	2631.452881	938.585510	762.526855	2633.460693	944.632813	496.717041	2459.057861	999.012756	667.632690	2457.033936	1001.252686	583.518372	2661.560791	746.120544	810.107971	2697.102295	756.525024	773.983276	2733.876953	655.793518	768.994385	2688.175537	647.663513	813.921265	2655.269775	506.234344	799.129883	2576.426758	426.078186	813.068787	2595.019531	386.578156	788.007080	2497.690918	346.171295	766.147095	2479.055176	396.871826	800.115540	2286.933105	325.205902	761.298035	2227.380127	360.140228	694.122803	2318.935303	174.915894	677.308777
193	0.965000	2644.272217	940.014893	763.841309	2650.211426	945.795837	497.465302	2472.994629	998.869263	667.067200	2472.354248	1001.410889	582.785278	2680.326660	750.537781	810.339355	2714.609863	761.639038	773.356873	2753.392090	661.461060	768.510925	2708.315674	652.406494	814.322876	2678.653320	509.944122	798.674683	2601.275391	428.183197	812.750183	2619.708008	388.811005	789.129211	2523.975342	345.105743	767.603271	2504.407959	396.264740	799.757019	2314.263184	317.825165	761.937683	2253.793701	350.617981	694.711792	2351.158936	168.636765	679.698120
194	0.970000	2657.341309	941.924561	765.393250	2665.429688	945.770569	498.732758	2487.033447	1000.384277	666.487244	2487.885986	1003.121948	582.271790	2698.156982	755.918701	811.112122	2731.760498	767.192444	772.902039	2772.322754	666.915222	767.375793	2728.405518	658.039917	814.543457	2701.053467	513.190063	798.328674	2625.750488	431.163666	812.549500	2644.503906	390.982391	788.679199	2550.846191	344.520630	768.392944	2530.152100	396.313904	800.605408	2342.149902	310.958344	762.966248	2280.151367	340.861176	695.810730	2384.127686	162.073257	681.597839
195	0.975000	2669.986816	943.801758	767.198853	2681.975098	946.800293	499.847412	2502.107422	1002.063660	666.516968	2503.374268	1005.325806	581.931274	2714.988281	759.669861	810.018616	2748.400635	772.751770	772.518555	2790.852295	672.805969	766.998596	2748.044189	663.672607	814.655457	2723.422119	516.440125	797.529663	2649.055420	434.300201	813.336670	2670.445557	394.918457	789.459412	2577.722656	344.648651	769.146729	2554.233887	396.101501	801.698730	2369.552246	303.572021	764.035095	2306.570313	331.237671	695.938110	2417.371582	155.795349	683.549988
196	0.980000	2683.603516	946.457153	768.821350	2698.218262	947.481873	501.414764	2516.756104	1004.092957	665.975769	2518.531494	1008.336975	581.960266	2731.965820	765.533142	810.293701	2764.376953	777.883545	772.106201	2808.930908	680.000305	766.977478	2766.517090	669.746094	815.276062	2745.011475	520.740234	796.509399	2672.358154	437.142914	812.930359	2695.689453	398.653351	790.051758	2604.824707	345.769806	770.884155	2579.221191	395.735107	801.213989	2397.354248	295.698578	764.285278	2333.649902	320.232239	696.325134	2449.864014	148.926727	685.026306
197	0.985000	2696.769287	949.474243	769.977478	2714.736084	949.068787	502.891846	2531.369385	1006.636414	667.061951	2534.853271	1010.935608	581.844543	2748.236816	771.054565	810.645203	2779.511230	784.072632	772.130127	2827.021729	686.793884	767.560364	2784.456299	675.430786	815.490295	2765.275146	525.924988	796.850891	2695.520508	439.871185	812.489990	2720.269531	402.230469	790.499939	2630.385986	345.821533	771.969055	2603.093506	394.960144	801.079346	2425.756836	288.056671	764.790344	2361.097900	309.333405	696.741943	2485.354736	144.208893	686.261597
198	0.990000	2710.636719	952.745972	771.274780	2731.043457	950.501526	504.688965	2546.390381	1009.670776	666.704163	2551.000244	1013.724304	581.670959	2763.476074	775.268738	811.931946	2795.130371	790.475891	774.292419	2844.776611	693.767334	768.028137	2801.622314	681.124207	815.721558	2785.072754	531.625916	796.228149	2716.156494	441.927612	811.938354	2744.219971	405.693207	790.847717	2655.662842	345.984039	772.545593	2627.058838	394.905273	803.240051	2453.965088	280.050507	765.745422	2388.825684	298.188080	696.979126	2519.225098	136.948029	688.255920
199	0.995000	2725.130127	956.182068	772.488647	2747.860596	952.433777	506.625977	2561.407471	1012.739441	666.872009	2567.881592	1016.204590	581.219421	2778.918701	780.538452	812.521362	2810.833740	795.680176	774.305725	2861.615234	700.070251	768.452393	2819.213867	686.975891	816.071533	2803.742920	537.941956	795.747742	2738.773438	445.263397	811.894287	2767.574951	409.084930	791.138855	2681.483154	346.045319	772.880249	2651.181885	395.531738	802.834229	2482.159424	271.404510	766.238525	2416.658203	286.599365	697.261230	2554.736328	132.283539	689.450317
200	1.000000	2739.496826	960.012817	773.844238	2763.861572	954.838074	508.670197	2576.657471	1016.616028	667.792542	2583.821533	1019.776001	580.992981	2794.716309	785.988892	813.655762	2826.137451	800.423035	775.754761	2878.703369	706.838379	769.140442	2836.253906	692.098877	816.344116	2821.604248	544.299744	795.198120	2760.133057	447.412750	811.784485	2790.368652	412.449097	791.417175	2707.183838	345.889374	773.008972	2674.289307	394.078705	802.432434	2510.797119	262.865509	766.097656	2444.924561	274.727661	696.924622	2589.615723	126.357117	690.096375
201	1.005000	2754.564697	963.789856	775.145996	2781.174316	957.999451	510.463531	2591.836426	1019.618591	667.963318	2600.045410	1023.381287	580.742126	2809.407227	789.705505	814.361450	2841.642822	806.656433	777.449646	2895.277100	713.259949	769.846008	2852.627686	697.063904	816.274475	2838.913818	550.507751	794.540161	2782.077393	450.622040	812.381470	2812.635498	415.829041	791.726440	2732.791504	345.840515	773.148682	2697.931152	393.205048	802.629456	2540.613037	255.069717	765.937073	2473.774414	263.666565	697.695068	2624.569580	121.416420	691.544861
202	1.010000	2769.682861	968.402100	775.752686	2797.422607	960.751831	512.214294	2607.429932	1023.151428	668.039734	2615.482178	1027.274048	580.395630	2825.059082	794.520508	814.770874	2856.831543	812.043213	778.158020	2911.729980	719.071045	770.399536	2868.790283	702.240662	816.438782	2856.567139	557.082825	794.107910	2801.968018	452.705902	812.392273	2834.409424	419.268158	792.110413	2757.987061	345.103180	772.330261	2721.019775	392.176971	802.932373	2571.724854	245.935760	765.777344	2503.194824	251.494461	696.919006	2660.196777	116.923515	692.005554
203	1.015000	2784.620117	972.267090	776.202332	2813.323975	964.485168	513.631592	2623.022705	1026.235596	667.503357	2631.506592	1030.854004	580.205627	2840.119629	798.576538	815.585510	2872.257080	816.692139	780.084412	2928.197021	724.431519	770.995728	2885.140869	706.893616	816.262024	2872.954834	562.659363	793.642334	2820.828369	452.999512	812.623352	2855.724609	422.809906	792.612854	2784.027588	343.982208	771.843994	2743.570557	389.722107	801.914734	2600.059814	237.844879	766.085693	2532.358643	239.313309	696.055481	2696.757080	112.859093	693.070068
204	1.020000	2800.059326	976.487183	777.056763	2830.272461	967.846436	515.013733	2638.782471	1029.957153	667.488403	2647.980225	1034.538940	580.018005	2855.436279	803.007874	816.468201	2887.505859	821.752319	781.042969	2944.334473	730.255188	771.460144	2901.052490	711.664001	816.408813	2889.930664	568.469116	793.358521	2840.930664	455.232574	812.468140	2876.615234	426.497589	793.277588	2808.867188	344.899689	773.148254	2766.698975	389.021088	802.033203	2629.813477	230.145966	765.689636	2563.647705	227.293060	695.196106	2732.909912	108.697891	694.350098
205	1.025000	2815.407715	980.462036	778.171509	2847.134033	971.053711	516.409668	2654.604492	1033.154297	667.072571	2665.078369	1038.158813	580.079468	2870.861328	807.356995	817.080505	2902.832031	826.714722	782.142395	2960.039307	734.975281	771.810303	2916.501709	715.661194	816.515015	2906.625244	573.211304	793.179565	2861.048828	458.030182	812.275818	2897.115723	430.374695	794.148376	2833.174805	345.231842	773.978394	2789.301758	387.318878	802.091919	2659.933594	222.021744	765.523315	2594.824219	216.038116	694.650452	2769.454346	105.489029	695.033936
206	1.030000	2831.407471	985.429199	778.502502	2863.080566	974.878174	517.567505	2670.090820	1038.130127	667.487244	2681.549561	1042.017700	580.163940	2885.903809	811.104980	818.395630	2918.195068	830.720642	783.683167	2975.938721	740.355957	772.374695	2932.271973	720.202942	816.684448	2922.343262	577.184326	792.951904	2879.956543	460.017365	812.395386	2917.999268	433.252197	793.966919	2857.570801	346.001404	774.711060	2811.925781	385.895691	801.870361	2690.700195	213.605362	764.768616	2626.086670	204.727524	693.789551	2806.459961	102.970238	695.956909
207	1.035000	2846.814209	990.296509	778.929504	2879.106445	977.614136	518.660400	2686.177490	1043.325317	667.936951	2697.122314	1046.245972	580.466614	2901.157471	815.373047	819.035461	2933.430664	835.211609	784.051392	2991.726807	745.080444	772.770691	2947.227051	724.470154	816.983887	2937.713379	580.412109	792.997986	2898.531494	462.312683	812.317932	2937.465332	436.956238	795.532104	2882.311035	346.139252	774.832581	2833.887695	383.607849	801.692688	2721.308838	205.587128	764.397400	2657.960693	193.594330	692.845886	2842.621826	100.663651	696.568481
208	1.040000	2861.322754	995.546753	779.053772	2896.083740	980.799133	519.866760	2702.236328	1046.877441	667.810486	2714.589111	1050.471313	580.383728	2916.436523	819.126709	819.002686	2948.977051	839.649170	784.456787	3006.759033	749.291504	773.564941	2963.090576	728.794678	817.234497	2952.712891	584.050415	793.148560	2916.790283	463.612152	812.226563	2957.218750	439.601685	795.721497	2906.279297	347.430847	775.427612	2856.702148	381.740479	801.595032	2752.293457	198.998703	765.905090	2690.216064	182.950729	691.955139	2880.129395	98.915077	697.277954
209	1.045000	2876.808594	1000.425171	779.746643	2912.223877	983.939209	521.093933	2718.361084	1050.514526	667.608459	2730.826416	1054.087158	581.327271	2931.288574	823.925293	820.078674	2964.293457	844.057373	786.232361	3021.956543	753.666016	774.363159	2977.337402	732.501526	817.681274	2967.220215	586.872314	793.085388	2934.992920	464.217194	812.535095	2978.192383	441.735535	795.928955	2930.028320	347.709900	775.883423	2878.799561	379.684753	801.898865	2784.128418	190.703278	763.656494	2722.847412	172.624313	691.799072	2916.739258	98.179359	697.722473
210	1.050000	2892.332764	1004.974426	780.176025	2928.356201	987.035034	522.390747	2734.338867	1055.788818	668.533997	2747.056641	1057.834473	581.970154	2946.228760	827.551392	820.757751	2979.115479	848.700684	788.013428	3036.731934	757.497314	775.216003	2992.410400	736.163818	817.881897	2981.418457	589.289185	793.405457	2952.749512	465.258423	812.755371	2996.798340	444.207092	796.364014	2953.531006	348.039948	776.334778	2901.077148	376.890228	801.731018	2815.733643	182.462524	761.247131	2755.855957	162.783051	690.930908	2953.804199	98.102104	698.433594
211	1.055000	2908.003662	1009.819763	780.659241	2944.897461	990.128845	523.525024	2750.231689	1059.815063	668.781677	2763.885010	1062.459839	582.642944	2961.419678	831.480164	821.730286	2994.872314	852.058838	789.158813	3051.697021	761.113342	775.998047	3006.722656	739.744751	818.199463	2994.940918	591.419678	793.508972	2970.577637	464.801605	813.287048	3015.174561	447.158203	797.194580	2976.935059	348.348999	776.712097	2922.878418	374.999603	801.518982	2847.915527	176.450500	761.879395	2789.291504	153.113220	690.457458	2989.577881	98.885551	698.654541
212	1.060000	2923.884766	1014.138062	781.396301	2961.295898	993.435913	524.584106	2767.188477	1064.280029	669.109253	2780.361816	1066.556519	583.469543	2976.078613	834.440613	822.685852	3010.101807	855.196228	789.753418	3066.438721	764.408386	776.860718	3020.752686	742.971680	818.501648	3007.910156	593.683838	793.507996	2987.617676	465.392029	814.345337	3032.872559	449.305969	797.879456	3000.167969	348.708893	776.711182	2945.088135	372.631683	801.168701	2879.404053	170.756912	762.266785	2822.827637	144.366776	689.719299	3026.608887	101.228867	698.787109
213	1.065000	2939.777344	1018.796814	782.500122	2978.031982	997.172485	525.680237	2783.331543	1067.208008	669.969543	2796.680908	1069.914673	584.437134	2990.957275	838.057495	823.407654	3024.989990	858.721191	791.140015	3080.864502	767.124084	777.757874	3034.925293	745.997864	818.716309	3020.927979	595.687500	793.671387	3005.155029	464.561859	814.934570	3051.233398	451.350067	798.805176	3023.587646	349.306458	777.074402	2967.139404	369.742706	801.257446	2911.667725	165.469620	762.703857	2856.303467	136.359695	690.730774	3062.488037	103.400688	698.763550
214	1.070000	2955.477051	1022.724609	783.611633	2994.602051	1000.096436	527.067993	2799.762939	1071.143799	670.466797	2813.713867	1073.515137	584.898743	3005.218262	840.602539	823.940735	3040.117920	861.277100	792.065186	3095.216064	769.288818	778.656311	3048.735107	748.096741	818.508911	3033.299072	597.100403	793.770752	3022.650879	464.226929	814.976807	3068.891602	452.863770	798.840027	3046.463623	349.641815	777.373352	2988.985596	367.705292	801.453125	2943.751709	160.500092	762.210510	2889.900391	128.603973	690.511536	3097.499023	105.804581	698.589172
215	1.075000	2970.881592	1026.905640	784.479431	3011.592529	1003.108887	528.041809	2815.898193	1074.937622	670.729675	2830.558350	1077.653076	585.844604	3019.676025	843.233643	825.334656	3055.552490	863.393127	793.741943	3109.512207	771.930298	780.544250	3062.321533	748.921326	818.210205	3045.315674	598.237671	793.746521	3039.980225	463.429077	814.863464	3086.750977	454.060516	798.976929	3068.787109	350.216705	777.874329	3011.064453	365.555511	801.888916	2975.961426	156.526733	763.146484	2923.359619	122.507057	690.163513	3131.721191	109.621536	697.994751
216	1.080000	2986.314941	1030.369507	785.457336	3029.482178	1007.496155	529.376770	2832.425537	1078.668091	671.031494	2847.264160	1080.722900	586.826355	3034.509521	843.936218	825.296814	3069.993408	866.360474	796.257141	3123.609375	772.649841	781.020508	3075.487549	750.878479	818.331726	3057.554199	599.682678	793.682007	3057.501709	462.128632	814.686707	3104.299072	456.024445	799.792542	3091.618896	350.644287	778.048401	3032.635254	363.107178	801.597290	3007.800781	152.884201	762.821228	2956.913574	116.254036	690.470642	3165.458008	113.914795	697.804260
217	1.085000	3001.860107	1033.834961	785.962036	3044.514893	1008.957214	530.099854	2849.119141	1081.376099	671.470398	2863.302490	1084.318726	587.694336	3048.173828	845.892761	826.362122	3085.481689	866.735718	796.950317	3137.153320	773.707397	782.170959	3087.732910	752.213013	818.972351	3069.162598	599.715515	793.455322	3075.016602	461.405792	815.525940	3121.980713	457.238739	799.778015	3113.743408	351.496216	778.411499	3054.478271	361.357758	802.141113	3039.188965	150.123413	763.653015	2990.625488	111.352341	690.719788	3198.188232	118.470032	696.950989
218	1.090000	3017.703125	1037.107788	786.638123	3061.161621	1011.673767	531.272827	2865.290527	1084.129761	671.611450	2880.493164	1087.106934	588.325012	3062.924805	847.088867	826.976746	3099.821289	868.057068	798.795776	3150.814941	773.048828	782.338257	3100.537598	752.986633	818.869690	3080.687744	599.271606	793.219727	3092.439209	459.927826	815.343262	3139.534180	457.848175	799.887268	3135.447754	352.406189	778.850830	3075.594971	360.172211	802.375000	3070.542725	148.344528	764.744690	3022.952881	107.017220	691.729919	3230.162109	123.529434	696.835327
219	1.095000	3033.564453	1039.924805	787.441284	3077.333252	1014.195801	532.338196	2881.592529	1087.645996	672.433105	2897.381592	1090.406616	589.439819	3076.588135	847.517578	827.916687	3115.564697	867.161499	798.503357	3163.662109	772.842957	783.730042	3113.263916	752.558472	819.098938	3092.843018	599.029419	793.411621	3109.410156	460.219116	815.697388	3156.701172	459.349457	800.021057	3156.726318	353.653351	779.139771	3097.304688	358.902893	802.481873	3101.204102	146.604095	764.717651	3055.003418	103.536026	692.919006	3261.167725	129.271942	695.648743
220	1.100000	3049.737793	1042.547363	788.137451	3093.494629	1016.070862	533.132568	2898.042236	1089.367676	672.345398	2913.615479	1092.816040	590.272583	3091.011230	847.597839	828.729614	3129.539795	867.490723	800.028137	3176.810547	771.711975	784.953857	3125.813477	752.504395	819.462402	3105.107666	598.642029	793.549988	3127.070068	459.546906	815.973633	3174.323486	461.028503	799.971252	3178.221924	354.881714	779.604248	3117.737305	358.205505	802.913025	3131.191162	145.918625	765.543396	3086.250000	100.849808	694.477234	3290.671631	135.234131	694.978210
221	1.105000	3065.254883	1044.654907	788.780762	3109.751221	1018.112793	534.008545	2913.463135	1093.222046	673.783020	2929.876709	1095.386963	590.312073	3104.458008	847.823669	829.391479	3143.689941	866.559875	801.342529	3189.268066	770.027466	785.965210	3137.757568	751.172241	820.251343	3118.383545	597.876038	793.643372	3144.337646	460.099121	816.067749	3191.893066	461.864655	799.148254	3198.714844	356.349487	780.012756	3138.921875	358.004089	802.996399	3160.312012	145.452286	766.876892	3116.463867	98.740219	695.740234	3319.117188	141.116470	694.247009
222	1.110000	3080.735352	1046.307129	789.160156	3125.827881	1019.739014	534.585205	2930.857666	1095.069580	673.717712	2946.524414	1096.830322	590.841553	3118.116943	847.479248	830.618469	3158.370605	864.586914	800.872437	3201.250977	768.371826	787.548889	3149.647705	750.417603	822.224854	3130.817139	597.059143	793.572876	3161.867432	459.454224	814.934937	3209.562256	462.440216	798.147156	3219.634277	358.382263	780.218872	3159.480225	357.490814	803.514160	3188.780762	146.218689	768.346252	3145.717773	96.366493	697.380493	3346.645752	147.891998	693.520142
223	1.115000	3096.378662	1047.760498	789.752747	3141.897949	1021.187622	535.395752	2946.542236	1097.529175	674.650879	2962.406006	1098.654663	591.155029	3131.335693	847.428589	832.038452	3171.797852	864.457397	802.514771	3213.614014	766.041870	788.845276	3161.698730	750.226929	824.988220	3144.263428	596.167664	792.905334	3179.326172	460.056183	815.058533	3226.650635	464.649933	798.119629	3239.752197	359.428925	780.771606	3180.162842	357.867767	803.710083	3216.304199	146.741684	769.534485	3174.084961	96.273308	699.163818	3373.387207	154.322815	693.159607
224	1.120000	3111.477539	1048.689331	790.229248	3157.744385	1022.035950	536.139648	2962.214844	1098.664063	675.404907	2978.249756	1100.418091	591.633728	3145.106934	845.905029	832.604248	3184.728760	862.869873	804.266418	3225.660400	764.097168	791.249329	3174.285645	748.470581	826.812073	3158.002197	596.036194	792.466614	3196.682861	460.768890	814.679382	3243.718018	466.252441	798.130066	3259.411621	361.313019	780.229858	3199.892578	358.743317	805.129028	3242.558594	148.186081	770.694275	3201.246826	95.698837	701.083984	3398.416992	159.200714	692.162354
225	1.125000	3127.094238	1049.411987	790.745667	3173.905762	1023.125793	537.004639	2977.674072	1101.137085	675.723328	2994.418457	1100.996216	592.246399	3158.272949	845.162720	834.163452	3198.177490	860.789734	805.254883	3238.097412	761.925049	793.350647	3186.455811	747.067444	829.740479	3172.299072	596.061340	792.708679	3214.174805	460.682312	814.136108	3260.579834	467.850922	796.858459	3279.003418	363.727356	780.918396	3220.154785	358.271729	804.424805	3267.771729	148.593994	772.075989	3227.427490	95.252083	703.137817	3422.515381	165.031036	692.318604
226	1.130000	3142.669189	1049.636963	791.628845	3189.425293	1023.822632	538.161804	2993.244873	1101.384155	676.378906	3010.175049	1102.651611	592.578247	3171.474609	844.340515	836.324402	3211.383057	858.565674	806.175354	3250.270020	759.535217	795.222717	3198.731445	745.807617	832.421692	3185.036865	595.714600	789.026794	3231.317627	461.489502	813.665283	3277.465088	470.201019	797.084351	3298.523193	364.772430	779.401306	3239.484619	359.898254	805.738770	3292.127686	150.371780	772.465088	3252.145020	95.420700	704.537415	3444.939697	169.597198	691.821960
227	1.135000	3158.196045	1049.395630	792.328064	3204.853271	1024.150757	539.078857	3008.382813	1101.987671	677.411926	3025.483154	1103.864258	592.777527	3185.415771	842.021057	837.594116	3224.529297	856.257935	807.076111	3262.492676	757.045593	796.975220	3211.778809	743.814087	834.471008	3198.777588	594.675537	788.059448	3248.748047	463.324951	814.463928	3295.099365	471.114594	794.504517	3317.798096	366.434692	778.909180	3259.384033	360.320618	805.503662	3315.058838	152.037460	774.683777	3275.541748	95.184227	706.745178	3467.056396	173.500900	690.921265
228	1.140000	3173.065186	1048.475098	793.368896	3220.312012	1024.318604	540.213013	3023.833984	1102.811157	678.490295	3041.303955	1103.588867	593.730591	3199.084961	840.319885	838.624573	3237.798828	853.926758	808.005676	3275.648682	753.378357	796.989685	3224.747803	740.877380	835.681274	3213.295654	594.289917	787.929260	3267.060059	462.663391	812.752258	3312.728271	471.583466	792.373840	3336.611084	368.057220	777.493713	3278.837891	361.117615	804.933228	3337.297852	153.746506	775.022705	3298.011475	95.075737	708.394409	3488.168213	176.256073	691.357727
229	1.145000	3187.912842	1047.598145	794.416016	3235.555664	1024.024414	541.427185	3038.649170	1103.070313	679.439514	3056.855225	1104.160156	594.665405	3212.876221	838.143372	840.304871	3251.375244	851.632446	809.012390	3288.917725	750.326477	798.344666	3238.096924	739.106873	837.171631	3227.955322	593.283264	787.772888	3285.375732	463.478882	811.738403	3330.164063	473.470825	791.793518	3355.250000	369.321808	776.231018	3297.775635	362.190399	805.661499	3357.913818	153.770157	776.017029	3319.177734	94.719109	710.258728	3508.508057	179.406677	690.234253
230	1.150000	3203.156006	1046.071533	795.265442	3250.700684	1023.623657	542.482361	3054.151123	1101.787842	680.914368	3072.010254	1104.325684	595.629822	3226.947021	834.793457	841.045593	3265.441406	849.435120	810.144653	3302.466797	747.658997	799.323242	3251.677002	736.102600	838.555603	3242.676270	591.275696	787.157104	3302.986328	464.105682	811.353760	3347.524414	473.954803	789.421326	3373.691895	369.932404	775.431396	3317.535156	361.672760	804.755188	3377.972656	154.837463	776.659058	3339.105225	95.111595	711.104065	3527.053955	180.099442	689.553894
231	1.155000	3217.601807	1044.230835	796.350220	3265.856201	1022.760742	543.416687	3069.053955	1100.981689	681.638794	3087.125977	1103.745361	596.747803	3241.282959	832.811584	843.069275	3279.685791	847.134338	811.429321	3316.364990	744.848694	800.125671	3265.913330	733.258789	839.227905	3257.515869	590.381287	788.202759	3320.554932	464.636292	811.481628	3365.155762	473.457031	787.278870	3390.924316	370.917603	773.530029	3335.334717	362.383911	804.483826	3397.323242	154.121674	775.900635	3357.679932	93.596191	712.747314	3545.124023	181.469650	688.054871
232	1.160000	3232.449951	1041.964478	797.356689	3280.976563	1022.159546	544.331726	3083.864746	1100.785522	682.402649	3101.556152	1103.644775	597.251221	3255.507324	830.418335	845.010925	3294.117188	844.819153	812.804810	3331.074463	742.312866	800.556396	3280.322754	730.354919	839.250793	3273.428467	588.293518	787.830627	3338.227051	463.559357	810.878967	3381.313965	473.688171	786.118469	3408.054688	370.428711	772.260376	3353.186523	361.806793	804.289063	3415.447510	154.256256	775.779053	3375.310547	92.507454	712.341553	3562.443848	181.989212	687.558289
233	1.165000	3247.390869	1039.690308	798.458801	3296.107422	1020.878723	545.358887	3098.470215	1099.589355	683.090393	3116.256348	1102.277710	598.208008	3270.105957	826.778381	844.751709	3308.743652	842.578552	814.209473	3347.032227	741.722717	802.248108	3295.530762	728.290649	839.196960	3290.344482	585.622009	790.291565	3354.280029	462.698090	809.763733	3397.891602	472.398071	785.431763	3424.419189	369.359283	771.331665	3369.898193	360.860962	804.308594	3431.959229	152.053833	775.163391	3392.439209	91.624161	712.286865	3578.313232	181.321930	685.581116
234	1.170000	3261.350098	1036.781250	799.711853	3310.828369	1019.638245	546.347229	3113.546143	1097.315796	684.378906	3131.290039	1100.812134	599.351746	3284.510986	823.934265	845.188538	3323.573242	840.501587	815.581604	3362.819824	740.922913	802.589722	3311.335449	725.897705	839.227722	3306.055420	584.265869	789.940857	3370.735107	461.180481	810.886780	3413.757080	471.058594	785.414307	3440.504395	368.044342	771.152954	3386.250977	359.505463	804.140930	3447.388672	150.985321	774.613098	3408.612061	90.136688	710.682434	3593.615479	180.893936	685.254822
235	1.175000	3276.206543	1033.947266	800.768982	3325.743164	1018.230225	547.368958	3128.096680	1095.982788	685.438965	3145.596680	1099.214722	600.357971	3298.856689	821.767395	845.331238	3338.614746	838.677368	816.859558	3379.811035	739.320618	802.656921	3327.760010	723.433533	837.949097	3322.567383	582.477417	789.672852	3386.269775	459.015900	810.709167	3428.801025	468.806335	786.009827	3455.663818	365.770294	770.957397	3401.092529	357.640930	804.017578	3462.250977	147.944519	773.648071	3422.699707	87.490952	709.992920	3607.887695	178.972931	683.635010
236	1.180000	3290.494629	1030.747192	802.187195	3340.744141	1016.509644	548.556213	3143.085938	1092.460327	686.678711	3160.219971	1097.226929	601.519592	3313.940674	819.029419	844.750366	3353.876221	837.194824	817.981750	3396.200928	739.384644	802.436340	3343.750488	722.186829	836.934631	3339.014893	580.678284	790.127808	3400.875000	456.360596	810.968689	3443.822510	466.645752	786.665100	3470.083496	363.420013	771.705261	3415.268799	354.616364	803.729553	3476.022705	145.984512	773.484558	3436.031982	85.258026	708.609070	3621.749023	176.546570	682.837585
237	1.185000	3305.178711	1027.612671	803.481689	3355.539795	1014.476807	549.623840	3157.728271	1089.352905	687.860901	3175.218994	1094.716309	602.573120	3328.960205	816.943848	844.359863	3369.365967	836.143005	818.886475	3412.908691	738.186768	802.198547	3360.125732	720.821167	836.302490	3355.863770	579.018494	790.851746	3415.567383	453.163086	810.779846	3458.812744	462.828796	787.286316	3484.781250	359.969482	771.954224	3428.692139	351.529114	803.578674	3489.630615	141.622192	771.453979	3448.854736	82.729324	707.791504	3634.154297	173.622910	681.776611
238	1.190000	3319.189941	1024.146240	804.914978	3370.187988	1012.600525	550.536316	3172.239258	1085.933228	689.088867	3189.362305	1092.627441	603.786133	3344.905762	815.136719	843.770081	3385.470215	834.161804	819.207581	3429.571289	737.354736	801.911926	3376.241455	719.018372	834.177551	3372.844238	577.094971	791.170959	3429.057373	450.214386	812.193481	3473.270264	459.327637	788.252625	3497.979248	356.271027	772.640747	3442.620361	348.071198	803.382019	3501.962646	138.896362	771.157959	3460.392090	80.202553	706.935425	3645.796631	169.660919	680.200745
239	1.195000	3334.197754	1020.970642	806.275635	3385.108887	1010.341614	551.644043	3186.769043	1082.214233	689.527710	3204.102783	1089.662720	605.131897	3360.279297	814.081238	843.909790	3401.697754	832.995422	819.140198	3446.374023	735.958801	801.118652	3392.627197	717.150818	832.534363	3390.176270	574.754395	791.819824	3443.859131	446.643036	811.575745	3487.561279	455.596649	789.620667	3511.468262	352.069946	772.931946	3455.921631	344.757355	803.608765	3513.536621	134.430634	769.999512	3470.922852	76.799057	706.304932	3657.355957	164.714005	678.638672
240	1.200000	3348.354248	1017.732483	807.688477	3399.351563	1008.103760	552.585083	3201.066406	1078.605957	690.708252	3218.476807	1085.872314	606.114563	3376.600342	811.557556	843.033813	3418.251465	831.808350	818.685730	3463.385986	734.986694	801.404175	3409.219727	715.610657	831.303101	3407.538574	572.905579	792.571655	3457.764893	442.716278	812.674133	3502.196777	451.155121	789.236023	3524.905029	347.514252	773.026062	3468.453857	340.529388	803.204407	3524.355713	130.645416	769.428772	3481.155273	73.459137	705.565186	3668.239014	159.531219	677.004944
241	1.205000	3363.486816	1014.564514	808.844177	3414.194824	1005.480835	553.582886	3215.807129	1074.253174	691.669739	3232.516357	1082.859863	606.994202	3393.293457	809.520142	841.713928	3434.680908	829.983887	818.339539	3479.973389	734.210266	800.503052	3425.850342	713.973450	831.116699	3424.847412	570.053162	793.604309	3471.709961	438.815491	812.645386	3516.224121	446.535950	790.038208	3537.893799	342.885651	772.811707	3481.073486	335.899780	803.138672	3534.228271	127.435127	769.822266	3490.231689	70.421173	704.752319	3678.356201	153.645294	676.250183
242	1.210000	3377.971191	1011.030212	810.351440	3428.726563	1002.593567	554.772156	3230.508057	1069.394043	692.779663	3247.238281	1078.495361	607.866882	3409.621582	808.007385	841.824646	3451.564941	827.361755	818.105347	3496.572998	731.427551	799.875916	3442.283447	712.234924	830.310791	3441.286865	566.759216	794.333740	3486.249512	433.827789	811.988403	3530.792480	441.809967	789.567200	3551.016846	338.000031	773.746155	3494.116211	331.234283	802.934814	3542.673584	125.148117	769.152344	3496.593506	71.370361	703.231995	3687.366699	145.837936	674.698425
243	1.215000	3392.770996	1007.712646	811.618713	3443.300537	999.557678	555.797791	3245.097656	1064.028442	693.873474	3261.187744	1073.354126	609.549988	3426.064453	805.464478	842.398010	3468.017578	825.373413	818.122925	3513.217773	729.446350	800.183350	3459.040283	709.676270	829.826599	3457.698242	562.974243	795.189514	3499.785645	430.245544	813.190613	3544.856689	437.111359	790.649109	3563.636475	333.274536	774.045715	3507.160156	327.425537	803.435486	3549.508789	123.609138	768.821716	3502.110840	73.223961	702.085144	3694.717285	137.499573	673.891418
244	1.220000	3408.458252	1004.362305	812.890747	3457.641113	996.140869	556.452698	3259.353027	1059.087646	694.450806	3276.370605	1068.825562	611.190491	3442.635986	802.346191	842.284607	3484.268311	822.841492	818.660767	3529.588867	727.652649	800.019714	3475.644531	706.322998	829.248840	3472.700195	558.907410	795.662659	3514.760498	425.219147	812.072876	3559.208740	432.175385	790.783997	3575.884766	327.359131	772.597656	3519.953857	322.073334	802.329102	3556.959961	120.767502	767.464050	3508.083740	73.680756	700.357544	3702.448242	126.755074	672.193298
245	1.225000	3423.086670	1000.648987	814.239807	3472.065430	992.435730	557.193665	3273.570557	1053.881226	695.581299	3289.986816	1063.485352	612.180481	3459.014648	798.576782	842.386414	3500.963867	819.323730	818.111694	3545.895264	724.326965	799.669922	3492.129395	703.296570	829.346375	3487.681641	554.544189	796.114929	3528.368652	422.017944	814.101868	3573.541016	426.680420	789.732788	3588.070557	322.645508	771.990845	3532.219727	318.453583	801.585144	3563.523193	117.366447	766.354858	3512.871582	74.732811	698.071045	3709.796143	114.990623	670.299011
246	1.230000	3438.180420	996.819397	815.335999	3486.468994	988.629578	557.759155	3287.475098	1047.777100	696.808472	3304.822266	1058.455811	613.377319	3475.254883	794.494690	842.453857	3517.001953	815.253967	818.190002	3561.898682	720.542297	799.719727	3508.395752	699.310181	829.316101	3502.345947	549.791992	795.991943	3543.933838	416.407227	812.259216	3587.753906	421.546265	789.474976	3600.038330	317.375427	770.827087	3544.377686	314.616089	801.512329	3569.611084	114.299217	765.327515	3517.202393	76.268280	697.006226	3716.493896	104.259171	668.170105
247	1.235000	3453.513184	992.947449	816.014771	3500.450439	984.617188	558.457031	3301.086182	1042.801025	697.999756	3318.390869	1052.602539	615.003479	3490.890137	790.467957	843.148682	3532.056396	811.390747	818.842651	3577.755859	716.591919	799.780029	3524.725098	694.918640	829.695313	3516.656250	545.587524	795.896362	3557.063232	414.033478	813.153870	3602.235107	417.277618	788.873901	3612.684082	312.531952	768.820374	3556.041260	311.106873	800.072510	3577.018799	112.738403	763.544983	3521.482666	78.255363	695.456848	3721.898926	95.491768	665.853882
248	1.240000	3467.631592	988.949829	816.466553	3514.693848	980.302734	558.921448	3314.104736	1037.714355	698.924072	3331.495605	1047.319702	615.947083	3506.383301	786.830383	844.765137	3546.512695	808.313171	820.164246	3593.601318	712.999023	800.069763	3540.932861	691.690857	831.691833	3531.169678	541.780579	795.948975	3572.395264	410.257202	811.536377	3617.593750	413.472107	788.478455	3625.862305	308.525696	767.723877	3568.277832	308.344574	797.533813	3583.233398	112.845863	762.444214	3525.392578	80.018982	694.569519	3727.061279	87.715202	663.786682
249	1.245000	3480.598877	984.752991	816.031494	3528.261475	975.863525	559.374329	3326.454346	1032.765259	699.861450	3345.027344	1042.136719	617.003784	3521.740234	785.284363	848.288086	3560.959229	805.235657	821.075073	3608.257080	710.921509	802.159912	3556.833984	689.684204	835.493286	3545.929199	538.711487	796.356140	3587.913818	409.352051	811.562439	3633.366699	411.081787	788.208801	3638.353760	306.444122	766.860291	3581.518799	307.431091	796.534424	3588.618164	112.787376	760.838196	3528.897461	82.059219	694.033508	3731.207031	79.983307	660.566162
250	1.250000	3493.672363	980.781921	816.039307	3541.428711	971.236023	559.900146	3338.503906	1026.345703	700.770325	3357.598145	1035.594971	617.973816	3536.664795	784.739136	849.463806	3575.112305	804.372864	821.632507	3623.278076	710.234741	805.670593	3572.407715	689.269165	839.202332	3560.691650	536.614441	796.981262	3603.893799	409.043121	810.790100	3648.837402	411.085358	787.793823	3650.795654	305.990387	765.443542	3594.297363	308.290649	797.473877	3592.910156	113.427521	758.636047	3530.828125	84.212914	693.650513	3733.714111	73.800484	656.182129
251	1.255000	3507.465820	976.911621	815.547668	3554.435059	966.559021	560.512146	3349.994141	1021.627075	701.584839	3368.483154	1030.862305	618.699951	3551.586182	785.847290	851.392822	3589.940430	805.971863	823.614197	3638.979004	710.245911	808.704468	3589.029053	689.720520	842.763855	3577.429688	537.476440	798.249756	3620.544434	410.115997	811.882507	3664.880615	409.915588	786.051819	3662.999512	305.209290	763.423645	3608.296631	308.668488	797.257751	3596.325928	114.180954	756.354004	3532.719238	85.298515	691.953979	3735.128418	69.504585	652.332764
252	1.260000	3519.920898	971.862610	816.295410	3567.449219	962.308777	561.152100	3361.494141	1017.142334	702.566101	3380.312012	1025.585083	617.628296	3566.134766	785.933228	851.163269	3604.850098	806.072632	824.112305	3656.548828	712.984436	811.425110	3605.091064	691.853394	845.456055	3593.960938	537.554688	799.211121	3636.249268	411.287476	811.966125	3680.058105	409.573578	784.532166	3673.882813	304.946106	761.610901	3620.873535	309.288574	797.771606	3598.112793	114.119072	754.441406	3533.536621	86.617172	690.654419	3736.209961	67.012184	650.638184
[truncated: 81 more columns]
