# Supplementary material for: Biomechanics of running: A special reference to the comparisons of wearing boots and running shoes
Source: PLoS One. 2022 Jun 24;17(6):e0270496. doi: 10.1371/journal.pone.0270496 (PMC9231798; doi:10.1371/journal.pone.0270496)
Supplement: S1 File — The file contains experimental markers and force data (TRC and MOT), OpenSim model (OSIM), setup (XML), and output (STO) files for 17 participants, 2 conditions (boot\shoe), and 4 trials which are stored in separate folders. (ZIP) [file pone.0270496.s001.zip › DataSet/s02/boot/T1/results/s02_boot_T1_inverse_dynamics.sto]

Inverse Dynamics Generalized Forces
version=1
nRows=253
nColumns=26
inDegrees=no
endheader
time	pelvis_tilt_moment	pelvis_list_moment	pelvis_rotation_moment	pelvis_tx_force	pelvis_ty_force	pelvis_tz_force	hip_flexion_r_moment	hip_adduction_r_moment	hip_rotation_r_moment	hip_flexion_l_moment	hip_adduction_l_moment	hip_rotation_l_moment	lumbar_extension_moment	lumbar_bending_moment	lumbar_rotation_moment	knee_angle_r_moment	knee_angle_l_moment	knee_add_r_moment	knee_rot_r_moment	knee_add_l_moment	knee_rot_l_moment	ankle_angle_r_moment	ankle_angle_l_moment	subtalar_angle_r_moment	subtalar_angle_l_moment
      0.00000000	    -67.79117029	     -0.09393394	      8.61488476	     15.20363020	    815.36046176	      5.20365726	    -31.70602452	     -7.02464962	      1.58026294	     13.13744554	    -11.73507724	      0.54200125	     24.78150600	      4.53832338	      0.21648545	     12.45941344	     -2.41118308	     -5.00856926	      0.87762458	     -7.08502597	     -0.08167343	      1.15675585	      2.11927740	     -0.72671257	     -0.93773260
      0.00500000	    -60.16159005	     15.39537554	     24.86996980	    -33.22016570	    501.21946399	     28.97167114	     -0.17097860	    -10.13991740	     -0.45415690	    -23.05203735	     -2.27479322	     -0.57994608	      2.72770922	     28.04176200	     23.17464642	      0.03594466	     18.00805916	     -4.11893540	     -0.28514231	     -2.53143966	      0.85195467	      1.98443104	     -0.06474565	     -0.77017804	     -0.60665988
      0.01000000	    -51.01550400	     23.95553182	     32.37093823	    -57.12525461	    231.27184415	     37.01045671	     30.35665442	    -11.57027471	     -2.53574945	    -54.64500122	      4.99230936	     -1.14002708	    -14.97157422	     43.01660291	     37.20397367	    -11.93356835	     35.78097764	     -2.57702121	     -1.36481830	      0.74735801	      1.79408300	      2.72384829	     -2.00036280	     -0.74864904	     -0.34141973
      0.01500000	    -37.79020689	     23.31859590	     30.05755095	    -49.11135107	     35.74195351	     31.63420982	     58.84193623	    -13.40517941	     -4.11885683	    -78.27792670	      9.17391810	     -0.99114525	    -24.98391154	     47.86407677	     38.26365736	    -22.98320742	     48.86785167	     -1.50420695	     -2.23102153	      2.52336877	      2.66141678	      3.33575072	     -3.38334757	     -0.74034568	     -0.15134551
      0.02000000	    -20.63272423	     15.80375392	     20.80192474	    -15.94558850	    -81.79843039	     20.80486717	     84.41575316	    -16.62357343	     -4.85805300	    -93.49179342	     10.50670648	     -0.18801298	    -27.37356809	     44.67037021	     27.72518935	    -32.53415517	     56.79934644	     -1.47466213	     -2.81198704	      3.12612974	      3.40898046	      3.82076118	     -4.09130728	     -0.79206833	     -0.00119902
      0.02500000	     -3.26431802	      5.97723590	      9.36394078	     26.28541084	   -136.73838126	     12.67926374	    105.55740545	    -20.82789128	     -4.71014365	   -102.02048211	      9.60933241	      1.07780495	    -25.01053966	     36.96298638	     10.75402738	    -39.82373721	     60.41519061	     -2.40430835	     -3.09488737	      2.98828208	      4.03748685	      4.21329677	     -4.18358537	     -0.91189968	      0.14871605
      0.03000000	      8.82540182	     -2.13707373	      0.90701003	     56.42825254	   -149.96843139	     12.21544268	    119.87537865	    -24.75825333	     -3.89994997	   -106.54847850	      6.97500290	      2.52725507	    -21.37435485	     27.65844394	     -5.70600317	    -44.03322152	     61.22512609	     -3.76409536	     -3.10989565	      2.35118298	      4.57235005	      4.54240914	     -3.85740983	     -1.07464684	      0.31527270
      0.03500000	     12.27562885	     -6.34658631	     -0.53874199	     55.11413272	   -137.21285645	     19.89888754	    125.42160626	    -27.08044458	     -2.83015427	   -109.68403352	      2.80950287	      3.86141576	    -17.89062492	     18.24946623	    -15.62390992	    -44.81616936	     60.78258860	     -4.90417603	     -2.92813696	      1.21927020	      5.03703493	      4.79960697	     -3.37964989	     -1.23271589	      0.48660655
      0.04000000	      7.43327154	     -5.90541766	      5.13023150	     16.09200571	   -106.03844802	     32.37778488	    122.36770782	    -26.89036622	     -1.97134674	   -113.23683201	     -2.71007131	      4.84936212	    -13.72652443	      9.50120685	    -17.30447326	    -42.75353520	     60.30094361	     -5.29400159	     -2.65939118	     -0.44281731	      5.43941368	      4.95290019	     -3.02035325	     -1.33554084	      0.63889001
      0.04500000	     -3.70229048	     -1.27601074	     13.04188822	    -47.67000108	    -60.79167814	     45.81348979	    113.16632689	    -24.11380816	     -1.65871717	   -117.96220372	     -8.78970564	      5.37530695	     -8.25053420	      2.49952942	    -14.42646363	    -39.13504860	     60.59051702	     -4.76279497	     -2.41298811	     -2.38202495	      5.76869303	      4.98429435	     -3.00005200	     -1.36031136	      0.76163663
      0.05000000	    -19.40357180	      5.78519333	     16.42240711	   -110.34584591	    -10.01530051	     59.40036473	    101.49378745	    -19.50757014	     -1.97240657	   -123.72869255	    -13.65054819	      5.41367820	     -3.04520176	     -1.29647077	    -12.91240840	    -35.33991844	     62.07531101	     -3.50453106	     -2.25639071	     -3.91360118	      5.99057185	      4.90746398	     -3.43183043	     -1.31892380	      0.86420887
      0.05500000	    -37.13080533	     12.34207401	     11.27941570	   -147.59684313	     32.16292851	     75.64122633	     91.10821646	    -14.55489657	     -2.72713381	   -129.66060851	    -15.18009338	      4.99666210	     -0.78025642	     -1.09395846	    -16.78218913	    -32.39266768	     64.58568889	     -2.00093177	     -2.20321516	     -4.21583659	      6.04562496	      4.76451984	     -4.25010297	     -1.25027826	      0.95385739
      0.06000000	    -51.27825676	     15.49084673	     -1.50035615	   -148.90032129	     53.05302619	     96.51897222	     84.99313356	    -10.88564050	     -3.61376412	   -134.12174985	    -12.22086304	      4.21888832	     -1.97185157	      2.22876070	    -26.41131802	    -30.77279980	     67.09338889	     -0.76438795	     -2.22978348	     -2.86869823	      5.86101015	      4.61024697	     -5.17038735	     -1.19729970	      1.00617275
      0.06500000	    -54.27291011	     13.98269916	    -17.11781901	   -120.33916460	     50.23874765	    120.11044978	     84.54386823	     -9.45142985	     -4.38755119	   -134.90561877	     -5.22759995	      3.22992071	     -3.88425031	      6.49611431	    -38.88675349	    -30.35170862	     67.89762168	     -0.03834262	     -2.29197847	     -0.12913880	      5.37499604	      4.48616290	     -5.74829793	     -1.17889130	      0.96200832
      0.07000000	    -41.59648671	      8.53058103	    -28.70121575	    -78.77399836	     35.34679950	    141.64060509	     88.92925755	    -10.42983769	     -4.83936592	   -129.86411520	      4.14345357	      2.19365727	     -3.23603880	      9.69614339	    -48.85000761	    -30.56267151	     65.40993544	      0.11034735	     -2.32635262	      3.25571725	      4.57806099	      4.39176773	     -5.55115626	     -1.18663917	      0.76532439
      0.07500000	    -15.58001738	      1.49610074	    -29.95154106	    -43.11956467	     30.50981027	    155.88266991	     95.37252175	    -13.26996969	     -4.79415391	   -117.62273945	     13.67146734	      1.26014705	      0.75946829	     10.95256976	    -50.43889239	    -30.75793209	     59.01036277	     -0.28863784	     -2.26727269	      6.39619821	      3.55607188	      4.27721388	     -4.35838757	     -1.18987965	      0.41163434
      0.08000000	     16.25408122	     -3.45276772	    -19.26621441	    -26.44137533	     58.50831708	    158.22627650	    100.51353648	    -16.71943461	     -4.22144080	    -97.80232063	     21.03709803	      0.54396905	      6.29984059	     10.67840838	    -41.43499256	    -30.47708041	     49.30206821	     -1.06679253	     -2.08411038	      8.54479149	      2.48161743	      4.09500220	     -2.27118506	     -1.16017528	     -0.03753771
      0.08500000	     46.07269676	     -1.96280863	     -2.54315870	    -31.19970866	    132.36302612	    144.99015835	    102.11442388	    -18.81775326	     -3.40186785	    -70.96790237	     24.56803336	      0.07088322	     10.76608854	     10.66397919	    -26.19869011	    -29.50223073	     37.73635455	     -1.76183383	     -1.80549627	      9.34985139	      1.53741895	      3.86998262	      0.32126725	     -1.09197202	     -0.48297080
      0.09000000	     68.60141768	      9.23843153	     10.29349378	    -50.15159509	    250.47096324	    115.29732857	     99.90691324	    -17.66767988	     -2.83103257	    -39.15628646	     24.01157612	     -0.25403768	     11.96450425	     13.83608031	    -12.63088583	    -27.84808583	     26.15126127	     -1.77660274	     -1.49630690	      8.96790187	      0.83788108	      3.69096703	      2.89135661	     -1.00184941	     -0.83774003
      0.09500000	     80.91477254	     29.97152010	     13.13076051	    -73.15784664	    397.96389677	     73.72182704	     94.90391705	    -13.00817511	     -2.73992264	     -6.72967164	     20.43890474	     -0.56805593	      9.04982940	     22.80798942	     -5.71803037	    -25.61460667	     16.48097141	     -0.97765899	     -1.20331339	      7.85650414	      0.41010962	      3.62753302	      4.96620068	     -0.92488701	     -1.07223343
      0.10000000	     82.13980887	     56.29188377	      7.34028646	    -94.79263358	    551.67103504	     28.78292256	     88.39303467	     -6.24136063	     -3.02060078	     19.90624829	     15.48071360	     -0.90927171	      3.66070754	     37.80774150	     -4.68723719	    -22.80229080	     10.41450328	      0.33029565	     -0.93681504	      6.47553018	      0.22582427	      3.67055899	      6.26988995	     -0.88173061	     -1.21811338
      0.10500000	     73.44627908	     81.89515250	     -0.68019497	   -115.42480989	    687.62161737	    -10.40038736	     81.41477346	      0.40357522	     -3.29565457	     34.38926788	     10.60992189	     -1.15264625	     -0.37743121	     55.99257930	     -5.34948881	    -19.37244769	      8.86072513	      1.58789110	     -0.67750890	      5.13324143	      0.23729462	      3.74938712	      6.76270827	     -0.87088529	     -1.33044475
      0.11000000	     57.20145080	    101.07547108	     -4.25630373	   -134.73935465	    789.37548197	    -35.09751763	     74.99027386	      5.10683187	     -3.23415298	     33.17250519	      6.75383854	     -1.09324766	      0.42311683	     72.98729488	     -3.73077970	    -15.51606708	     11.46837112	      2.36048422	     -0.40908381	      3.95437142	      0.38712953	      3.79418922	      6.59327771	     -0.87290403	     -1.44495278
      0.11500000	     35.08237903	    111.00035252	      0.38374837	   -146.13209812	    854.02798680	    -36.35953816	     70.17446497	      7.04320781	     -2.74495379	     17.07291327	      3.69819510	     -0.50536830	      6.54988708	     84.90461860	      1.70854094	    -11.72462974	     16.62722060	      2.51028015	     -0.13803118	      2.64979655	      0.61709360	      3.79250285	      6.00028557	     -0.87279689	     -1.57143778
      0.12000000	      6.89601394	    110.67038011	     12.38443792	   -138.50818079	    894.83049281	     -8.68065911	     67.42195704	      6.52388341	     -1.97380258	     -9.36886617	      0.77532406	      0.72056942	     15.67100424	     89.10537887	      9.36418009	     -8.54358820	     22.14192593	      2.18747092	      0.11901060	      0.87811876	      0.87858703	      3.78220308	      5.19652725	     -0.86517441	     -1.67068572
      0.12500000	    -28.33151972	    100.48411788	     26.90737895	   -103.62390427	    941.56486754	     41.90222352	     65.78677953	      4.75735124	     -1.15901666	    -39.84864888	     -2.75521043	      2.49602799	     26.08517004	     84.77594060	     15.55313654	     -6.21675935	     26.07723189	      1.69052817	      0.35942729	     -1.50324528	      1.13264956	      3.78943504	      4.31506023	     -0.83950287	     -1.67653585
      0.13000000	    -70.22599472	     83.71436729	     38.07633283	    -43.35442517	   1036.34240220	     97.85330300	     63.08218879	      3.18352405	     -0.50661803	    -68.29409532	     -7.15656489	      4.41125420	     39.53993448	     74.57807339	     17.34192495	     -4.52473590	     27.33328370	      1.31125013	      0.59375489	     -4.15322892	      1.32420880	      3.79169150	      3.43157335	     -0.77660060	     -1.53567648
      0.13500000	   -117.26855840	     67.90367337	     41.65265205	     27.95681810	   1218.51280362	    137.34590014	     57.16109917	      2.85975094	     -0.23141426	    -90.49543165	    -12.46193435	      5.90973645	     59.38893450	     65.15836319	     14.68410078	     -2.96296014	     25.91099945	      1.31981149	      0.81854474	     -6.52193119	      1.39175131	      3.72996819	      2.61099317	     -0.65654004	     -1.26193146
      0.14000000	   -167.68552369	     60.00603376	     35.08650292	     89.70435086	   1499.29873538	    143.33617407	     47.14919539	      3.94189014	     -0.46812547	   -104.54073386	    -17.80987098	      6.38840576	     85.59727794	     63.79419649	      9.33220372	     -1.07473169	     22.70864133	      1.83365687	      1.00360469	     -7.80883933	      1.29230793	      3.54087534	      1.90885687	     -0.47834045	     -0.90926131
      0.14500000	   -217.09232613	     61.15350251	     17.36663745	    124.18159166	   1841.71778694	    109.70719523	     34.11222845	      5.62510883	     -1.23064822	   -109.82572171	    -22.18405173	      5.55908872	    112.57433915	     73.08413758	      2.27423383	      1.26299771	     18.91782399	      2.79369228	      1.09987214	     -7.57200946	      1.02523818	      3.20392878	      1.36502343	     -0.27067420	     -0.56090288
      0.15000000	   -254.45371804	     65.44090650	     -8.82737700	    121.89429018	   2165.43400767	     46.12814810	     20.68030346	      6.01006059	     -2.07476847	   -105.95231632	    -24.89072318	      3.63291656	    133.11452493	     88.63841979	     -6.35625695	      3.74033520	     15.47014673	      3.66867956	      1.07317227	     -6.00595379	      0.63430226	      2.78235886	      1.00581955	     -0.11048213	     -0.30141257
      0.15500000	   -263.81762416	     65.25579431	    -35.84659020	     83.28282623	   2379.82655904	    -26.39980912	      9.83072514	      3.09682746	     -2.20100070	    -93.02521471	    -26.03256845	      1.38146185	    144.35128211	    101.76264952	    -15.32884164	      5.81522046	     12.85693039	      3.63264305	      0.93628085	     -3.97634649	      0.21702524	      2.39582712	      0.84571977	     -0.08144135	     -0.19203475
      0.16000000	   -233.91685460	     57.54075652	    -54.87388687	     17.63863636	   2427.35057612	    -85.66459497	      3.41990054	     -3.20945757	     -1.20711152	    -72.76586291	    -26.06947047	     -0.25442089	    149.25423115	    105.18612147	    -22.31453082	      7.09777909	     11.18758280	      2.36311769	      0.75039895	     -2.46345437	     -0.09656887	      2.14191691	      0.86618944	     -0.19321559	     -0.23311463
      0.16500000	   -168.07788183	     46.59118424	    -62.05533594	    -59.88240442	   2310.34630865	   -116.23344509	      1.53856852	    -10.12303081	      0.23951368	    -49.02016584	    -25.19668300	     -0.72350246	    152.95419309	     98.11694961	    -26.21775752	      7.50376201	     10.33087782	      0.63624603	      0.57101646	     -1.96044648	     -0.21160071	      2.04832813	      1.00043254	     -0.36424116	     -0.36599191
      0.17000000	    -85.18032466	     40.81223661	    -60.32642369	   -131.47509518	   2085.68030442	   -112.73770360	      2.91370191	    -13.41094188	      0.52796307	    -27.09486582	    -22.73940198	     -0.24872209	    158.61865989	     86.29899880	    -28.13612773	      7.13582194	     10.15145036	      0.07604726	      0.38623683	     -2.07832334	     -0.12960791	      2.07259114	      1.15179754	     -0.47726993	     -0.50652448
      0.17500000	    -10.72167275	     45.01562291	    -54.91494802	   -183.34546927	   1834.43642472	    -78.58520978	      5.35719015	    -10.64117270	     -1.59053698	    -11.89911471	    -17.48891275	      0.38453371	    166.07950051	     76.39266242	    -29.32877228	      6.27154017	     10.61805448	      1.87304145	      0.14984854	     -1.84054537	      0.06451448	      2.12452954	      1.23634900	     -0.45710052	     -0.58373267
      0.18000000	     35.08472981	     55.44928930	    -48.01076542	   -211.89548140	   1629.16785606	    -22.03524930	      6.45540970	     -3.22840451	     -5.73983664	     -5.71224392	     -9.01694392	      0.46728466	    172.70054235	     70.26167028	    -29.01296477	      5.41078078	     11.60324273	      5.66654890	     -0.12808898	     -0.52454676	      0.26813284	      2.11350838	      1.22005138	     -0.31164167	     -0.56492882
      0.18500000	     45.25452291	     63.11595170	    -38.04398495	   -219.16377933	   1515.50192874	     46.94755172	      4.93679464	      4.59078450	    -10.02254225	     -7.12989372	      1.19834951	     -0.12091920	    175.65162635	     64.99910110	    -25.01426622	      5.05946922	     12.66504973	      9.68778015	     -0.36064189	      1.66725312	      0.41335057	      2.01220001	      1.13240582	     -0.12412900	     -0.46856608
      0.19000000	     26.91416454	     61.87010548	    -23.15208102	   -203.69889294	   1507.47510702	    117.79504803	      1.55036300	      8.78095242	    -12.46768997	    -12.12886612	     10.28913989	     -0.96224111	    174.45423896	     57.57764435	    -16.24717612	      5.39093962	     13.23858902	     12.08216360	     -0.46055729	      3.79862639	      0.48382601	      1.88045613	      1.04531112	      0.00270322	     -0.34833736
      0.19500000	     -4.54982697	     52.63828755	     -4.37013431	   -160.82741720	   1588.41920935	    180.03016706	     -1.70501753	      7.71953306	    -12.33568982	    -16.35381193	     15.84426389	     -1.57138701	    171.18395431	     48.21686498	     -3.94284805	      6.16040618	     13.03692330	     12.09041759	     -0.41985043	      5.02012885	      0.50192612	      1.82010932	      1.02622649	      0.00565629	     -0.25322471
      0.20000000	    -34.27902816	     41.03556178	     14.28439109	    -90.36235781	   1716.55212786	    224.23170504	     -3.20447209	      2.32511137	    -10.21174211	    -16.81267149	     17.11167372	     -1.71448882	    167.57426605	     39.51956000	      9.16034257	      6.91672412	     12.11437321	     10.15655860	     -0.31371542	      5.06009894	      0.49990794	      1.89981864	      1.10385612	     -0.12181409	     -0.20717918
      0.20500000	    -54.40555143	     32.64601245	     28.22303213	     -1.84094118	   1840.16136452	    243.79542498	     -2.75543263	     -5.00817403	     -7.26592719	    -12.44090629	     14.76861018	     -1.33747521	    162.43343365	     33.65615106	     20.38085485	      7.33768542	     10.61559209	      7.31526334	     -0.23561339	      4.04952140	      0.50305716	      2.10429683	      1.26431904	     -0.34185886	     -0.21854175
      0.21000000	    -64.80563981	     30.32062089	     34.73909719	     86.25002185	   1918.07647419	    237.54686804	     -1.56308495	    -11.55024972	     -4.56006801	     -4.13814098	     10.23259728	     -0.43548365	    152.88575570	     31.01602028	     28.05733760	      7.49537320	      8.68881159	      4.61765634	     -0.22595729	      2.25040041	      0.53183723	      2.33424385	      1.45514064	     -0.58494501	     -0.28515174
      0.21500000	    -69.18285405	     34.44822331	     33.45958740	    153.32959932	   1931.11233175	    209.84607631	     -1.31209970	    -15.07481753	     -2.77547983	      5.78440533	      4.93464938	      0.92799853	    137.63549341	     30.86421244	     31.33939270	      7.78715262	      6.62653723	      2.85857199	     -0.25285876	     -0.01909552	      0.60474734	      2.45956023	      1.59556547	     -0.76411917	     -0.38804012
      0.22000000	    -70.82031708	     44.40906395	     25.64946222	    188.21416146	   1879.91699424	    167.06840192	     -2.91660446	    -14.48782731	     -2.18496333	     15.03422665	     -0.48159639	      2.60683647	    117.94837879	     32.15841227	     29.99843313	      8.47867914	      4.81793319	      2.42423556	     -0.25373530	     -2.48735530	      0.73281027	      2.39900351	      1.61718496	     -0.80616284	     -0.49719026
      0.22500000	    -70.80799352	     59.05525861	     14.14015623	    197.20960244	   1778.51872968	    115.95490040	     -5.81266016	    -10.24022271	     -2.62397726	     22.73143267	     -6.16239030	      4.38274917	     96.24952080	     33.80362103	     25.23293481	      9.36730992	      3.42881521	      3.15233615	     -0.19296971	     -4.98307985	      0.90501504	      2.17249194	      1.50986245	     -0.69653716	     -0.58762292
      0.23000000	    -68.28430124	     75.98745075	      2.97561044	    199.28039372	   1648.90840821	     66.00190629	     -8.43732965	     -4.14993927	     -3.53608742	     29.55711045	    -11.95147655	      5.89472577	     75.08849398	     35.03400565	     19.83779880	     10.01865731	      2.23022709	      4.39978096	     -0.08183440	     -7.22557864	      1.07119303	      1.88589826	      1.32322186	     -0.49899374	     -0.64259827
      0.23500000	    -61.41937632	     91.21495470	     -4.33199639	    211.26855797	   1513.98842224	     29.24440221	     -9.42993556	      1.53431133	     -4.25330928	     36.63384226	    -16.61044607	      6.65213564	     57.22871483	     35.71639084	     16.60718994	     10.20949205	      0.81879883	      5.41831589	      0.04768113	     -8.66714765	      1.14682577	      1.65768656	      1.13702390	     -0.31386903	     -0.65095325
      0.24000000	    -48.81285613	    100.27424203	     -6.59373978	    236.83078462	   1388.49349800	     14.22149072	     -8.44188695	      5.23313931	     -4.35268988	     44.21883953	    -18.39205266	      6.29148427	     45.32464553	     36.04127688	     16.57442974	     10.00307901	     -1.00976699	      5.75556920	      0.17642833	     -8.74601817	      1.05327493	      1.54928715	      1.03638766	     -0.20740297	     -0.61705385
      0.24500000	    -31.50172107	     99.99252136	     -5.27372991	    267.53271855	   1273.12551228	     20.75512928	     -6.17161252	      6.39030224	     -3.71164159	     51.40756313	    -16.40319101	      4.86357015	     39.96463120	     36.03239512	     18.61300737	      9.55104675	     -3.12204329	      5.29288180	      0.30832398	     -7.34733303	      0.76634672	      1.55419720	      1.08346220	     -0.18668151	     -0.56851731
      0.25000000	    -14.03587565	     89.91804088	     -3.25580702	    291.76356019	   1157.86259277	     40.47660546	     -3.95080058	      5.31346732	     -2.44818016	     56.88374621	    -11.48050296	      2.84861674	     38.17360909	     35.35997870	     20.38474915	      9.00101685	     -5.20708624	      4.16706541	      0.45698501	     -5.00617072	      0.33503469	      1.62779205	      1.28490078	     -0.21813377	     -0.54255268
      0.25500000	     -2.02491154	     72.04880165	     -2.72772906	    301.09441760	   1033.63739397	     62.41591452	     -3.16256611	      2.82834050	     -0.80425013	     59.63349819	     -5.45589659	      0.84180165	     35.74957211	     33.45823091	     19.99531775	      8.54211959	     -6.93251485	      2.65440333	      0.63140718	     -2.51814055	     -0.14004093	      1.72016272	      1.58715443	     -0.26137262	     -0.55435013
      0.26000000	      1.85570749	     49.54662628	     -3.67824829	    291.69494426	    902.96938463	     78.66882542	     -4.62970337	     -0.03475472	      0.92064002	     59.04833014	      0.37840844	     -0.77138952	     31.32372051	     29.85760076	     17.33477014	      8.41907493	     -7.91693027	      1.09787492	      0.82646804	     -0.35025240	     -0.54768610	      1.80023764	      1.90948698	     -0.29179487	     -0.58175790
      0.26500000	     -1.25468425	     25.76087312	     -4.29782361	    266.22534826	    779.49321909	     86.40411013	     -8.35651514	     -2.33260934	      2.39541310	     55.14319214	      6.04154974	     -1.94094184	     26.70205481	     24.67690052	     14.03906573	      8.89091663	     -7.75828016	     -0.13574093	      1.01856238	      1.64919411	     -0.81135585	      1.86837284	      2.18335999	     -0.30680750	     -0.57491670
      0.27000000	     -8.35830675	      4.72234895	     -3.10268528	    233.74402588	    676.72627858	     86.37267136	    -13.85552275	     -3.63834997	      3.46214721	     49.11487864	     11.65169155	     -2.76936541	     23.81948244	     19.17497312	     12.07608229	     10.15934551	     -6.34908856	     -0.88546852	      1.17644469	      3.74283376	     -0.91694373	      1.95097396	      2.38181463	     -0.33119288	     -0.50310664
      0.27500000	    -16.09217592	     -8.03656881	     -0.31935034	    204.14891850	    598.38474971	     80.29030875	    -20.42521685	     -3.81521832	      4.05537503	     43.38982576	     16.07074238	     -3.30609459	     22.69300678	     15.51276388	     12.52954216	     12.20972489	     -4.22275718	     -1.12782316	      1.26876063	      5.70099279	     -0.90839465	      2.07311951	      2.52833620	     -0.39226825	     -0.38861107
      0.28000000	    -21.90017548	     -7.69770580	      2.93170284	    184.07101695	    540.72400395	     68.87909491	    -27.14462086	     -2.86526766	      4.13986773	     40.54928632	     17.16660943	     -3.51342243	     21.72011060	     14.89533526	     15.64789125	     14.70167565	     -2.42383257	     -0.91892052	      1.26970004	      6.83228452	     -0.85249317	      2.23398817	      2.68367500	     -0.49849591	     -0.29346874
      0.28500000	    -24.91807400	      5.99230045	      5.74812795	    177.63510360	    501.05590683	     50.37800481	    -32.91851151	     -0.96028337	      3.73204893	     41.93209229	     13.39223141	     -3.37653443	     19.20863299	     15.83630387	     20.98753721	     17.08356270	     -1.93975067	     -0.37968063	      1.16998314	      6.57511650	     -0.80768196	      2.40583767	      2.91759878	     -0.63357983	     -0.27637371
      0.29000000	    -25.56660961	     27.25282292	      7.40754436	    185.24359098	    479.18615644	     23.40551802	    -36.84608565	      1.06749249	      3.18697740	     46.89447075	      5.11964983	     -2.97942608	     14.80654308	     15.27328775	     27.10078882	     18.85051985	     -3.17578737	      0.02548980	      0.99934447	      4.97191773	     -0.81387763	      2.55610688	      3.27153336	     -0.78662852	     -0.36091995
      0.29500000	    -24.54603263	     47.76669864	      7.89261477	    199.48204724	    470.99346201	     -7.06308835	    -38.62483178	      2.37822969	      2.88149210	     53.13071146	     -4.85143411	     -2.48887141	      9.65834654	     11.63895205	     32.13688071	     19.81568177	     -5.75070876	     -0.10986231	      0.81920030	      2.83101051	     -0.88761174	      2.65551565	      3.71497354	     -0.94287736	     -0.51435525
      0.30000000	    -22.40130413	     61.20848066	      8.45799113	    205.48928395	    463.82480774	    -28.57640913	    -38.78313062	      2.74101849	      2.90276676	     58.09110101	    -12.56748616	     -2.03920705	      5.09530561	      6.24042178	     35.14104934	     20.25252911	     -8.74233151	     -0.75627896	      0.69304803	      1.29371845	     -1.01245838	      2.68282786	      4.12530301	     -1.07642222	     -0.65993136
      0.30500000	    -19.33545508	     65.45995036	     10.60411031	    188.96568186	    439.89507470	    -30.13966937	    -38.41805716	      2.59511364	      3.04443876	     60.77663984	    -15.18799661	     -1.67719516	      1.07758648	      1.83422836	     36.39577441	     20.75222940	    -11.28387252	     -1.47933943	      0.65887148	      1.18997445	     -1.14920198	      2.63279483	      4.32450439	     -1.15751781	     -0.71425784
      0.31000000	    -14.98118346	     62.31262267	     14.57434155	    146.51688159	    385.44930543	    -11.32271798	    -38.50446619	      2.61534432	      3.03083585	     62.20411488	    -12.43166320	     -1.39600431	     -3.67532856	      0.56621063	     36.76276017	     21.82809418	    -12.99085015	     -1.80048260	      0.71861016	      2.66019596	     -1.26022234	      2.51106925	      4.16716636	     -1.16514794	     -0.62862265
      0.31500000	     -8.51977462	     55.42838843	     19.23585976	     89.36267256	    297.74236424	     17.77961827	    -39.36504612	      3.65504603	      2.57461695	     63.93051328	     -5.98765267	     -1.18987479	     -9.78964054	      2.75819779	     36.79146322	     23.61822507	    -13.81084969	     -1.28219465	      0.83485622	      5.28939862	     -1.32130707	      2.31995348	      3.62081894	     -1.08200894	     -0.40528719
      0.32000000	      0.27528657	     46.82802721	     22.79057661	     36.00849733	    185.45261268	     44.10844862	    -40.84109165	      6.04453791	      1.61484472	     66.23141724	      1.97928968	     -1.05439260	    -16.16199901	      6.58903890	     36.15282875	     25.93326617	    -13.64427031	      0.14823960	      0.95170251	      8.42509027	     -1.31464077	      2.06873586	      2.79838775	     -0.92192836	     -0.09066402
      0.32500000	      9.18227122	     35.77375698	     23.95057997	      0.69891340	     66.00214378	     59.53370926	    -42.69970523	      8.72793054	      0.49438888	     67.66067393	      9.64226358	     -0.93646265	    -21.35803875	      9.06153881	     34.16898507	     28.42778643	    -12.26319988	      1.82935264	      1.02970382	     11.36515149	     -1.21720247	      1.78248044	      1.94033674	     -0.75638082	      0.24219125
      0.33000000	     12.68839695	     22.20085495	     23.20785980	    -13.75106213	    -38.35510213	     62.65669889	    -45.05319511	     10.61991934	     -0.45243753	     66.17241383	     15.64033106	     -0.72178945	    -25.48674163	      7.99680647	     30.88497105	     30.88200662	     -9.58558192	      3.06784202	      1.06474890	     13.49164192	     -1.00801702	      1.47829453	      1.33621695	     -0.65088487	      0.51870096
      0.33500000	      5.58534644	      8.16290015	     21.93378530	    -15.79808479	   -108.44555549	     56.93016262	    -48.59449982	     11.37596937	     -1.05167382	     60.91466292	     19.13480854	     -0.33447304	    -29.55469724	      3.42724130	     27.06401884	     33.31700395	     -6.05569830	      3.53296356	      1.09687873	     14.40935945	     -0.70730011	      1.15292431	      1.19290543	     -0.62219922	      0.68276046
      0.34000000	    -11.39436139	     -3.87942949	     20.35978274	    -18.07737025	   -136.29081503	     47.76467709	    -54.17079430	     11.01970300	     -1.23769596	     53.28400788	     19.75821214	      0.13994363	    -33.21025155	     -2.85745260	     23.29131774	     35.90706297	     -2.72200641	      3.17494046	      1.19529512	     13.97484622	     -0.40183716	      0.80107654	      1.51836862	     -0.64363712	      0.70349256
      0.34500000	    -31.28840448	    -12.15515427	     17.66553285	    -26.85478216	   -127.92937459	     39.18795427	    -61.79571242	     10.11149821	     -1.11709089	     46.23451753	     17.47025032	      0.49159482	    -34.84942707	     -9.11037297	     19.61614776	     38.75553147	     -0.73145575	      2.34650850	      1.40502754	     12.27792489	     -0.19728612	      0.42767782	      2.10468981	     -0.65724774	      0.58653335
      0.35000000	    -47.18969508	    -16.50740492	     13.52192031	    -37.83279386	    -99.28244615	     33.02641295	    -70.47777401	      9.27442763	     -0.83515956	     42.48204658	     12.74159613	      0.55995388	    -34.28658400	    -14.86411229	     15.94018171	     41.80633667	     -0.64272152	      1.44976070	      1.71706070	      9.71437527	     -0.14281104	      0.04989806	      2.63439589	     -0.63152465	      0.38781965
      0.35500000	    -56.79871489	    -18.05125852	      9.00784929	    -42.36098060	    -67.69826836	     29.66160957	    -78.68628585	      9.12745832	     -0.52063938	     43.17442406	      6.85634324	      0.33423323	    -33.65525268	    -20.41989561	     12.37544907	     44.86165215	     -2.27054495	      0.82249530	      2.07731241	      6.97821509	     -0.22123926	     -0.31648025	      2.85262451	     -0.57179382	      0.19242953
      0.36000000	    -61.39461199	    -18.58875105	      5.69882760	    -36.92748345	    -45.29861718	     30.02173708	    -85.13887061	      9.71073617	     -0.19244279	     47.67577148	      1.65938339	     -0.07811191	    -35.20467857	    -25.56011447	      9.20562239	     47.62645591	     -5.05486303	      0.49647463	      2.43378495	      4.79592381	     -0.39145154	     -0.66526547	      2.69248217	     -0.50640215	      0.06170294
      0.36500000	    -63.06407339	    -18.82469599	      4.65087186	    -26.42713975	    -37.00220996	     34.62190736	    -89.33278319	     10.98308481	      0.17744975	     54.11670693	     -1.30379224	     -0.52740099	    -39.24026965	    -29.05800528	      6.72034458	     49.85826524	     -8.38339304	      0.49650423	      2.76741148	      3.57427267	     -0.61205623	     -1.00190734	      2.27425324	     -0.43461074	      0.00125954
      0.37000000	    -63.10907755	    -18.38046097	      5.59115609	    -19.54206257	    -41.21262621	     41.98088169	    -91.61584176	     12.62387559	      0.64256936	     60.33631195	     -1.68140477	     -0.90059092	    -44.02963576	    -29.64198115	      5.06277441	     51.46737055	    -11.68725183	      0.76103891	      3.09308456	      3.21902982	     -0.84282717	     -1.33077325	      1.80828317	     -0.33381615	     -0.02807579
      0.37500000	    -61.15848211	    -17.14421016	      6.73375451	    -21.99419227	    -52.17861188	     46.79938881	    -92.80637184	     14.18082731	      1.20973115	     64.81781419	     -0.52357924	     -1.16512627	    -46.56753993	    -27.72612735	      3.94578793	     52.51975240	    -14.53224828	      1.16320833	      3.42691016	      3.23317741	     -1.05307517	     -1.64776793	      1.48621419	     -0.18599410	     -0.07813359
      0.38000000	    -55.42338558	    -16.13148223	      5.71323533	    -33.39174844	    -64.12828295	     41.86136004	    -93.77944265	     15.41085017	      1.80543371	     67.13577036	      0.50620327	     -1.35385293	    -43.70768837	    -25.60541168	      2.64530821	     53.16657667	    -16.76242392	      1.59559970	      3.75425739	      3.05240985	     -1.23548375	     -1.93931012	      1.41164730	     -0.00029795	     -0.18223597
      0.38500000	    -44.93829640	    -16.12840232	      1.75920935	    -48.03846141	    -73.76025349	     25.13831773	    -95.10660953	     16.36089779	      2.31752339	     67.80384822	      0.36306272	     -1.53609986	    -34.23270019	    -25.04817106	      0.80916451	     53.54079322	    -18.50077879	      2.01557876	      4.03054520	      2.42891708	     -1.40648952	     -2.18327169	      1.58164898	      0.18849042	     -0.33652234
      0.39000000	    -31.55634875	    -16.29649353	     -3.05485344	    -58.34006466	    -79.71819767	      4.45476414	    -96.88436162	     17.00331210	      2.69029836	     67.79191116	     -0.80284024	     -1.77953454	    -20.30620372	    -25.30477681	     -0.69947502	     53.70035177	    -19.93252690	      2.36973443	      4.22174233	      1.55021759	     -1.58221138	     -2.36108940	      1.91693944	      0.34358465	     -0.50582188
      0.39500000	    -18.60691894	    -15.08970727	     -5.48409637	    -60.11049247	    -81.94719162	     -7.95240452	    -98.87378601	     17.02033288	      2.96520495	     68.03015112	     -2.22850663	     -2.09365706	     -5.93588629	    -24.29342100	     -0.29171243	     53.67241106	    -21.13371997	      2.55509390	      4.33953909	      0.76057747	     -1.75425179	     -2.47722215	      2.31923909	      0.45184932	     -0.65276949
      0.40000000	     -8.04691267	    -12.04664085	     -4.13275381	    -56.29814171	    -81.23783597	     -6.12166375	   -100.64716458	     16.02104006	      3.20351998	     69.00677764	     -3.39490700	     -2.42533489	      5.90720755	    -20.95632754	      2.79985921	     53.47071190	    -22.09352465	      2.47469223	      4.42229821	      0.24738963	     -1.89666386	     -2.55477360	      2.71195968	      0.52469675	     -0.75977692
      0.40500000	     -0.12823442	     -8.42754344	     -0.56517070	    -53.94018779	    -77.39984369	      4.29584970	   -101.63510021	     13.84539910	      3.40659200	     70.56326444	     -4.09915673	     -2.73441861	     14.13698431	    -15.94003922	      7.69733740	     53.03440832	    -22.73856094	      2.08102826	      4.49318559	      0.07879474	     -1.98837730	     -2.60504652	      3.04389501	      0.57935006	     -0.82139130
      0.41000000	      5.11099182	     -6.03140215	      2.03448489	    -55.33855986	    -68.47585698	     10.13727416	   -101.33415426	     10.67338904	      3.54297048	     72.11231338	     -4.62851428	     -2.95997074	     18.66625200	    -10.78554453	     12.58634277	     52.23641936	    -22.98263532	      1.39034461	      4.55008728	      0.11619767	     -2.01386617	     -2.60987042	      3.28278900	      0.62640010	     -0.84744631
      0.41500000	      8.07610886	     -5.87273190	      1.03020810	    -54.89571663	    -52.72774518	      0.64387269	    -99.55023590	      6.88105509	      3.61320927	     73.25190565	     -5.80546919	     -2.98192188	     20.23509203	     -6.87549419	     15.90442926	     50.97284907	    -22.87892189	      0.47231346	      4.58033692	     -0.02327118	     -1.96840327	     -2.53648282	      3.41588114	      0.66693303	     -0.86488616
      0.42000000	     10.85321182	     -7.93726466	     -4.32365208	    -47.87280588	    -30.09522580	    -26.30443262	    -96.37039484	      2.85795175	      3.65703228	     74.04965860	     -8.33341133	     -2.73575282	     20.84313942	     -4.81930971	     16.98603942	     49.20712573	    -22.66669226	     -0.57633231	      4.57165873	     -0.65082022	     -1.87657395	     -2.36636666	      3.45357658	      0.69392612	     -0.89926280
      0.42500000	     16.03020950	    -11.72570445	    -12.47605997	    -37.47628951	     -2.58619230	    -65.21294936	    -92.07508648	     -0.97538842	      3.70223991	     74.77855813	    -11.98407189	     -2.35356573	     22.67233445	     -4.55279025	     16.32042636	     46.98892999	    -22.60833423	     -1.63125770	      4.51018530	     -1.64572642	     -1.79181010	     -2.11440146	      3.42565573	      0.69507145	     -0.95389809
      0.43000000	     24.14495646	    -16.58668210	    -19.98762099	    -30.03988686	     24.40251870	   -106.76398295	    -87.22479965	     -4.05256490	      3.70681065	     75.56669421	    -15.58679252	     -2.09746447	     26.19809407	     -5.71059272	     15.52134929	     44.50599726	    -22.80352942	     -2.51513724	      4.37063025	     -2.53369784	     -1.75962122	     -1.83474780	      3.36192724	      0.65369183	     -1.00924252
      0.43500000	     33.44688986	    -21.27934565	    -23.00644759	    -28.44661430	     42.80572477	   -141.17047215	    -82.64252524	     -5.57429430	      3.55731592	     76.19726130	    -17.76426354	     -2.14021969	     30.21978949	     -7.53512269	     16.57984138	     42.09645855	    -23.12457086	     -2.95227879	      4.11756632	     -2.88424298	     -1.77875327	     -1.62334072	      3.27141164	      0.55676468	     -1.03830807
      0.44000000	     41.49241008	    -23.43372157	    -19.34130070	    -31.81888227	     46.51153886	   -161.11739668	    -79.19277709	     -4.58686952	      3.13925928	     76.15539842	    -17.84580633	     -2.42347621	     33.46979345	     -8.75729851	     20.58611449	     40.16179595	    -23.31213669	     -2.57378831	      3.72834629	     -2.64652650	     -1.80587305	     -1.60976244	      3.14849892	      0.40985348	     -1.03054772
      0.44500000	     46.26041785	    -20.76069993	     -9.84825915	    -37.29958175	     35.47013427	   -164.51357898	    -77.49021880	     -0.49779793	      2.40551422	     75.10713845	    -16.21645444	     -2.76892897	     35.43552418	     -8.50554821	     26.83503584	     38.98169355	    -23.17631274	     -1.11631997	      3.21335399	     -2.08127840	     -1.80257169	     -1.91512835	      2.99970383	      0.23630965	     -0.99833011
      0.45000000	     46.54513488	    -12.87831645	      1.75616943	    -41.09340073	     16.03455307	   -155.78760670	    -77.33532138	      6.33300723	      1.37019344	     73.28731336	    -13.97690534	     -3.07310958	     35.73409251	     -7.24628023	     32.97573607	     38.46296323	    -22.69759976	      1.33508392	      2.60629344	     -1.45275595	     -1.76217595	     -2.57817804	      2.85244075	      0.06270492	     -0.95714103
      0.45500000	     42.14309699	     -0.81871224	     10.65407946	    -39.63747866	     -1.46870462	   -143.02619612	    -77.07312594	     14.69205797	      0.06764355	     71.24481271	    -12.41625434	     -3.28339873	     33.22236395	     -5.98120777	     36.15254501	     37.98683220	    -21.97304598	      4.39055788	      1.94214718	     -0.93979059	     -1.68440304	     -3.47972592	      2.73581116	     -0.08098685	     -0.90960685
      0.46000000	     34.15066678	     14.15316014	     13.64000680	    -31.30996830	     -4.74833767	   -131.96496058	    -73.70561097	     23.06737977	     -1.43639538	     69.39886028	    -12.36167119	     -3.32229476	     26.38383329	     -4.85594845	     34.72229225	     36.55760809	    -21.12752130	      7.58994473	      1.25714785	     -0.63902912	     -1.55220771	     -4.30103676	      2.66528756	     -0.15460425	     -0.84528657
      0.46500000	     59.30403750	     23.57550005	     10.95194621	     23.54639425	    -45.34195130	   -114.85090046	    -38.13552235	     19.84266460	     -1.34587554	     67.83213707	    -14.04585554	     -3.01786127	     14.86496556	     -3.37117930	     29.68602863	     12.87502959	    -20.27495008	      5.13224289	      0.77795814	     -0.71430488	     -1.34570066	      2.33528657	      2.65302366	     -0.61635057	     -0.77266511
      0.47000000	     78.67030584	     26.66962099	      4.83751633	     75.36947648	    -84.10891525	    -91.19504459	     -4.99790828	      6.73870337	     -0.55857321	     66.47882379	    -16.59122414	     -2.35623875	      0.32327919	     -1.61568824	     24.20687347	     -8.45787703	    -19.46447903	     -2.10852851	      0.60606046	     -1.13990519	     -1.08341387	      6.57534929	      2.71241784	     -1.46899192	     -0.72064663
      0.47500000	     60.36386727	     26.59250357	      1.35132517	     73.72438983	   -145.90509255	    -61.04050705	     -8.81360150	    -12.84293473	      1.88443898	     65.35369559	    -17.79321183	     -1.70136195	    -14.28291988	     -0.39060216	     21.09757671	    -12.44724486	    -18.64439453	    -11.13910187	      2.16473485	     -1.44390525	     -0.82473892	     11.86576133	      2.84057922	     -1.82776808	     -0.70776010
      0.48000000	     11.61201821	     24.37484050	      4.11994301	     19.29789526	   -293.18410296	    -22.22952745	    -51.91397568	    -39.61274539	      6.38292690	     64.51562730	    -15.24541853	     -1.56980367	    -26.04483113	     -0.23049409	     20.92234373	     -4.94819362	    -17.67227076	    -22.94408353	      4.99657909	     -0.99449472	     -0.62150012	     22.41512263	      3.00815463	     -3.50487919	     -0.72675304
      0.48500000	    -47.57388999	     15.30495843	     12.45987129	    -68.12579771	   -459.50568281	     27.48635901	   -113.23599213	    -68.99767781	     11.97125829	     63.95540485	     -7.74981780	     -2.34174347	    -32.88254274	     -1.34549614	     22.16023912	      8.28734801	    -16.36280692	    -36.52439910	      7.67905667	      0.64247270	     -0.48276697	     29.57673981	      3.16782617	     -6.79076139	     -0.74362079
      0.49000000	    -68.17389084	     -1.45923479	     22.68910789	   -141.05231403	   -493.31556748	     78.59992371	   -136.24640394	    -84.86718198	     15.81700285	     63.22192852	      3.62907305	     -3.90609057	    -33.46292056	     -4.58661828	     22.26594509	      6.21275476	    -14.51286607	    -43.70010282	      7.96800726	      3.28747129	     -0.36514526	     31.55454038	      3.26593068	     -8.37100618	     -0.72519684
      0.49500000	    -35.94973830	    -22.82588573	     28.02138585	   -175.92733163	   -353.06573823	    108.90388209	   -102.48772678	    -81.08318728	     17.10571583	     61.34867223	     15.69445903	     -5.50808681	    -27.20003455	    -11.31273393	     19.04446137	    -19.65250786	    -12.00233057	    -42.23930162	      6.13082849	      6.01881843	     -0.19506727	     33.99209471	      3.25995091	     -7.23317475	     -0.66821192
      0.50000000	      4.82174777	    -47.03143530	     22.83190548	   -185.07463566	   -174.62105081	    100.43125150	    -59.54479812	    -74.58248058	     19.17259691	     57.41241570	     24.22834980	     -5.88189940	    -15.04801071	    -21.66000290	     12.27192890	    -49.55599587	     -8.99699082	    -41.82094713	      4.86304985	      7.36284512	      0.08962338	     32.15473044	      3.15148643	     -3.78475379	     -0.61968133
      0.50500000	     27.01795016	    -69.11931901	      7.10152071	   -168.08278785	   -105.74498979	     46.65821096	    -39.82904011	    -81.38331461	     25.32592895	     51.44698265	     26.52840730	     -4.19509261	      0.12817226	    -33.32497134	      4.24431964	    -76.31471916	     -5.97513054	    -51.05121833	      5.14290210	      6.36497347	      0.48640907	     22.21297016	      2.99714533	      1.33815005	     -0.63152561
      0.51000000	     36.62913177	    -76.24192027	    -14.63316743	   -110.52432232	   -141.47974762	    -48.68099748	    -34.97387596	    -95.16553153	     32.63354115	     44.52940491	     23.02907142	     -0.86984439	     15.05477311	    -42.73317881	     -1.72315242	   -108.34384774	     -3.43404355	    -65.77397727	      4.56492816	      3.43944389	      0.91720961	      8.04930326	      2.87542834	      6.54813702	     -0.70594858
      0.51500000	     27.21182082	    -69.57766459	    -36.98645060	    -21.56012708	   -168.91575677	   -153.19222649	    -40.77695375	   -110.79330303	     37.47735324	     37.99356706	     16.63594967	      2.51085398	     28.30785379	    -47.88258403	     -3.50353973	   -142.24988639	     -1.57931248	    -81.03699918	      1.17092552	      0.20261115	      1.26934467	     -4.85234915	      2.83632031	      9.58382190	     -0.78311781
      0.52000000	    -11.42136806	    -60.55251840	    -52.05764935	     82.35370592	   -114.13487820	   -221.18742163	    -61.60338235	   -130.70465027	     41.14653936	     32.43200102	     10.44150328	      4.31957601	     40.84613221	    -50.54000216	     -1.06728884	   -168.60449805	     -0.27956575	    -96.13471463	     -3.57796474	     -1.70839388	      1.46131682	    -16.70675150	      2.87480984	     11.10035888	     -0.79146842
      0.52500000	    -64.40169207	    -45.51604134	    -49.88773519	    195.81084075	     22.01252818	   -233.28120781	    -87.75424134	   -143.40558014	     43.52378465	     27.54033975	      6.50785935	      3.72352755	     54.33165758	    -56.04070520	      3.98672033	   -188.69197709	      0.74634531	   -105.11283541	     -6.46094546	     -1.44084385	      1.47162921	    -31.34881865	      2.93311811	     14.60302003	     -0.68720933
      0.53000000	   -114.87731489	    -27.52037707	    -28.70649289	    292.81556138	    207.40848106	   -179.67004737	   -108.93227306	   -143.37644409	     43.07995537	     22.67111658	      5.82715787	      0.86948958	     69.06343325	    -70.19651342	      9.34289314	   -205.60678110	      1.70897986	   -106.23752502	     -7.30270625	      0.92631309	      1.32625416	    -48.24939914	      2.93004745	     19.94760442	     -0.47062079
      0.53500000	   -152.48621787	    -25.76247482	      4.25391974	    339.48819404	    386.59424936	    -52.16893587	   -120.68613284	   -143.10874172	     42.36388832	     17.56268798	      8.19511379	     -3.24510620	     83.54205749	    -94.68154345	     12.97253070	   -219.56180149	      2.59226306	   -107.28926887	     -8.38437289	      4.49306386	      1.07438964	    -64.10340899	      2.81608307	     23.99936495	     -0.19680485
      0.54000000	   -161.69568913	    -42.57136232	     39.74705295	    328.63917281	    493.27407639	    120.56084887	   -117.66296064	   -146.58652781	     43.35695454	     12.81740554	     11.79669337	     -7.00073048	     96.12934237	   -124.25272601	     13.63057615	   -231.95863264	      3.11882688	   -111.29422092	    -10.18260326	      7.72297704	      0.77440856	    -78.17161476	      2.61852962	     26.26613455	      0.02718085
      0.54500000	   -134.87045497	    -60.44924399	     67.33514223	    265.95234687	    486.52904803	    278.29758704	   -102.94409856	   -146.22130027	     44.27815048	      9.68133943	     13.72916609	     -8.73557178	    107.13110046	   -148.59666489	     10.52925936	   -240.64330287	      2.91892131	   -113.77866534	    -11.85024752	      8.99758494	      0.48600730	    -91.85127603	      2.42241625	     28.24371460	      0.09115901
      0.55000000	    -77.34993876	    -68.38830968	     77.18111969	    156.52151441	    363.46981052	    372.05218132	    -85.91204985	   -140.89052342	     44.35687090	      9.04898514	     12.16716775	     -7.91089970	    118.81970142	   -158.31895208	      3.39725470	   -242.61676795	      1.88408430	   -113.16242888	    -13.10807467	      7.78920122	      0.25287667	   -105.67891868	      2.28893909	     30.47395096	     -0.02143923
      0.55500000	      0.41758709	    -71.98625345	     66.11549884	     14.07921512	    155.37656867	    385.25118127	    -69.58757219	   -139.00969633	     46.10557302	     10.26509883	      7.74560867	     -5.56457943	    132.77219792	   -150.84910635	     -6.68777832	   -240.68721237	      0.47251597	   -113.98954877	    -14.01527748	      5.14859864	      0.09691611	   -119.17534354	      2.19845150	     32.61285187	     -0.20431117
      0.56000000	     81.86904930	    -80.96683448	     40.16026919	   -133.93613241	    -72.41523722	    325.24538170	    -51.50208507	   -146.92263124	     51.24741468	     11.25670614	      2.75542146	     -3.57458220	    147.20563919	   -130.98360386	    -17.06493187	   -239.45029322	     -0.42256565	   -119.88912554	    -14.70310399	      2.98605605	      0.01940506	   -132.04159322	      2.07606695	     34.44414911	     -0.30435172
      0.56500000	    143.93649603	    -93.22162611	     10.44042015	   -251.52802335	   -237.45403489	    209.48562123	    -32.21818408	   -160.08059591	     57.17366507	     10.13526928	     -0.86796283	     -3.31464553	    157.73727976	   -105.73279910	    -24.39615445	   -238.95679137	     -0.09405614	   -127.70045439	    -15.39415088	      2.69224967	     -0.00178697	   -144.31856374	      1.87121643	     36.12894511	     -0.24297990
      0.57000000	    166.97066483	    -96.38568460	    -13.51390258	   -306.86713168	   -278.28215937	     64.08840131	    -17.40065091	   -168.49089772	     59.50807334	      6.63485840	     -2.66315166	     -4.85173147	    161.17072570	    -79.35964200	    -26.21833513	   -235.21231846	      1.39216333	   -131.07146932	    -16.32863139	      4.29296142	     -0.00890934	   -155.96638851	      1.61542798	     37.72340863	     -0.07108201
      0.57500000	    146.26676550	    -81.26058191	    -27.52424136	   -288.65150078	   -185.72598833	    -77.17899195	    -13.04338123	   -166.69222922	     56.43574457	      2.04027445	     -3.24942826	     -7.17987806	    158.17359899	    -53.24585993	    -22.17568831	   -224.55018061	      3.22900312	   -126.92729435	    -17.59531473	      6.69991059	     -0.03934745	   -166.74214394	      1.40814948	     38.96070163	      0.08542287
      0.58000000	    100.42716555	    -50.76710021	    -31.88316962	   -207.24299799	     -9.16725571	   -182.56927054	    -15.43685113	   -157.38204281	     49.87472459	     -1.90765938	     -3.44034078	     -9.04645000	    152.15183394	    -28.82267814	    -13.81289101	   -209.68845250	      4.47263853	   -117.90055395	    -18.97557677	      8.59644843	     -0.10245128	   -176.54764892	      1.35413331	     39.69055203	      0.11927550
      0.58500000	     62.97271920	    -18.42437878	    -28.76349878	    -86.63056328	    169.41980042	   -232.81857142	    -10.71827182	   -148.43848607	     43.44866176	     -3.94858423	     -3.83889596	     -9.63955940	    146.00546207	     -9.20800637	     -3.65859075	   -199.09963600	      4.65543051	   -109.86787677	    -20.24429990	      9.16076058	     -0.18384125	   -185.51328415	      1.50989053	     39.98781604	     -0.00864690
      0.59000000	     51.66056274	      3.52448889	    -20.71938361	     34.02295432	    281.53497435	   -227.50296763	      5.77050274	   -144.60274268	     39.13117193	     -3.72513643	     -4.72889022	     -8.88176277	    140.05542220	      2.11793296	      5.28741305	   -195.32691428	      3.99463767	   -105.69563209	    -21.29328300	      8.35155005	     -0.26405879	   -193.55441082	      1.85139736	     39.95412570	     -0.26400022
      0.59500000	     53.03981861	     12.28153361	    -10.35425834	    109.32300137	    299.90448009	   -180.30114072	     19.45403965	   -143.82815986	     36.43408911	     -1.87584189	     -5.76075110	     -7.45839265	    132.38472547	      3.78906375	     10.42879536	   -190.34373440	      3.15987222	   -103.17912350	    -21.94208975	      6.90034876	     -0.33347681	   -200.04918510	      2.26955339	     39.54791827	     -0.55051235
      0.60000000	     46.85897086	      9.03397118	      0.09805408	    119.21348693	    236.91747090	   -106.81398978	     16.81086147	   -143.21361442	     34.56771013	      0.23816522	     -5.89907862	     -6.50983336	    120.89793732	     -2.48408886	     10.78409858	   -177.06837442	      2.79782616	    -99.96097469	    -22.03655780	      5.96329583	     -0.39892337	   -204.22131692	      2.62459325	     38.57710856	     -0.75013484
      0.60500000	     33.90805652	     -4.67623328	      8.67212456	     84.93191186	    131.82067123	    -24.48979033	      5.20955297	   -141.71933003	     32.87107713	      1.25243037	     -4.38097985	     -6.87064645	    105.60809322	    -12.86059721	      7.09680287	   -158.86196063	      3.18241925	    -95.75093957	    -21.67367320	      6.35523670	     -0.47360793	   -205.73610775	      2.82648705	     37.08505025	     -0.79182663
      0.61000000	     27.33184830	    -22.64368593	     13.34170695	     42.44841993	     30.83932824	     42.65023246	      0.78873970	   -137.47925164	     30.18916355	      0.56319137	     -1.83492360	     -8.35366680	     88.96073714	    -22.78634660	      1.01112507	   -143.31837237	      4.22056233	    -90.18287816	    -21.07042283	      7.87682705	     -0.55343457	   -204.71438036	      2.86402925	     35.42530545	     -0.69758387
      0.61500000	     28.46697683	    -36.85472159	     13.23935542	     12.05894783	    -33.48269440	     75.72899903	      6.72919132	   -129.90183579	     26.39182822	     -1.57842779	      0.14801995	     -9.87702454	     73.52445984	    -28.73711890	     -5.59042988	   -132.04493404	      5.66109528	    -83.36624832	    -20.30262006	      9.48286679	     -0.60794756	   -201.36379586	      2.77140538	     33.69684591	     -0.55926330
      0.62000000	     26.79645856	    -43.67727085	      9.37656989	     -0.74088228	    -52.98161665	     71.89470412	     14.59266816	   -120.72682861	     22.42755810	     -4.67506150	      0.61027185	    -10.35968853	     59.98515108	    -30.31251100	    -11.18086993	   -121.32748657	      7.25700242	    -76.34221830	    -19.37247003	     10.16503345	     -0.60118511	   -195.91793093	      2.58217336	     31.73462672	     -0.46801494
      0.62500000	     16.95056428	    -44.33047708	      3.76008277	      4.13134876	    -40.53684791	     40.93547951	     18.75809589	   -111.21907206	     18.79894751	     -8.38519342	     -0.12622777	     -9.41559508	     48.09814869	    -30.24131837	    -15.13315788	   -108.71810771	      8.79195611	    -69.72114804	    -18.33097498	      9.58500125	     -0.51807224	   -188.70513346	      2.31810504	     29.49864002	     -0.46332353
      0.63000000	      4.18559585	    -41.94671886	     -1.55532982	     19.31929010	    -17.86996640	     -1.74247913	     20.38033388	   -101.63748885	     15.57295763	    -12.23380630	     -1.26239288	     -7.34035914	     38.44871422	    -31.39709967	    -17.70190180	    -94.90882297	     10.04523660	    -63.56088436	    -17.13924332	      8.00983799	     -0.36713284	   -180.02662234	      2.01366605	     27.11920903	     -0.52951138
      0.63500000	     -4.26721829	    -38.78221277	     -5.44326525	     30.66882511	     -4.27224175	    -41.93608782	     21.58891960	    -92.25335886	     12.93385317	    -15.34939860	     -2.40969838	     -4.70329024	     32.02362849	    -34.41450484	    -19.61082201	    -81.40094367	     10.82460845	    -57.87126531	    -15.64301568	      5.91142945	     -0.16460845	   -170.09397908	      1.73596323	     24.79269339	     -0.62314993
      0.64000000	     -6.02941018	    -35.61430662	     -8.05772562	     28.15739268	    -10.18265351	    -71.47774936	     22.40730195	    -83.10231734	     10.92884951	    -16.90765292	     -3.35316099	     -2.20061747	     28.74009760	    -38.14706221	    -21.47270229	    -68.92098377	     11.04485868	    -52.46085776	    -13.80240666	      3.87287728	      0.06598762	   -159.10361771	      1.56439809	     22.67019332	     -0.69426390
      0.64500000	     -3.75153515	    -32.66523171	     -9.77409531	     13.31044605	    -34.48623487	    -86.86195250	     21.51177428	    -73.95009543	      9.35033153	    -16.79315209	     -3.57261937	     -0.58494699	     27.26332679	    -40.92900260	    -23.25906004	    -57.04018166	     10.74478836	    -47.00472153	    -11.75335589	      2.56812891	      0.28047474	   -147.21409470	      1.54003111	     20.74531210	     -0.70398034
      0.65000000	     -2.64728854	    -30.34391397	    -10.40481895	     -4.69894233	    -65.54352948	    -86.16948187	     17.00343387	    -64.98594519	      8.04365958	    -15.57832977	     -2.49978593	     -0.37727832	     26.23874797	    -41.29843855	    -24.50625910	    -44.36395433	     10.04432666	    -41.46620260	     -9.65061822	      2.49302198	      0.41741300	   -134.58507877	      1.63196329	     18.85773126	     -0.64034999
      0.65500000	     -5.64820385	    -29.29840477	     -9.72845688	    -15.50481191	    -87.94116132	    -69.60599384	      8.71850896	    -56.69457357	      6.96410610	    -13.87455941	     -0.03488462	     -1.57584771	     25.41824633	    -38.71202179	    -25.05679653	    -30.35471295	      9.10752963	    -36.03569650	     -7.57642298	      3.67603099	      0.43105997	   -121.47291308	      1.75731234	     16.90673950	     -0.51787398
      0.66000000	    -10.05291303	    -29.48361317	     -8.08153366	    -10.57167528	    -90.79006373	    -40.72049018	      0.46722140	    -49.20887191	      5.98477241	    -11.86479617	      2.92382702	     -3.40870081	     25.13617145	    -33.76605635	    -25.37254265	    -16.91349307	      8.12509502	    -30.76273875	     -5.63825486	      5.38733345	      0.33149017	   -108.08057130	      1.84418137	     14.96769052	     -0.38498959
      0.66500000	    -12.10176223	    -30.64818630	     -6.21891390	     11.10944673	    -70.79186616	     -3.42773040	     -3.53403344	    -42.53387815	      4.98586705	     -9.38552407	      5.39655559	     -4.99385650	     24.83868105	    -27.33918923	    -26.21705468	     -6.36657400	      7.26449079	    -25.65847875	     -3.99979567	      6.77359011	      0.16841099	    -94.56263672	      1.87882812	     13.11627839	     -0.29225865
      0.67000000	    -11.83524285	    -31.77382630	     -5.11527677	     38.84695701	    -31.89865559	     37.01401929	     -2.69340970	    -36.58898506	      3.99283135	     -6.52329382	      6.82371553	     -5.75125641	     22.96530320	    -19.77403943	    -28.02684427	      0.83573010	      6.68810708	    -20.81742697	     -2.72527396	      7.27486223	      0.00395362	    -81.30572946	      1.90516243	     11.32473495	     -0.27852644
      0.67500000	    -10.35919613	    -30.79217628	     -5.85029672	     59.26103862	     16.31165707	     69.34797461	      2.20351786	    -30.60726079	      2.97695173	     -4.03236228	      7.03085751	     -5.48791099	     18.37050955	    -11.44559013	    -30.49067532	      4.92546752	      6.60015964	    -16.14732919	     -1.80833485	      6.74384713	     -0.09907499	    -68.74863429	      1.97633297	      9.57307250	     -0.35583575
      0.68000000	     -9.00047264	    -25.85241095	     -9.46834783	     68.88903898	     65.21714183	     76.86456553	      9.82513270	    -23.22307283	      1.77874298	     -3.06058755	      5.79915755	     -4.24516452	     11.33682961	     -3.99061045	    -32.85084295	      6.53930314	      7.26920919	    -11.28992449	     -1.26650545	      5.27939021	     -0.08446285	    -57.24505819	      2.11011389	      7.94617484	     -0.50958275
      0.68500000	    -10.21991252	    -17.62649277	    -16.21784827	     76.33384679	    111.84180157	     49.98403322	     17.55018296	    -13.60494467	      0.36187767	     -4.40675025	      3.50917256	     -2.49820495	      3.19479928	      0.18582597	    -34.49273590	      7.37360658	      8.93880159	     -6.04059868	     -1.02870431	      3.45601761	      0.06175819	    -47.28321751	      2.28528917	      6.57597687	     -0.69025343
      0.69000000	    -12.89046568	     -9.57887648	    -24.11439263	     93.93220949	    154.35920596	     -0.07373919	     25.12249406	     -3.04619549	     -1.02865034	     -7.82831141	      1.42669366	     -1.01454332	     -4.68316514	      0.35348040	    -35.13098843	      7.94937118	     11.54641635	     -0.85963751	     -0.92421374	      2.14376024	      0.28519867	    -38.92615513	      2.47596777	      5.50961420	     -0.83942345
      0.69500000	    -13.28385715	     -4.92801315	    -29.74309271	    120.91703908	    184.24353157	    -46.35255711	     33.49850520	      5.39218210	     -2.05895627	    -12.18985287	      0.53489655	     -0.24523168	    -11.40416407	     -1.55180244	    -34.77350805	      7.54054026	     14.61176580	      3.31171509	     -0.84984008	      1.72311597	      0.49390220	    -31.68263856	      2.67368828	      4.66417630	     -0.93949955
      0.70000000	     -9.87487694	     -4.40804614	    -30.99988287	    139.68636128	    187.55597759	    -66.82031911	     41.73769656	      9.83009670	     -2.57425485	    -16.32750855	      1.23621471	     -0.27277678	    -16.66469749	     -2.96375842	    -33.60190020	      6.02402519	     17.47167132	      5.99587653	     -0.79817990	      2.11361930	      0.61281741	    -25.26885008	      2.86962752	      3.91366635	     -0.99243082
      0.70500000	     -5.36153712	     -6.24307384	    -27.86772298	    132.21354516	    157.85892551	    -58.36926747	     47.34590937	     10.75076755	     -2.50935082	    -19.91065208	      2.95355118	     -0.78688145	    -21.10452082	     -2.73232577	    -31.57706020	      4.50805595	     19.75495274	      7.42115338	     -0.66823014	      2.83492435	      0.63831945	    -19.81521308	      3.04395850	      3.19942086	     -1.01063398
      0.71000000	     -5.48065682	     -7.90836351	    -21.52228256	     94.89541216	    103.83012338	    -32.45564265	     47.38438935	      9.58400738	     -1.84034282	    -23.29390037	      4.24482861	     -1.26983670	    -26.03009739	     -1.12263904	    -28.30995191	      4.85778492	     21.51985182	      7.93234050	     -0.28278154	      3.15356600	      0.63135749	    -15.37219702	      3.16854536	      2.52787522	     -1.01991691
      0.71500000	    -10.96333294	     -8.54572782	    -13.49512757	     40.53624537	     40.93592860	     -2.56355596	     43.58874519	      7.47142941	     -0.78974310	    -27.12152984	      4.70245609	     -1.56620551	    -31.97476282	      1.10393701	    -23.69746808	      6.27188085	     23.18169438	      7.90189165	      0.24976009	      2.97715451	      0.65500477	    -10.98368986	      3.20282758	      1.93889728	     -1.01387419
      0.72000000	    -15.79721290	     -7.94450216	     -5.39716310	    -10.91500544	    -18.54254263	     20.16340512	     42.58256562	      5.26919440	      0.21241641	    -32.19401651	      4.60395844	     -1.70702294	    -38.05528762	      3.28262031	    -18.44760231	      5.20201091	     25.29833034	      7.87641261	      0.51395981	      2.57904334	      0.75181774	     -5.42144226	      3.10173781	      1.41565339	     -0.97609013
      0.72500000	    -19.16431309	     -6.86339592	      1.53518550	    -42.67040222	    -55.47218075	     27.69579032	     46.10489375	      3.39940890	      1.07482045	    -39.56518033	      3.69591246	     -1.63492670	    -42.83922442	      4.66202210	    -13.66218161	      1.41318100	     28.40977260	      7.72747513	      0.48148577	      1.94460576	      0.95197590	      1.30036546	      2.82819150	      0.52010672	     -0.92383831
      0.73000000	    -36.08442902	     -0.55952631	      2.59747213	    -81.75634078	    -99.88526318	     11.99555962	     40.12419119	      4.53069658	      2.00612727	    -50.12226855	      2.03784363	     -1.38675793	    -45.05823322	      4.18823799	    -10.13452093	      3.95485537	     32.80391075	      7.65293760	      0.87629979	      1.12493466	      1.25532693	      1.50738532	      2.35906635	      0.64379388	     -0.87898009
      0.73500000	    -54.14740662	      4.49207198	      1.41242263	   -103.52089030	   -116.54557985	    -18.83096979	     36.30692577	      6.50330640	      2.67742672	    -63.82462873	      0.04840948	     -1.05054340	    -43.97234167	      1.50891973	     -8.07072342	      5.28498040	     38.30882971	      7.45549811	      1.10144290	      0.22669531	      1.63073787	      1.86004368	      1.71508074	      0.68940208	     -0.86466202
      0.74000000	    -69.88683240	      8.61063140	     -0.58396709	   -111.32604714	   -113.36749777	    -56.15374741	     35.46502583	      8.19225515	      3.00321250	    -79.11458699	     -1.97999423	     -0.66824687	    -40.05519900	     -1.60628662	     -7.14099608	      5.00631621	     44.21173815	      6.82961651	      1.14292936	     -0.77238554	      2.03250675	      2.14466082	      0.97215684	      0.64829154	     -0.90441630
      0.74500000	    -79.78465412	     13.80930343	     -2.49328490	   -109.46100313	   -102.04715810	    -89.12287094	     37.99306774	      8.71580875	      2.90489040	    -93.28191252	     -3.27663304	     -0.29611301	    -35.07810468	     -1.50205516	     -6.88471070	      3.06825575	     49.54244288	      5.65880388	      1.00503826	     -1.63217024	      2.41198053	      2.19630041	      0.21400736	      0.53352581	     -0.97566807
      0.75000000	    -81.32888800	     21.93492484	     -4.34664004	   -101.31157660	    -92.04185539	   -107.75385863	     43.73206172	      7.72366197	      2.35631796	   -103.50248834	     -2.94218534	      0.02975598	    -30.89303330	      5.07923967	     -7.27301847	     -0.25366513	     53.47604688	      4.09491834	      0.70181583	     -1.95617135	      2.73170466	      1.99812867	     -0.51739727	      0.37313056	     -1.01843706
      0.75500000	    -73.45716456	     32.48634967	     -6.46441513	    -87.90049008	    -88.71902514	   -106.52635461	     51.91062151	      5.27069356	      1.42987839	   -107.96081082	     -0.45416386	      0.29228338	    -28.18950205	     18.47992816	     -8.48876461	     -4.48060676	     55.63282077	      2.40969937	      0.26177803	     -1.43893773	      2.96812008	      1.68791854	     -1.22918594	      0.19295102	     -0.97741566
      0.76000000	    -57.14123475	     42.08917400	     -8.25629576	    -67.48742296	    -93.18569722	    -86.74815128	     61.27604739	      1.54882139	      0.31292516	   -106.46554200	      4.09356574	      0.46555879	    -26.55833855	     35.44591321	     -9.85555307	     -9.08738413	     56.14538748	      0.78200134	     -0.26173566	     -0.02351143	      3.10859620	      1.46877375	     -1.93875211	      0.00650432	     -0.83604173
      0.76500000	    -35.24817532	     46.29153547	     -7.90225139	    -38.55100086	   -102.25891505	    -55.57123107	     70.56024715	     -3.42120549	     -0.73064551	   -100.30865743	      9.78134244	      0.51454071	    -25.25247687	     50.78119795	     -9.67452213	    -13.67852585	     55.47977027	     -0.83066337	     -0.79421872	      1.96998570	      3.15432265	      1.48973474	     -2.62455219	     -0.18144671	     -0.62780904
      0.77000000	    -11.20060570	     42.53258491	     -3.98253780	     -4.70301584	   -111.54200281	    -22.70717484	     79.05587980	     -9.58271486	     -1.49245825	    -91.76006718	     14.94345673	      0.43458313	    -23.62742999	     60.03782571	     -6.81718394	    -18.10599794	     54.20225247	     -2.53976951	     -1.27681750	      3.87230899	      3.13336156	      1.77838428	     -3.21805669	     -0.36533297	     -0.41733368
      0.77500000	     11.90611203	     31.95365795	      2.51537165	     25.65476250	   -118.74126776	      2.87575566	     86.74278408	    -15.94621169	     -2.01888112	    -83.54112000	     18.05371869	      0.29648455	    -21.28457263	     61.28140418	     -2.07229222	    -22.39567325	     52.88228015	     -4.10228013	     -1.71380458	      5.06553551	      3.10944517	      2.25872966	     -3.64626000	     -0.52788014	     -0.24968195
      0.78000000	     30.84997570	     18.60265103	      8.51037276	     44.64394378	   -122.57961755	     15.76133215	     93.64409637	    -20.56367002	     -2.60177000	    -78.26876351	     18.57309100	      0.25474295	    -17.99280329	     55.27491348	      2.39823084	    -26.50134619	     52.08099657	     -4.90811115	     -2.15262833	      5.35671153	      3.17090953	      2.81812108	     -3.87455768	     -0.64498805	     -0.11692688
      0.78500000	     41.82477144	      7.54836865	     10.88783963	     47.21071025	   -121.02912881	     15.47639070	     99.08890037	    -21.52268294	     -3.51752856	    -77.95232472	     16.87795838	      0.49025349	    -13.60925585	     44.82542794	      4.52637321	    -30.09646656	     52.30162682	     -4.37371805	     -2.60517784	      4.91964278	      3.40009274	      3.35798324	     -3.91461910	     -0.69029167	      0.02027985
      0.79000000	     41.44480340	      2.38835922	      8.70800404	     30.61583044	   -112.30009002	      6.98838078	    101.82016813	    -18.68478365	     -4.68945319	    -83.49029828	     13.62521884	      1.10904376	     -8.37939031	     33.74175834	      3.46433572	    -32.72910451	     53.83121525	     -2.64282277	     -3.00114386	      3.98000606	      3.83492937	      3.81264517	     -3.81043953	     -0.66504972	      0.18586538
      0.79500000	     29.08592523	      3.84181283	      3.82322554	     -3.94067784	    -95.53581671	     -1.15269775	    100.99142752	    -14.20303046	     -5.65429216	    -94.13177290	      9.15314796	      2.07194139	     -2.96496126	     25.43884258	     -0.18257106	    -34.19792467	     56.50739830	     -0.72073767	     -3.23734760	      2.56925824	      4.44381402	      4.15098661	     -3.61384630	     -0.61356753	      0.36328080
      0.80000000	      8.51963530	     10.55543011	     -0.64427227	    -49.21970896	    -70.70208930	     -1.57539717	     96.93521581	    -11.14144556	     -5.86268405	   -107.33200188	      3.22849476	      3.21349144	      2.20226545	     21.66700767	     -5.19837662	    -34.66879353	     59.59365762	      0.15908117	     -3.25801721	      0.51186294	      5.12957750	      4.37467139	     -3.35577753	     -0.59963399	      0.50678943
      0.80500000	    -13.26047017	     20.55732229	     -2.38494170	    -93.40845163	    -39.80422784	      7.99703069	     91.02028177	    -11.58549427	     -5.02824185	   -119.49966123	     -4.49130710	      4.33557910	      7.07252805	     21.96841188	    -10.66519908	    -34.45231994	     61.99922085	     -0.72425140	     -3.09126172	     -2.30109405	      5.76195255	      4.51432314	     -3.05231107	     -0.67301512	      0.57744220
      0.81000000	    -29.43402868	     31.54299337	     -1.17031959	   -125.21852273	     -8.61007060	     24.64783207	     85.13385650	    -15.22963768	     -3.44339997	   -127.57640210	    -13.40851125	      5.29701093	     11.26389695	     23.76482196	    -16.02049867	    -33.82923459	     62.86045531	     -2.99867754	     -2.84811768	     -5.54067020	      6.22583177	      4.61634412	     -2.75719343	     -0.82967750	      0.57693742
      0.81500000	    -36.45989717	     39.84057205	      1.42057638	   -138.66976356	     13.90405900	     43.82447507	     80.90588431	    -19.89592453	     -1.87994278	   -130.49134406	    -21.46097315	      6.02179125	     13.94505591	     23.32257725	    -20.80693975	    -32.99349141	     62.05218404	     -5.44626553	     -2.66337306	     -8.37650425	      6.45720064	      4.71854976	     -2.59551426	     -1.01170348	      0.54871826
      0.82000000	    -34.94041059	     41.62671876	      3.33066325	   -134.15566362	     20.18232213	     62.71839293	     78.87729206	    -23.23309371	     -1.10077821	   -129.28713004	    -26.10726621	      6.44079203	     14.80504797	     18.23442353	    -24.66230812	    -31.95980910	     60.11342353	     -6.82803942	     -2.61036970	     -9.92933894	      6.44169120	      4.82008429	     -2.72231371	     -1.14478758	      0.53777816
      0.82500000	    -28.26197297	     35.93348008	      3.41539819	   -116.95491973	     10.84111039	     80.72407603	     78.37390816	    -24.01134578	     -1.42366074	   -125.81058731	    -25.97860127	      6.45298355	     14.55754872	      9.46625152	    -27.33541000	    -30.58642142	     57.63160293	     -6.56534354	     -2.66864764	     -9.83989001	      6.17935038	      4.87020473	     -3.22952759	     -1.18276142	      0.54486435
      0.83000000	    -20.15890412	     24.55876154	      2.21951395	    -94.98302126	     -2.83903271	     98.58513536	     78.34279082	    -22.67735703	     -2.53584145	   -121.07805057	    -21.29983693	      5.94340647	     14.08509999	      0.39373581	    -28.49977949	    -28.87014027	     54.67419060	     -5.05069559	     -2.75958975	     -8.31978515	      5.64842490	      4.79510659	     -4.06426533	     -1.14248848	      0.52478212
      0.83500000	    -12.64073180	      9.81213061	      1.24596285	    -75.44251062	     -4.03707522	    117.50334857	     78.25090401	    -20.50437472	     -3.83664987	   -114.44399806	    -12.92442840	      4.83161743	     13.43980987	     -5.87520034	    -27.70670573	    -27.11345591	     50.74573030	     -3.13469642	     -2.81513024	     -5.72111830	      4.80919788	      4.54654478	     -4.99420457	     -1.07674710	      0.42802474
      0.84000000	     -5.58569020	     -7.07058452	      1.42735647	    -62.35341106	     20.91903180	    138.13331532	     78.00604472	    -18.79890792	     -4.76702632	   -103.96453481	     -1.51470966	      3.13448523	     11.86147597	     -8.15661145	    -25.02171639	    -25.72636489	     45.24394146	     -1.63542546	     -2.80628765	     -2.20148733	      3.65651868	      4.14756195	     -5.62611573	     -1.03967756	      0.24055470
      0.84500000	      1.93209078	    -25.40431683	      1.73535112	    -57.91553292	     77.82292398	    157.49687743	     77.52448757	    -18.24586310	     -5.01771625	    -87.75070630	     12.32531892	      1.02063334	      8.35413754	     -7.29910984	    -21.76760377	    -24.91010069	     38.09979820	     -0.99575520	     -2.73318867	      2.22500005	      2.28261844	      3.70050973	     -5.50428800	     -1.05575490	     -0.00923236
      0.85000000	     10.14042246	    -43.75880772	     -0.24204863	    -65.57621356	    165.62796420	    167.31540677	     76.80482469	    -18.63741210	     -4.60332612	    -65.39986477	     27.24217019	     -1.18529589	      2.12485007	     -5.61461305	    -20.02301311	    -24.57728011	     30.13322418	     -1.16988995	     -2.60504419	      7.33385191	      0.89553244	      3.33636210	     -4.29943518	     -1.10740398	     -0.27690060
      0.85500000	     18.62449406	    -58.32377125	     -5.93123751	    -89.36284935	    278.56284568	    157.21487681	     76.19694695	    -18.90863807	     -3.85495560	    -38.34738995	     40.33331929	     -3.05011981	     -6.84136586	     -5.65275791	    -20.95880919	    -24.47901138	     22.73728439	     -1.68453893	     -2.43341866	     12.28587073	     -0.23043495	      3.14173551	     -1.99285945	     -1.14811413	     -0.54112473
      0.86000000	     27.32376415	    -61.89674640	    -14.75267328	   -130.17024195	    407.76037053	    120.40694452	     76.30860289	    -17.04417019	     -3.50621236	     -9.38183411	     47.41421226	     -4.10970943	    -17.09207970	     -8.19697313	    -23.94241992	    -24.33211310	     17.25702189	     -1.59494096	     -2.24359198	     15.58584669	     -0.83708829	      3.12613212	      1.07307461	     -1.11456582	     -0.82136762
      0.86500000	     35.71040299	    -47.42205815	    -25.16002698	   -184.82966656	    544.67915208	     58.84330805	     77.13633596	    -11.16590624	     -4.29084801	     17.42588540	     44.92697556	     -3.98114810	    -25.84247437	    -11.16477961	    -27.48317836	    -23.75131247	     14.79576108	     -0.00477759	     -2.05190124	     15.69288072	     -0.75564483	      3.23610363	      4.30354833	     -0.96708877	     -1.15487367
      0.87000000	     40.55394836	    -13.68485772	    -35.17760618	   -247.25257521	    684.02321447	    -14.15413462	     77.42071023	     -1.17095741	     -6.28432657	     36.58514016	     32.48972541	     -2.49949254	    -30.05960571	    -10.65029462	    -30.13486139	    -22.19137246	     16.24441680	      3.17548928	     -1.83272903	     12.01181780	      0.01878104	      3.38357181	      7.05383870	     -0.72387823	     -1.55609784
      0.87500000	     35.54902051	     32.45271276	    -40.59475086	   -306.83681478	    825.33697754	    -73.93785831	     75.21550778	     10.30147589	     -8.50122613	     42.38479697	     13.91177069	      0.18901244	    -27.57001586	     -3.20594203	    -29.76996857	    -19.19802627	     21.77014806	      6.78977656	     -1.52247451	      5.42810646	      1.26310343	      3.48175277	      8.84388204	     -0.46783049	     -2.00108478
      0.88000000	     14.68645944	     79.36822718	    -34.81883575	   -346.28250446	    974.72997682	    -92.96031477	     69.44135396	     18.95601858	     -9.31723143	     31.53835229	     -4.92177205	      3.66928117	    -17.47283009	     11.95363532	    -23.44050819	    -14.87833739	     30.02876320	      8.93871259	     -1.07625712	     -2.29294801	      2.56936930	      3.49140761	      9.49091418	     -0.31109749	     -2.44253676
      0.88500000	    -23.06985906	    116.75691955	    -13.77155367	   -345.44932483	   1142.46178440	    -59.53410833	     61.06995739	     21.94909007	     -7.75893850	      5.27910119	    -19.74550145	      7.41171427	     -0.05374656	     31.87872139	     -9.73638434	    -10.12249224	     38.17862641	      8.42600621	     -0.53394506	     -9.60883896	      3.52791673	      3.44079023	      9.07882858	     -0.31453285	     -2.80350066
      0.89000000	    -72.69452093	    139.74243861	     19.22859147	   -291.53336922	   1336.02023060	      8.06031303	     52.60659576	     19.87711645	     -4.38376039	    -30.60916598	    -30.31489025	     10.96580231	     23.02968083	     50.71816391	      8.94906099	     -6.24725754	     42.93265414	      5.68871388	     -0.01803396	    -15.92135404	      3.91709635	      3.38704088	      7.82628818	     -0.43892298	     -2.97431815
      0.89500000	   -126.34658077	    147.84600840	     53.73494493	   -188.60925240	   1557.82404815	     69.51792624	     46.25166195	     15.99258886	     -1.07535441	    -67.55799377	    -38.52798195	     13.85464002	     48.76250787	     62.47453006	     27.17754531	     -4.18256987	     42.00838307	      2.57409837	      0.33707507	    -20.97518812	      3.73065998	      3.35270753	      6.01201857	     -0.56000223	     -2.84013577
      0.90000000	   -177.11338864	    140.44036485	     77.22066581	    -60.36288938	   1805.64481731	     88.69566931	     42.17803598	     13.02224285	      0.47902930	    -97.15430586	    -44.03476695	     15.06096618	     73.87388829	     64.59951271	     39.14850294	     -3.83056618	     35.29481789	      0.80178905	      0.47804240	    -23.50744737	      3.06824069	      3.31197021	      3.98570455	     -0.57022086	     -2.32906473
      0.90500000	   -219.80423648	    119.08848126	     80.45985377	     55.65175243	   2062.07914375	     50.49994942	     38.87553816	     11.61862884	     -0.25954080	   -114.42147859	    -44.83352059	     13.40061835	     95.94900845	     60.36829675	     40.97060520	     -4.25132719	     25.09504505	      1.03842252	      0.44493088	    -22.04475465	      2.07976297	      3.23006450	      2.15216818	     -0.43585580	     -1.51901700
      0.91000000	   -249.26343246	     90.93035263	     61.08520400	    120.35126784	   2280.59895037	    -36.74937022	     34.57536316	     10.86685540	     -2.57206231	   -119.18837480	    -40.07435932	      8.56102080	    113.48205580	     57.42278949	     32.08757526	     -4.38788724	     14.99426740	      2.76298982	      0.32837563	    -16.30987325	      0.95773992	      3.09566907	      0.83835796	     -0.20267673	     -0.62340863
      0.91500000	   -259.26452018	     66.86180894	     24.60152238	    109.13976173	   2393.44937337	   -150.49718733	     28.49106895	      9.75816226	     -5.15244249	   -114.49034733	    -31.97879788	      1.86890520	    125.38144136	     61.90300792	     15.70110163	     -3.66436607	      7.96463941	      4.87241597	      0.21452093	     -8.06938399	     -0.08109246	      2.92297966	      0.16952396	      0.04480070	      0.09877748
      0.92000000	   -244.81962337	     53.69039631	    -17.79644301	     23.97883763	   2347.62520931	   -263.98118927	     21.13590727	      7.78638141	     -6.77554397	   -103.74066047	    -24.22924063	     -4.29594700	    130.70479977	     72.93183601	     -2.57411121	     -2.13810569	      5.05335837	      6.27139563	      0.15631129	     -0.24678287	     -0.85392938	      2.73914780	      0.06225053	      0.22357069	      0.46049597
      0.92500000	   -206.31127812	     49.45008282	    -54.19304315	   -108.10516457	   2143.88752790	   -351.29917866	     13.77491682	      4.95109800	     -6.82654414	    -89.25703540	    -18.66224372	     -8.07004787	    129.66165623	     83.47392351	    -17.41298942	     -0.24372021	      5.41134560	      6.36455200	      0.17063199	      5.01290507	     -1.26949817	      2.56033390	      0.30740818	      0.29185101	      0.43916478
      0.93000000	   -151.38781000	     48.16523498	    -76.70457848	   -247.99354141	   1846.82469247	   -390.25513593	      7.48846327	      1.90855184	     -5.65643585	    -72.55459664	    -14.58578034	     -9.00403331	    125.11297572	     86.75135126	    -25.93099715	      1.60235691	      7.31286528	      5.43503475	      0.24517470	      7.23260489	     -1.33734690	      2.37347815	      0.67780424	      0.27715771	      0.16227254
      0.93500000	    -93.57304412	     47.18270476	    -82.86040665	   -358.26437247	   1556.52606564	   -366.28280828	      2.66550831	     -0.28236836	     -4.33141714	    -55.13725652	    -10.98203933	     -7.68946448	    121.37075890	     81.33207438	    -27.81485476	      3.18742451	      9.28102728	      4.43830602	      0.35011322	      6.96569804	     -1.13347046	      2.15511657	      1.01675412	      0.25264767	     -0.19972628
      0.94000000	    -48.08540019	     48.08494856	    -74.14093829	   -414.33298424	   1362.30330524	   -277.51800950	     -0.67333016	     -0.99463932	     -3.88030653	    -38.82889143	     -8.09270221	     -5.02629868	    120.75927961	     70.65286750	    -24.15406448	      4.44419507	     10.64748437	      4.29047000	      0.45274445	      4.96081628	     -0.75730639	      1.91327967	      1.27004696	      0.27717130	     -0.52371345
      0.94500000	    -25.48648216	     51.59933909	    -54.46573227	   -413.11874471	   1307.31739993	   -137.57203813	     -2.53085014	     -0.68267161	     -4.56192617	    -25.44979893	     -6.42036734	     -1.95998980	    122.45366086	     58.98260884	    -16.83201496	      5.36338759	     11.41805277	      5.17597746	      0.52965274	      2.08790703	     -0.30884453	      1.70598429	      1.44589471	      0.34528835	     -0.74237861
      0.95000000	    -27.09424388	     53.79110444	    -29.84362847	   -372.26621791	   1380.09379283	     26.84459767	     -3.13601820	     -0.43657168	     -5.82618994	    -16.16153389	     -4.86637458	      0.45423014	    124.42312941	     48.21511882	     -8.82344337	      5.95371144	     11.82361441	      6.52604820	      0.56574925	     -0.36915299	      0.11253563	      1.61088956	      1.54789671	      0.39549439	     -0.81063995
      0.95500000	    -46.78113687	     48.78328333	     -7.83626513	   -315.46159131	   1533.14469552	    182.96344806	     -3.19643052	     -0.90641352	     -6.96978872	    -10.96241230	     -1.05185714	      1.31818404	    124.96363146	     38.20049851	     -3.95025642	      6.22970390	     12.01179608	      7.65259581	      0.54698992	     -1.07025060	      0.41686157	      1.66713847	      1.55014235	      0.37101224	     -0.70803476
      0.96000000	    -76.49054550	     34.94898438	      4.90654995	   -256.34758424	   1711.01004925	    301.00430891	     -3.66573638	     -1.88806447	     -7.70025458	     -8.69565018	      6.21885381	      0.47364237	    122.48631132	     29.04943840	     -4.89255614	      6.21518336	     12.01284082	      8.28045612	      0.46231538	      0.43233317	      0.55626578	      1.84284451	      1.42942691	      0.26791827	     -0.47436220
      0.96500000	   -108.67579866	     17.75053555	      6.29348003	   -197.13892411	   1865.05015800	    362.08526271	     -5.20271645	     -2.69735145	     -8.14766922	     -7.59661559	     15.19688838	     -1.23575041	    115.54011906	     21.97146701	    -10.62314423	      5.94032256	     11.82774133	      8.55263065	      0.31379206	      3.17508867	      0.56322860	      2.05868983	      1.21522558	      0.12968558	     -0.21365102
      0.97000000	   -135.70764332	      6.77608671	     -0.23950220	   -138.10879922	   1956.70869745	    362.90461884	     -7.80022664	     -2.56093142	     -8.59357959	     -6.06063744	     22.09834602	     -2.41558146	    103.89914752	     18.44398151	    -16.63043685	      5.45395968	     11.45183434	      8.77873665	      0.12166059	      5.32962546	      0.54930751	      2.24003800	      1.00229630	      0.00957149	     -0.04079458
      0.97500000	   -150.97715602	      9.60875846	     -9.16393336	    -82.92417462	   1964.42021311	    315.15194155	    -10.81231765	     -0.89765401	     -9.22874476	     -3.19448740	     23.84114076	     -2.02501343	     89.09133873	     19.34082059	    -18.73058690	      4.86451290	     10.80730247	      9.20505973	     -0.08160960	      5.43531907	      0.63253855	      2.34524768	      0.89709500	     -0.06026020	     -0.01679333
      0.98000000	   -151.59133233	     27.33306812	    -16.69820830	    -36.49152281	   1890.79332240	    238.86218458	    -13.31400131	      2.35226037	    -10.06318572	      1.11095768	     19.97894895	     -0.00208036	     73.42427491	     24.32383945	    -16.11377628	      4.33844336	      9.74355198	      9.90038113	     -0.26481807	      3.27736879	      0.84730532	      2.35928244	      0.93909564	     -0.07388138	     -0.12731457
      0.98500000	   -139.58223696	     54.46894391	    -21.41902843	     -0.98468951	   1758.67275074	    153.31739202	    -14.61072965	      6.53296114	    -10.95505318	      6.45897940	     12.38522697	      2.86691658	     58.48029170	     31.48705330	    -10.43783640	      4.03269487	      8.18687021	     10.74642591	     -0.41080166	     -0.22622419	      1.13006807	      2.28960860	      1.07796276	     -0.04526309	     -0.30792162
      0.99000000	   -120.51834343	     82.31679064	    -23.09985513	     26.51258508	   1598.95197259	     71.93092752	    -14.56047457	     10.41500802	    -11.62622775	     12.28412386	      3.77074586	      5.54151146	     44.67027606	     38.09498881	     -3.42644467	      4.03989219	      6.27580351	     11.44857360	     -0.51713703	     -3.74601274	      1.37695936	      2.17492728	      1.23180710	     -0.00763442	     -0.48806934
      0.99500000	    -99.73082394	    103.25129146	    -22.02175861	     52.29904985	   1440.37994660	      4.40603230	    -13.40897762	     12.70196042	    -11.70819234	     18.19294597	     -3.40770711	      7.21135856	     32.64513481	     42.49939202	      3.89822264	      4.37499734	      4.29371560	     11.61146056	     -0.58200103	     -6.16703497	      1.49588882	      2.07870686	      1.35693292	     -0.00569345	     -0.62514976
      1.00000000	    -79.65572273	    112.77581083	    -18.87025507	     81.28569533	   1304.63251961	    -39.34446934	    -11.43658894	     12.57127243	    -10.86369344	     24.15509068	     -7.33415184	      7.46468690	     24.17829994	     44.90443202	     10.53012252	      4.97596201	      2.48073744	     10.88912907	     -0.58807257	     -6.84165760	      1.42881576	      2.05825091	      1.45105204	     -0.07380466	     -0.70465481
      1.00500000	    -61.67952406	    108.62540927	    -14.76088861	    114.16014428	   1202.98902163	    -52.70919039	     -8.95994410	      9.98273831	     -8.97629745	     30.26670209	     -7.17961124	      6.32873415	     20.13867758	     45.50481307	     15.12481585	      5.72131502	      0.93211984	      9.17818418	     -0.50670811	     -5.68873743	      1.16906619	      2.13157454	      1.51132503	     -0.21394629	     -0.72287516
      1.01000000	    -48.24693788	     90.23460418	    -10.90453072	    146.54582386	   1133.09329343	    -39.79553598	     -6.60695831	      5.73021275	     -6.30709615	     36.42795785	     -3.42751681	      4.22359959	     18.74631180	     42.91094038	     16.73886887	      6.46685295	     -0.40553216	      6.75009605	     -0.32712142	     -3.18390413	      0.76766766	      2.27633896	      1.52379573	     -0.39526644	     -0.67981522
      1.01500000	    -40.82137538	     60.71082192	     -8.17156553	    170.12046457	   1079.26451312	    -14.29112606	     -5.25329500	      1.29569097	     -3.52713538	     42.44598479	      2.34691219	      1.74875132	     17.19113396	     35.79642358	     15.47134123	      7.07670180	     -1.71815369	      4.25861002	     -0.08496528	     -0.11874873	      0.30719480	      2.46046828	      1.49547362	     -0.57186976	     -0.58315876
      1.02000000	    -37.42880335	     27.99492401	     -6.93360838	    179.01959531	   1019.50500830	     11.23105627	     -5.42188209	     -1.74943349	     -1.43337377	     48.18780921	      8.15474632	     -0.57848320	     14.03675036	     25.50477342	     12.16761445	      7.46280168	     -3.20456586	      2.46895133	      0.14836371	      2.73183186	     -0.13921832	      2.66381786	      1.46698642	     -0.70460302	     -0.45230384
      1.02500000	    -34.28357363	      1.59867243	     -6.70559104	    175.72435632	    937.41281298	     33.40770756	     -6.90194915	     -2.87053045	     -0.32128078	     53.24041588	     12.07703796	     -2.41933671	      9.58792096	     15.61842365	      8.13048125	      7.66959330	     -4.83586861	      1.65103930	      0.31802278	      4.73057774	     -0.52431867	      2.87396825	      1.47677406	     -0.78745089	     -0.32149238
      1.03000000	    -29.60001229	    -12.01739914	     -6.03846545	    168.21935947	    832.45743222	     54.22001561	     -9.10933932	     -2.36194045	     -0.07871203	     56.62002707	     12.70106294	     -3.60120312	      4.76773052	      8.76272814	      5.07017740	      7.91542935	     -6.26020100	      1.70555780	      0.41126502	      5.42208176	     -0.81777029	      3.06920275	      1.52983973	     -0.82499242	     -0.23328673
      1.03500000	    -25.15910377	    -12.82822809	     -3.49444019	    163.05839524	    720.30350804	     73.18806815	    -11.75752377	     -0.84291416	     -0.37103159	     57.33945101	      9.94766468	     -4.15762655	      0.07915209	      4.45680954	      4.39506826	      8.53891583	     -7.03459613	      2.34328697	      0.45130437	      4.81267153	     -1.00435437	      3.21593449	      1.61454981	     -0.82374335	     -0.21236299
      1.04000000	    -23.51477475	     -5.82437865	      0.89306936	    162.99530447	    620.45801902	     83.92347079	    -14.77675674	      1.23451652	     -0.86241385	     55.36488287	      5.08895810	     -4.27707642	     -4.51923992	      0.12774680	      6.29655436	      9.78701579	     -6.98601474	      3.26318555	      0.46866283	      3.40637894	     -1.09230718	      3.28638568	      1.73874924	     -0.79341833	     -0.25637462
      1.04500000	    -24.02968252	      2.92001082	      5.76481186	    166.75651667	    542.08037605	     79.76131122	    -17.73072058	      3.08457859	     -1.07915827	     51.87913128	     -0.35310726	     -4.13896076	     -8.73658442	     -6.12942885	      9.98673015	     11.57140068	     -6.40358067	      3.88788225	      0.48640746	      1.80191370	     -1.11063109	      3.28818845	      1.93314154	     -0.77527608	     -0.35062048
      1.05000000	    -22.84440051	     10.97977417	      9.88738408	    168.13113542	    482.47119966	     59.72788128	    -19.92462866	      4.25690927	     -0.82124172	     48.44195888	     -5.62512963	     -3.78974234	    -11.08770998	    -13.58899021	     14.73914393	     13.54940481	     -5.87882222	      3.86429631	      0.51261757	      0.28196010	     -1.08621657	      3.25506560	      2.21828159	     -0.80205996	     -0.48075037
      1.05500000	    -17.28986645	     19.89468028	     12.99891106	    159.56676840	    435.88595504	     29.16122582	    -21.09935995	      5.11542257	     -0.29719281	     45.88258286	    -10.52780674	     -3.21922096	     -9.91141861	    -19.37012495	     20.18397875	     15.44579126	     -5.86937700	      3.38556994	      0.55151919	     -1.09777638	     -1.03190479	      3.21618718	      2.56931246	     -0.86382101	     -0.62654729
      1.06000000	     -9.76469088	     30.09707253	     15.49765565	    139.03682301	    398.35696874	     -2.32492046	    -21.89808890	      5.51491085	      0.42386210	     44.03536781	    -14.44974749	     -2.54527085	     -5.90445318	    -20.95383339	     25.72165222	     17.32141022	     -6.36155154	      2.53268612	      0.62926913	     -2.10920408	     -0.96561040	      3.18474943	      2.91180263	     -0.94837024	     -0.75298405
      1.06500000	     -5.95184049	     39.28276967	     18.04253173	    112.12417049	    365.22842421	    -25.31854717	    -23.31947493	      5.33127839	      1.18045261	     42.35314819	    -16.10532237	     -2.01900284	     -2.67563931	    -18.18146250	     30.29568701	     19.43212444	     -6.93901350	      1.56336301	      0.77369014	     -2.27929671	     -0.91905051	      3.14946068	      3.15530060	     -1.01798327	     -0.81818317
      1.07000000	    -10.24643827	     43.42862521	     21.36652567	     86.55293664	    331.32028601	    -32.63375194	    -26.34415356	      4.24074081	      1.89658653	     40.62878694	    -14.23996087	     -1.81809434	     -3.69416406	    -12.85704675	     33.18380231	     22.10731722	     -7.14211983	      0.64226060	      1.01235012	     -1.19297240	     -0.90997270	      3.08592910	      3.23767079	     -1.03950349	     -0.78843773
      1.07500000	    -21.95248670	     40.02058202	     25.97085610	     67.79096127	    295.22950443	    -21.90842675	    -31.40794207	      1.91001237	      2.55302522	     39.39572755	     -8.59152349	     -1.89085566	     -9.03419192	     -6.91736563	     34.88388930	     25.53943413	     -6.82200440	     -0.25779541	      1.34953209	      1.17236517	     -0.92357857	      2.97144166	      3.14833867	     -1.00863476	     -0.65541767
      1.08000000	    -34.71849487	     31.52819059	     31.61973277	     58.53820932	    259.45974504	      1.39922099	    -37.79107310	     -0.30763644	      2.74621155	     39.94012328	     -0.32480453	     -2.02956035	    -15.68835124	     -1.09116368	     36.65102469	     29.59720812	     -6.29480762	     -0.55250973	      1.71811165	      4.36278157	     -0.93631981	      2.78302267	      2.91909247	     -0.89949701	     -0.44615031
      1.08500000	    -40.53375331	     22.14420139	     36.63034312	     57.90059943	    223.87808190	     28.59233799	    -43.97327603	     -1.62240506	      2.29015785	     43.65212682	      8.19171013	     -2.02243650	    -20.53470089	      5.07599476	     39.05922718	     33.75888583	     -6.17518324	     -0.08822436	      2.01912404	      7.55296852	     -0.93733844	      2.50711626	      2.59561070	     -0.72855664	     -0.21781175
      1.09000000	    -35.53085719	     14.24989270	     38.44419522	     60.96459772	    183.27735423	     52.92602226	    -48.92226640	     -3.04352826	      1.43134669	     50.89977317	     14.37295903	     -1.74777854	    -22.54898663	     12.14122285	     41.33405429	     37.42478647	     -6.93004510	      0.36895780	      2.19682034	      9.85082920	     -0.91939699	      2.14515060	      2.21578020	     -0.57773497	     -0.03235879
      1.09500000	    -22.71469594	      8.29006328	     35.32229964	     61.64634083	    133.29476696	     72.20311916	    -52.82601333	     -5.87783932	      0.52068481	     60.35396416	     16.57935427	     -1.20998837	    -22.96512393	     19.71364549	     41.85048255	     40.30358352	     -8.49910061	     -0.05456080	      2.26728871	     10.65142028	     -0.86891926	      1.71169030	      1.81544828	     -0.53214102	      0.06845950
      1.10000000	     -9.96184743	      3.38047954	     27.32643454	     55.84841071	     75.97938608	     88.51528039	    -56.69455077	    -10.62053844	     -0.17065495	     69.36394448	     14.69828652	     -0.52186860	    -24.14676691	     26.08505192	     39.04085783	     42.48591460	    -10.30450758	     -1.78197675	      2.29931007	      9.83299372	     -0.77537260	      1.22653474	      1.45434476	     -0.63632080	      0.06862813
      1.10500000	     -4.93806297	     -1.08588152	     16.42274255	     42.13196811	     18.95548561	    102.21938016	    -61.54771255	    -15.59850293	     -0.55741535	     75.14595182	     10.00784864	      0.16395984	    -27.64609561	     28.50769452	     32.38221913	     44.29381768	    -11.63437445	     -4.16674470	      2.36619816	      7.76608367	     -0.64813435	      0.68760621	      1.23426302	     -0.83764581	     -0.02881825
      1.11000000	    -10.37073662	     -4.95612471	      5.64470734	     21.32348824	    -29.02042214	    107.72925092	    -67.85880044	    -17.38935224	     -0.61227198	     76.06099319	      4.38892869	      0.71925124	    -32.42697695	     24.13875825	     22.92198935	     46.06513709	    -12.09561340	     -5.68794697	      2.51536293	      5.11735332	     -0.52237010	      0.07590541	      1.27579931	     -0.99562212	     -0.20732568
      1.11500000	    -23.14361513	     -8.70953205	     -2.56427792	     -3.52645161	    -62.22668428	     97.07463237	    -75.19742572	    -13.48560317	     -0.25767910	     72.22345208	     -0.65835820	      1.05859486	    -35.44089142	     11.26867581	     12.62744784	     47.92841156	    -11.80315772	     -5.10279098	      2.75693488	      2.53336328	     -0.44510950	     -0.60134955	      1.64346460	     -0.97962609	     -0.43669546
      1.12000000	    -37.70153086	    -14.23778971	     -7.34143618	    -27.34578006	    -79.64271213	     66.58426904	    -82.29604206	     -4.30212684	      0.50912727	     65.17737832	     -4.45606857	      1.14416029	    -34.46029822	     -9.76496122	      3.37127506	     49.74792339	    -11.21226804	     -2.30857358	      3.05942963	      0.43528570	     -0.44772689	     -1.29151150	      2.27082699	     -0.75255645	     -0.67216839
      1.12500000	    -49.81365351	    -23.38409265	     -8.92006833	    -44.50903925	    -83.67354036	     20.50743077	    -87.84263107	      6.87552003	      1.47532897	     57.09423617	     -6.96506196	      1.00711745	    -29.80707789	    -35.83311806	     -3.15078048	     51.31608216	    -10.76959980	      1.57064535	      3.36606048	     -0.99584955	     -0.52160161	     -1.91891484	      2.96266681	     -0.39044033	     -0.86060008
      1.13000000	    -57.06377122	    -34.91120982	     -7.76874020	    -52.57141803	    -78.38611565	    -30.48804414	    -91.47799813	     15.94547328	      2.26089119	     50.17409558	     -8.46965442	      0.74405046	    -23.17770326	    -60.70669521	     -5.32805311	     52.62375171	    -10.69445092	      4.91816531	      3.62882251	     -1.74602730	     -0.62047033	     -2.42854694	      3.48810668	     -0.02602055	     -0.95467933
      1.13500000	    -57.37230119	    -43.91281816	     -4.64675263	    -54.99304379	    -69.29103400	    -73.66627265	    -93.98944738	     20.19053516	      2.54741038	     46.37111779	     -9.34219417	      0.44673828	    -15.63063887	    -76.77851422	     -2.57526188	     53.87701812	    -11.05524217	      6.53099452	      3.83851724	     -1.87821626	     -0.69842771	     -2.82052878	      3.69681030	      0.23619069	     -0.92941607
      1.14000000	    -49.13224923	    -45.57542306	     -0.95094302	    -57.76062089	    -62.35853663	    -99.15211772	    -96.47947521	     19.10778465	      2.26890069	     47.01479632	     -9.81359456	      0.12656268	     -7.28896838	    -79.09266885	      3.73320827	     55.21315967	    -11.93953644	      6.08454642	      4.01940939	     -1.47053199	     -0.74920081	     -3.13252806	      3.57923414	      0.36771984	     -0.79491945
      1.14500000	    -33.35118418	    -39.69288294	      1.68440121	    -63.26821331	    -61.33888850	   -102.91177217	    -99.49883653	     13.69444340	      1.61505556	     52.23806138	     -9.88625524	     -0.27543607	      1.41667542	    -68.53255302	     10.85087108	     56.48160025	    -13.44318822	      3.96010708	      4.19796767	     -0.64076619	     -0.80499314	     -3.37889896	      3.24764004	      0.39648961	     -0.59858442
      1.15000000	    -14.27926724	    -30.67585324	      2.30937154	    -69.89108005	    -67.06560699	    -86.94318865	   -103.02897412	      5.43922891	      0.91808947	     60.71332615	     -9.56992884	     -0.80314033	      9.30094703	    -50.89581030	     16.34055723	     57.37266622	    -15.51308500	      0.83801305	      4.39104356	      0.37029684	     -0.90116285	     -3.52702557	      2.86624263	      0.36765673	     -0.41076265
      1.15500000	      3.01411115	    -23.70248817	      1.20612900	    -77.04660385	    -78.13621463	    -58.53114607	   -106.87944417	     -4.00507863	      0.53116606	     70.07680661	     -8.98405360	     -1.43667566	     15.57040656	    -32.97634547	     19.30989839	     57.67454407	    -17.85116054	     -2.53481163	      4.61405054	      1.28389053	     -1.04630517	     -3.53115088	      2.56943757	      0.32800388	     -0.28857739
      1.16000000	     14.91501823	    -21.60088001	     -0.69542877	    -86.80328973	    -89.57511617	    -29.46738382	   -110.62246720	    -12.90717210	      0.68967325	     77.79876013	     -8.34339269	     -2.08694992	     20.26653831	    -19.49574912	     20.24600397	     57.33783218	    -20.01160689	     -5.49172630	      4.87008856	      1.90495444	     -1.21294646	     -3.36919822	      2.40855845	      0.31188363	     -0.24674177
      1.16500000	     19.58066650	    -24.29539230	     -2.93744225	    -99.24851248	    -93.38933413	    -12.49048757	   -113.26339700	    -19.84719290	      1.38663255	     82.06394240	     -8.07294479	     -2.60186240	     23.12768219	    -12.37504676	     19.93424103	     56.39076275	    -21.62213587	     -7.62217953	      5.12621042	      2.07986117	     -1.35223738	     -3.05953945	      2.36105380	      0.32079197	     -0.26791101
      1.17000000	     17.07536526	    -29.66797747	     -5.69005250	   -109.45517395	    -83.89212692	    -14.35879925	   -113.49908564	    -24.12514835	      2.37470579	     82.33701773	     -8.63640206	     -2.83890838	     23.28083287	    -11.02742752	     18.78166297	     54.88346169	    -22.50801461	     -8.83415540	      5.31509207	      1.70375807	     -1.42867556	     -2.66542228	      2.38439166	      0.32605918	     -0.33355336
      1.17500000	      9.73436929	    -34.36777237	     -8.97402240	   -110.45234663	    -62.19309517	    -31.26532377	   -110.53027306	    -25.76107614	      3.28961727	     79.34899449	    -10.12328211	     -2.76126274	     20.39291871	    -12.65365814	     16.92761347	     52.91198385	    -22.65585338	     -9.24584362	      5.36052261	      0.83810632	     -1.43960196	     -2.29834115	      2.44424968	      0.29171107	     -0.43232728
      1.18000000	      1.63827832	    -34.72469451	    -12.08490153	    -97.72801825	    -36.40436561	    -51.67934594	   -104.62809479	    -25.06525274	      3.79349623	     74.57487598	    -12.20635576	     -2.45077894	     15.39476068	    -13.37823091	     14.64274782	     50.68647486	    -22.16803260	     -8.98928676	      5.20283557	     -0.29718377	     -1.40613147	     -2.12345095	      2.50507859	      0.19391988	     -0.54872342
      1.18500000	     -2.90560555	    -28.85791729	    -13.53778795	    -71.36920220	    -18.47614602	    -64.54624080	    -97.10219707	    -22.13074130	      3.69248873	     69.67654248	    -14.33266065	     -2.09057455	     10.15369788	    -10.82490493	     12.70649682	     48.52727409	    -21.27539509	     -8.02944821	      4.81921476	     -1.40276918	     -1.36651573	     -2.32742834	      2.54280342	      0.03560664	     -0.66353997
      1.19000000	     -1.38030342	    -17.92287230	    -11.64683504	    -36.15000751	    -17.90881445	    -65.83983768	    -89.78649386	    -16.66091845	      3.00469579	     66.08752642	    -15.85813065	     -1.94909320	      6.54526083	     -5.66419915	     12.24518957	     46.68094831	    -20.30740421	     -6.13198991	      4.23324492	     -2.11986341	     -1.36850241	     -3.01834340	      2.56512966	     -0.14654845	     -0.75871271
      1.19500000	      5.72975954	     -4.08044227	     -5.73575931	     -1.09143840	    -35.18593307	    -59.04085176	    -84.17341264	     -8.28570797	      1.93767413	     64.49302438	    -16.45035987	     -2.21190308	      5.57034105	     -0.03044132	     13.93063046	     45.05373980	    -19.54238348	     -3.04905050	      3.50553566	     -2.21448801	     -1.43174514	     -4.10510509	      2.58681249	     -0.29348290	     -0.81741246
      1.20000000	     15.77688837	     11.18705978	      3.21618854	     21.51091761	    -59.48416761	    -51.05193634	    -80.56511827	      2.71572400	      0.78137858	     64.63534099	    -16.15387344	     -2.83422304	      7.19991478	      4.72443121	     17.50872603	     43.13811462	    -19.08409013	      1.14382006	      2.71850251	     -1.69089189	     -1.52092999	     -5.23912323	      2.59886251	     -0.35058360	     -0.82181366
      1.20500000	     25.56217898	     25.53927965	     12.77190085	     19.63687935	    -71.18332632	    -48.13333349	    -77.69875658	     14.61534096	     -0.21932641	     65.77063163	    -15.08616112	     -3.58556293	     10.47561019	      8.07133628	     21.94842253	     40.28864446	    -18.91688585	      5.74972472	      1.96997875	     -0.72754310	     -1.56776503	     -5.87873078	      2.58440747	     -0.29687894	     -0.76343487
      1.21000000	     32.26992208	     34.17206458	     19.71178791	    -12.53688635	    -47.08191137	    -53.57489219	    -72.82375218	     24.15047200	     -0.95897370	     67.18628664	    -13.51849060	     -4.15146778	     13.31800193	      9.21692660	     25.84709472	     36.14502286	    -19.03588487	      9.51256494	      1.35794055	      0.31906244	     -1.51850120	     -5.49500081	      2.55719684	     -0.16198320	     -0.66625123
      1.21500000	     34.37896829	     31.55469078	     22.00683104	    -70.90925128	     33.64996029	    -66.27832971	    -62.34125958	     27.97399261	     -1.49981534	     68.41414381	    -11.82660400	     -4.32545649	     12.97485200	      7.30787761	     28.45711621	     30.87431743	    -19.44894890	     11.24858825	      0.93967713	      1.08954806	     -1.37292521	     -3.84823858	      2.57896720	     -0.01832384	     -0.58403210
      1.22000000	     32.29068146	     16.29445186	     20.43046682	   -144.01500636	    183.17255919	    -82.40810586	    -43.78919759	     24.98014325	     -1.97338403	     69.22232840	    -10.55052869	     -4.02206804	      7.76073981	      2.71589798	     30.58169365	     25.24602415	    -20.09266221	     10.65782968	      0.71670985	      1.28710912	     -1.17375676	     -1.16481138	      2.73874644	      0.05513053	     -0.58419836
      1.22500000	     27.34455735	     -6.57029636	     17.42808635	   -219.50181257	    398.10754378	    -98.12775656	    -18.45550132	     17.38641981	     -2.40106827	     69.50731786	     -9.91763209	     -3.31697808	     -1.35867655	     -2.71535547	     33.30860164	     20.63019795	    -20.72841412	      8.59238201	      0.68322284	      0.89140573	     -0.96835152	      1.93670178	      3.09018477	      0.02485516	     -0.70337180
      1.23000000	     20.31935619	    -28.12649009	     14.41137565	   -287.62860444	    655.80174770	   -110.58338973	      8.29671799	      9.71414644	     -2.67826108	     68.86937511	     -9.43955131	     -2.46765716	    -10.88874100	     -6.88060599	     35.77071104	     18.56215165	    -20.85588213	      6.65630866	      0.84283651	      0.26266922	     -0.77866962	      4.75279336	      3.58937284	     -0.07073219	     -0.91579840
      1.23500000	     11.08336990	    -40.07324793	     11.19734496	   -339.86670204	    919.26046407	   -117.87389994	     29.96100519	      6.54364449	     -2.78958616	     65.95556129	     -8.40613592	     -1.69125766	    -16.35153991	     -8.68863768	     35.63980252	     19.71828537	    -19.57912070	      6.42198045	      1.13152107	     -0.17387005	     -0.58847438	      6.83053021	      4.08088641	     -0.16576936	     -1.15485818
      1.24000000	     -1.01076235	    -38.76492002	      7.79548623	   -366.76573314	   1147.11861824	   -118.01319954	     42.52911534	      9.86102236	     -2.93780336	     58.44752972	     -6.33705537	     -1.08375137	    -14.57284924	     -8.31179053	     31.80963356	     23.01971707	    -15.61801431	      8.41191457	      1.37148802	     -0.08153502	     -0.36006328	      8.08821312	      4.33263839	     -0.25087251	     -1.33632234
      1.24500000	    -16.66264229	    -26.49269245	      4.90602202	   -357.57242279	   1299.58628562	   -107.58132254	     46.03809105	     17.49609138	     -3.34130564	     44.14660662	     -3.15629209	     -0.74589441	     -5.97843352	     -6.37131104	     25.06513942	     25.75331122	     -7.80555237	     11.49320250	      1.35916833	      0.82085628	     -0.07109945	      8.64614358	      4.10807356	     -0.38587180	     -1.36972835
      1.25000000	    -36.03910041	     -9.88249323	      3.27178123	   -302.36638604	   1341.84996026	    -81.71187263	     43.05479656	     24.68397285	     -3.91447439	     22.79933089	      1.53242803	     -1.29312983	      5.03733407	     -3.26362223	     16.21720060	     24.84977931	      4.11072101	     13.58359528	      1.00126241	      3.20110375	      0.24135859	      8.54058283	      3.25302959	     -0.60266815	     -1.14546293
      1.25500000	    -58.95709927	      4.60046413	      3.22996941	   -198.18781376	   1255.76606418	    -39.11446733	     35.60210341	     27.67559262	     -4.22955809	     -3.40888740	      8.24355606	     -3.62100227	     13.09247551	      0.37579364	      5.15239307	     18.49983585	     19.09455446	     13.12296856	      0.36884843	      7.79362277	      0.50435035	      7.59993726	      1.77852162	     -0.81741789	     -0.58647716
      1.26000000	    -85.00966239	     12.40329275	      4.69502105	    -55.30694405	   1057.33034671	     15.62868144	     23.80824973	     24.16376794	     -3.49417398	    -30.81070314	     16.71986135	     -8.00229849	     16.07243402	      2.97047982	     -7.92834132	      6.92960648	     35.05331510	      9.06892993	     -0.34007869	     14.54155815	      0.67394897	      5.63097156	     -0.08699346	     -0.92933031	      0.25987177
