# Supplementary material for: Biomechanics of running: A special reference to the comparisons of wearing boots and running shoes
Source: PLoS One. 2022 Jun 24;17(6):e0270496. doi: 10.1371/journal.pone.0270496 (PMC9231798; doi:10.1371/journal.pone.0270496)
Supplement: S1 File — The file contains experimental markers and force data (TRC and MOT), OpenSim model (OSIM), setup (XML), and output (STO) files for 17 participants, 2 conditions (boot\shoe), and 4 trials which are stored in separate folders. (ZIP) [file pone.0270496.s001.zip › DataSet/s02/boot/T1/results/s02_boot_T1_inverse_kinematics.mot]

Coordinates
version=1
nRows=253
nColumns=26
inDegrees=yes

Units are S.I. units (second, meters, Newtons, ...)
If the header above contains a line with 'inDegrees', this indicates whether rotational values are in degrees (yes) or radians (no).

endheader
time	pelvis_tilt	pelvis_list	pelvis_rotation	pelvis_tx	pelvis_ty	pelvis_tz	hip_flexion_r	hip_adduction_r	hip_rotation_r	knee_angle_r	knee_add_r	knee_rot_r	ankle_angle_r	subtalar_angle_r	hip_flexion_l	hip_adduction_l	hip_rotation_l	knee_angle_l	knee_add_l	knee_rot_l	ankle_angle_l	subtalar_angle_l	lumbar_extension	lumbar_bending	lumbar_rotation
      0.00000000	    -10.52257011	      5.13406511	      4.84176529	     -0.47818716	      1.02983205	      0.57350837	    -18.25415829	     -2.66501956	     -8.49914441	     17.57949278	      0.00000000	      0.00000000	    -30.25819741	     -4.65811671	     32.03073558	      8.28552272	     -1.88438367	     10.62235696	      0.00000000	      0.00000000	     -8.35273916	      1.69231816	    -10.29574660	     -8.07817509	      9.43969241
      0.00500000	    -10.66223387	      4.97321170	      5.21672540	     -0.46104631	      1.02966540	      0.57291226	    -17.99903482	     -2.42954483	     -8.45779849	     19.12573515	      0.00000000	      0.00000000	    -30.09196229	     -4.98083685	     31.81438598	      8.30349953	     -1.87640645	      9.14728076	      0.00000000	      0.00000000	     -7.83943054	      2.26772715	    -10.01170785	     -8.16278694	      8.67738371
      0.01000000	    -10.51800689	      4.67021366	      5.49745380	     -0.44479704	      1.02981373	      0.57259253	    -17.82021746	     -2.03344967	     -8.32939284	     21.06764163	      0.00000000	      0.00000000	    -29.70568094	     -5.36300909	     31.45651227	      8.08168435	     -2.16341379	      7.96019674	      0.00000000	      0.00000000	     -7.76875905	      3.16750980	    -10.22668736	     -8.02118445	      8.28102697
      0.01500000	    -10.48134693	      4.41784502	      5.92991374	     -0.42795797	      1.02943529	      0.57178700	    -17.65809765	     -1.70359993	     -8.54734628	     22.69813731	      0.00000000	      0.00000000	    -29.44870322	     -5.47560348	     31.17075092	      8.05690156	     -2.26056757	      6.88375638	      0.00000000	      0.00000000	     -7.35360516	      3.61281177	    -10.19262169	     -7.91362178	      7.74048519
      0.02000000	    -10.33710696	      4.20077329	      6.21422444	     -0.41166847	      1.02907820	      0.57126297	    -17.48135416	     -1.45651621	     -8.75779226	     24.56751344	      0.00000000	      0.00000000	    -28.96485418	     -5.59256911	     30.85724828	      7.96500543	     -2.55687240	      6.05418606	      0.00000000	      0.00000000	     -7.11610581	      4.03683182	    -10.35310476	     -7.85477472	      7.40960232
      0.02500000	    -10.26079567	      3.86627088	      6.46290565	     -0.39500914	      1.02838335	      0.57068355	    -17.25758600	     -1.09575145	     -8.86589167	     26.22206000	      0.00000000	      0.00000000	    -28.36124262	     -5.76234864	     30.72016472	      7.75823023	     -2.96089429	      5.53441305	      0.00000000	      0.00000000	     -7.00413742	      4.30056645	    -10.47396291	     -7.59617320	      6.98354063
      0.03000000	    -10.09306224	      3.55050817	      6.76072505	     -0.37911511	      1.02751180	      0.57004732	    -17.03386052	     -0.80976861	     -9.27890377	     28.12300894	      0.00000000	      0.00000000	    -27.74111764	     -5.85445285	     30.56122764	      7.60479376	     -3.19795653	      5.26501735	      0.00000000	      0.00000000	     -6.72566566	      4.28362177	    -10.66405338	     -7.42003868	      6.82809486
      0.03500000	     -9.87137890	      3.16338304	      7.02326435	     -0.36250658	      1.02671481	      0.56936083	    -16.88363218	     -0.44976109	     -9.62201852	     29.59096694	      0.00000000	      0.00000000	    -27.93690786	     -5.73274123	     30.26678259	      7.32820830	     -3.50624378	      5.00284848	      0.00000000	      0.00000000	     -6.71547406	      4.12429544	    -10.87498649	     -7.08822435	      6.66330869
      0.04000000	     -9.96836628	      2.82452625	      7.42462709	     -0.34639224	      1.02495952	      0.56835767	    -16.21706269	     -0.24650298	    -10.28851339	     31.47976434	      0.00000000	      0.00000000	    -27.47406886	     -5.92305088	     30.51337804	      7.20753565	     -3.45733034	      5.19870775	      0.00000000	      0.00000000	     -6.46945477	      3.81753412	    -10.78045826	     -6.82065722	      5.97851856
      0.04500000	     -9.87531917	      2.56338888	      7.46771899	     -0.33004102	      1.02349427	      0.56804293	    -15.64522521	     -0.15067637	    -10.34863558	     33.44799308	      0.00000000	      0.00000000	    -27.02887023	     -6.09096638	     30.45135532	      6.96262098	     -3.63560337	      5.44197224	      0.00000000	      0.00000000	     -6.26918708	      3.35585228	    -10.85698208	     -6.67254744	      5.68556660
      0.05000000	     -9.82651210	      2.20859158	      7.84539646	     -0.31395772	      1.02140520	      0.56711772	    -15.01748171	      0.06163424	    -10.91462655	     35.38141254	      0.00000000	      0.00000000	    -26.52376108	     -6.22401648	     30.61025428	      6.79392680	     -3.61651257	      6.11948185	      0.00000000	      0.00000000	     -5.90130088	      2.98473629	    -11.01563058	     -6.35753152	      5.26511048
      0.05500000	     -9.73114886	      1.95550558	      7.97503950	     -0.29815545	      1.01934245	      0.56681572	    -14.26833902	      0.11041523	    -11.18123654	     37.54472863	      0.00000000	      0.00000000	    -25.73656352	     -6.45982823	     30.65944234	      6.55603662	     -3.43363358	      6.82395539	      0.00000000	      0.00000000	     -5.36742293	      2.54174781	    -11.18474593	     -6.21161433	      4.91454062
      0.06000000	     -9.70983387	      1.68134306	      8.30556387	     -0.28223217	      1.01698421	      0.56608142	    -13.48602344	      0.19296332	    -11.71440834	     39.51698180	      0.00000000	      0.00000000	    -25.17967036	     -6.66576316	     30.79644042	      6.38920785	     -3.11760086	      7.61801859	      0.00000000	      0.00000000	     -5.13468724	      2.34877323	    -11.24451402	     -6.05227700	      4.58230961
      0.06500000	     -9.75319407	      1.55952771	      8.45050692	     -0.26650299	      1.01425832	      0.56573208	    -12.48352778	      0.01345911	    -12.13013458	     41.85040557	      0.00000000	      0.00000000	    -24.13639855	     -6.93807222	     30.91682994	      6.28239469	     -2.80358419	      8.43615516	      0.00000000	      0.00000000	     -4.65351046	      1.95113541	    -11.25687735	     -6.06899411	      4.02070848
      0.07000000	     -9.49978990	      1.36268071	      8.68774432	     -0.25076736	      1.01201485	      0.56526923	    -11.94121764	      0.01506608	    -12.61047127	     43.69965636	      0.00000000	      0.00000000	    -23.20406906	     -7.27267695	     30.83248773	      6.12653791	     -2.64553632	      9.62527338	      0.00000000	      0.00000000	     -4.71955589	      1.65300374	    -11.67263251	     -5.95096292	      3.65327276
      0.07500000	     -9.16210789	      1.26562604	      8.74888708	     -0.23500981	      1.00985392	      0.56519246	    -11.42188934	     -0.07698413	    -12.71063841	     45.45927862	      0.00000000	      0.00000000	    -23.09624317	     -7.31834554	     30.49290780	      5.89526965	     -2.26687489	     10.75355434	      0.00000000	      0.00000000	     -5.03019576	      1.68310144	    -12.19932780	     -5.94491504	      3.49091738
      0.08000000	     -9.17890049	      1.44048196	      8.91636541	     -0.21933820	      1.00670474	      0.56509090	    -10.45090945	     -0.65017514	    -13.50783073	     47.70280168	      0.00000000	      0.00000000	    -21.60894082	     -8.04379137	     30.71219542	      6.03914751	     -2.30749644	     12.41385457	      0.00000000	      0.00000000	     -5.74719594	      1.27035833	    -12.37448469	     -6.33089269	      2.77006994
      0.08500000	     -9.01244775	      1.54569881	      8.89759851	     -0.20358218	      1.00371764	      0.56514154	     -9.54981514	     -1.02399086	    -13.58253636	     49.98134613	      0.00000000	      0.00000000	    -20.38144453	     -8.75837207	     30.53443799	      6.02291377	     -2.19491281	     13.66042785	      0.00000000	      0.00000000	     -7.01262963	      0.60300941	    -12.71341257	     -6.53215092	      1.78901411
      0.09000000	     -8.62392056	      1.71234341	      8.76656270	     -0.18799150	      1.00098849	      0.56555133	     -8.83364068	     -1.50579596	    -13.71482251	     52.02601754	      0.00000000	      0.00000000	    -19.50299812	     -9.29586988	     30.18483647	      5.98852731	     -2.31471113	     15.24198108	      0.00000000	      0.00000000	     -7.82859492	     -0.30967801	    -13.40017892	     -6.84939218	      1.49140643
      0.09500000	     -8.42918281	      1.99992660	      8.80288135	     -0.17220894	      0.99772725	      0.56544911	     -7.89750896	     -2.22490717	    -14.14238834	     54.30608278	      0.00000000	      0.00000000	    -18.79815280	     -9.93640968	     29.81442015	      6.27988377	     -2.05290159	     16.44263381	      0.00000000	      0.00000000	     -8.54696589	     -2.21572702	    -13.81910144	     -7.27205429	      0.79948901
      0.10000000	     -8.08057407	      2.18183300	      8.74752177	     -0.15693503	      0.99455442	      0.56578654	     -7.00171661	     -2.79982415	    -14.34954717	     56.60129315	      0.00000000	      0.00000000	    -17.77709788	    -10.49581553	     29.51489371	      6.35695828	     -1.90605534	     18.13357076	      0.00000000	      0.00000000	     -8.71530404	     -3.38334291	    -14.40859442	     -7.61912356	      0.46981160
      0.10500000	     -8.11230819	      2.58681854	      8.80273206	     -0.14178120	      0.99063204	      0.56564576	     -5.61025804	     -3.67336231	    -14.50814017	     58.99212261	      0.00000000	      0.00000000	    -17.02449576	    -10.93481371	     29.63396438	      6.86527012	     -1.44482844	     19.89783704	      0.00000000	      0.00000000	     -8.80468561	     -5.09884933	    -14.67558287	     -8.19843362	     -0.41312843
      0.11000000	     -7.73540926	      2.81150021	      8.83055768	     -0.12679132	      0.98752589	      0.56551154	     -4.66480731	     -4.28664670	    -14.66489346	     61.14618338	      0.00000000	      0.00000000	    -16.41311222	    -11.47396365	     29.47856717	      7.07814761	     -1.27302277	     21.94532759	      0.00000000	      0.00000000	     -8.22677999	     -6.33422920	    -15.35254619	     -8.48017815	     -0.99233206
      0.11500000	     -7.57383240	      3.23387264	      8.81711310	     -0.11235799	      0.98395410	      0.56592065	     -3.20027364	     -5.12601194	    -14.65259218	     63.71406374	      0.00000000	      0.00000000	    -15.26939589	    -12.38259171	     29.76346739	      7.45825950	     -1.27606090	     24.42189412	      0.00000000	      0.00000000	     -7.32299709	     -7.48086898	    -15.99449364	     -9.00475350	     -1.73170864
      0.12000000	     -7.30373248	      3.39813330	      8.84721026	     -0.09837950	      0.98063381	      0.56598215	     -1.81686126	     -5.51215056	    -14.40078767	     65.89579471	      0.00000000	      0.00000000	    -14.59887915	    -13.07720189	     30.11204872	      7.60841809	     -1.11865274	     27.22215238	      0.00000000	      0.00000000	     -6.36127290	     -8.49759934	    -16.74089200	     -9.20853822	     -2.59751401
      0.12500000	     -7.09795217	      3.59777999	      9.15285474	     -0.08402704	      0.97709134	      0.56504378	     -0.49618439	     -6.07847785	    -14.53418906	     68.07847366	      0.00000000	      0.00000000	    -13.91405312	    -13.34796983	     30.47774527	      8.01792958	     -0.58267008	     30.07716615	      0.00000000	      0.00000000	     -5.19201103	     -9.73928619	    -17.37274817	     -9.32018722	     -3.62858836
      0.13000000	     -6.73021253	      3.63643952	      9.12753663	     -0.07003480	      0.97391303	      0.56506590	      0.93488453	     -6.35582991	    -14.22248661	     70.33413018	      0.00000000	      0.00000000	    -12.85171473	    -14.05745188	     30.73132525	      7.99364601	     -0.60343456	     32.99607819	      0.00000000	      0.00000000	     -4.02436431	    -11.07371850	    -18.13978931	     -9.23892861	     -4.31969306
      0.13500000	     -6.32140814	      3.85428542	      9.20250459	     -0.05627055	      0.97107494	      0.56455874	      2.34034458	     -6.82001443	    -13.92063413	     72.44964569	      0.00000000	      0.00000000	    -12.31120630	    -14.33245314	     30.70184468	      8.34346318	     -0.18010733	     35.54647786	      0.00000000	      0.00000000	     -2.77102943	    -12.48285092	    -19.01927036	     -9.34041759	     -4.79076545
      0.14000000	     -5.93780148	      4.00585018	      9.57081573	     -0.04205489	      0.96810468	      0.56319375	      3.61549650	     -7.33079892	    -13.99459208	     74.46967839	      0.00000000	      0.00000000	    -11.52266488	    -14.54139245	     30.47818854	      8.87478190	      0.64823825	     37.84654648	      0.00000000	      0.00000000	     -1.47361231	    -13.74499556	    -19.92337232	     -9.14855813	     -5.89113119
      0.14500000	     -5.34449961	      4.12350956	      9.47492354	     -0.02812279	      0.96577232	      0.56404176	      4.96312277	     -7.37971354	    -13.27519207	     76.38197430	      0.00000000	      0.00000000	    -10.72422059	    -14.82351928	     29.97895254	      8.83858572	      0.71097798	     39.97755344	      0.00000000	      0.00000000	     -0.21624491	    -14.46963505	    -21.04453030	     -9.21305313	     -6.55431134
      0.15000000	     -5.04935497	      4.31679780	      9.39614400	     -0.01403689	      0.96301528	      0.56406244	      6.66275661	     -7.67528992	    -12.60667718	     78.32348623	      0.00000000	      0.00000000	     -9.77300318	    -15.06023204	     29.59491506	      9.02872568	      1.00061050	     41.84030429	      0.00000000	      0.00000000	      1.22680609	    -14.95889724	    -21.72684813	     -9.26634731	     -7.18082019
      0.15500000	     -5.13108260	      4.33960548	      9.47019036	      0.00123174	      0.96015565	      0.56409752	      8.64049823	     -7.81724490	    -12.07935322	     79.98087396	      0.00000000	      0.00000000	     -8.93072256	    -14.96705654	     29.23617727	      9.14333076	      1.41839831	     43.16266565	      0.00000000	      0.00000000	      2.79839309	    -15.38617541	    -21.80172001	     -9.29369835	     -7.62629245
      0.16000000	     -5.22642095	      4.35069037	      9.33320758	      0.01589639	      0.95815526	      0.56445357	     10.75873157	     -7.81352065	    -11.06499749	     81.56679497	      0.00000000	      0.00000000	     -7.68446565	    -13.37184374	     28.75151938	      9.04036550	      1.58633733	     44.09993251	      0.00000000	      0.00000000	      4.30305449	    -14.59688389	    -21.90127954	     -9.30979366	     -8.10128558
      0.16500000	     -5.50555696	      4.33663143	      9.00556594	      0.03092000	      0.95673386	      0.56483815	     13.12777182	     -7.79061255	    -10.13216828	     82.89854652	      0.00000000	      0.00000000	     -6.94142731	    -13.78291074	     28.13986730	      8.79762395	      1.29699341	     44.39738769	      0.00000000	      0.00000000	      5.38611121	    -14.90658360	    -21.82340311	     -9.30571746	     -8.58906937
      0.17000000	     -5.98665169	      4.22401604	      8.72589578	      0.04620388	      0.95532453	      0.56500419	     15.68859101	     -7.62196997	     -9.16130915	     83.98915370	      0.00000000	      0.00000000	     -6.55006538	    -13.70409372	     27.59590556	      8.51377769	      1.08750540	     44.45626429	      0.00000000	      0.00000000	      6.54333981	    -15.02875671	    -21.35271068	     -9.21169669	     -8.99501612
      0.17500000	     -6.21938121	      4.16209556	      8.22885508	      0.06148473	      0.95454795	      0.56510017	     17.95163432	     -7.59970099	     -8.23082641	     84.96612761	      0.00000000	      0.00000000	     -6.11266959	    -13.44685778	     26.75560784	      8.13127419	      0.52207888	     44.46724178	      0.00000000	      0.00000000	      7.53475203	    -14.94446863	    -21.11911697	     -9.08151194	     -9.23751236
      0.18000000	     -6.50698263	      3.90224544	      7.68587394	      0.07590208	      0.95388519	      0.56589888	     20.40214814	     -7.00359002	     -7.01601402	     85.77624214	      0.00000000	      0.00000000	     -5.46663838	    -12.53604199	     26.04852751	      7.44919110	      0.05148238	     44.46469820	      0.00000000	      0.00000000	      8.67607439	    -14.10514035	    -20.87317811	     -8.87737052	     -9.08438643
      0.18500000	     -6.32412094	      3.60649324	      7.38085928	      0.09178284	      0.95447989	      0.56576640	     21.94368929	     -6.58775447	     -6.43140101	     86.12401630	      0.00000000	      0.00000000	     -5.22081599	    -12.18398907	     24.59029967	      6.82163474	     -0.33343380	     44.20566109	      0.00000000	      0.00000000	      9.48569379	    -13.97656031	    -21.05170440	     -8.34737643	     -9.63458527
      0.19000000	     -6.19091768	      3.09070364	      7.08346897	      0.10717390	      0.95501895	      0.56589064	     23.50793910	     -5.79541289	     -5.89269552	     86.32403303	      0.00000000	      0.00000000	     -4.20668285	    -11.69401221	     23.32027244	      5.93198130	     -0.47641791	     44.17547897	      0.00000000	      0.00000000	     10.73036382	    -12.78581386	    -21.11487443	     -7.61839796	     -9.98579613
      0.19500000	     -6.09358592	      2.73467323	      6.75561247	      0.12299394	      0.95588346	      0.56571357	     25.06118154	     -5.37900861	     -5.54180935	     86.34809007	      0.00000000	      0.00000000	     -4.02501203	    -11.67640366	     21.82453452	      5.27645564	     -0.85420819	     43.64286614	      0.00000000	      0.00000000	     11.20165991	    -12.65000774	    -21.09123420	     -7.00431835	    -10.41187003
      0.20000000	     -6.12829870	      2.42141427	      6.26863175	      0.13860446	      0.95638060	      0.56589381	     26.78211970	     -4.81650089	     -4.95603861	     86.38110419	      0.00000000	      0.00000000	     -3.37046358	    -11.76361963	     20.53501325	      4.57007092	     -1.44085436	     43.25582641	      0.00000000	      0.00000000	     11.83490345	    -12.16454584	    -20.89095974	     -6.51734186	    -10.71600622
      0.20500000	     -5.95654932	      2.03590044	      5.83812385	      0.15411007	      0.95795944	      0.56632970	     28.14206866	     -4.11286735	     -4.54101575	     86.00497304	      0.00000000	      0.00000000	     -3.12298705	    -11.75474512	     18.84982419	      3.84926839	     -1.81201155	     42.41807390	      0.00000000	      0.00000000	     12.19945619	    -11.67828508	    -21.05724959	     -5.96759322	    -11.07696069
      0.21000000	     -6.05738982	      1.65613017	      5.62743508	      0.17024044	      0.95951572	      0.56631302	     29.62617519	     -3.61807391	     -4.38727519	     85.52714375	      0.00000000	      0.00000000	     -2.87794117	    -11.82641695	     17.33925354	      3.29631811	     -1.98323794	     41.36038360	      0.00000000	      0.00000000	     12.29725516	    -11.47701711	    -20.69759496	     -5.39775763	    -11.34251009
      0.21500000	     -6.12221349	      1.11194463	      5.19166332	      0.18614585	      0.96120778	      0.56695852	     31.08255493	     -2.72282557	     -4.09690072	     84.90488116	      0.00000000	      0.00000000	     -2.48070200	    -11.88865601	     15.86126276	      2.39895287	     -2.47377784	     40.45757174	      0.00000000	      0.00000000	     12.23719323	    -10.90204563	    -20.38549245	     -4.66942788	    -11.73312141
      0.22000000	     -6.24451567	      0.73586631	      4.92995602	      0.20262601	      0.96330799	      0.56719356	     32.40150990	     -2.25435253	     -4.15840586	     83.99288819	      0.00000000	      0.00000000	     -2.13412239	    -11.81957158	     14.33245489	      1.65289161	     -3.16469413	     39.33251615	      0.00000000	      0.00000000	     12.14322785	     -9.73643866	    -20.00742764	     -4.12324535	    -12.10657211
      0.22500000	     -6.54817960	      0.31125525	      4.66212708	      0.21933639	      0.96544141	      0.56744483	     33.82289465	     -1.72896324	     -4.16790219	     82.89459890	      0.00000000	      0.00000000	     -1.92395659	    -12.13314312	     12.95150416	      1.07566314	     -3.31431515	     38.04713907	      0.00000000	      0.00000000	     11.83462366	     -9.37725958	    -19.33921790	     -3.51008996	    -12.29636713
      0.23000000	     -6.59997646	     -0.13475151	      4.49474102	      0.23609054	      0.96835959	      0.56772995	     34.83996020	     -1.27933985	     -4.48774946	     81.68003334	      0.00000000	      0.00000000	     -1.44247583	    -12.86012490	     11.31658890	      0.36953962	     -3.75633435	     36.68294114	      0.00000000	      0.00000000	     10.96275604	     -8.64431075	    -19.02644749	     -2.83029753	    -12.67201087
      0.23500000	     -6.75138383	     -0.60055128	      4.29962992	      0.25292972	      0.97152022	      0.56806494	     35.79805160	     -0.76884626	     -4.75078013	     80.17136963	      0.00000000	      0.00000000	     -1.40153501	    -13.27399926	      9.73238849	     -0.30783170	     -4.04656786	     35.15884565	      0.00000000	      0.00000000	     10.00972668	     -7.92761919	    -18.53840426	     -2.13941269	    -13.03282040
      0.24000000	     -6.82510511	     -1.03486685	      4.10416524	      0.27019699	      0.97481361	      0.56815482	     36.60048452	     -0.33300298	     -5.07059074	     78.58833298	      0.00000000	      0.00000000	     -1.18835492	    -13.45302542	      7.97387720	     -0.87397206	     -4.27899868	     33.50185124	      0.00000000	      0.00000000	      8.97846264	     -7.46222815	    -18.09879797	     -1.45838567	    -13.36626009
      0.24500000	     -6.77097619	     -1.41466715	      3.87082971	      0.28711874	      0.97866567	      0.56846991	     37.13141824	      0.12435057	     -5.32208728	     76.74925337	      0.00000000	      0.00000000	     -0.99730110	    -13.71766141	      6.14466786	     -1.43457234	     -4.46741929	     31.84120086	      0.00000000	      0.00000000	      7.28582389	     -6.82933247	    -17.88995237	     -0.82084716	    -13.74885130
      0.25000000	     -6.70388429	     -1.76409979	      3.75842606	      0.30467728	      0.98259973	      0.56850970	     37.51642693	      0.41486541	     -5.76109616	     74.84479841	      0.00000000	      0.00000000	     -0.88982397	    -13.87358430	      4.26561236	     -1.94869765	     -4.62135878	     30.09291677	      0.00000000	      0.00000000	      5.31861686	     -6.17599130	    -17.73016814	     -0.19840791	    -14.17859393
      0.25500000	     -6.62445432	     -2.16464087	      3.61900846	      0.32195995	      0.98686678	      0.56869704	     37.80082600	      0.86932569	     -6.10028309	     72.71942202	      0.00000000	      0.00000000	     -0.77597814	    -14.04079448	      2.51608142	     -2.55890329	     -4.76487125	     28.48813498	      0.00000000	      0.00000000	      3.00089300	     -5.30915755	    -17.52194537	      0.47888708	    -14.51694269
      0.26000000	     -6.60956577	     -2.48594125	      3.36412215	      0.33984163	      0.99096289	      0.56911244	     38.10087880	      1.30433396	     -6.35204680	     70.54100405	      0.00000000	      0.00000000	     -0.90184820	    -14.17568669	      0.60933802	     -2.97789796	     -4.99503198	     26.49089398	      0.00000000	      0.00000000	      0.72634100	     -4.77196665	    -17.12030223	      1.04302483	    -14.76942470
      0.26500000	     -6.48007062	     -2.79710162	      3.16378487	      0.35761586	      0.99557642	      0.56931474	     38.16696259	      1.65647734	     -6.69298423	     68.23361978	      0.00000000	      0.00000000	     -0.94200798	    -14.08954457	     -1.24071075	     -3.39358554	     -5.17415414	     24.77584535	      0.00000000	      0.00000000	     -2.19781121	     -4.09667437	    -17.01598277	      1.60514872	    -14.92502673
      0.27000000	     -6.50158658	     -3.24653487	      2.88074553	      0.37579443	      0.99946679	      0.56984048	     38.31805870	      2.24514954	     -6.98191863	     65.84412212	      0.00000000	      0.00000000	     -0.87717390	    -13.91997719	     -2.86920058	     -4.01644066	     -5.66617928	     23.16181067	      0.00000000	      0.00000000	     -4.62327477	     -3.60785592	    -16.58361629	      2.32045284	    -15.15394989
      0.27500000	     -6.36313829	     -3.68850501	      2.64003590	      0.39328314	      1.00377035	      0.57020624	     38.25923262	      2.86716959	     -7.18476193	     63.25488390	      0.00000000	      0.00000000	     -1.14769606	    -13.56780594	     -4.62570503	     -4.58922658	     -6.10688818	     21.45542794	      0.00000000	      0.00000000	     -7.57825743	     -2.94323223	    -16.47779089	      3.10207142	    -15.46367826
      0.28000000	     -6.44942662	     -4.12711060	      2.44197416	      0.41154817	      1.00759464	      0.57076065	     38.30778112	      3.40655824	     -7.57764881	     60.59360479	      0.00000000	      0.00000000	     -1.30896761	    -13.19170623	     -6.19217398	     -5.10869261	     -6.38812402	     19.73094631	      0.00000000	      0.00000000	    -10.39315141	     -2.39779964	    -16.05525773	      3.76552291	    -15.50510577
      0.28500000	     -6.48621540	     -4.56534918	      2.27402268	      0.42961329	      1.01160177	      0.57104976	     38.21561314	      3.92499712	     -7.87285670	     57.82270341	      0.00000000	      0.00000000	     -1.56273088	    -12.24558655	     -7.64856248	     -5.64453110	     -6.77141844	     18.24766292	      0.00000000	      0.00000000	    -13.12678339	     -1.82944375	    -15.63969835	      4.49623414	    -15.80573715
      0.29000000	     -6.58684389	     -5.14830174	      2.07291590	      0.44806450	      1.01524283	      0.57138602	     38.05726353	      4.67742318	     -8.13126166	     54.88385672	      0.00000000	      0.00000000	     -1.41406985	    -11.45107249	     -9.13659007	     -6.30188224	     -7.34935079	     16.62511884	      0.00000000	      0.00000000	    -15.91283038	     -1.30073674	    -15.17677647	      5.38633765	    -16.10750305
      0.29500000	     -6.58171485	     -5.75212210	      2.01729783	      0.46620505	      1.01885962	      0.57156105	     37.76669149	      5.33386258	     -8.51706894	     51.87512837	      0.00000000	      0.00000000	     -1.76648076	    -10.37364200	    -10.58065522	     -6.96604297	     -7.70924020	     15.25757065	      0.00000000	      0.00000000	    -18.28523074	     -0.83453209	    -14.80195889	      6.37496155	    -16.26958268
      0.30000000	     -6.90441233	     -6.32123221	      1.89690142	      0.48471156	      1.02188436	      0.57221034	     37.70453947	      6.05207054	     -8.84752894	     48.77544107	      0.00000000	      0.00000000	     -1.73031861	     -9.56247492	    -11.53747966	     -7.66561675	     -8.25891946	     14.18872026	      0.00000000	      0.00000000	    -20.70470573	     -0.19592253	    -14.02283105	      7.25338761	    -16.54664678
      0.30500000	     -6.82047382	     -6.74880839	      1.62642477	      0.50272432	      1.02532121	      0.57236898	     37.24147445	      6.65794006	     -8.98462143	     45.74632225	      0.00000000	      0.00000000	     -1.67167087	     -8.52687943	    -12.90585971	     -8.14189018	     -9.08972473	     13.14319124	      0.00000000	      0.00000000	    -23.15599628	      0.45788532	    -13.87173312	      7.98852746	    -16.55237078
      0.31000000	     -7.08927927	     -7.01084207	      1.50255222	      0.52121587	      1.02844863	      0.57266587	     37.01806532	      7.05417538	     -9.09932680	     42.57550360	      0.00000000	      0.00000000	     -1.87596488	     -7.05505404	    -13.72533117	     -8.46171345	     -9.71812241	     12.34549721	      0.00000000	      0.00000000	    -25.31454278	      0.94349394	    -13.20912046	      8.57069245	    -16.75946884
      0.31500000	     -7.38238618	     -7.14056490	      1.21622022	      0.53981629	      1.03110328	      0.57300159	     36.81233065	      7.36443764	     -9.19110577	     39.57075158	      0.00000000	      0.00000000	     -2.00075374	     -6.00201115	    -14.57570760	     -8.59496811	    -10.43725142	     11.57534513	      0.00000000	      0.00000000	    -27.16187062	      1.39520594	    -12.53103317	      8.94393699	    -16.75828416
      0.32000000	     -7.58209953	     -7.39150559	      1.03059154	      0.55841808	      1.03370983	      0.57330201	     36.37439161	      7.85086786	     -9.09464496	     36.26929598	      0.00000000	      0.00000000	     -1.86523054	     -4.84155701	    -15.46994210	     -8.82400173	    -11.12690943	     10.83163274	      0.00000000	      0.00000000	    -28.80707122	      1.57368906	    -11.89132833	      9.50641201	    -17.04636099
      0.32500000	     -7.69348718	     -7.33603087	      0.92432520	      0.57666038	      1.03650517	      0.57344981	     35.96975644	      7.85300198	     -9.26933513	     33.34944605	      0.00000000	      0.00000000	     -2.09686331	     -3.37433356	    -16.25572089	     -8.77796510	    -11.58859827	     10.36882385	      0.00000000	      0.00000000	    -30.15185083	      1.77767596	    -11.48797709	      9.68994613	    -17.11059772
      0.33000000	     -8.09063693	     -7.14134996	      0.76231733	      0.59469629	      1.03842166	      0.57382014	     35.86857805	      7.88211705	     -9.01445282	     30.44587389	      0.00000000	      0.00000000	     -2.22446890	     -2.37571275	    -16.56894801	     -8.57672971	    -11.73298460	     10.19851258	      0.00000000	      0.00000000	    -31.04080808	      1.87235227	    -10.74336684	      9.72049806	    -17.21250576
      0.33500000	     -8.24887462	     -7.02692630	      0.50467404	      0.61245185	      1.04062531	      0.57393486	     35.45308207	      7.97761283	     -8.84759827	     27.46884405	      0.00000000	      0.00000000	     -2.45084577	     -1.06244914	    -17.07208172	     -8.40342030	    -12.10746514	     10.10763888	      0.00000000	      0.00000000	    -32.30228018	      1.79530094	    -10.38999073	      9.87653727	    -17.14753619
      0.34000000	     -8.26195154	     -6.99685963	      0.36324478	      0.63081650	      1.04255232	      0.57428796	     34.90283141	      8.10761193	     -8.95628411	     24.72475619	      0.00000000	      0.00000000	     -2.66080222	      0.69907132	    -17.78761576	     -8.34042078	    -12.83209414	      9.84088883	      0.00000000	      0.00000000	    -34.22005820	      1.55105617	    -10.00880170	     10.12435255	    -17.17180727
      0.34500000	     -8.34886392	     -6.58633187	      0.16330942	      0.64876296	      1.04410016	      0.57448666	     34.48573012	      7.88030375	     -8.76661150	     22.14336415	      0.00000000	      0.00000000	     -2.72162981	      1.96265399	    -18.13067836	     -7.88905544	    -13.10763665	     10.16196802	      0.00000000	      0.00000000	    -35.60967894	      1.06580115	     -9.68352905	      9.89365426	    -17.18890484
      0.35000000	     -8.57721044	     -6.20564782	     -0.02527600	      0.66655594	      1.04502929	      0.57478789	     34.39292791	      7.66489261	     -8.79552678	     19.98994580	      0.00000000	      0.00000000	     -2.86523261	      2.74271621	    -18.22043631	     -7.46926747	    -12.99038500	     10.73399720	      0.00000000	      0.00000000	    -36.35642902	      0.99303894	     -9.23953140	      9.70158865	    -17.12149522
      0.35500000	     -8.70641938	     -5.87636692	     -0.18238249	      0.68410847	      1.04602075	      0.57501277	     34.17049844	      7.47618173	     -8.92020546	     17.82330609	      0.00000000	      0.00000000	     -3.09024728	      3.84315555	    -18.30362360	     -7.13613499	    -13.13326348	     11.52407670	      0.00000000	      0.00000000	    -36.44416248	      0.66570126	     -8.92011005	      9.58189791	    -17.06666897
      0.36000000	     -8.79074279	     -5.45939588	     -0.40046835	      0.70188275	      1.04674329	      0.57537808	     33.86608875	      7.26573070	     -8.87316608	     15.73632804	      0.00000000	      0.00000000	     -3.24138845	      4.81146260	    -18.51203900	     -6.64897436	    -12.99030718	     12.19697270	      0.00000000	      0.00000000	    -36.23065658	      0.36196198	     -8.62253165	      9.32952991	    -16.96097512
      0.36500000	     -8.90365379	     -5.06367894	     -0.64577275	      0.71927836	      1.04705269	      0.57576487	     33.67247939	      7.07863906	     -8.92816846	     13.89088986	      0.00000000	      0.00000000	     -3.46801055	      5.81087659	    -18.50992868	     -6.18994011	    -12.74981791	     13.23371755	      0.00000000	      0.00000000	    -35.72330813	      0.05782339	     -8.37218780	      9.12563428	    -16.79284525
      0.37000000	     -8.92293532	     -4.61840797	     -0.81090368	      0.73678278	      1.04750509	      0.57614712	     33.38857593	      6.78311980	     -9.05462464	     12.21102261	      0.00000000	      0.00000000	     -3.47370161	      7.09899166	    -18.45764948	     -5.78300273	    -12.87096710	     14.56344999	      0.00000000	      0.00000000	    -34.85927263	     -0.09435150	     -8.19169617	      8.84430259	    -16.64648092
      0.37500000	     -8.89049188	     -4.06820174	     -1.05868746	      0.75412428	      1.04761577	      0.57674776	     33.16979741	      6.46014892	     -9.18909491	     10.87443779	      0.00000000	      0.00000000	     -3.59887350	      7.52827024	    -18.40285554	     -5.24606263	    -12.78136022	     15.92950081	      0.00000000	      0.00000000	    -34.48127188	     -0.17596480	     -8.16710092	      8.37713681	    -16.47430359
      0.38000000	     -8.88911987	     -3.64677714	     -1.24635448	      0.77162513	      1.04738441	      0.57726511	     32.88271333	      6.25406514	     -9.15519511	      9.46245738	      0.00000000	      0.00000000	     -3.63023501	      8.28746400	    -18.28607506	     -4.86408132	    -12.66667423	     17.37180643	      0.00000000	      0.00000000	    -33.69043740	     -0.46135926	     -7.95908543	      8.03893516	    -16.40194794
      0.38500000	     -8.79695029	     -3.16027029	     -1.35708630	      0.78883638	      1.04714779	      0.57789564	     32.66431908	      5.95647260	     -9.56494849	      8.48791055	      0.00000000	      0.00000000	     -3.49691475	      8.28764544	    -18.19977026	     -4.46791000	    -12.68621757	     18.69886136	      0.00000000	      0.00000000	    -33.70501593	     -0.51293444	     -8.04754277	      7.66425215	    -16.26251176
      0.39000000	     -8.65580815	     -2.66378899	     -1.59730331	      0.80582806	      1.04680971	      0.57857693	     32.40377246	      5.68013766	     -9.34810921	      7.60536202	      0.00000000	      0.00000000	     -3.50915974	      8.78303111	    -18.01249891	     -3.96707271	    -12.32946633	     20.48060836	      0.00000000	      0.00000000	    -32.98566814	     -1.12728911	     -8.22781713	      7.27779282	    -16.01190309
      0.39500000	     -8.57500849	     -2.17047356	     -1.74480640	      0.82283252	      1.04599076	      0.57930750	     32.23853979	      5.37740494	     -9.17455807	      6.97379818	      0.00000000	      0.00000000	     -3.33637467	      8.98373717	    -17.68449325	     -3.54753821	    -12.03101597	     22.25106469	      0.00000000	      0.00000000	    -32.35510796	     -1.68546072	     -8.24985877	      6.80379411	    -15.78631017
      0.40000000	     -8.38526742	     -1.64609934	     -1.98529496	      0.83989840	      1.04508641	      0.58028227	     32.04017225	      5.09400160	     -9.34585977	      6.59598921	      0.00000000	      0.00000000	     -3.21609661	      9.00113037	    -17.58592086	     -3.09832436	    -12.17062659	     23.74756725	      0.00000000	      0.00000000	    -32.37853718	     -1.75565760	     -8.45865302	      6.33268090	    -15.70334059
      0.40500000	     -8.18726283	     -1.09251290	     -2.34721678	      0.85641896	      1.04402460	      0.58094372	     31.87225023	      4.79907658	     -8.84147288	      6.35466953	      0.00000000	      0.00000000	     -2.84168851	      9.16213402	    -17.34677694	     -2.44804756	    -12.00299436	     25.54725044	      0.00000000	      0.00000000	    -31.48208974	     -2.83524453	     -8.67604773	      5.80850681	    -15.29887460
      0.41000000	     -7.93706739	     -0.69733242	     -2.55636529	      0.87370571	      1.04285456	      0.58181535	     31.56304237	      4.62258748	     -8.86791558	      6.15310516	      0.00000000	      0.00000000	     -2.67959756	      9.09361843	    -17.21338809	     -2.17878968	    -12.07838944	     27.12464690	      0.00000000	      0.00000000	    -31.60670014	     -2.88493938	     -8.94975310	      5.45556397	    -15.20891694
      0.41500000	     -7.75855889	     -0.31446010	     -2.64171941	      0.89103456	      1.04104828	      0.58279506	     31.20314996	      4.44042698	     -8.39466162	      5.91713868	      0.00000000	      0.00000000	     -2.03967253	      8.71537825	    -16.90081767	     -1.91587916	    -11.91226626	     28.98452429	      0.00000000	      0.00000000	    -30.66442143	     -3.94459078	     -9.04923178	      5.08223881	    -14.91930767
      0.42000000	     -7.40207165	      0.10707141	     -2.93221571	      0.90759944	      1.03968161	      0.58365890	     30.91393326	      4.20769569	     -8.21723882	      6.13123062	      0.00000000	      0.00000000	     -2.05908922	      8.68068407	    -16.73223558	     -1.58677925	    -12.00763658	     30.69323408	      0.00000000	      0.00000000	    -30.75981551	     -4.00614028	     -9.44834902	      4.70639379	    -14.84672770
      0.42500000	     -7.30910626	      0.59516329	     -3.27016538	      0.92432459	      1.03732615	      0.58486752	     30.91570814	      4.00976573	     -7.38103082	      6.55484600	      0.00000000	      0.00000000	     -1.34005103	      8.26235804	    -16.23160919	     -1.13968206	    -12.28231560	     32.64897340	      0.00000000	      0.00000000	    -29.44002278	     -5.43346259	     -9.52721748	      4.18819114	    -14.21842143
      0.43000000	     -6.96494188	      0.90118713	     -3.45766528	      0.94128471	      1.03528930	      0.58578633	     30.49202128	      3.85977750	     -7.25372468	      6.77738886	      0.00000000	      0.00000000	     -1.23624430	      8.16987230	    -15.96141644	     -0.99365176	    -12.22047357	     34.43228045	      0.00000000	      0.00000000	    -29.52781807	     -5.50297829	     -9.92106262	      3.91511007	    -14.12310081
      0.43500000	     -6.63626991	      1.10957761	     -3.71994160	      0.95819742	      1.03290486	      0.58663275	     30.14389233	      3.83317030	     -6.63605245	      7.33489093	      0.00000000	      0.00000000	     -0.46536714	      7.85638612	    -15.67085204	     -0.87015829	    -12.40359177	     36.47169595	      0.00000000	      0.00000000	    -28.14454817	     -6.72230517	    -10.21873464	      3.72373967	    -13.50276809
      0.44000000	     -6.28983667	      1.37701536	     -3.92411615	      0.97500176	      1.03055884	      0.58751427	     29.78675040	      3.70738564	     -6.26585422	      7.89172741	      0.00000000	      0.00000000	     -0.53747243	      7.84295456	    -15.34929446	     -0.73380449	    -12.36979461	     38.23586919	      0.00000000	      0.00000000	    -28.16759360	     -6.83615951	    -10.62322166	      3.53788375	    -13.39078719
      0.44500000	     -6.11894917	      1.42405016	     -4.22042950	      0.99207853	      1.02744760	      0.58844210	     29.52238578	      3.87221973	     -5.36421407	      8.54314995	      0.00000000	      0.00000000	      0.20088035	      7.45154429	    -14.79262939	     -0.91620271	    -12.96182050	     40.44157592	      0.00000000	      0.00000000	    -26.73869232	     -8.40905045	    -10.69568218	      3.52499164	    -12.71993989
      0.45000000	     -5.65141602	      1.62602191	     -4.34496452	      1.00878317	      1.02497584	      0.58894254	     28.98605479	      3.70419297	     -5.05752264	      9.20167943	      0.00000000	      0.00000000	      0.10202326	      7.43457979	    -14.47869605	     -0.95161492	    -13.05506951	     42.32008670	      0.00000000	      0.00000000	    -26.73290241	     -8.55531573	    -11.22733047	      3.35605614	    -12.60473045
      0.45500000	     -5.24401602	      1.52005402	     -4.70892528	      1.02571817	      1.02181984	      0.58974500	     28.54089589	      3.99899276	     -4.39740205	     10.13836762	      0.00000000	      0.00000000	      0.58404044	      7.15068210	    -14.18146489	     -1.24435558	    -13.66572176	     44.41647191	      0.00000000	      0.00000000	    -25.51673502	    -10.03483180	    -11.65711679	      3.57424778	    -11.79060534
      0.46000000	     -4.78545535	      1.63073279	     -4.79071966	      1.04257853	      1.01876437	      0.59014080	     27.92541257	      3.91497830	     -4.03214761	     10.83616867	      0.00000000	      0.00000000	      0.55709874	      7.10312594	    -13.81920301	     -1.34354637	    -13.57045417	     46.26255771	      0.00000000	      0.00000000	    -25.51854410	    -10.21568258	    -12.13339672	      3.49057471	    -11.66073498
      0.46500000	     -4.38267909	      1.33870095	     -4.90798176	      1.05960203	      1.01530314	      0.59062054	     27.31006755	      4.29657028	     -3.53682518	     11.64129781	      0.00000000	      0.00000000	      0.91636142	      6.54864934	    -13.41723443	     -1.97767085	    -13.98627646	     48.47425959	      0.00000000	      0.00000000	    -24.27169667	    -11.59898130	    -12.53930387	      3.95843191	    -10.85672983
      0.47000000	     -3.97373122	      0.98483335	     -4.95263594	      1.07637529	      1.01181364	      0.59083684	     26.73018843	      4.70331245	     -3.46793192	     12.62061471	      0.00000000	      0.00000000	      0.22724223	      5.18916664	    -12.93296188	     -2.69232850	    -14.32748240	     50.61850066	      0.00000000	      0.00000000	    -23.91406625	    -12.76477977	    -12.99609678	      4.37603227	    -10.22209193
      0.47500000	     -3.58234866	      0.77192160	     -5.12033584	      1.09303521	      1.00806650	      0.59166429	     26.20516353	      5.12583506	     -2.92225799	     13.68202585	      0.00000000	      0.00000000	     -1.18451240	      3.16582490	    -12.43638919	     -3.23947652	    -14.62429416	     52.66662923	      0.00000000	      0.00000000	    -23.44948390	    -13.68689569	    -13.43252571	      4.70146890	     -9.77230233
      0.48000000	     -3.13891331	      0.43814782	     -5.20914717	      1.10963725	      1.00417925	      0.59197237	     25.69876911	      5.51859252	     -2.99147434	     14.86749644	      0.00000000	      0.00000000	     -2.80177262	      2.18590573	    -11.90656055	     -3.92999395	    -14.82329468	     54.86504089	      0.00000000	      0.00000000	    -22.82280233	    -14.93438343	    -13.94784893	      5.15373262	     -8.95210377
      0.48500000	     -2.74995793	      0.26068515	     -5.35681750	      1.12610431	      0.99982751	      0.59238993	     25.23280129	      5.91675060	     -2.80118955	     15.95682584	      0.00000000	      0.00000000	     -5.23494611	     -0.55352826	    -11.28284222	     -4.52043780	    -15.17634622	     56.99712675	      0.00000000	      0.00000000	    -22.33625580	    -15.39873088	    -14.45424956	      5.42248652	     -8.39300627
      0.49000000	     -2.73890423	      0.01341430	     -5.39405307	      1.14262017	      0.99492636	      0.59262446	     25.30286155	      6.28563486	     -2.98271904	     17.44412570	      0.00000000	      0.00000000	     -6.29514110	     -2.13385883	    -10.10491371	     -5.15231593	    -15.16979417	     59.34283187	      0.00000000	      0.00000000	    -21.63213075	    -16.55660817	    -14.45020638	      5.81545378	     -7.69406596
      0.49500000	     -2.47749287	     -0.19900026	     -5.66816341	      1.15833698	      0.99028453	      0.59322399	     25.41634211	      6.67938317	     -3.05364609	     19.52970907	      0.00000000	      0.00000000	     -6.73331014	     -3.45594244	     -9.17273993	     -5.78698235	    -15.54281266	     61.64483740	      0.00000000	      0.00000000	    -21.10299437	    -17.13870991	    -14.91220049	      6.07337466	     -6.91965017
      0.50000000	     -2.55197762	     -0.68267863	     -5.90859009	      1.17325235	      0.98546696	      0.59397371	     26.09115659	      7.44038186	     -2.87905875	     21.85750688	      0.00000000	      0.00000000	     -7.64178657	     -6.13278295	     -7.64899214	     -6.75396859	    -15.66414871	     64.22129612	      0.00000000	      0.00000000	    -20.40722590	    -18.04653413	    -15.07952518	      6.69608886	     -5.82357669
      0.50500000	     -2.39560479	     -1.25083864	     -6.11803558	      1.18770036	      0.98106031	      0.59432013	     26.92421421	      8.01170706	     -3.42938866	     25.12568388	      0.00000000	      0.00000000	     -7.51937713	     -7.00490226	     -6.32237400	     -7.74789512	    -15.67724123	     66.75330040	      0.00000000	      0.00000000	    -19.70579157	    -18.88629917	    -15.70587577	      7.40769199	     -4.75782795
      0.51000000	     -2.41212904	     -1.69436915	     -6.25746178	      1.20236110	      0.97662295	      0.59498830	     27.95491936	      8.51604533	     -3.87978444	     28.52430276	      0.00000000	      0.00000000	     -7.20174131	     -8.02582262	     -4.71275592	     -8.55505481	    -15.44898719	     69.20207048	      0.00000000	      0.00000000	    -19.18989510	    -19.70124146	    -16.01211752	      7.95533256	     -3.81289651
      0.51500000	     -2.29534807	     -2.25225512	     -6.40167846	      1.21675172	      0.97253933	      0.59542444	     28.90445136	      9.07340573	     -4.05387631	     32.20256945	      0.00000000	      0.00000000	     -6.37309637	     -9.12665844	     -3.19643633	     -9.43816475	    -15.09537132	     71.57242991	      0.00000000	      0.00000000	    -18.63384582	    -20.36058608	    -16.54542883	      8.61954244	     -2.93543291
      0.52000000	     -2.07224192	     -2.62268959	     -6.43657112	      1.23103264	      0.96887193	      0.59554158	     29.56600826	      9.43825369	     -4.04408083	     35.61101126	      0.00000000	      0.00000000	     -5.10824117	    -10.70053925	     -1.68876392	     -9.97715352	    -14.46154262	     73.80543345	      0.00000000	      0.00000000	    -18.07958512	    -20.98953492	    -17.19215205	      9.06722852	     -2.03913274
      0.52500000	     -2.17660197	     -2.76925693	     -6.93960026	      1.24456864	      0.96405681	      0.59653964	     30.66302169	      9.96854733	     -3.17518655	     39.14647375	      0.00000000	      0.00000000	     -3.87070864	    -11.94246509	      0.20973913	    -10.19553019	    -13.96359781	     76.09685054	      0.00000000	      0.00000000	    -17.54252337	    -21.35712552	    -17.51650888	      9.14943600	     -0.83534425
      0.53000000	     -1.95538246	     -3.14430420	     -7.03354910	      1.25878142	      0.96018398	      0.59679411	     30.83281768	     10.53491020	     -2.82639114	     41.83490562	      0.00000000	      0.00000000	     -2.59505873	    -12.80930497	      1.77185692	    -10.65609623	    -13.25872365	     78.22181481	      0.00000000	      0.00000000	    -16.91240895	    -21.64261629	    -18.16579316	      9.51121122	     -0.05439537
      0.53500000	     -1.83321244	     -3.51799477	     -7.04870560	      1.27317520	      0.95697540	      0.59608492	     30.85633540	     10.87600398	     -2.56123985	     44.09365215	      0.00000000	      0.00000000	     -1.20527736	    -12.91920143	      3.47290453	    -10.80485443	    -12.15885791	     80.11005492	      0.00000000	      0.00000000	    -16.22944686	    -21.68483093	    -18.69564921	     10.04718155	      0.87938269
      0.54000000	     -1.83195597	     -4.03509174	     -6.94569487	      1.28803474	      0.95413524	      0.59526736	     30.65387648	     11.16054141	     -2.82877432	     45.79185565	      0.00000000	      0.00000000	      0.33021295	    -12.47281051	      5.35038385	    -11.20627930	    -11.02597257	     81.94999655	      0.00000000	      0.00000000	    -15.46800954	    -21.85934831	    -19.04788626	     10.75674731	      1.81488718
      0.54500000	     -1.84545690	     -4.14599570	     -7.14885373	      1.30331687	      0.95182765	      0.59479233	     30.28076715	     11.09273339	     -2.78012111	     47.28004716	      0.00000000	      0.00000000	      2.28697458	    -10.91134405	      7.04751443	    -11.04431186	    -10.17751405	     83.34311914	      0.00000000	      0.00000000	    -14.56706924	    -21.21888676	    -19.29501982	     10.94644633	      2.64310680
      0.55000000	     -2.17224331	     -4.22388435	     -7.20452621	      1.31818351	      0.94964424	      0.59482414	     30.04740944	     11.07807506	     -2.86322030	     48.23091806	      0.00000000	      0.00000000	      3.55636960	    -10.65094789	      9.25531339	    -10.93870636	     -9.18646052	     84.70915006	      0.00000000	      0.00000000	    -14.04564530	    -21.04124456	    -19.18398815	     11.08856246	      3.50439117
      0.55500000	     -2.48073523	     -4.01175104	     -7.15850035	      1.33343108	      0.94787550	      0.59502586	     29.59976426	     10.73630046	     -2.91621424	     48.87595173	      0.00000000	      0.00000000	      5.07014144	    -10.02293183	     11.37326719	    -10.42497802	     -8.13851185	     85.77422025	      0.00000000	      0.00000000	    -13.08211143	    -20.50661439	    -18.93549811	     10.80164550	      4.22561824
      0.56000000	     -2.67535188	     -3.74927668	     -6.96554366	      1.34843439	      0.94665873	      0.59515169	     28.95058511	     10.26342500	     -3.17862406	     49.32606164	      0.00000000	      0.00000000	      6.41543516	     -9.71857978	     13.44713233	     -9.81218233	     -7.02379283	     86.68068536	      0.00000000	      0.00000000	    -12.41705590	    -19.93773804	    -18.81707016	     10.46579185	      4.59678163
      0.56500000	     -2.85403282	     -3.53171809	     -6.53949743	      1.36421201	      0.94614789	      0.59559078	     28.02288405	      9.78996346	     -3.65999885	     49.37502569	      0.00000000	      0.00000000	      7.38908644	     -9.86047281	     15.42273958	     -9.17958103	     -5.74908955	     87.29381210	      0.00000000	      0.00000000	    -12.11028950	    -19.90305103	    -18.56823110	     10.12948343	      5.03175366
      0.57000000	     -2.89650927	     -3.18972740	     -6.30419213	      1.37983316	      0.94562921	      0.59632590	     26.92491192	      9.33200379	     -3.74383620	     49.41830283	      0.00000000	      0.00000000	      8.60866017	     -9.86528572	     17.13191516	     -8.42017021	     -4.77885510	     87.70729536	      0.00000000	      0.00000000	    -11.56066042	    -19.74364007	    -18.44509700	      9.57163771	      5.36220582
      0.57500000	     -2.61000377	     -2.65793602	     -6.04077901	      1.39521254	      0.94599891	      0.59726529	     25.33834279	      8.70031210	     -3.54277856	     49.28654233	      0.00000000	      0.00000000	     10.38023299	     -9.01812648	     18.36449304	     -7.42022271	     -3.84401370	     87.84098517	      0.00000000	      0.00000000	    -10.77897445	    -18.66503795	    -18.68303164	      8.70265207	      5.45872770
      0.58000000	     -2.42391050	     -2.38466943	     -5.70950290	      1.41052875	      0.94652444	      0.59787782	     23.73116538	      8.31605175	     -3.73181697	     48.82201539	      0.00000000	      0.00000000	     11.26757157	     -9.20854835	     19.78360002	     -6.72557364	     -2.91282375	     87.99907030	      0.00000000	      0.00000000	    -10.52875366	    -18.38236240	    -18.84819987	      8.17367239	      5.92610119
      0.58500000	     -1.93636777	     -1.96321770	     -5.49863852	      1.42545510	      0.94776594	      0.59861202	     21.87812573	      7.70890063	     -3.67000520	     48.51377183	      0.00000000	      0.00000000	     12.53138264	     -8.26481779	     20.71271846	     -5.87984114	     -2.19452980	     87.89391592	      0.00000000	      0.00000000	     -9.65287294	    -17.42369606	    -19.38130119	      7.42037947	      6.08501049
      0.59000000	     -2.03031992	     -1.71195625	     -5.29832875	      1.44087895	      0.94887486	      0.59913817	     20.46564234	      7.38666676	     -3.66309122	     47.72629700	      0.00000000	      0.00000000	     12.75831092	     -8.22633397	     22.30018372	     -5.31424653	     -1.54582970	     87.70324015	      0.00000000	      0.00000000	     -9.51063514	    -17.46124706	    -19.15679541	      6.96318073	      6.41016774
      0.59500000	     -1.93770190	     -1.28334709	     -5.12199612	      1.45670679	      0.95056851	      0.59976769	     18.85538646	      6.77478188	     -3.73956687	     47.09441521	      0.00000000	      0.00000000	     13.97520492	     -7.17090515	     23.45142701	     -4.53487225	     -1.06766680	     87.19770759	      0.00000000	      0.00000000	     -9.54513475	    -16.70058680	    -19.13081215	      6.29923696	      6.70295963
      0.60000000	     -2.00786583	     -1.00630716	     -4.78557957	      1.47269683	      0.95262201	      0.60000372	     17.32892453	      6.35407486	     -3.71659867	     46.22418761	      0.00000000	      0.00000000	     14.09053445	     -6.60277707	     24.76059327	     -3.78137103	     -0.40238439	     86.47788446	      0.00000000	      0.00000000	     -8.85138436	    -16.95582087	    -18.86214954	      5.89427372	      7.06585580
      0.60500000	     -2.16578284	     -0.78977839	     -4.25741554	      1.48872277	      0.95488616	      0.59920956	     15.81289622	      5.84215273	     -4.26226655	     45.07346172	      0.00000000	      0.00000000	     14.10644402	     -6.20284659	     26.13960497	     -2.97648063	      0.43064130	     85.68230238	      0.00000000	      0.00000000	     -8.84964067	    -16.77312147	    -18.47458870	      5.67970515	      7.14415792
      0.61000000	     -2.38786053	     -0.45692891	     -4.03152292	      1.50462294	      0.95733705	      0.59938186	     14.38629740	      5.44114732	     -4.33140784	     43.84967552	      0.00000000	      0.00000000	     14.04667859	     -6.07510927	     27.48023776	     -2.29235857	      0.79501767	     84.69979944	      0.00000000	      0.00000000	     -8.55133529	    -16.96240675	    -17.94177798	      5.20794565	      7.39497733
      0.61500000	     -2.45815225	      0.17975620	     -3.99513101	      1.52108105	      0.96018717	      0.59980668	     12.92318128	      4.65465318	     -4.09313792	     42.98883603	      0.00000000	      0.00000000	     13.66423569	     -5.34321819	     28.35165972	     -1.29317968	      0.92204342	     83.32122751	      0.00000000	      0.00000000	     -8.30011053	    -17.11064948	    -17.63180342	      4.35128323	      8.00897010
      0.62000000	     -2.71989726	      0.49551015	     -3.78245403	      1.53779796	      0.96311261	      0.60020208	     11.49107925	      4.23855211	     -4.25999298	     41.63342025	      0.00000000	      0.00000000	     13.32308199	     -5.01726765	     29.41753831	     -0.66514082	      1.21204905	     81.91749350	      0.00000000	      0.00000000	     -8.08040582	    -17.38625563	    -17.05658736	      3.82464904	      8.26992812
      0.62500000	     -2.62885588	      0.89356358	     -3.50028129	      1.55407401	      0.96674883	      0.60056416	      9.73789890	      3.68177772	     -4.39065112	     40.38841095	      0.00000000	      0.00000000	     12.22566995	     -4.27351830	     30.02714626	      0.06569174	      1.41490931	     80.30339562	      0.00000000	      0.00000000	     -7.75418449	    -17.99983074	    -16.89225241	      3.18303569	      8.59944067
      0.63000000	     -2.84620730	      1.24903727	     -3.25117396	      1.57057067	      0.97015054	      0.60093115	      8.27321182	      3.22760123	     -4.42202347	     38.96151090	      0.00000000	      0.00000000	     10.93524126	     -3.77210465	     30.88130359	      0.64309778	      1.54074527	     78.56109640	      0.00000000	      0.00000000	     -7.58312707	    -18.17268534	    -16.36151942	      2.68478074	      8.93044762
      0.63500000	     -3.00761962	      1.43609325	     -3.20883320	      1.58727591	      0.97395199	      0.60158958	      6.70771997	      3.02680291	     -4.25425956	     37.38439429	      0.00000000	      0.00000000	      9.79016825	     -3.42494003	     31.60861172	      0.84765998	      1.45457108	     76.80024593	      0.00000000	      0.00000000	     -7.08878988	    -18.20085536	    -15.94150665	      2.27846479	      9.39234897
      0.64000000	     -3.08333834	      1.65339243	     -3.06504592	      1.60421586	      0.97809742	      0.60212065	      5.04570701	      2.73206151	     -4.23324996	     35.78034770	      0.00000000	      0.00000000	      8.29369351	     -3.16120736	     31.99073319	      1.28041745	      1.52688816	     74.72128828	      0.00000000	      0.00000000	     -6.63821263	    -18.64899505	    -15.53762757	      1.83895290	      9.84233054
      0.64500000	     -2.94814605	      2.16460381	     -2.95219391	      1.62154759	      0.98252528	      0.60261845	      3.14212733	      2.05579012	     -4.57145512	     34.10988682	      0.00000000	      0.00000000	      6.41118926	     -2.81445569	     32.01218383	      1.94973885	      1.33014804	     72.39793436	      0.00000000	      0.00000000	     -6.34499787	    -19.10054799	    -15.39575670	      1.07614778	     10.23750738
      0.65000000	     -2.95186282	      2.45612554	     -2.76035383	      1.63872948	      0.98712385	      0.60313646	      1.40993412	      1.65175303	     -4.82490564	     32.40467199	      0.00000000	      0.00000000	      4.30809937	     -2.48618945	     32.10811975	      2.40003212	      1.25736538	     69.89600917	      0.00000000	      0.00000000	     -6.67478256	    -20.28514717	    -15.06905197	      0.55035824	     10.51646420
      0.65500000	     -3.12135424	      2.84130605	     -2.65611227	      1.65588721	      0.99127309	      0.60356205	     -0.03202170	      1.14399800	     -4.89247764	     30.86324986	      0.00000000	      0.00000000	      1.93265830	     -1.65972902	     32.37795553	      2.90820567	      1.21541236	     67.46256387	      0.00000000	      0.00000000	     -6.59728278	    -20.47054662	    -14.55138612	     -0.08590298	     10.84242771
      0.66000000	     -3.15822439	      3.22759633	     -2.53821491	      1.67348208	      0.99568037	      0.60423253	     -1.70489176	      0.65525182	     -5.03045993	     29.11121627	      0.00000000	      0.00000000	     -0.06677578	     -1.12058280	     32.32781969	      3.41413739	      1.16655070	     64.74504009	      0.00000000	      0.00000000	     -6.77124599	    -20.68593414	    -14.14471494	     -0.77742266	     11.20933906
      0.66500000	     -3.03274707	      3.65115041	     -2.38767453	      1.69091360	      1.00030287	      0.60479963	     -3.61806305	      0.14252636	     -5.38238278	     27.19159897	      0.00000000	      0.00000000	     -2.28635918	     -0.71458433	     32.02226753	      3.97528656	      1.03362665	     61.95257566	      0.00000000	      0.00000000	     -6.64685331	    -21.24289698	    -14.00470896	     -1.49271361	     11.35624469
      0.67000000	     -2.96252708	      4.14597758	     -2.34869330	      1.70819693	      1.00473926	      0.60546327	     -5.26015122	     -0.51889053	     -5.66098737	     25.61124804	      0.00000000	      0.00000000	     -5.02500597	      0.34138505	     31.70210036	      4.56262513	      0.84070526	     58.98826959	      0.00000000	      0.00000000	     -6.75880009	    -21.35868808	    -13.76086109	     -2.29547129	     11.69868182
      0.67500000	     -3.01489805	      4.55772499	     -2.17254075	      1.72593734	      1.00882146	      0.60583366	     -6.86408967	     -1.07296883	     -6.17430319	     23.88196688	      0.00000000	      0.00000000	     -7.61963411	      1.44937555	     31.40632050	      5.14907915	      0.81521096	     55.88645483	      0.00000000	      0.00000000	     -6.86602116	    -21.61455686	    -13.33409936	     -2.98493263	     11.90613454
      0.68000000	     -3.03795623	      5.16235671	     -2.15411813	      1.74404947	      1.01292172	      0.60642740	     -8.49248027	     -1.80086337	     -6.42786462	     22.12247256	      0.00000000	      0.00000000	    -10.02986169	      2.23091677	     30.95281426	      5.82526181	      0.53839641	     52.56983082	      0.00000000	      0.00000000	     -7.42554626	    -21.61238051	    -12.88250561	     -3.92530190	     12.10581901
      0.68500000	     -3.22246323	      5.59217952	     -1.79713487	      1.76240076	      1.01662073	      0.60687779	     -9.98812890	     -2.29462552	     -7.19829475	     20.42145327	      0.00000000	      0.00000000	    -12.32961228	      2.96921595	     30.71169217	      6.39308143	      0.56549262	     49.41821778	      0.00000000	      0.00000000	     -7.79945100	    -21.40233751	    -12.23990193	     -4.69270677	     12.08184778
      0.69000000	     -3.27825222	      5.91664233	     -1.61359395	      1.78001986	      1.02035509	      0.60764841	    -11.41702371	     -2.66842376	     -7.81402066	     18.92609439	      0.00000000	      0.00000000	    -14.90662093	      3.90861097	     30.25311557	      6.82913603	      0.42921165	     46.05989707	      0.00000000	      0.00000000	     -8.25383111	    -21.22338689	    -11.88101401	     -5.26526769	     12.18548151
      0.69500000	     -3.59150351	      6.07268830	     -1.33296449	      1.79781639	      1.02328816	      0.60845938	    -12.56740563	     -2.78866476	     -8.16644357	     17.49572509	      0.00000000	      0.00000000	    -17.04087846	      4.58144434	     30.21886866	      7.00384780	      0.31406961	     43.02074488	      0.00000000	      0.00000000	     -8.88199646	    -20.58316295	    -11.16513611	     -5.70907654	     12.18166175
      0.70000000	     -3.74904525	      6.37473816	     -1.13279520	      1.81544232	      1.02656801	      0.60898887	    -13.79821267	     -3.03355306	     -8.46545151	     16.11633645	      0.00000000	      0.00000000	    -19.36948042	      4.92051948	     29.77864074	      7.41067034	      0.16830149	     39.58154981	      0.00000000	      0.00000000	     -9.34206767	    -19.86489827	    -10.64109300	     -6.32329893	     12.15093299
      0.70500000	     -3.96624083	      6.59628132	     -0.84888564	      1.83357318	      1.02954572	      0.60928421	    -14.90352493	     -3.28173724	     -9.12362236	     15.01388004	      0.00000000	      0.00000000	    -21.29843186	      5.58924027	     29.36753332	      7.78908419	      0.36013396	     36.21276721	      0.00000000	      0.00000000	     -9.86339585	    -18.81417230	    -10.07817965	     -6.78969088	     12.11403032
      0.71000000	     -4.10303800	      6.77785463	     -0.73052387	      1.85157099	      1.03249919	      0.61008139	    -15.92694221	     -3.46465423	     -9.64026068	     14.11045178	      0.00000000	      0.00000000	    -23.22411286	      5.71972819	     28.90725440	      7.99035809	      0.08317105	     32.93467683	      0.00000000	      0.00000000	    -10.39798496	    -17.70391877	     -9.58892843	     -7.27487401	     12.19089872
      0.71500000	     -4.31082426	      6.89615792	     -0.46793875	      1.86963374	      1.03507898	      0.61064482	    -16.86700445	     -3.52106057	    -10.14158506	     13.25229046	      0.00000000	      0.00000000	    -24.90424819	      5.86266266	     28.46515020	      8.22606862	      0.06661785	     29.64079214	      0.00000000	      0.00000000	    -10.80569891	    -16.26535633	     -8.97888196	     -7.67836698	     12.07410072
      0.72000000	     -4.44588240	      6.86321640	     -0.30254407	      1.88744186	      1.03744804	      0.61134766	    -17.70601464	     -3.44544258	    -10.52176244	     12.68404369	      0.00000000	      0.00000000	    -26.43602401	      5.83966401	     28.01958938	      8.22843485	     -0.00129243	     26.56200659	      0.00000000	      0.00000000	    -10.96609337	    -14.62761343	     -8.54248911	     -7.84345705	     11.95184410
      0.72500000	     -4.69223636	      6.76538040	      0.04758091	      1.90510587	      1.03948115	      0.61171018	    -18.31856342	     -3.25405216	    -11.07012295	     12.35754812	      0.00000000	      0.00000000	    -27.85874942	      5.66322919	     27.71937334	      8.25417297	     -0.03185288	     23.55782444	      0.00000000	      0.00000000	    -11.28122836	    -12.86880832	     -8.02543095	     -8.00748634	     11.84999426
      0.73000000	     -4.94396206	      6.64741766	      0.30153225	      1.92266018	      1.04117973	      0.61254692	    -18.85634987	     -3.01187927	    -11.15876391	     12.08731870	      0.00000000	      0.00000000	    -29.37326943	      5.32872198	     27.42287364	      8.16897960	     -0.23319071	     20.66596243	      0.00000000	      0.00000000	    -11.37819055	    -10.71493952	     -7.46260889	     -8.15762743	     11.62941597
      0.73500000	     -5.03799391	      6.49156420	      0.58143163	      1.94004180	      1.04279044	      0.61318618	    -19.39250244	     -2.80693142	    -11.53935830	     12.22030998	      0.00000000	      0.00000000	    -30.73231500	      5.10296262	     27.03465982	      8.11577299	     -0.39146090	     17.92575259	      0.00000000	      0.00000000	    -11.31644754	     -8.64167632	     -7.18259105	     -8.23792386	     11.46551691
      0.74000000	     -5.25867657	      6.21349720	      0.82869200	      1.95717023	      1.04367797	      0.61365002	    -19.62633415	     -2.47122438	    -11.66619031	     12.59877477	      0.00000000	      0.00000000	    -31.70107126	      4.68807493	     26.92576663	      7.89885554	     -0.67657214	     15.58815629	      0.00000000	      0.00000000	    -10.75946029	     -6.16851884	     -6.74389746	     -8.16510920	     11.34821436
      0.74500000	     -5.31434674	      5.92481853	      1.06477922	      1.97407436	      1.04487946	      0.61439755	    -19.95528662	     -2.10213351	    -11.41843560	     13.27216391	      0.00000000	      0.00000000	    -31.86718166	      4.41955906	     26.59378090	      7.70452785	     -0.86411407	     13.20360031	      0.00000000	      0.00000000	    -10.65217601	     -3.64213879	     -6.58153285	     -8.04622442	     11.15233371
      0.75000000	     -5.58228555	      5.67494320	      1.37727713	      1.99096823	      1.04522833	      0.61485294	    -19.86322081	     -1.84813653	    -11.41036597	     14.34418901	      0.00000000	      0.00000000	    -31.42094955	      4.44991064	     26.66735474	      7.52475616	     -1.36063758	     11.32544395	      0.00000000	      0.00000000	    -10.14309023	     -1.02599035	     -6.15493744	     -8.04433640	     10.92807887
      0.75500000	     -5.79329216	      5.29256874	      1.62630814	      2.00772290	      1.04538881	      0.61545145	    -19.79934494	     -1.39926994	    -10.94396789	     15.48239761	      0.00000000	      0.00000000	    -30.72393238	      4.19984005	     26.60789531	      7.26832696	     -1.59986796	      9.36897176	      0.00000000	      0.00000000	    -10.06238836	      0.87336420	     -5.77099752	     -7.82920898	     10.58270985
      0.76000000	     -5.90721480	      5.14175387	      1.87193805	      2.02456894	      1.04544822	      0.61587978	    -19.80513138	     -1.18476514	    -10.39560452	     16.72068301	      0.00000000	      0.00000000	    -29.94460677	      3.94054877	     26.41932299	      7.24790837	     -2.03041159	      7.60213189	      0.00000000	      0.00000000	     -9.55814025	      3.11347605	     -5.58541505	     -7.94269155	     10.55626734
      0.76500000	     -6.25984250	      4.76435336	      2.16149741	      2.04138063	      1.04504522	      0.61611341	    -19.33571165	     -0.86843411	    -10.29379845	     18.28023444	      0.00000000	      0.00000000	    -29.54437576	      4.06059680	     26.63551196	      7.05607188	     -2.64553795	      6.16060522	      0.00000000	      0.00000000	     -9.24004382	      4.89534879	     -5.03949678	     -7.73217926	     10.32694387
      0.77000000	     -6.20710802	      4.49341128	      2.38015221	      2.05731909	      1.04476128	      0.61643933	    -19.26338609	     -0.52415828	     -9.33254093	     19.83241510	      0.00000000	      0.00000000	    -28.92859667	      4.00525831	     26.41217554	      6.92922304	     -2.61925309	      4.79484808	      0.00000000	      0.00000000	     -8.84480675	      6.06089424	     -5.14056881	     -7.59785616	     10.04007974
      0.77500000	     -6.22245179	      4.26824023	      2.61390754	      2.07407213	      1.04417617	      0.61644455	    -18.99309169	     -0.39977783	     -9.75835967	     21.66430633	      0.00000000	      0.00000000	    -28.67275955	      3.62144363	     26.23766163	      6.95865089	     -3.21794840	      3.58592786	      0.00000000	      0.00000000	     -8.64696013	      7.46386713	     -5.07041969	     -7.47812783	      9.66616357
      0.78000000	     -6.31575522	      3.88306222	      2.93714925	      2.09034962	      1.04333252	      0.61647487	    -18.67106108	      0.03571758	     -9.13796911	     23.34764141	      0.00000000	      0.00000000	    -28.03509216	      3.57928226	     26.31716856	      6.79683489	     -3.19521998	      2.74889498	      0.00000000	      0.00000000	     -8.59257960	      8.32820450	     -4.94162875	     -7.17831984	      9.43123884
      0.78500000	     -6.40579749	      3.62232932	      3.16453045	      2.10649072	      1.04202923	      0.61631106	    -18.09303917	      0.17333378	     -8.98329390	     25.53834729	      0.00000000	      0.00000000	    -27.29354908	      3.58297075	     26.44819198	      6.80104444	     -3.61412982	      2.21626141	      0.00000000	      0.00000000	     -8.20345564	      8.86976227	     -4.84472985	     -6.95792530	      9.02727549
      0.79000000	     -6.40737515	      3.25142723	      3.45642447	      2.12263862	      1.04063638	      0.61609150	    -17.67210789	      0.50095852	     -8.64634618	     27.53005117	      0.00000000	      0.00000000	    -26.56091179	      3.73399538	     26.55751593	      6.72839880	     -3.90777786	      1.85007511	      0.00000000	      0.00000000	     -8.19419426	      9.10128948	     -4.83917478	     -6.61800220	      8.75149734
      0.79500000	     -6.14302320	      2.82481249	      3.64561375	      2.13852032	      1.03955870	      0.61598297	    -17.41886004	      0.76170380	     -8.74236812	     29.43496952	      0.00000000	      0.00000000	    -26.69172177	      3.94837520	     26.45313794	      6.53692231	     -4.14217554	      1.79616427	      0.00000000	      0.00000000	     -8.15174395	      9.07833067	     -5.22968061	     -6.15929349	      8.67309958
      0.80000000	     -6.32871428	      2.51096926	      3.92610318	      2.15464532	      1.03732576	      0.61566527	    -16.56887463	      0.88622304	     -8.84200109	     31.77537670	      0.00000000	      0.00000000	    -25.68286072	      4.07840544	     26.91552496	      6.50953642	     -4.60069482	      2.02127256	      0.00000000	      0.00000000	     -7.48138907	      9.15874917	     -4.93305466	     -5.87151345	      8.14941796
      0.80500000	     -5.99140570	      2.16687408	      4.16473681	      2.17058992	      1.03580392	      0.61520998	    -16.35389729	      1.08241320	     -8.90826694	     33.70360057	      0.00000000	      0.00000000	    -25.72539151	      4.26243359	     26.77591371	      6.42837514	     -4.65487360	      2.26218428	      0.00000000	      0.00000000	     -7.47077084	      9.08810904	     -5.43696159	     -5.48104429	      8.06329633
      0.81000000	     -5.99737596	      1.93291551	      4.47252091	      2.18632918	      1.03342755	      0.61481584	    -15.62256451	      1.03144286	     -9.57029051	     36.04442066	      0.00000000	      0.00000000	    -24.66423558	      4.28306596	     27.11786494	      6.48214961	     -4.84450273	      2.98706482	      0.00000000	      0.00000000	     -6.83473540	      8.60139651	     -5.41341670	     -5.19609954	      7.47994403
      0.81500000	     -5.69503361	      1.58251609	      4.71315150	      2.20206285	      1.03138894	      0.61459585	    -15.30853186	      1.29389461	     -9.40478917	     37.82444969	      0.00000000	      0.00000000	    -24.73219427	      4.47586792	     26.98745375	      6.36753618	     -4.71626429	      3.49096277	      0.00000000	      0.00000000	     -6.83920997	      8.51507353	     -5.91645602	     -4.91066570	      7.38795088
      0.82000000	     -5.93885410	      1.13211780	      4.95965806	      2.21781669	      1.02798138	      0.61412928	    -14.20230077	      1.37590199	     -9.85169849	     40.23682870	      0.00000000	      0.00000000	    -23.42080881	      4.82061208	     27.68911264	      6.18902230	     -4.56576652	      4.73601515	      0.00000000	      0.00000000	     -5.72966588	      7.76901692	     -5.52330762	     -4.29719080	      6.85833366
      0.82500000	     -5.58194619	      0.92300914	      5.03430752	      2.23359566	      1.02581785	      0.61416218	    -13.90648112	      1.37654635	     -9.81376319	     41.99830704	      0.00000000	      0.00000000	    -23.42470855	      4.97958793	     27.42838015	      6.04748309	     -4.33926005	      5.40075331	      0.00000000	      0.00000000	     -5.79071722	      7.72714613	     -6.03214517	     -4.09860382	      6.76924179
      0.83000000	     -5.48065561	      0.81384079	      5.16163728	      2.24928536	      1.02275240	      0.61373274	    -13.17899877	      1.06898687	    -10.14736695	     44.23995217	      0.00000000	      0.00000000	    -22.13220867	      5.21026383	     27.51296225	      6.13828913	     -4.10755589	      6.43050098	      0.00000000	      0.00000000	     -4.91270630	      7.05012826	     -6.16073832	     -3.89634778	      6.26820605
      0.83500000	     -5.04027694	      0.61826563	      5.27310759	      2.26490527	      1.02034867	      0.61401135	    -12.85394175	      1.00999935	    -10.31412499	     46.01210185	      0.00000000	      0.00000000	    -22.11992933	      5.39793562	     27.16531104	      5.98068793	     -3.74089160	      7.37011323	      0.00000000	      0.00000000	     -5.04078038	      7.06538259	     -6.75408665	     -3.68308384	      6.17682332
      0.84000000	     -4.73223145	      0.76129063	      5.34393511	      2.28093673	      1.01712632	      0.61391674	    -12.42959364	      0.39139193	    -10.84906003	     48.16184539	      0.00000000	      0.00000000	    -20.47998530	      5.47816991	     26.87504478	      6.22710539	     -3.35539655	      8.38950441	      0.00000000	      0.00000000	     -4.47630342	      6.50153240	     -7.15123228	     -3.85263982	      5.64998985
      0.84500000	     -4.46270806	      0.81970168	      5.35764578	      2.29664896	      1.01379693	      0.61412458	    -11.90203850	     -0.05589954	    -11.00001351	     50.14208027	      0.00000000	      0.00000000	    -19.18352416	      5.85068487	     26.63691389	      6.34855861	     -2.86299501	      9.48953365	      0.00000000	      0.00000000	     -4.44964220	      6.23205991	     -7.50113341	     -3.86658788	      5.35452401
      0.85000000	     -3.92285988	      1.00831318	      5.30551196	      2.31227448	      1.01090562	      0.61430680	    -11.55915055	     -0.82349632	    -11.44865189	     52.35310686	      0.00000000	      0.00000000	    -18.12536657	      5.88915882	     25.98512361	      6.59515772	     -2.46626948	     10.53984439	      0.00000000	      0.00000000	     -5.37368404	      5.07216938	     -8.26701902	     -4.09524437	      4.92644090
      0.85500000	     -3.61897023	      1.35209115	      5.21771531	      2.32791662	      1.00729394	      0.61486282	    -10.97461781	     -1.64977827	    -11.67412196	     54.41304995	      0.00000000	      0.00000000	    -17.15972547	      5.73270021	     25.55443539	      6.96530611	     -2.24741810	     11.49026413	      0.00000000	      0.00000000	     -6.76734094	      4.19257721	     -8.69623697	     -4.53379677	      4.62270654
      0.86000000	     -3.44103658	      1.65513440	      5.24928666	      2.34359842	      1.00326419	      0.61507555	    -10.16285495	     -2.55422366	    -12.14030402	     56.64232176	      0.00000000	      0.00000000	    -16.26968100	      5.40199779	     25.28907089	      7.41852566	     -1.83471984	     12.36071012	      0.00000000	      0.00000000	     -8.91997706	      2.32505136	     -8.98070533	     -4.86684262	      4.28970465
      0.86500000	     -2.66914914	      1.66551319	      5.01025223	      2.35891010	      1.00046886	      0.61604636	     -9.95643572	     -2.97380951	    -12.12562730	     58.45806698	      0.00000000	      0.00000000	    -15.70610036	      4.48754159	     24.39179213	      7.37385582	     -1.63275567	     13.42351164	      0.00000000	      0.00000000	    -10.57207505	      1.00785679	    -10.01420242	     -4.89851453	      3.92461805
      0.87000000	     -2.29253587	      1.83419827	      4.91023883	      2.37394408	      0.99644574	      0.61641106	     -9.20215206	     -3.66546598	    -12.30542205	     60.59928610	      0.00000000	      0.00000000	    -14.76926882	      3.78187651	     24.15451072	      7.69240645	     -1.57700406	     14.92474877	      0.00000000	      0.00000000	    -11.93944661	     -1.36356200	    -10.58180974	     -5.07053719	      3.41668345
      0.87500000	     -2.04653830	      2.20825740	      4.99489964	      2.38873105	      0.99235122	      0.61658506	     -8.25486656	     -4.68940361	    -12.75668944	     62.84429274	      0.00000000	      0.00000000	    -14.18060640	      3.30004419	     23.97958457	      8.39412828	     -1.11411294	     16.22785704	      0.00000000	      0.00000000	    -13.64678759	     -4.50826837	    -11.10969126	     -5.50876814	      2.92535465
      0.88000000	     -2.01936482	      2.59473562	      4.89063871	      2.40291891	      0.98793401	      0.61734750	     -6.83862539	     -5.71764112	    -12.88536132	     65.28192367	      0.00000000	      0.00000000	    -13.38222592	      2.24588903	     24.49079054	      8.99239807	     -0.99974961	     18.43106827	      0.00000000	      0.00000000	    -13.90263331	     -7.65024041	    -11.45190131	     -6.04020009	      2.43720796
      0.88500000	     -1.79481911	      2.91345516	      4.93581769	      2.41672093	      0.98401142	      0.61766327	     -5.61561810	     -6.55696230	    -12.96472074	     67.54518733	      0.00000000	      0.00000000	    -12.66304738	      1.38597099	     24.97501838	      9.55127313	     -0.81683536	     21.21069298	      0.00000000	      0.00000000	    -13.30853112	     -9.83262377	    -12.04815057	     -6.41026529	      1.73880118
      0.89000000	     -1.39421964	      3.38527786	      4.69210550	      2.42998129	      0.98012818	      0.61830539	     -4.39219538	     -7.58425139	    -12.66958822	     69.89442449	      0.00000000	      0.00000000	    -11.95246858	      0.23133007	     25.62876701	     10.08825306	     -0.83020430	     24.78455772	      0.00000000	      0.00000000	    -11.48333162	    -11.76642484	    -12.99762163	     -6.96086103	      1.02680185
      0.89500000	     -1.45360898	      3.57421876	      4.45889956	      2.44244447	      0.97567645	      0.61938121	     -2.35249043	     -8.23426303	    -12.22472305	     72.40595172	      0.00000000	      0.00000000	    -11.51824439	     -1.14513535	     27.16732937	     10.30437133	     -0.76542015	     28.96945947	      0.00000000	      0.00000000	    -10.15719462	    -13.89852711	    -13.39706485	     -7.22971486	      0.64841388
      0.90000000	     -1.40092256	      3.71104195	      4.09484687	      2.45553762	      0.97154753	      0.62036601	     -0.40855436	     -8.65453647	    -11.41884578	     74.75185690	      0.00000000	      0.00000000	    -11.02024681	     -2.49223818	     28.28177809	     10.44016274	     -0.67084074	     32.76883585	      0.00000000	      0.00000000	     -8.50535323	    -15.62674489	    -13.80286173	     -7.44581970	      0.35942086
      0.90500000	     -1.02678947	      4.02364281	      3.94351490	      2.46868720	      0.96823820	      0.62112495	      0.96570118	     -9.23162371	    -10.90393453	     76.67198636	      0.00000000	      0.00000000	    -10.40273357	     -3.55430671	     28.62727910	     10.92858033	     -0.20887755	     35.89530054	      0.00000000	      0.00000000	     -6.89136760	    -16.86331761	    -14.65776517	     -7.75614895	     -0.21690465
      0.91000000	     -0.65680519	      4.18576662	      3.83427340	      2.48212033	      0.96537135	      0.62191388	      2.38595249	     -9.50903281	    -10.28544523	     78.44183530	      0.00000000	      0.00000000	     -9.97469555	     -4.41284300	     28.68880183	     11.27706903	      0.31518431	     38.58425932	      0.00000000	      0.00000000	     -5.37641441	    -17.75512060	    -15.43513993	     -7.88389359	     -0.61447092
      0.91500000	     -0.21919517	      4.43646520	      3.76483895	      2.49613320	      0.96312395	      0.62289182	      3.54541621	     -9.73670912	     -9.60085230	     79.86001373	      0.00000000	      0.00000000	     -9.36631788	     -5.59591527	     28.35672083	     11.66417792	      0.81831223	     40.78896807	      0.00000000	      0.00000000	     -3.91865570	    -18.25821596	    -16.15862568	     -8.20682841	     -1.08407448
      0.92000000	     -0.03776370	      4.66058411	      3.77627922	      2.51058695	      0.96156582	      0.62384665	      4.95407607	     -9.98514289	     -9.09737162	     80.99976592	      0.00000000	      0.00000000	     -9.02325846	     -6.48705421	     27.94759406	     12.03533962	      1.34089488	     42.37493568	      0.00000000	      0.00000000	     -2.62251127	    -18.50643596	    -16.65652164	     -8.44810926	     -1.52773787
      0.92500000	     -0.10427647	      4.68977578	      3.82093101	      2.52498473	      0.96027481	      0.62435198	      6.70990166	     -9.99575026	     -8.52136874	     82.07159951	      0.00000000	      0.00000000	     -8.77758606	     -7.23362638	     27.57137471	     12.18342818	      1.75907050	     43.52364138	      0.00000000	      0.00000000	     -1.39523034	    -18.59788877	    -16.79519018	     -8.49512545	     -2.02357138
      0.93000000	     -0.39596864	      4.66947431	      3.75592297	      2.53996315	      0.95934991	      0.62485627	      8.61861325	    -10.02748867	     -7.92832525	     82.81949760	      0.00000000	      0.00000000	     -8.61129764	     -8.10006742	     27.19863925	     12.15126408	      1.90769236	     44.29184818	      0.00000000	      0.00000000	     -0.08547542	    -18.01155742	    -16.46992248	     -8.41425501	     -2.39844115
      0.93500000	     -0.38593650	      4.62664947	      3.53253755	      2.55500117	      0.95911055	      0.62541492	     10.14380535	     -9.87008066	     -7.16978822	     83.31298544	      0.00000000	      0.00000000	     -8.10926726	     -8.65847211	     26.21424201	     11.93024378	      1.62021372	     44.54177364	      0.00000000	      0.00000000	      1.12131414	    -18.03260156	    -16.53920309	     -8.34536128	     -2.71484713
      0.94000000	     -0.48124859	      4.20438885	      3.48483605	      2.56953933	      0.95872262	      0.62541704	     11.87024184	     -9.42658998	     -6.73787517	     83.76130981	      0.00000000	      0.00000000	     -8.00437659	     -9.25870445	     25.44557916	     11.38414833	      1.72435308	     45.01478220	      0.00000000	      0.00000000	      2.96337545	    -16.89916148	    -16.45050956	     -7.71806963	     -2.93212090
      0.94500000	     -0.32682621	      4.10198358	      3.07014884	      2.58429243	      0.95910738	      0.62555505	     13.26849449	     -9.31284658	     -5.93587500	     84.04809670	      0.00000000	      0.00000000	     -7.59765334	     -9.55007465	     24.14639968	     11.03141813	      1.20584626	     44.90165891	      0.00000000	      0.00000000	      3.84671337	    -16.97366257	    -16.64729951	     -7.39603539	     -3.21731292
      0.95000000	      0.23699695	      3.93028156	      2.71447040	      2.59882219	      0.95988744	      0.62547561	     14.16015067	     -9.00900389	     -5.18887558	     84.18524343	      0.00000000	      0.00000000	     -6.99265999	     -9.73865583	     22.30079397	     10.71717320	      1.07865822	     44.71384540	      0.00000000	      0.00000000	      5.35635382	    -16.60170076	    -17.25500309	     -7.01250473	     -3.23814534
      0.95500000	      0.39161853	      3.72903667	      2.09052617	      2.61381549	      0.96064602	      0.62603845	     15.51533418	     -8.61972140	     -4.27410228	     84.12568712	      0.00000000	      0.00000000	     -6.83994134	     -9.91615569	     20.81089387	     10.19002720	      0.37187923	     44.25764859	      0.00000000	      0.00000000	      6.18177537	    -16.56745781	    -17.33301776	     -6.65517708	     -3.43749558
      0.96000000	      0.35491410	      3.47642170	      1.48015509	      2.62877195	      0.96163563	      0.62647907	     17.09118588	     -8.18736202	     -3.38588096	     84.03620708	      0.00000000	      0.00000000	     -6.47417877	    -10.06224566	     19.45315206	      9.65035090	     -0.23700642	     43.65137436	      0.00000000	      0.00000000	      7.05539412	    -16.31408813	    -17.18520774	     -6.26281179	     -3.28914138
      0.96500000	      0.71470671	      3.32714464	      0.84455343	      2.64353979	      0.96300462	      0.62743600	     18.14433284	     -7.77970361	     -2.56673448	     83.70919146	      0.00000000	      0.00000000	     -6.44904436	     -9.92155493	     17.63694001	      9.16791742	     -0.99668846	     43.01486498	      0.00000000	      0.00000000	      7.93860483	    -15.88335711	    -17.49638092	     -6.04761588	     -3.21960619
      0.97000000	      0.52867888	      2.81574917	      0.43188727	      2.65817840	      0.96404184	      0.62838870	     19.71643739	     -6.87399210	     -1.96573502	     83.31168097	      0.00000000	      0.00000000	     -5.88802362	    -10.25413677	     16.52695307	      8.27494214	     -1.49438820	     42.62092898	      0.00000000	      0.00000000	      9.37549802	    -14.00963956	    -17.13190127	     -5.41152046	     -2.88936456
      0.97500000	      0.37633054	      2.72950212	     -0.14322530	      2.67309129	      0.96561423	      0.62968104	     21.23604570	     -6.45312663	     -1.22798960	     82.78275563	      0.00000000	      0.00000000	     -5.73278975	    -10.37181397	     15.13030023	      7.88703887	     -2.23671545	     41.64380597	      0.00000000	      0.00000000	      9.70734053	    -13.61310103	    -16.83064244	     -5.26045229	     -3.29316601
      0.98000000	      0.11238915	      2.43126721	     -0.63540617	      2.68796364	      0.96748833	      0.63094567	     22.73450728	     -5.75256004	     -0.69131006	     81.94434569	      0.00000000	      0.00000000	     -5.79121694	    -10.63733064	     13.90976983	      7.26814760	     -3.05751575	     40.72845955	      0.00000000	      0.00000000	      9.92936480	    -13.04343524	    -16.37365146	     -4.84744917	     -3.34921279
      0.98500000	     -0.08058401	      2.21413698	     -1.06707890	      2.70297404	      0.96981736	      0.63233891	     24.00377880	     -5.19782262	     -0.34247866	     80.93071316	      0.00000000	      0.00000000	     -5.29176487	    -10.83170247	     12.54105380	      6.73860483	     -3.72485492	     39.69793502	      0.00000000	      0.00000000	      9.64548828	    -12.03966195	    -15.94239757	     -4.55731224	     -3.52084250
      0.99000000	     -0.34581558	      1.91150958	     -1.57071063	      2.71815388	      0.97237892	      0.63370774	     25.15889830	     -4.52610956	      0.00579580	     79.54894433	      0.00000000	      0.00000000	     -5.19461488	    -11.31055133	     11.19239942	      6.16628535	     -4.37309247	     38.56344692	      0.00000000	      0.00000000	      9.65308811	    -11.14952175	    -15.56189883	     -4.18703948	     -3.66049968
      0.99500000	     -0.57493021	      1.66097222	     -2.02918660	      2.73364399	      0.97516065	      0.63504305	     26.21470454	     -3.87572901	      0.30326507	     78.14860453	      0.00000000	      0.00000000	     -4.75691864	    -11.63524089	      9.73981196	      5.72687006	     -4.84311937	     37.27728164	      0.00000000	      0.00000000	      9.42483714	    -10.37631023	    -14.99020680	     -3.76453900	     -3.73335309
      1.00000000	     -0.82470678	      1.36606952	     -2.34825571	      2.74888868	      0.97836494	      0.63655532	     27.08782130	     -3.19143878	      0.34850114	     76.35736298	      0.00000000	      0.00000000	     -4.58846113	    -12.02113267	      8.39530732	      5.21343519	     -5.23540242	     36.04112825	      0.00000000	      0.00000000	      8.68347590	     -9.50647688	    -14.51552008	     -3.31151680	     -4.14276499
      1.00500000	     -0.91048593	      1.21710935	     -2.83618045	      2.76453045	      0.98190486	      0.63799484	     27.73668951	     -2.66362559	      0.67321260	     74.51835101	      0.00000000	      0.00000000	     -4.54341168	    -12.39640634	      6.67787021	      4.96216469	     -5.56239656	     34.43354610	      0.00000000	      0.00000000	      7.79833297	     -8.64731070	    -14.26960307	     -3.04539941	     -4.43032992
      1.01000000	     -0.96271271	      0.90046882	     -3.07606796	      2.78000364	      0.98578097	      0.63889994	     28.11333148	     -2.09578780	      0.54195601	     72.36009867	      0.00000000	      0.00000000	     -4.43584997	    -12.74008124	      5.02232915	      4.57715955	     -5.57959804	     32.92503237	      0.00000000	      0.00000000	      6.50042901	     -7.88615958	    -14.03249386	     -2.54894199	     -4.62592644
      1.01500000	     -0.86540283	      0.82678469	     -3.38881128	      2.79554496	      0.98977100	      0.63975141	     28.24933769	     -1.80975376	      0.47117297	     70.07572499	      0.00000000	      0.00000000	     -4.03006805	    -13.33827364	      3.15854443	      4.53995080	     -5.56704955	     31.20211526	      0.00000000	      0.00000000	      5.30100865	     -7.22267040	    -13.98301132	     -2.27676797	     -5.04028674
      1.02000000	     -0.91486906	      0.64053414	     -3.74361591	      2.81154569	      0.99377050	      0.64074766	     28.50752463	     -1.39645576	      0.44453900	     67.71864716	      0.00000000	      0.00000000	     -4.07937378	    -13.63693892	      1.48476627	      4.36948692	     -5.58482105	     29.55156740	      0.00000000	      0.00000000	      3.81084049	     -6.74955282	    -13.68194623	     -1.84767266	     -5.32461875
      1.02500000	     -0.96856674	      0.48779803	     -4.15402431	      2.82763207	      0.99758681	      0.64194277	     28.69774776	     -0.96383918	      0.45587808	     65.28457619	      0.00000000	      0.00000000	     -3.99806340	    -13.80513476	     -0.20238581	      4.24872089	     -5.63964526	     27.88130750	      0.00000000	      0.00000000	      1.84040917	     -6.30447247	    -13.36296635	     -1.48648795	     -5.51079323
      1.03000000	     -0.98665168	      0.14732443	     -4.20381256	      2.84360798	      1.00197210	      0.64258227	     28.58500490	     -0.50897134	      0.01912771	     62.49599233	      0.00000000	      0.00000000	     -3.79993302	    -14.01555845	     -1.81548207	      3.93399843	     -5.31991235	     26.32227505	      0.00000000	      0.00000000	     -0.23776977	     -6.07926563	    -13.19141037	     -0.86933049	     -5.95398943
      1.03500000	     -1.22938894	     -0.24104032	     -4.25706017	      2.85946034	      1.00594456	      0.64323850	     28.62888298	      0.02317957	     -0.37889358	     59.53031319	      0.00000000	      0.00000000	     -4.01544175	    -13.95982387	     -3.05517283	      3.52508818	     -4.99661934	     24.95722683	      0.00000000	      0.00000000	     -2.25462190	     -5.75878041	    -12.71809799	     -0.19775097	     -6.39463312
      1.04000000	     -1.21370821	     -0.58388918	     -4.62670391	      2.87572554	      1.01016719	      0.64408997	     28.34913129	      0.64200356	     -0.47057768	     56.49136763	      0.00000000	      0.00000000	     -3.91601117	    -14.18812228	     -4.62569493	      3.23271151	     -5.14519055	     23.51021046	      0.00000000	      0.00000000	     -4.38171340	     -5.53830871	    -12.54971520	      0.42769994	     -6.72504846
      1.04500000	     -1.21155804	     -1.02845461	     -4.72873321	      2.89170402	      1.01411806	      0.64498248	     27.98695190	      1.25795172	     -0.87191894	     53.31897800	      0.00000000	      0.00000000	     -4.04321046	    -13.97597947	     -6.05470537	      2.77039018	     -5.13905149	     22.25124712	      0.00000000	      0.00000000	     -6.47541642	     -5.21043846	    -12.41281889	      1.13249679	     -7.06742189
      1.05000000	     -1.47609528	     -1.49026166	     -4.71972853	      2.90774054	      1.01772318	      0.64581513	     27.78237686	      1.88392514	     -1.36758773	     49.95664624	      0.00000000	      0.00000000	     -4.01615601	    -13.97396916	     -7.09569914	      2.18704435	     -5.15762911	     21.14459553	      0.00000000	      0.00000000	     -8.69585604	     -4.62347438	    -11.90820574	      1.93843077	     -7.55957272
      1.05500000	     -1.81460337	     -1.92826242	     -4.83991021	      2.92406235	      1.02119150	      0.64669804	     27.57489432	      2.59961859	     -1.55467746	     46.51080927	      0.00000000	      0.00000000	     -4.17610586	    -13.55003794	     -8.07763331	      1.65792578	     -5.15230411	     20.01180378	      0.00000000	      0.00000000	    -10.66905566	     -4.00464993	    -11.32974280	      2.70843352	     -7.96019813
      1.06000000	     -1.84158104	     -2.42035045	     -4.79590392	      2.94048080	      1.02500225	      0.64748590	     26.87892876	      3.19992894	     -2.24906500	     42.83076471	      0.00000000	      0.00000000	     -4.18503030	    -13.05962112	     -9.30065649	      1.02687222	     -5.68900406	     19.05841377	      0.00000000	      0.00000000	    -13.10418203	     -3.50383037	    -11.12550991	      3.47834371	     -8.51323141
      1.06500000	     -1.63026614	     -2.80102500	     -4.83865993	      2.95672078	      1.02887874	      0.64858173	     25.94239704	      3.79431371	     -2.45509437	     39.16191907	      0.00000000	      0.00000000	     -4.34073845	    -12.24101728	    -10.78883735	      0.53588220	     -6.11744541	     18.01703335	      0.00000000	      0.00000000	    -14.94326546	     -2.79929231	    -11.25043376	      4.05455635	     -8.94676772
      1.07000000	     -1.85400828	     -3.07683513	     -5.00248399	      2.97315193	      1.03186417	      0.64976336	     25.44934311	      4.39487435	     -2.50833641	     35.48250037	      0.00000000	      0.00000000	     -4.60002622	    -11.44978203	    -11.73027030	      0.13797330	     -6.74112978	     17.12246763	      0.00000000	      0.00000000	    -17.12069217	     -2.01745262	    -10.76308680	      4.55528736	     -9.28693041
      1.07500000	     -2.16280289	     -3.22350627	     -5.09726343	      2.98946226	      1.03464756	      0.65074500	     25.07712697	      4.81501246	     -2.56113039	     31.92865285	      0.00000000	      0.00000000	     -4.83145133	    -10.62172067	    -12.46714160	     -0.08575495	     -6.92068535	     16.43452081	      0.00000000	      0.00000000	    -18.67569410	     -1.56069354	    -10.19663778	      4.91896876	     -9.48397980
      1.08000000	     -1.91296319	     -3.27855979	     -5.36349455	      3.00603134	      1.03810511	      0.65210398	     24.08350396	      5.14223077	     -2.67933836	     28.40905051	      0.00000000	      0.00000000	     -5.02810650	     -9.41879136	    -13.90554632	     -0.17710747	     -7.96617551	     15.42244390	      0.00000000	      0.00000000	    -20.84501348	     -0.91190546	    -10.26998297	      5.11183391	     -9.69361654
      1.08500000	     -2.21412714	     -3.34526298	     -5.29635995	      3.02198050	      1.04019866	      0.65271792	     23.76094033	      5.37323455	     -2.94176186	     24.98432415	      0.00000000	      0.00000000	     -5.42376328	     -8.03169715	    -14.41353147	     -0.37479491	     -8.22601049	     15.05684682	      0.00000000	      0.00000000	    -22.42436834	     -0.52747023	     -9.75213508	      5.43082251	    -10.12999211
      1.09000000	     -2.27714312	     -3.33558046	     -5.43748832	      3.03832206	      1.04253138	      0.65368917	     23.09921513	      5.62444755	     -2.77404127	     21.59120087	      0.00000000	      0.00000000	     -5.56475184	     -6.58288956	    -15.28643205	     -0.40651117	     -8.86937522	     14.45691690	      0.00000000	      0.00000000	    -23.88361506	     -0.21099056	     -9.50332079	      5.58592125	    -10.35548035
      1.09500000	     -2.54565391	     -3.17804937	     -5.45730874	      3.05458976	      1.04442999	      0.65474837	     22.73743003	      5.68956405	     -2.67886038	     18.39821482	      0.00000000	      0.00000000	     -5.78382039	     -5.04520430	    -15.77145777	     -0.37275693	     -9.37902332	     14.16461734	      0.00000000	      0.00000000	    -25.38249100	      0.24058907	     -8.94805699	      5.60467611	    -10.63396013
      1.10000000	     -2.54115372	     -3.06668493	     -5.53711107	      3.07073707	      1.04628770	      0.65557112	     22.18172394	      5.74060661	     -2.64332043	     15.52750922	      0.00000000	      0.00000000	     -5.76732701	     -3.27296637	    -16.49467872	     -0.29130088	     -9.95124785	     13.98754606	      0.00000000	      0.00000000	    -26.50917957	      0.29259225	     -8.83343083	      5.65117177	    -10.87915722
      1.10500000	     -2.82127910	     -2.77974956	     -5.64042567	      3.08657061	      1.04767669	      0.65658263	     22.06705343	      5.65343695	     -2.62245168	     12.94418487	      0.00000000	      0.00000000	     -6.04977497	     -1.49058953	    -16.73174426	     -0.03095353	    -10.17741164	     14.01018649	      0.00000000	      0.00000000	    -27.64478429	     -0.03132788	     -8.33645573	      5.50530906	    -10.96698616
      1.11000000	     -2.99380839	     -2.52863960	     -5.81632361	      3.10285250	      1.04867006	      0.65733563	     21.80552728	      5.58538330	     -2.52872776	     10.48035265	      0.00000000	      0.00000000	     -5.89233634	      0.78604671	    -17.08112781	      0.23943263	    -10.55471181	     14.12314418	      0.00000000	      0.00000000	    -28.53114485	     -0.28760593	     -7.93522508	      5.43735913	    -10.89001391
      1.11500000	     -3.19967404	     -2.37528753	     -5.91765285	      3.11856757	      1.04960986	      0.65825999	     21.78327480	      5.56411143	     -2.81855663	      8.46580165	      0.00000000	      0.00000000	     -5.82250853	      2.58714122	    -17.12832703	      0.30564538	    -10.88829344	     14.66709544	      0.00000000	      0.00000000	    -29.45691786	     -0.62080360	     -7.55373367	      5.48373896	    -10.93797820
      1.12000000	     -3.39414965	     -2.12420336	     -6.06906006	      3.13409309	      1.05004644	      0.65925557	     21.82900175	      5.46341739	     -2.96148651	      6.71250143	      0.00000000	      0.00000000	     -5.81500717	      4.34450961	    -17.16198085	      0.50000421	    -11.16842167	     15.18285048	      0.00000000	      0.00000000	    -30.69674801	     -1.16161914	     -7.28110824	      5.38786166	    -11.00508922
      1.12500000	     -3.53733937	     -1.93748753	     -6.24943553	      3.14985176	      1.05051845	      0.66023443	     21.85031338	      5.42996793	     -3.31381112	      5.16988329	      0.00000000	      0.00000000	     -5.74736442	      6.26462531	    -17.14555837	      0.64289690	    -11.36969610	     15.96255301	      0.00000000	      0.00000000	    -31.65471451	     -2.14163349	     -7.02582228	      5.37984044	    -10.83741562
      1.13000000	     -3.67078615	     -1.77864942	     -6.40145074	      3.16512906	      1.05066579	      0.66129541	     21.91758671	      5.46692196	     -3.45042826	      3.91549208	      0.00000000	      0.00000000	     -5.42877337	      6.92473324	    -16.98257424	      0.70641125	    -11.39048403	     17.06316383	      0.00000000	      0.00000000	    -32.06454916	     -2.79322921	     -6.86446004	      5.39937338	    -10.72393067
      1.13500000	     -3.88634361	     -1.49932583	     -6.55566434	      3.18035490	      1.05035944	      0.66237815	     22.12862545	      5.38565583	     -3.33525257	      2.74262043	      0.00000000	      0.00000000	     -5.84247440	      8.38896412	    -16.59921847	      0.86236839	    -11.58268656	     18.36295961	      0.00000000	      0.00000000	    -32.09718155	     -3.73498437	     -6.55344635	      5.28444533	    -10.78855342
      1.14000000	     -4.03698558	     -1.16254529	     -6.75373502	      3.19566321	      1.04978858	      0.66372012	     22.33260005	      5.30578423	     -3.21530458	      1.85553820	      0.00000000	      0.00000000	     -5.57344169	      8.89335104	    -16.35508533	      1.10903317	    -11.67120373	     19.50796543	      0.00000000	      0.00000000	    -32.10170115	     -4.53396451	     -6.32186283	      5.00717773	    -10.71140678
      1.14500000	     -4.29361638	     -0.91110277	     -6.98575781	      3.21075396	      1.04903463	      0.66517800	     22.71760433	      5.29706717	     -2.96653492	      1.19154061	      0.00000000	      0.00000000	     -5.44612097	      9.64537980	    -15.89439214	      1.23692199	    -11.80435785	     20.86818539	      0.00000000	      0.00000000	    -31.69900941	     -5.58922087	     -6.02219990	      4.78703537	    -10.66037152
      1.15000000	     -4.32900976	     -0.56389159	     -7.07876429	      3.22594197	      1.04812487	      0.66645922	     22.91081037	      5.15747183	     -2.99087992	      0.83623189	      0.00000000	      0.00000000	     -5.12881512	      9.66709077	    -15.64824180	      1.41997079	    -11.81109010	     22.23810971	      0.00000000	      0.00000000	    -31.16433750	     -6.38328796	     -5.97187170	      4.43222074	    -10.59223112
      1.15500000	     -4.44457724	     -0.30510838	     -7.30616127	      3.24091195	      1.04684434	      0.66794068	     23.13795452	      5.14375137	     -2.50492311	      0.44113975	      0.00000000	      0.00000000	     -5.12671947	     10.40852308	    -15.23044910	      1.52576476	    -11.99450200	     23.79223352	      0.00000000	      0.00000000	    -30.54838841	     -7.09778544	     -5.78654996	      4.19279196	    -10.44338251
      1.16000000	     -4.59308922	      0.06094472	     -7.43173294	      3.25577091	      1.04552685	      0.66900702	     23.56606540	      4.98406028	     -2.55687456	      0.51367458	      0.00000000	      0.00000000	     -4.67066824	     10.46057025	    -14.63545114	      1.75195560	    -11.91056153	     25.49166116	      0.00000000	      0.00000000	    -29.86114195	     -8.01282936	     -5.59582691	      3.83471964	    -10.24268214
      1.16500000	     -4.36392668	      0.31561399	     -7.60309436	      3.27069925	      1.04441405	      0.67029912	     23.57288015	      4.90290920	     -2.44728402	      0.74710540	      0.00000000	      0.00000000	     -4.73494142	     10.63615540	    -14.54770462	      1.84631565	    -11.94683380	     26.89728436	      0.00000000	      0.00000000	    -29.88712701	     -8.12288964	     -5.91319911	      3.54435084	    -10.20312434
      1.17000000	     -4.45277256	      0.69848859	     -7.83663385	      3.28550062	      1.04240689	      0.67183831	     23.96368944	      4.73654321	     -2.29019778	      1.11101716	      0.00000000	      0.00000000	     -4.12018210	     11.13015327	    -13.86622733	      2.06061061	    -12.17614071	     28.90279761	      0.00000000	      0.00000000	    -28.53819755	     -9.42677085	     -5.75375373	      3.10699040	     -9.90394874
      1.17500000	     -4.45607004	      0.95446585	     -7.84093019	      3.30032940	      1.04048129	      0.67285876	     24.13454234	      4.57963620	     -2.22338423	      1.42445929	      0.00000000	      0.00000000	     -3.87106799	     11.63119569	    -13.23176031	      2.06955084	    -12.08912672	     30.81341695	      0.00000000	      0.00000000	    -28.11334480	    -10.05681488	     -5.72673153	      2.82620984	     -9.83051571
      1.18000000	     -4.12444171	      1.21398437	     -8.00992446	      3.31510124	      1.03878029	      0.67420808	     23.98649817	      4.42593682	     -2.05033493	      1.92779517	      0.00000000	      0.00000000	     -3.84626666	     11.68543755	    -13.05825650	      2.16850373	    -12.10757152	     32.46657726	      0.00000000	      0.00000000	    -28.14247301	    -10.18108421	     -6.14723031	      2.56705351	     -9.76997716
      1.18500000	     -4.05216640	      1.43641507	     -8.11905349	      3.32996124	      1.03629700	      0.67550629	     24.07918247	      4.31579775	     -1.69845169	      2.54959232	      0.00000000	      0.00000000	     -3.35820367	     12.18427121	    -12.43556999	      2.13688432	    -12.43323962	     34.57266070	      0.00000000	      0.00000000	    -26.83186061	    -11.41705057	     -6.13826739	      2.19740637	     -9.33709514
      1.19000000	     -3.72168962	      1.63737284	     -8.20071410	      3.34447247	      1.03428536	      0.67661160	     23.90386800	      4.14667818	     -1.33019572	      3.23457836	      0.00000000	      0.00000000	     -3.38897522	     12.28517036	    -12.12543329	      2.15280912	    -12.29808320	     36.28329634	      0.00000000	      0.00000000	    -26.89690428	    -11.54281374	     -6.61738427	      1.93809493	     -9.29253180
      1.19500000	     -3.59963848	      1.80576341	     -8.32967209	      3.35937375	      1.03150237	      0.67778048	     23.91314002	      4.06862945	     -0.68333741	      4.04108309	      0.00000000	      0.00000000	     -2.65195499	     12.28140348	    -11.52809263	      1.98272415	    -12.78011688	     38.39284177	      0.00000000	      0.00000000	    -25.92591978	    -12.43897875	     -6.69469131	      1.72902639	     -8.96699940
      1.20000000	     -3.17247864	      1.93488033	     -8.36197831	      3.37379654	      1.02916877	      0.67877326	     23.64440789	      3.93752135	     -0.25170785	      4.91886743	      0.00000000	      0.00000000	     -2.72346500	     12.27266800	    -11.27000866	      1.93272346	    -12.54101943	     40.14800807	      0.00000000	      0.00000000	    -25.98073014	    -12.55514822	     -7.27051673	      1.52857616	     -8.88860570
      1.20500000	     -2.88844089	      1.91919246	     -8.36762837	      3.38864672	      1.02628100	      0.67965256	     23.42784195	      3.98028903	      0.22900667	      5.88633396	      0.00000000	      0.00000000	     -2.06268598	     11.58823294	    -10.75862508	      1.57644010	    -12.83057778	     42.31156825	      0.00000000	      0.00000000	    -25.02310329	    -13.56244637	     -7.59297029	      1.53991385	     -8.57867259
      1.21000000	     -2.41200008	      2.03667349	     -8.41074514	      3.40329538	      1.02350264	      0.68068989	     23.08884679	      3.85368964	      0.63917852	      7.00657699	      0.00000000	      0.00000000	     -2.46500396	     11.47513079	    -10.49657947	      1.45962373	    -12.87872833	     44.10903062	      0.00000000	      0.00000000	    -25.07894203	    -13.68871862	     -8.18697373	      1.30241910	     -8.56019151
      1.21500000	     -1.89879412	      1.71969888	     -8.46964671	      3.41784754	      1.02050226	      0.68195845	     22.79530681	      4.20499184	      0.53521624	      8.58997883	      0.00000000	      0.00000000	     -3.49042340	     10.33617961	    -10.30413451	      0.67966380	    -13.48708804	     46.20330250	      0.00000000	      0.00000000	    -24.06623622	    -14.63974939	     -8.90874391	      1.57627361	     -8.20412862
      1.22000000	     -1.56377324	      1.51663065	     -8.27043981	      3.43278972	      1.01720794	      0.68259142	     22.45030875	      4.43429576	      0.44906440	      9.61213836	      0.00000000	      0.00000000	     -5.65490483	      8.49651776	     -9.80408232	      0.00741789	    -13.52766335	     48.34730930	      0.00000000	      0.00000000	    -23.55818817	    -15.00443028	     -9.31823427	      1.79425728	     -7.86446877
      1.22500000	     -1.09969066	      1.20244842	     -8.15599173	      3.44706973	      1.01381432	      0.68361128	     21.77804322	      4.89797133	      1.27726146	     10.32951136	      0.00000000	      0.00000000	     -7.84802306	      5.40250416	     -9.31924313	     -0.79845235	    -13.71136836	     50.62204883	      0.00000000	      0.00000000	    -23.03997389	    -15.51857655	     -9.97989799	      2.07301953	     -7.66143483
      1.23000000	     -0.54290640	      1.17869470	     -8.15915445	      3.46165979	      1.01020890	      0.68449560	     21.43200241	      4.91722354	      1.20537953	     11.88683511	      0.00000000	      0.00000000	     -9.15413592	      4.82239260	     -9.09251047	     -1.15497431	    -13.87259776	     52.38217983	      0.00000000	      0.00000000	    -22.75556517	    -15.84469340	    -10.66175572	      2.04918359	     -7.49951789
      1.23500000	     -0.29873981	      0.68431258	     -7.74466491	      3.47574377	      1.00633577	      0.68498360	     21.09548284	      5.49955110	      1.12920618	     12.95406164	      0.00000000	      0.00000000	    -10.53503785	      1.97859220	     -8.14148368	     -2.27699075	    -13.74398561	     54.97333738	      0.00000000	      0.00000000	    -22.11884478	    -16.60453563	    -11.12302334	      2.59724159	     -7.44517263
      1.24000000	      0.10018044	      0.32059646	     -7.65227639	      3.48936758	      1.00250502	      0.68555897	     21.10795710	      5.93189769	      0.76809497	     14.92537487	      0.00000000	      0.00000000	    -10.95406824	      0.65330405	     -7.45546062	     -3.10597167	    -13.77030787	     57.23932724	      0.00000000	      0.00000000	    -21.55015636	    -16.95181705	    -11.78218319	      2.96410997	     -6.78146769
      1.24500000	      0.27139047	     -0.12275871	     -7.58592231	      3.50237329	      0.99857513	      0.68613961	     21.64822952	      6.44021814	      0.32360331	     17.42345330	      0.00000000	      0.00000000	    -11.10044949	     -0.46853057	     -6.34971237	     -4.06899061	    -13.79731973	     59.65923815	      0.00000000	      0.00000000	    -20.83330411	    -17.52842182	    -12.31087888	      3.48503919	     -6.29468475
      1.25000000	      0.71951370	     -0.83270394	     -7.51860169	      3.51479344	      0.99486509	      0.68669763	     22.06786357	      7.21420988	     -0.04006782	     20.47205410	      0.00000000	      0.00000000	    -10.48375134	     -1.51080207	     -5.47092766	     -5.38922368	    -13.99133020	     62.18281494	      0.00000000	      0.00000000	    -20.16247298	    -17.94147268	    -13.29136574	      4.24420749	     -5.70338188
      1.25500000	      0.89983277	     -1.40301772	     -7.22031426	      3.52700504	      0.99121489	      0.68681651	     23.14195433	      7.76582662	     -0.85851633	     24.30632527	      0.00000000	      0.00000000	     -9.38546303	     -2.76740700	     -4.12876039	     -6.46045921	    -13.57855841	     64.65496319	      0.00000000	      0.00000000	    -19.44865270	    -18.00818358	    -13.94093301	      4.92183245	     -5.29937307
      1.26000000	      0.96408390	     -1.60368545	     -7.35647538	      3.53903263	      0.98719722	      0.68732003	     24.45267732	      8.04405558	     -1.01399640	     28.33770355	      0.00000000	      0.00000000	     -8.19962088	     -3.99561410	     -2.68992278	     -7.00350946	    -13.37605863	     67.01566287	      0.00000000	      0.00000000	    -18.40687134	    -19.03476132	    -14.38847654	      5.13177619	     -4.45954512
