# Supplementary material for: Biomechanics of running: A special reference to the comparisons of wearing boots and running shoes
Source: PLoS One. 2022 Jun 24;17(6):e0270496. doi: 10.1371/journal.pone.0270496 (PMC9231798; doi:10.1371/journal.pone.0270496)
Supplement: S1 File — The file contains experimental markers and force data (TRC and MOT), OpenSim model (OSIM), setup (XML), and output (STO) files for 17 participants, 2 conditions (boot\shoe), and 4 trials which are stored in separate folders. (ZIP) [file pone.0270496.s001.zip › DataSet/s02/boot/T1/results/s02_boot_T1_Kinematics_q.sto]

Coordinates
version=1
nRows=253
nColumns=26
inDegrees=yes

Units are S.I. units (second, meters, Newtons, ...)
If the header above contains a line with 'inDegrees', this indicates whether rotational values are in degrees (yes) or radians (no).

endheader
time	pelvis_tilt	pelvis_list	pelvis_rotation	pelvis_tx	pelvis_ty	pelvis_tz	hip_flexion_r	hip_adduction_r	hip_rotation_r	knee_angle_r	knee_add_r	knee_rot_r	ankle_angle_r	subtalar_angle_r	hip_flexion_l	hip_adduction_l	hip_rotation_l	knee_angle_l	knee_add_l	knee_rot_l	ankle_angle_l	subtalar_angle_l	lumbar_extension	lumbar_bending	lumbar_rotation
      0.00000000	    -10.52257011	      5.13406511	      4.84176529	     -0.47818716	      1.02983205	      0.57350837	    -18.25415829	     -2.66501956	     -8.49914441	     17.57949278	      0.00000000	      0.00000000	    -30.25819741	     -4.65811671	     32.03073558	      8.28552272	     -1.88438367	     10.62235696	      0.00000000	      0.00000000	     -8.35273916	      1.69231816	    -10.29574660	     -8.07817509	      9.43969241
      0.00500000	    -10.51099643	      4.91436165	      5.19416378	     -0.46144460	      1.02978846	      0.57298326	    -18.06912246	     -2.35421979	     -8.47401857	     19.29740835	      0.00000000	      0.00000000	    -29.94768617	     -4.95308541	     31.72482820	      8.21781572	     -2.02267468	      9.29327301	      0.00000000	      0.00000000	     -8.01572443	      2.41574123	    -10.26194733	     -8.05557003	      8.86754370
      0.01000000	    -10.48172248	      4.68377255	      5.53970634	     -0.44474610	      1.02968389	      0.57244431	    -17.88884270	     -2.04057659	     -8.48556677	     21.01654040	      0.00000000	      0.00000000	    -29.62194700	     -5.22066577	     31.42558571	      8.13898537	     -2.18753404	      8.05316365	      0.00000000	      0.00000000	     -7.70494484	      3.07807914	    -10.25411135	     -8.01072352	      8.32899493
      0.01500000	    -10.42402285	      4.43356223	      5.87270378	     -0.42812355	      1.02946019	      0.57187988	    -17.71153719	     -1.72348846	     -8.56245090	     22.73753203	      0.00000000	      0.00000000	    -29.27396646	     -5.44127393	     31.14265697	      8.03999789	     -2.39499179	      6.97753074	      0.00000000	      0.00000000	     -7.43818956	      3.62352706	    -10.28816869	     -7.92637697	      7.84690786
      0.02000000	    -10.33762862	      4.15861052	      6.18969200	     -0.41159124	      1.02906484	      0.57128205	    -17.52506216	     -1.40579499	     -8.72021085	     24.46201991	      0.00000000	      0.00000000	    -28.90810357	     -5.60790868	     30.88951367	      7.91535338	     -2.64385960	      6.11960629	      0.00000000	      0.00000000	     -7.21892690	      4.00784738	    -10.36524592	     -7.79331669	      7.42736297
      0.02500000	    -10.23182147	      3.85819783	      6.48996189	     -0.39514842	      1.02845328	      0.57064768	    -17.30716746	     -1.09389367	     -8.96020950	     26.19574608	      0.00000000	      0.00000000	    -28.53562086	     -5.72658283	     30.68177271	      7.76382470	     -2.91496067	      5.50823422	      0.00000000	      0.00000000	     -7.03408586	      4.20486224	    -10.47343499	     -7.61123245	      7.05997143
      0.03000000	    -10.12130851	      3.53616598	      6.77510434	     -0.37878681	      1.02759064	      0.56997944	    -17.02983266	     -0.79699534	     -9.27179835	     27.95065659	      0.00000000	      0.00000000	    -28.16433425	     -5.81320817	     30.53394575	      7.58834888	     -3.17616676	      5.15146687	      0.00000000	      0.00000000	     -6.85612643	      4.21139244	    -10.59418981	     -7.38791847	      6.72361098
      0.03500000	    -10.02052704	      3.20019030	      7.04784780	     -0.36249955	      1.02645436	      0.56928683	    -16.66673335	     -0.52546487	     -9.63661871	     29.74355213	      0.00000000	      0.00000000	    -27.78897398	     -5.88845864	     30.45548021	      7.39481631	     -3.39109734	      5.04296783	      0.00000000	      0.00000000	     -6.65015208	      4.04895841	    -10.71048687	     -7.13714969	      6.39531643
      0.04000000	     -9.93834536	      2.86029327	      7.31103917	     -0.34628715	      1.02503787	      0.56858567	    -16.20148301	     -0.28873029	    -10.03442835	     31.59064127	      0.00000000	      0.00000000	    -27.38964144	     -5.97208179	     30.44700413	      7.19022307	     -3.52813630	      5.16796766	      0.00000000	      0.00000000	     -6.38580713	      3.76081433	    -10.81353908	     -6.87574885	      6.05844813
      0.04500000	     -9.87527372	      2.52745879	      7.56694883	     -0.33015709	      1.02335311	      0.56789579	    -15.63307411	     -0.09409165	    -10.44875974	     33.50041230	      0.00000000	      0.00000000	    -26.93938496	     -6.07875645	     30.49836334	      6.98123976	     -3.56728463	      5.50722539	      0.00000000	      0.00000000	     -6.05159874	      3.40372730	    -10.90544137	     -6.62093631	      5.70585921
      0.05000000	     -9.82394661	      2.21313599	      7.81623151	     -0.31411751	      1.02142914	      0.56723863	    -14.97613579	      0.05263036	    -10.86958740	     35.46917440	      0.00000000	      0.00000000	    -26.41467804	     -6.21742400	     30.58952076	      6.77384103	     -3.50433208	      6.03964637	      0.00000000	      0.00000000	     -5.66702852	      3.03539550	    -10.99762733	     -6.38894327	      5.33711109
      0.05500000	     -9.77172516	      1.92949085	      8.05642261	     -0.29816939	      1.01930639	      0.56663644	    -14.25650617	      0.14518438	    -11.29191368	     37.48212454	      0.00000000	      0.00000000	    -25.80222047	     -6.39384897	     30.69371001	      6.57380141	     -3.35236153	      6.74454691	      0.00000000	      0.00000000	     -5.28696983	      2.69996816	    -11.10734424	     -6.19486711	      4.95310420
      0.06000000	     -9.70408932	      1.68959293	      8.28098628	     -0.28230211	      1.01702730	      0.56611237	    -13.50391550	      0.17511070	    -11.71230492	     39.51958961	      0.00000000	      0.00000000	    -25.10004147	     -6.61416563	     30.78168251	      6.38754367	     -3.13952873	      7.60307439	      0.00000000	      0.00000000	     -4.99427234	      2.41516336	    -11.25375543	     -6.05302920	      4.55208939
      0.06500000	     -9.60843763	      1.50690767	      8.47995305	     -0.26649479	      1.01462550	      0.56568928	    -12.74333970	      0.13098914	    -12.12629223	     41.56579996	      0.00000000	      0.00000000	    -24.31449246	     -6.88699443	     30.82644415	      6.22303118	     -2.90219695	      8.59741309	      0.00000000	      0.00000000	     -4.88020078	      2.16444641	    -11.45344466	     -5.97720924	      4.12857524
      0.07000000	     -9.47761153	      1.39385610	      8.64224545	     -0.25072270	      1.01211704	      0.56538613	    -11.98744612	     -0.00080790	    -12.52782845	     43.61617769	      0.00000000	      0.00000000	    -23.45627712	     -7.22253055	     30.80775838	      6.09034385	     -2.67489786	      9.70810883	      0.00000000	      0.00000000	     -5.01668258	      1.89706193	    -11.71576390	     -5.98013996	      3.67490464
      0.07500000	     -9.31144667	      1.35950102	      8.75898288	     -0.23496618	      1.00949886	      0.56521268	    -11.23363582	     -0.23338758	    -12.91003212	     45.67890831	      0.00000000	      0.00000000	    -22.53915942	     -7.62830177	     30.71530766	      6.00122990	     -2.48070097	     10.91277198	      0.00000000	      0.00000000	     -5.42848852	      1.53815252	    -12.04054946	     -6.07162000	      3.18502961
      0.08000000	     -9.11568817	      1.40713593	      8.82674863	     -0.21921975	      1.00675574	      0.56516489	    -10.46688940	     -0.57521926	    -13.26619718	     47.76967791	      0.00000000	      0.00000000	    -21.58227964	     -8.10371391	     30.55062839	      5.96735779	     -2.32563425	     12.18997974	      0.00000000	      0.00000000	     -6.07586925	      1.00922271	    -12.41975310	     -6.25571989	      2.65873951
      0.08500000	     -8.89989323	      1.53311325	      8.84971731	     -0.20349879	      1.00387069	      0.56522334	     -9.66532496	     -1.02663588	    -13.59072827	     49.90362435	      0.00000000	      0.00000000	    -20.61131386	     -8.63782453	     30.32934805	      5.99801192	     -2.19950291	     13.52884991	      0.00000000	      0.00000000	     -6.85626567	      0.25395372	    -12.84119924	     -6.52874186	      2.10231785
      0.09000000	     -8.67557853	      1.72741043	      8.83956191	     -0.18784160	      1.00083325	      0.56535551	     -8.80506089	     -1.57826844	    -13.87926674	     52.08968401	      0.00000000	      0.00000000	    -19.65346780	     -9.21321399	     30.08314496	      6.09790771	     -2.08306050	     14.93970858	      0.00000000	      0.00000000	     -7.62653152	     -0.74108230	    -13.29233979	     -6.87871291	      1.52339291
      0.09500000	     -8.45359573	      1.97508143	      8.81282539	     -0.17230508	      0.99764533	      0.56552117	     -7.86456244	     -2.21099284	    -14.12734933	     54.32856874	      0.00000000	      0.00000000	    -18.72903908	     -9.81346734	     29.85726287	      6.26517757	     -1.95803816	     16.45863639	      0.00000000	      0.00000000	     -8.23773489	     -1.94132146	    -13.76423716	     -7.28560598	      0.92395114
      0.10000000	     -8.24004251	      2.25770276	      8.78700662	     -0.15695418	      0.99432564	      0.56567812	     -6.82977457	     -2.89703409	    -14.32907754	     56.61284260	      0.00000000	      0.00000000	    -17.84653179	    -10.42860034	     29.70061455	      6.49019269	     -1.81427976	     18.14097507	      0.00000000	      0.00000000	     -8.56932124	     -3.27822037	    -14.25581288	     -7.72181699	      0.29786553
      0.10500000	     -8.03259507	      2.55488643	      8.77732266	     -0.14184728	      0.99091033	      0.56578603	     -5.69882111	     -3.60283539	    -14.47788455	     58.92825890	      0.00000000	      0.00000000	    -17.00377156	    -11.05469698	     29.65108091	      6.75669060	     -1.64980515	     20.04451210	      0.00000000	      0.00000000	     -8.55176424	     -4.67551231	    -14.77601768	     -8.15380171	     -0.36540033
      0.11000000	     -7.81980907	      2.84650105	      8.79502576	     -0.12702156	      0.98744799	      0.56580858	     -4.48363570	     -4.29403586	    -14.56893652	     61.25616250	      0.00000000	      0.00000000	    -16.19246105	    -11.68832649	     29.72207082	      7.04577385	     -1.46465873	     22.20798975	      0.00000000	      0.00000000	     -8.17323038	     -6.07424154	    -15.34176235	     -8.54601155	     -1.07430808
      0.11500000	     -7.58403754	      3.11587594	      8.84661942	     -0.11248227	      0.98399124	      0.56571741	     -3.20719120	     -4.94159556	    -14.60068463	     63.57640610	      0.00000000	      0.00000000	    -15.40271572	    -12.32003898	     29.89542498	      7.34124488	     -1.25423904	     24.63247301	      0.00000000	      0.00000000	     -7.47107172	     -7.44458663	    -15.97234423	     -8.86720339	     -1.82986746
      0.12000000	     -7.30708626	      3.35316719	      8.93301176	     -0.09819922	      0.98058895	      0.56550096	     -1.89645703	     -5.52680920	    -14.57357449	     65.87014021	      0.00000000	      0.00000000	    -14.62510402	    -12.93170155	     30.12342631	      7.63339388	     -1.00798804	     27.27223891	      0.00000000	      0.00000000	     -6.51264727	     -8.77992342	    -16.68261112	     -9.09770221	     -2.62342491
      0.12500000	     -6.97766527	      3.55704198	      9.04867856	     -0.08411096	      0.97728040	      0.56517524	     -0.57217691	     -6.04272536	    -14.48604806	     68.12161206	      0.00000000	      0.00000000	    -13.85000098	    -13.49842141	     30.34045244	      7.91902641	     -0.71443718	     30.03853193	      0.00000000	      0.00000000	     -5.37292072	    -10.07798387	    -17.47581981	     -9.23485561	     -3.43829793
      0.13000000	     -6.59925093	      3.73310018	      9.18160316	     -0.07013417	      0.97409135	      0.56478804	      0.76182046	     -6.49113811	    -14.33022931	     70.31806164	      0.00000000	      0.00000000	    -13.06638327	    -13.99196493	     30.48130812	      8.19753851	     -0.36916288	     32.81435295	      0.00000000	      0.00000000	     -4.11669794	    -11.32112518	    -18.33624252	     -9.29372469	     -4.25406841
      0.13500000	     -6.19551332	      3.88936937	      9.31415001	     -0.05617458	      0.97103405	      0.56441072	      2.12567447	     -6.87702918	    -14.09015740	     72.44793161	      0.00000000	      0.00000000	    -12.26234001	    -14.38355616	     30.49946726	      8.46499471	      0.01821504	     35.47412048	      0.00000000	      0.00000000	     -2.79023230	    -12.46797616	    -19.22349931	     -9.30198659	     -5.05022414
      0.14000000	     -5.80979245	      4.03123910	      9.42473807	     -0.04213910	      0.96811395	      0.56411860	      3.56288482	     -7.20377548	    -13.74426115	     74.49853532	      0.00000000	      0.00000000	    -11.42855382	    -14.64678749	     30.37754297	      8.70971773	      0.42108350	     37.90144878	      0.00000000	      0.00000000	     -1.42244657	    -13.46140341	    -20.07320411	     -9.29084229	     -5.80714364
      0.14500000	     -5.49645812	      4.15833414	      9.49054600	     -0.02794940	      0.96534253	      0.56396733	      5.12975515	     -7.47101320	    -13.27189917	     76.45402332	      0.00000000	      0.00000000	    -10.56433019	    -14.76211768	     30.12557609	      8.91203546	      0.79888099	     40.00170787	      0.00000000	      0.00000000	     -0.03252548	    -14.24770256	    -20.80799973	     -9.28517450	     -6.50640650
      0.15000000	     -5.30526484	      4.26421106	      9.49080786	     -0.01355489	      0.96275037	      0.56397699	      6.87659945	     -7.67439839	    -12.66127705	     78.29428385	      0.00000000	      0.00000000	     -9.68294858	    -14.72333788	     29.76865556	      9.04744519	      1.10487845	     41.71044609	      0.00000000	      0.00000000	      1.36131340	    -14.79576530	    -21.35806639	     -9.29609095	     -7.13286146
      0.15500000	     -5.26405133	      4.33814758	      9.40977385	      0.00105929	      0.96039203	      0.56413157	      8.82728077	     -7.80588945	    -11.91530398	     79.99551225	      0.00000000	      0.00000000	     -8.81177864	    -14.54317377	     29.33059725	      9.09072794	      1.29575700	     42.99981704	      0.00000000	      0.00000000	      2.73716927	    -15.10605688	    -21.68335150	     -9.31793579	     -7.67748628
      0.16000000	     -5.36733529	      4.36764263	      9.23944610	      0.01587481	      0.95833817	      0.56439036	     10.96535966	     -7.85445030	    -11.05406969	     81.53250185	      0.00000000	      0.00000000	     -7.98480434	    -14.25168291	     28.82138933	      9.01991100	      1.34160748	     43.88212138	      0.00000000	      0.00000000	      4.07145960	    -15.20541044	    -21.78707157	     -9.33002252	     -8.13895176
      0.16500000	     -5.57598538	      4.34061264	      8.98216223	      0.03085330	      0.95665914	      0.56470238	     13.23247090	     -7.80762286	    -10.11398632	     82.88171743	      0.00000000	      0.00000000	     -7.22984520	    -13.88529507	     28.23263449	      8.81989822	      1.23459899	     44.40662012	      0.00000000	      0.00000000	      5.34490404	    -15.13166237	    -21.71463510	     -9.30186537	     -8.52401686
      0.17000000	     -5.82825960	      4.24725570	      8.65145862	      0.04595395	      0.95540931	      0.56501857	     15.54019627	     -7.65419207	     -9.14337317	     84.02405739	      0.00000000	      0.00000000	     -6.55749528	    -13.47560457	     27.54102111	      8.48527994	      0.99208261	     44.64690381	      0.00000000	      0.00000000	      6.54642404	    -14.91911642	    -21.53921314	     -9.20049917	     -8.84787746
      0.17500000	     -6.05842761	      4.08209897	      8.26945665	      0.06114781	      0.95461687	      0.56530037	     17.79241555	     -7.38799348	     -8.19478044	     84.94687251	      0.00000000	      0.00000000	     -5.95916939	    -13.04866135	     26.71770963	      8.02201500	      0.65098743	     44.68113374	      0.00000000	      0.00000000	      7.67113228	    -14.59475850	    -21.33930685	     -8.99875367	     -9.13360099
      0.18000000	     -6.21650386	      3.84614615	      7.86090686	      0.07642328	      0.95427879	      0.56552532	     19.91101755	     -7.01184611	     -7.31537946	     85.64537862	      0.00000000	      0.00000000	     -5.41527902	    -12.63208064	     25.74040747	      7.44765044	      0.25515117	     44.57235506	      0.00000000	      0.00000000	      8.71405269	    -14.18402819	    -21.17567235	     -8.68298960	     -9.40805004
      0.18500000	     -6.28170596	      3.54788308	      7.44636476	      0.09178201	      0.95436207	      0.56569106	     21.85526376	     -6.53908382	     -6.53794240	     86.12310378	      0.00000000	      0.00000000	     -4.90721324	    -12.25803246	     24.60356543	      6.78907971	     -0.15864954	     44.35644262	      0.00000000	      0.00000000	      9.66436418	    -13.71602715	    -21.07581958	     -8.25773606	     -9.69404237
      0.19000000	     -6.26465306	      3.20158559	      7.03823123	      0.10723111	      0.95481349	      0.56581600	     23.62661499	     -5.99087348	     -5.87653292	     86.39010089	      0.00000000	      0.00000000	     -4.42536485	    -11.95711284	     23.32210811	      6.07727384	     -0.56932838	     44.04106059	      0.00000000	      0.00000000	     10.50401018	    -13.22093265	    -21.03149375	     -7.74426376	    -10.00320643
      0.19500000	     -6.19874760	      2.82291608	      6.64177854	      0.12278008	      0.95557654	      0.56593311	     25.25777379	     -5.39077313	     -5.32997477	     86.45854760	      0.00000000	      0.00000000	     -3.96957385	    -11.74920429	     21.92733403	      5.34039925	     -0.97150634	     43.61396600	      0.00000000	      0.00000000	     11.21114909	    -12.72114312	    -21.00808970	     -7.17254386	    -10.33458590
      0.20000000	     -6.12615064	      2.42419657	      6.25939331	      0.13844347	      0.95660761	      0.56607718	     26.79317426	     -4.76030049	     -4.89097853	     86.33781517	      0.00000000	      0.00000000	     -3.54388176	    -11.63970572	     20.45802502	      4.59838662	     -1.36940695	     43.05568319	      0.00000000	      0.00000000	     11.76543629	    -12.22333822	    -20.95976916	     -6.57054078	    -10.67916763
      0.20500000	     -6.08449509	      2.01231589	      5.89418617	      0.15424343	      0.95788417	      0.56627175	     28.27074859	     -4.11786822	     -4.55465743	     86.03180497	      0.00000000	      0.00000000	     -3.15063228	    -11.62372626	     18.95100292	      3.86154780	     -1.76977947	     42.35068552	      0.00000000	      0.00000000	     12.15118174	    -11.71804312	    -20.84420372	     -5.95674726	    -11.02634793
      0.21000000	     -6.09764672	      1.58999564	      5.55093517	      0.17020698	      0.95940510	      0.56652195	     29.71041527	     -3.47999296	     -4.32174801	     85.53932988	      0.00000000	      0.00000000	     -2.78800283	    -11.69400400	     17.43333525	      3.13342528	     -2.17641704	     41.49286334	      0.00000000	      0.00000000	     12.35654455	    -11.18777826	    -20.63405126	     -5.33883132	    -11.36871120
      0.21500000	     -6.17134164	      1.15856463	      5.23506082	      0.18635833	      0.96118722	      0.56681521	     31.10992932	     -2.86198926	     -4.19646729	     84.85639442	      0.00000000	      0.00000000	     -2.45163234	    -11.84584040	     15.91708772	      2.41551012	     -2.58626469	     40.48477803	      0.00000000	      0.00000000	     12.36959487	    -10.61894024	    -20.32374227	     -4.71673575	    -11.70402795
      0.22000000	     -6.29374145	      0.72012415	      4.95088123	      0.20271122	      0.96325949	      0.56712789	     32.44721742	     -2.27667394	     -4.18160188	     83.97905638	      0.00000000	      0.00000000	     -2.13803835	    -12.07524934	     14.39795875	      1.71068097	     -2.98820611	     39.33396756	      0.00000000	      0.00000000	     12.17383140	    -10.00988812	    -19.93013348	     -4.08704846	    -12.03505921
      0.22500000	     -6.44039040	      0.27853743	      4.69981538	      0.21926563	      0.96565405	      0.56743439	     33.68792306	     -1.73214380	     -4.27363259	     82.90593303	      0.00000000	      0.00000000	     -1.84698869	    -12.37221907	     12.85882995	      1.02394086	     -3.36608508	     38.05022733	      0.00000000	      0.00000000	     11.74621182	     -9.37034913	    -19.48683175	     -3.44687321	    -12.36779889
      0.23000000	     -6.58202674	     -0.16035342	      4.47925956	      0.23601054	      0.96839529	      0.56771509	     34.79580619	     -1.23071965	     -4.46018895	     81.63970830	      0.00000000	      0.00000000	     -1.58169027	    -12.71558917	     11.27737040	      0.36143388	     -3.70459108	     36.64516129	      0.00000000	      0.00000000	     11.05895219	     -8.71426654	    -19.03420717	     -2.79663489	    -12.70837816
      0.23500000	     -6.69275622	     -0.58929762	      4.28278417	      0.25293063	      0.97149050	      0.56796120	     35.74268874	     -0.76961664	     -4.72099688	     80.18751064	      0.00000000	      0.00000000	     -1.34751536	    -13.07506505	      9.63492380	     -0.27094821	     -3.99477856	     35.13286059	      0.00000000	      0.00000000	     10.08395119	     -8.05260969	    -18.60854066	     -2.14108760	    -13.05944762
      0.24000000	     -6.75614011	     -1.00133545	      4.10140775	      0.27001258	      0.97492487	      0.56817655	     36.51505209	     -0.34206147	     -5.03160717	     78.56035468	      0.00000000	      0.00000000	     -1.15070610	    -13.41891764	      7.92343590	     -0.86910839	     -4.23738317	     33.53021164	      0.00000000	      0.00000000	      8.79868882	     -7.39054155	    -18.23356115	     -1.48791332	    -13.41769417
      0.24500000	     -6.76783828	     -1.39227249	      3.92511775	      0.28724802	      0.97866109	      0.56837635	     37.11596967	      0.06220656	     -5.36787555	     76.77179330	      0.00000000	      0.00000000	     -0.99777142	    -13.72050749	      6.14827941	     -1.43227482	     -4.44348424	     31.85617103	      0.00000000	      0.00000000	      7.19313205	     -6.72929029	    -17.91637280	     -0.84447846	    -13.77379785
      0.25000000	     -6.73464944	     -1.76283903	      3.74433036	      0.30463224	      0.98264225	      0.56858289	     37.56249550	      0.45667626	     -5.70960364	     74.83595629	      0.00000000	      0.00000000	     -0.89487582	    -13.95908357	      4.32672279	     -1.96401954	     -4.63230245	     30.13043597	      0.00000000	      0.00000000	      5.27561898	     -6.07037422	    -17.64859020	     -0.21425348	    -14.11508652
      0.25500000	     -6.67085658	     -2.11962380	      3.55170259	      0.32216016	      0.98679744	      0.56881890	     37.87973987	      0.85710206	     -6.04304401	     72.76533368	      0.00000000	      0.00000000	     -0.84640782	    -14.11627173	      2.48356283	     -2.47259590	     -4.82652705	     28.37245351	      0.00000000	      0.00000000	      3.07454444	     -5.41844864	    -17.41187209	      0.40574006	    -14.43010155
      0.26000000	     -6.59369811	     -2.47448603	      3.34428884	      0.33982261	      0.99104947	      0.56910042	     38.09399293	      1.27959342	     -6.36225103	     70.56886294	      0.00000000	      0.00000000	     -0.85320657	    -14.17249182	      0.64610989	     -2.97053758	     -5.04660781	     26.60102973	      0.00000000	      0.00000000	      0.63498207	     -4.78041530	    -17.18481883	      1.02561640	    -14.71308889
      0.26500000	     -6.51970544	     -2.84247046	      3.12491097	      0.35760585	      0.99532329	      0.56943195	     38.22740684	      1.73823233	     -6.66875108	     68.25105509	      0.00000000	      0.00000000	     -0.91145005	    -14.10629153	     -1.16001518	     -3.47301808	     -5.30613506	     24.83406005	      0.00000000	      0.00000000	     -1.98762112	     -4.16198699	    -16.94788278	      1.66096371	    -14.96594798
      0.27000000	     -6.46252603	     -3.23855193	      2.90147545	      0.37549504	      0.99955351	      0.56980579	     38.29541705	      2.24282946	     -6.96922837	     65.81274910	      0.00000000	      0.00000000	     -1.01233356	    -13.89698031	     -2.91363811	     -3.99483312	     -5.61042240	     23.08860726	      0.00000000	      0.00000000	     -4.73390049	     -3.56472882	    -16.68537121	      2.32907651	    -15.19659751
      0.27500000	     -6.43191026	     -3.67400792	      2.68411234	      0.39347848	      1.00368907	      0.57020535	     38.30666429	      2.79744897	     -7.27171597	     63.25338103	      0.00000000	      0.00000000	     -1.14229148	    -13.52921509	     -4.59891919	     -4.54699160	     -5.95920248	     21.38223657	      0.00000000	      0.00000000	     -7.54532462	     -2.98526168	    -16.38588820	      3.04432583	    -15.41502972
      0.28000000	     -6.43349214	     -4.15312458	      2.48128088	      0.41154882	      1.00769408	      0.57061131	     38.26471343	      3.39984247	     -7.58132615	     60.57388124	      0.00000000	      0.00000000	     -1.28446307	    -12.99765050	     -6.20446048	     -5.13380474	     -6.35171773	     19.73508823	      0.00000000	      0.00000000	    -10.36683176	     -2.41635652	    -16.04257162	      3.81380174	    -15.62920086
      0.28500000	     -6.46937444	     -4.67043331	      2.29653958	      0.42970059	      1.01154603	      0.57100782	     38.17083096	      4.04094068	     -7.89684807	     57.77917476	      0.00000000	      0.00000000	     -1.42210525	    -12.30943369	     -7.72151298	     -5.75027140	     -6.79042364	     18.17054291	      0.00000000	      0.00000000	    -13.14817628	     -1.84925098	    -15.65315303	      4.63341825	    -15.84220804
      0.29000000	     -6.53944809	     -5.20904462	      2.12733840	      0.44792757	      1.01523321	      0.57138607	     38.02678553	      4.70394280	     -8.20933480	     54.87958804	      0.00000000	      0.00000000	     -1.54271695	    -11.48256225	     -9.14246353	     -6.37992187	     -7.28063570	     16.71304534	      0.00000000	      0.00000000	    -15.84468253	     -1.27710436	    -15.21916685	      5.48512174	    -16.05167865
      0.29500000	     -6.64276124	     -5.74160652	      1.96633622	      0.46622195	      1.01875225	      0.57174361	     37.83645996	      5.36436652	     -8.50315189	     51.89078391	      0.00000000	      0.00000000	     -1.64068773	    -10.54039703	    -10.46054472	     -6.99489930	     -7.82646274	     15.38369320	      0.00000000	      0.00000000	    -18.41738363	     -0.69942745	    -14.74434601	      6.33741754	    -16.25179940
      0.30000000	     -6.77809615	     -6.23497976	      1.80476996	      0.48457419	      1.02210488	      0.57208121	     37.60579583	      5.99282683	     -8.75943038	     48.83237878	      0.00000000	      0.00000000	     -1.71769315	     -9.50561901	    -11.67075394	     -7.56010617	     -8.42524714	     14.19593223	      0.00000000	      0.00000000	    -20.83297801	     -0.12609876	    -14.23317035	      7.15093752	    -16.43686064
      0.30500000	     -6.94343223	     -6.65746181	      1.63629288	      0.50297106	      1.02529378	      0.57240022	     37.34163438	      6.56036128	     -8.96101360	     45.72620470	      0.00000000	      0.00000000	     -1.78127572	     -8.39702776	    -12.77091575	     -8.04082681	     -9.06350507	     13.15419242	      0.00000000	      0.00000000	    -23.06546677	      0.42148001	    -13.69070733	      7.88752169	    -16.60392124
      0.31000000	     -7.13456338	     -6.98541083	      1.45917185	      0.52139177	      1.02831899	      0.57270175	     37.05029665	      7.04400523	     -9.09690359	     42.59542034	      0.00000000	      0.00000000	     -1.84222578	     -7.22932732	    -13.76199351	     -8.41054638	     -9.71725337	     12.25660494	      0.00000000	      0.00000000	    -25.10119215	      0.91360363	    -13.12425988	      8.51860257	    -16.75289158
      0.31500000	     -7.34391044	     -7.20649250	      1.27576572	      0.53980589	      1.03117612	      0.57298678	     36.73670987	      7.43011815	     -9.16450302	     39.46481773	      0.00000000	      0.00000000	     -1.91177945	     -6.01376692	    -14.64750629	     -8.65539767	    -10.35729397	     11.50012304	      0.00000000	      0.00000000	    -26.94541244	      1.31871077	    -12.54548523	      9.02932470	    -16.88437968
      0.32000000	     -7.56087558	     -7.31918345	      1.09003864	      0.55817743	      1.03385552	      0.57325654	     36.40467543	      7.71473857	     -9.16959773	     36.36147820	      0.00000000	      0.00000000	     -1.99937056	     -4.75899862	    -15.43239113	     -8.77412767	    -10.95678374	     10.88498571	      0.00000000	      0.00000000	    -28.62435441	      1.61016399	    -11.97030639	      9.41790933	    -16.99733790
      0.32500000	     -7.77387837	     -7.33008866	      0.90496420	      0.57647422	      1.03634138	      0.57351294	     36.05803114	      7.90185059	     -9.12511724	     33.31470246	      0.00000000	      0.00000000	     -2.11067881	     -3.47328003	    -16.12199064	     -8.77507631	    -11.49691296	     10.41658814	      0.00000000	      0.00000000	    -30.17662667	      1.77123554	    -11.41577634	      9.69212783	    -17.08852234
      0.33000000	     -7.97305967	     -7.25042505	      0.72139084	      0.59467628	      1.03861202	      0.57375909	     35.70215560	      8.00033935	     -9.04930177	     30.35499910	      0.00000000	      0.00000000	     -2.24623833	     -2.16804318	    -16.72115377	     -8.67204802	    -11.96732319	     10.10526830	      0.00000000	      0.00000000	    -31.63293194	      1.79810140	    -10.89581762	      9.86465453	    -17.15394823
      0.33500000	     -8.15274706	     -7.09242183	      0.53847171	      0.61277678	      1.04064241	      0.57399944	     35.34545242	      8.02046271	     -8.96295504	     27.51228582	      0.00000000	      0.00000000	     -2.40186322	     -0.86084843	    -17.23272334	     -8.48030850	    -12.36140816	      9.96542419	      0.00000000	      0.00000000	    -32.99147467	      1.70134132	    -10.41809855	      9.94849817	    -17.19067929
      0.34000000	     -8.31252481	     -6.86697493	      0.35456353	      0.63077637	      1.04240902	      0.57423987	     34.99936673	      7.97175096	     -8.88578199	     24.81298230	      0.00000000	      0.00000000	     -2.57103077	      0.42526852	    -17.65642990	     -8.21407613	    -12.67162895	     10.01361455	      0.00000000	      0.00000000	    -34.20424572	      1.50532804	     -9.98346582	      9.95431648	    -17.19741593
      0.34500000	     -8.45554648	     -6.58356609	      0.16785093	      0.64867746	      1.04389653	      0.57448796	     34.67517289	      7.86344428	     -8.83311552	     22.27642349	      0.00000000	      0.00000000	     -2.74739511	      1.66743741	    -17.99057094	     -7.88638654	    -12.89052419	     10.26442643	      0.00000000	      0.00000000	    -35.18769050	      1.24415173	     -9.58847043	      9.89070369	    -17.17404279
      0.35000000	     -8.58470739	     -6.25126318	     -0.02314157	      0.66648269	      1.04510336	      0.57475317	     34.37897567	      7.70574105	     -8.81429037	     19.91296054	      0.00000000	      0.00000000	     -2.92545609	      2.84961134	    -18.23588218	     -7.51016924	    -13.01665096	     10.72551204	      0.00000000	      0.00000000	    -35.85616032	      0.95442660	     -9.22969921	      9.76568046	    -17.12129144
      0.35500000	     -8.69950271	     -5.87885905	     -0.21890482	      0.68419608	      1.04604226	      0.57504653	     34.10918552	      7.50952743	     -8.83267345	     17.72591266	      0.00000000	      0.00000000	     -3.09931147	      3.96337468	    -18.39782109	     -7.09857495	    -13.05904412	     11.39517517	      0.00000000	      0.00000000	    -36.16005116	      0.66770898	     -8.90723517	      9.58687913	    -17.04103377
      0.36000000	     -8.79556105	     -5.47408362	     -0.41839747	      0.70182277	      1.04673535	      0.57537948	     33.85851222	      7.28473250	     -8.88659934	     15.71633740	      0.00000000	      0.00000000	     -3.26126116	      5.00159781	    -18.48545751	     -6.66413977	    -13.03579567	     12.26332186	      0.00000000	      0.00000000	    -36.10831527	      0.40493795	     -8.62555058	      9.36053882	    -16.93670030
      0.36500000	     -8.86634934	     -5.04312417	     -0.61912941	      0.71936704	      1.04720686	      0.57576230	     33.61832942	      7.03911465	     -8.97015848	     13.88714713	      0.00000000	      0.00000000	     -3.40181443	      5.95133048	    -18.50899138	     -6.21753989	    -12.96785389	     13.31335899	      0.00000000	      0.00000000	    -35.76662372	      0.17315632	     -8.39216263	      9.09110724	    -16.81306274
      0.37000000	     -8.90546108	     -4.59091881	     -0.81818204	      0.73682998	      1.04747697	      0.57620271	     33.38227753	      6.77832552	     -9.07319852	     12.24427781	      0.00000000	      0.00000000	     -3.51097692	      6.79299203	    -18.47816478	     -5.76645976	    -12.87216134	     14.52352242	      0.00000000	      0.00000000	    -35.23560424	     -0.03555524	     -8.21533374	      8.78210037	    -16.67508295
      0.37500000	     -8.90831354	     -4.12166448	     -1.01380305	      0.75420866	      1.04755859	      0.57670515	     33.14770446	      6.50660129	     -9.18117054	     10.79535707	      0.00000000	      0.00000000	     -3.57969305	      7.50685897	    -18.40178227	     -5.31489134	    -12.75831311	     15.86860445	      0.00000000	      0.00000000	    -34.62074257	     -0.24178684	     -8.10187712	      8.43725106	    -16.52633913
      0.38000000	     -8.87281031	     -3.63905485	     -1.20671088	      0.77149821	      1.04745704	      0.57727097	     32.91501977	      6.22735480	     -9.27601872	      9.54728159	      0.00000000	      0.00000000	     -3.60070396	      8.08139364	    -18.28777964	     -4.86332638	    -12.63047173	     17.32261376	      0.00000000	      0.00000000	    -34.00654824	     -0.47250646	     -8.05545332	      8.06085521	    -16.36815064
      0.38500000	     -8.79916204	     -3.14648802	     -1.40024847	      0.78869662	      1.04717131	      0.57789914	     32.68568254	      5.94374679	     -9.33868694	      8.50347669	      0.00000000	      0.00000000	     -3.56880281	      8.51677139	    -18.14360918	     -4.41025117	    -12.49250202	     18.86098700	      0.00000000	      0.00000000	    -33.44352897	     -0.75256452	     -8.07534368	      7.65747740	    -16.20013758
      0.39000000	     -8.68932770	     -2.64766687	     -1.59904923	      0.80580970	      1.04669582	      0.57858713	     32.45995405	      5.65942345	     -9.35261949	      7.66150506	      0.00000000	      0.00000000	     -3.48080563	      8.82174434	    -17.97651514	     -3.95474685	    -12.35219770	     20.46155668	      0.00000000	      0.00000000	    -32.94894148	     -1.09769850	     -8.15606328	      7.23205126	    -16.02159854
      0.39500000	     -8.54646136	     -2.14735863	     -1.80684504	      0.82285237	      1.04602263	      0.57933167	     32.23568301	      5.37899592	     -9.30633918	      7.01222254	      0.00000000	      0.00000000	     -3.33574183	      9.00762799	    -17.79285623	     -3.49904068	    -12.22147968	     22.10565442	      0.00000000	      0.00000000	    -32.51546525	     -1.51222773	     -8.28831044	      6.79061893	    -15.83225864
      0.40000000	     -8.37460602	     -1.65159776	     -2.02479721	      0.83984490	      1.04514316	      0.58012970	     32.00893499	      5.10773297	     -9.19363010	      6.54147635	      0.00000000	      0.00000000	     -3.13552392	      9.08448175	    -17.59629534	     -3.04953623	    -12.11291329	     23.78036006	      0.00000000	      0.00000000	    -32.12091013	     -1.99151181	     -8.46084612	      6.34075833	    -15.63176558
      0.40500000	     -8.17853163	     -1.16699297	     -2.25155909	      0.85680580	      1.04404924	      0.58097894	     31.77613917	      4.85059328	     -9.01212856	      6.23405645	      0.00000000	      0.00000000	     -2.88545934	      9.06165637	    -17.38619415	     -2.61560817	    -12.03605174	     25.48033131	      0.00000000	      0.00000000	    -31.73615075	     -2.52634258	     -8.66245731	      5.89096139	    -15.41858210
      0.41000000	     -7.96327044	     -0.69972498	     -2.48502529	      0.87374559	      1.04273409	      0.58187690	     31.53608665	      4.61140124	     -8.76203323	      6.07784960	      0.00000000	      0.00000000	     -2.59350519	      8.95155673	    -17.15792437	     -2.20698523	    -11.99637109	     27.20716525	      0.00000000	      0.00000000	    -31.33163509	     -3.10668475	     -8.88373355	      5.44959059	    -15.18920932
      0.41500000	     -7.73313780	     -0.25539766	     -2.72407374	      0.89066606	      1.04119421	      0.58281788	     31.28978030	      4.39298718	     -8.44564871	      6.06531764	      0.00000000	      0.00000000	     -2.26793351	      8.77362293	    -16.90532521	     -1.83203217	    -11.99624453	     28.96640148	      0.00000000	      0.00000000	    -30.88289289	     -3.72383610	     -9.11847533	      5.02480757	    -14.93852813
      0.42000000	     -7.49058435	      0.15988000	     -2.96855863	      0.90756581	      1.03943156	      0.58378971	     31.03779896	      4.19822575	     -8.06750911	      6.19130107	      0.00000000	      0.00000000	     -1.91448843	      8.55538846	    -16.62391957	     -1.49855870	    -12.03622621	     30.76389186	      0.00000000	      0.00000000	    -30.37479923	     -4.37100787	     -9.36423314	      4.62583236	    -14.66160020
      0.42500000	     -7.23549151	      0.53837801	     -3.21793693	      0.92444667	      1.03745469	      0.58477267	     30.77734770	      4.03093982	     -7.63424297	      6.44949858	      0.00000000	      0.00000000	     -1.53495756	      8.32926059	    -16.31313228	     -1.21583492	    -12.11629386	     32.60311648	      0.00000000	      0.00000000	    -29.80378473	     -5.04335319	     -9.62185324	      4.26406568	    -14.35586078
      0.43000000	     -6.96529995	      0.87094037	     -3.47023229	      0.94131510	      1.03527800	      0.58574175	     30.50137621	      3.89589523	     -7.15382243	      6.83056897	      0.00000000	      0.00000000	     -1.12850695	      8.12576156	    -15.97660763	     -0.99523908	    -12.23713750	     34.48408005	      0.00000000	      0.00000000	    -29.17718274	     -5.73877422	     -9.89454676	      3.95250363	    -14.02176042
      0.43500000	     -6.67569677	      1.14819049	     -3.72186080	      0.95817934	      1.03291897	      0.58667087	     30.19952713	      3.79830477	     -6.63540498	      7.32208978	      0.00000000	      0.00000000	     -0.69603637	      7.96472496	    -15.62119990	     -0.84907610	    -12.40024659	     36.40353122	      0.00000000	      0.00000000	    -28.51010393	     -6.45909107	    -10.18716514	      3.70387751	    -13.66128790
      0.44000000	     -6.36135265	      1.36146685	     -3.96765310	      0.97504684	      1.03039465	      0.58753701	     29.85923779	      3.74374924	     -6.09075296	      7.90892315	      0.00000000	      0.00000000	     -0.24746535	      7.84608910	    -15.25574469	     -0.78901644	    -12.60563899	     38.35589323	      0.00000000	      0.00000000	    -27.82127914	     -7.20991580	    -10.50580032	      3.52925448	    -13.27576763
      0.44500000	     -6.01704408	      1.50315185	     -4.20092226	      0.99192360	      1.02771794	      0.58832312	     29.46702486	      3.73868380	     -5.53572837	      8.57350336	      0.00000000	      0.00000000	      0.18879050	      7.74229349	    -14.88944431	     -0.82510541	    -12.84882561	     40.33460014	      0.00000000	      0.00000000	    -27.12907635	     -7.99901669	    -10.85672203	      3.43770679	    -12.86456973
      0.45000000	     -5.63982324	      1.56725149	     -4.41418473	      1.00881425	      1.02489358	      0.58902041	     29.01133070	      3.79070053	     -4.98966104	      9.29671837	      0.00000000	      0.00000000	      0.55717909	      7.59506818	    -14.52889238	     -0.96508549	    -13.12029362	     42.33388192	      0.00000000	      0.00000000	    -26.44835568	     -8.83435556	    -11.24375711	      3.43593998	    -12.42529420
      0.45500000	     -5.23158771	      1.55102806	     -4.60098442	      1.02572070	      1.02191486	      0.58962966	     28.48709887	      3.90745732	     -4.47281420	     10.06033648	      0.00000000	      0.00000000	      0.77287865	      7.32044088	    -14.17427833	     -1.21319714	    -13.40856662	     44.35061461	      0.00000000	      0.00000000	    -25.78878044	     -9.72184529	    -11.66524037	      3.52668815	    -11.95497177
      0.46000000	     -4.80051834	      1.45743439	     -4.75847628	      1.04263847	      1.01876307	      0.59016095	     27.90076720	      4.09399366	     -4.00397518	     10.85156762	      0.00000000	      0.00000000	      0.73257003	      6.82505866	    -13.81671885	     -1.56794518	    -13.70425752	     46.38527398	      0.00000000	      0.00000000	    -25.15484159	    -10.66171415	    -12.11275161	      3.70613436	    -11.45138531
      0.46500000	     -4.36085826	      1.29677066	     -4.88944946	      1.05955176	      1.01541053	      0.59063146	     27.27429026	      4.34965175	     -3.59944518	     11.66926778	      0.00000000	      0.00000000	      0.34137844	      6.03199310	    -13.43764013	     -2.02002344	    -14.00174719	     48.44175862	      0.00000000	      0.00000000	    -24.54661859	    -11.64420671	    -12.57225197	      3.96227311	    -10.91358551
      0.47000000	     -3.93162180	      1.08533657	     -5.00230413	      1.07642880	      1.01182675	      0.59106182	     26.64725114	      4.66696194	     -3.27332672	     12.53058235	      0.00000000	      0.00000000	     -0.44920972	      4.90654127	    -13.00964083	     -2.55326173	    -14.29787825	     50.52712166	      0.00000000	      0.00000000	    -23.95984420	    -12.64844400	    -13.02660413	      4.27665190	    -10.34083956
      0.47500000	     -3.53449800	      0.84027991	     -5.10884000	      1.09321843	      1.00798796	      0.59147281	     26.07618832	      5.03415148	     -3.03806944	     13.47689795	      0.00000000	      0.00000000	     -1.60819114	      3.46919694	    -12.49861277	     -3.14995207	    -14.58960983	     52.65176325	      0.00000000	      0.00000000	    -23.38576281	    -13.64767443	    -13.45888358	      4.63008975	     -9.73024990
      0.48000000	     -3.19038462	      0.57296428	     -5.22116873	      1.10984913	      1.00388904	      0.59188454	     25.62983990	      5.44013636	     -2.90372439	     14.57690599	      0.00000000	      0.00000000	     -3.01563767	      1.78962963	    -11.86805380	     -3.79768583	    -14.87194899	     54.82881497	      0.00000000	      0.00000000	    -22.81297163	    -14.61887868	    -13.85679488	      5.00962137	     -9.07490873
      0.48500000	     -2.91434992	      0.28496184	     -5.34898612	      1.12623363	      0.99955396	      0.59231698	     25.37897622	      5.87853372	     -2.87512537	     15.92234541	      0.00000000	      0.00000000	     -4.48600179	     -0.03370152	    -11.08611413	     -4.49266642	    -15.13578425	     57.07115804	      0.00000000	      0.00000000	    -22.23162675	    -15.55047451	    -14.21779541	      5.41234707	     -8.36465743
      0.49000000	     -2.71062473	     -0.03057214	     -5.49756037	      1.14228288	      0.99503846	      0.59278822	     25.38135957	      6.34787903	     -2.94770171	     17.61237000	      0.00000000	      0.00000000	     -5.81510735	     -1.89880534	    -10.13356677	     -5.23659151	    -15.36544963	     59.38632816	      0.00000000	      0.00000000	    -21.63756478	    -16.44325874	    -14.55242995	      5.84354742	     -7.58995215
      0.49500000	     -2.57044938	     -0.38258338	     -5.66672005	      1.15792787	      0.99042088	      0.59330884	     25.66560519	      6.84814810	     -3.10308586	     19.72766619	      0.00000000	      0.00000000	     -6.82860781	     -3.72146865	     -9.00907287	     -6.02829822	    -15.53728963	     61.77138476	      0.00000000	      0.00000000	    -21.03382543	    -17.30453690	    -14.88275546	      6.30974704	     -6.74734429
      0.50000000	     -2.47437642	     -0.77443142	     -5.85159689	      1.17314066	      0.98578418	      0.59387529	     26.21955390	      7.37651979	     -3.30573381	     22.30196621	      0.00000000	      0.00000000	     -7.41231122	     -5.44643635	     -7.72911161	     -6.85493383	    -15.62121246	     64.21031878	      0.00000000	      0.00000000	    -20.42877518	    -18.13912064	    -15.23559610	      6.81067482	     -5.84327334
      0.50500000	     -2.39821225	     -1.19960454	     -6.04522399	      1.18794375	      0.98119844	      0.59446597	     26.98781447	      7.92569387	     -3.50351534	     25.30145797	      0.00000000	      0.00000000	     -7.52006054	     -7.04621514	     -6.32259082	     -7.68848231	    -15.58592650	     66.67558217	      0.00000000	      0.00000000	    -19.83144694	    -18.94170802	    -15.63391618	      7.33550089	     -4.89298347
      0.51000000	     -2.32040923	     -1.64339925	     -6.24134700	      1.20240483	      0.97671292	      0.59504095	     27.88013574	      8.48514625	     -3.63703697	     28.62043643	      0.00000000	      0.00000000	     -7.16626084	     -8.50751797	     -4.82222174	     -8.49039212	    -15.40581767	     69.13301944	      0.00000000	      0.00000000	    -19.24593094	    -19.69388232	    -16.08986606	      7.86629902	     -3.91491394
      0.51500000	     -2.22858595	     -2.08882474	     -6.43523062	      1.21662385	      0.97236144	      0.59554499	     28.78838402	      9.04248177	     -3.65884830	     32.09571132	      0.00000000	      0.00000000	     -6.41022313	     -9.80890448	     -3.25570786	     -9.22164165	    -15.06610152	     71.54727995	      0.00000000	      0.00000000	    -18.66762043	    -20.36652801	    -16.60076856	      8.38638687	     -2.92483657
      0.52000000	     -2.12333208	     -2.52209715	     -6.62202791	      1.23072019	      0.96817706	      0.59591534	     29.60704457	      9.58230621	     -3.55458189	     35.53544521	      0.00000000	      0.00000000	     -5.33648641	    -10.90243394	     -1.63952374	     -9.85217437	    -14.56441228	     73.88484910	      0.00000000	      0.00000000	    -18.08354490	    -20.92605958	    -17.14778980	      8.88726243	     -1.93378452
      0.52500000	     -2.01845860	     -2.93349238	     -6.79481245	      1.24481954	      0.96420599	      0.59609690	     30.25204308	     10.08320678	     -3.35254003	     38.75384557	      0.00000000	      0.00000000	     -4.03526915	    -11.71605069	      0.02343541	    -10.36425492	    -13.90960068	     76.11429153	      0.00000000	      0.00000000	    -17.47685758	    -21.34194271	    -17.69711290	      9.36812956	     -0.94990759
      0.53000000	     -1.93774951	     -3.31278165	     -6.94468094	      1.25903688	      0.96050930	      0.59606477	     30.67375133	     10.51610711	     -3.11367633	     41.60242362	      0.00000000	      0.00000000	     -2.58808526	    -12.18123734	      1.74230042	    -10.74838156	    -13.11965663	     78.20562783	      0.00000000	      0.00000000	    -16.83353269	    -21.59344028	    -18.20399896	      9.82672920	      0.01827981
      0.53500000	     -1.90826571	     -3.64323074	     -7.06244636	      1.27345683	      0.95715119	      0.59584495	     30.86008452	     10.84700385	     -2.90702428	     43.98978076	      0.00000000	      0.00000000	     -1.06182354	    -12.27171795	      3.53258764	    -10.99576353	    -12.21926017	     80.13077531	      0.00000000	      0.00000000	    -16.14848429	    -21.67435504	    -18.62061412	     10.24742966	      0.95902248
      0.54000000	     -1.95060787	     -3.90017399	     -7.13917110	      1.28812025	      0.95418427	      0.59551794	     30.82716652	     11.04401588	     -2.78504570	     45.88545360	      0.00000000	      0.00000000	      0.49037564	    -12.02960169	      5.40646161	    -11.09380279	    -11.23583868	     81.86530298	      0.00000000	      0.00000000	    -15.42850392	    -21.59507520	    -18.90778578	     10.59633030	      1.85545907
      0.54500000	     -2.06868034	     -4.05670232	     -7.16502956	      1.30302416	      0.95164338	      0.59519804	     30.60081718	     11.08565245	     -2.77073304	     47.30956078	      0.00000000	      0.00000000	      2.02720514	    -11.56118516	      7.36111006	    -11.02814484	    -10.19465807	     83.39046806	      0.00000000	      0.00000000	    -14.69068813	    -21.38089342	    -19.04799342	     10.82836834	      2.68594362
      0.55000000	     -2.24360789	     -4.09314771	     -7.12956237	      1.31813348	      0.94954886	      0.59499902	     30.19796249	     10.96680839	     -2.85775130	     48.31500056	      0.00000000	      0.00000000	      3.52029509	    -11.00224940	      9.37008324	    -10.78962058	     -9.11636351	     84.69449310	      0.00000000	      0.00000000	    -13.95718101	    -21.06553744	    -19.05412107	     10.90215498	      3.42776765
      0.55500000	     -2.43584973	     -4.00447813	     -7.02552846	      1.33339639	      0.94791274	      0.59500416	     29.61731490	     10.70055483	     -3.01780631	     48.96913847	      0.00000000	      0.00000000	      4.95650019	    -10.47127542	     11.38293512	    -10.38137151	     -8.01914696	     85.77285266	      0.00000000	      0.00000000	    -13.24867717	    -20.68116772	    -18.96883304	     10.79364621	      4.06364540
      0.56000000	     -2.59601955	     -3.80199533	     -6.85415200	      1.34875584	      0.94674174	      0.59525070	     28.84313811	     10.31532447	     -3.21045757	     49.33899202	      0.00000000	      0.00000000	      6.33638973	    -10.03455741	     13.33558372	     -9.82213826	     -6.92308671	     86.62797617	      0.00000000	      0.00000000	    -12.57927768	    -20.24941937	    -18.85316423	     10.50268515	      4.58806491
      0.56500000	     -2.68069459	     -3.50979282	     -6.62724277	      1.36415717	      0.94603640	      0.59572754	     27.85878983	      9.84830083	     -3.39444037	     49.48131455	      0.00000000	      0.00000000	      7.66636549	     -9.69711402	     15.16845733	     -9.14444503	     -5.85199594	     87.26844197	      0.00000000	      0.00000000	    -11.95497424	    -19.77913260	    -18.76769471	     10.05220508	      5.01002610
      0.57000000	     -2.66724982	     -3.15868514	     -6.36392962	      1.37955712	      0.94578911	      0.59638152	     26.66243451	      9.33714915	     -3.53961103	     49.43767631	      0.00000000	      0.00000000	      8.94678353	     -9.41831543	     16.84507234	     -8.38877062	     -4.83060292	     87.70700534	      0.00000000	      0.00000000	    -11.37686856	    -19.27352579	    -18.75271492	      9.48293276	      5.35064399
      0.57500000	     -2.56206501	     -2.77975854	     -6.08393653	      1.39493582	      0.94598293	      0.59712992	     25.27715529	      8.81274226	     -3.63536483	     49.23407378	      0.00000000	      0.00000000	     10.16267458	     -9.14020933	     18.36282073	     -7.59547700	     -3.87900247	     87.95700080	      0.00000000	      0.00000000	    -10.84671100	    -18.74273171	    -18.81446825	      8.84554178	      5.63694203
      0.58000000	     -2.39860468	     -2.39845942	     -5.80139786	      1.41030572	      0.94659220	      0.59787806	     23.75056705	      8.29465137	     -3.69107814	     48.88407012	      0.00000000	      0.00000000	     11.28320042	     -8.81366649	     19.75089465	     -6.79636978	     -3.00809906	     88.02803821	      0.00000000	      0.00000000	    -10.36976634	    -18.21223052	    -18.92325295	      8.19082601	      5.89476370
      0.58500000	     -2.22574622	     -2.03025528	     -5.52212327	      1.42570918	      0.94758559	      0.59853880	     22.14398797	      7.79004081	     -3.72881734	     48.39383927	      0.00000000	      0.00000000	     12.26923142	     -8.41342433	     21.05634037	     -6.00866322	     -2.21855101	     87.92315719	      0.00000000	      0.00000000	     -9.95237981	    -17.72095784	    -19.02500850	      7.55947932	      6.14376987
      0.59000000	     -2.09128427	     -1.67920007	     -5.24514637	      1.44120292	      0.94893090	      0.59905031	     20.51653283	      7.29586069	     -3.77260973	     47.76737981	      0.00000000	      0.00000000	     13.08244334	     -7.94107670	     22.32496134	     -5.23434412	     -1.50386131	     87.63910769	      0.00000000	      0.00000000	     -9.59639688	    -17.31135515	    -19.06157254	      6.97446831	      6.39610764
      0.59500000	     -2.02781504	     -1.33974763	     -4.96757997	      1.45683720	      0.95059936	      0.59938963	     18.91165474	      6.80345003	     -3.83856316	     47.01059951	      0.00000000	      0.00000000	     13.69098222	     -7.41847808	     23.58549541	     -4.46566009	     -0.85669405	     87.16935818	      0.00000000	      0.00000000	     -9.29515444	    -17.01788456	    -18.99030422	      6.43831200	      6.65826522
      0.60000000	     -2.04613294	     -1.00102349	     -4.68987952	      1.47264135	      0.95256816	      0.59957895	     17.35086640	      6.30401230	     -3.92894592	     46.13335163	      0.00000000	      0.00000000	     14.07179007	     -6.87504451	     24.84243231	     -3.69408785	     -0.27536591	     86.50782502	      0.00000000	      0.00000000	     -9.03393983	    -16.85901236	    -18.79518587	      5.93607250	      6.93428258
      0.60500000	     -2.13676111	     -0.65254644	     -4.41775662	      1.48862133	      0.95482162	      0.59967921	     15.83459007	      5.79346253	     -4.03267966	     45.14866531	      0.00000000	      0.00000000	     14.21075969	     -6.33476745	     26.07811800	     -2.91849482	      0.23390105	     85.65162469	      0.00000000	      0.00000000	     -8.79352243	    -16.83479147	    -18.48714164	      5.44382797	      7.22803779
      0.61000000	     -2.27703189	     -0.28993019	     -4.15938719	      1.50476605	      0.95735156	      0.59976900	     14.34762470	      5.27547178	     -4.13235515	     44.06914093	      0.00000000	      0.00000000	     14.10055830	     -5.81002841	     27.26159210	     -2.14913585	      0.66084564	     84.60246480	      0.00000000	      0.00000000	     -8.55407254	    -16.92985237	    -18.09603002	      4.94037746	      7.54305539
      0.61500000	     -2.44011338	      0.08218271	     -3.92093960	      1.52105646	      0.96015598	      0.59991732	     12.86683831	      4.76139028	     -4.21351910	     42.90265268	      0.00000000	      0.00000000	     13.73728102	     -5.30476342	     28.35967737	     -1.40606011	      0.99768403	     83.36664568	      0.00000000	      0.00000000	     -8.29894976	    -17.11987710	    -17.65883120	      4.41665224	      7.88077459
      0.62000000	     -2.60251481	      0.45235786	     -3.70467592	      1.53747459	      0.96323576	      0.60016456	     11.36899121	      4.26609851	     -4.27048273	     41.65095996	      0.00000000	      0.00000000	     13.11882945	     -4.82176956	     29.34515464	     -0.71235465	      1.24297914	     81.95323767	      0.00000000	      0.00000000	     -8.01869623	    -17.37936212	    -17.20893667	      3.87710956	      8.23981006
      0.62500000	     -2.74784052	      0.80880266	     -3.51018788	      1.55401109	      0.96659039	      0.60051920	      9.83651284	      3.80099892	     -4.30710982	     40.31258461	      0.00000000	      0.00000000	     12.24580362	     -4.36636541	     30.19927561	     -0.08479906	      1.40156285	     80.37073759	      0.00000000	      0.00000000	     -7.71459586	    -17.68914206	    -16.77006114	      3.33282549	      8.61674167
      0.63000000	     -2.86679591	      1.14594498	     -3.33596010	      1.57066790	      0.97021378	      0.60096574	      8.25997484	      3.36768545	     -4.33504639	     38.88764473	      0.00000000	      0.00000000	     11.12253577	     -3.94312581	     30.91023905	      0.47376826	      1.48301431	     78.62407508	      0.00000000	      0.00000000	     -7.40048958	    -18.04140790	    -16.35534200	      2.79189693	      9.00661842
      0.63500000	     -2.95548007	      1.46742758	     -3.17962381	      1.58745361	      0.97409027	      0.60147634	      6.63801398	      2.95592811	     -4.37069506	     37.38135481	      0.00000000	      0.00000000	      9.75674809	     -3.54861252	     31.47157027	      0.97635961	      1.50043332	     76.71407039	      0.00000000	      0.00000000	     -7.10109740	    -18.43843749	    -15.96943751	      2.25343593	      9.40249016
      0.64000000	     -3.01406267	      1.78440962	     -3.03795609	      1.60437471	      0.97819113	      0.60202166	      4.97617021	      2.54726277	     -4.43054306	     35.80440370	      0.00000000	      0.00000000	      8.15957035	     -3.16615345	     31.88248890	      1.44685994	      1.46905840	     74.63972112	      0.00000000	      0.00000000	     -6.84542182	    -18.88355607	    -15.61098510	      1.70772126	      9.79544489
      0.64500000	     -3.04590131	      2.11094143	     -2.90765353	      1.62142986	      0.98247354	      0.60257886	      3.28467186	      2.12182400	     -4.52657996	     34.17046593	      0.00000000	      0.00000000	      6.34735252	     -2.76702185	     32.14847160	      1.91134304	      1.40408632	     72.40137267	      0.00000000	      0.00000000	     -6.65676439	    -19.36965175	    -15.27473359	      1.14066941	     10.17615632
      0.65000000	     -3.05608703	      2.45954554	     -2.78613119	      1.63861108	      0.98688407	      0.60313508	      1.57487257	      1.66407560	     -4.66532040	     32.49277895	      0.00000000	      0.00000000	      4.34312179	     -2.31752390	     32.27948365	      2.39096576	      1.31806682	     70.00219928	      0.00000000	      0.00000000	     -6.54516199	    -19.87432007	    -14.95384499	      0.53885233	     10.53686450
      0.65500000	     -3.05010222	      2.83868035	     -2.67119230	      1.65590950	      0.99136449	      0.60368636	     -0.14360699	      1.16534815	     -4.85084492	     30.78221804	      0.00000000	      0.00000000	      2.17504502	     -1.78782491	     32.28715985	      2.89892557	      1.21906049	     67.44756110	      0.00000000	      0.00000000	     -6.50806334	    -20.36515471	    -14.64138471	     -0.10704983	     10.87208630
      0.66000000	     -3.03440307	      3.25142327	     -2.55965193	      1.67332045	      0.99585573	      0.60423384	     -1.86217942	      0.62466552	     -5.08794364	     29.04802173	      0.00000000	      0.00000000	     -0.12673509	     -1.15879326	     32.18456364	      3.43996650	      1.11080334	     64.74423567	      0.00000000	      0.00000000	     -6.53868029	    -20.80918396	    -14.32926758	     -0.80002342	     11.17774805
      0.66500000	     -3.01848128	      3.69442179	     -2.44604159	      1.69084410	      1.00029892	      0.60478066	     -3.56978961	      0.04969042	     -5.38191266	     27.30007744	      0.00000000	      0.00000000	     -2.53098559	     -0.42640991	     31.98880578	      4.01038042	      0.99487584	     61.90120086	      0.00000000	      0.00000000	     -6.63503832	    -21.17825808	    -14.00579995	     -1.53516668	     11.44980685
      0.67000000	     -3.01547327	      4.15735784	     -2.32253709	      1.70848099	      1.00463711	      0.60533103	     -5.25062804	     -0.54258443	     -5.73556840	     25.55089074	      0.00000000	      0.00000000	     -5.00331490	      0.39553745	     31.72264517	      4.59830032	      0.87326388	     58.93142352	      0.00000000	      0.00000000	     -6.80294808	    -21.44870616	    -13.65567964	     -2.29923779	     11.68352678
      0.67500000	     -3.03959972	      4.62380945	     -2.18064168	      1.72622417	      1.00882007	      0.60589040	     -6.88528864	     -1.12719314	     -6.14618554	     23.81674223	      0.00000000	      0.00000000	     -7.50509490	      1.27611143	     31.41204712	      5.18524223	      0.74965662	     55.85277040	      0.00000000	      0.00000000	     -7.05170261	    -21.59892575	    -13.26416616	     -3.07199171	     11.87411364
      0.68000000	     -3.10188774	      5.07410031	     -2.01418880	      1.74405403	      1.01281064	      0.60646401	     -8.45409693	     -1.67576664	     -6.60428222	     22.11828285	      0.00000000	      0.00000000	     -9.99621469	      2.17294780	     31.08053973	      5.74964882	      0.62916420	     52.68661118	      0.00000000	      0.00000000	     -7.38665355	    -21.60787236	    -12.82261306	     -3.82964638	     12.01863125
      0.68500000	     -3.20679801	      5.48976882	     -1.82211305	      1.76194193	      1.01658901	      0.60705376	     -9.94065093	     -2.16340917	     -7.09513685	     20.47996987	      0.00000000	      0.00000000	    -12.43964999	      3.04053499	     30.74338488	      6.27202532	      0.51715533	     49.45442610	      0.00000000	      0.00000000	     -7.80387885	    -21.45502690	    -12.33140370	     -4.55006474	     12.11788598
      0.69000000	     -3.35122514	      5.85777673	     -1.60908865	      1.77986166	      1.02015295	      0.60765577	    -11.33442746	     -2.57471577	     -7.60316122	     18.92793559	      0.00000000	      0.00000000	    -14.80481496	      3.83675736	     30.40449825	      6.73953973	      0.41803537	     46.17470584	      0.00000000	      0.00000000	     -8.28902854	    -21.12144528	    -11.79910206	     -5.21762690	     12.17661878
      0.69500000	     -3.52595704	      6.17183192	     -1.38337037	      1.79779865	      1.02351300	      0.60826182	    -12.63138931	     -2.90523907	     -8.11708758	     17.48734354	      0.00000000	      0.00000000	    -17.06949241	      4.52642417	     30.05802062	      7.14717439	      0.33427936	     42.86280706	      0.00000000	      0.00000000	     -8.81908295	    -20.59120525	    -11.23934253	     -5.82474644	     12.20168033
      0.70000000	     -3.71892055	      6.42994934	     -1.15307901	      1.81574838	      1.02668286	      0.60886437	    -13.83196974	     -3.15738563	     -8.63185669	     16.18056540	      0.00000000	      0.00000000	    -19.22115609	      5.08282867	     29.69439126	      7.49452068	      0.26556493	     39.53427233	      0.00000000	      0.00000000	     -9.36509570	    -19.85225169	    -10.66730746	     -6.36899018	     12.19931335
      0.70500000	     -3.91892297	      6.63045354	     -0.92296348	      1.83370526	      1.02966877	      0.60946105	    -14.93743672	     -3.33396476	     -9.14526456	     15.02664810	      0.00000000	      0.00000000	    -21.25687600	      5.48831785	     29.30794784	      7.78094930	      0.20821741	     36.20915009	      0.00000000	      0.00000000	     -9.89487622	    -18.89587156	    -10.09690367	     -6.84841946	     12.17297352
      0.71000000	     -4.11825593	      6.76965468	     -0.69311822	      1.85165151	      1.03246293	      0.61005495	    -15.94678332	     -3.43427202	     -9.65230916	     14.04216802	      0.00000000	      0.00000000	    -23.17987403	      5.73490461	     28.90187297	      8.00306609	      0.15542798	     32.91413309	      0.00000000	      0.00000000	    -10.37540057	    -17.71529242	     -9.53935177	     -7.25889535	     12.12280674
      0.71500000	     -4.31320514	      6.84251982	     -0.46009945	      1.86955412	      1.03504416	      0.61065165	    -16.85562802	     -3.45495791	    -10.14143904	     13.24326308	      0.00000000	      0.00000000	    -24.99156178	      5.82558732	     28.48836273	      8.15575920	      0.09784722	     29.68148881	      0.00000000	      0.00000000	    -10.77526792	    -16.30503650	     -9.00324051	     -7.59482207	     12.04712606
      0.72000000	     -4.50289048	      6.84520889	     -0.21968018	      1.88737071	      1.03738374	      0.61125632	    -17.65707584	     -3.39396059	    -10.59394826	     12.64773044	      0.00000000	      0.00000000	    -26.68018760	      5.77561695	     28.08509446	      8.23517714	      0.02397536	     26.54599612	      0.00000000	      0.00000000	    -11.06740715	    -14.66243305	     -8.49515332	     -7.85197754	     11.94486011
      0.72500000	     -4.68777861	      6.77746773	      0.03046829	      1.90505989	      1.03945265	      0.61187192	    -18.34344143	     -3.25412679	    -10.98556113	     12.27567406	      0.00000000	      0.00000000	    -28.21037420	      5.61225457	     27.71059403	      8.24141458	     -0.07904383	     23.54140108	      0.00000000	      0.00000000	    -11.23201659	    -12.79161572	     -8.01982005	     -8.03007547	     11.81724052
      0.73000000	     -4.86903711	      6.64368337	      0.28972052	      1.92259069	      1.04122703	      0.61249760	    -18.90770612	     -3.04438533	    -11.28940568	     12.14775249	      0.00000000	      0.00000000	    -29.52042751	      5.37196337	     27.38057892	      8.17985074	     -0.22345274	     20.69702462	      0.00000000	      0.00000000	    -11.25993983	    -10.70927951	     -7.57939236	     -8.13382946	     11.66781655
      0.73500000	     -5.04872909	      6.45269246	      0.55529033	      1.93994831	      1.04269106	      0.61312755	    -19.34454769	     -2.77858686	    -11.48015391	     12.28099866	      0.00000000	      0.00000000	    -30.53358270	      5.09482330	     27.10577466	      8.06127307	     -0.41822799	     18.03462002	      0.00000000	      0.00000000	    -11.15587396	     -8.45050645	     -7.17242056	     -8.17285352	     11.50115272
      0.74000000	     -5.22966299	      6.21683146	      0.82378447	      1.95713512	      1.04383816	      0.61375095	    -19.65163251	     -2.47331029	    -11.53919768	     12.68352277	      0.00000000	      0.00000000	    -31.18298379	      4.81722962	     26.89055250	      7.90114805	     -0.66679324	     15.56611538	      0.00000000	      0.00000000	    -10.93895685	     -6.07211984	     -6.79402494	     -8.16075138	     11.32125952
      0.74500000	     -5.41390754	      5.95028954	      1.09230702	      1.97416676	      1.04467141	      0.61435251	    -19.83138288	     -2.14555981	    -11.46002347	     13.35068710	      0.00000000	      0.00000000	    -31.44049165	      4.56515292	     26.73207581	      7.71795761	     -0.96564350	     13.29360387	      0.00000000	      0.00000000	    -10.63879986	     -3.65079073	     -6.43841689	     -8.11290543	     11.13068181
      0.75000000	     -5.60048470	      5.66677395	      1.35880265	      1.99106464	      1.04520346	      0.61491340	    -19.89224621	     -1.81060779	    -11.25185318	     14.26511221	      0.00000000	      0.00000000	    -31.33392321	      4.35072651	     26.62068867	      7.53050464	     -1.30420863	     11.21242289	      0.00000000	      0.00000000	    -10.28867127	     -1.27469393	     -6.10295980	     -8.04287603	     10.93023813
      0.75500000	     -5.78390989	      5.37704696	      1.62207001	      2.00784783	      1.04545507	      0.61541290	    -19.84818054	     -1.48021288	    -10.93968417	     15.40081058	      0.00000000	      0.00000000	    -30.94215445	      4.17381364	     26.54245636	      7.35475174	     -1.66641799	      9.31656499	      0.00000000	      0.00000000	     -9.91980102	      0.96881335	     -5.79117872	     -7.95872729	     10.71878038
      0.76000000	     -5.95486166	      5.08723026	      1.88179342	      2.02452830	      1.04545090	      0.61583112	    -19.71614486	     -1.16161683	    -10.56016792	     16.72920195	      0.00000000	      0.00000000	    -30.37031334	      4.02744204	     26.48358120	      7.20130113	     -2.03413750	      7.60426075	      0.00000000	      0.00000000	     -9.55882956	      3.00452304	     -5.51249176	     -7.86115043	     10.49318954
      0.76500000	     -6.10283088	      4.79849083	      2.13852804	      2.04111134	      1.04521351	      0.61615187	    -19.51264970	     -0.85765853	    -10.15444839	     18.22387711	      0.00000000	      0.00000000	    -29.71856409	      3.90434657	     26.43505892	      7.07441697	     -2.39193574	      6.08145978	      0.00000000	      0.00000000	     -9.22699784	      4.77638318	     -5.27865683	     -7.74434712	     10.24975719
      0.77000000	     -6.21928582	      4.50805023	      2.39347524	      2.05759889	      1.04475835	      0.61636500	    -19.25078803	     -0.56800652	     -9.76067043	     19.86248803	      0.00000000	      0.00000000	    -29.05976673	      3.80252057	     26.39560575	      6.97263848	     -2.73153297	      4.76213345	      0.00000000	      0.00000000	     -8.93869858	      6.24987326	     -5.09917722	     -7.59904864	      9.98690190
      0.77500000	     -6.29944390	      4.21101274	      2.64804585	      2.07399204	      1.04409248	      0.61646727	    -18.93906356	     -0.29105303	     -9.40936767	     21.62610506	      0.00000000	      0.00000000	    -28.43360940	      3.72775975	     26.37127828	      6.89042806	     -3.05335646	      3.66547637	      0.00000000	      0.00000000	     -8.69903293	      7.41090637	     -4.97863289	     -7.41612064	      9.70710303
      0.78000000	     -6.34193386	      3.90249854	      2.90344168	      2.09029187	      1.04321695	      0.61646208	    -18.58248328	     -0.02575176	     -9.12333418	     23.49716631	      0.00000000	      0.00000000	    -27.85420570	      3.69106605	     26.37170812	      6.82035776	     -3.36361468	      2.81083700	      0.00000000	      0.00000000	     -8.50215549	      8.26327497	     -4.91702660	     -7.18952409	      9.41620066
      0.78500000	     -6.34777407	      3.57951508	      3.16056972	      2.10650003	      1.04212997	      0.61635798	    -18.18443426	      0.22731936	     -8.91993111	     25.45739024	      0.00000000	      0.00000000	    -27.32165075	      3.70191094	     26.40547859	      6.75532198	     -3.66798964	      2.21227147	      0.00000000	      0.00000000	     -8.33186746	      8.82634315	     -4.91117061	     -6.91803351	      9.12052256
      0.79000000	     -6.32027511	      3.24194667	      3.42017865	      2.12261954	      1.04082816	      0.61616687	    -17.74738163	      0.46603852	     -8.81143535	     27.48694909	      0.00000000	      0.00000000	    -26.82931655	      3.76226751	     26.47758068	      6.69003295	     -3.96507124	      1.87493009	      0.00000000	      0.00000000	     -8.16427654	      9.13244401	     -4.95495646	     -6.60540831	      8.82389510
      0.79500000	     -6.26532348	      2.89239172	      3.68258945	      2.13865465	      1.03930665	      0.61590309	    -17.27261998	      0.68761512	     -8.80185977	     29.56505265	      0.00000000	      0.00000000	    -26.36580797	      3.86573616	     26.58899972	      6.62121495	     -4.24281736	      1.79408419	      0.00000000	      0.00000000	     -7.97173895	      9.22263183	     -5.03918082	     -6.25908046	      8.52654088
      0.80000000	     -6.19048319	      2.53528715	      3.94664005	      2.15461024	      1.03756074	      0.61558407	    -16.76073804	      0.88923046	     -8.88344658	     31.67106667	      0.00000000	      0.00000000	    -25.91556349	      4.00177986	     26.73652098	      6.54666886	     -4.47980328	      1.95602265	      0.00000000	      0.00000000	     -7.72719588	      9.14166355	     -5.15276121	     -5.88816660	      8.22646577
      0.80500000	     -6.10261246	      2.17649963	      4.20835813	      2.17049237	      1.03558995	      0.61523167	    -16.21338689	      1.06719917	     -9.03690743	     33.78585497	      0.00000000	      0.00000000	    -25.46028859	      4.16152000	     26.91173656	      6.46450499	     -4.65068312	      2.33958756	      0.00000000	      0.00000000	     -7.40797964	      8.93467199	     -5.28557807	     -5.50238973	      7.92192832
      0.81000000	     -6.00479647	      1.82442998	      4.46045305	      2.18631045	      1.03340268	      0.61487195	    -15.63588644	      1.21424025	     -9.23676014	     35.89358870	      0.00000000	      0.00000000	    -24.98004930	      4.34106106	     27.09937898	      6.37417080	     -4.73331519	      2.91745723	      0.00000000	      0.00000000	     -6.99974514	      8.64606970	     -5.43214848	     -5.11320566	      7.61289684
      0.81500000	     -5.89375144	      1.49206292	      4.69334454	      2.20207889	      1.03101902	      0.61453301	    -15.03970264	      1.31637671	     -9.45976222	     37.98357134	      0.00000000	      0.00000000	    -24.45324003	      4.54059751	     27.27583173	      6.27928705	     -4.71442548	      3.65709794	      0.00000000	      0.00000000	     -6.50260954	      8.31814202	     -5.59508584	     -4.73653324	      7.30069462
      0.82000000	     -5.75948986	      1.19766218	      4.89737264	      2.21781656	      1.02846869	      0.61424204	    -14.44268051	      1.35232346	     -9.69203099	     40.05126891	      0.00000000	      0.00000000	    -23.85655215	      4.76065322	     27.40992303	      6.19001191	     -4.59187195	      4.52209281	      0.00000000	      0.00000000	     -5.93962972	      7.98643705	     -5.78603689	     -4.39439262	      6.98661023
      0.82500000	     -5.58854003	      0.96224616	      5.06492891	      2.23354430	      1.02578277	      0.61402300	    -13.86519682	      1.29697930	     -9.93092853	     42.09827513	      0.00000000	      0.00000000	    -23.16680435	      4.99800725	     27.46774306	      6.12240049	     -4.37367553	      5.47424403	      0.00000000	      0.00000000	     -5.36461824	      7.67154163	     -6.02188530	     -4.11283384	      6.67076257
      0.83000000	     -5.36934525	      0.80453951	      5.19139232	      2.24928126	      1.02298382	      0.61389498	    -13.32357653	      1.12766166	    -10.18135950	     44.13111954	      0.00000000	      0.00000000	    -22.36633017	      5.24247361	     27.41991041	      6.09457542	     -4.07553962	      6.47562222	      0.00000000	      0.00000000	     -4.86543834	      7.36972897	     -6.31766199	     -3.91631439	      6.35201929
      0.83500000	     -5.09652937	      0.73588153	      5.27496876	      2.26504058	      1.02008100	      0.61387115	    -12.82460762	      0.83025430	    -10.44954572	     46.15871785	      0.00000000	      0.00000000	    -21.45192910	      5.47434557	     27.24752201	      6.12182309	     -3.71851654	      7.48986988	      0.00000000	      0.00000000	     -4.55896880	      7.04663476	     -6.68076084	     -3.82128533	      6.02884552
      0.84000000	     -4.77204274	      0.75710969	      5.31650377	      2.28082469	      1.01707268	      0.61395787	    -12.36371199	      0.40322067	    -10.73816105	     48.18899178	      0.00000000	      0.00000000	    -20.44321425	      5.66306589	     26.94513638	      6.21292848	     -3.32704458	      8.48430314	      0.00000000	      0.00000000	     -4.57344320	      6.63779344	     -7.10950625	     -3.83180470	      5.70013328
      0.84500000	     -4.40397734	      0.85836515	      5.31986767	      2.29662113	      1.01395179	      0.61415383	    -11.92621642	     -0.14173624	    -11.04493175	     50.22644799	      0.00000000	      0.00000000	    -19.38285052	      5.76919124	     26.52244122	      6.36912188	     -2.92650066	      9.43577735	      0.00000000	      0.00000000	     -5.01609081	      6.05744328	     -7.59523122	     -3.93873034	      5.36482231
      0.85000000	     -4.00496120	      1.02207141	      5.29228614	      2.31239917	      1.01070931	      0.61444892	    -11.48940227	     -0.78314778	    -11.36392314	     52.27275423	      0.00000000	      0.00000000	    -18.32488954	      5.75130855	     26.00661699	      6.58598967	     -2.53996981	     10.34149479	      0.00000000	      0.00000000	     -5.93221403	      5.21373325	     -8.12539745	     -4.12290643	      5.02004136
      0.85500000	     -3.59121493	      1.22850525	      5.24357444	      2.32810669	      1.00733467	      0.61482410	    -11.02345083	     -1.49687722	    -11.68719442	     54.33071626	      0.00000000	      0.00000000	    -17.31691017	      5.57630484	     25.44519311	      6.85749350	     -2.18533504	     11.23190896	      0.00000000	      0.00000000	     -7.27174749	      4.02671899	     -8.68618431	     -4.36172288	      4.65917906
      0.86000000	     -3.18214340	      1.46216633	      5.18391882	      2.34366894	      1.00381478	      0.61525431	    -10.49125805	     -2.26409558	    -12.00498686	     56.40935283	      0.00000000	      0.00000000	    -16.38652901	      5.22781774	     24.90707687	      7.17996430	     -1.87407451	     12.17939727	      0.00000000	      0.00000000	     -8.88077807	      2.44636854	     -9.26398539	     -4.63700691	      4.27202485
      0.86500000	     -2.79900533	      1.71577740	      5.12061316	      2.35899311	      1.00013463	      0.61571558	     -9.84958968	     -3.07532333	    -12.30357210	     58.52591474	      0.00000000	      0.00000000	    -15.53848100	      4.70766773	     24.47813592	      7.55293324	     -1.61184501	     13.29613740	      0.00000000	      0.00000000	    -10.52489634	      0.46905264	     -9.84647743	     -4.94024370	      3.84790291
      0.87000000	     -2.46055604	      1.98901812	      5.05466706	      2.37398118	      0.99628364	      0.61619451	     -9.05511670	     -3.92665697	    -12.56126806	     60.70166334	      0.00000000	      0.00000000	    -14.76115405	      4.02959034	     24.24784061	      7.97477788	     -1.39965846	     14.71779175	      0.00000000	      0.00000000	    -11.93736271	     -1.85067801	    -10.42519968	     -5.27119479	      3.38055207
      0.87500000	     -2.17624900	      2.28274683	      4.97914327	      2.38854999	      0.99226729	      0.61669513	     -8.07544212	     -4.81006299	    -12.74589026	     62.95229245	      0.00000000	      0.00000000	    -14.03710647	      3.21056852	     24.28755103	      8.43601438	     -1.23400384	     16.57359888	      0.00000000	      0.00000000	    -12.87811169	     -4.40041594	    -10.99953775	     -5.63064720	      2.87223470
      0.88000000	     -1.94161435	      2.59339986	      4.88153270	      2.40265525	      0.98811745	      0.61723780	     -6.89988249	     -5.70526048	    -12.81835556	     65.27772391	      0.00000000	      0.00000000	    -13.35185445	      2.26676980	     24.62732982	      8.91701235	     -1.10465969	     18.94760583	      0.00000000	      0.00000000	    -13.18886893	     -7.02886825	    -11.57812910	     -6.01327612	      2.33496268
      0.88500000	     -1.73969867	      2.91171700	      4.75048470	      2.41631290	      0.98389657	      0.61784982	     -5.54446125	     -6.57938251	    -12.74358375	     67.65577482	      0.00000000	      0.00000000	    -12.69781376	      1.21615284	     25.24036192	      9.39372614	     -0.99123080	     21.84168930	      0.00000000	      0.00000000	    -12.82853193	     -9.57855068	    -12.17470675	     -6.40609741	      1.78783551
      0.89000000	     -1.54755404	      3.22585689	      4.58382138	      2.42960967	      0.97969733	      0.61855234	     -4.04989251	     -7.39417854	    -12.50381889	     70.04125774	      0.00000000	      0.00000000	    -12.07352700	      0.08368549	     26.04119765	      9.84765344	     -0.86239561	     25.15595682	      0.00000000	      0.00000000	    -11.87451870	    -11.91561679	    -12.80062521	     -6.79265146	      1.25073316
      0.89500000	     -1.34450703	      3.52573464	      4.39309594	      2.44269506	      0.97563838	      0.61934967	     -2.47314508	     -8.11593319	    -12.10698681	     72.37063783	      0.00000000	      0.00000000	    -11.48081318	     -1.09649949	     26.90068671	     10.27244630	     -0.68166877	     28.69923647	      0.00000000	      0.00000000	    -10.48836099	    -13.94385586	    -13.45802447	     -7.15882592	      0.73687030
      0.90000000	     -1.12047777	      3.80495753	      4.20143709	      2.45575325	      0.97185233	      0.62022564	     -0.87232932	     -8.72274329	    -11.58532945	     74.57223224	      0.00000000	      0.00000000	    -10.92293455	     -2.28493552	     27.67653525	     10.67191280	     -0.41943827	     32.22974361	      0.00000000	      0.00000000	     -8.86163591	    -15.60448307	    -14.13458186	     -7.49579107	      0.24872903
      0.90500000	     -0.88246302	      4.05890518	      4.03519020	      2.46896326	      0.96846460	      0.62114677	      0.71180363	     -9.20613522	    -10.98494191	     76.57991459	      0.00000000	      0.00000000	    -10.40449719	     -3.44463201	     28.25015565	     11.05030865	     -0.06629923	     35.51065070	      0.00000000	      0.00000000	     -7.16537068	    -16.87109445	    -14.80020886	     -7.79800728	     -0.21988123
      0.91000000	     -0.65470595	      4.28085967	      3.91340103	      2.48246147	      0.96557029	      0.62206821	      2.26787802	     -9.56777943	    -10.35156097	     78.34542186	      0.00000000	      0.00000000	     -9.93106056	     -4.54724476	     28.55304977	     11.40152629	      0.35915623	     38.35841917	      0.00000000	      0.00000000	     -5.51830662	    -17.74544752	    -15.40957781	     -8.05791644	     -0.67755272
      0.91500000	     -0.46909007	      4.45968351	      3.83992909	      2.49631798	      0.96321992	      0.62293923	      3.81036303	     -9.81446240	     -9.71879824	     79.84465380	      0.00000000	      0.00000000	     -9.50658009	     -5.57373863	     28.57010285	     11.70436475	      0.81233099	     40.66851447	      0.00000000	      0.00000000	     -3.97749700	    -18.25433689	    -15.91433556	     -8.26139741	     -1.12896417
      0.92000000	     -0.34869000	      4.58120412	      3.80096345	      2.51053189	      0.96141914	      0.62370981	      5.36169874	     -9.95415300	     -9.10219729	     81.07683917	      0.00000000	      0.00000000	     -9.12939677	     -6.51088434	     28.32147305	     11.92659863	      1.23356871	     42.41629530	      0.00000000	      0.00000000	     -2.54727115	    -18.44648679	    -16.28210632	     -8.38777579	     -1.57118280
      0.92500000	     -0.29344546	      4.63284693	      3.76813149	      2.52504418	      0.96013969	      0.62433995	      6.93156069	     -9.99449573	     -8.49940331	     82.05875611	      0.00000000	      0.00000000	     -8.78973926	     -7.34737222	     27.83676112	     12.03549060	      1.56343083	     43.63997779	      0.00000000	      0.00000000	     -1.19955624	    -18.38851135	    -16.51253303	     -8.41538079	     -1.99324418
      0.93000000	     -0.27701371	      4.60897868	      3.70554760	      2.53976252	      0.95933458	      0.62481037	      8.50656510	     -9.94341637	     -7.89493396	     82.81729512	      0.00000000	      0.00000000	     -8.47144922	     -8.07194870	     27.13683107	     12.00944779	      1.75645788	     44.41512532	      0.00000000	      0.00000000	      0.10248881	    -18.15827788	    -16.64011077	     -8.33008505	     -2.37858244
      0.93500000	     -0.25751310	      4.51394063	      3.57820084	      2.55458974	      0.95895039	      0.62513098	     10.05612880	     -9.81006901	     -7.26719891	     83.38261532	      0.00000000	      0.00000000	     -8.15765818	     -8.67436975	     26.23106098	     11.84513793	      1.78845485	     44.82920052	      0.00000000	      0.00000000	      1.38533866	    -17.83383818	    -16.72030996	     -8.13241337	     -2.70904179
      0.94000000	     -0.19662688	      4.36093761	      3.35944472	      2.56944802	      0.95893372	      0.62534436	     11.54949776	     -9.60412605	     -6.59592940	     83.78261473	      0.00000000	      0.00000000	     -7.83723942	     -9.14894019	     25.12743853	     11.55673394	      1.65572542	     44.96261261	      0.00000000	      0.00000000	      2.65613751	    -17.47820328	    -16.80538449	     -7.83945373	     -2.96898414
      0.94500000	     -0.07716586	      4.16715807	      3.03651321	      2.58429128	      0.95923262	      0.62552136	     12.97308102	     -9.33315827	     -5.86924600	     84.03901688	      0.00000000	      0.00000000	     -7.50866684	     -9.49898655	     23.84647462	     11.16836704	      1.36920642	     44.87954829	      0.00000000	      0.00000000	      3.90463328	    -17.12420467	    -16.92229066	     -7.48021562	     -3.14883094
      0.95000000	      0.08940204	      3.94792260	      2.61330893	      2.59910339	      0.95979749	      0.62574789	     14.33825102	     -9.00034027	     -5.08918682	     84.16534558	      0.00000000	      0.00000000	     -7.17939670	     -9.73974206	     22.42915377	     10.70490023	      0.94817334	     44.62743410	      0.00000000	      0.00000000	      5.11080994	    -16.76719656	    -17.06341566	     -7.08668155	     -3.24813364
      0.95500000	      0.26822343	      3.71328953	      2.10934286	      2.61388774	      0.96058527	      0.62610596	     15.67574988	     -8.60495955	     -4.27347258	     84.16634660	      0.00000000	      0.00000000	     -6.86096940	     -9.89794903	     20.93332693	     10.18641198	      0.41601632	     44.24023050	      0.00000000	      0.00000000	      6.25087691	    -16.37226209	    -17.19305915	     -6.68531330	     -3.27790755
      0.96000000	      0.41487122	      3.46828114	      1.55436704	      2.62865727	      0.96156711	      0.62665608	     17.02092510	     -8.14570843	     -3.45216061	     84.03799860	      0.00000000	      0.00000000	     -6.56279297	    -10.00822778	     19.42056838	      9.62791282	     -0.20229146	     43.74091642	      0.00000000	      0.00000000	      7.29772301	    -15.89500167	    -17.26385179	     -6.29263643	     -3.26095660
      0.96500000	      0.49023117	      3.21518083	      0.98021712	      2.64343039	      0.96273552	      0.62742713	     18.39820880	     -7.62457624	     -2.66045651	     83.76792733	      0.00000000	      0.00000000	     -6.28843521	    -10.10732902	     17.94082186	      9.04193808	     -0.88204037	     43.14199420	      0.00000000	      0.00000000	      8.21801509	    -15.30564346	    -17.23401340	     -5.91524927	     -3.22847270
      0.97000000	      0.47138299	      2.95564581	      0.41317281	      2.65823070	      0.96410663	      0.62841534	     19.81071573	     -7.04896898	     -1.93090449	     83.33686232	      0.00000000	      0.00000000	     -6.03548531	    -10.22781439	     16.52126539	      8.44091870	     -1.59952429	     42.44611414	      0.00000000	      0.00000000	      8.97241183	    -14.60244735	    -17.07976931	     -5.55234509	     -3.21256101
      0.97500000	      0.35657656	      2.69151839	     -0.13007902	      2.67308565	      0.96571512	      0.62959041	     21.23707678	     -6.43102220	     -1.28782299	     82.72184511	      0.00000000	      0.00000000	     -5.79736805	    -10.39321011	     15.16248471	      7.83792522	     -2.33074291	     41.64887853	      0.00000000	      0.00000000	      9.52290337	    -13.80736390	    -16.80108448	     -5.19867611	     -3.23764804
      0.98000000	      0.16384857	      2.42496186	     -0.64221055	      2.68802245	      0.96760302	      0.63090520	     22.63590431	     -5.78538458	     -0.74486460	     81.90107845	      0.00000000	      0.00000000	     -5.56610424	    -10.61611348	     13.84228599	      7.24656830	     -3.04914487	     40.74296050	      0.00000000	      0.00000000	      9.84268401	    -12.95124338	    -16.42032385	     -4.84727807	     -3.31575922
      0.98500000	     -0.07537227	      2.15905667	     -1.12240000	      2.70306295	      0.96980733	      0.63230523	     23.95591560	     -5.12782905	     -0.30526809	     80.85900035	      0.00000000	      0.00000000	     -5.33595963	    -10.89886286	     12.52472453	      6.68133251	     -3.72512534	     39.72118369	      0.00000000	      0.00000000	      9.91971787	    -12.06241532	    -15.97529208	     -4.49225054	     -3.44787002
      0.99000000	     -0.32468053	      1.89865663	     -1.57296793	      2.71822015	      0.97235110	      0.63373576	     25.14736235	     -4.47531330	      0.03570919	     79.58956380	      0.00000000	      0.00000000	     -5.10642152	    -11.23550597	     11.17056561	      6.15797294	     -4.32854348	     38.57807604	      0.00000000	      0.00000000	      9.75162962	    -11.16428170	    -15.50989257	     -4.13114150	     -3.62854138
      0.99500000	     -0.55064594	      1.65020662	     -1.99686838	      2.73349812	      0.97523886	      0.63514626	     26.17114492	     -3.84584626	      0.28702704	     78.09662997	      0.00000000	      0.00000000	     -4.88217449	    -11.61431029	      9.74660825	      5.69245066	     -4.83298827	     37.31132335	      0.00000000	      0.00000000	      9.33821676	    -10.27806507	    -15.06498779	     -3.76553409	     -3.84970332
      1.00000000	     -0.72928434	      1.41980963	     -2.39639952	      2.74889518	      0.97845477	      0.63649382	     27.00456877	     -3.25630538	      0.45818954	     76.39190026	      0.00000000	      0.00000000	     -4.67019617	    -12.02012594	      8.23312594	      5.29769744	     -5.21981429	     35.92421708	      0.00000000	      0.00000000	      8.67823087	     -9.42600619	    -14.67037976	     -3.39895212	     -4.10232900
      1.00500000	     -0.85042633	      1.21011102	     -2.77267125	      2.76440796	      0.98196296	      0.63774747	     27.64382394	     -2.71802333	      0.55683523	     74.49145628	      0.00000000	      0.00000000	     -4.47675360	    -12.43571308	      6.62898411	      4.97897105	     -5.48080059	     34.42873481	      0.00000000	      0.00000000	      7.77089066	     -8.63256881	    -14.33893674	     -3.03284802	     -4.37747310
      1.01000000	     -0.91888419	      1.01734305	     -3.12520975	      2.78003322	      0.98571120	      0.63889214	     28.10264421	     -2.23200864	      0.58784128	     72.41171683	      0.00000000	      0.00000000	     -4.30665793	    -12.84208108	      4.95304842	      4.72960934	     -5.61897197	     32.84767281	      0.00000000	      0.00000000	      6.61878302	     -7.92216298	    -14.06511018	     -2.66275648	     -4.66789224
      1.01500000	     -0.95152105	      0.82999380	     -3.45150545	      2.79576609	      0.98963824	      0.63992909	     28.40657087	     -1.78661908	      0.55334391	     70.16548803	      0.00000000	      0.00000000	     -4.16415176	    -13.21925760	      3.24046726	      4.52939422	     -5.64749292	     31.21414176	      0.00000000	      0.00000000	      5.23039823	     -7.31347252	    -13.82936071	     -2.27663408	     -4.96973621
      1.02000000	     -0.97092654	      0.63024222	     -3.74700462	      2.81159668	      0.99368233	      0.64087134	     28.58425234	     -1.35958697	      0.45327684	     67.75926364	      0.00000000	      0.00000000	     -4.05308653	    -13.54858498	      1.53437759	      4.34713562	     -5.58750823	     29.56788208	      0.00000000	      0.00000000	      3.62280033	     -6.81268967	    -13.60681837	     -1.85640617	     -5.28325939
      1.02500000	     -0.99824927	      0.39826553	     -4.00639509	      2.82750935	      0.99778713	      0.64173805	     28.65948594	     -0.92391754	      0.28700423	     65.19321161	      0.00000000	      0.00000000	     -3.97576220	    -13.81536667	     -0.12413125	      4.14723049	     -5.46658333	     27.94929581	      0.00000000	      0.00000000	      1.82386625	     -6.40882440	    -13.37588832	     -1.38252602	     -5.61202014
      1.03000000	     -1.04801741	      0.11785028	     -4.22588659	      2.84348662	      1.00190357	      0.64255186	     28.64717497	     -0.45511160	      0.05600999	     62.46406918	      0.00000000	      0.00000000	     -3.93180142	    -14.00929482	     -1.70432567	      3.89772833	     -5.31796144	     26.39307593	      0.00000000	      0.00000000	     -0.12855505	     -6.07343152	    -13.12317288	     -0.83993966	     -5.96073249
      1.03500000	     -1.12625408	     -0.21912770	     -4.40467341	      2.85951533	      1.00598995	      0.64333816	     28.55335671	      0.06299373	     -0.23411980	     59.56911871	      0.00000000	      0.00000000	     -3.91820414	    -14.12179133	     -3.19006188	      3.57679382	     -5.17863175	     24.92354028	      0.00000000	      0.00000000	     -2.19179857	     -5.76547162	    -12.84412015	     -0.22302986	     -6.33289490
      1.04000000	     -1.23121273	     -0.61074908	     -4.54481853	      2.87559053	      1.01001314	      0.64412321	     28.37737901	      0.63520135	     -0.57334818	     56.50915606	      0.00000000	      0.00000000	     -3.93086647	    -14.14228893	     -4.57974211	      3.17614975	     -5.08516639	     23.55290927	      0.00000000	      0.00000000	     -4.32516914	     -5.44025446	    -12.54127961	      0.46197996	     -6.72931080
      1.04500000	     -1.35504978	     -1.04526214	     -4.65108520	      2.89171493	      1.01395040	      0.64493096	     28.11460792	      1.25484116	     -0.94705160	     53.29026434	      0.00000000	      0.00000000	     -3.96708049	    -14.05641150	     -5.88368230	      2.70213787	     -5.06927727	     22.28232272	      0.00000000	      0.00000000	     -6.49437388	     -5.05988824	    -12.22240953	      1.19695861	     -7.14721367
      1.05000000	     -1.48576212	     -1.50254988	     -4.73161412	      2.90789462	      1.01778856	      0.64578052	     27.75964854	      1.90575349	     -1.33531451	     49.92541456	      0.00000000	      0.00000000	     -4.02762306	    -13.84743375	     -7.12009155	      2.17511922	     -5.15484783	     21.10473882	      0.00000000	      0.00000000	     -8.67199442	     -4.60177516	    -11.89884424	      1.95352542	     -7.57938616
      1.05500000	     -1.61054514	     -1.95657264	     -4.79792516	      2.92413296	      1.02151805	      0.64668457	     27.31107369	      2.56530134	     -1.71331047	     46.43602182	      0.00000000	      0.00000000	     -4.11705046	    -13.49995615	     -8.30889991	      1.62675503	     -5.35553546	     20.00908713	      0.00000000	      0.00000000	    -10.83512958	     -4.06225663	    -11.58229104	      2.69662947	     -8.01406812
      1.06000000	     -1.72076856	     -2.37892829	     -4.86270658	      2.94042565	      1.02512405	      0.64764733	     26.77681138	      3.20768582	     -2.05452127	     42.85232205	      0.00000000	      0.00000000	     -4.24178454	    -13.00314654	     -9.46382708	      1.09465470	     -5.67232109	     18.98494295	      0.00000000	      0.00000000	    -12.96249867	     -3.45499133	    -11.27960572	      3.39018620	     -8.43703008
      1.06500000	     -1.81547786	     -2.74330150	     -4.93595408	      2.95675977	      1.02858149	      0.64866204	     26.17625892	      3.80718349	     -2.33636446	     39.21156900	      0.00000000	      0.00000000	     -4.40655128	    -12.35113745	    -10.58683711	      0.61522159	     -6.09299285	     18.02651850	      0.00000000	      0.00000000	    -15.03288117	     -2.80616113	    -10.98931388	      4.00352864	     -8.83576101
      1.07000000	     -1.90052782	     -3.02975229	     -5.02157547	      2.97311627	      1.03185757	      0.64971071	     25.53667311	      4.34109588	     -2.54540754	     35.55455389	      0.00000000	      0.00000000	     -4.61059082	    -11.54041267	    -11.66858586	      0.21685585	     -6.59516124	     17.13494126	      0.00000000	      0.00000000	    -17.02513029	     -2.14881240	    -10.70336228	      4.51638055	     -9.20361516
      1.07500000	     -1.98489644	     -3.22728925	     -5.11669386	      2.98947398	      1.03491819	      0.65076804	     24.88701121	      4.79224697	     -2.67896910	     31.92243586	      0.00000000	      0.00000000	     -4.84540462	    -10.56670086	    -12.69302626	     -0.08400307	     -7.15117607	     16.31862951	      0.00000000	      0.00000000	    -18.91883057	     -1.51773252	    -10.41188663	      4.92055563	     -9.54086968
      1.08000000	     -2.07755466	     -3.33382826	     -5.21443594	      3.00581349	      1.03773326	      0.65180894	     24.25398335	      5.15060379	     -2.74313533	     28.35572164	      0.00000000	      0.00000000	     -5.09501360	     -9.42417904	    -13.64199716	     -0.28272406	     -7.73238086	     15.59213001	      0.00000000	      0.00000000	    -20.69556199	     -0.94606264	    -10.10659950	      5.21828400	     -9.85134518
      1.08500000	     -2.18559511	     -3.35423275	     -5.30861396	      3.02211936	      1.04028014	      0.65281572	     23.66098705	      5.41357775	     -2.75067204	     24.89529046	      0.00000000	      0.00000000	     -5.33857594	     -8.10745089	    -14.49844547	     -0.38335822	     -8.31214085	     14.97394959	      0.00000000	      0.00000000	    -22.34183129	     -0.46425438	     -9.78223001	      5.41885160	    -10.13675748
      1.09000000	     -2.31290642	     -3.29815048	     -5.39737596	      3.03837938	      1.04254537	      0.65378131	     23.12797693	      5.58532759	     -2.72101149	     21.58334123	      0.00000000	      0.00000000	     -5.55461879	     -6.61520891	    -15.24854445	     -0.39535081	     -8.86800651	     14.48430206	      0.00000000	      0.00000000	    -23.85324813	     -0.10035156	     -9.43756419	      5.53586170	    -10.39293994
      1.09500000	     -2.45977498	     -3.17871223	     -5.48390466	      3.05458163	      1.04452366	      0.65470790	     22.67124365	      5.67591280	     -2.68019685	     18.46199012	      0.00000000	      0.00000000	     -5.72559923	     -4.95528105	    -15.88228524	     -0.33208196	     -9.38289910	     14.14360770	      0.00000000	      0.00000000	    -25.23706393	      0.12050264	     -9.07592788	      5.58610824	    -10.61041924
      1.10000000	     -2.62364107	     -3.01166777	     -5.57445721	      3.07071180	      1.04621505	      0.65560425	     22.30279291	      5.70048623	     -2.65742135	     15.56923324	      0.00000000	      0.00000000	     -5.84124943	     -3.15106563	    -16.39293116	     -0.21078907	     -9.84553094	     13.97154939	      0.00000000	      0.00000000	    -26.51017314	      0.17856290	     -8.70453412	      5.58892390	    -10.77861446
      1.10500000	     -2.80018745	     -2.81385723	     -5.67542209	      3.08675278	      1.04762246	      0.65648420	     22.02925913	      5.67781491	     -2.67772386	     12.93417737	      0.00000000	      0.00000000	     -5.89998651	     -1.24730301	    -16.77677500	     -0.05185951	    -10.25034223	     13.98585950	      0.00000000	      0.00000000	    -27.69166941	      0.06269385	     -8.33325715	      5.56419420	    -10.89100304
      1.11000000	     -2.98432625	     -2.60052019	     -5.79108141	      3.10268641	      1.04875043	      0.65736612	     21.85118784	      5.62759748	     -2.75340951	     10.57371728	      0.00000000	      0.00000000	     -5.90851711	      0.68891205	    -17.03359128	      0.12398377	    -10.59653600	     14.20034667	      0.00000000	      0.00000000	    -28.79133944	     -0.22816383	     -7.97302207	      5.52851624	    -10.94838477
      1.11500000	     -3.17135764	     -2.38218563	     -5.92289861	      3.11849703	      1.04960345	      0.65827165	     21.76371681	      5.56709960	     -2.87785796	      8.49167323	      0.00000000	      0.00000000	     -5.87951963	      2.57485057	    -17.16698727	      0.29998718	    -10.88636561	     14.62233429	      0.00000000	      0.00000000	    -29.79836834	     -0.68547182	     -7.63329332	      5.49088857	    -10.95873210
      1.12000000	     -3.35811419	     -2.16271675	     -6.07002188	      3.13417548	      1.05018403	      0.65922323	     21.75865624	      5.50833154	     -3.02528789	      6.68066351	      0.00000000	      0.00000000	     -5.82738595	      4.32551966	    -17.18421583	      0.46678414	    -11.12397060	     15.25025378	      0.00000000	      0.00000000	    -30.67708324	     -1.29165055	     -7.31931189	      5.45023092	    -10.93444921
      1.12500000	     -3.54324385	     -1.93965810	     -6.23018314	      3.14972154	      1.05049213	      0.66024062	     21.82688388	      5.45675160	     -3.15819956	      5.12654802	      0.00000000	      0.00000000	     -5.76326588	      5.86919114	    -17.09585719	      0.62298523	    -11.31533046	     16.07230285	      0.00000000	      0.00000000	    -31.37504247	     -2.02044042	     -7.03108627	      5.39621303	    -10.88885417
      1.13000000	     -3.72607811	     -1.70680026	     -6.40044567	      3.16514340	      1.05052739	      0.66133723	     21.95960389	      5.41182670	     -3.24036590	      3.81411985	      0.00000000	      0.00000000	     -5.69140804	      7.15993726	    -16.91573279	      0.77289599	    -11.46822482	     17.06719150	      0.00000000	      0.00000000	    -31.84150082	     -2.83869904	     -6.76534339	      5.31331828	    -10.83276954
      1.13500000	     -3.90457646	     -1.45780245	     -6.57760896	      3.18045501	      1.05029358	      0.66251652	     22.14778852	      5.36909386	     -3.24969260	      2.73165822	      0.00000000	      0.00000000	     -5.60859617	      8.18354252	    -16.66046482	      0.92270223	    -11.59109376	     18.20798394	      0.00000000	      0.00000000	    -32.04676045	     -3.71002223	     -6.51939899	      5.18678063	    -10.77179604
      1.14000000	     -4.07371075	     -1.18914933	     -6.75832732	      3.19567186	      1.04980193	      0.66376981	     22.38067593	      5.32264582	     -3.18487787	      1.87234522	      0.00000000	      0.00000000	     -5.50750619	      8.95634853	    -16.34771980	      1.07698648	    -11.69132499	     19.46841820	      0.00000000	      0.00000000	    -31.99288916	     -4.59889738	     -6.29441028	      5.00795797	    -10.70556106
      1.14500000	     -4.22546797	     -0.90117841	     -6.93924303	      3.21080737	      1.04907074	      0.66507773	     22.64491581	      5.26690477	     -3.06329121	      1.23231095	      0.00000000	      0.00000000	     -5.38201039	      9.51917655	    -15.99334962	      1.23705512	    -11.77434992	     20.82861974	      0.00000000	      0.00000000	    -31.71287430	     -5.47466488	     -6.09604444	      4.77668758	    -10.62958882
      1.15000000	     -4.35044972	     -0.59736180	     -7.11728137	      3.22587147	      1.04812138	      0.66641574	     22.92501139	      5.19740742	     -2.91216099	      0.80683783	      0.00000000	      0.00000000	     -5.23024290	      9.92828130	    -15.60899201	      1.40109227	    -11.84405576	     22.27716167	      0.00000000	      0.00000000	    -31.26094672	     -6.31524937	     -5.93266912	      4.50003371	    -10.53859364
      1.15500000	     -4.43999818	     -0.28301145	     -7.28984308	      3.24087138	      1.04697328	      0.66776129	     23.20439567	      5.11104823	     -2.75731853	      0.58668367	      0.00000000	      0.00000000	     -5.05335653	     10.24478064	    -15.20148369	      1.56498566	    -11.90390083	     23.80921409	      0.00000000	      0.00000000	    -30.69865381	     -7.10966855	     -5.81265989	      4.18903328	    -10.42923012
      1.16000000	     -4.48778245	      0.03569280	     -7.45472855	      3.25581323	      1.04564033	      0.66909861	     23.46643280	      5.00622865	     -2.61329005	      0.55602279	      0.00000000	      0.00000000	     -4.85175046	     10.52458301	    -14.77409196	      1.72300375	    -11.95782752	     25.42270270	      0.00000000	      0.00000000	    -30.08174545	     -7.85756978	     -5.74226846	      3.85561588	    -10.30104756
      1.16500000	     -4.49029184	      0.35217837	     -7.61008839	      3.27070260	      1.04413058	      0.67041878	     23.69544613	      4.88306948	     -2.47781716	      0.69332518	      0.00000000	      0.00000000	     -4.62166271	     10.81020380	    -14.32879922	      1.86838949	    -12.01038265	     27.11429488	      0.00000000	      0.00000000	    -29.45244896	     -8.56520666	     -5.72491119	      3.51086945	    -10.15568422
      1.17000000	     -4.44618756	      0.65969008	     -7.75470555	      3.28554408	      1.04244923	      0.67171658	     23.87811006	      4.74362474	     -2.33283664	      0.97565825	      0.00000000	      0.00000000	     -4.35396775	     11.12487389	    -13.86880772	      1.99407373	    -12.06625300	     28.87643270	      0.00000000	      0.00000000	    -28.83813301	     -9.23992463	     -5.76213426	      3.16454248	     -9.99536041
      1.17500000	     -4.35523170	      0.95143912	     -7.88834869	      3.30034112	      1.04060208	      0.67298719	     24.00509132	      4.59200094	     -2.15155613	      1.38444249	      0.00000000	      0.00000000	     -4.03642701	     11.46980478	    -13.39998747	      2.09321403	    -12.12990527	     30.69677884	      0.00000000	      0.00000000	    -28.25312364	     -9.88687510	     -5.85518321	      2.82525234	     -9.82187831
      1.18000000	     -4.21760583	      1.22058518	     -8.01151670	      3.31509711	      1.03859652	      0.67422493	     24.07197811	      4.43443914	     -1.90901258	      1.90898814	      0.00000000	      0.00000000	     -3.66114710	     11.82476228	    -12.93045181	      2.15897813	    -12.20541845	     32.56053999	      0.00000000	      0.00000000	    -27.70112040	    -10.50929102	     -6.00575256	      2.50125950	     -9.63676821
      1.18500000	     -4.03341193	      1.45981921	     -8.12437623	      3.32981785	      1.03644051	      0.67542381	     24.07805070	      4.27956709	     -1.59247818	      2.54552355	      0.00000000	      0.00000000	     -3.23820293	     12.14994180	    -12.46938140	      2.18339809	    -12.29632837	     34.45399821	      0.00000000	      0.00000000	    -27.17849224	    -11.11004640	     -6.21603386	      2.20167182	     -9.44217476
      1.19000000	     -3.80205878	      1.66072786	     -8.22554041	      3.34451409	      1.03414093	      0.67657971	     24.02288393	      4.13883842	     -1.20782387	      3.29227006	      0.00000000	      0.00000000	     -2.81189846	     12.38759370	    -12.02633674	      2.15589256	    -12.40588384	     36.36720256	      0.00000000	      0.00000000	    -26.67774692	    -11.69266065	     -6.48867805	      1.93729831	     -9.24121746
      1.19500000	     -3.52230860	      1.81361618	     -8.31139952	      3.35920201	      1.03170135	      0.67769265	     23.90302497	      4.02667272	     -0.77900441	      4.14280426	      0.00000000	      0.00000000	     -2.47070120	     12.46457923	    -11.61028668	      2.06247536	    -12.53768361	     38.29526551	      0.00000000	      0.00000000	    -26.18956813	    -12.26165922	     -6.82615175	      1.72036392	     -9.03722848
      1.20000000	     -3.19370460	      1.90836694	     -8.37616928	      3.37390010	      1.02911970	      0.67876701	     23.71124638	      3.95957986	     -0.34071855	      5.08047729	      0.00000000	      0.00000000	     -2.34061226	     12.29856343	    -11.22714846	      1.88654243	    -12.69534950	     40.23856956	      0.00000000	      0.00000000	    -25.70422770	    -12.82178921	     -7.22895082	      1.56319001	     -8.83268301
      1.20500000	     -2.81880101	      1.93627739	     -8.41251485	      3.38862207	      1.02638719	      0.67980844	     23.43933815	      3.95391928	      0.07226200	      6.07710106	      0.00000000	      0.00000000	     -2.55640418	     11.81048365	    -10.87617447	      1.61163597	    -12.87992754	     42.20216853	      0.00000000	      0.00000000	    -25.21393284	    -13.37599347	     -7.69345499	      1.47648249	     -8.62872971
      1.21000000	     -2.40484346	      1.89214846	     -8.41279231	      3.40336728	      1.02349008	      0.68081863	     23.08411023	      4.02268959	      0.43366704	      7.09930404	      0.00000000	      0.00000000	     -3.21495346	     10.94445995	    -10.54674508	      1.22561497	    -13.08595111	     44.19457297	      0.00000000	      0.00000000	    -24.71547686	    -13.92374162	     -8.21099118	      1.46771238	     -8.42526098
      1.21500000	     -1.96392649	      1.77542794	     -8.37117383	      3.41811092	      1.02041452	      0.68179163	     22.65563344	      4.17268860	      0.72751660	      8.12436204	      0.00000000	      0.00000000	     -4.32714208	      9.69164850	    -10.21727037	      0.72424465	    -13.29957050	     46.22609723	      0.00000000	      0.00000000	    -24.21086921	    -14.46136149	     -8.76920061	      1.54016239	     -8.22061828
      1.22000000	     -1.51170752	      1.58929872	     -8.28633960	      3.43279761	      1.01715348	      0.68271422	     22.18561825	      4.40385554	      0.94242916	      9.16197659	      0.00000000	      0.00000000	     -5.79196710	      8.10682067	     -9.85689984	      0.11167288	    -13.50128557	     48.30726383	      0.00000000	      0.00000000	    -23.70395696	    -14.98447869	     -9.35529607	      1.69357354	     -8.00982986
      1.22500000	     -1.06552402	      1.33814574	     -8.16347180	      3.44734163	      1.01371300	      0.68356985	     21.73195662	      4.71122668	      1.06421272	     10.27139847	      0.00000000	      0.00000000	     -7.40931677	      6.30370791	     -9.42925057	     -0.60245789	    -13.67168777	     50.44772909	      0.00000000	      0.00000000	    -23.19398218	    -15.49104816	     -9.95929369	      1.92627552	     -7.78170325
      1.23000000	     -0.64240738	      1.02593394	     -8.01446409	      3.46163672	      1.01011514	      0.68434369	     21.37498886	      5.08729773	      1.07519322	     11.56202943	      0.00000000	      0.00000000	     -8.92776492	      4.42643007	     -8.89723537	     -1.40585710	    -13.79614112	     52.65497265	      0.00000000	      0.00000000	    -22.67070999	    -15.98294939	    -10.57545228	      2.23638472	     -7.51764790
      1.23500000	     -0.25693877	      0.65756477	     -7.85607615	      3.47557557	      1.00639570	      0.68502696	     21.20396795	      5.52219321	      0.96203613	     13.17302977	      0.00000000	      0.00000000	    -10.10638889	      2.61074643	     -8.22875880	     -2.28312196	    -13.86595713	     54.93172242	      0.00000000	      0.00000000	    -22.11531331	    -16.46573031	    -11.20152911	      2.61984602	     -7.19527278
      1.24000000	      0.08068249	      0.24195453	     -7.70614811	      3.48907588	      1.00259682	      0.68561914	     21.29675750	      6.00211886	      0.72484924	     15.23661407	      0.00000000	      0.00000000	    -10.76823171	      0.95228814	     -7.40248726	     -3.21337930	    -13.87672711	     57.27339292	      0.00000000	      0.00000000	    -21.50647427	    -16.94782392	    -11.83634279	      3.06676808	     -6.79591019
      1.24500000	      0.36583421	     -0.20663465	     -7.57887690	      3.50210567	      0.99875710	      0.68612767	     21.69864854	      6.50924418	      0.37998114	     17.83549835	      0.00000000	      0.00000000	    -10.83345404	     -0.50891001	     -6.41247626	     -4.17056965	    -13.82668674	     59.66812732	      0.00000000	      0.00000000	    -20.82802927	    -17.43959917	    -12.47700231	      3.56003282	     -6.31144568
      1.25000000	      0.60037916	     -0.67133632	     -7.48108914	      3.51469907	      0.99490355	      0.68656679	     22.40617263	      7.02526970	     -0.04470642	     20.96781333	      0.00000000	      0.00000000	    -10.33012117	     -1.78541706	     -5.27151718	     -5.12910423	    -13.71805438	     62.09996356	      0.00000000	      0.00000000	    -20.07538135	    -17.95068110	    -13.11828370	      4.07873316	     -5.74703159
      1.25500000	      0.79389063	     -1.13869294	     -7.41057012	      3.52695690	      0.99104934	      0.68695630	     23.36035148	      7.53764350	     -0.51834172	     24.53188360	      0.00000000	      0.00000000	     -9.38513915	     -2.92579249	     -4.01309241	     -6.07319922	    -13.56100854	     64.55324078	      0.00000000	      0.00000000	    -19.25947386	    -18.48472861	    -13.75552517	      4.60535753	     -5.12039271
      1.26000000	      0.96408390	     -1.60368545	     -7.35647538	      3.53903263	      0.98719722	      0.68732003	     24.45267732	      8.04405558	     -1.01399640	     28.33770355	      0.00000000	      0.00000000	     -8.19962088	     -3.99561410	     -2.68992278	     -7.00350946	    -13.37605863	     67.01566287	      0.00000000	      0.00000000	    -18.40687134	    -19.03476132	    -14.38847654	      5.13177619	     -4.45954512
