# Supplementary material for: Biomechanics of running: A special reference to the comparisons of wearing boots and running shoes
Source: PLoS One. 2022 Jun 24;17(6):e0270496. doi: 10.1371/journal.pone.0270496 (PMC9231798; doi:10.1371/journal.pone.0270496)
Supplement: S1 File — The file contains experimental markers and force data (TRC and MOT), OpenSim model (OSIM), setup (XML), and output (STO) files for 17 participants, 2 conditions (boot\shoe), and 4 trials which are stored in separate folders. (ZIP) [file pone.0270496.s001.zip › DataSet/s02/boot/T1/results/s02_boot_T1_Kinematics_u.sto]

Speeds
version=1
nRows=253
nColumns=26
inDegrees=yes

Units are S.I. units (second, meters, Newtons, ...)
If the header above contains a line with 'inDegrees', this indicates whether rotational values are in degrees (yes) or radians (no).

endheader
time	pelvis_tilt	pelvis_list	pelvis_rotation	pelvis_tx	pelvis_ty	pelvis_tz	hip_flexion_r	hip_adduction_r	hip_rotation_r	knee_angle_r	knee_add_r	knee_rot_r	ankle_angle_r	subtalar_angle_r	hip_flexion_l	hip_adduction_l	hip_rotation_l	knee_angle_l	knee_add_l	knee_rot_l	ankle_angle_l	subtalar_angle_l	lumbar_extension	lumbar_bending	lumbar_rotation
      0.00000000	      1.67230952	    -43.56219508	     70.71603007	      3.35007417	     -0.00666713	     -0.10454552	     37.21357640	     62.04828753	      6.30567522	    343.53461502	      0.00000000	      0.00000000	     61.53206441	    -59.96348279	    -61.38004213	    -13.15545751	    -26.69628710	   -268.87993322	      0.00000000	      0.00000000	     68.33806497	    146.75376109	      7.70114368	      3.74300086	   -115.62908855
      0.00500000	      3.57276894	    -44.68972619	     70.01093556	      3.34543593	     -0.01281037	     -0.10596754	     36.61872336	     62.37464216	      2.49364626	    343.67570176	      0.00000000	      0.00000000	     63.21052522	    -57.08314047	    -60.77215866	    -14.30557213	    -29.54326314	   -259.73993560	      0.00000000	      0.00000000	     65.56346224	    140.56256624	      4.91612521	      6.05836379	   -112.07152392
      0.01000000	      8.50627297	    -47.84183632	     68.01266816	      3.33288133	     -0.03096519	     -0.11000424	     35.53909914	     63.10653321	     -8.08607012	    343.99279391	      0.00000000	      0.00000000	     67.33104818	    -49.27945470	    -58.60611465	    -17.53237130	    -36.95819044	   -233.75667978	      0.00000000	      0.00000000	     58.13548163	    122.49080872	     -2.32908875	     12.46569478	   -102.56502999
      0.01500000	     14.57860823	    -52.41548014	     65.06867563	      3.31567311	     -0.06027600	     -0.11603646	     35.78885114	     63.63423275	    -23.18832413	    344.44634471	      0.00000000	      0.00000000	     71.70019442	    -38.72969575	    -54.10995933	    -22.24848622	    -45.98781559	   -194.71568580	      0.00000000	      0.00000000	     48.44336061	     94.19102095	    -11.32409381	     21.58243934	    -90.06890873
      0.02000000	     19.65507657	    -57.59001348	     61.70464719	      3.29730267	     -0.09935410	     -0.12320378	     39.55771277	     63.22761991	    -39.95311742	    345.53172601	      0.00000000	      0.00000000	     74.23095289	    -28.13599763	    -46.61553458	    -27.65017328	    -52.90204831	   -147.50638257	      0.00000000	      0.00000000	     39.70368297	     58.64716263	    -19.08698824	     31.64927516	    -78.11556236
      0.02500000	     22.15751421	    -62.44456340	     58.46090849	      3.28013577	     -0.14643992	     -0.13045978	     48.56031251	     61.22014971	    -55.67704441	    348.36084681	      0.00000000	      0.00000000	     74.46421476	    -19.88177914	    -35.98360171	    -32.85907228	    -54.43627564	    -96.79749358	      0.00000000	      0.00000000	     35.17446189	     20.04624408	    -23.54137725	     40.91731847	    -69.57697997
      0.03000000	     21.54732971	    -66.10677624	     55.69056095	      3.26475920	     -0.19938122	     -0.13651756	     63.28092425	     57.18578137	    -68.32624334	    354.18298365	      0.00000000	      0.00000000	     74.22021130	    -15.47771117	    -22.81865720	    -37.12800629	    -48.80185633	    -46.14145962	      0.00000000	      0.00000000	     37.21346089	    -16.70734355	    -24.16893302	     47.93862286	    -65.76293433
      0.03500000	     18.45980433	    -67.94421690	     53.50341537	      3.25012472	     -0.25535965	     -0.13999034	     82.52477729	     51.10745745	    -76.90624095	    363.54223589	      0.00000000	      0.00000000	     76.61703369	    -15.29597503	     -8.53925801	    -40.04663503	    -36.09360981	      2.23697558	      0.00000000	      0.00000000	     46.23858289	    -46.79656472	    -22.04807940	     51.79860191	    -66.12081748
      0.04000000	     14.39841350	    -67.64693607	     51.85211373	      3.23456195	     -0.31083360	     -0.13980302	    103.60921391	     43.34564515	    -81.65897294	    375.59302419	      0.00000000	      0.00000000	     84.05359268	    -18.64461469	      4.80678806	    -41.56726979	    -18.04173589	     47.11368477	      0.00000000	      0.00000000	     59.92635175	    -66.52547293	    -19.24949419	     52.18316177	    -68.85295206
      0.04500000	     11.08536605	    -65.10665306	     50.53935276	      3.21716298	     -0.36208371	     -0.13543241	    123.25067810	     34.32315441	    -83.74562526	    388.18839310	      0.00000000	      0.00000000	     96.85670175	    -24.31321680	     15.05764978	    -41.82892324	      2.52854461	     87.87835877	      0.00000000	      0.00000000	     73.12403311	    -74.33570999	    -17.90540641	     49.20090229	    -72.17671124
      0.05000000	      9.87804766	    -60.21791446	     49.09544255	      3.19861934	     -0.40612325	     -0.12669234	    138.63837926	     24.16364149	    -84.43237074	    398.80064622	      0.00000000	      0.00000000	    113.47190796	    -31.33270858	     20.49877485	    -40.94103437	     22.20987783	    124.39469046	      0.00000000	      0.00000000	     78.85056230	    -71.48040034	    -19.55630229	     43.09455463	    -75.27857002
      0.05500000	     11.50740317	    -52.80287557	     46.76101932	      3.18098723	     -0.44152378	     -0.11340810	    148.19243930	     12.57862095	    -84.39302498	    405.69213986	      0.00000000	      0.00000000	    131.56507554	    -39.43381224	     20.18587613	    -38.86381279	     37.61603893	    156.93972390	      0.00000000	      0.00000000	     70.34383717	    -62.07240542	    -24.98417316	     34.05958944	    -78.37925646
      0.06000000	     15.98002423	    -42.70270263	     42.72391744	      3.16664560	     -0.46895736	     -0.09544529	    151.98362684	     -0.99081960	    -83.61562608	    408.74112157	      0.00000000	      0.00000000	    149.07918715	    -48.98289602	     14.08740645	    -35.37627770	     46.26919273	    185.88847511	      0.00000000	      0.00000000	     43.59583542	    -52.39943125	    -34.15053209	     22.21514138	    -82.21505905
      0.06500000	     22.52509537	    -29.94924736	     36.48193480	      3.15713714	     -0.49122157	     -0.07313877	    151.81349111	    -17.12133785	    -81.77449581	    409.58411585	      0.00000000	      0.00000000	    164.77809094	    -60.50366611	      3.13207450	    -30.09152165	     47.47823157	    211.20551687	      0.00000000	      0.00000000	     -0.46389090	    -49.61223215	    -46.04582650	      7.68193325	    -87.45904576
      0.07000000	     29.80583039	    -14.96026571	     28.12752724	      3.15238660	     -0.51229127	     -0.04777845	    150.64244451	    -36.04960781	    -78.60733164	    410.86023992	      0.00000000	      0.00000000	    178.06037304	    -73.98290371	    -10.95530095	    -22.58534814	     42.65242285	    232.31395378	      0.00000000	      0.00000000	    -55.01787969	    -59.90768426	    -58.86942449	     -9.19145150	    -94.22771727
      0.07500000	     36.46054804	      1.33229593	     18.44577136	      3.15042794	     -0.53552693	     -0.02173095	    151.40342534	    -57.27716186	    -74.04705728	    414.78544707	      0.00000000	      0.00000000	    188.15683472	    -88.31545425	    -25.98119922	    -12.66310371	     34.82794736	    248.80245358	      0.00000000	      0.00000000	   -108.37497088	    -86.36519397	    -70.76231372	    -27.54361310	   -101.73360093
      0.08000000	     41.51915976	     17.59748616	      8.79965300	      3.14763841	     -0.56231463	      0.00195915	    156.04015451	    -79.47122283	    -68.23119001	    422.04620006	      0.00000000	      0.00000000	    193.72034427	   -101.46999265	    -39.37923089	     -0.56921472	     27.56452661	    261.67767142	      0.00000000	      0.00000000	   -147.07968708	   -127.15981658	    -80.50142645	    -45.97396696	   -108.55299758
      0.08500000	     44.40694592	     32.45388790	      0.78649359	      3.13945315	     -0.59207134	      0.02031542	    165.39482477	   -100.78298117	    -61.44150835	    431.83554560	      0.00000000	      0.00000000	    193.72559184	   -111.56474086	    -48.07102397	     12.99508662	     23.56670630	    274.19626494	      0.00000000	      0.00000000	   -160.18289623	   -175.41481245	    -87.64590394	    -62.83457488	   -113.73341774
      0.09000000	     44.94217448	     44.76208478	     -4.28280274	      3.12149197	     -0.62285866	      0.03119176	    179.44668606	   -119.22946906	    -53.83127513	    442.61148294	      0.00000000	      0.00000000	    188.71880370	   -118.02352326	    -48.86724194	     26.90600422	     23.64579036	    291.37207442	      0.00000000	      0.00000000	   -142.83863411	   -221.39645184	    -92.49645511	    -76.48539932	   -117.76125468
      0.09500000	     43.63364795	     53.68762638	     -5.81718188	      3.09090019	     -0.65169064	      0.03365404	    197.23877354	   -132.92520025	    -45.20214991	    452.69016340	      0.00000000	      0.00000000	    180.77505075	   -121.74658826	    -39.80211614	     39.67769613	     26.70143172	    318.10339215	      0.00000000	      0.00000000	    -97.54655551	   -256.31830285	    -96.21767296	    -85.34703341	   -122.23467753
      0.10000000	     41.86252739	     58.67414922	     -3.99802046	      3.04746138	     -0.67496274	      0.02777686	    216.74500529	   -140.35560944	    -35.26049724	    460.53603719	      0.00000000	      0.00000000	    172.31748440	   -124.19742031	    -21.54683240	     49.77199077	     30.84365214	    356.83443110	      0.00000000	      0.00000000	    -32.74888781	   -275.80826952	   -100.71853363	    -88.00617601	   -128.57479862
      0.10500000	     41.50841631	     59.51714597	      0.50138310	      2.99402051	     -0.68950922	      0.01416400	    235.22915204	   -140.79776396	    -24.09473985	    464.99863326	      0.00000000	      0.00000000	    165.07988841	   -126.15193282	      2.20540187	     56.17758390	     34.91842733	    405.93785732	      0.00000000	      0.00000000	     40.13532823	   -281.10117435	   -107.94737007	    -83.58093574	   -137.03245975
      0.11000000	     44.21349268	     56.56060688	      6.79954477	      2.93608112	     -0.69364622	     -0.00612105	    250.05535093	   -134.69607442	    -12.27872597	    465.48148262	      0.00000000	      0.00000000	    159.78079093	   -126.99417543	     25.57909561	     58.90177635	     39.28870273	    459.52122443	      0.00000000	      0.00000000	    109.96476626	   -277.41913783	   -119.01699210	    -72.23571622	   -146.57214141
      0.11500000	     50.72699475	     50.85448286	     13.87167091	      2.88065617	     -0.68740672	     -0.03077260	    259.58785923	   -123.69893864	     -0.45031697	    461.98088719	      0.00000000	      0.00000000	    156.42797036	   -125.07741810	     42.13162542	     58.96281335	     45.25057294	    508.73435448	      0.00000000	      0.00000000	    168.57383745	   -270.56846328	   -133.73404527	    -55.56504376	   -155.35726037
      0.12000000	     60.45776485	     44.02300116	     20.50132481	      2.83464757	     -0.67218493	     -0.05529068	    263.97621435	   -110.16602999	     11.33011730	    454.98817011	      0.00000000	      0.00000000	    154.93218653	   -118.74506595	     46.81622334	     57.80446961	     53.66078711	    544.16027672	      0.00000000	      0.00000000	    212.23518532	   -263.56424139	   -150.50689984	    -36.54305513	   -161.49295296
      0.12500000	     71.21506418	     37.73019268	     25.36166429	      2.80346757	     -0.65037383	     -0.07337723	    265.58234120	    -96.28101768	     23.93617848	    445.18208692	      0.00000000	      0.00000000	    155.47748592	   -106.99327655	     37.75544586	     56.45039019	     63.93193530	    558.38714264	      0.00000000	      0.00000000	    241.46729052	   -255.10277642	   -166.27418500	    -18.83857633	   -163.76185262
      0.13000000	     79.36133150	     32.97919624	     27.21514248	      2.79043054	     -0.62486115	     -0.07905486	    268.68836506	    -83.26737833	     38.93149051	    433.02066396	      0.00000000	      0.00000000	    158.37817538	    -89.45615610	     16.99827217	     54.83992028	     73.86855594	    547.69393071	      0.00000000	      0.00000000	    259.48609172	   -240.74481645	   -176.54959542	     -5.66392365	   -161.86104327
      0.13500000	     80.65981341	     29.71900244	     25.07496913	      2.79655664	     -0.59792443	     -0.06927614	    278.33915222	    -71.20795685	     57.83981900	    418.51147717	      0.00000000	      0.00000000	    163.57179901	    -66.28553718	    -10.30757880	     51.75346045	     80.18443646	    512.29276804	      0.00000000	      0.00000000	    270.16443212	   -216.01991487	   -176.16995216	      1.28452013	   -155.94819766
      0.14000000	     71.76087670	     27.01685823	     18.38767377	      2.82029117	     -0.56978102	     -0.04565895	    298.48852471	    -59.47816205	     81.23557987	    401.20592973	      0.00000000	      0.00000000	    169.98671003	    -38.33284799	    -38.08187931	     45.46753154	     79.58262662	    455.45795482	      0.00000000	      0.00000000	    276.34288964	   -179.49072705	   -161.06021631	      2.31762305	   -146.19767942
      0.14500000	     51.85182500	     23.59953280	      7.23370842	      2.85730803	     -0.53778712	     -0.01417975	    330.01016751	    -47.27133929	    108.12238578	    380.31706100	      0.00000000	      0.00000000	    175.26203610	     -7.56900471	    -61.80925495	     34.62868023	     69.94649721	    382.47534580	      0.00000000	      0.00000000	    279.03561060	   -133.95973714	   -130.44969536	     -0.43082646	   -132.99117147
      0.15000000	     23.65631688	     18.38482906	     -7.66270247	      2.90098363	     -0.49723007	      0.01746554	    369.57240346	    -33.81269966	    136.03739954	    354.98536302	      0.00000000	      0.00000000	    176.35219969	     22.65406427	    -80.12085563	     18.68150154	     50.97469406	    300.07721074	      0.00000000	      0.00000000	    277.76157244	    -85.30034940	    -88.19333531	     -3.74055556	   -117.28519173
      0.15500000	     -6.98920190	     10.76579988	    -25.02727331	      2.94402781	     -0.44368817	      0.04295712	    410.15818866	    -18.41063096	    161.67969146	    324.65481706	      0.00000000	      0.00000000	    170.93599071	     48.36665470	    -94.75468449	     -2.11339066	     24.34784454	    216.08977129	      0.00000000	      0.00000000	    271.77053207	    -39.76900151	    -42.03279605	     -4.28956357	   -100.52021237
      0.16000000	    -32.98097382	      0.62367489	    -43.03004920	      2.98083617	     -0.37545639	      0.05881830	    443.08664667	     -0.58974127	    181.58543014	    289.34706637	      0.00000000	      0.00000000	    158.88437703	     66.96938499	   -109.22124949	    -26.72607857	     -6.28130785	    138.51737693	      0.00000000	      0.00000000	    261.28733613	     -1.28929819	     -1.02011864	      0.49599478	    -84.28963280
      0.16500000	    -48.35518801	    -11.76919282	    -59.42350456	      3.00914877	     -0.29431073	      0.06432736	    460.73198148	     19.70766382	    192.81089491	    249.69595429	      0.00000000	      0.00000000	    142.73892132	     78.53251426	   -127.09069530	    -53.46497764	    -35.92393780	     73.80564267	      0.00000000	      0.00000000	    247.72917818	     29.63345731	     27.47684059	     11.89400815	    -70.24276481
      0.17000000	    -50.29318069	    -25.76395580	    -72.09926150	      3.03012757	     -0.20466286	      0.06084771	    459.06259515	     41.88497658	    193.64947130	    206.81360228	      0.00000000	      0.00000000	    126.51892184	     84.50837073	   -150.55888305	    -80.18517594	    -59.80584983	     24.98365770	      0.00000000	      0.00000000	    232.74005541	     54.51215823	     39.99324919	     29.58537985	    -60.08337896
      0.17500000	    -40.05977423	    -40.26975587	    -79.85130820	      3.04704636	     -0.11241764	      0.05110914	    439.15156964	     64.50701847	    184.18256142	    162.15049751	      0.00000000	      0.00000000	    113.50931108	     85.36150591	   -179.54582338	   -104.52898645	    -75.12017975	     -9.14809043	      0.00000000	      0.00000000	    216.99893745	     74.40503520	     37.88881660	     51.58495846	    -55.13069455
      0.18000000	    -22.47092052	    -53.82303888	    -82.86865322	      3.06322977	     -0.02394514	      0.03878707	    406.91416355	     85.49759245	    166.46863690	    117.37499513	      0.00000000	      0.00000000	    104.69609745	     80.17316559	   -211.57343987	   -124.30199640	    -81.95743178	    -33.16526226	      0.00000000	      0.00000000	    199.81347956	     88.90701358	     26.64033470	     74.56563284	    -55.43703051
      0.18500000	     -3.99624038	    -64.99007087	    -82.53949246	      3.08051034	      0.05542161	      0.02814325	    370.87441991	    102.88096686	    144.05026898	     74.06626765	      0.00000000	      0.00000000	     98.85058630	     68.39012428	   -242.65002206	   -138.06899205	    -82.86173788	    -52.97495002	      0.00000000	      0.00000000	    179.69572191	     97.25323632	     13.61158012	     94.79741469	    -59.35206281
      0.19000000	      9.65330827	    -72.98901541	    -80.55507264	      3.09943468	      0.12320142	      0.02297835	    338.82770892	    115.60152887	    120.58754163	     33.15693884	      0.00000000	      0.00000000	     93.87324927	     51.30090513	   -268.85712327	   -145.69466530	    -81.25456961	    -73.63175872	      0.00000000	      0.00000000	    155.41435157	    100.00714888	      5.32645537	    109.55273110	    -64.26366416
      0.19500000	     15.25753324	    -78.06063557	    -77.95971017	      3.12062602	      0.18053767	      0.02507114	    315.18065639	    123.71870101	     98.31008442	     -5.45663826	      0.00000000	      0.00000000	     88.28620829	     31.69948794	   -287.72728836	   -148.38609385	    -79.78236542	    -97.89514824	      0.00000000	      0.00000000	    126.75152190	     99.68396996	      5.61346271	    118.17641738	    -67.96390117
      0.20000000	     12.49584090	    -81.20315180	    -74.89304914	      3.14547603	      0.23114206	      0.03336542	    300.28209642	    127.86259360	     77.46167948	    -42.70850053	      0.00000000	      0.00000000	     81.90398065	     12.29379177	   -298.74275717	   -148.08625479	    -79.62039211	   -125.95410467	      0.00000000	      0.00000000	     94.44365034	     99.78408242	     15.16450241	    122.00529129	    -69.49895620
      0.20500000	      3.35626003	    -83.46908446	    -71.02629148	      3.17543872	      0.27945777	      0.04463015	    291.42486390	    128.56304919	     57.03329456	    -79.74349427	      0.00000000	      0.00000000	     75.46359546	     -5.64107873	   -303.14543475	   -146.54901778	    -80.66876890	   -156.24388288	      0.00000000	      0.00000000	     59.47446254	    102.96098878	     31.99678358	    123.26903410	    -69.11987003
      0.21000000	     -8.80605883	    -85.42213315	    -66.08742019	      3.21081512	      0.32949391	      0.05500732	    284.35864146	    126.07146245	     35.97198619	   -117.38973650	      0.00000000	      0.00000000	     69.74683829	    -22.32069311	   -303.51406662	   -144.66267727	    -81.89002069	   -186.78460811	      0.00000000	      0.00000000	     22.28999465	    109.62882954	     52.25226607	    123.91470128	    -67.75219976
      0.21500000	    -20.25991266	    -87.08306882	    -60.11195762	      3.25019499	      0.38434949	      0.06147613	    274.68473237	    120.69381427	     14.02981754	   -155.92463950	      0.00000000	      0.00000000	     64.92594579	    -38.30775945	   -303.14066339	   -142.40897527	    -81.66742027	   -216.18856915	      0.00000000	      0.00000000	    -17.61249439	    117.95753490	     71.28927381	    125.05022721	    -66.47232103
      0.22000000	    -27.85726556	    -88.16511441	    -53.50831291	      3.29095099	      0.44566665	      0.06271644	    259.04859293	    113.15855069	     -7.97561532	   -195.06172748	      0.00000000	      0.00000000	     60.51947352	    -53.14320583	   -305.10862023	   -139.35169610	    -78.54861111	   -243.80856788	      0.00000000	      0.00000000	    -61.46806633	    125.31053057	     84.99860266	    126.93106405	    -66.15069603
      0.22500000	    -29.79815499	    -88.27331034	    -47.00565992	      3.33041971	      0.51300349	      0.05921433	    235.99072409	    104.57943792	    -28.42070290	   -234.09923209	      0.00000000	      0.00000000	     55.78827481	    -64.93161467	   -311.31888898	   -135.13499359	    -72.07334277	   -269.30391810	      0.00000000	      0.00000000	   -110.52142498	    130.01379991	     90.93827670	    129.12876743	    -67.16275248
      0.23000000	    -25.97221708	    -87.03547025	    -41.43587459	      3.36701065	      0.58375413	      0.05276494	    206.20060480	     96.08752884	    -45.51222113	   -272.15113359	      0.00000000	      0.00000000	     50.14715700	    -71.37589379	   -321.91116798	   -129.66623307	    -63.01978324	   -292.25422033	      0.00000000	      0.00000000	   -165.33856894	    132.04424062	     88.87295794	    130.80305100	    -69.16638146
      0.23500000	    -17.76274882	    -84.30121423	    -37.45894474	      3.40057038	      0.65383502	      0.04581148	    172.09548420	     88.58076023	    -57.98002065	   -308.35620550	      0.00000000	      0.00000000	     43.31332957	    -71.33208768	   -335.34549929	   -123.14449019	    -53.07728041	   -312.10047352	      0.00000000	      0.00000000	   -225.43667223	    132.45395549	     80.58860484	    131.14797689	    -71.15120147
      0.24000000	     -7.44980922	    -80.36634374	    -35.42982423	      3.43193609	      0.71865881	      0.04085128	    136.96161781	     82.78347499	    -65.44717913	   -342.04767112	      0.00000000	      0.00000000	     35.19206658	    -65.31966553	   -349.06449425	   -116.09041573	    -44.34137347	   -328.32206782	      0.00000000	      0.00000000	   -289.02471990	    132.34890134	     69.17043230	    129.86346110	    -71.82753605
      0.24500000	      2.53058371	    -76.02961401	    -35.41155251	      3.46209806	      0.77391461	      0.03983268	    103.99506667	     79.37645985	    -68.37867136	   -372.89819732	      0.00000000	      0.00000000	     25.77113890	    -54.63916139	   -360.40648903	   -109.29420427	    -38.75618255	   -340.63411642	      0.00000000	      0.00000000	   -352.92620666	    132.11217486	     58.00482515	    127.38589198	    -70.17515120
      0.25000000	     10.25262474	    -72.41859953	    -37.15615428	      3.49143508	      0.81615939	      0.04356584	     75.47683277	     78.94331846	    -67.84936010	   -401.01345553	      0.00000000	      0.00000000	     15.23410355	    -40.19252088	   -367.37208332	   -103.67971294	    -37.54768307	   -349.01091135	      0.00000000	      0.00000000	   -413.11965566	    131.29515379	     49.74489497	    124.80076282	    -65.94173015
      0.25500000	     14.67739974	    -70.69768104	    -39.99859888	      3.51943086	      0.84331532	      0.05139114	     52.31562380	     81.77222264	    -65.32945205	   -426.93434606	      0.00000000	      0.00000000	      4.12143246	    -22.03236265	   -368.96733662	   -100.17383911	    -40.84051015	   -353.55422040	      0.00000000	      0.00000000	   -465.78501592	    129.23140645	     45.67248044	    123.53937434	    -59.86525519
      0.26000000	     15.62799537	    -71.76009153	    -42.87062107	      3.54507702	      0.85496855	      0.06136879	     34.13231037	     87.70160697	    -62.41229801	   -451.50613933	      0.00000000	      0.00000000	     -6.71419489	      0.26911867	   -365.15029816	    -99.51944203	    -47.65026657	   -354.41812867	      0.00000000	      0.00000000	   -508.16910545	    125.78066538	     45.80599321	    124.94419705	    -53.39938720
      0.26500000	     13.51104546	    -75.94542647	    -44.60671231	      3.56770762	      0.85236367	      0.07097612	     19.74758998	     96.08612995	    -60.42379740	   -475.59719798	      0.00000000	      0.00000000	    -16.28949779	     26.91698845	   -356.59094860	   -101.97801468	    -56.32780382	   -351.80567994	      0.00000000	      0.00000000	   -538.87725648	    121.53624623	     49.49207389	    129.78745674	    -48.02280542
      0.27000000	      9.03489802	    -82.87401279	    -44.41578819	      3.58757381	      0.83802114	      0.07798388	      7.73844014	    105.88938991	    -60.04992426	   -499.75428683	      0.00000000	      0.00000000	    -23.60760438	     57.33567120	   -344.33380444	   -107.12428748	    -65.35864914	   -345.79844436	      0.00000000	      0.00000000	   -557.67534979	    117.48380960	     55.89328655	    137.95108283	    -44.58447827
      0.27500000	      3.02549335	    -91.46064940	    -42.23589939	      3.60556878	      0.81501312	      0.08117501	     -3.13053876	    115.88462569	    -61.12757685	   -523.97061561	      0.00000000	      0.00000000	    -27.80130774	     89.95833903	   -329.40535506	   -113.89138510	    -74.11402167	   -336.08163637	      0.00000000	      0.00000000	   -565.05490931	    114.55167421	     64.12946228	    148.39807816	    -43.06348951
      0.28000000	     -3.72347496	   -100.01034078	    -38.77377654	      3.62239328	      0.78624951	      0.08066737	    -13.61774970	    124.77449654	    -62.68103341	   -547.67006058	      0.00000000	      0.00000000	    -28.49383129	    122.42379503	   -312.52520039	   -120.67559363	    -82.97557125	   -321.99068084	      0.00000000	      0.00000000	   -561.87036766	    113.31389931	     73.27013501	    159.26694430	    -42.71070343
      0.28500000	    -10.62066162	   -106.34786637	    -35.21235459	      3.63811067	      0.75414679	      0.07764650	    -23.88198497	    131.10594328	    -63.22602659	   -569.86808111	      0.00000000	      0.00000000	    -26.13719171	    152.24247358	   -294.04305131	   -125.36319026	    -92.69887761	   -302.99652224	      0.00000000	      0.00000000	   -549.17785429	    113.77187200	     82.44013005	    167.97751959	    -42.40566967
      0.29000000	    -17.37501661	   -108.16865325	    -32.72497087	      3.65242085	      0.72062394	      0.07358386	    -33.60609882	    133.26945594	    -61.23560708	   -589.43929349	      0.00000000	      0.00000000	    -21.91961447	    177.70483288	   -274.10769957	   -125.55432525	   -103.54309842	   -279.28300652	      0.00000000	      0.00000000	   -528.12709633	    115.11811158	     91.02441558	    171.63455038	    -41.17534866
      0.29500000	    -23.91153851	   -103.72530784	    -31.98221536	      3.66501937	      0.68706403	      0.06946819	    -42.32173309	    129.90124621	    -55.64444371	   -605.42185404	      0.00000000	      0.00000000	    -17.32945978	    198.39460990	   -252.95392351	   -119.23916871	   -114.71463449	   -252.00430006	      0.00000000	      0.00000000	   -499.83933559	    115.62834002	     98.75356047	    167.93840657	    -38.67263432
      0.30000000	    -30.16026267	    -92.54331836	    -32.86387769	      3.67545106	      0.65408986	      0.06561918	    -49.71072774	    120.49720004	    -46.27907552	   -617.20925300	      0.00000000	      0.00000000	    -13.73353351	    214.89108527	   -231.05622862	   -105.65794543	   -124.34904872	   -222.96262870	      0.00000000	      0.00000000	   -465.51409882	    112.97823663	    105.55399333	    156.16732505	    -35.25378924
      0.30500000	    -35.83896505	    -75.65048041	    -34.58244742	      3.68261312	      0.62147682	      0.06201971	    -55.73973841	    105.73961962	    -33.98022065	   -624.49005019	      0.00000000	      0.00000000	    -12.06913426	    228.05777706	   -209.04266527	    -85.73102688	   -130.13527603	   -193.81468551	      0.00000000	      0.00000000	   -427.00024347	    105.03962299	    111.19689978	    137.50019965	    -31.57599085
      0.31000000	    -40.35974052	    -55.12086710	    -36.17785880	      3.68464125	      0.58846162	      0.05862264	    -60.63224540	     87.26291972	    -20.29004366	   -627.00026750	      0.00000000	      0.00000000	    -12.69245342	    238.64911159	   -187.51009349	    -61.69587651	   -130.36299877	   -165.33802476	      0.00000000	      0.00000000	   -387.45432857	     90.73384496	    114.99382442	    114.44052879	    -28.04163468
      0.31500000	    -43.01818586	    -33.27076641	    -37.04275333	      3.67977315	      0.55407337	      0.05543068	    -64.68010509	     67.05636584	     -6.94716934	   -624.33786520	      0.00000000	      0.00000000	    -15.45001159	    247.29395766	   -166.86307435	    -36.21413371	   -124.73737031	   -137.25252593	      0.00000000	      0.00000000	   -351.13566891	     70.40455230	    115.97326285	     89.80183072	    -24.52060235
      0.32000000	    -43.37247703	    -12.03762306	    -37.14513807	      3.66773690	      0.51715943	      0.05253333	    -68.01064780	     46.93491804	      4.47257192	   -616.01759360	      0.00000000	      0.00000000	    -19.78149306	    254.35123297	   -147.27104231	    -11.57007878	   -114.42986050	   -108.62059245	      0.00000000	      0.00000000	   -321.79967003	     45.60972998	    113.51429515	     65.90690445	    -20.54848452
      0.32500000	    -41.49123262	      7.28876073	    -36.85866219	      3.65030950	      0.47645419	      0.05012985	    -70.47355279	     28.21920188	     12.70266983	   -601.67014253	      0.00000000	      0.00000000	    -24.75839242	    259.56683839	   -128.73596215	     10.71629050	   -101.29561808	    -78.39119376	      0.00000000	      0.00000000	   -300.22418213	     18.68604825	    107.82254544	     44.21940172	    -15.78540958
      0.33000000	    -37.98746254	     24.16026763	    -36.60238734	      3.63031134	      0.43095248	      0.04847909	    -71.59824229	     11.52626216	     16.91686464	   -581.20428538	      0.00000000	      0.00000000	    -29.31663975	    261.94186725	   -111.02987368	     29.97697631	    -86.66821093	    -45.65180493	      0.00000000	      0.00000000	   -282.29335110	     -7.58616075	     99.90291574	     25.23492877	    -10.28532700
      0.33500000	    -33.87952200	     38.67845840	    -36.62187212	      3.60993291	      0.38039283	      0.04785564	    -70.69001388	     -3.16204938	     16.95319469	   -554.98677204	      0.00000000	      0.00000000	    -32.70612786	    260.14695373	    -93.58312354	     46.24528673	    -70.71057481	     -9.71926128	      0.00000000	      0.00000000	   -259.48729042	    -30.29181901	     91.16564469	      8.65548278	     -4.36618532
      0.34000000	    -30.15155412	     51.18912806	    -37.00342339	      3.58998771	      0.32571863	      0.04856826	    -67.34855994	    -16.02061514	     13.39966356	   -524.08211002	      0.00000000	      0.00000000	    -34.74709502	    253.51004639	    -75.82682654	     59.81824216	    -53.10438122	     29.50086927	      0.00000000	      0.00000000	   -222.71225980	    -46.95120362	     82.81873848	     -6.04863698	      1.67393907
      0.34500000	    -27.16543150	     61.87248789	    -37.73310773	      3.57052767	      0.26923177	      0.05098371	    -62.11565427	    -26.96094022	      7.35629035	   -490.20357227	      0.00000000	      0.00000000	    -35.62076110	    242.81889582	    -57.84523779	     70.82779305	    -34.38791969	     71.08755743	      0.00000000	      0.00000000	   -167.67039651	    -56.27191825	     75.30579623	    -19.12944905	      7.65231919
      0.35000000	    -24.48309299	     70.75192342	    -38.68243826	      3.55170069	      0.21394586	      0.05547274	    -56.42464159	    -35.75057419	      0.06530743	   -455.08937032	      0.00000000	      0.00000000	    -35.41261307	    229.79599412	    -40.46665968	     79.21732089	    -16.36981111	    113.28489346	      0.00000000	      0.00000000	    -97.98424431	    -58.54794584	     68.20251686	    -30.62062793	     13.38771697
      0.35500000	    -21.28257017	     77.95022030	    -39.58811388	      3.53383250	      0.16237742	      0.06225849	    -51.75107340	    -42.39935249	     -7.35985008	   -419.70973521	      0.00000000	      0.00000000	    -33.87264860	    215.50016525	    -24.62107368	     84.99815854	     -1.21375158	    154.23648527	      0.00000000	      0.00000000	    -23.87996574	    -55.43051763	     60.62869452	    -40.69024043	     18.60047970
      0.36000000	    -16.91472523	     83.75516860	    -40.12230732	      3.51699435	      0.11568701	      0.07127003	    -48.81844050	    -47.26081837	    -14.01400914	   -384.02660826	      0.00000000	      0.00000000	    -30.58574433	    199.36068660	    -10.77860358	     88.41614261	      9.78936770	    192.46575379	      0.00000000	      0.00000000	     42.30565117	    -49.43862363	     51.78627037	    -49.70124565	     22.96972493
      0.36500000	    -11.18113359	     88.46606584	    -40.06731842	      3.50075455	      0.07360017	      0.08211767	    -47.47131627	    -50.80077178	    -19.07258715	   -347.44617403	      0.00000000	      0.00000000	    -25.29718033	    179.85432726	      1.03918264	     89.96503664	     16.81024117	    226.81841126	      0.00000000	      0.00000000	     90.90882124	    -43.54499100	     41.28597958	    -57.95882291	     26.31390388
      0.37000000	     -4.30875519	     92.27675475	    -39.49045007	      3.48431676	      0.03487480	      0.09419169	    -47.03529589	    -53.37547023	    -21.65582898	   -309.43894070	      0.00000000	      0.00000000	    -18.06318053	    156.12054047	     10.99819386	     90.33429658	     21.15473017	    256.39661318	      0.00000000	      0.00000000	    117.89144120	    -40.64805413	     29.21294926	    -65.52051572	     28.75525548
      0.37500000	      3.23674074	     95.30216781	    -38.78112539	      3.46697648	     -0.00205377	      0.10682702	    -46.77291532	    -55.20213386	    -20.92251761	   -269.89007809	      0.00000000	      0.00000000	     -9.18061821	    129.02875802	     19.29175151	     90.28169137	     24.26559800	    280.76170769	      0.00000000	      0.00000000	    125.19230940	    -42.77417629	     16.04337063	    -72.27417507	     30.70056054
      0.38000000	     10.95547335	     97.63058497	    -38.49825954	      3.44875851	     -0.03860565	      0.11946386	    -46.24405870	    -56.39389952	    -16.36858081	   -229.21716654	      0.00000000	      0.00000000	      0.94939972	    100.80417247	     26.06244501	     90.40415916	     26.75826408	    300.02122649	      0.00000000	      0.00000000	    118.80839917	    -50.36749743	      2.54831265	    -78.13215241	     32.59316947
      0.38500000	     18.43652036	     99.27577242	    -39.07942058	      3.43079386	     -0.07588226	      0.13171789	    -45.47753491	    -56.92976958	     -8.13706862	   -188.38253376	      0.00000000	      0.00000000	     11.91754990	     73.66210812	     31.36226976	     90.86601974	     28.17034618	    314.58643671	      0.00000000	      0.00000000	    105.85761056	    -62.18805227	    -10.31813931	    -83.05774120	     34.63833156
      0.39000000	     25.39109314	    100.09471304	    -40.57163899	      3.41494686	     -0.11458326	      0.14336459	    -44.88780365	    -56.64475848	      2.94649918	   -148.71668004	      0.00000000	      0.00000000	     23.31632639	     48.71814421	     35.25644248	     91.26537180	     27.53984946	    325.01039659	      0.00000000	      0.00000000	     92.25504200	    -75.99920014	    -21.65270136	    -86.91330699	     36.78420479
      0.39500000	     31.62048659	     99.82477800	    -42.58526390	      3.40282263	     -0.15498258	      0.15434667	    -44.95994818	    -55.34687962	     15.76686913	   -111.48245836	      0.00000000	      0.00000000	     34.64794339	     25.96795025	     38.07842356	     90.79923426	     24.31436943	    332.19036851	      0.00000000	      0.00000000	     81.90087678	    -89.64157918	    -30.86497018	    -89.40452815	     38.95927043
      0.40000000	     36.96126546	     98.25509494	    -44.54374215	      3.39483042	     -0.19708000	      0.16479197	    -45.86633757	    -52.98967468	     29.39097585	    -77.33885418	      0.00000000	      0.00000000	     45.26008516	      5.07089973	     40.56813278	     88.67976411	     18.79091461	    337.51616722	      0.00000000	      0.00000000	     76.91351290	   -101.75236644	    -37.76959755	    -90.25213408	     41.28619150
      0.40500000	     41.29723833	     95.37993178	    -46.08366529	      3.38988438	     -0.24072020	      0.17483157	    -47.29215370	    -49.73918975	     43.20162662	    -46.03866084	      0.00000000	      0.00000000	     54.49206785	    -13.80287596	     43.63577147	     84.56011184	     11.77579333	    342.53677018	      0.00000000	      0.00000000	     77.99380003	   -111.83811435	    -42.55606758	    -89.38730543	     44.10457147
      0.41000000	     44.65918261	     91.34496099	    -47.26578262	      3.38607075	     -0.28546410	      0.18417515	    -48.68510925	    -45.84750929	     56.76067336	    -16.68629422	      0.00000000	      0.00000000	     62.00309460	    -29.59329770	     47.88932225	     78.61393520	      4.02163030	    348.39450234	      0.00000000	      0.00000000	     84.64282667	   -120.00735101	    -45.74589089	    -86.89422918	     47.82181171
      0.41500000	     47.30953902	     86.18710857	    -48.35470728	      3.38204473	     -0.33042686	      0.19181751	    -49.80648402	    -41.42589048	     69.64201481	     11.51546230	      0.00000000	      0.00000000	     68.02850870	    -40.65104201	     53.30758338	     71.11569536	     -3.98572973	    355.50434082	      0.00000000	      0.00000000	     95.36626559	   -126.62794481	    -48.07104577	    -82.71661142	     52.62405314
      0.42000000	     49.71640612	     79.66535028	    -49.42484731	      3.37791256	     -0.37434768	      0.19624907	    -51.07660890	    -36.35087854	     81.38942149	     38.67408465	      0.00000000	      0.00000000	     73.29442495	    -45.53910332	     59.27448434	     61.96700782	    -12.00099004	    363.61128551	      0.00000000	      0.00000000	    107.98775521	   -132.07621632	    -50.26383478	    -76.49113875	     58.23514552
      0.42500000	     52.40883094	     71.42360282	    -50.26049382	      3.37465971	     -0.41590873	      0.19608485	    -53.34356439	    -30.40229144	     91.64977794	     64.29243094	      0.00000000	      0.00000000	     78.56026791	    -43.86442535	     64.91464790	     50.73807031	    -20.04765524	    372.07755410	      0.00000000	      0.00000000	    120.16215361	   -136.78667078	    -52.89385705	    -67.77476608	     64.03960738
      0.43000000	     55.81376583	     61.28547671	    -50.53804029	      3.37299459	     -0.45417094	      0.19066207	    -57.39382730	    -23.44140850	    100.21905928	     87.72023060	      0.00000000	      0.00000000	     84.01439707	    -36.84229208	     69.46278367	     37.08434463	    -28.34805848	    380.19620048	      0.00000000	      0.00000000	    129.96040827	   -141.44272693	    -56.34590549	    -56.42061106	     69.52583118
      0.43500000	     60.20820653	     49.32543487	    -49.94131446	      3.37295147	     -0.48886113	      0.18021153	    -63.76761514	    -15.41099523	    106.76259589	    108.38304646	      0.00000000	      0.00000000	     88.67639983	    -27.54760634	     72.40137927	     20.98878114	    -36.90873251	    387.39407967	      0.00000000	      0.00000000	    136.23322445	   -146.87766556	    -60.90718835	    -42.66071009	     74.61445979
      0.44000000	     65.71122459	     35.72981028	    -48.15060563	      3.37424671	     -0.52042541	      0.16566822	    -72.80698541	     -6.19766497	    110.56708832	    125.76238803	      0.00000000	      0.00000000	     89.83701660	    -20.81242637	     73.46372459	      2.69849973	    -45.10110239	    393.32575772	      0.00000000	      0.00000000	    138.67356038	   -153.71774694	    -66.76537861	    -26.88571001	     79.61558504
      0.44500000	     72.12021998	     20.73883515	    -44.90138176	      3.37661509	     -0.55008875	      0.14847812	    -84.47967046	      4.42788458	    110.78841076	    139.42501587	      0.00000000	      0.00000000	     82.82464865	    -22.66254931	     72.82246579	    -17.39567012	    -51.84439079	    397.95774473	      0.00000000	      0.00000000	    137.70626993	   -162.19437405	    -73.74273601	     -9.50436499	     84.94813587
      0.45000000	     78.70993677	      4.80073172	    -40.17897552	      3.37972166	     -0.57987588	      0.13046429	    -97.98398714	     16.64371662	    106.95434600	    149.23773742	      0.00000000	      0.00000000	     61.67000537	    -39.08159617	     71.38253487	    -38.74573439	    -56.34435105	    401.64739681	      0.00000000	      0.00000000	    134.26057303	   -172.15054420	    -81.02030383	      8.89854910	     90.86595017
      0.45500000	     84.31026909	    -11.19871073	    -34.43824562	      3.38272683	     -0.61224632	      0.11357786	   -111.50802183	     30.23877824	     99.15492661	    155.76161954	      0.00000000	      0.00000000	     21.07362379	    -73.97282967	     70.75777977	    -60.45806319	    -58.64604292	    405.06300138	      0.00000000	      0.00000000	    129.42357784	   -182.86992591	    -87.28761337	     27.28061358	     97.33917292
      0.46000000	     87.63819028	    -25.89166444	    -28.65144402	      3.38387194	     -0.64941049	      0.09952374	   -122.30028004	     44.35880711	     87.83882115	    160.67012036	      0.00000000	      0.00000000	    -40.49559864	   -126.83898043	     72.88825751	    -81.12901412	    -59.44899716	    408.93214362	      0.00000000	      0.00000000	    124.14928688	   -192.75879981	    -91.24014328	     44.09248695	    104.12358535
      0.46500000	     87.58552344	    -37.81184433	    -24.02619372	      3.38039694	     -0.69265426	      0.08938197	   -126.96954061	     57.64639179	     73.50597775	    166.96067396	      0.00000000	      0.00000000	   -117.72105468	   -191.59132032	     79.66293241	    -99.14360197	    -59.45030742	    413.89520679	      0.00000000	      0.00000000	    119.27983965	   -199.52345620	    -91.97813534	     57.72706984	    111.01155018
      0.47000000	     83.37488747	    -46.16535088	    -21.52009265	      3.36871806	     -0.74169305	      0.08345641	   -121.94665187	     68.86624761	     56.52450318	    178.93169614	      0.00000000	      0.00000000	   -197.51815993	   -257.88251527	     92.68749284	   -113.53522167	    -58.90708446	    420.59754374	      0.00000000	      0.00000000	    115.72754195	   -201.24339174	    -89.18387338	     67.35906137	    118.17585135
      0.47500000	     74.76029901	    -51.46344665	    -21.50711448	      3.34473783	     -0.79403190	      0.08160481	   -104.15325494	     77.62488708	     37.23338071	    201.89546801	      0.00000000	      0.00000000	   -261.99357324	   -314.65901421	    112.96501418	   -124.71446167	    -57.62610019	    429.70693915	      0.00000000	      0.00000000	    114.30099977	   -197.65266408	    -83.29942605	     73.56945357	    126.29255624
      0.48000000	     62.36412656	    -55.41523974	    -23.75432032	      3.30458460	     -0.84474936	      0.08375628	    -71.97465406	     84.55564751	     16.32879903	    241.21825571	      0.00000000	      0.00000000	   -294.62901228	   -353.79685643	    140.34926271	   -134.26362177	    -55.01476941	    441.56144286	      0.00000000	      0.00000000	    115.15894059	   -190.44000747	    -75.76692802	     78.15321196	    136.19620395
      0.48500000	     47.90049759	    -60.03712306	    -27.55221597	      3.24616956	     -0.88739383	      0.08984352	    -26.38811676	     90.76798414	     -4.75185696	    300.35370917	      0.00000000	      0.00000000	   -286.53641335	   -372.06102063	    173.08672473	   -143.81594089	    -50.00327671	    455.64565967	      0.00000000	      0.00000000	    117.52317989	   -182.24689803	    -68.98976002	     83.13855924	    148.24273149
      0.49000000	     33.88990133	    -66.50340423	    -31.86955394	      3.17115323	     -0.91612883	      0.09903094	     28.33685250	     96.98580311	    -23.67915484	    378.44707454	      0.00000000	      0.00000000	   -239.19155897	   -371.13532570	    207.97645985	   -153.74858248	    -41.06982869	    470.33407598	      0.00000000	      0.00000000	    119.99368721	   -175.14303972	    -65.62414087	     89.58937979	    161.76929955
      0.49500000	     22.84965995	    -74.42909757	    -35.62229808	      3.08587788	     -0.92807213	      0.10911295	     84.96533128	    103.03367803	    -37.29114486	    468.86949590	      0.00000000	      0.00000000	   -162.38172841	   -356.09223679	    241.25255982	   -162.51913421	    -26.64431186	    483.14945738	      0.00000000	      0.00000000	    121.20664683	   -169.55594260	    -67.43129554	     96.89605248	    175.05548898
      0.50000000	     16.41193932	    -82.08626738	    -38.08525788	      3.00001099	     -0.92424238	      0.11674752	    134.73854602	    108.06534533	    -42.00086582	    559.73951540	      0.00000000	      0.00000000	    -69.59010456	   -333.02422886	    269.73777796	   -167.18400948	     -5.85654519	    491.48750656	      0.00000000	      0.00000000	    120.49188733	   -164.11129996	    -74.49412919	    103.10099641	    186.04305172
      0.50500000	     14.79482368	    -87.47018454	    -39.15405640	      2.92353030	     -0.90843347	      0.11818421	    169.49747523	    111.24715094	    -35.06305868	    636.48287928	      0.00000000	      0.00000000	     25.95630295	   -306.52661787	    291.74905573	   -164.91290001	     20.84304512	    493.45934696	      0.00000000	      0.00000000	    118.28906435	   -156.30058353	    -85.25191483	    106.20005569	    193.43590641
      0.51000000	     16.75226313	    -89.46032906	    -39.14418727	      2.86427373	     -0.88470102	      0.10994158	    183.75515832	    112.12481616	    -16.68441603	    685.56743630	      0.00000000	      0.00000000	    113.51872424	   -277.35284157	    307.45369882	   -154.51543343	     51.69798561	    488.32690106	      0.00000000	      0.00000000	    116.07202378	   -143.57628295	    -97.04312913	    105.53615869	    197.25942847
      0.51500000	     19.95801433	    -88.24689257	    -38.25611254	      2.82735503	     -0.85484324	      0.08953437	    175.96227203	    110.30850909	      8.47630761	    698.02703037	      0.00000000	      0.00000000	    186.01008600	   -241.59915075	    318.59511881	   -136.97030915	     84.26187682	    476.26075855	      0.00000000	      0.00000000	    115.70073966	   -124.33624384	   -106.68634990	    102.21602210	    198.41191765
      0.52000000	     21.67232936	    -84.75567451	    -36.23128487	      2.81542714	     -0.81737442	      0.05668793	    148.65370803	    104.91506473	     32.25017908	    671.56454363	      0.00000000	      0.00000000	    240.42703341	   -193.30928176	    327.78706946	   -114.66782124	    116.11148731	    457.72243862	      0.00000000	      0.00000000	    118.51499625	    -98.43541321	   -110.98197542	     98.14188861	    197.74903732
      0.52500000	     19.46204349	    -79.48561374	    -32.57782094	      2.82821891	     -0.76897172	      0.01502552	    107.67895401	     94.46678246	     46.44309555	    610.77706759	      0.00000000	      0.00000000	    277.32397314	   -129.70951199	    337.71938595	    -89.87709906	    145.20651144	    433.05379243	      0.00000000	      0.00000000	    124.64942137	    -67.21055874	   -107.23033386	     94.17604666	    195.52751046
      0.53000000	     11.88570788	    -71.67879888	    -27.06103181	      2.86158630	     -0.70750681	     -0.02702884	     60.63440155	     77.53428154	     46.71141201	    525.59581832	      0.00000000	      0.00000000	    299.32693004	    -55.39078988	    350.37746169	    -63.49787467	    169.93528793	    402.53804055	      0.00000000	      0.00000000	    132.86074309	    -33.17453298	    -93.88895590	     88.76251639	    191.36259380
      0.53500000	     -0.81596758	    -59.65733440	    -19.75344826	      2.90775378	     -0.63396449	     -0.05813699	     14.50392008	     53.73195567	     34.15759799	    428.37058500	      0.00000000	      0.00000000	    309.41571326	     17.78131072	    366.18463594	    -35.02685893	    189.29009648	    366.69911998	      0.00000000	      0.00000000	    140.92647183	      0.45773986	    -71.40457149	     78.36083727	    184.37233714
      0.54000000	    -16.27394834	    -42.18743987	    -10.60984835	      2.95747229	     -0.55165745	     -0.06873060	    -26.74255660	     24.33551483	     13.87232984	    330.63275205	      0.00000000	      0.00000000	    310.08188511	     75.39425774	    383.30346346	     -3.68411028	    203.22634719	    326.48281583	      0.00000000	      0.00000000	    146.47664663	     30.38901701	    -42.84760820	     59.64186747	    173.46804456
      0.54500000	    -30.31920194	    -19.74144146	      0.62953243	      3.00286586	     -0.46404508	     -0.05533289	    -63.19961175	     -7.85718732	     -7.90854883	    240.83652300	      0.00000000	      0.00000000	    303.69304318	    107.27484086	    397.67716262	     30.27914953	    212.56673047	    283.19005978	      0.00000000	      0.00000000	    147.88843908	     54.12320749	    -13.66607010	     31.74453443	    157.94539658
      0.55000000	    -38.29536270	      5.33615720	     13.81936908	      3.03909581	     -0.37337152	     -0.02144826	    -97.99997927	    -39.23498130	    -25.92302695	    163.63490017	      0.00000000	      0.00000000	    293.10816125	    112.22573245	    404.19426788	     65.03743930	    218.16242419	    238.27021251	      0.00000000	      0.00000000	    144.80618382	     70.91376132	      9.75268738	     -3.05285588	    138.18455141
      0.55500000	    -36.89882681	     29.74122620	     27.76196453	      3.06414571	     -0.28084709	      0.02475013	   -134.83350426	    -66.29536191	    -36.71329808	    100.28720803	      0.00000000	      0.00000000	    281.42047914	     97.92494758	    398.74538301	     97.63057895	    220.06249034	    193.15677287	      0.00000000	      0.00000000	    138.11917582	     82.10325640	     22.26141719	    -40.35106182	    115.97272869
      0.56000000	    -25.66893496	     50.42726669	     40.38267012	      3.07778208	     -0.18752909	      0.07347201	   -175.44894537	    -86.52806045	    -38.92912663	     49.56212924	      0.00000000	      0.00000000	    270.79249261	     76.65459706	    380.26138303	    124.95807661	    217.55700117	    149.18471702	      0.00000000	      0.00000000	    129.45302506	     90.32759109	     21.91657341	    -75.25013172	     94.10402079
      0.56500000	     -7.41739148	     65.40485719	     49.71829691	      3.08126379	     -0.09485607	      0.11544999	   -218.38822802	    -99.00066352	    -33.62782408	      8.75335709	      0.00000000	      0.00000000	    261.24506700	     59.78106636	    351.63276432	    144.74218263	    210.03402747	    107.43928317	      0.00000000	      0.00000000	    120.25368701	     97.72824132	     10.87879557	   -103.55832327	     75.40675993
      0.57000000	     12.57617833	     73.98175111	     54.92720676	      3.07802076	     -0.00462541	      0.14332398	   -259.38325732	   -104.41561214	    -24.08578803	    -25.35356634	      0.00000000	      0.00000000	    250.42457619	     53.76244714	    318.93379247	    156.15244990	    197.83676226	     68.44634672	      0.00000000	      0.00000000	    110.94153213	    104.20909366	     -5.10260474	   -122.42789717	     61.76662510
      0.57500000	     28.34035048	     76.72521842	     56.58940459	      3.07388076	      0.08128642	      0.15281337	   -293.10180706	   -104.69110783	    -14.55566248	    -55.65319748	      0.00000000	      0.00000000	    234.87371431	     59.16745896	    289.18938259	    160.08263368	    182.43617105	     31.88281294	      0.00000000	      0.00000000	    100.93636353	    107.25082613	    -18.56716694	   -130.79925608	     53.63172226
      0.58000000	     35.35493684	     75.27386689	     56.23803324	      3.07554646	      0.16135917	      0.14347887	   -315.43163548	   -102.31423821	     -8.50339633	    -84.16054628	      0.00000000	      0.00000000	    211.99874950	     72.30007389	    267.67738071	    158.98376254	    165.91391682	     -3.36775482	      0.00000000	      0.00000000	     89.60821687	    103.61419840	    -23.07116327	   -129.70379698	     50.15632365
      0.58500000	     32.14504756	     71.87933072	     55.52187350	      3.08780566	      0.23491049	      0.11871035	   -325.18174458	    -99.64795708	     -7.42765695	   -111.81259154	      0.00000000	      0.00000000	    181.11813217	     87.72009889	    256.08361219	    156.05265243	    150.14461910	    -38.70441607	      0.00000000	      0.00000000	     77.26944787	     91.43908563	    -15.62192527	   -122.05997961	     49.84375858
      0.59000000	     20.53109947	     68.74238681	     55.38522563	      3.11141803	      0.30224766	      0.08510284	   -324.33138051	    -98.33193417	    -10.64756626	   -138.58150158	      0.00000000	      0.00000000	    143.09812868	    100.44489824	    252.34668487	    153.96604590	    136.00043674	    -75.14663073	      0.00000000	      0.00000000	     65.34865406	     71.22545702	      2.45568206	   -111.87042120	     51.29558220
      0.59500000	      4.50361618	     67.42074806	     55.63365480	      3.14327637	      0.36437187	      0.05138387	   -316.90736019	    -98.94223701	    -15.80825485	   -163.79989405	      0.00000000	      0.00000000	     99.54761235	    107.56589947	    252.00804746	    153.82083519	    122.93165559	   -112.96516749	      0.00000000	      0.00000000	     55.65261470	     45.53927947	     26.58488582	   -103.11920007	     53.69329618
      0.60000000	    -11.48921381	     68.43901175	     55.24470595	      3.17855694	      0.42262141	      0.02645101	   -307.41339299	   -100.97992863	    -19.94947791	   -186.65174177	      0.00000000	      0.00000000	     52.31307348	    108.98518330	    250.14627348	    154.85984545	    109.37687018	   -151.74870771	      0.00000000	      0.00000000	     49.48722937	     18.01909082	     51.06900873	    -98.61645107	     56.84413670
      0.60500000	    -23.97431585	     71.10965825	     53.31384740	      3.21303367	      0.47849477	      0.01637237	   -299.63054193	   -103.11820181	    -20.92857818	   -206.78582285	      0.00000000	      0.00000000	      3.04381774	    106.72720321	    243.05568335	    155.03008367	     93.96224446	   -190.67496937	      0.00000000	      0.00000000	     47.35288815	     -7.79542748	     71.11107659	    -99.02353689	     60.78325221
      0.61000000	    -31.21319998	     73.77404262	     49.82174545	      3.24418808	      0.53342726	      0.02191280	   -295.95410887	   -103.68529178	    -18.43966815	   -224.75585112	      0.00000000	      0.00000000	    -47.24850298	    103.06691045	    229.19896074	    152.02123228	     76.54261042	   -228.77289007	      0.00000000	      0.00000000	     48.99557671	    -29.39185590	     84.06301559	   -102.66381243	     65.27459239
      0.61500000	    -33.22385998	     74.66572940	     45.48833819	      3.27135009	      0.58838476	      0.03876748	   -297.15527898	   -101.42562558	    -13.83598694	   -241.79216145	      0.00000000	      0.00000000	    -98.13732311	     98.95997281	    209.12067073	    144.40568065	     58.14728487	   -265.24001149	      0.00000000	      0.00000000	     53.38136975	    -45.74182942	     89.68286888	   -106.65073114	     69.76262968
      0.62000000	    -31.19154485	     72.98700332	     41.03705442	      3.29557971	      0.64352485	      0.06037928	   -302.57689033	    -96.28760882	     -9.08491037	   -258.95243593	      0.00000000	      0.00000000	   -149.22803114	     94.04737825	    184.45312549	    132.48921441	     40.13798536	   -299.82855564	      0.00000000	      0.00000000	     58.68428415	    -57.39397521	     89.48296233	   -108.76113049	     73.73535573
      0.62500000	    -26.63613784	     69.39457016	     36.80843642	      3.31910191	      0.69813735	      0.08091878	   -310.72725916	    -89.69145617	     -5.96324205	   -276.40643295	      0.00000000	      0.00000000	   -199.83516656	     87.93357205	    156.80879113	    118.43113145	     23.61825657	   -333.00504511	      0.00000000	      0.00000000	     62.49008077	    -66.26030765	     85.63818990	   -108.66111041	     76.87510849
      0.63000000	    -20.82029632	     65.59055889	     32.96081133	      3.34394386	      0.75070863	      0.09673246	   -319.92965975	    -83.98835633	     -5.77471357	   -293.39679742	      0.00000000	      0.00000000	   -249.21323153	     81.45661498	    127.35809739	    105.44813966	      9.40312334	   -365.64152226	      0.00000000	      0.00000000	     62.30590511	    -74.75541137	     80.10265654	   -107.74173038	     78.84457952
      0.63500000	    -14.66089596	     63.39205048	     29.68439399	      3.37057890	      0.79893497	      0.10650307	   -328.66332467	    -81.35592065	     -9.05239474	   -308.75337346	      0.00000000	      0.00000000	   -296.73862509	     76.90882185	     97.14431506	     96.41723603	     -1.92003155	   -398.40619883	      0.00000000	      0.00000000	     56.44715444	    -84.21199735	     74.31089210	   -107.98425402	     79.20104424
      0.64000000	     -8.88936792	     63.88491716	     27.09635414	      3.39781009	      0.83996763	      0.11085349	   -335.72001825	    -82.79287080	    -15.29016645	   -321.55826480	      0.00000000	      0.00000000	   -341.59453759	     77.05886966	     67.41251051	     92.67725414	    -10.11398203	   -431.32723666	      0.00000000	      0.00000000	     45.01689342	    -93.61717041	     69.25341165	   -110.78906697	     77.66211391
      0.64500000	     -4.02186974	     67.15293935	     25.10961833	      3.42396050	      0.87119334	      0.11160125	   -340.48897186	    -87.90758028	    -23.32863288	   -331.56836227	      0.00000000	      0.00000000	   -382.51891995	     83.74883198	     39.32513032	     93.82990234	    -15.44949825	   -463.90262810	      0.00000000	      0.00000000	     30.11408307	   -100.05217969	     65.48170797	   -116.49018689	     74.36128955
      0.65000000	     -0.23302901	     72.57431068	     23.56717930	      3.44821168	      0.89106435	      0.11077088	   -343.11284138	    -95.48215125	    -32.29063707	   -339.14714171	      0.00000000	      0.00000000	   -418.22083933	     97.06759130	     13.46858886	     98.45930801	    -18.69007331	   -495.58429734	      0.00000000	      0.00000000	     14.64464417	   -100.69754563	     63.10076615	   -124.55426831	     69.74291676
      0.65500000	      2.42087277	     79.18596498	     22.50953466	      3.47099869	      0.89913427	      0.10979133	   -344.00751195	   -104.04490348	    -42.08022322	   -344.77832677	      0.00000000	      0.00000000	   -448.00150228	    115.46332671	     -9.97439907	    104.88281314	    -20.79630925	   -526.04815372	      0.00000000	      0.00000000	      0.45571752	    -94.51872318	     62.14170417	   -133.91173556	     64.21528387
      0.66000000	      3.54566336	     85.80184095	     22.28832571	      3.49340204	      0.89539481	      0.10930703	   -343.06203312	   -111.97629447	    -52.94769606	   -348.57731605	      0.00000000	      0.00000000	   -471.67949506	    136.29356968	    -30.50114201	    111.40967062	    -22.46352849	   -554.98998784	      0.00000000	      0.00000000	    -12.62620057	    -82.15883314	     63.09361768	   -143.11624764	     57.91746346
      0.66500000	      2.37546432	     91.05113670	     23.42242519	      3.51610721	      0.87996632	      0.10955650	   -339.44993387	   -117.44360874	    -64.74500546	   -350.18692805	      0.00000000	      0.00000000	   -488.88012692	    156.19979608	    -47.03440397	    116.35569719	    -23.84568403	   -581.79568108	      0.00000000	      0.00000000	    -26.12792118	    -64.69152822	     66.81953892	   -150.49539556	     50.74615975
      0.67000000	     -1.66232314	     93.56628644	     26.27354901	      3.53843868	      0.85361046	      0.11078011	   -332.22622214	   -118.61844052	    -76.63086108	   -348.94761012	      0.00000000	      0.00000000	   -498.75295532	    171.52696335	    -58.54355313	    118.18419093	    -24.67468509	   -605.51493321	      0.00000000	      0.00000000	    -41.37398861	    -42.77270288	     73.74114518	   -154.44659540	     42.57477531
      0.67500000	     -8.36785462	     92.34249011	     30.70069359	      3.55816761	      0.81831994	      0.11315513	   -320.96998452	   -114.25454210	    -87.29521348	   -344.02202579	      0.00000000	      0.00000000	   -500.60447663	    179.25965253	    -64.89030107	    115.85562421	    -24.59348028	   -625.22121449	      0.00000000	      0.00000000	    -58.32513830	    -16.61349370	     83.16283118	   -153.84383620	     33.55460743
      0.68000000	    -16.69930914	     87.14260566	     35.91858060	      3.57277595	      0.77724642	      0.11636225	   -305.99725256	   -104.32244475	    -95.43715488	   -334.53854335	      0.00000000	      0.00000000	   -494.59843400	    177.93560873	    -67.19248337	    109.23983594	    -23.42025609	   -640.51429070	      0.00000000	      0.00000000	    -75.52719170	     13.72265999	     93.44156320	   -148.46172705	     24.27850360
      0.68500000	    -25.15606086	     78.68505914	     40.74783895	      3.58147405	      0.73404257	      0.11940226	   -288.27097598	    -90.21534137	   -100.36484039	   -319.90583475	      0.00000000	      0.00000000	   -481.75058266	    167.68465412	    -67.54407982	     99.27838704	    -21.23347561	   -651.74247694	      0.00000000	      0.00000000	    -90.87750829	     48.05242511	    102.74521228	   -139.17902613	     15.58832978
      0.69000000	    -32.29618588	     68.31804005	     44.17306776	      3.58593705	      0.69192006	      0.12110729	   -269.11240959	    -74.17488473	   -102.46144046	   -300.06291224	      0.00000000	      0.00000000	   -463.56982118	    149.62641836	    -68.22796732	     87.57268703	    -18.32900835	   -659.64649639	      0.00000000	      0.00000000	   -102.40538872	     85.91438877	    109.70873430	   -127.60442458	      8.14303615
      0.69500000	    -37.18060071	     57.25342353	     45.83192005	      3.58875207	      0.65259433	      0.12104275	   -249.70036847	    -58.13950307	   -102.95390552	   -275.42636628	      0.00000000	      0.00000000	   -441.88261170	    125.34881859	    -70.70993600	     75.48641957	    -15.18178037	   -664.61154092	      0.00000000	      0.00000000	   -108.64243162	    126.58142877	    113.67912370	   -115.18038657	      2.09758323
      0.70000000	    -39.62239363	     45.94620859	     46.12177846	      3.59099646	      0.61558327	      0.11989820	   -230.58535440	    -42.82722724	   -102.90211976	   -246.65280375	      0.00000000	      0.00000000	   -418.69586284	     96.62311890	    -74.94836234	     63.44032096	    -12.42754552	   -666.14173832	      0.00000000	      0.00000000	   -108.68190124	    169.28462781	    114.66653010	   -102.46230809	     -2.92711544
      0.70500000	    -40.12024547	     34.12937530	     45.92543353	      3.59117298	      0.57851667	      0.11889142	   -211.57142544	    -27.77672886	   -102.30723851	   -214.36905440	      0.00000000	      0.00000000	   -395.72655165	     65.30132362	    -79.52259732	     51.01319098	    -10.74101655	   -663.01284796	      0.00000000	      0.00000000	   -102.12146852	    213.49014373	    113.12179001	    -89.16795967	     -7.60953355
      0.71000000	    -39.49387352	     21.37353356	     46.13774695	      3.58620459	      0.53841946	      0.11886545	   -192.01757252	    -12.21915926	   -100.12666656	   -178.89303793	      0.00000000	      0.00000000	   -373.55995503	     33.42814495	    -82.48735497	     37.65177026	    -10.68715913	   -653.90718499	      0.00000000	      0.00000000	    -89.03239456	    258.92900304	    109.61544151	    -74.82483860	    -12.52278480
      0.71500000	    -38.46221270	      7.63581545	     47.22063032	      3.57338816	      0.49308722	      0.11999071	   -171.28395412	      4.02689937	    -94.89606456	   -140.07837223	      0.00000000	      0.00000000	   -350.76247458	      3.35352673	    -82.31076987	     23.28756815	    -12.73042713	   -637.97911831	      0.00000000	      0.00000000	    -70.00264091	    305.27611797	    104.61035788	    -59.39581403	    -17.79135893
      0.72000000	    -37.42966014	     -6.57198299	     49.02834421	      3.55183596	      0.44175900	      0.12198204	   -149.03404721	     20.28082755	    -85.28844306	    -97.45879651	      0.00000000	      0.00000000	   -323.52176425	    -22.42381902	    -78.36658614	      8.47851354	    -17.25386726	   -615.08189412	      0.00000000	      0.00000000	    -46.18167795	    351.64761028	     98.46416097	    -43.45373752	    -23.07372513
      0.72500000	    -36.56300134	    -20.37720135	     51.00677027	      3.52278303	      0.38500278	      0.12423402	   -125.27540063	     35.35024046	    -70.44719371	    -50.66051499	      0.00000000	      0.00000000	   -286.45934889	    -41.68646921	    -70.90298678	     -5.80433222	    -24.37148289	   -585.76797989	      0.00000000	      0.00000000	    -19.34447489	    396.14369645	     91.59302509	    -27.94323248	    -27.85080132
      0.73000000	    -36.00892144	    -32.83887179	     52.59525479	      3.48904028	      0.32421737	      0.12584301	   -100.24898362	     48.07681377	    -50.22875697	      0.07896118	      0.00000000	      0.00000000	   -234.91388274	    -53.06833480	    -60.74126857	    -18.45931807	    -33.69913773	   -551.24900927	      0.00000000	      0.00000000	      8.02219061	    435.63430516	     84.62604308	    -13.88136085	    -31.76075952
      0.73500000	    -35.96677578	    -43.14088279	     53.51573926	      3.45410286	      0.26117352	      0.12577586	    -74.40329688	     57.68225035	    -25.43106790	     53.50415280	      0.00000000	      0.00000000	   -168.01368217	    -56.55034830	    -49.03134630	    -28.45081792	    -44.32978358	   -513.31458508	      0.00000000	      0.00000000	     32.95183371	    465.97553467	     78.33420272	     -2.18887967	    -34.76806928
      0.74000000	    -36.48458655	    -50.72240436	     53.78461395	      3.42116946	      0.19777051	      0.12307239	    -48.50622067	     63.85425929	      2.04401215	    107.35112238	      0.00000000	      0.00000000	    -90.74435106	    -53.60883103	    -37.15265902	    -34.97380300	    -54.98029158	   -474.02821397	      0.00000000	      0.00000000	     52.80237719	    482.79411223	     73.23228801	      6.50410441	    -37.10411951
      0.74500000	    -37.18634416	    -55.42866794	     53.55608384	      3.39222941	      0.13595501	      0.11691809	    -23.67707739	     66.73065380	     29.31872255	    158.92005633	      0.00000000	      0.00000000	    -13.20380566	    -46.82340882	    -26.56847348	    -37.66436136	    -64.20238544	   -435.15120497	      0.00000000	      0.00000000	     66.13118840	    482.75384430	     69.11034122	     12.16878453	    -39.09881487
      0.75000000	    -37.25934228	    -57.61277413	     53.00191492	      3.36757487	      0.07757169	      0.10673609	     -1.14265367	     66.85463900	     53.10181882	    205.96157611	      0.00000000	      0.00000000	     53.11050170	    -38.97181930	    -18.46669446	    -36.77573608	    -70.67626238	   -397.54151822	      0.00000000	      0.00000000	     72.87190101	    464.73319419	     64.95407417	     15.56729002	    -41.11591012
      0.75500000	    -35.79029993	    -58.07298343	     52.29443919	      3.34609670	      0.02391592	      0.09239179	     18.19132457	     65.06228461	     70.51855605	    247.34828096	      0.00000000	      0.00000000	     99.97895899	    -32.04850581	    -13.30280266	    -33.16876831	    -73.58626725	   -360.87277699	      0.00000000	      0.00000000	     73.78723994	    430.13962719	     59.43117175	     18.07254352	    -43.57561303
      0.76000000	    -32.22828352	    -57.81852417	     51.61417308	      3.32625518	     -0.02481255	      0.07434724	     34.06192301	     62.28590722	     79.88948712	    283.12207571	      0.00000000	      0.00000000	    125.33967986	    -26.76174245	    -10.55813305	    -28.07181795	    -72.97060309	   -323.85146000	      0.00000000	      0.00000000	     69.88869227	    382.26852584	     51.63437408	     21.16260460	    -46.79496544
      0.76500000	    -26.66849480	    -57.77620903	     51.12130503	      3.30701691	     -0.06962530	      0.05361329	     46.89528095	     59.31519639	     81.11023650	    314.00585338	      0.00000000	      0.00000000	    132.91401012	    -22.55361541	     -8.89263623	    -22.73626682	    -69.86636440	   -284.79355255	      0.00000000	      0.00000000	     62.35469944	    325.32971554	     41.57305565	     25.88039104	    -50.63847492
      0.77000000	    -19.75628045	    -58.57063520	     50.90625851	      3.28803621	     -0.11221458	      0.03153010	     57.57058879	     56.60576112	     75.38393234	    340.81509837	      0.00000000	      0.00000000	    129.31357800	    -17.97458212	     -6.67248016	    -18.16723620	    -65.99727376	   -242.27913001	      0.00000000	      0.00000000	     52.78844321	    263.60663275	     30.06882686	     32.55360408	    -54.41822961
      0.77500000	    -12.26596047	    -60.41367167	     50.96230041	      3.26925952	     -0.15411032	      0.00949656	     66.96014623	     54.21432038	     64.38834862	    364.05420376	      0.00000000	      0.00000000	    120.72286098	    -11.53708590	     -2.71981907	    -14.97239011	    -62.96206579	   -195.71906921	      0.00000000	      0.00000000	     43.27499336	    200.94018598	     18.15516898	     40.82481554	    -57.29572577
      0.78000000	     -4.76376963	    -63.09524284	     51.22533978	      3.25072363	     -0.19616427	     -0.01128120	     75.56110064	     51.88644882	     49.44869596	    383.76376551	      0.00000000	      0.00000000	    111.06006979	     -2.80187444	      3.18616499	    -13.29795542	    -61.35453332	   -145.65565413	      0.00000000	      0.00000000	     36.02529262	    140.66011498	      6.59379346	     49.85524071	    -58.84308682
      0.78500000	      2.31954425	    -66.10123780	     51.65142256	      3.23264060	     -0.23873900	     -0.02995873	     83.57412405	     49.26774377	     31.49022498	    399.66213307	      0.00000000	      0.00000000	    102.18599870	      7.20834354	     10.48820325	    -12.89324249	    -60.36132955	    -93.59625305	      0.00000000	      0.00000000	     32.89983954	     85.65968341	     -4.04986629	     58.61088755	    -59.29646086
      0.79000000	      8.48088106	    -68.83584600	     52.20669924	      3.21530860	     -0.28215221	     -0.04600937	     91.20511115	     46.12395131	     11.75992081	    411.46451805	      0.00000000	      0.00000000	     95.12816124	     16.70447286	     18.38564756	    -13.32764917	    -58.06537020	    -41.50165761	      0.00000000	      0.00000000	     35.07328428	     38.16779761	    -13.15355723	     66.18382351	    -59.35269892
      0.79500000	     13.23909169	    -70.83606167	     52.72404617	      3.19889814	     -0.32662378	     -0.05892861	     98.68622610	     42.41511542	     -7.67101855	    419.08502431	      0.00000000	      0.00000000	     90.80014069	     24.30985542	     26.07831644	    -14.26909362	    -52.29913713	      8.70059029	      0.00000000	      0.00000000	     42.85610728	     -0.58920418	    -20.15667340	     72.03887404	    -59.66516593
      0.80000000	     16.45770687	    -71.81415707	     52.76596764	      3.18352989	     -0.37177248	     -0.06794876	    106.02050313	     38.11815860	    -24.30182389	    422.67633291	      0.00000000	      0.00000000	     89.91167363	     29.79949190	     32.65573773	    -15.61562282	    -41.62464380	     55.36518048	      0.00000000	      0.00000000	     55.72804690	    -30.29188585	    -24.92564668	     76.00660756	    -60.42822513
      0.80500000	     18.57796971	    -71.42924245	     51.67459970	      3.16962990	     -0.41627382	     -0.07213395	    112.75222629	     32.83892286	    -36.20218307	    422.70465171	      0.00000000	      0.00000000	     92.86176071	     33.97069961	     36.92790142	    -17.27935570	    -25.96916656	     97.14743358	      0.00000000	      0.00000000	     72.45684284	    -51.02161793	    -28.00538068	     77.93315794	    -61.38603704
      0.81000000	     20.65564669	    -68.96949137	     48.83582557	      3.15808489	     -0.45795929	     -0.07080614	    117.86808435	     25.51483924	    -42.93775481	    420.02881321	      0.00000000	      0.00000000	     99.95297285	     37.86657268	     37.34072152	    -18.74331820	     -6.63380885	    132.91195336	      0.00000000	      0.00000000	     90.86343825	    -62.99464367	    -30.70489753	     77.21718373	    -62.17698080
      0.81500000	     24.10687670	    -63.35960338	     43.99088092	      3.14992728	     -0.49448393	     -0.06385619	    119.99692278	     14.61758621	    -45.79391696	    415.81324468	      0.00000000	      0.00000000	    111.55271364	     41.97967313	     32.18423257	    -18.86951694	     14.25669889	    161.72277741	      0.00000000	      0.00000000	    107.25052873	    -66.96254850	    -34.87177587	     72.71075423	    -62.65668152
      0.82000000	     30.06716944	    -53.68149798	     37.36370514	      3.14584828	     -0.52457596	     -0.05172724	    118.10802468	     -1.09831570	    -47.04006336	    411.32261797	      0.00000000	      0.00000000	    127.91269605	     45.94551974	     20.29493271	    -16.29107358	     34.48795240	    182.99431683	      0.00000000	      0.00000000	    116.16051021	    -64.99949647	    -42.09838713	     63.25645429	    -62.97292331
      0.82500000	     38.71349950	    -39.84264668	     29.50612327	      3.14590011	     -0.54902045	     -0.03525018	    112.32136587	    -21.81697617	    -48.70565161	    407.70621558	      0.00000000	      0.00000000	    148.60740308	     48.66528324	      1.83280559	    -10.13167078	     52.25931835	    196.59849599	      0.00000000	      0.00000000	    110.90119069	    -61.05942181	    -52.76329942	     48.52873944	    -63.40729295
      0.83000000	     49.14671788	    -22.85121758	     21.02050511	      3.14933839	     -0.57026833	     -0.01551605	    104.09492759	    -46.39457642	    -51.69169399	    405.74113584	      0.00000000	      0.00000000	    171.72195037	     48.47020564	    -21.60450999	     -0.47587379	     66.28747815	    202.73597437	      0.00000000	      0.00000000	     84.81798324	    -60.81198547	    -65.79773591	     29.51525791	    -64.14476173
      0.83500000	     59.90932836	     -4.58322045	     12.43648968	      3.15448583	     -0.59093472	      0.00619761	     95.65105644	    -72.62237888	    -55.67594981	    405.57170772	      0.00000000	      0.00000000	    193.38862329	     43.25479688	    -47.53631829	     11.67153630	     75.69928630	    201.85500600	      0.00000000	      0.00000000	     33.38452294	    -70.60514108	    -79.37727686	      8.35817744	    -65.16070282
      0.84000000	     69.60967099	     12.73563403	      4.30467826	      3.15875188	     -0.61264037	      0.02845203	     89.20431302	    -97.78921979	    -59.68849596	    406.68653444	      0.00000000	      0.00000000	    208.63235380	     30.89469819	    -73.10311112	     24.80477161	     80.03205269	    195.10915403	      0.00000000	      0.00000000	    -42.89505559	    -95.84319648	    -91.82082949	    -12.25023715	    -66.35242513
      0.84500000	     77.19246601	     27.16117085	     -2.71589306	      3.15881060	     -0.63601487	      0.04959703	     86.55446330	   -119.45277797	    -62.81544205	    408.33691086	      0.00000000	      0.00000000	    213.64460250	     10.13740348	    -95.07985697	     37.51090116	     79.40528061	    185.34031618	      0.00000000	      0.00000000	   -135.79699026	   -139.42018308	   -102.04226150	    -29.85865329	    -67.85977164
      0.85000000	     81.87269415	     37.64076175	     -7.98183952	      3.15067718	     -0.66132497	      0.06779494	     89.16310278	   -136.27771523	    -64.51532930	    410.25954891	      0.00000000	      0.00000000	    207.90519398	    -18.42589879	   -109.67098365	     49.01970382	     74.60695937	    177.92873056	      0.00000000	      0.00000000	   -229.01594269	   -200.78910802	   -109.55872222	    -43.02940728	    -70.27281736
      0.85500000	     82.97625058	     44.40059805	    -11.15202235	      3.12982507	     -0.68896659	      0.08141660	     98.45547411	   -148.57001946	    -64.47504811	    413.21692702	      0.00000000	      0.00000000	    194.35736171	    -52.12640840	   -112.58945838	     59.45498319	     66.86708530	    180.65468869	      0.00000000	      0.00000000	   -301.58413372	   -275.74054877	   -114.30053144	    -51.87107414	    -74.42372147
      0.86000000	     79.92923528	     48.82578447	    -12.45476327	      3.09193559	     -0.71951182	      0.08983404	    115.88241619	   -158.01487273	    -62.19948411	    418.82726832	      0.00000000	      0.00000000	    177.66257965	    -87.18337413	    -99.75038468	     69.53379189	     57.45341205	    202.13471988	      0.00000000	      0.00000000	   -334.04520441	   -356.56448894	   -116.40092220	    -57.96355516	    -80.81173925
      0.86500000	     72.67480387	     52.63054779	    -12.82663514	      3.03439759	     -0.75294429	      0.09420009	    142.26972994	   -166.38374447	    -56.52378363	    428.54140170	      0.00000000	      0.00000000	    161.98228465	   -120.38496129	    -68.76678595	     79.62696804	     47.40604903	    249.18537968	      0.00000000	      0.00000000	   -314.50633885	   -432.54781917	   -116.29754757	    -63.35161761	    -89.06067943
      0.87000000	     62.37153660	     56.71582406	    -13.79056367	      2.95797427	     -0.78730593	      0.09750964	    176.63915932	   -173.91315405	    -45.47079647	    442.31808703	      0.00000000	      0.00000000	    149.56092869	   -150.26508846	    -20.88955226	     88.80499112	     37.57793172	    323.91939230	      0.00000000	      0.00000000	   -242.28546277	   -491.53182659	   -115.16379459	    -69.08257861	    -97.80882435
      0.87500000	     51.50614891	     60.66093562	    -16.86032708	      2.86799931	     -0.81818332	      0.10345104	    215.60356878	   -178.77379440	    -27.03569126	    457.95258978	      0.00000000	      0.00000000	    140.55388639	   -176.81639717	     37.83105537	     95.01342159	     29.01040164	    421.33798952	      0.00000000	      0.00000000	   -128.61069416	   -523.19964248	   -114.87508456	    -74.52585309	   -105.10890427
      0.88000000	     42.93694879	     63.27911637	    -22.59200385	      2.77459502	     -0.83967038	      0.11457496	    254.07851932	   -178.18242657	     -0.73191800	    471.48337029	      0.00000000	      0.00000000	    133.79548390	   -200.12548713	     97.19394557	     96.54606654	     23.40193291	    528.40106552	      0.00000000	      0.00000000	      5.68429880	   -522.82348172	   -117.04717347	    -78.07617762	   -109.14092923
      0.88500000	     38.62240395	     63.63625326	    -29.91709200	      2.69137960	     -0.84558032	      0.13097793	    286.70566170	   -170.15505633	     31.26331142	    478.21559251	      0.00000000	      0.00000000	    127.85771320	   -219.29811610	    145.12100783	     93.49729584	     23.03295236	    625.86809467	      0.00000000	      0.00000000	    135.74462772	   -492.54347254	   -121.98522076	    -78.48144933	   -109.01936926
      0.89000000	     38.95280172	     61.67606635	    -36.35565159	      2.63241139	     -0.83012205	      0.15018526	    309.17137590	   -154.61332675	     64.37349479	    473.82482771	      0.00000000	      0.00000000	    121.78977172	   -232.53711816	    170.80140722	     87.86917125	     29.76054564	    693.32138790	      0.00000000	      0.00000000	    240.28107061	   -439.08359518	   -128.47035854	    -75.65867288	   -105.36549458
      0.89500000	     42.62667214	     58.06966302	    -39.13306383	      2.60802650	     -0.78896456	      0.16819529	    319.52227881	   -133.35365620	     93.24622488	    455.48886080	      0.00000000	      0.00000000	    115.18827013	   -238.19136619	    168.11720888	     82.21167001	     43.56610702	    715.73152699	      0.00000000	      0.00000000	    307.61859523	   -370.27245391	   -134.09233971	    -70.52447959	   -100.10527657
      0.90000000	     46.75514693	     53.48074597	    -36.61420529	      2.62134693	     -0.72119010	      0.18105405	    319.39913799	   -109.10105979	    113.82887580	    422.90064906	      0.00000000	      0.00000000	    107.80971083	   -235.92675046	    138.17283875	     77.75752568	     61.66824953	    688.40662629	      0.00000000	      0.00000000	    337.26360112	   -293.11179404	   -135.52248562	    -64.09724824	    -95.38138545
      0.90500000	     47.60891013	     47.88343897	    -29.22184561	      2.66728427	     -0.63068082	      0.18588540	    313.88739094	    -84.32980641	    124.76053990	    378.54199369	      0.00000000	      0.00000000	     99.37092428	   -227.00609458	     88.98248726	     73.41447526	     78.96028919	    617.75206691	      0.00000000	      0.00000000	    337.25581030	   -213.60105247	   -129.17500503	    -56.55485687	    -92.37160177
      0.91000000	     42.37052379	     40.52216801	    -19.35690928	      2.73435256	     -0.52536082	      0.18097791	    309.09176163	    -60.56793856	    127.45169141	    326.86185389	      0.00000000	      0.00000000	     89.85655888	   -213.41886583	     31.74068758	     66.35070910	     89.69592349	    517.87257186	      0.00000000	      0.00000000	    319.70197065	   -137.04338151	   -112.89117644	    -46.93874895	    -90.86547549
      0.91500000	     31.05304369	     30.51789219	    -10.50357508	      2.80817587	     -0.41464017	      0.16573240	    308.72798957	    -38.37574543	    125.13672291	    272.82658517	      0.00000000	      0.00000000	     79.98068745	   -196.75187350	    -24.15172274	     53.67224854	     89.53110446	    405.40652912	      0.00000000	      0.00000000	    296.54989504	    -68.14898399	    -87.87266615	    -33.74429279	    -89.60254624
      0.92000000	     17.09673069	     17.65149604	     -6.05354871	      2.87533151	     -0.30666842	      0.14112871	    312.16672662	    -17.75216105	    121.59955665	    220.63294651	      0.00000000	      0.00000000	     71.22424996	   -177.73595629	    -74.24824665	     34.08771539	     76.93374167	    295.06952953	      0.00000000	      0.00000000	    276.55950936	    -10.95221867	    -59.21187585	    -16.05344598	    -86.91055097
      0.92500000	      5.91863438	      2.80663560	     -8.30477245	      2.92640924	     -0.20671859	      0.11025554	    315.30886411	      1.35540898	    120.05866916	    173.05317563	      0.00000000	      0.00000000	     65.19851550	   -156.48091218	   -118.93395635	      8.72346661	     53.47037915	    197.01073280	      0.00000000	      0.00000000	    263.82180784	     31.50999521	    -34.15898825	      5.50828965	    -81.34743178
      0.93000000	      2.12002956	    -12.20539666	    -17.92121404	      2.95760169	     -0.11712804	      0.07822855	    313.60979621	     18.76913465	    122.47366322	    131.38627671	      0.00000000	      0.00000000	     62.70332253	   -132.99542970	   -160.76481267	    -19.24855369	     22.93855152	    116.02893025	      0.00000000	      0.00000000	    257.90922533	     57.92858357	    -18.80970002	     28.59983845	    -72.16863088
      0.93500000	      7.02116538	    -25.35163936	    -33.92437639	      2.97064810	     -0.03832939	      0.05144843	    305.12681387	     34.23709556	    129.32005679	     95.68509960	      0.00000000	      0.00000000	     63.19787064	   -107.76658930	   -201.32926684	    -45.97447209	    -10.24025135	     52.31134682	      0.00000000	      0.00000000	    255.45898848	     69.69161510	    -15.09202377	     49.88243936	    -59.48226395
      0.94000000	     17.93319385	    -35.25474183	    -54.01370097	      2.97113734	      0.02992816	      0.03630945	    291.73918865	     47.87825402	    139.60371570	     65.04523948	      0.00000000	      0.00000000	     65.01854992	    -82.16177982	   -239.46620913	    -68.54836915	    -42.46454210	      3.19161826	      0.00000000	      0.00000000	    252.48851411	     71.43896926	    -19.86907508	     66.30138870	    -44.16509119
      0.94500000	     29.44851068	    -41.73439353	    -75.02572753	      2.96566975	      0.08796449	      0.03742334	    278.09468055	     60.40486803	    151.00859297	     37.96767525	      0.00000000	      0.00000000	     66.14375082	    -58.36602725	   -271.53977199	    -85.95043940	    -71.48700146	    -34.85046613	      0.00000000	      0.00000000	    246.22020013	     70.33964243	    -26.61405746	     76.29716856	    -27.75012641
      0.95000000	     35.96578320	    -45.62645730	    -93.58687260	      2.95932555	      0.13652007	      0.05598601	    269.05304918	     72.75855659	    160.41242433	     12.72185783	      0.00000000	      0.00000000	     65.15615355	    -38.84042228	   -293.41130691	    -98.76785439	    -96.13900002	    -64.87208894	      0.00000000	      0.00000000	    235.45727114	     73.70315266	    -28.58509295	     80.21969696	    -12.33589139
      0.95500000	     34.02945631	    -48.06847131	   -106.97853143	      2.95485673	      0.17760452	      0.08929150	    267.17975572	     85.45173235	    164.84529648	    -12.45641091	      0.00000000	      0.00000000	     61.88824066	    -25.61628764	   -302.81201861	   -108.13771931	   -115.88485133	    -89.24345790	      0.00000000	      0.00000000	    219.67992861	     85.84012803	    -21.63276098	     79.77808779	     -0.34461666
      0.96000000	     23.28891915	    -49.86653250	   -113.92309392	      2.95356549	      0.21487202	      0.13172052	    271.74009912	     98.19023642	    162.47809836	    -39.29962587	      0.00000000	      0.00000000	     57.26444791	    -19.74258160	   -300.58800456	   -114.85286377	   -130.61117186	   -110.06589048	      0.00000000	      0.00000000	    197.95000494	    106.10633466	     -5.24970965	     77.08249877	      6.05861765
      0.96500000	      6.07401386	    -51.32055013	   -114.84708683	      2.95647412	      0.25304611	      0.17655189	    279.28824462	    110.01263708	    153.09983864	    -69.38190217	      0.00000000	      0.00000000	     52.56565771	    -21.00054761	   -290.39158768	   -119.12449388	   -140.50315875	   -129.42471812	      0.00000000	      0.00000000	    168.82783525	    129.67534799	     17.99711813	     73.90946457	      5.83260780
      0.97000000	    -13.66629908	    -52.43155203	   -111.41640614	      2.96458041	      0.29659574	      0.21768680	    284.98634065	    119.81657985	    137.90268603	   -103.82641539	      0.00000000	      0.00000000	     48.84218419	    -27.98370563	   -277.42569979	   -120.84616063	   -145.69995099	   -149.08951212	      0.00000000	      0.00000000	    131.62431396	    150.81198955	     43.69647454	     71.43574280	     -0.29948419
      0.97500000	    -31.63169211	    -53.14946519	   -105.65086649	      2.97832528	      0.34824685	      0.25073756	    284.14179261	    126.86881780	    118.87584403	   -142.92531020	      0.00000000	      0.00000000	     46.68384673	    -38.59131084	   -266.85897561	   -119.89897138	   -145.90496629	   -170.05942931	      0.00000000	      0.00000000	     87.66529561	    166.15190480	     67.00652296	     70.27349812	    -10.12951606
      0.98000000	    -44.38233099	    -53.37431824	    -99.18632885	      2.99713556	      0.40817628	      0.27333961	    273.63942820	    130.86190817	     98.20806935	   -185.91170938	      0.00000000	      0.00000000	     46.02460560	    -50.64114842	   -262.45501964	   -116.16346992	   -140.45956819	   -192.55101184	      0.00000000	      0.00000000	     39.86764640	    175.34767634	     84.00485302	     70.49136055	    -21.12910313
      0.98500000	    -50.06561686	    -52.82581852	    -92.97537099	      3.01949816	      0.47432911	      0.28483426	    252.67612468	    131.59586218	     77.80211657	   -231.12202424	      0.00000000	      0.00000000	     46.05017650	    -62.25151438	   -265.90864702	   -109.40255856	   -128.91240449	   -216.34626033	      0.00000000	      0.00000000	     -9.10369164	    179.41542173	     92.51374956	     71.60397659	    -31.52068630
      0.99000000	    -48.52156247	    -51.11251917	    -87.35420427	      3.04350649	      0.54333602	      0.28568449	    222.58037981	    128.80300456	     58.90041723	   -276.51627187	      0.00000000	      0.00000000	     45.59724247	    -72.00606716	   -276.88646485	    -99.39795469	   -111.56046600	   -240.98232984	      0.00000000	      0.00000000	    -58.12786033	    179.14223920	     92.25687981	     72.77942278	    -40.47456504
      0.99500000	    -41.04985491	    -48.05283567	    -82.28394531	      3.06760929	      0.61124037	      0.27706843	    186.16750360	    122.40534449	     41.95170689	   -320.25526439	      0.00000000	      0.00000000	     43.85727181	    -79.00617130	   -293.37198838	    -86.36335505	    -89.58689509	   -265.62031073	      0.00000000	      0.00000000	   -107.28664171	    174.60810823	     84.69050184	     73.33134105	    -47.68673581
      1.00000000	    -30.06192528	    -44.00709193	    -77.56669609	      3.09109308	      0.67391622	      0.26090772	    147.07886398	    113.01552004	     26.77043164	   -361.08681543	      0.00000000	      0.00000000	     40.72318436	    -82.74532442	   -312.06455706	    -71.34718114	    -64.86657197	   -288.83117701	      0.00000000	      0.00000000	   -156.74443185	    165.39247701	     72.71759031	     73.23897875	    -53.05941872
      1.00500000	    -18.56538708	    -39.99278955	    -72.92797478	      3.11391831	      0.72759281	      0.24004619	    109.10082442	    102.25466847	     12.84992891	   -398.52967826	      0.00000000	      0.00000000	     36.49832827	    -82.85488462	   -328.95066073	    -56.35892861	    -39.63289594	   -308.60048974	      0.00000000	      0.00000000	   -206.11302129	    151.14839335	     60.06033188	     73.34542320	    -56.75042462
      1.01000000	     -9.40258750	    -37.50272552	    -68.00451236	      3.13603921	      0.76963125	      0.21788375	     75.31014594	     92.54632664	     -0.37750164	   -432.92921452	      0.00000000	      0.00000000	     31.39945324	    -79.01815419	   -340.22252640	    -44.06835870	    -16.08295295	   -322.70777255	      0.00000000	      0.00000000	   -254.45604405	    132.36661929	     50.15333286	     75.09784640	    -59.28627841
      1.01500000	     -4.43086200	    -38.04633505	    -62.35766682	      3.15678144	      0.79910581	      0.19735315	     47.24414957	     86.37311937	    -13.42883605	   -465.34549969	      0.00000000	      0.00000000	     25.46957520	    -71.21979010	   -343.33645038	    -37.08079965	      3.96421506	   -329.35896052	      0.00000000	      0.00000000	   -300.33858953	    110.88614740	     45.00648699	     79.96972846	    -61.46243564
      1.02000000	     -4.05431073	    -42.53540460	    -55.65587647	      3.17491873	      0.81664699	      0.18019249	     24.63504596	     85.36531181	    -26.62960619	   -497.14959838	      0.00000000	      0.00000000	     18.87547621	    -60.01920639	   -337.70066762	    -37.03836998	     19.10999068	   -327.77562555	      0.00000000	      0.00000000	   -341.76965745	     89.79200804	     44.74687532	     88.79449028	    -64.07335454
      1.02500000	     -7.36486112	    -50.81153359	    -47.96840054	      3.18954311	      0.82363857	      0.16724596	      5.95367005	     89.73933075	    -39.83742377	   -529.39474953	      0.00000000	      0.00000000	     12.06690842	    -46.36017577	   -324.66415072	    -44.01108651	     28.14640746	   -318.48610254	      0.00000000	      0.00000000	   -376.52320611	     72.71908768	     48.07259322	    101.27683470	    -67.59689733
      1.03000000	    -12.73950663	    -61.63147847	    -39.80311685	      3.20091157	      0.82154279	      0.15912980	    -10.68509821	     98.33189581	    -52.37386196	   -562.36266792	      0.00000000	      0.00000000	      5.62263458	    -30.93952380	   -306.87692192	    -56.52841859	     30.05382690	   -303.18575989	      0.00000000	      0.00000000	   -402.99775979	     62.83734616	     53.15798686	    115.95262161	    -72.00923229
      1.03500000	    -18.49077937	    -73.09435293	    -31.78175337	      3.21041067	      0.81189740	      0.15627646	    -26.87297132	    109.07018192	    -63.34320472	   -595.59599281	      0.00000000	      0.00000000	     -0.03765893	    -13.71375739	   -287.37408865	    -72.12422788	     24.44272593	   -284.22517238	      0.00000000	      0.00000000	   -420.92752343	     61.87318999	     58.37141328	    130.60352635	    -76.88477210
      1.04000000	    -23.22584511	    -83.15749154	    -24.43150101	      3.21977440	      0.79662091	      0.15855042	    -43.68233772	    119.58322967	    -71.86442926	   -628.19153837	      0.00000000	      0.00000000	     -4.92913177	      5.99949973	   -268.85432821	    -87.92047800	     11.87753406	   -263.99915913	      0.00000000	      0.00000000	   -431.27689337	     69.50695871	     62.50230186	    142.79077349	    -81.59291341
      1.04500000	    -25.89827941	    -89.96921274	    -18.34537357	      3.23021051	      0.77786340	      0.16519050	    -61.62181952	    127.72361664	    -76.95305529	   -658.93881133	      0.00000000	      0.00000000	     -9.58121502	     28.92290955	   -253.34894839	   -100.99699709	     -6.32520758	   -244.48435910	      0.00000000	      0.00000000	   -435.50033430	     83.40521629	     64.65809969	    150.24302378	    -85.32902762
      1.05000000	    -25.94096933	    -92.06595670	    -14.25802521	      3.24179701	      0.75711591	      0.17506315	    -80.43035807	    131.87551350	    -77.51359792	   -686.28925560	      0.00000000	      0.00000000	    -14.79437328	     55.19392220	   -241.90852637	   -108.73675213	    -28.36808587	   -226.93457863	      0.00000000	      0.00000000	   -434.79539846	     99.95499643	     64.35755020	    151.19579607	    -87.14109227
      1.05500000	    -23.67049852	    -88.58097312	    -12.70352911	      3.25339715	      0.73420566	      0.18670971	    -98.74451190	    131.07274500	    -72.78034309	   -708.45369963	      0.00000000	      0.00000000	    -21.20333947	     84.15971823	   -234.09352291	   -109.33011641	    -51.94277216	   -211.68757416	      0.00000000	      0.00000000	   -429.75461182	    115.37971523	     62.02066354	    144.82000666	    -86.24208438
      1.06000000	    -20.39129098	    -79.46879066	    -13.55497455	      3.26323988	      0.70734707	      0.19816971	   -114.29933709	    125.01374403	    -62.93148445	   -723.77148788	      0.00000000	      0.00000000	    -28.86162969	    114.74925410	   -227.93971888	   -102.27234921	    -74.35302736	   -198.17066064	      0.00000000	      0.00000000	   -420.48475624	    126.63425306	     59.11032555	    131.56273225	    -82.50980813
      1.06500000	    -17.70256453	    -65.60660146	    -15.87720368	      3.26976042	      0.67451098	      0.20710164	   -124.98893139	    114.02013314	    -49.35260975	   -731.15818067	      0.00000000	      0.00000000	    -37.02782906	    146.15924578	   -220.93423160	    -88.54013682	    -93.15103600	   -185.16249941	      0.00000000	      0.00000000	   -406.96106192	    131.77845462	     57.29426816	    113.09264064	    -76.75646789
      1.07000000	    -16.62715053	    -48.60793178	    -18.26514308	      3.27211915	      0.63476778	      0.21149488	   -129.86703411	     98.96648937	    -34.18456291	   -730.27253405	      0.00000000	      0.00000000	    -44.30362911	    178.27028225	   -211.21471931	    -70.25939177	   -106.78044832	   -171.18370950	      0.00000000	      0.00000000	   -389.25490210	    129.98963034	     57.42632703	     91.78188692	    -70.40710427
      1.07500000	    -17.42469336	    -30.34511547	    -19.53553222	      3.27030882	      0.58846618	      0.21057425	   -129.10552775	     81.15871353	    -19.45158571	   -721.22930251	      0.00000000	      0.00000000	    -49.08014788	    211.41617252	   -197.94592563	    -49.94215524	   -114.66063160	   -154.84830520	      0.00000000	      0.00000000	   -367.60138414	    121.33479380	     59.44341316	     69.97524404	    -64.64373489
      1.08000000	    -19.88000007	    -12.44052749	    -19.34164441	      3.26498290	      0.53680110	      0.20518498	   -123.32560482	     62.10072770	     -6.63877552	   -704.09846843	      0.00000000	      0.00000000	    -50.05390706	    245.78470432	   -181.06627030	    -29.69357615	   -116.92591388	   -135.12642916	      0.00000000	      0.00000000	   -342.62544489	    106.32044962	     62.85108838	     49.43545152	    -59.61781781
      1.08500000	    -23.46741360	      3.95317584	    -18.26581874	      3.25696915	      0.48150687	      0.19729978	   -113.20711449	     43.23044165	      2.97867775	   -678.66289539	      0.00000000	      0.00000000	    -46.63899882	    280.96654850	   -161.05036324	    -10.87939408	   -114.22599790	   -111.46714769	      0.00000000	      0.00000000	   -315.72560528	     85.46737956	     66.93939159	     31.24792235	    -54.40564065
      1.09000000	    -27.46335658	     18.03994096	    -17.35271258	      3.24665399	      0.42441909	      0.18901894	    -99.45208282	     25.80693310	      8.00603909	   -644.69810760	      0.00000000	      0.00000000	    -39.18181048	    315.69188978	   -138.65864686	      5.63748572	   -107.54995253	    -83.70864840	      0.00000000	      0.00000000	   -289.08907992	     59.24646370	     70.81321808	     16.11681715	    -47.73591543
      1.09500000	    -31.19484450	     29.20562186	    -17.47817220	      3.23376959	      0.36690723	      0.18191312	    -82.83681815	     10.93675509	      7.32061990	   -602.55847523	      0.00000000	      0.00000000	    -28.86371653	    347.52127231	   -114.61411091	     19.09414283	    -98.03053045	    -51.90923572	      0.00000000	      0.00000000	   -265.02585198	     28.42435513	     73.59661731	      4.63248729	    -38.88413002
      1.10000000	    -34.20477511	     37.04140577	    -18.96376434	      3.21772051	      0.30974698	      0.17709027	    -64.31916868	     -0.47252393	      0.92427894	   -553.56254805	      0.00000000	      0.00000000	    -17.34479168	    372.67902546	    -89.51846435	     28.73369527	    -86.84004677	    -16.31634527	      0.00000000	      0.00000000	   -244.89494642	     -5.57641614	     74.62703378	     -2.82967841	    -28.16461882
      1.10500000	    -36.24022799	     41.56339499	    -21.56703403	      3.19805347	      0.25337472	      0.17550678	    -45.07846219	     -7.92733967	     -9.47828128	   -499.89368121	      0.00000000	      0.00000000	     -6.38106164	    386.56639269	    -64.01009883	     34.13135369	    -75.06467910	     22.50970584	      0.00000000	      0.00000000	   -228.07171291	    -40.80319931	     73.51088100	     -6.49306268	    -16.81863001
      1.11000000	    -37.25419424	     43.41319308	    -24.74321891	      3.17486287	      0.19797058	      0.17798920	    -26.31973930	    -11.57412289	    -20.57736113	   -444.16918257	      0.00000000	      0.00000000	      2.53118767	    385.11451938	    -38.83763627	     35.63482840	    -63.49229883	     63.53781236	      0.00000000	      0.00000000	   -211.45381290	    -75.25322649	     70.25699074	     -7.46900011	     -6.41030658
      1.11500000	    -37.45143459	     43.79311899	    -27.95198611	      3.14907015	      0.14332423	      0.18498361	     -8.95059562	    -12.22020246	    -28.31662254	   -388.91004012	      0.00000000	      0.00000000	      8.57030716	    366.37299737	    -14.76393587	     34.45246298	    -52.57677980	    105.20991854	      0.00000000	      0.00000000	   -190.14073399	   -107.08428846	     65.45558715	     -7.62097114	      1.84584270
      1.12000000	    -37.21017817	     44.08550790	    -30.81914482	      3.12230612	      0.08890013	      0.19631806	      6.61757426	    -11.10709892	    -29.35849572	   -335.98569433	      0.00000000	      0.00000000	     11.89833437	    331.45963518	      7.51994675	     32.22844674	    -42.66379243	    145.56280003	      0.00000000	      0.00000000	   -159.52921299	   -134.50613485	     60.14389727	     -9.00070375	      7.41192982
      1.12500000	    -36.82715491	     45.35808613	    -33.14611853	      3.09639834	      0.03430942	      0.21109791	     20.38275400	     -9.55020065	    -22.55183449	   -286.18386875	      0.00000000	      0.00000000	     13.60539030	    284.45809700	     27.36212118	     30.40933151	    -34.14370471	    182.53422184	      0.00000000	      0.00000000	   -117.89221654	   -155.89183240	     55.27003840	    -13.14491752	     10.45525734
      1.13000000	    -36.24472083	     48.00714095	    -34.85204791	      3.07282784	     -0.02009323	      0.22767253	     32.41047143	     -8.57760147	     -9.55441180	   -239.18295650	      0.00000000	      0.00000000	     15.25720629	    231.37207209	     44.12762084	     29.77379110	    -27.30213293	    214.50019945	      0.00000000	      0.00000000	    -67.66414370	   -170.18391620	     51.12874526	    -20.52476617	     11.78882990
      1.13500000	    -34.98697259	     51.71240388	    -35.90144494	      3.05234412	     -0.07305464	      0.24374910	     42.50791437	     -8.71846825	      5.85848742	   -194.02138331	      0.00000000	      0.00000000	     18.13243549	    178.63607677	     57.38003921	     30.30700723	    -22.09499331	    240.92020744	      0.00000000	      0.00000000	    -14.51357638	   -177.14870637	     47.21251825	    -30.38658867	     12.62010384
      1.14000000	    -32.39354349	     55.73435293	    -36.27274661	      3.03484753	     -0.12297889	      0.25689984	     50.19998526	    -10.04892810	     19.45630134	   -149.81893136	      0.00000000	      0.00000000	     22.51942847	    131.87768153	     67.18065085	     31.44883351	    -18.17668616	    262.58414234	      0.00000000	      0.00000000	     34.92766985	   -177.36632173	     42.58686361	    -41.14257741	     14.03533996
      1.14500000	    -27.98833167	     59.33342504	    -35.99024995	      3.01968616	     -0.16876812	      0.26542274	     54.97529089	    -12.39681072	     28.23121322	   -106.33906397	      0.00000000	      0.00000000	     27.73543874	     95.16535016	     74.17765658	     32.51482058	    -15.15860439	    281.12318212	      0.00000000	      0.00000000	     75.22135131	   -172.19522122	     36.47076363	    -51.11784730	     16.53965837
      1.15000000	    -21.71023552	     62.01287442	    -35.13893898	      3.00618586	     -0.21031624	      0.26901284	     56.50756119	    -15.50606978	     31.32509628	    -64.15060615	      0.00000000	      0.00000000	     32.91868130	     70.54826110	     79.34217781	     32.96087865	    -12.83555588	    298.14644959	      0.00000000	      0.00000000	    103.45134725	   -163.67352148	     28.59266983	    -59.16485924	     19.97306957
      1.15500000	    -13.89634854	     63.51986331	    -33.81284293	      2.99398113	     -0.24845863	      0.26868457	     54.68845264	    -19.09165652	     30.10800947	    -24.44092276	      0.00000000	      0.00000000	     37.81028810	     57.94219338	     83.56015412	     32.40364484	    -11.23360758	    314.61921306	      0.00000000	      0.00000000	    119.58091684	   -154.09698279	     19.19991070	    -64.83206354	     23.78395192
      1.16000000	     -5.10296991	     63.74220577	    -32.07860894	      2.98294851	     -0.28446416	      0.26595878	     49.59918072	    -22.83294036	     27.58218173	     11.44339044	      0.00000000	      0.00000000	     42.95304844	     55.41628483	     87.33961640	     30.57577795	    -10.49078905	    330.67596581	      0.00000000	      0.00000000	    125.77308046	   -145.29306646	      8.84671183	    -68.16407171	     27.42869974
      1.16500000	      4.13956464	     62.62627651	    -30.02305834	      2.97295266	     -0.31927640	      0.26194718	     41.55599147	    -26.36263261	     27.23432909	     42.69142369	      0.00000000	      0.00000000	     49.39265396	     59.61597060	     90.67638218	     27.34066154	    -10.68866752	    345.71137187	      0.00000000	      0.00000000	    125.04111390	   -138.01852227	     -1.94891783	    -69.41024943	     30.63888425
      1.17000000	     13.50810540	     60.15195320	    -27.81676532	      2.96375051	     -0.35307159	      0.25701381	     31.19425293	    -29.27849237	     31.68819067	     69.60924267	      0.00000000	      0.00000000	     58.11701128	     66.28891652	     93.12218424	     22.70552344	    -11.80860912	    358.72351119	      0.00000000	      0.00000000	    120.21472392	   -132.03737190	    -12.97962496	    -68.83581018	     33.43124405
      1.17500000	     22.86692771	     56.32112870	    -25.66116616	      2.95516890	     -0.38553815	      0.25104037	     19.45511361	    -31.16376397	     41.69311057	     93.55190976	      0.00000000	      0.00000000	     69.20958294	     71.00149301	     94.13045164	     16.72706618	    -13.78921502	    368.90861844	      0.00000000	      0.00000000	    113.67715421	   -126.84420404	    -24.29694267	    -66.60945915	     35.91449609
      1.18000000	     32.17731385	     51.09624760	    -23.61614121	      2.94741131	     -0.41641704	      0.24384805	      7.28853423	    -31.57513888	     55.77162459	    116.15844155	      0.00000000	      0.00000000	     80.62633924	     69.65022499	     93.37627032	      9.31854101	    -16.53321567	    376.12948617	      0.00000000	      0.00000000	    107.25839231	   -122.21512942	    -36.00342969	    -62.68752615	     38.05973161
      1.18500000	     41.51951021	     44.31790620	    -21.48371368	      2.94124237	     -0.44574861	      0.23555799	     -4.86095654	    -29.99284862	     70.64477255	    138.42005981	      0.00000000	      0.00000000	     87.11404597	     58.48974736	     90.73093843	      0.09989085	    -19.93596822	    380.91806421	      0.00000000	      0.00000000	    102.04853824	   -118.20259653	    -48.19909498	    -56.78615484	     39.67041763
      1.19000000	     51.06820768	     35.71947883	    -18.86133203	      2.93780315	     -0.47395528	      0.22680073	    -17.31791392	    -25.81526942	     82.39184978	    160.08481942	      0.00000000	      0.00000000	     80.44038823	     34.11395081	     86.17944999	    -11.57065947	    -24.00623231	    384.20019198	      0.00000000	      0.00000000	     98.56348980	   -114.99623499	    -60.94731603	    -48.55087382	     40.59722668
      1.19500000	     60.85542389	     25.09205757	    -15.28741354	      2.93800521	     -0.50194241	      0.21853172	    -30.87619050	    -18.49302472	     87.94040822	    179.58032804	      0.00000000	      0.00000000	     51.74067874	     -6.10477626	     80.03030790	    -26.35913665	    -28.84348171	    387.03986054	      0.00000000	      0.00000000	     97.04067521	   -112.76941892	    -74.06686300	    -37.80624789	     40.91438918
      1.20000000	     70.50725657	     12.51050131	    -10.37213402	      2.94171980	     -0.53101702	      0.21142191	    -46.12938783	     -7.78735005	     86.18335209	    194.52959730	      0.00000000	      0.00000000	     -4.36267538	    -63.00469402	     73.23813332	    -44.57768596	    -34.27323082	    390.45429936	      0.00000000	      0.00000000	     97.36557707	   -111.38733184	    -86.93594578	    -24.70084018	     40.86627316
      1.20500000	     79.21312701	     -1.52426010	     -3.90413813	      2.94708300	     -0.56245903	      0.20522023	    -62.76870688	      5.96713501	     78.12637485	    202.95323296	      0.00000000	      0.00000000	    -85.35865960	   -134.17600333	     67.50126833	    -65.80337595	    -39.38396096	    395.27475770	      0.00000000	      0.00000000	     98.86279579	   -110.27562826	    -98.57188037	     -9.72923624	     40.71847317
      1.21000000	     85.96179169	    -16.14260447	      3.99730460	      2.95019591	     -0.59687135	      0.19865587	    -79.01705308	     21.77027627	     65.92549151	    205.09122113	      0.00000000	      0.00000000	   -178.52115116	   -212.59346471	     64.99653399	    -88.74822933	    -42.55353180	    402.03666600	      0.00000000	      0.00000000	    100.44107659	   -108.69217440	   -108.01845540	      6.32869456	     40.71850107
      1.21500000	     89.87648519	    -30.42928042	     12.70143469	      2.94541647	     -0.63361030	      0.19008771	    -91.33475888	     38.21924377	     51.26586345	    205.19034199	      0.00000000	      0.00000000	   -262.94254949	   -286.69239544	     67.83481567	   -111.64955760	    -42.22217539	    410.92686087	      0.00000000	      0.00000000	    101.24907522	   -106.19837736	   -114.82711937	     22.63387095	     41.29270585
      1.22000000	     90.42681557	    -43.86920313	     21.06020442	      2.92636964	     -0.67061753	      0.17837863	    -94.73022103	     54.07217505	     34.22971814	    211.82594652	      0.00000000	      0.00000000	   -316.14372666	   -343.34254360	     77.54207764	   -133.04565390	    -37.79983504	    421.86493607	      0.00000000	      0.00000000	    101.52181417	   -102.97471355	   -119.27342160	     38.66906799	     43.38947291
      1.22500000	     87.47147403	    -56.46524987	     27.68436484	      2.88762975	     -0.70483133	      0.16336438	    -84.00934220	     68.62592114	     13.86303427	    235.66070541	      0.00000000	      0.00000000	   -322.19523847	   -372.95826499	     94.77330719	   -152.19960803	    -29.86977683	    434.57993822	      0.00000000	      0.00000000	    102.81283659	    -99.71779861	   -122.13700649	     54.35648840	     48.49329644
      1.23000000	     81.28217045	    -68.26878426	     31.34698499	      2.82673773	     -0.73309199	      0.14587172	    -55.73133835	     81.48078327	     -9.95079356	    285.35870462	      0.00000000	      0.00000000	   -276.96878354	   -373.31724607	    119.12288115	   -168.65779048	    -19.62927843	    448.41900341	      0.00000000	      0.00000000	    107.14663189	    -97.23058895	   -124.26039427	     69.56706343	     57.90364413
      1.23500000	     72.56168521	    -78.78756807	     31.39633401	      2.74596822	     -0.75324429	      0.12742090	    -10.00751115	     92.01949284	    -35.31802109	    363.59825270	      0.00000000	      0.00000000	   -188.47138282	   -349.71562228	    148.99417995	   -181.55314692	     -8.15775998	    462.12814872	      0.00000000	      0.00000000	    115.74967916	    -96.16477060	   -126.14187532	     83.49397688	     71.69380240
      1.24000000	     62.33039138	    -86.97161846	     28.08859944	      2.65303250	     -0.76499075	      0.10970157	     48.68931894	     99.34397477	    -58.99348998	    464.71713579	      0.00000000	      0.00000000	    -73.57013309	   -312.34553293	    181.72342032	   -189.66142875	      3.91303026	    474.13294141	      0.00000000	      0.00000000	    128.34642859	    -97.02633143	   -127.69056965	     94.69224718	     88.32981893
      1.24500000	     51.78762182	    -91.87922052	     22.58713514	      2.56002157	     -0.76998947	      0.09419074	    111.97584875	    102.87273535	    -77.99360288	    574.82911259	      0.00000000	      0.00000000	     46.51312338	   -272.61568023	    213.86246632	   -192.32679120	     16.04549591	    483.21255832	      0.00000000	      0.00000000	    143.19881661	   -100.02372873	   -128.38783252	    101.88981726	    105.28035940
      1.25000000	     42.34631545	    -93.53238555	     16.60263946	      2.48074978	     -0.77100554	      0.08212238	    169.04911738	    103.10065731	    -90.82619724	    674.66857739	      0.00000000	      0.00000000	    150.50455908	   -239.67522651	    241.40212862	   -190.53350653	     27.07871746	    488.98837859	      0.00000000	      0.00000000	    157.49723893	   -104.55089363	   -127.95298398	    104.98241043	    119.88738480
      1.25500000	     35.65699298	    -93.24596338	     11.97625778	      2.42758024	     -0.77060813	      0.07448286	    208.93703001	    101.77823710	    -97.72678519	    744.49814582	      0.00000000	      0.00000000	    220.66528270	   -218.70066665	    260.18594375	   -187.13688293	     35.04548125	    491.91342303	      0.00000000	      0.00000000	    167.96170666	   -108.83139276	   -126.93396186	    105.39924932	    129.82126706
      1.26000000	     33.21846241	    -92.85899422	     10.22956974	      2.40887928	     -0.77032403	      0.07187434	    223.28336876	    101.01732760	    -99.82164210	    769.58998048	      0.00000000	      0.00000000	    245.39033657	   -211.59153220	    266.88042484	   -185.49743056	     37.97677531	    492.76311741	      0.00000000	      0.00000000	    171.81920109	   -110.61333891	   -126.40819789	    105.20808412	    133.35521428
