# Supplementary material for: Biomechanics of running: A special reference to the comparisons of wearing boots and running shoes
Source: PLoS One. 2022 Jun 24;17(6):e0270496. doi: 10.1371/journal.pone.0270496 (PMC9231798; doi:10.1371/journal.pone.0270496)
Supplement: S1 File — The file contains experimental markers and force data (TRC and MOT), OpenSim model (OSIM), setup (XML), and output (STO) files for 17 participants, 2 conditions (boot\shoe), and 4 trials which are stored in separate folders. (ZIP) [file pone.0270496.s001.zip › DataSet/s02/boot/T1/results/s02_boot_T1_TD.txt]

velocity	3.18827
Rstance	0.26
Rswing	0.48
Rflight	0.12
Rstep	0.38
Rstride	0.74
Lstance	0.26	0.25
Lswing	0.515
Lflight	0.135	0.11
Lstep	0.395	0.36
Lstride	0.775
RstepWidth	0.82067
RflightLength	106.13633
RstepLength	123.81044
RstrideLength	233.6491
RstrideHeight	25.39981
LstepWidth	7.09276	10.17964
LflightLength	114.24833	95.25289
LstepLength	98.77113	109.83865
LstrideLength	256.99435
LstrideHeight	23.99507
