# Supplementary material for: Biomechanics of running: A special reference to the comparisons of wearing boots and running shoes
Source: PLoS One. 2022 Jun 24;17(6):e0270496. doi: 10.1371/journal.pone.0270496 (PMC9231798; doi:10.1371/journal.pone.0270496)
Supplement: S1 File — The file contains experimental markers and force data (TRC and MOT), OpenSim model (OSIM), setup (XML), and output (STO) files for 17 participants, 2 conditions (boot\shoe), and 4 trials which are stored in separate folders. (ZIP) [file pone.0270496.s001.zip › DataSet/s02/boot/T2/exp/s02_boot_T2_markers.trc]

PathFileType	4	(X/Y/Z)	s2_boot_run_120003;yzx;r1
DataRate	CameraRate	NumFrames	NumMarkers	Units	OrigDataRate	OrigDataStartFrame	OrigNumFrames
200	200	256	43	mm	200	0	256
Frame#	Time	RASI			LASI			RPSI			LPSI			RTH1			RTH2			RTH3			RTH4			RLFC			RTB1			RTB2			RTB3			RTB4			RLMAL			RCAL			RTOE
		X1	Y1	Z1	X2	Y2	Z2	X3	Y3	Z3	X4	Y4	Z4	X5	Y5	Z5	X6	Y6	Z6	X7	Y7	Z7	X8	Y8	Z8	X9	Y9	Z9	X10	Y10	Z10	X11	Y11	Z11	X12	Y12	Z12	X13	Y13	Z13	X14	Y14	Z14	X15	Y15	Z15	X16	Y16	Z16
0	0.000000	-501.756073	1001.730103	720.701782	-511.456940	1023.357239	468.423828	-659.248230	1096.586060	645.248657	-670.583374	1095.788574	562.705261	-635.114197	801.526245	724.726379	-593.844482	787.076965	700.823669	-611.075684	681.507141	722.220337	-661.819641	707.780273	752.818054	-788.035034	609.161987	726.515198	-854.442139	482.920471	744.959045	-831.616882	445.744934	718.292053	-916.299194	383.472198	700.698303	-947.101868	426.775330	735.009216	-1108.574951	290.168701	701.181519	-1172.373779	330.673523	641.855713	-1076.134399	151.980759	599.224121
1	0.005000	-484.947357	1001.613098	719.970642	-495.815674	1023.202454	468.349060	-642.485474	1097.342773	645.947693	-654.515381	1096.385132	563.098206	-615.568420	800.729492	726.236694	-574.640259	787.076721	702.713196	-592.107788	680.853455	721.949463	-643.383606	706.481384	751.420715	-768.981812	607.275513	727.326843	-841.353210	486.080750	746.655029	-817.906372	448.193726	719.601990	-903.307251	386.581818	700.601563	-932.813538	431.039063	735.190186	-1097.459595	297.821838	701.396179	-1163.792358	340.165558	643.281921	-1068.156494	159.633484	598.755737
2	0.010000	-468.976227	1001.982910	720.171326	-480.353546	1023.327087	468.140167	-625.976868	1097.918091	646.619385	-638.769287	1096.766602	563.260193	-598.123596	800.665527	727.801453	-555.521545	787.104614	705.142822	-573.234619	681.242737	721.310974	-624.308472	705.665649	751.884888	-749.336304	605.119934	728.256409	-826.667725	487.567688	747.356873	-803.222717	448.721680	719.989990	-889.826233	389.559753	700.396973	-920.387695	434.173828	735.153748	-1086.283813	305.325409	702.049500	-1152.205444	349.193817	644.458374	-1060.299805	168.013931	598.051575
3	0.015000	-451.606201	1001.607544	719.530151	-464.224823	1022.327087	467.669067	-609.846863	1098.028076	647.033447	-622.694885	1096.873291	563.328064	-578.958679	799.747986	730.914734	-537.035095	786.659851	705.681641	-553.791077	680.360840	721.780090	-606.054932	704.188049	751.523376	-729.660400	602.618347	728.855103	-810.921265	488.327759	747.647339	-788.237183	449.469818	720.159790	-875.844482	392.363342	700.135864	-904.898621	437.279694	735.085571	-1074.400024	312.157715	702.905396	-1139.334839	357.776794	645.768799	-1050.924194	175.063736	596.922424
4	0.020000	-435.646118	1001.598145	719.915649	-449.342438	1021.762207	467.388092	-593.764526	1097.919312	647.210999	-606.731934	1096.635742	563.571533	-560.159119	798.301636	728.524048	-518.611084	785.505981	706.069031	-534.650696	678.623596	721.114563	-586.534241	703.165710	751.850891	-710.038208	599.906372	729.498657	-794.406860	488.387390	747.914246	-772.459167	449.722900	719.980042	-861.350220	394.949799	699.869507	-888.929749	439.431549	735.400085	-1061.107666	318.579590	702.990784	-1125.340210	366.253693	647.147705	-1041.420532	182.102829	596.240662
5	0.025000	-419.013306	1001.004456	719.709595	-433.709045	1020.116333	467.067871	-579.830872	1098.189941	646.270081	-591.083008	1095.557617	563.486755	-542.798828	796.242004	729.659058	-500.961273	783.884705	704.416809	-516.101074	677.074890	720.552673	-567.562927	700.520142	752.345825	-690.263123	597.272705	730.037292	-777.417480	487.772980	748.545166	-756.717285	450.863922	720.296021	-846.331726	397.276520	699.649231	-872.665344	441.139557	736.003296	-1047.883423	325.251862	703.419678	-1111.700439	374.233459	647.836914	-1031.254395	189.762634	594.758606
6	0.030000	-402.824951	999.893494	719.673035	-418.293243	1018.602722	466.701599	-563.697083	1097.276733	646.257996	-575.207764	1094.667847	563.404968	-524.716248	794.659058	728.338501	-483.995148	782.367554	704.147949	-497.872955	675.534424	720.227112	-548.631653	699.141663	752.733459	-669.812134	593.653259	730.537842	-760.262024	487.403259	749.476929	-740.126587	450.494812	720.291565	-830.777222	399.300690	699.526367	-856.289795	442.913940	736.801514	-1034.187988	331.793549	704.008545	-1096.285156	381.742706	649.063293	-1020.097168	196.127380	594.129883
7	0.035000	-386.300842	999.311340	719.370422	-404.140228	1016.962708	465.759613	-547.654053	1096.555054	646.294128	-559.663391	1093.162720	563.513977	-507.797363	792.308472	730.227173	-466.790833	780.571960	703.878296	-479.696960	673.822021	720.270386	-529.707642	696.175598	754.081726	-650.544189	590.381470	731.543274	-742.250793	485.990997	750.359558	-723.238037	449.920837	720.316162	-814.674988	400.979675	699.552185	-839.165833	443.750702	737.930969	-1019.355713	337.130737	704.386414	-1081.542725	389.531219	649.821167	-1007.989075	202.034973	593.226929
8	0.040000	-370.327393	998.404785	719.414551	-388.955597	1014.652771	465.263336	-532.039490	1095.364014	646.097961	-543.897339	1091.544189	563.217468	-489.873047	789.974365	730.139954	-449.160950	778.725403	704.640320	-461.748047	671.571838	720.350403	-511.444611	693.857483	754.364807	-631.040771	587.787415	732.498596	-723.781250	484.289764	751.491882	-705.683105	448.304077	721.191650	-798.013245	402.270752	699.778076	-822.105713	445.033630	738.647278	-1004.155640	342.337402	704.774292	-1065.468994	395.898132	650.862976	-995.013794	208.338715	592.487793
9	0.045000	-354.077759	996.995117	718.942871	-373.436096	1012.257324	464.675262	-516.385559	1093.938843	645.976807	-528.396606	1089.533813	563.146362	-471.616821	787.573853	733.076843	-429.983826	777.501404	708.738098	-442.910553	669.692688	721.360229	-492.495667	690.882874	755.561279	-611.872925	584.628906	733.510315	-704.723694	482.103821	751.959656	-687.279480	445.224121	721.166870	-780.770935	403.133728	700.257874	-804.259094	445.801849	739.365723	-988.502380	347.064941	705.201294	-1048.901489	401.588104	651.584106	-981.041565	213.862000	592.117249
10	0.050000	-338.171661	995.264648	718.644897	-358.301666	1009.202148	464.108582	-500.797363	1092.486694	645.839294	-512.997986	1087.308960	563.035767	-451.841034	786.646423	740.843140	-410.174316	776.449646	714.861877	-422.068695	669.093323	724.192871	-474.439117	689.028931	756.679016	-593.072083	581.701721	734.415161	-685.559692	479.878845	752.301392	-669.443237	446.346497	721.833740	-763.034912	403.467896	701.010132	-784.775757	445.094543	740.501587	-972.053589	351.329010	705.557495	-1031.898682	406.549957	652.172607	-966.129395	218.393326	592.003723
11	0.055000	-322.005341	994.075684	718.414307	-343.512146	1006.357056	463.469269	-485.105194	1090.206177	645.662659	-497.494568	1084.667480	563.007690	-433.087372	783.966858	745.293213	-390.522827	775.082031	719.663452	-402.811127	667.132751	725.496399	-456.246124	685.852356	756.600281	-573.363281	578.005737	734.876648	-666.770752	478.060516	753.055542	-650.585632	442.126617	722.786377	-744.892151	403.172546	702.053345	-767.177795	445.926910	740.908875	-954.777405	355.133118	705.626282	-1014.548584	410.740997	652.077576	-950.217957	222.198074	592.227966
12	0.060000	-306.126770	992.052063	718.220154	-328.800720	1003.164673	462.872955	-469.729309	1087.798950	645.424438	-482.151489	1081.713135	562.983337	-414.766815	781.605896	744.919434	-371.822113	772.755249	721.984741	-384.367615	664.496094	726.247620	-437.334198	683.618347	758.327698	-553.669250	574.246948	735.262390	-648.838440	477.094513	754.760681	-632.427368	440.359772	725.731384	-726.559021	402.133850	703.360413	-749.520386	446.632965	741.248108	-936.968262	357.728180	705.986755	-996.974854	415.018402	652.270630	-934.257568	225.308990	592.550903
13	0.065000	-290.547485	990.140015	718.474304	-313.644775	1000.345825	462.246948	-454.174164	1085.146851	645.362549	-466.809601	1078.779053	562.956909	-396.462555	778.889954	746.847107	-353.058136	770.354126	724.651978	-365.967896	661.868408	727.423401	-419.400574	680.828125	759.026672	-535.163269	571.028809	735.969482	-629.986694	475.526825	755.844177	-613.386353	438.357819	727.167053	-707.982910	400.481415	704.863525	-729.858704	445.546631	742.179871	-919.362976	360.827026	706.485840	-978.272644	417.386353	652.692749	-917.080750	227.846695	593.049072
14	0.070000	-274.720673	988.488342	718.235596	-298.983032	996.711609	461.827850	-438.725983	1081.899902	645.356750	-451.538177	1075.224976	562.970703	-377.497986	776.191833	752.140991	-334.084076	767.662415	727.545532	-346.841797	659.934753	730.000488	-401.137787	677.845093	759.867310	-516.225220	567.443787	736.536987	-610.637634	473.760834	756.742065	-593.961365	434.795410	729.039368	-689.111084	398.344879	706.494873	-710.229919	444.576599	742.802979	-900.701965	363.094238	706.555298	-956.679688	419.827118	652.380981	-899.290710	229.870529	593.132690
15	0.075000	-259.370178	985.723999	718.587341	-283.238739	993.787537	461.709259	-423.263489	1078.492065	645.365723	-436.147552	1071.572266	563.036682	-358.908661	772.971313	751.986633	-315.048981	764.604492	731.173645	-327.693604	656.118835	730.384949	-382.598450	674.751221	761.054443	-496.926636	563.831299	737.083618	-590.779297	471.789307	757.494446	-574.774475	435.362152	729.137085	-669.890930	395.853882	708.186707	-689.719299	443.473999	743.573486	-881.628052	364.868164	706.763733	-938.264771	422.077942	652.236328	-879.790222	230.837250	594.068726
16	0.080000	-243.414612	982.925903	718.403625	-267.475555	990.851624	461.493866	-407.966949	1074.875610	645.236145	-421.274841	1067.820923	562.965149	-340.503967	768.569641	756.655945	-296.071289	761.550598	735.391541	-308.159332	652.626709	732.196716	-363.743347	669.983643	762.256836	-474.581055	558.917175	736.879456	-570.399658	469.605011	758.141174	-555.066162	432.711548	730.944580	-650.269836	393.138092	709.871216	-669.371399	442.076721	744.375183	-862.069336	366.736053	706.751221	-917.183411	422.895905	652.029480	-860.411011	232.542679	595.002197
17	0.085000	-228.403412	980.410278	718.768982	-252.127045	987.455261	461.541748	-393.012665	1070.997314	645.075928	-406.507568	1064.015503	562.768860	-321.215027	765.260376	760.745483	-277.221283	758.573242	740.379272	-288.957062	650.391296	734.701599	-343.985382	666.452393	763.764099	-453.067841	554.439270	737.249756	-549.486938	467.200714	758.722290	-533.389526	426.398804	733.549866	-630.195129	390.327118	711.480591	-647.985596	440.872864	744.869629	-842.179382	367.581207	707.245728	-896.735962	423.837433	651.556763	-840.294128	232.047165	596.275269
18	0.090000	-213.383179	977.033203	719.393066	-235.819519	984.468201	461.130249	-378.454620	1067.079834	644.973877	-391.701538	1060.082886	562.591858	-303.642365	761.220825	766.649048	-258.144928	755.101685	744.785339	-269.301697	647.657837	736.758789	-325.642426	662.206299	764.992798	-429.758575	549.068848	737.682556	-528.029114	464.569214	759.277832	-512.717590	423.158905	734.816406	-609.614197	387.550629	712.946960	-627.851746	439.022797	745.593140	-820.842041	368.230652	706.914429	-876.362549	424.886353	650.663208	-819.535522	232.388947	597.524536
19	0.095000	-197.694992	973.286987	719.119141	-222.120392	981.397522	460.790558	-363.507782	1062.828125	644.670349	-376.569580	1055.965576	562.428894	-283.872437	756.439758	767.997559	-238.927002	751.451599	748.322449	-250.644882	643.472351	738.361877	-305.588348	657.370789	765.904663	-407.128693	543.890808	738.873962	-507.791382	462.328369	759.886475	-491.344391	420.668976	736.176086	-588.474365	384.938232	714.202637	-605.101868	437.372192	746.250427	-799.659424	368.708862	707.266113	-854.184875	424.712738	650.205627	-798.377930	231.515213	598.773376
20	0.100000	-183.369812	969.729553	719.495911	-206.186569	978.486755	460.844391	-348.490112	1058.322388	644.511536	-362.165985	1051.664673	562.438721	-264.944763	753.045044	770.350586	-220.255905	747.623352	749.844482	-231.046066	639.780334	739.997925	-287.348267	654.157043	767.208557	-383.004333	538.061401	739.827087	-484.004944	458.193970	761.226379	-468.826111	416.008820	737.627197	-566.722961	382.619598	715.179749	-582.411011	436.154877	747.429871	-778.446716	369.724640	707.519714	-831.756165	424.022247	648.735718	-775.774597	230.639664	600.735107
21	0.105000	-168.645325	965.265442	720.604065	-190.352615	974.820374	461.023743	-333.929871	1053.942993	644.227356	-348.517029	1047.703003	562.078613	-247.753540	749.028320	771.068115	-201.788651	744.034302	751.344849	-211.234024	636.125488	740.721680	-266.893646	648.321594	768.178589	-359.424896	532.401428	741.261292	-459.808746	453.973694	762.391602	-445.075043	411.297729	738.723145	-543.454590	378.143951	715.479065	-558.570068	431.720490	747.501709	-755.669250	369.790863	707.436768	-808.489563	423.610992	648.144531	-752.661865	229.217361	602.290161
22	0.110000	-153.657791	962.195740	719.284363	-176.799423	971.467163	461.414154	-320.306488	1049.653809	643.975098	-334.071808	1043.592163	561.874939	-228.929153	744.150146	771.764648	-183.417908	740.295715	752.280701	-191.284531	632.387451	741.945801	-247.770020	644.406006	768.948303	-335.428162	526.496765	742.813354	-436.668213	450.580475	763.113403	-422.052338	407.929108	739.683655	-520.521606	376.085754	716.546814	-535.311646	429.159698	748.015015	-732.593689	369.258240	707.802612	-785.425537	422.193665	646.805298	-729.110962	227.449799	604.307373
23	0.115000	-139.349411	957.574463	719.143494	-162.317123	967.877869	461.608185	-305.989014	1045.297729	643.821350	-321.140594	1039.753540	561.506836	-212.302216	740.892029	772.335876	-166.584061	737.731445	752.724731	-170.591248	629.016052	743.650635	-228.512207	640.311890	771.156250	-311.171509	519.736389	743.956055	-412.418396	444.270294	764.736267	-398.366486	401.741425	741.367432	-496.923248	372.892487	717.088074	-511.280304	425.903137	748.623779	-708.841553	368.735870	708.103943	-761.630066	421.123077	646.319214	-704.566895	225.891556	606.191956
24	0.120000	-125.185341	954.055847	718.985046	-147.887329	964.243347	461.682556	-292.948883	1041.045166	643.622925	-307.432800	1035.523560	560.971985	-193.785553	737.063416	772.460938	-148.413315	734.583130	753.072021	-150.080002	626.386536	743.597778	-208.004044	636.248291	771.600952	-288.522736	513.569519	745.177795	-388.511902	438.683136	766.153564	-374.098145	396.419403	743.007813	-472.399323	369.531036	717.437317	-486.306335	422.623077	749.097839	-684.761658	367.824738	708.540222	-736.938049	419.575500	644.855530	-678.931702	223.320755	608.897644
25	0.125000	-111.250603	950.264648	718.324768	-133.471054	960.615662	461.648956	-279.128601	1036.261108	643.463074	-294.275330	1031.048706	560.174561	-175.605331	733.285339	773.184875	-130.031662	732.416260	752.916931	-128.991531	624.053467	743.547791	-187.042313	632.304932	771.720215	-263.945251	507.425079	746.329895	-363.238464	432.377563	767.472900	-349.423096	390.687683	743.635132	-447.772339	367.313385	717.400330	-461.135834	419.252167	749.753967	-659.516968	366.895325	709.140198	-711.985046	417.618744	644.160217	-653.341858	221.378860	610.707642
26	0.130000	-97.702385	946.598755	717.969666	-119.029381	957.046936	461.519165	-266.484619	1031.519043	643.534058	-281.098145	1026.783447	559.025513	-156.108795	729.972290	773.089722	-111.446785	730.707031	752.628479	-107.330345	622.168640	743.697144	-165.395248	629.203308	771.980957	-239.926102	502.074463	746.844360	-337.620514	428.488464	767.296631	-323.544922	386.946014	743.154297	-421.844818	362.787933	716.527832	-435.162231	415.818848	750.127808	-633.931274	365.129395	709.571289	-686.747498	415.302063	644.065308	-627.502258	219.245224	612.746216
27	0.135000	-84.688972	942.892151	718.567566	-104.523354	953.589355	461.304901	-253.539841	1026.177490	643.679382	-267.535675	1022.198730	558.442810	-136.644943	727.719727	772.611206	-92.182892	729.331604	751.795044	-85.871178	620.751343	742.711304	-143.485855	626.510132	772.049805	-215.354568	497.638245	747.160156	-311.914612	426.278717	765.899353	-298.262177	384.716309	741.277222	-396.908173	359.178711	716.016235	-410.371460	412.350464	750.146851	-607.980713	363.630005	709.890991	-661.201843	412.674774	644.403076	-601.188171	216.685318	614.719116
28	0.140000	-70.821098	939.534790	717.663269	-89.914017	950.295044	461.017914	-240.673843	1020.476807	643.879028	-253.925323	1017.903809	557.955261	-116.484306	726.121338	772.969360	-72.602890	728.350708	750.406799	-64.046524	620.037537	741.830627	-121.006271	624.611389	772.413635	-189.815414	492.466949	747.615784	-285.908020	424.221313	764.547852	-272.715607	382.517822	739.028870	-372.362274	356.013367	715.410828	-384.337097	409.364685	750.627991	-581.905151	362.098999	710.856262	-635.324585	409.786133	645.005676	-574.381653	214.614197	616.242432
29	0.145000	-56.790577	936.349792	717.052063	-75.162422	947.216064	460.669983	-228.310806	1015.520081	643.989929	-240.508362	1014.019287	557.962952	-95.856369	724.854065	772.960754	-52.166885	727.383728	748.699036	-42.227077	619.490356	740.414307	-98.358627	622.809509	772.411743	-163.840897	488.989594	747.641357	-260.021057	422.213715	762.822998	-246.765823	380.377106	736.316040	-347.606964	352.819580	714.256958	-357.100403	406.255554	750.597534	-554.702942	358.805084	711.235229	-609.092285	406.685486	645.705139	-546.249268	211.036728	618.547241
30	0.150000	-42.521145	933.637024	716.176941	-60.229633	944.404602	460.272827	-215.962509	1010.473755	644.492004	-226.278336	1010.268250	558.343018	-75.057556	723.369751	772.837158	-32.292667	726.905701	747.128357	-19.650650	619.189087	738.920959	-75.067467	621.123779	772.358398	-138.254791	486.026733	747.108154	-232.351440	419.405579	763.304382	-220.127502	377.324432	735.323853	-322.042114	349.125000	712.099915	-330.338623	403.374725	750.700012	-528.079468	356.902374	711.826843	-582.481323	403.422058	646.333801	-518.073547	207.682449	620.072998
31	0.155000	-28.996817	930.902405	716.352356	-45.389957	941.302979	460.499756	-203.304932	1004.983154	645.401550	-212.376251	1007.633118	558.816284	-54.088928	722.640564	772.544739	-12.184657	726.919861	746.113403	2.684893	618.973633	736.886169	-51.605625	619.430115	772.106506	-112.837334	485.111450	747.141418	-204.744263	417.642761	763.674622	-193.000702	375.525146	735.277588	-294.958771	346.799896	711.565002	-303.906097	400.743073	750.432739	-500.783112	354.098389	712.305298	-556.185608	399.263885	646.777954	-489.839508	204.878708	621.655334
32	0.160000	-15.354228	928.458069	716.647156	-31.211565	939.301514	459.968628	-189.452850	1000.812988	645.451904	-197.532654	1005.614746	559.229675	-33.688801	721.748779	772.509033	8.395533	726.469421	743.077637	25.212204	620.007202	734.250488	-28.043859	619.162903	771.970520	-86.601883	483.315704	747.331787	-176.452209	416.586731	764.695251	-165.623367	373.876740	735.275330	-266.678467	345.192139	712.699890	-276.943512	398.518494	750.502563	-473.183105	350.684204	712.782593	-529.259338	394.565826	647.269653	-461.067841	201.243439	622.810547
33	0.165000	-1.189722	926.746033	716.701172	-16.043301	937.396667	459.278595	-174.496094	998.777222	645.558533	-182.995804	1004.375793	559.200073	-12.334812	721.545776	772.451111	27.905287	727.825500	741.761169	47.364422	620.825562	732.700806	-4.320824	619.280457	771.912659	-59.355328	482.950165	747.362366	-149.283569	415.420227	764.712524	-138.072113	372.803070	735.132813	-236.874283	345.271210	714.726501	-249.201126	397.032196	751.121216	-444.981445	346.998505	713.320801	-502.766449	390.462006	647.988647	-431.148865	197.173630	623.948181
34	0.170000	12.241630	925.194214	717.687866	-1.010437	935.325195	459.480469	-160.716919	998.414124	643.807678	-167.705368	1003.385437	558.977356	8.669177	721.672974	771.994080	47.792080	728.055664	739.538269	69.523254	622.834534	730.421143	19.633236	619.625916	771.041138	-33.628410	483.275208	747.502014	-121.850853	414.353058	764.937988	-110.034523	372.828613	735.636108	-208.139786	344.567535	716.012634	-221.760849	395.542816	751.323364	-418.197357	344.081451	713.851990	-475.829315	385.426422	648.242249	-401.487427	194.032043	625.170471
35	0.175000	25.480577	924.109192	719.012939	14.017199	933.497986	458.652008	-146.550568	999.065735	642.151001	-152.279221	1003.462769	557.932129	28.868919	722.340271	771.153259	65.993629	729.034485	736.365601	91.324280	624.725708	727.377625	42.949234	621.009521	770.992432	-7.371287	484.831970	747.691101	-94.809601	414.162872	764.240601	-82.325645	372.726349	735.827026	-181.598679	342.357300	715.044128	-195.038849	393.937347	750.765381	-390.459717	339.782288	714.129150	-448.956573	380.298462	648.796570	-370.662689	190.141068	626.165955
36	0.180000	38.200771	923.073547	720.859070	28.980387	932.008484	459.006653	-131.097931	1000.178284	640.315552	-136.865707	1003.163879	556.992615	49.671024	724.143372	770.271545	86.881134	731.788513	735.760254	112.737144	627.024719	725.768250	65.707291	623.677551	770.825806	18.618839	485.531342	746.652832	-67.603172	415.605103	764.407349	-55.052963	372.687347	735.558228	-154.339661	340.929657	714.906555	-168.364670	392.549103	750.406738	-361.677032	334.697296	714.392090	-421.716370	374.220795	649.045654	-339.575256	186.187744	627.226868
37	0.185000	51.505032	922.810852	722.136536	44.236431	930.699341	458.193909	-115.331398	1000.840027	638.867188	-121.783501	1003.096069	555.765381	69.444839	725.289124	769.069641	106.032608	734.880798	734.039856	133.997604	630.991150	725.017883	88.195686	625.354004	770.513489	44.361217	487.868103	746.646423	-40.984715	414.909943	763.636414	-27.903494	373.078186	735.334534	-126.388260	340.325409	715.236206	-142.183945	391.035431	749.140991	-335.000885	330.468048	715.322388	-394.881866	368.145721	649.426697	-308.620636	181.541718	628.065002
38	0.190000	64.780685	922.790466	723.199524	59.257587	929.769775	458.297546	-100.460777	1000.977539	637.285645	-106.421524	1003.175354	553.941650	90.384422	729.269775	769.089050	124.737617	737.758911	731.638916	155.663803	634.658752	723.637512	110.494736	629.137268	770.296265	69.036888	489.346985	745.729370	-14.211230	417.308685	762.968201	-0.552172	374.371826	735.396423	-97.321381	340.632141	716.635132	-115.070511	390.788727	749.353027	-307.063538	326.443359	715.399048	-368.520172	362.309784	650.254272	-277.072784	177.546951	628.807861
39	0.195000	78.159805	922.912659	723.863831	74.975296	928.254456	458.133575	-85.958099	1000.553772	635.524963	-91.009918	1002.920410	552.366455	109.628960	731.679016	767.541748	143.417358	741.006470	730.061584	175.877121	639.107849	722.198975	132.874237	632.564270	770.256409	94.422264	492.483215	745.178833	11.632622	418.607574	762.959351	26.892847	376.276764	735.692078	-69.152267	340.503998	717.439514	-88.677383	390.014191	748.729492	-278.800507	322.101990	715.857422	-341.115906	355.630402	650.353699	-244.107941	173.219910	630.127869
40	0.200000	91.065804	923.234497	724.472961	90.385162	926.428772	458.540283	-71.430382	1001.188599	633.943298	-73.951660	1002.291748	550.386719	129.765121	735.752319	767.861023	162.487839	745.952087	729.590576	197.198624	643.645996	720.989746	154.388321	637.272888	770.120544	118.825134	494.977234	745.510193	38.270458	419.872375	761.526672	54.336960	378.810852	736.136108	-42.186527	339.461578	716.746216	-61.472885	390.262451	749.256958	-250.769974	316.462769	715.960388	-313.767303	347.622620	650.422913	-211.816132	168.999298	630.579224
41	0.205000	104.482605	923.860596	725.057129	106.094063	926.019958	458.405243	-57.004013	1000.843994	633.187988	-59.035450	1002.763245	549.299561	148.444870	739.867737	767.060364	180.459763	750.510742	728.098145	218.125717	648.805054	719.439209	176.090073	641.545044	769.826233	143.070053	498.344086	744.614563	63.179310	421.377228	761.372925	81.146591	381.266815	735.924255	-15.412614	338.948486	716.309326	-34.638874	390.093079	749.175293	-221.874207	310.948425	716.052856	-286.876556	340.559509	650.971924	-178.704514	165.176468	631.090942
42	0.210000	119.701942	924.299072	724.571960	122.430893	925.391541	458.557831	-42.023808	1001.077759	632.784729	-43.890244	1003.296997	548.116577	167.008698	744.295105	766.254700	198.263077	754.997314	726.342407	238.397461	654.641418	718.124756	196.917511	646.768066	769.596313	167.312561	502.364410	743.954041	89.709473	424.749969	761.193848	107.825638	384.115082	735.857544	11.343493	338.005737	714.916565	-8.426009	389.933868	748.385193	-194.701080	305.180145	716.075500	-259.158386	333.015686	650.691895	-145.814194	161.125031	631.269958
43	0.215000	133.993607	926.517578	724.877808	138.696320	924.901001	458.970856	-26.909790	1002.128479	632.363220	-27.315546	1003.851440	547.208679	185.057877	748.365051	765.339661	215.514801	760.363037	726.352661	257.987976	661.544067	717.297852	217.145355	651.560791	768.101135	190.039474	507.970184	743.533569	114.409348	426.682404	760.160522	133.934265	386.955322	735.316223	39.385223	338.855957	715.518555	18.081711	389.982422	748.335876	-164.775803	299.158173	715.990356	-231.795746	324.678711	650.902100	-112.777405	156.921402	631.307312
44	0.220000	148.767410	928.217407	724.692871	155.399353	925.363708	459.447540	-11.153508	1003.182800	631.779236	-11.398497	1005.217834	546.545227	202.368149	753.465698	765.762939	232.404221	766.194397	726.441772	277.165192	668.348572	716.864441	237.361404	657.008789	767.826721	213.161072	512.615417	742.995972	139.610870	429.888580	760.587585	160.187119	390.379242	735.406006	67.163689	339.429260	715.142273	43.838139	389.508087	747.849243	-136.701660	293.721130	716.169128	-203.572098	316.205261	650.924438	-79.226387	152.642044	631.394226
45	0.225000	166.233047	932.171997	725.530640	171.491058	926.019531	459.872070	4.179835	1005.228943	631.531738	3.905937	1007.013123	545.959656	219.395798	759.021240	766.008911	249.274017	771.171265	725.171814	295.983521	674.895935	716.521362	257.067688	662.695313	767.567810	235.217880	518.244324	742.365417	164.669708	432.723450	760.044006	186.025772	393.917419	735.161438	94.811203	340.045532	715.229126	70.251892	389.682220	747.986145	-107.213646	287.145996	715.814453	-175.496033	307.228699	650.706909	-44.793358	148.363373	631.721680
46	0.230000	183.025085	935.436584	725.475098	188.269760	926.527710	460.574829	20.443241	1007.552551	631.143616	20.901320	1008.662781	545.337036	236.657990	762.678040	765.346375	265.609558	777.778259	726.294495	315.025177	681.548401	716.329834	276.385986	668.200317	767.122070	258.008545	524.063538	741.418274	189.700195	434.514404	759.434692	211.996048	397.906708	735.425903	121.733116	340.030884	714.237000	95.722412	389.234253	747.297302	-78.416534	280.904205	715.907959	-147.239304	299.128448	650.851135	-11.184611	144.126205	631.785645
47	0.235000	200.856918	938.953796	725.859619	205.059525	928.279480	460.829407	36.339592	1010.278259	630.789917	37.000637	1011.053040	544.610474	252.932449	767.800171	765.797485	282.331329	783.130249	726.466797	333.592316	688.247986	716.233032	295.143677	673.769836	766.647156	279.360504	529.906311	740.571533	213.246811	438.564636	759.415039	237.452652	401.655182	735.275391	149.024536	340.570221	714.094360	121.331795	389.018677	746.676086	-48.936199	274.482941	715.608032	-118.727524	289.497894	650.424438	23.353340	140.536575	631.831909
48	0.240000	215.329468	941.726379	725.819885	221.489365	929.821777	461.463989	52.521736	1013.070618	630.406860	52.976860	1013.881470	544.077881	269.681274	772.383362	765.450378	298.886322	788.386292	726.749878	351.859406	695.286621	715.908569	313.502594	679.143066	766.092102	300.362915	536.122986	739.850098	236.736725	440.064697	760.059692	262.605042	405.360321	735.027039	176.592651	341.720459	713.927917	147.529617	389.428040	746.683411	-19.454882	268.469696	715.238586	-89.404175	281.165009	650.241211	58.431271	137.339859	631.841797
49	0.245000	229.989456	945.316040	725.848816	239.032074	932.073242	461.938629	68.193695	1016.165466	630.005310	70.756378	1016.399658	543.495850	286.138916	777.203552	766.211670	315.376923	794.514160	727.634827	370.083679	701.882080	715.835815	331.521393	684.643311	765.733398	320.017212	541.961548	739.201355	258.631714	442.911102	756.038208	287.353363	408.858063	734.378357	204.107513	340.971924	712.708435	173.444489	389.128693	747.121704	10.169542	261.729950	715.052307	-60.870255	271.272919	649.375366	93.659943	134.281387	631.796509
50	0.250000	246.593887	948.942871	725.706482	255.727631	934.288452	462.691528	84.583138	1019.203674	629.609253	86.900787	1019.496582	542.948608	302.701233	781.882690	766.272461	331.864990	799.989380	727.508118	387.869385	708.186035	716.560547	348.017487	689.913940	765.728333	340.174622	547.451904	738.658630	282.260193	445.953522	756.897705	311.943115	411.711365	734.030090	230.725418	343.280090	714.426636	198.795685	388.775452	747.077087	40.780376	255.942490	714.474121	-30.505060	262.550842	649.141602	128.748108	131.355255	631.481323
51	0.255000	262.503326	953.259766	725.644043	273.333557	937.220703	462.831787	100.958916	1022.433411	629.280518	103.680435	1022.647339	542.612671	319.591187	786.757568	766.599915	348.256439	805.423706	728.898193	405.256104	713.902771	716.483582	366.160706	695.465820	765.279541	359.753052	552.888306	738.139954	306.258698	449.868530	758.009827	335.913391	415.272125	733.297852	259.214233	344.300110	713.335999	223.533112	388.040192	746.304077	69.705223	249.021133	713.660706	-2.011658	254.278778	648.463135	163.750259	128.603638	630.961121
52	0.260000	279.665222	957.710815	725.787109	290.842010	940.737000	463.306549	118.364128	1025.659668	628.995178	121.440758	1025.868530	542.352234	336.218933	791.534241	766.745239	365.379913	810.793945	728.505798	423.414246	720.152283	716.235413	383.882965	700.604126	764.826904	378.682434	557.790161	737.737854	329.385406	452.558624	758.262878	360.081238	419.749847	733.500732	284.976044	344.360840	713.076294	248.553802	387.721039	745.932373	101.044731	242.722244	712.908020	28.175766	244.601013	648.610535	198.720856	126.068733	630.300903
53	0.265000	296.103363	962.041138	725.530884	308.674957	944.157593	464.055664	135.214615	1029.318970	628.686035	137.953918	1029.581177	542.200562	353.191803	796.172119	766.884521	382.085968	816.231384	729.976135	440.784210	725.802673	716.101379	401.352692	705.785461	764.596436	397.618073	562.863586	737.522034	350.861206	454.167816	756.843750	384.071655	425.180389	734.070007	311.439697	345.638641	711.981140	272.946777	386.821960	744.851074	130.953827	235.338562	712.719055	60.614918	234.824249	645.418091	233.714401	123.792725	629.565613
54	0.270000	313.258209	967.396545	725.921570	326.671600	947.735901	464.560425	152.343948	1033.146973	628.320984	156.332611	1032.611694	542.007813	370.001953	801.241333	767.613159	399.083405	821.330505	730.193420	457.836395	731.291809	716.294861	418.813538	710.970825	764.532104	415.548065	567.189148	737.429688	374.533356	456.352234	757.719727	407.599182	428.626923	733.683350	338.500671	347.155334	712.599792	297.891449	386.272675	744.739685	161.027054	229.466248	712.154175	90.841713	225.527542	646.408081	268.785370	121.817795	628.820190
55	0.275000	330.267120	972.192383	726.100403	344.717804	950.594482	465.034332	169.111130	1037.308838	627.915710	173.360229	1036.212158	541.808167	387.443451	805.197083	767.477295	416.451630	826.361511	729.365784	475.468140	736.583923	716.199158	436.091370	716.031921	764.430054	433.764740	572.062561	737.168579	396.539063	458.335510	757.399353	430.852722	431.126526	732.848083	364.940826	348.326111	711.763916	322.514557	385.279083	744.127686	191.900330	224.024841	711.300171	121.882454	216.672836	646.315674	303.988220	120.186142	628.129578
56	0.280000	347.302704	977.267944	726.469482	362.636566	954.112488	465.871857	186.312653	1041.018677	627.424255	191.980820	1040.026611	541.426270	405.093231	810.680847	767.656372	433.446869	831.542114	730.774780	492.849518	741.576355	716.213806	453.520111	720.922363	764.194519	451.596741	576.261414	737.027527	418.176422	460.040619	757.468445	453.731384	433.611023	732.059021	390.890961	349.059052	711.422852	347.243622	384.236847	744.068420	223.346146	217.414413	711.016357	153.370163	207.533737	645.861145	339.318878	118.809830	627.076660
57	0.285000	364.217896	982.263733	726.645569	380.544617	957.413147	466.623840	204.223434	1044.866455	627.270447	209.026962	1044.655151	541.518433	421.883606	815.828552	768.492981	450.778687	836.412720	731.219482	510.245300	746.423035	716.067200	470.803650	725.589050	764.097168	468.982269	580.114502	737.249878	440.049774	462.634674	757.879089	476.458710	437.493256	732.012207	416.503174	349.188049	711.436096	372.076050	383.270142	744.175354	255.264511	211.116089	710.448730	185.197220	198.875458	644.880493	374.737732	118.192337	625.670959
58	0.290000	381.124847	986.877258	726.780151	398.732239	961.063599	466.950195	221.207565	1049.221436	626.855713	227.076202	1048.139282	541.364075	439.729431	819.501343	769.142883	468.333008	840.939941	730.770447	527.057617	751.220947	716.378113	487.970245	730.104614	764.067566	486.049347	583.871765	737.301880	461.024567	464.051575	757.927368	498.713623	440.288910	731.942383	443.132568	350.701630	711.113892	396.505188	382.017120	743.921082	286.875549	205.303070	709.906433	217.640244	190.410034	644.445068	409.538666	117.333290	624.653259
59	0.295000	398.653595	992.008972	727.143738	416.869476	964.209656	467.617371	238.946854	1053.777954	626.204895	245.153778	1051.434448	540.978821	457.528442	824.310974	768.172791	485.833466	844.576233	730.781982	544.315735	755.418396	716.469238	504.994965	734.366638	764.056641	502.813477	587.653992	737.511230	482.289917	465.955261	757.956238	520.384277	444.399658	731.991211	468.845490	351.664764	712.342163	420.838654	380.830688	743.867981	318.686646	199.421310	709.468750	249.547302	181.415802	644.241821	444.973022	116.917198	623.138184
60	0.300000	415.347107	996.385315	727.317810	434.609558	967.517151	468.212769	257.127686	1057.305420	625.721802	262.876709	1053.730469	539.162048	475.198090	828.583618	767.937683	502.923798	848.880798	732.014893	561.773132	759.663025	716.145813	521.989746	738.335510	763.827820	519.099426	591.036499	737.677124	502.998901	466.852722	758.268311	541.634460	446.155609	731.805786	493.737915	352.462921	710.913757	444.963501	379.632111	743.822205	350.441101	193.529861	708.804199	281.832092	173.236252	644.034790	480.145538	117.074417	621.739197
61	0.305000	432.629730	1001.072083	727.482483	452.379547	970.281433	468.971558	274.852081	1061.035400	625.223206	281.473602	1058.301392	539.192749	491.487610	832.341553	769.583130	520.479614	853.444885	732.039917	578.688232	762.742188	715.940796	538.630005	741.820129	763.818115	535.461121	593.633789	738.029602	520.772888	465.618652	755.628967	562.805603	449.615479	732.284912	518.486877	353.146088	711.057922	469.047150	378.534058	744.179626	382.823181	186.997162	708.411133	315.210876	165.341751	643.437378	515.324158	117.387543	620.264404
62	0.310000	450.064911	1005.263733	727.531677	470.725739	973.376587	469.320068	292.074524	1064.795776	624.337952	300.013062	1062.299561	538.576599	508.394287	836.331665	768.870178	538.546936	856.845886	731.985474	595.390442	766.551270	716.331909	555.134521	745.112854	763.601135	551.130066	596.275330	737.813538	540.477722	466.572571	755.749329	582.277100	452.434540	732.211243	543.716309	353.992737	712.040527	492.691895	377.037262	744.052124	415.707397	183.239319	708.084595	348.049408	157.428177	642.700806	549.640747	118.057152	619.228516
63	0.315000	467.066742	1009.487549	727.454895	488.468170	975.932251	469.870758	310.297119	1069.495361	623.519165	318.228943	1065.978027	538.639099	525.707397	839.346497	768.291199	555.739685	860.233582	731.986511	612.105713	769.146973	716.836609	571.388733	748.049255	763.302002	566.544312	598.575867	738.136536	560.245178	467.604858	755.861389	603.540649	454.127319	733.453735	568.367065	354.851746	712.045166	516.129578	375.392670	744.025391	447.806366	177.532837	706.996399	381.189636	149.980865	642.325745	584.929077	119.548775	617.525085
64	0.320000	484.251495	1013.928284	727.674194	506.410522	978.694580	470.216736	328.585266	1072.773804	622.941895	336.127686	1069.791138	538.406860	542.124817	842.168640	768.269592	572.377686	863.525024	733.671814	629.125610	772.203979	716.217102	587.488708	750.701904	762.902100	582.219177	600.117737	738.109741	579.505859	468.268738	755.853516	622.351746	456.240540	732.463379	592.298157	355.266144	712.187195	539.489685	373.941223	744.440552	480.083252	172.745712	706.863281	415.093292	142.785477	642.032654	619.561523	121.340210	617.273438
65	0.325000	501.383820	1017.692627	727.667175	524.312439	981.073303	470.860718	345.999084	1076.294678	621.956970	354.078491	1073.080322	538.154785	558.344971	845.164429	768.881653	589.718323	865.757935	733.806458	645.308289	774.664734	717.260681	603.328857	752.975098	762.640930	596.962463	602.010315	738.192505	598.033447	467.816589	755.471985	641.089050	457.528900	731.598877	616.266235	356.347137	713.236023	562.833679	372.710907	745.175171	512.366394	168.864685	706.473450	448.557404	135.791473	641.409241	653.772705	123.651016	615.678833
66	0.330000	518.908447	1021.515442	727.555603	541.939270	983.533630	470.554260	363.859467	1079.502686	621.067139	372.562439	1075.867676	537.744751	574.763489	846.665588	768.381531	607.536133	868.188660	733.646606	662.132141	776.467834	717.993774	619.052124	755.034119	762.316589	611.531433	603.058289	738.207214	616.875244	467.875488	756.452454	660.166687	459.174194	731.809387	640.034180	357.383575	713.238342	585.621399	371.260193	745.065552	545.057373	164.604141	705.934814	482.148285	129.837250	641.351868	687.297363	126.059952	614.959900
67	0.335000	535.850037	1024.767944	727.111816	559.901367	986.237488	470.518829	382.193451	1082.351318	620.387573	390.480865	1079.087646	537.270508	591.280090	848.151123	767.566040	623.364075	870.515137	735.395447	678.367004	777.982544	717.841187	634.868164	756.882813	761.651733	625.964661	603.763123	738.187805	635.934387	468.654846	758.219360	678.797424	460.170471	731.658875	663.025452	357.231445	713.552795	608.100586	369.598297	744.709412	577.117432	161.452957	705.389221	516.074158	123.797195	640.914307	721.427185	129.947418	614.620483
68	0.340000	553.269836	1027.230225	727.074158	577.962219	988.584290	470.751740	399.815063	1085.217407	619.728760	409.025757	1081.804932	537.047607	606.551025	850.643127	768.897949	640.762634	871.371033	735.737122	694.276245	778.800659	719.275757	649.361084	757.745056	760.961853	640.022949	604.438721	738.283508	654.148621	468.102844	757.812195	697.886658	462.285400	732.819336	685.928772	358.643433	714.028137	630.679688	368.552399	745.271179	608.972778	158.816010	705.543945	549.339966	118.446335	640.831787	754.840820	133.238861	613.773315
69	0.345000	570.367676	1029.841309	726.850891	595.388733	990.617859	470.855042	417.644562	1087.752197	619.112244	427.145813	1084.071289	536.393799	622.998108	851.016846	768.250793	657.528870	872.426636	736.300598	710.135681	779.099060	719.318787	663.983276	758.082520	760.334839	653.947571	604.468933	738.300659	672.454102	468.073395	757.526245	716.911438	464.045959	733.933289	709.166992	359.580688	713.662231	653.131165	367.221497	745.684204	641.083801	156.183838	705.577271	582.555908	113.492531	640.958679	786.642090	136.906937	613.157349
70	0.350000	587.731689	1031.579102	726.433105	613.050842	992.394531	471.129883	435.777283	1089.898560	618.467163	444.832031	1086.643311	536.039368	638.402527	851.298096	768.687012	673.276306	872.615784	738.731873	725.603516	779.495178	720.473755	678.398865	757.639160	759.022522	668.161926	604.148071	737.949158	690.452087	466.954803	756.456360	735.672607	465.776337	734.517944	731.819336	359.792542	714.373535	675.301147	365.742523	745.505188	672.268982	154.598740	706.124573	615.547302	109.208138	640.895874	818.550110	141.860794	612.992004
71	0.355000	604.842896	1033.937012	726.367126	630.293091	994.028931	470.903290	453.056976	1092.188110	617.848450	463.127808	1088.402100	535.261108	653.526123	849.990479	769.102234	689.783203	871.346802	739.133057	740.928833	778.553711	721.257202	692.577942	756.823608	758.734253	682.439392	603.822876	737.372681	708.515015	465.963989	755.372620	753.933105	466.762970	734.285156	754.012756	361.025085	714.941711	697.097168	364.323395	744.747620	703.044678	152.683487	706.000427	648.184021	105.858490	640.793213	850.007080	146.271805	612.713989
72	0.360000	621.817078	1034.593994	725.833923	647.822754	995.281189	470.533264	470.696442	1093.677368	617.414978	480.714752	1090.594116	534.988464	668.195557	849.953491	769.278198	704.797119	871.368469	740.874878	755.462158	777.077148	722.291199	706.608398	755.985535	758.835327	696.452271	602.530945	736.175049	726.169983	465.044006	754.333130	771.801697	467.297058	733.643250	775.227966	362.268005	714.378479	718.711731	363.465302	744.561646	733.198242	152.445053	706.220093	679.723877	102.872337	640.993408	880.426941	151.252121	613.240234
73	0.365000	639.056641	1036.207520	725.643494	665.359863	996.603516	470.375458	487.748199	1095.029907	617.197876	498.405823	1091.850342	534.342529	682.795776	848.619446	769.818420	720.911011	869.341614	741.583374	770.024536	774.979248	722.795593	720.161560	754.076233	759.084106	710.509216	601.579773	735.053040	743.804321	464.527222	753.833923	789.474731	468.428711	733.307251	797.405640	363.548706	714.315857	739.883911	363.077423	744.500977	762.535217	151.358154	706.174011	711.080933	100.419441	641.789490	909.619751	156.443619	613.714905
74	0.370000	655.735107	1036.368408	725.298889	682.572266	996.731628	470.552734	505.399048	1096.216919	616.745483	515.083862	1092.438843	534.170837	697.357239	846.766785	770.525940	734.766541	867.311096	742.289917	783.743408	772.833740	724.538818	733.835815	752.430176	760.198486	724.401611	600.672791	733.492493	762.442932	465.604431	755.406677	806.923645	467.959198	731.433960	817.960571	364.047302	713.682373	760.607971	362.627441	744.304382	790.432678	151.455017	706.385315	741.158691	98.761406	641.942261	937.439636	161.262665	614.513184
75	0.375000	672.561523	1036.688599	725.093628	699.363770	997.418457	470.710419	522.049622	1097.527344	616.505981	533.016724	1093.707886	533.853394	711.496216	844.949036	770.401001	749.548279	865.128540	742.859375	797.644104	770.633301	726.039063	747.233765	750.290710	761.095642	738.540100	599.327820	732.471680	779.432800	464.820892	754.051453	825.085022	469.971436	731.856628	837.832153	364.570862	712.953003	780.902222	362.147614	743.642090	817.917908	151.721832	706.967957	770.465515	97.576920	642.451172	964.596008	165.798141	615.500488
76	0.380000	689.423950	1036.547119	724.985413	716.562805	997.638794	471.239288	539.259460	1097.760620	616.598877	550.052734	1094.739990	533.730225	725.253357	843.593445	771.987000	763.744629	862.695251	743.122681	811.147766	767.167419	727.069458	760.794800	748.111267	763.236633	752.608337	598.464905	731.077759	797.000732	464.510712	753.041260	842.546204	470.175659	731.042664	858.962036	366.690186	714.375854	801.781189	362.187469	743.139160	844.480042	152.275650	707.378784	798.614502	96.720139	642.423645	990.897644	169.986908	616.294678
77	0.385000	705.995483	1035.889160	725.070190	733.567017	997.691345	471.266296	555.645752	1098.385010	616.566406	566.770264	1094.598633	533.492432	739.676392	840.566772	771.565125	777.575500	860.050354	743.165405	824.515198	763.382568	728.101685	774.244080	745.487976	765.215820	766.674988	597.506287	729.707642	815.650269	464.795959	753.116516	859.676575	470.851471	729.011047	879.048157	367.328949	714.007996	821.923645	361.675995	742.185974	869.752075	152.837784	707.664368	825.666748	96.529953	643.162598	1016.354126	174.161102	617.451843
78	0.390000	722.428650	1034.809692	724.946472	750.718445	997.623840	471.408661	568.370422	1099.105591	614.955750	583.681824	1095.261353	533.452698	753.926819	839.563538	772.971252	791.636414	857.234741	743.473267	837.882141	759.970825	729.946106	788.109924	743.228333	767.692200	780.895874	595.946533	728.985352	833.676697	464.583740	752.132690	877.475342	470.670532	727.369629	899.021973	368.252533	713.180847	842.053528	361.570221	741.591553	894.555115	154.033981	707.814148	851.166443	95.824478	643.310364	1040.633057	177.198013	617.743286
79	0.395000	738.313538	1033.762451	725.076721	767.493347	997.304138	471.314331	584.993896	1098.596558	615.214905	600.108154	1095.008057	533.650452	768.258972	836.340759	773.868164	805.593262	854.174011	743.125793	851.378479	756.676392	731.333679	801.905457	740.693665	770.360962	796.481812	594.114807	728.517456	851.470032	464.065277	750.377075	896.052917	472.269501	727.602600	919.116638	368.914673	712.237122	862.051086	361.647247	740.739197	917.140686	154.420166	707.524231	875.922913	95.780182	642.335266	1063.686768	180.552780	619.010315
80	0.400000	754.874146	1032.166870	725.032349	784.162537	996.775208	471.631958	601.563171	1097.841797	615.786133	616.874390	1094.856689	533.587036	783.254211	834.157166	774.661072	820.100769	850.535583	743.571716	864.988464	753.354126	732.458740	815.978088	738.091003	772.719727	811.926758	592.318420	727.908813	869.944031	463.653595	749.413391	914.229309	472.504913	726.620605	938.324402	368.750000	709.739990	881.860535	361.727325	740.627502	939.328125	154.654404	707.234619	899.437500	95.453926	642.124512	1086.407349	182.009323	618.945251
81	0.405000	770.570435	1029.994141	725.064819	800.945557	995.729004	471.933716	617.708191	1097.516357	616.195251	633.565063	1094.197998	533.746826	797.954346	831.874512	776.785461	834.843018	847.318176	744.198914	879.116516	749.242859	733.267151	830.638611	735.003418	773.933716	828.009338	589.870422	727.419067	888.468750	463.032806	748.320313	932.510620	472.801697	725.273682	957.147583	369.368408	708.492188	901.190063	361.425537	739.855896	959.922485	154.875259	706.858765	921.400391	94.940170	641.328735	1107.403931	183.940872	619.976929
82	0.410000	786.321167	1027.992676	725.430481	818.059814	994.939575	472.207855	633.880493	1095.935059	616.730835	650.026245	1093.489502	533.618530	813.660339	828.925049	777.484985	850.042847	843.978516	744.763977	893.611206	745.298523	733.375366	845.722961	731.884705	775.788696	844.366760	587.052185	726.590271	906.934875	462.261871	747.414978	950.613342	472.744202	724.180664	976.436951	370.421021	709.034790	920.543274	361.001617	738.968689	979.342834	154.268051	706.480164	941.651306	94.061417	640.917480	1127.149414	184.985245	620.020447
83	0.415000	802.480713	1025.448853	725.598877	834.821899	993.926941	472.539246	650.142334	1093.909180	616.958923	665.966309	1091.930298	534.200623	829.443909	825.637634	779.949463	865.205383	840.673218	745.481018	908.390930	742.219360	734.069031	861.257996	728.950012	777.040771	861.380249	584.907959	726.291321	925.465271	461.633209	747.006348	968.857056	472.401581	723.519836	994.262878	368.843262	706.748230	939.718689	360.831665	738.804199	997.946106	153.437241	705.732422	961.392822	92.664574	639.989746	1146.154907	184.923874	619.833679
84	0.420000	818.172302	1022.871582	725.974243	851.352234	992.613098	472.915009	666.125000	1091.529907	617.535828	682.273071	1090.560791	534.123535	846.168823	822.191101	780.313171	881.540161	838.380127	746.942993	924.401367	739.077698	734.176270	877.454773	725.565002	777.412842	878.244446	582.925903	726.233398	943.539246	460.740997	746.480835	986.804321	471.642029	722.981201	1012.007019	367.240723	705.359131	957.793091	359.809540	738.405090	1015.867798	151.965469	705.012573	979.537659	91.549652	639.450684	1163.463623	184.105392	619.277771
85	0.425000	833.463074	1019.977783	726.230286	868.209595	991.421936	473.290192	682.143005	1089.813965	618.056458	698.190491	1088.955566	534.598206	862.505676	819.589966	780.740417	897.709900	834.880127	746.851807	940.867249	736.814697	734.493896	893.709778	722.757690	777.308777	895.044128	580.625061	726.258728	961.030212	459.371918	745.750366	1003.268616	469.178192	720.597778	1029.401245	365.784790	704.499390	974.812012	357.914124	737.963928	1032.704224	149.601730	704.269409	996.792053	89.640518	638.743408	1180.497314	183.277420	618.489258
86	0.430000	849.584290	1016.671936	726.539612	885.138672	989.992737	473.359894	698.209412	1086.809692	618.523560	714.154419	1086.901611	534.783264	877.559998	816.133484	780.414490	914.418762	832.628784	747.361633	958.254517	734.810120	733.702820	910.518127	719.882935	775.828735	913.222656	579.763672	726.538635	977.723389	457.533691	745.520874	1020.564026	467.181702	720.410828	1046.706909	364.161316	704.826477	991.547607	355.682129	737.161377	1049.254395	147.712387	703.327087	1012.444397	87.572670	637.394836	1196.244873	181.232132	617.244934
87	0.435000	864.744995	1012.708679	727.170654	901.846436	987.925049	473.707428	714.223816	1083.654907	618.993347	730.140686	1084.012207	535.312927	894.200928	813.171265	780.013611	930.553528	830.470093	747.476257	976.028564	733.288757	732.694763	928.252991	717.950806	775.031067	930.800293	577.846313	726.409241	994.532349	455.060455	745.776367	1037.034180	463.778900	720.055603	1062.828735	362.029694	705.031250	1007.804565	352.804718	736.266663	1063.628418	144.598251	702.564148	1026.882324	85.248650	636.745972	1210.577271	178.176041	616.493896
88	0.440000	880.181213	1009.487976	727.700378	918.033569	985.901123	474.151337	729.934753	1079.867920	619.170776	745.835144	1081.192017	536.213806	910.292175	810.203186	778.742737	946.784851	829.036072	747.747620	994.104553	732.459106	732.021912	945.779602	715.066345	773.007141	949.495667	576.537537	726.197998	1009.972961	450.932556	743.827393	1053.442139	460.739716	720.612488	1077.506958	357.319183	703.719299	1022.617126	349.428406	735.895386	1078.482788	141.409729	701.550110	1040.358765	81.572533	635.973694	1224.456299	174.869034	614.979553
89	0.445000	895.551636	1005.900574	728.409912	934.552734	983.659973	474.795319	746.166870	1076.179565	619.725159	761.657166	1078.203369	536.854309	926.988220	808.160156	778.021606	963.308777	827.156677	747.218201	1012.008423	731.873169	731.377197	963.490601	712.998901	771.442383	967.262451	574.163696	725.879456	1026.060181	448.421021	744.822388	1069.455566	457.462585	721.006714	1092.825928	353.378113	703.424561	1037.425659	346.806793	735.891479	1092.289673	138.337082	700.293030	1053.969971	78.704330	635.071106	1237.656982	170.736069	613.675842
90	0.450000	910.988403	1001.706604	729.102478	951.090027	981.112244	475.013428	761.918030	1071.838745	619.974487	777.839600	1074.380859	536.912354	943.638550	806.042664	777.468018	980.359070	825.624512	746.945557	1030.038696	731.312439	730.998901	981.419800	711.711914	770.447021	985.759705	572.187256	726.028992	1041.332397	444.778381	745.040710	1085.107666	453.477386	721.124207	1107.934570	350.402130	704.057495	1051.864136	342.723328	734.780151	1104.655640	134.388641	699.412109	1064.558960	74.953049	633.844482	1249.492065	166.253052	612.309143
91	0.455000	926.726624	997.874084	729.517212	967.548828	978.239929	475.260101	777.903137	1067.672852	620.347290	793.704041	1070.832397	537.210754	960.801697	804.238220	776.966064	997.635681	824.390137	747.134094	1048.235718	730.814026	730.706787	999.115967	709.984741	768.616211	1004.351013	569.605347	726.204041	1056.761475	439.766754	743.703247	1100.623657	448.820282	720.952820	1121.494995	344.572479	702.941895	1065.813843	338.421722	734.798889	1116.556641	130.155762	698.057068	1075.656494	70.694389	632.773132	1261.140625	160.627960	610.429993
92	0.460000	942.373962	994.580383	730.185913	983.769531	975.436462	475.556702	792.380310	1062.383179	621.237244	809.463379	1066.797852	537.356201	978.045593	802.507141	776.322388	1014.924805	822.990967	747.248169	1066.447754	730.059265	730.252380	1017.121338	708.370850	767.288025	1022.594727	566.735535	726.607788	1072.272827	436.563263	744.651062	1116.138306	443.925568	721.020996	1136.040405	340.455566	703.405151	1079.966431	334.536499	733.951904	1126.967285	124.964104	696.881836	1084.969604	67.302139	631.150452	1271.861084	154.299194	608.180847
93	0.465000	958.388367	990.866150	730.921875	999.712524	971.687927	476.044403	808.363281	1057.634033	621.078979	825.174133	1062.848511	537.677063	995.507080	799.560242	775.025574	1032.104736	821.475464	747.079163	1084.756958	728.810547	729.401672	1035.084229	706.546021	765.775330	1040.470703	563.552856	727.003357	1087.411133	431.565948	744.516541	1131.535156	438.677246	720.897034	1149.700073	334.623993	702.926025	1093.518921	329.139984	733.893188	1135.935181	121.776268	696.051208	1092.026978	67.471138	629.329407	1281.105225	147.417557	606.470642
94	0.470000	974.833313	987.160950	731.434326	1015.949097	968.410522	475.821747	823.840454	1052.541138	621.417725	841.184570	1058.003540	537.715027	1012.658630	796.645264	773.511047	1050.082764	819.760986	746.876892	1102.803467	726.054138	728.260986	1052.671875	703.751648	763.074768	1058.557373	559.656372	727.609497	1102.639526	427.083557	743.944458	1146.889160	433.543091	720.942688	1163.208130	329.238495	701.744263	1106.844482	324.126007	732.090515	1142.775391	121.325691	695.433167	1097.489136	69.686317	626.990356	1288.948364	137.431625	604.573181
95	0.475000	990.831909	983.763245	731.953125	1031.935669	964.435791	476.019714	839.604431	1047.239502	621.478577	857.175476	1052.873535	537.633179	1029.607422	794.326965	772.464050	1068.194336	816.597839	746.187744	1121.064453	724.410278	728.348938	1070.435913	701.406006	761.398682	1075.039307	555.544189	727.849976	1117.525269	421.737366	743.370667	1162.344849	428.153198	720.669800	1176.467285	323.493927	701.273193	1119.944458	320.303925	731.999146	1149.950684	118.960289	694.006714	1103.491455	70.526764	625.239258	1296.649902	127.474174	603.240234
96	0.480000	1006.860901	979.662598	732.605957	1048.037476	960.454956	476.317291	855.137451	1041.609253	621.404175	872.958130	1047.895752	537.862854	1046.702881	791.375183	771.671021	1086.044922	813.723877	745.901672	1139.039063	721.803894	727.284912	1087.811279	698.279114	759.603943	1091.876221	550.988831	727.733887	1133.190308	418.246216	743.819336	1177.772217	422.641327	719.752563	1189.633789	318.323853	699.312866	1133.121338	315.264404	730.009094	1156.018311	114.806511	692.124390	1107.772095	71.096321	623.344177	1304.309692	115.813072	601.325806
97	0.485000	1022.967163	976.224182	733.017700	1063.801147	955.876282	476.436340	870.517517	1036.388794	621.538452	888.466064	1042.487915	538.285034	1064.501099	787.155334	770.286499	1103.729126	810.960022	746.044800	1156.710449	718.170044	726.821411	1105.098877	695.027649	758.980286	1108.835571	546.541809	727.379761	1148.456177	412.183411	741.496216	1193.284180	417.338318	718.445862	1202.762695	313.492310	698.535339	1146.133789	311.294647	728.388062	1161.221680	112.570229	691.707092	1111.739380	72.384476	621.383545	1311.465942	105.312134	599.697571
98	0.490000	1038.447144	971.909607	733.106750	1079.694824	951.665466	476.609802	884.854492	1031.210938	621.647949	903.658752	1036.930908	538.326416	1081.296875	784.221130	770.315918	1121.218872	806.567261	745.450439	1174.132446	714.904053	726.515625	1122.280151	690.932922	758.335815	1125.057739	541.868225	726.595215	1163.942017	409.406769	740.457214	1208.933716	412.781311	717.784058	1216.118286	308.584442	696.736816	1158.834961	308.376373	726.312622	1167.457397	111.419243	690.068054	1115.694092	74.328011	620.568420	1317.132813	96.644295	599.101379
99	0.495000	1053.144775	967.553162	733.401917	1095.055908	946.694885	477.130798	899.178467	1025.539429	621.878296	918.597717	1031.386108	538.217529	1098.399658	780.327393	770.047546	1137.016602	803.776978	745.384888	1191.200684	711.117676	726.282104	1139.638672	688.512329	759.501404	1141.373047	538.136536	726.064087	1180.165527	408.258759	740.058899	1225.412476	410.424774	718.153259	1229.577637	306.595917	696.402039	1171.932251	307.212402	725.011780	1173.188721	111.679749	689.279541	1119.773682	76.574059	620.375977	1322.236816	90.338829	596.511963
100	0.500000	1067.399414	964.235840	733.337219	1110.289917	941.915161	477.723999	912.954346	1020.401917	622.151001	932.791687	1025.935059	538.092529	1114.879883	777.663452	771.344299	1152.287720	800.950134	744.840637	1207.340576	709.115479	727.136963	1157.156128	685.454529	761.154968	1157.628052	534.742432	726.045959	1196.742310	407.961090	739.715820	1241.884766	409.038544	717.419678	1242.286499	304.797821	694.538391	1185.502197	307.212433	724.183289	1178.334595	112.866173	688.993286	1122.453247	78.778679	619.998352	1325.831421	83.741638	594.765259
101	0.505000	1081.280640	960.495972	732.988953	1125.227417	936.776489	478.561462	926.208252	1015.158569	622.201904	946.287720	1020.816467	538.259644	1130.818726	776.558350	773.519104	1167.182617	800.236633	745.603638	1222.897461	707.744385	727.666992	1174.457642	684.561890	763.804260	1173.887085	533.126221	726.613708	1214.457886	408.876831	740.436523	1258.711182	408.745026	716.578552	1256.069336	304.055939	693.136780	1199.681641	308.359222	725.436646	1183.188110	112.750183	687.929810	1125.445190	81.095367	619.852844	1328.656250	78.552818	593.005371
102	0.510000	1094.858643	956.309937	733.277283	1139.562622	932.173279	479.519257	939.691772	1009.702148	622.617188	959.705933	1015.570190	538.277954	1147.624268	775.617249	774.383240	1183.532104	799.472473	745.988342	1239.423706	707.812439	730.143066	1191.181641	685.154846	767.560608	1190.972534	532.832458	727.767822	1231.344482	409.388641	740.544617	1274.728027	408.213593	714.970825	1268.171997	303.781982	692.173401	1213.633667	309.099030	726.573303	1187.666382	113.323700	687.902344	1127.906128	82.897476	620.415405	1331.459106	73.466370	591.446960
103	0.515000	1109.173218	952.840759	733.236511	1153.914673	927.462524	479.957611	953.155457	1004.571472	622.411987	973.998901	1010.013794	537.238281	1163.114502	775.148865	774.181824	1199.162109	798.835754	746.325623	1256.424072	707.763794	731.291565	1208.127930	684.595886	767.441956	1208.395630	533.208374	729.400940	1248.158447	409.426666	741.054810	1290.385986	407.169403	713.709106	1279.870728	302.843597	691.261169	1227.295288	309.666595	727.890442	1191.481934	113.320648	687.190430	1129.740845	84.479401	620.699829	1333.352295	68.460342	589.562317
104	0.520000	1123.142212	949.876892	734.012817	1168.239502	922.953857	480.851807	966.658203	999.702881	621.734802	986.306885	1004.427124	537.000549	1178.124634	774.142883	772.916565	1215.146851	798.353699	746.904419	1273.952759	708.354797	732.150940	1224.927490	684.138733	766.734985	1227.728027	534.253723	730.590576	1263.591431	408.497375	740.016602	1304.431274	405.581604	711.966553	1290.462646	301.810547	690.406494	1239.290771	310.874817	728.377991	1193.751099	112.892509	686.560242	1131.078247	85.118065	620.822510	1334.533569	66.202179	588.110474
105	0.525000	1137.604736	946.526062	734.611389	1182.179443	918.932556	481.070526	980.701355	995.601563	620.840942	1000.015198	998.493469	535.130005	1192.774414	772.232605	771.364563	1232.457520	797.838074	749.091553	1290.786621	709.631653	732.718567	1240.009888	682.516418	763.756836	1247.901123	535.274170	732.290222	1277.733765	408.054871	739.195313	1317.757080	403.560333	710.443542	1299.593506	301.333160	689.285950	1249.822510	309.894684	727.775879	1195.474976	113.833931	685.915039	1131.844971	85.661545	620.101746	1335.059570	65.112762	587.271606
106	0.530000	1152.041504	943.531494	735.356384	1195.399170	914.486755	480.753876	994.978027	991.681763	618.971375	1013.032227	992.174866	534.082275	1208.946167	770.757996	771.333496	1248.939575	796.333679	750.321716	1306.683350	709.182800	731.901978	1256.736206	681.302002	763.232910	1268.228027	535.552002	734.399780	1290.656738	407.413483	739.859375	1329.601318	400.242615	708.511597	1308.142578	298.494995	686.504517	1258.972412	310.118835	727.085022	1196.947998	114.256973	684.558655	1132.492188	86.232918	619.398071	1335.467163	63.786072	586.541626
107	0.535000	1166.826050	940.771912	735.875366	1209.050903	910.591614	480.476837	1009.155518	988.686523	616.716736	1025.621826	986.286499	531.969360	1224.009521	768.357605	772.192871	1264.204712	794.067078	750.879028	1321.434448	706.676147	729.981262	1272.068237	679.136902	762.615906	1288.173584	536.033997	735.466919	1301.796021	404.038574	738.761597	1340.674927	396.433197	707.960327	1314.797729	295.420929	685.060852	1266.752075	308.442627	726.299133	1197.807129	114.796669	683.890076	1133.083374	86.506966	618.974304	1335.907593	62.837101	585.960510
108	0.540000	1182.385010	938.373413	736.160278	1221.646973	906.056274	479.106903	1022.053467	985.594849	614.372314	1040.206787	980.732117	528.059692	1238.949951	765.710815	773.046082	1277.322754	790.727356	749.608398	1335.496216	702.364624	727.672424	1287.424561	675.677368	762.884766	1306.169922	536.227905	735.353821	1311.781738	399.589172	738.310303	1350.090698	391.420807	706.982788	1320.959839	291.054474	684.052490	1273.932495	305.108582	725.457031	1198.872314	115.884232	684.557495	1133.525024	86.776680	618.871521	1336.161011	62.381863	585.563049
109	0.545000	1197.423096	936.639160	736.350159	1234.339111	903.742188	479.452637	1036.503174	984.562195	613.786194	1053.882935	976.379944	526.944092	1253.071655	761.576477	773.945374	1290.227051	787.016846	748.868774	1348.380737	699.040588	727.231079	1301.192871	671.431335	763.085388	1321.013062	535.331604	734.745361	1320.778564	395.594421	738.192078	1359.164673	386.436523	707.096130	1326.764160	286.985321	683.742920	1280.150391	301.972198	725.281067	1199.547119	116.203804	684.163940	1133.981934	87.160202	618.830139	1336.402588	62.003979	585.408997
110	0.550000	1212.474121	935.956604	736.400146	1250.067017	901.645447	478.771362	1051.081665	983.470398	613.347290	1068.689331	975.107117	526.159302	1266.785767	757.866028	774.785767	1303.276611	783.133728	748.676025	1361.490601	695.022827	727.628052	1314.326538	668.028687	763.322083	1332.255371	532.451843	734.600647	1329.433838	391.462128	738.744263	1367.573364	381.124756	707.319275	1332.165405	282.679779	683.561890	1286.115601	299.391083	725.808044	1200.641724	116.257431	684.060242	1134.576782	87.818993	618.717773	1336.783569	61.596436	585.297302
111	0.555000	1227.664185	935.180237	736.297729	1261.794556	898.455261	478.288177	1065.971924	982.923706	613.090637	1082.995850	975.292725	526.450989	1279.560303	754.504089	774.509766	1315.810059	779.513062	748.109802	1374.363770	689.197205	727.967529	1326.244629	662.727722	762.702026	1341.169067	527.903992	735.074524	1337.282837	386.815430	738.604370	1375.882690	376.216705	708.274963	1337.719482	277.880280	682.797607	1291.864502	296.681366	725.402039	1201.971191	116.478271	684.138000	1135.232788	88.198837	618.618774	1337.137573	61.140034	584.980774
112	0.560000	1243.274292	935.080444	735.973877	1275.845337	896.601685	477.440826	1082.444702	981.632874	613.789001	1098.345581	976.055237	527.321411	1292.680542	750.136597	774.093567	1330.167114	774.762634	748.693604	1387.342651	685.093750	729.687012	1337.658325	658.611023	762.793579	1348.840576	521.885925	735.323181	1345.145508	383.248810	739.953186	1383.426270	371.045166	708.719055	1342.974609	274.616211	682.863159	1297.344971	292.345062	724.436401	1203.077026	116.917725	684.285828	1135.876831	88.899719	618.565186	1337.432495	60.917522	584.893494
113	0.565000	1258.286499	934.241211	735.809814	1290.213501	895.396667	476.448090	1098.900269	980.863525	614.991028	1113.249878	977.034241	529.389160	1305.788086	745.962585	773.354553	1343.190796	771.006104	748.479004	1400.091431	679.055298	729.650879	1350.131470	654.716919	762.901917	1355.932373	515.137573	735.311707	1352.223145	378.908966	739.485840	1390.182739	365.756195	708.295593	1347.340332	270.497406	681.493225	1302.499634	288.989105	724.180969	1204.250488	117.243896	684.517395	1136.481445	89.740829	618.853943	1337.697388	60.768482	584.788940
114	0.570000	1272.183350	932.987976	736.151672	1304.028198	894.916687	475.275696	1115.136108	979.598083	616.659546	1128.165161	976.671936	531.814453	1319.054932	742.717285	773.303284	1357.558960	766.485291	748.960876	1412.681274	674.854553	730.292114	1361.632324	650.610901	763.103760	1363.447388	507.651764	734.320313	1358.998291	374.129669	738.838196	1396.601440	360.655518	707.866028	1351.723145	266.185242	680.893311	1307.181030	286.844849	723.373352	1205.745728	118.549583	685.830994	1137.239014	90.717789	619.101685	1337.968018	60.488857	584.685059
115	0.575000	1287.643555	931.670471	735.967224	1318.213013	895.314148	474.368561	1129.850342	979.601379	618.390991	1141.863647	976.135193	534.321655	1332.470581	739.831299	774.091431	1371.221436	762.108765	748.453613	1424.631714	669.256653	730.482788	1372.947876	645.715820	762.824768	1370.233643	501.062378	733.690186	1364.964966	369.534973	738.432922	1402.668213	356.082153	707.676025	1356.000122	262.593536	680.101013	1311.735352	283.443573	722.739319	1206.441040	118.846519	685.390747	1137.953491	91.556976	619.214539	1338.191650	60.343578	584.574402
116	0.580000	1302.969482	930.347717	735.780151	1334.769165	896.043823	473.038879	1144.664551	979.547607	620.211365	1155.502441	976.031128	536.857300	1345.681885	737.413757	774.059082	1384.999878	758.948730	748.760498	1435.232056	664.391113	730.397278	1383.531494	642.160034	763.734131	1377.366455	494.940521	732.943298	1371.015015	366.464233	739.247620	1407.829468	351.731903	707.334839	1359.363647	259.637939	679.442322	1315.511475	279.740784	721.296570	1207.215210	119.107300	685.059631	1138.748779	92.509918	619.142822	1338.466797	60.042255	584.418884
117	0.585000	1317.488892	928.571594	735.687256	1349.293579	897.645935	472.454346	1159.598267	979.850281	622.122742	1168.612183	974.943604	539.071960	1359.073730	734.787720	774.623291	1398.458374	754.813660	748.280151	1446.111084	658.344543	730.889038	1394.012939	639.064392	764.955627	1384.771851	489.841461	732.555542	1376.181152	362.582153	738.303406	1412.442627	347.493927	706.690613	1362.857666	256.737366	679.187561	1319.195435	279.074982	722.041992	1207.782471	119.538651	684.617004	1139.311157	92.987267	619.039429	1338.654419	59.836266	584.239075
118	0.590000	1332.541992	927.436584	735.552246	1363.693115	898.516663	471.866730	1175.324341	979.796448	623.594238	1182.567627	974.664917	540.544250	1371.364380	734.033508	774.450073	1412.180664	751.573364	748.520203	1456.922729	655.062500	733.680176	1403.403931	636.556519	765.837891	1391.787354	485.964600	732.361023	1381.050415	361.573395	739.530701	1416.627563	344.103241	706.679077	1365.923706	254.441650	679.093079	1322.302246	277.625488	721.056030	1208.453369	119.883598	684.069702	1140.077148	93.752014	618.171875	1338.838623	59.711674	584.113525
119	0.595000	1347.941406	926.565247	735.118286	1378.290771	899.748108	470.991669	1189.902710	981.241516	624.326660	1197.716431	974.475525	541.334351	1383.690552	732.385071	773.687805	1424.887573	749.146790	748.373169	1466.829834	651.320129	734.349121	1413.060303	634.798889	766.800537	1399.254028	483.024475	732.379272	1385.127808	358.283386	738.307007	1420.995239	341.202759	706.965942	1368.677002	252.339096	679.187256	1325.266113	275.749664	720.526978	1209.601929	117.971527	679.276123	1140.504761	94.341652	617.862549	1339.145996	59.412437	584.084961
120	0.600000	1364.263062	926.438599	734.598328	1392.878418	901.435486	470.816193	1204.955566	982.109070	625.113831	1210.959106	975.651672	541.926697	1395.928223	731.245483	773.936584	1437.591431	746.977722	748.153809	1477.527100	648.050171	734.808411	1422.919556	632.563965	767.237854	1405.673462	481.631805	732.233093	1389.310913	357.782013	739.352661	1425.205566	339.349640	707.998840	1371.533081	250.984055	679.325317	1327.871704	275.723633	720.538757	1210.662720	118.739380	678.878174	1141.049561	95.139908	617.552002	1339.431885	59.229572	583.968201
121	0.605000	1379.832520	925.803345	734.698486	1407.169189	903.893738	470.726929	1220.882813	983.654358	625.993713	1227.056519	978.148315	542.217529	1407.761719	729.917847	774.381775	1449.977173	744.971863	748.753357	1487.605835	644.964294	734.844482	1432.520508	630.748291	767.062805	1412.698975	480.788574	732.405151	1392.871460	354.860931	738.210938	1428.991211	336.972626	708.033447	1374.395752	249.141998	679.887329	1330.878906	275.600067	720.501526	1211.296753	118.424736	677.958862	1141.214966	96.520729	618.249390	1339.805908	59.055801	583.994934
122	0.610000	1395.124146	924.907227	735.537231	1421.221924	906.646790	470.228851	1237.038086	986.123047	626.801392	1243.386108	980.052917	542.293762	1419.466553	728.619629	774.450195	1461.441406	742.132202	748.167114	1496.440186	641.909607	734.160645	1441.560303	629.892273	766.910522	1418.883789	480.535126	732.453003	1396.703857	353.930634	738.539001	1432.518433	335.452332	708.337280	1375.835449	247.913086	679.789978	1333.600098	274.330750	720.506653	1212.510864	120.435493	679.071228	1141.319702	98.710785	618.291077	1340.240723	58.979542	584.022278
123	0.615000	1410.818115	925.159241	735.961487	1436.462158	908.529968	469.968018	1252.222412	987.900452	627.492981	1257.550049	983.359985	542.538696	1430.294556	727.271606	773.827698	1473.606934	740.976135	748.838806	1506.041260	639.334045	733.602295	1450.844727	627.827881	766.467712	1425.204346	480.308563	732.233826	1400.119995	352.395538	738.108093	1435.727905	333.859131	707.919678	1378.289063	247.510437	679.803772	1336.137817	274.297150	720.252441	1213.247925	121.334015	679.091980	1142.358887	100.525597	617.813965	1340.661499	58.912109	584.101501
124	0.620000	1427.079468	925.847717	735.970215	1451.542847	911.622009	469.763489	1268.258179	990.309875	628.190125	1274.479248	985.192200	542.456482	1441.685181	726.982605	773.811035	1484.893311	739.327942	748.772217	1515.520996	636.709106	733.446716	1459.813965	626.619995	765.628784	1431.294067	480.228760	732.437195	1403.640869	351.901886	737.795898	1438.888794	333.075531	707.727600	1380.825317	247.461655	679.905640	1338.877686	274.783234	720.323120	1214.424683	123.420143	679.219727	1143.208740	102.755768	617.780457	1341.114136	58.940414	584.146240
125	0.625000	1443.866821	928.426392	734.876831	1466.645630	914.875610	469.672119	1284.677856	993.142578	628.867737	1290.063843	988.904968	542.684387	1452.649780	726.437378	773.829041	1496.399536	738.039307	748.999573	1524.878784	634.668701	732.925110	1468.737427	626.030823	765.122864	1435.845337	479.648590	732.114868	1406.777832	353.197296	739.102478	1442.037842	332.550537	707.620178	1383.449829	247.889694	680.595093	1341.086304	274.182861	719.149963	1215.512695	125.403198	680.222229	1144.230347	106.158623	617.211365	1341.837524	59.065239	584.363159
126	0.630000	1460.477539	931.055725	734.348633	1481.818726	918.182251	470.158295	1301.151733	996.800293	629.176941	1305.237549	992.683655	542.866943	1463.994751	727.414246	774.168945	1508.226563	737.777405	749.639221	1534.007324	633.731934	732.691467	1477.524292	626.154297	764.904114	1440.194580	479.347931	732.298279	1409.984741	353.275940	738.241577	1445.449585	332.928192	708.331055	1386.194336	248.547363	681.204529	1344.076172	276.268311	719.938721	1217.296143	126.240570	678.428589	1145.797852	108.683296	617.577148	1342.532715	59.213226	584.495667
127	0.635000	1477.010620	933.944885	733.999084	1496.310303	921.469482	470.873047	1317.157593	1000.019043	629.512390	1322.279907	995.517700	543.178223	1475.362305	728.598022	774.559021	1520.294312	738.305176	751.360779	1542.425171	633.356750	732.837219	1486.506836	626.752625	765.009888	1444.952759	480.470856	731.972473	1413.534668	355.187866	738.650330	1448.900879	333.818848	708.861450	1389.090332	249.187485	681.066467	1346.850342	277.579956	719.981812	1219.472534	129.933044	680.898621	1147.425293	112.128120	618.399902	1343.253174	59.367146	584.620911
128	0.640000	1493.304199	936.518433	733.642517	1512.790039	925.269592	471.613770	1333.257813	1003.725952	629.505615	1337.656006	999.696960	543.243896	1486.408203	729.050537	773.729187	1532.456299	738.943787	751.601929	1551.673218	632.498047	732.930115	1495.395996	627.427795	764.466370	1450.408447	481.875824	731.583130	1416.947998	356.607391	738.775513	1452.453857	335.390930	709.583740	1391.661377	251.189545	681.296082	1350.094482	280.618225	720.248657	1221.472778	133.113464	681.913330	1148.799683	115.676445	618.062073	1344.111694	59.382851	584.872131
129	0.645000	1509.898438	939.380859	733.525879	1528.903076	929.898682	471.452606	1349.662598	1007.437256	629.608521	1353.594727	1003.253784	543.207153	1498.034058	730.727417	773.636292	1542.893311	738.567078	749.812988	1561.374756	631.909851	732.973083	1504.439453	628.812073	764.142578	1455.458008	483.875885	731.230713	1420.510132	358.271942	737.970764	1455.978882	337.188293	709.578979	1394.539551	253.573578	681.875610	1352.936401	283.321442	720.291138	1222.983398	135.562881	680.996948	1150.764771	120.130188	619.000671	1344.863159	59.270443	585.487000
130	0.650000	1526.829956	942.903442	734.230225	1544.424194	934.324341	471.704926	1366.225586	1010.847168	629.650574	1371.142334	1007.144104	543.279724	1509.507080	732.151123	772.606262	1554.866089	738.954102	748.785828	1571.153442	632.346130	732.969055	1513.657471	630.614197	763.497253	1460.449829	486.621582	731.036133	1424.534668	361.120697	738.833008	1459.679932	339.211823	709.757690	1397.631470	256.159546	682.468628	1356.163940	286.482208	720.450134	1225.454224	138.669800	681.555786	1153.148193	125.378494	619.361328	1345.942749	59.663609	585.911926
131	0.655000	1543.476196	946.432861	734.222839	1560.484619	939.407471	471.520020	1383.001709	1014.634094	629.676880	1386.930664	1011.928467	543.272400	1521.504761	734.331970	772.057556	1567.357422	740.755066	749.617981	1580.632446	634.560913	732.921021	1523.139526	632.941040	763.315063	1465.129883	489.960571	730.849609	1428.554321	364.322235	738.871216	1463.481323	341.404053	709.663208	1400.843872	258.767365	682.738586	1359.672485	289.463928	721.021240	1228.762573	142.255142	682.483276	1156.289551	129.830444	620.684387	1347.761597	60.220726	587.413635
132	0.660000	1560.897949	949.635925	734.179871	1576.979126	944.510437	471.581635	1398.785889	1018.831238	629.495117	1402.706299	1016.131287	543.458374	1533.699463	736.705017	771.498169	1579.308716	741.635071	748.368469	1590.104980	635.938721	732.139099	1532.789673	635.483643	762.652466	1470.135010	494.399414	730.526367	1432.241943	368.296204	739.101990	1467.412720	344.042999	709.840149	1404.363403	260.605896	682.388000	1363.339844	293.841980	721.751282	1231.514648	146.610229	683.185974	1158.771118	134.985672	620.890686	1349.004028	60.828236	587.530640
133	0.665000	1578.473389	953.157959	733.618347	1593.662720	949.873718	471.507874	1416.071289	1023.126343	629.490295	1420.120850	1020.548645	543.728577	1546.410278	739.905884	771.624390	1591.540771	743.017822	747.225647	1599.764038	636.968323	730.975647	1542.924438	638.119873	761.901367	1475.683228	498.369232	730.640991	1436.785889	371.986572	738.626282	1471.582031	347.694427	710.446045	1408.648193	265.109253	683.959473	1367.181885	298.516602	722.177795	1235.094849	150.478867	684.154175	1162.304932	140.455124	621.644653	1350.297485	61.284103	588.072571
134	0.670000	1595.821289	957.051208	733.498535	1610.187866	955.038574	471.174438	1433.429565	1027.467407	629.446045	1436.886108	1025.147827	543.988037	1559.199341	743.146362	771.236694	1604.696533	746.252380	747.700928	1609.802856	638.138489	729.782898	1553.340576	641.467163	761.615906	1481.397583	503.261383	730.733459	1441.493774	376.974579	740.078918	1476.004028	352.135651	711.344727	1412.971558	270.370300	685.640564	1371.421021	303.386017	723.599976	1239.460571	154.745300	685.430115	1166.186646	146.645081	622.460571	1351.272949	61.590435	588.400757
135	0.675000	1613.769653	960.188660	734.390503	1626.874756	960.362366	470.989899	1452.275024	1031.664673	629.768005	1452.187866	1030.197998	544.600769	1571.963135	746.925049	770.729553	1617.741089	747.552795	746.702087	1620.414307	639.938049	728.913269	1563.853149	644.550171	760.763000	1488.442993	508.394562	730.963562	1446.170166	381.779572	740.378601	1480.693848	357.143921	712.400269	1417.493164	274.920410	687.605774	1375.928467	308.787201	724.678223	1243.563599	159.792557	686.296570	1170.537598	153.213043	623.446289	1352.894043	61.861973	588.402161
136	0.680000	1631.276001	964.568115	733.033264	1643.605225	965.656067	470.929932	1470.029419	1035.893677	630.080627	1468.688965	1034.768066	544.887390	1585.095825	749.683777	770.221802	1630.577881	749.498535	745.108887	1631.075806	642.612854	728.555359	1574.598022	648.326111	760.717102	1495.425171	513.590393	731.124512	1451.205688	386.911041	740.726929	1485.666504	362.496521	713.476624	1422.466797	280.662384	689.034058	1380.626465	313.294403	725.408203	1248.427612	163.699890	687.349304	1175.535889	159.863937	623.909058	1354.653198	61.992519	588.975037
137	0.685000	1648.898560	968.299805	732.520264	1661.022461	970.974670	470.345184	1487.940063	1040.155396	630.600464	1485.659546	1039.349731	545.010986	1598.649536	753.063354	769.346741	1643.788818	751.302917	743.247253	1641.242432	645.036194	726.556763	1585.477783	651.664551	759.613159	1503.047729	518.961914	731.081665	1456.511230	393.403473	741.918335	1490.937012	367.970703	714.437744	1427.780762	285.561035	690.728882	1385.661011	320.107391	726.385193	1254.460205	168.768158	688.911987	1180.376343	166.333908	624.817871	1355.957275	62.108864	588.926575
138	0.690000	1667.062134	971.712280	731.800476	1679.812988	977.540344	469.212311	1505.776855	1044.583984	630.974121	1504.008301	1043.326050	544.831482	1612.195557	755.838257	768.207947	1657.315186	753.491699	742.767517	1652.334229	646.947571	726.077759	1596.847534	655.782715	759.473450	1510.017456	523.766724	731.143005	1461.820679	398.028229	741.836853	1496.520264	373.343781	715.147644	1433.363892	290.399109	691.751404	1390.997437	325.146423	726.845764	1259.640625	173.767593	689.291138	1186.138184	173.018646	625.803833	1357.803711	62.686859	589.576660
139	0.695000	1684.617554	975.208435	731.135620	1696.767944	983.434998	469.133484	1523.634521	1048.972778	631.397400	1521.660889	1047.918213	545.266907	1625.978027	759.624390	767.623169	1670.884888	757.028381	742.677917	1663.729126	650.160461	725.926208	1608.273804	659.403076	758.365845	1518.607178	529.042236	731.510132	1467.650879	404.490662	742.381470	1502.660034	379.347839	716.144165	1437.694946	296.136444	692.628906	1397.114624	332.392273	728.571350	1265.185425	177.734024	689.606506	1191.518677	179.342255	627.013306	1360.015381	63.625614	590.177063
140	0.700000	1702.780884	978.829773	730.695740	1714.267212	988.810242	469.189117	1541.452026	1053.430786	632.310669	1539.164795	1052.405273	546.191223	1640.368286	764.109375	767.991821	1685.054810	759.594543	742.802246	1675.257935	653.237183	725.531677	1620.193115	663.264709	757.869019	1526.987549	534.645752	731.318176	1474.215332	410.788605	742.636536	1509.092163	384.817108	716.630920	1443.998413	301.223846	693.708740	1403.137939	337.241302	728.689880	1271.965820	181.161270	688.979492	1197.452271	186.015671	628.113586	1361.968506	65.053101	590.489563
141	0.705000	1720.462158	981.894836	730.066345	1731.259521	994.015686	469.469482	1559.452515	1058.194824	633.406982	1556.321655	1056.419434	546.914124	1654.748901	766.946411	767.088745	1699.218506	761.794006	741.785828	1687.172729	656.000854	724.738403	1632.374756	666.708435	757.114136	1535.242432	540.499512	731.289734	1480.885254	417.260712	742.817078	1516.014038	390.880890	717.482117	1451.192993	308.640900	695.809387	1409.440674	343.454590	728.844971	1278.172607	185.963699	689.736572	1203.099121	192.337601	629.479797	1364.334961	66.816399	591.173035
142	0.710000	1738.349854	985.156311	729.702698	1748.497925	998.873596	469.424774	1577.429199	1062.390747	634.140991	1575.211914	1062.134521	548.659424	1669.006470	769.317139	766.394165	1713.417480	764.773499	742.192078	1699.388794	658.561890	723.989380	1644.555786	671.105042	756.632446	1543.892822	546.479675	731.272583	1487.920410	422.930725	742.718994	1523.223511	396.293854	717.719971	1458.088745	313.478882	696.220581	1416.976563	349.580627	729.723267	1283.582886	189.661255	689.704224	1209.527710	199.718185	630.612793	1365.715820	68.162788	592.779419
143	0.715000	1756.580444	987.886780	729.362549	1765.748535	1003.799255	469.321533	1595.550659	1066.451294	634.809875	1592.871582	1066.288452	549.376892	1683.187866	773.305054	766.548462	1727.549072	767.267334	741.456055	1711.832764	661.356628	723.296387	1657.005737	674.661438	755.883667	1552.973389	552.881409	730.703796	1495.933472	429.492279	742.871948	1531.194946	402.264099	718.375183	1466.206299	319.350586	697.721985	1424.585693	356.882751	731.144104	1290.505249	194.698624	690.564026	1216.911499	207.488907	632.687195	1367.927124	71.471275	592.610413
144	0.720000	1774.434326	991.147705	728.918396	1782.334351	1008.247803	468.806915	1613.698242	1070.249756	635.214478	1610.532715	1070.594482	550.418884	1697.359131	777.482605	766.476563	1742.014648	769.266724	741.101013	1724.557861	664.303040	722.941528	1670.151733	678.866455	755.267273	1562.878052	558.342163	730.440735	1504.611084	434.135437	742.658936	1539.738159	407.929169	718.506592	1474.259399	324.866913	698.243164	1433.358398	362.081818	731.878967	1298.227539	200.094315	692.295776	1224.335815	215.815567	634.400635	1371.749268	75.623711	593.227722
145	0.725000	1792.530518	993.575806	728.458496	1799.280396	1012.327393	468.647736	1631.588135	1073.104126	635.389832	1628.130737	1074.184082	551.800537	1712.057495	779.832153	766.290161	1756.766968	771.618591	740.849304	1737.543335	666.954590	722.590515	1683.273560	683.343628	755.196838	1572.367676	564.488403	729.968689	1514.074463	442.046204	744.147461	1548.913452	413.734894	718.781494	1483.133057	330.610107	699.230225	1442.271240	367.590759	731.895325	1306.022949	206.608017	694.201294	1232.566284	225.135452	636.131226	1375.405273	79.630089	594.050842
146	0.730000	1810.210815	996.407593	728.020203	1816.213501	1015.793579	468.888214	1649.464478	1076.814453	636.128357	1645.628662	1077.850586	552.943970	1726.578369	782.732727	765.791321	1771.373413	773.956665	741.705444	1750.539673	669.926575	722.370300	1696.017334	686.594299	754.686951	1582.111328	570.712158	729.495728	1524.111328	446.352966	743.458008	1558.640991	418.978088	718.555542	1492.252563	336.014343	699.300842	1451.787354	373.459717	732.394165	1313.901001	213.069214	696.128540	1241.866821	233.968353	637.628296	1379.934082	84.934608	595.119385
147	0.735000	1828.445313	998.833740	727.943604	1833.059204	1019.653748	468.972870	1667.349121	1079.832642	637.429993	1662.924072	1080.610718	553.942200	1741.218140	785.869263	766.573975	1785.891602	776.024841	741.034912	1763.295166	672.548096	722.321777	1708.749512	689.250732	753.229858	1592.607544	576.604797	728.698730	1534.578491	451.286682	742.804993	1568.875366	423.819275	718.234985	1501.923706	340.917236	699.855591	1462.018921	379.021362	733.016907	1322.676880	218.890518	697.119568	1250.648071	243.211975	639.082397	1384.946045	90.507797	596.120361
148	0.740000	1846.229980	1001.654114	727.441650	1850.527832	1021.614014	469.190033	1685.269531	1083.333618	638.877197	1680.422607	1083.997681	555.193787	1755.328735	788.563171	765.762756	1799.977539	778.112549	741.643005	1776.030029	675.032837	722.066162	1721.674805	692.387329	752.606262	1603.541138	582.204956	728.553467	1545.341919	455.874725	742.728455	1579.543579	428.079834	717.755676	1512.077515	344.826630	699.562134	1472.826050	384.609497	733.607727	1331.427856	226.429337	698.746277	1260.516724	253.070236	640.605225	1390.005981	95.727089	597.338013
149	0.745000	1864.480347	1003.412964	727.595032	1866.997681	1024.576660	468.798828	1703.244385	1085.649048	640.082397	1698.151367	1087.082520	556.365051	1769.669678	790.804443	765.674988	1814.238647	780.184570	741.477051	1789.011597	677.188843	721.737122	1734.931152	695.590942	752.917114	1615.670654	587.423523	727.617432	1557.473755	460.716309	742.934692	1590.815063	432.635559	717.769043	1522.636597	350.477875	700.308350	1483.549072	389.505768	733.813171	1340.944824	233.318497	700.230347	1270.133911	263.066223	641.963196	1395.172363	102.055641	597.930054
150	0.750000	1882.383423	1005.755859	727.389648	1884.080444	1027.546021	469.088562	1721.079102	1087.944580	640.772705	1715.558960	1088.975586	557.590271	1784.997559	793.750793	766.127258	1829.111206	782.447510	742.278015	1802.316895	679.238708	721.758667	1748.416382	698.904907	753.328918	1628.414307	592.459595	727.595032	1569.328247	465.219910	743.371399	1602.455444	436.245026	717.509216	1533.523315	354.994873	700.213318	1494.743164	394.504272	733.989746	1350.590820	239.758087	701.950439	1281.562622	273.429596	643.658508	1399.942139	107.045341	598.373352
151	0.755000	1900.122437	1007.631958	727.485474	1901.170898	1029.215454	469.417267	1738.761841	1089.952271	641.729675	1732.508545	1091.034424	558.437866	1799.943481	795.834106	766.375671	1844.366699	783.228577	741.870178	1815.982544	681.463928	722.480469	1762.308716	701.684204	753.581482	1642.183105	595.316101	727.476624	1582.046753	469.112396	743.730835	1614.743774	439.336060	717.307007	1545.145142	358.420044	700.424377	1506.855835	398.702972	734.447266	1359.772583	247.309265	703.322815	1292.153687	282.789246	645.380249	1404.727783	113.684509	598.685059
152	0.760000	1917.892822	1009.054016	727.407898	1918.202148	1031.379395	469.599426	1755.983643	1091.624023	642.423340	1749.428955	1093.064209	559.534180	1815.483521	798.146851	766.299927	1859.303955	785.214355	741.563965	1829.993896	683.191956	722.790588	1776.760254	704.084351	753.463562	1656.998657	598.155945	727.396301	1595.292480	471.870026	743.356995	1627.371826	441.880829	717.324097	1556.532715	362.492035	700.800842	1518.782837	403.267303	735.462585	1368.933472	254.268814	704.331665	1301.442749	292.060577	646.623901	1410.826904	120.404045	598.717590
153	0.765000	1935.090454	1010.478394	726.984070	1934.897461	1031.842407	469.838928	1773.786011	1093.293457	643.496582	1766.449829	1094.354736	560.513367	1831.591064	799.809875	766.502747	1875.835205	786.544861	742.003784	1844.898682	684.693665	723.088013	1791.909912	706.106873	753.551453	1672.492920	600.743347	727.539001	1608.803223	474.315735	743.772095	1640.369385	444.094208	717.470947	1568.116211	367.183716	701.940125	1531.602905	408.025574	736.087646	1377.733032	262.186035	704.792175	1311.005615	300.945892	647.948364	1417.307129	127.706161	598.641602
154	0.770000	1952.658081	1011.083740	727.213135	1951.259888	1032.281372	469.668823	1791.014038	1094.240845	643.851501	1783.109497	1096.347290	561.544861	1848.719360	800.995178	765.395508	1892.262817	787.219543	742.000793	1860.538818	685.321289	722.772583	1807.933472	707.758179	753.733032	1688.824463	602.373047	727.822937	1622.845825	477.721100	745.085510	1653.392700	446.464050	717.935364	1579.634033	370.671021	701.911133	1543.556152	412.733063	736.788025	1386.640625	268.558594	705.030396	1319.587158	308.498596	649.302734	1424.194580	135.210983	598.592163
155	0.775000	1969.704712	1011.521057	726.428650	1968.049805	1032.819336	469.972137	1808.205322	1095.931519	645.233459	1799.695679	1096.246216	561.423523	1866.077881	801.730774	765.091431	1909.464478	787.680298	741.908569	1877.272095	685.501587	722.513062	1824.703491	708.631470	753.356262	1705.274658	602.657166	727.869568	1637.027466	479.661072	745.181763	1666.564331	447.974091	718.117249	1590.634521	374.406342	701.731201	1556.270020	417.039032	737.217224	1395.940918	276.474335	705.494141	1328.762817	316.902344	650.360046	1431.614990	142.348114	598.529358
156	0.780000	1986.823242	1012.182678	726.772583	1984.884155	1032.616577	470.011719	1825.352783	1096.215698	645.575073	1816.463867	1097.400146	562.231506	1883.600464	801.986755	764.855042	1926.998291	787.287720	740.273254	1894.739258	685.431335	722.245361	1842.286987	708.954407	753.142883	1722.680664	603.048767	728.263184	1651.517578	482.013062	745.613159	1680.078735	449.367065	718.637573	1602.025879	378.099213	702.235046	1569.051514	420.629822	737.054321	1405.831665	283.373383	706.048584	1338.780396	325.755157	651.468689	1439.622437	150.124878	598.323059
157	0.785000	2004.280151	1012.257629	726.094116	2000.772095	1032.028076	469.795837	1842.601196	1097.101807	646.117554	1832.736450	1097.029785	561.652039	1901.195801	801.419434	763.272949	1944.843384	787.772278	740.924133	1913.101685	685.102356	721.807007	1860.392822	708.340698	752.177246	1740.784546	602.229919	728.371033	1666.352539	483.850220	746.471863	1693.977539	450.329071	719.405212	1614.228271	380.690735	702.311035	1581.567627	424.307526	737.706238	1415.875122	291.486237	706.855957	1349.159180	333.580231	652.395752	1448.128418	157.754639	598.226013
158	0.790000	2020.941650	1011.702942	726.261719	2016.535767	1031.360718	469.586792	1859.150269	1096.713013	646.426270	1849.250610	1096.617432	561.959656	1918.822510	801.541748	763.343689	1962.862183	786.754211	739.222107	1931.911011	684.833801	722.022461	1878.835571	707.512817	751.752075	1759.097168	601.584900	728.925903	1680.980957	484.541565	746.886841	1708.165527	450.967224	719.979248	1626.437378	382.736542	702.581055	1595.169067	428.430969	737.783081	1426.799316	298.724792	707.498169	1360.577148	342.017700	653.429260	1456.564087	165.226501	598.100220
159	0.795000	2037.933350	1011.125244	725.552124	2032.486938	1030.460693	469.257751	1875.890015	1096.784790	646.724426	1865.411621	1096.742188	561.596802	1936.632446	799.943420	761.456848	1980.819458	786.888367	739.825745	1951.065796	684.027039	721.723206	1897.564209	706.367126	751.017700	1777.450317	600.294861	729.454285	1696.154663	486.368591	747.609558	1722.783203	451.691132	721.031494	1639.491943	385.508179	703.412231	1609.310913	432.369568	739.246826	1437.984619	306.175140	708.018799	1372.959106	350.515228	654.063782	1465.376099	172.399155	597.836670
160	0.800000	2054.889160	1010.430603	725.399292	2048.625244	1028.582764	469.361542	1892.532837	1096.553467	646.553711	1881.826904	1095.668579	561.752686	1954.411133	799.189636	761.615601	1998.905029	785.611328	738.153564	1970.326782	683.293579	721.950745	1916.390137	705.221741	750.588562	1796.367310	598.537048	729.524902	1712.096680	486.633331	747.501465	1737.725220	452.104462	722.009460	1653.124268	387.167297	703.892151	1623.476074	433.398407	737.831848	1449.849976	312.901550	708.444336	1385.258545	358.879517	654.822449	1474.563965	179.534332	597.883057
161	0.805000	2071.750488	1009.326355	725.014587	2064.225098	1026.795044	468.597168	1908.546875	1095.702148	646.254395	1897.891357	1093.910278	561.148560	1972.439575	797.580444	760.323853	2016.863525	785.108582	738.951172	1989.468018	682.053528	721.765564	1934.717407	703.263306	750.546692	1815.194092	596.508057	730.220337	1728.524902	487.134796	748.076660	1753.843994	452.691284	724.099304	1667.315674	389.150055	704.897034	1638.814575	437.791260	739.304871	1462.382813	319.295502	708.568054	1398.827515	367.414337	654.968506	1485.042480	185.909485	597.829468
162	0.810000	2088.666260	1008.409241	724.551941	2079.255615	1024.415039	468.176849	1925.072632	1094.307495	646.028809	1913.972046	1092.111084	560.560791	1990.315552	796.924622	761.555115	2034.970459	783.549011	737.534607	2008.341431	680.735352	722.074890	1953.932007	701.041809	750.771118	1834.129150	594.039734	730.576782	1745.740234	487.251892	749.513306	1769.686401	451.724060	724.776367	1681.655518	391.142731	705.771912	1655.239014	439.796112	740.269104	1476.034546	326.459808	709.234070	1413.098389	375.726410	655.938599	1495.363281	192.931076	597.275208
163	0.815000	2105.335693	1007.142700	724.127991	2094.513428	1021.895935	467.882568	1941.061035	1093.159790	645.514832	1929.844849	1090.141724	560.114258	2008.355835	794.031982	760.120117	2052.797607	782.702087	738.910706	2026.982056	678.907166	722.286987	1972.603394	699.023804	751.555420	1853.933472	591.091858	730.871765	1761.404419	485.532776	749.339966	1785.992188	450.437012	725.494263	1696.841797	392.101837	706.062256	1671.010254	441.674469	741.005493	1490.054565	332.931091	709.739014	1427.777832	382.962067	656.084106	1506.526123	199.173294	597.463928
164	0.820000	2122.095947	1005.653442	723.519531	2109.145508	1018.973877	467.059998	1957.161987	1091.556641	645.613953	1943.804810	1087.050781	559.109131	2026.135254	792.623413	762.017944	2070.843506	780.642761	737.827759	2045.747925	677.231567	723.499573	1991.167725	696.468506	752.363281	1873.397583	588.810669	731.875122	1781.028076	485.205780	750.996704	1802.748413	448.850037	726.263000	1712.573853	391.864716	706.368225	1688.123535	442.937683	741.318787	1504.087036	339.009155	709.852234	1443.826660	390.727814	656.302490	1519.074829	205.481689	597.255432
165	0.825000	2138.576904	1004.098633	723.274902	2123.653320	1015.790710	466.192474	1973.094971	1089.147949	644.712769	1960.027588	1085.231201	558.470764	2043.777100	790.389771	762.343201	2088.533447	778.924561	739.361328	2064.396973	675.084473	724.439148	2010.035767	694.297729	753.350403	1893.074585	585.084961	732.296814	1797.851074	484.117767	750.869141	1819.941772	446.983063	727.092651	1728.646973	391.725006	706.202881	1705.528198	444.317169	742.541443	1519.431519	344.454254	710.238342	1459.932129	397.364563	656.893799	1531.765015	211.066895	597.721130
166	0.830000	2155.001465	1001.973389	722.447327	2138.140869	1012.085510	465.195435	1988.625244	1087.036377	644.311096	1975.933838	1082.539673	558.289551	2061.350098	787.537231	761.392822	2106.340576	777.155518	738.997498	2082.968262	673.046692	725.863403	2028.045654	691.468811	754.448669	1912.375122	581.484375	732.788086	1818.542480	482.845490	752.417603	1837.559204	444.855988	727.993164	1745.556519	394.119507	709.245422	1723.145508	444.902771	742.991394	1535.482300	349.516418	710.278076	1476.580078	403.588104	657.092712	1545.441284	216.432602	597.602051
167	0.835000	2171.318848	999.752075	721.769165	2152.656006	1008.572510	464.225281	2004.640503	1084.256836	643.907227	1991.920776	1079.192261	557.833618	2078.398438	785.548645	762.470276	2124.021484	774.940918	739.560547	2101.239746	670.589050	726.751038	2046.562744	689.056458	755.267639	1932.433350	577.667114	733.330139	1836.641235	480.115051	753.141846	1855.587402	442.488739	728.974609	1762.772583	394.231720	710.029175	1741.705078	445.134308	743.553894	1551.675537	353.436737	710.816528	1494.220947	409.446777	657.659058	1559.956665	221.038208	597.787720
168	0.840000	2187.547852	997.307556	721.268433	2167.218262	1004.784058	463.431091	2019.950684	1081.433594	643.306152	2007.452026	1075.621826	558.333984	2096.027344	782.748474	761.721497	2141.468018	772.973083	741.184143	2119.398438	667.475952	727.493286	2064.796631	685.903198	755.874390	1952.537842	573.448547	734.267883	1856.118042	477.999329	754.576416	1874.013550	439.901245	730.047058	1780.242432	394.227203	711.154846	1760.333130	444.920746	743.807190	1568.403076	357.939514	710.857605	1512.215088	414.595001	657.654541	1574.401367	225.158966	597.915833
169	0.845000	2203.549561	994.943665	720.477173	2181.633301	1000.779602	462.105896	2035.747314	1078.148926	643.294983	2023.308838	1071.964111	558.139343	2113.609375	779.971313	762.195251	2159.096924	769.351807	739.461304	2138.384277	664.478271	728.141052	2083.066650	682.768127	757.002014	1972.711914	569.440857	734.612366	1876.522705	476.595367	755.739563	1892.824219	437.113373	731.220581	1798.056763	393.010651	711.753845	1778.809570	444.191467	745.104980	1586.290405	361.472870	711.165955	1530.136841	418.903107	657.395752	1590.649780	228.513687	598.769897
170	0.850000	2219.230469	991.894836	720.014160	2196.947998	996.895325	461.407867	2051.166016	1074.802856	643.037842	2038.536011	1068.003906	558.080200	2131.061035	777.249695	763.541748	2176.460449	767.079529	741.073120	2156.794434	661.405457	730.265015	2101.762451	678.823486	757.353333	1993.114014	565.410156	735.539978	1895.049072	473.759705	757.032349	1912.006348	434.145081	732.505127	1816.326050	391.980560	712.123047	1797.973511	444.555511	746.600098	1604.288818	364.565521	711.604004	1548.754150	422.496399	657.510498	1607.338501	231.772552	599.225647
171	0.855000	2235.299316	988.955444	719.202393	2211.760742	993.507202	460.191589	2066.567871	1071.174927	642.499634	2053.762451	1063.675171	558.114746	2148.750244	773.279480	762.659546	2194.140381	763.700623	741.352295	2176.194336	657.836548	730.600769	2119.989014	675.441284	758.910278	2013.749878	560.815247	735.541382	1915.594849	471.020050	758.941528	1931.546753	431.016235	733.910767	1834.834473	391.020142	713.553223	1817.813843	443.390320	747.001160	1621.950073	368.687286	711.644165	1568.149292	425.699554	657.895081	1624.824463	234.225616	599.973083
172	0.860000	2251.123047	985.866943	718.692017	2226.887695	989.390076	459.786133	2082.177246	1066.898071	642.673462	2068.755127	1059.415039	558.240845	2165.993896	769.792114	763.623108	2211.545654	760.001404	741.142273	2195.006348	654.475464	732.784851	2138.652832	671.136169	759.999634	2034.075562	556.098206	736.234192	1935.880737	469.323029	759.939026	1951.432373	427.746796	735.447571	1853.355469	389.830475	715.425049	1837.626831	442.557678	748.346313	1641.346191	370.702667	712.179626	1587.458252	428.371918	657.119507	1642.850586	235.813736	601.145813
173	0.865000	2266.454834	982.387207	718.261169	2242.030518	986.035889	458.897766	2097.220703	1062.521484	642.150330	2083.783203	1055.121704	558.466736	2183.112305	766.033447	765.011230	2229.208252	757.074646	743.635864	2214.619385	650.660889	733.423035	2157.627441	666.869263	760.951721	2055.110352	550.974976	736.802979	1955.303711	465.502258	760.735229	1971.650024	424.356628	737.125549	1873.180542	388.275269	716.451965	1857.830811	441.307220	748.785522	1661.169678	373.160370	712.333008	1607.556885	430.719696	656.528381	1662.364746	237.374237	602.229248
174	0.870000	2281.791992	978.617737	717.942871	2257.112793	982.336853	458.606476	2112.258545	1057.727661	642.157654	2098.552246	1050.298950	558.414490	2200.624268	761.053162	763.734497	2247.076660	753.373962	743.349670	2233.422363	646.732849	735.502197	2176.214844	662.113525	762.362488	2076.320801	545.849304	737.039124	1976.253296	461.562775	761.442383	1992.186646	420.865692	738.954773	1892.754761	385.846558	716.906311	1877.942871	440.440277	749.646118	1681.248047	375.150269	712.368408	1628.157837	431.745819	655.698914	1681.807373	238.265884	603.389099
175	0.875000	2297.181396	974.787659	717.468445	2272.388428	979.148193	458.256927	2127.641846	1052.658569	641.980225	2113.072510	1044.204956	557.923828	2217.898193	757.137207	765.332214	2264.757324	750.047974	744.737305	2252.895264	642.504272	736.337097	2195.802246	657.552673	763.568298	2097.673828	540.391235	737.931458	1998.197510	460.050568	762.981140	2013.028931	417.293884	740.945190	1913.190308	384.558960	719.077087	1899.471313	438.211914	749.573059	1701.511353	376.670715	712.793823	1649.139648	432.649841	655.264526	1702.137451	238.638458	605.179688
176	0.880000	2312.487305	970.337341	717.246765	2287.688477	975.824463	457.671631	2142.161377	1047.993896	641.910278	2127.397217	1039.479126	558.074280	2235.407227	752.936279	767.178528	2282.286377	746.241577	746.988403	2272.119141	638.827942	738.504761	2214.951660	652.749756	764.867859	2119.570313	534.908752	739.457642	2018.979492	455.890198	764.068726	2034.501587	413.404602	742.516968	1934.263550	381.535339	719.309998	1920.206055	436.480927	750.917480	1722.538208	378.082886	712.989197	1671.026367	433.914398	654.099487	1722.616211	238.609406	607.159363
177	0.885000	2327.585449	966.142456	717.043152	2302.538818	972.727356	457.526306	2156.600830	1042.941895	641.910950	2141.334717	1034.962646	558.402161	2253.049316	748.465210	767.682129	2299.717529	741.556824	745.883301	2292.028076	634.640564	739.145081	2234.021240	647.940674	766.227783	2142.086426	528.983337	740.828247	2041.395630	451.709351	765.002014	2056.688232	409.619202	743.389893	1955.724487	378.540070	720.429016	1942.756104	434.196228	751.645874	1743.855469	379.130127	713.230774	1693.363525	434.691986	653.649536	1744.043945	238.536285	608.813599
178	0.890000	2342.209229	961.701538	716.654968	2316.617188	969.880615	457.401886	2171.017822	1037.710449	641.629639	2154.606934	1030.232056	558.484436	2270.375244	743.315613	768.065369	2316.991455	738.052673	747.434387	2311.403076	630.786865	741.296143	2253.189697	642.526672	766.489563	2164.702637	522.601135	742.173035	2064.991211	448.677979	766.367859	2078.636719	405.635010	744.922302	1978.029907	376.203552	721.820984	1965.686523	431.536896	752.800537	1766.413574	379.483429	714.099670	1716.636963	434.797791	652.958130	1765.927856	237.484238	611.304016
179	0.895000	2356.651855	957.080322	716.000916	2330.416748	966.737854	457.691772	2184.681885	1032.564087	641.751770	2167.457764	1024.517334	557.897827	2287.023193	738.908997	768.994446	2334.143799	734.241699	748.264893	2330.881348	626.404846	741.043274	2272.617676	637.624084	767.317505	2187.879150	516.680603	744.280029	2088.721436	444.997803	767.436218	2101.635986	402.883209	745.758667	2001.023071	373.472778	721.778809	1989.168335	428.869110	753.313538	1789.578247	379.512512	714.186340	1739.924561	433.910309	652.523315	1788.801025	236.072876	613.427917
180	0.900000	2370.865967	952.671814	715.168945	2343.624268	963.068909	457.668976	2197.812256	1027.594727	641.789551	2180.337402	1019.929077	557.769592	2304.392822	733.599854	768.054810	2351.838623	731.054993	748.285889	2351.388428	622.952454	741.118042	2292.503174	632.794739	767.577698	2211.720703	510.601898	746.960938	2112.411133	440.469055	768.090027	2126.122314	397.706146	745.347412	2024.347656	369.760468	722.149353	2013.416992	425.322510	754.301392	1813.057373	378.852692	714.091064	1764.082153	433.315948	651.839233	1811.682861	235.123199	615.785339
181	0.905000	2384.810303	948.260925	714.293152	2356.948486	960.187622	457.446838	2210.493896	1022.883667	642.042419	2192.835693	1015.496643	557.530273	2321.613037	730.584351	768.799316	2369.770264	728.423828	747.944214	2372.037842	620.752319	741.136658	2312.747314	629.120056	768.159607	2235.977783	504.043335	748.994446	2136.328369	435.807312	768.130188	2150.636475	394.325043	745.451233	2048.143066	366.911194	721.841003	2037.341431	421.818817	754.723633	1837.036865	378.280945	714.697205	1788.144775	432.454895	651.584351	1835.787354	233.550018	617.630676
182	0.910000	2397.597900	943.468384	713.433044	2370.077881	956.418091	456.663422	2223.144531	1017.758423	642.271362	2205.383789	1010.986755	557.368286	2339.548828	727.216248	768.608887	2387.916992	726.334656	747.275391	2392.882813	619.585388	741.114502	2333.299561	626.198486	768.269897	2260.304443	498.464966	750.556152	2163.434082	433.104309	768.210022	2174.847656	390.489166	744.906799	2073.424561	364.661224	721.087891	2062.022217	418.449158	755.024841	1862.096191	378.138977	715.864319	1813.075439	430.666656	651.661316	1860.472046	231.632523	619.208679
183	0.915000	2410.440430	939.360779	712.488281	2383.644775	953.367432	456.132080	2235.581787	1012.289795	642.804077	2218.256836	1005.799438	556.672546	2357.939941	725.889282	769.417542	2406.256592	724.774048	746.315063	2413.576660	618.849182	740.568176	2354.204102	623.996948	767.983337	2284.542969	491.350281	750.017578	2187.661377	428.234070	767.895874	2200.391357	386.365997	743.062195	2098.460938	361.891296	720.712341	2087.929688	414.958771	754.175476	1886.783691	376.815796	716.330322	1837.865967	428.825531	651.665466	1885.385986	229.013596	620.919922
184	0.920000	2422.966309	935.698120	711.740479	2397.519043	950.513489	455.591003	2247.305420	1006.583252	643.867798	2231.422363	1002.336365	556.841675	2377.084961	723.998657	768.011475	2424.767334	723.728577	745.098633	2433.772949	617.941223	739.013977	2375.532471	621.933350	767.219482	2309.581055	485.340393	749.531677	2213.671387	423.709137	766.648682	2225.213623	383.349457	742.697144	2122.966064	358.825470	719.645203	2113.019043	411.473450	754.964233	1912.072876	375.104095	717.264587	1862.860107	425.744019	652.082031	1911.051758	226.348450	621.563416
185	0.925000	2436.177734	932.915283	711.234192	2410.717773	948.344910	456.534729	2258.939941	1000.342957	645.050354	2244.943848	999.369751	557.794189	2397.156738	722.980591	768.016907	2443.427002	723.184692	743.661804	2455.038330	618.165894	737.721619	2397.205322	620.197754	766.468689	2334.646240	480.957123	748.666016	2239.263428	421.146362	766.795227	2251.348633	380.153839	740.765991	2148.963135	355.551270	717.862976	2139.203857	407.962585	754.975525	1938.393188	372.604980	717.367981	1888.112061	423.168396	652.517029	1937.288086	222.633621	622.602783
186	0.930000	2448.987305	930.186768	711.399963	2426.305664	944.586853	457.003906	2271.228760	995.020264	647.016846	2258.365234	997.283997	558.568970	2417.226563	722.094421	767.438721	2462.214111	723.128906	742.040039	2476.008789	617.586060	734.344543	2419.208984	619.061279	766.047913	2359.971924	477.407166	747.170532	2265.532715	417.459900	765.888000	2277.734131	377.257172	739.127319	2174.411377	352.850403	717.461426	2165.477051	405.612244	755.063171	1964.403198	369.996246	717.976318	1913.103882	419.541870	653.397949	1964.201904	219.118622	624.045532
187	0.935000	2461.838867	927.864258	711.789734	2440.699951	943.922607	454.684998	2283.966797	990.852051	648.184509	2272.596436	996.452332	560.188782	2437.035645	720.793701	766.294861	2481.106201	723.547852	740.268860	2497.602783	618.773376	733.574829	2441.635498	618.390015	765.677246	2384.605957	476.022614	746.649475	2292.274658	415.023132	765.499451	2303.130127	375.147949	738.759399	2200.698486	350.192810	716.575806	2191.353027	401.776520	753.978943	1990.520752	366.585693	718.373108	1938.303101	416.168579	653.840332	1991.092041	215.822449	625.146118
188	0.940000	2474.926758	925.764587	712.691040	2455.452637	943.519653	454.653656	2297.895020	989.550171	648.568054	2286.920410	996.049011	561.326294	2457.359131	720.307251	766.374756	2500.081787	724.427979	738.383972	2518.708984	618.923401	728.962585	2463.970947	618.147583	765.137634	2409.730957	475.888641	746.318176	2317.980225	413.085693	765.445251	2329.644775	373.082886	737.761597	2227.235596	347.508606	715.137817	2217.386963	399.266266	754.770996	2016.345703	363.715607	719.139526	1963.589722	412.114624	655.072083	2019.118774	212.667740	626.006409
189	0.945000	2487.974121	924.664551	713.811768	2469.898682	943.208069	455.369049	2311.928467	989.739380	647.954346	2301.556152	996.028076	561.779602	2477.303711	719.633362	764.900085	2519.118652	725.755859	736.420776	2540.179443	621.038818	727.595703	2486.489258	618.089905	764.047363	2434.938721	476.913757	745.930359	2344.532959	412.181854	764.739014	2356.112061	372.309235	736.328430	2252.880371	345.804047	715.172058	2244.072021	397.234619	753.720825	2043.666504	359.454254	718.903809	1988.988892	406.595581	655.388367	2047.131836	208.055313	627.733521
190	0.950000	2500.802490	924.130920	715.388184	2484.480469	944.044312	455.238617	2325.833984	991.755981	646.694641	2315.973877	997.839355	562.395996	2497.531250	720.234375	764.786133	2538.195068	727.518005	734.414917	2561.089111	621.988525	724.495667	2508.947754	618.450378	763.035583	2458.273682	479.170868	746.327454	2370.637451	410.716797	763.680664	2382.690674	371.840698	735.091248	2279.472412	344.434357	714.324463	2269.490967	395.444580	753.642090	2069.606689	355.358551	719.923096	2013.820557	401.994934	656.880066	2076.187988	205.273026	628.559753
191	0.955000	2514.467041	924.493774	717.115356	2499.234131	944.456909	455.172150	2340.172363	993.237488	644.888977	2330.916016	998.634094	561.457825	2517.247070	720.648071	763.709778	2557.288818	729.700928	732.401855	2581.873779	625.009888	722.900085	2530.666992	619.765198	762.805176	2482.999268	481.427429	745.964966	2396.797607	410.419769	762.677246	2409.133545	370.982025	733.979736	2306.742676	342.569244	713.782471	2296.008057	393.573883	753.430298	2096.321289	350.306030	719.896545	2039.373535	396.198425	657.313965	2105.040527	200.604874	629.572937
192	0.960000	2529.619141	925.402283	719.140442	2513.970215	944.591919	455.225830	2354.109863	995.087769	643.162292	2345.100830	998.106262	559.493713	2536.944336	722.968872	763.776367	2576.010498	731.965149	730.497498	2602.349121	628.420959	721.479431	2553.016846	622.218140	762.283508	2507.415527	484.216797	746.089294	2422.664551	410.665527	762.244263	2435.127441	370.625488	733.490601	2333.581787	341.943115	713.719360	2322.688232	392.411591	752.503601	2122.858643	345.974487	720.412903	2064.392822	389.706543	657.723328	2134.833008	196.666260	629.354309
193	0.965000	2544.923828	926.731079	721.197083	2528.412598	944.161621	456.308685	2367.894287	994.956360	641.347107	2358.562500	999.125916	558.131531	2556.833252	725.796875	763.616394	2594.409668	734.579102	728.932312	2622.645508	631.559448	719.344421	2574.446777	624.627869	762.135925	2531.398438	487.076477	745.393494	2447.208740	411.195435	760.649536	2461.150146	373.079956	733.529053	2359.646729	341.230530	713.849915	2347.883057	391.814819	752.246704	2149.618408	340.072144	720.549194	2089.832275	382.938477	658.296753	2164.301025	191.377747	629.527710
194	0.970000	2559.045654	928.354858	723.018799	2543.263672	944.383179	457.556274	2380.265625	996.123657	640.312500	2372.583740	999.470642	556.654053	2576.309570	728.380615	763.359192	2612.508057	738.142700	727.583191	2642.771973	635.911133	718.687561	2595.340332	627.961304	761.718628	2554.549316	489.577240	744.452515	2472.566650	411.334839	759.714966	2487.130127	373.061951	732.330444	2386.639893	340.583069	713.335754	2373.510010	390.745483	752.014771	2176.463135	334.167694	720.357300	2115.494629	375.838440	658.463867	2195.327393	186.448105	629.123596
195	0.975000	2570.649414	930.148315	724.339294	2557.952637	944.518799	458.454681	2394.709229	996.200989	638.714355	2386.654297	999.870544	555.841309	2595.378174	731.498840	761.948425	2630.445068	742.406860	726.545654	2662.752197	640.047852	716.923950	2617.113281	631.987122	761.439941	2578.847412	491.423401	743.779175	2498.480713	413.921082	759.034912	2512.952393	374.886475	731.321289	2413.644775	339.763855	713.002808	2399.558105	390.193481	750.794617	2203.188721	328.569489	720.609924	2140.573242	368.345551	658.824707	2225.982666	180.812424	628.904419
196	0.980000	2582.984131	932.219604	725.592957	2573.516113	944.705688	459.108276	2408.297607	996.689636	638.116882	2400.557129	1000.633240	554.901062	2614.046387	735.343140	760.488037	2648.299316	745.990234	724.848450	2682.299561	644.956604	715.445251	2637.309570	635.785095	760.933289	2603.559082	494.166382	742.149719	2523.709229	415.522827	757.866638	2538.489502	376.958160	730.021667	2440.739746	339.363678	712.635986	2425.763916	390.540039	750.152771	2230.331055	321.854706	720.275085	2166.481445	359.839539	658.900757	2258.001953	176.123062	628.229614
197	0.985000	2594.713867	934.199768	726.805542	2588.526855	945.419495	460.175201	2422.109863	997.262878	637.454285	2414.564453	1001.853088	554.476135	2632.374512	739.565125	759.837280	2665.859375	751.249390	724.114563	2701.554688	650.281006	714.356812	2658.090820	640.979736	760.671021	2626.462158	496.712250	740.682434	2549.184326	418.431702	757.236633	2563.719482	379.189056	728.463562	2467.164307	338.674072	711.918091	2450.634033	389.591858	749.979126	2257.531738	314.364441	719.443054	2192.275635	351.076752	658.933289	2289.026611	170.321091	627.558167
198	0.990000	2607.577393	936.659729	728.060425	2603.586670	946.485840	461.308899	2435.978027	998.862976	637.231079	2431.843750	1005.215515	552.603577	2650.323975	745.111206	760.850037	2682.796387	757.378296	723.555420	2720.637939	656.277405	713.038269	2677.685791	646.369141	760.481750	2649.140625	500.573547	740.175354	2573.078613	420.733521	755.885864	2588.618896	381.491150	726.679016	2493.359131	338.229614	711.732056	2475.670898	388.856323	749.213562	2285.003174	308.155151	719.735596	2218.114014	341.842926	658.477234	2321.173828	164.784454	626.737793
199	0.995000	2621.431396	939.344177	728.981689	2619.019775	947.019104	462.648163	2450.246826	1001.490967	637.346985	2446.988037	1007.698792	552.848694	2667.554688	750.583557	760.889221	2699.143799	762.794495	722.797974	2739.232910	662.982483	712.672668	2697.000977	652.310242	760.541992	2671.126465	504.493195	738.472900	2596.136230	422.485046	755.345520	2613.165527	383.776398	724.700195	2519.406250	337.873627	711.525879	2500.625244	388.389343	747.635376	2312.291260	301.175873	719.012939	2244.302002	332.180573	658.452271	2353.767578	159.180420	625.976868
200	1.000000	2634.925781	941.837402	729.942932	2634.490967	948.393738	463.598999	2465.197754	1004.457275	636.972961	2462.047852	1010.330444	552.197021	2683.947998	755.683044	760.855469	2715.332764	769.154541	722.163513	2757.190186	669.266968	710.962219	2716.063965	658.288635	760.403076	2692.467773	509.513519	738.014709	2619.981445	426.096039	754.712891	2637.336426	385.956848	722.559082	2545.546631	337.924408	711.353455	2525.539063	387.565033	746.687500	2340.248291	293.536224	718.104736	2271.229980	322.163116	657.488892	2386.826660	153.682709	625.007019
201	1.005000	2649.057861	945.080200	730.794128	2649.981201	950.198792	464.461243	2479.898682	1007.596252	636.799988	2477.319092	1013.355286	552.132385	2699.927734	760.973206	760.757629	2731.103027	774.767029	721.047363	2774.832031	676.711609	710.706421	2734.522705	664.709473	760.249084	2712.714844	515.422729	736.926086	2643.281982	428.538391	753.392273	2661.109131	387.944427	720.287781	2571.776367	338.607605	711.317810	2549.548828	387.555176	747.337097	2368.344727	286.156677	717.270569	2297.685791	312.151337	656.827148	2419.083496	148.583572	623.855774
202	1.010000	2662.645996	948.056091	731.009338	2665.190186	953.203552	465.261780	2494.927002	1010.762756	637.124390	2492.339844	1016.466125	552.010559	2715.535156	765.825928	760.692810	2745.825195	781.643982	723.154846	2792.518799	683.961914	710.348816	2752.246826	670.951355	759.794678	2732.603027	521.929321	735.560364	2665.017090	431.603027	752.568604	2684.941895	390.637573	718.850525	2599.875488	337.947052	710.208374	2573.896240	387.129700	745.765503	2396.621338	278.234314	716.395386	2324.901123	301.929138	655.797729	2452.337158	144.017624	622.591003
203	1.015000	2676.772949	951.348816	731.633789	2680.665283	955.952576	466.153656	2509.116943	1013.652466	637.760376	2507.303955	1019.860901	551.615112	2730.487061	771.462891	761.804810	2761.408691	787.485291	723.045593	2810.372070	691.738525	711.007996	2769.616211	676.909851	759.512085	2752.034668	528.107117	734.847229	2687.363037	434.567780	751.412048	2711.769043	394.846741	717.566467	2625.407471	338.486206	708.959229	2597.946777	386.465057	744.019470	2424.989502	270.235840	715.461182	2352.204346	291.085571	654.721924	2489.411377	137.608261	622.601624
204	1.020000	2691.042969	954.801697	731.844788	2696.179199	958.667175	467.100342	2524.477051	1017.685791	637.951477	2520.787354	1024.139038	552.309082	2746.145508	776.002930	761.631775	2776.247559	793.146545	723.959351	2827.215820	698.922302	711.128174	2786.748779	682.798340	759.233093	2770.208740	535.828491	734.833862	2709.367920	436.818939	750.276001	2736.517822	399.022003	718.362732	2650.990723	338.586365	708.353271	2621.394287	386.018829	744.702332	2454.039551	263.561401	714.268616	2380.208496	280.245789	653.781067	2523.645264	133.067688	621.716919
205	1.025000	2705.549805	958.396484	732.156616	2711.640137	961.987854	467.885254	2538.537598	1020.748413	638.743347	2538.640869	1026.095581	551.544678	2760.912109	780.647339	762.438660	2790.943848	798.904175	724.745667	2843.828125	705.702759	710.937134	2802.952393	688.470520	758.851563	2788.795654	542.979431	734.415100	2731.241943	440.855347	750.835693	2759.755371	403.282349	720.386292	2676.632568	338.906891	707.832153	2645.258057	385.281647	742.896790	2483.098877	255.081741	712.959534	2408.620361	269.043854	652.134460	2557.324463	127.360939	620.650940
206	1.030000	2720.159912	962.137024	732.362000	2727.389160	965.359253	468.283417	2553.109131	1024.069458	639.210327	2552.728027	1029.267822	551.604492	2776.175293	786.071716	763.456543	2806.471924	804.647461	725.746521	2860.214355	712.364624	710.763489	2819.695557	693.744385	758.455261	2806.058350	548.602478	733.862915	2751.093262	442.855194	749.948059	2782.048340	407.746735	722.784119	2702.189941	339.978943	708.135620	2668.311523	384.157837	741.611633	2511.314209	247.627243	711.670593	2437.905518	257.543427	650.672058	2592.668701	123.475952	619.844055
207	1.035000	2734.775635	966.199341	732.488586	2742.679199	968.728394	468.741516	2568.527100	1027.840820	639.234436	2568.065674	1033.068848	551.754517	2791.008545	791.124390	763.549500	2820.871094	810.435059	726.574097	2876.352295	718.935974	710.840210	2835.524170	698.835266	758.011414	2822.994873	554.275085	733.388062	2772.836670	445.752808	749.598145	2803.964111	412.534149	724.703247	2727.428223	340.484039	707.167847	2690.542969	382.938446	740.460754	2541.132813	239.586121	709.961670	2467.112549	246.166397	648.457458	2628.111572	119.477356	619.085327
208	1.040000	2750.245361	970.702393	732.640137	2758.776367	972.301758	469.154510	2582.808838	1032.228271	639.764954	2584.642334	1036.990234	552.106750	2805.981201	795.614563	764.580627	2836.058594	815.887390	727.215698	2892.026611	724.940186	710.862122	2851.504883	703.930603	757.789429	2840.586670	559.556824	732.989990	2792.517090	448.511078	749.442200	2826.069824	417.763580	725.290588	2752.355957	341.163208	706.179993	2714.887939	382.508545	739.930054	2570.150879	232.330688	709.107910	2497.105713	235.605484	646.041382	2664.173096	115.996063	618.506958
209	1.045000	2766.345459	974.788208	733.568420	2773.707764	975.049988	469.921814	2598.529785	1036.194092	639.830139	2598.917725	1041.648926	552.312927	2820.914551	800.025146	763.974487	2850.348633	821.118225	727.990845	2907.729736	730.676880	711.071838	2867.298340	709.299255	757.635925	2857.549072	564.446838	732.829834	2811.888672	450.759308	749.065430	2846.956543	421.852509	726.043152	2777.646973	342.036285	706.419922	2737.500732	382.342224	739.881287	2600.657959	224.126770	706.499023	2527.354736	224.333923	643.719421	2700.285889	113.022491	618.111694
210	1.050000	2780.856445	979.259277	733.751465	2789.764893	978.799744	470.565918	2613.955322	1040.036377	640.156738	2613.721680	1045.048950	552.919983	2835.943359	804.908813	764.393799	2865.659668	826.019287	728.344116	2923.375000	736.464722	711.202332	2882.631592	714.481140	757.605774	2873.543945	569.033081	732.542236	2831.700195	453.439148	749.012268	2868.231689	425.894623	725.746094	2801.989258	342.731323	705.585999	2760.372559	378.483093	737.238586	2630.675781	216.985886	705.775818	2558.684814	213.260468	641.807861	2736.712891	109.798088	617.658997
211	1.055000	2795.691650	984.142578	733.790527	2805.850342	981.949646	471.369049	2630.298340	1043.700439	640.064270	2630.716064	1049.063232	553.694824	2850.652344	809.120361	765.143372	2880.792480	830.603455	728.594971	2938.719727	741.934509	711.020264	2898.741699	719.825623	757.619080	2889.365234	573.409668	732.176208	2850.933594	454.322235	747.967468	2888.323242	429.816101	725.927490	2826.515625	343.418396	705.620667	2783.432861	378.602081	737.376404	2661.352539	209.746567	703.820129	2589.848877	202.499191	639.356506	2773.003418	107.842278	617.144958
212	1.060000	2810.545166	989.078918	733.942993	2821.096680	985.687683	472.204803	2644.938721	1047.935547	640.580688	2646.973877	1053.572510	554.517944	2866.260742	813.777405	765.508423	2895.415283	836.205872	729.396667	2953.888184	746.892029	711.323425	2913.666016	724.455383	757.388000	2904.033203	576.431580	731.652771	2870.924805	456.591614	748.342651	2908.026855	433.378479	725.827942	2850.792480	344.194153	705.315552	2806.185547	377.502502	737.438293	2692.232666	202.300156	702.358459	2621.826904	191.495148	637.490295	2809.227783	105.970589	616.955322
213	1.065000	2825.506348	993.801086	734.293518	2837.320557	989.002197	472.950531	2659.275635	1052.251343	641.097351	2662.260742	1057.350830	555.187378	2880.857910	819.295898	766.773926	2910.598389	840.768311	729.816956	2969.065674	751.680786	711.408142	2928.867432	728.745728	757.732178	2918.294434	580.749573	731.325012	2889.371094	458.647797	748.196167	2928.034668	436.332214	724.025208	2875.199463	345.513031	704.541199	2829.245117	375.480042	736.294800	2723.236816	195.816833	701.327515	2654.171631	181.433319	635.626343	2846.040039	104.865219	616.358459
214	1.070000	2840.843994	998.859985	734.809326	2853.438965	993.209351	473.547455	2674.457275	1055.168823	641.666199	2678.112061	1061.464111	555.609009	2896.072754	824.004944	767.607239	2925.521973	844.688660	729.850769	2983.580811	755.875671	711.642944	2943.949463	733.087769	758.050964	2932.346924	584.255798	731.232422	2907.611328	459.842621	748.112305	2947.372559	439.612671	724.683960	2899.512207	345.948914	704.699707	2851.422363	374.238190	736.937744	2754.730713	188.057602	699.862915	2687.267090	171.752625	634.112244	2882.031738	104.216827	615.666931
215	1.075000	2855.834473	1003.495117	735.279297	2868.788330	995.714050	474.773590	2689.913818	1059.601196	641.835876	2693.069336	1065.897217	555.928772	2911.129395	827.361328	767.658020	2940.408203	849.463318	731.121155	2998.311279	760.046936	711.804443	2958.395752	737.465515	758.215881	2945.587646	587.059570	730.806641	2925.742920	461.257874	748.072327	2966.436523	442.663086	725.312256	2923.385498	346.796692	704.567627	2874.123291	372.688568	735.868469	2786.760010	181.777237	699.022766	2720.006104	162.220459	632.899658	2918.745850	104.473335	615.285522
216	1.080000	2870.875977	1008.193970	736.121704	2884.809082	999.537659	475.395447	2705.621582	1063.816040	641.843811	2709.229980	1069.755371	556.309692	2925.388916	831.836609	768.582458	2954.970459	853.653198	731.581665	3012.919434	763.559082	712.279724	2972.974365	740.711609	758.387878	2959.103027	590.428101	730.933533	2943.938965	461.290222	747.640442	2985.267822	445.876251	725.749817	2947.331787	347.673859	704.420776	2896.166504	371.174591	736.519653	2819.120361	176.253906	698.678589	2753.484375	152.886200	631.785645	2954.692139	105.316521	614.972534
217	1.085000	2886.001953	1012.440430	736.943665	2901.183105	1002.713318	476.372711	2721.356689	1068.098022	642.226929	2725.047852	1073.429321	556.636353	2940.728760	835.686707	769.165222	2970.131348	857.278259	732.076782	3027.617188	767.054260	712.489441	2987.270264	744.440613	758.575256	2972.220703	593.067993	730.930420	2961.271484	462.742523	747.957397	3003.721191	448.168182	725.577454	2970.546875	348.522552	704.784973	2918.616211	369.393890	735.756775	2851.140625	170.683868	698.435669	2787.081787	144.412781	630.964355	2990.862549	106.602386	614.639160
218	1.090000	2901.367188	1017.226563	737.881470	2916.655762	1005.750488	477.497040	2736.973389	1071.668701	642.223877	2742.012939	1076.760010	556.887512	2954.758301	837.936157	769.143799	2984.679443	860.735352	733.328003	3041.815186	770.139221	712.945862	3001.267090	747.315125	758.208618	2985.617920	595.648193	731.271240	2978.451172	462.897095	748.685852	3022.028809	450.834656	725.896729	2993.264404	349.521393	705.324646	2940.316406	367.923248	736.372498	2883.144287	165.649414	698.695740	2820.747559	136.460266	630.697632	3027.213135	109.724030	613.929504
219	1.095000	2916.275635	1021.155518	738.722595	2932.702637	1008.533447	478.502441	2753.115479	1075.319702	642.164246	2757.973633	1080.532349	557.079163	2969.304932	840.970764	769.507751	2998.781494	863.994080	734.893188	3056.286865	773.035950	713.335693	3014.960693	749.773010	758.365112	2998.258545	596.998535	731.501709	2995.537354	462.553375	749.386841	3039.970215	452.888489	726.289429	3016.489014	350.181274	705.534851	2962.373291	365.746887	735.823181	2915.839600	161.172028	698.828674	2854.701904	128.457291	630.091125	3061.747070	112.243271	613.621765
220	1.100000	2931.278564	1025.117432	739.481812	2948.790039	1011.265808	479.535828	2768.175781	1078.521362	642.474304	2773.821533	1084.270996	557.337708	2984.253906	842.699341	769.082458	3014.689209	865.213196	734.498474	3070.677979	775.311584	713.715637	3028.770508	751.580017	758.060486	3011.535645	599.196716	731.822510	3012.945801	462.498291	749.443542	3057.592773	454.344879	727.001953	3038.817627	350.967133	705.692261	2984.059814	364.375366	736.646484	2948.029053	156.783188	697.345276	2888.427734	121.712067	630.340637	3096.178467	115.042885	613.125183
221	1.105000	2946.551025	1028.697388	740.014343	2964.237305	1013.828491	480.540863	2783.905518	1081.669189	642.150391	2790.285400	1086.933594	557.461243	2998.013184	845.520569	770.089233	3029.158936	867.499329	735.192810	3084.698975	776.164734	714.155579	3042.343018	753.191711	758.281433	3023.836182	599.625488	731.990173	3030.203369	461.730072	749.325684	3074.899170	456.578827	727.846191	3060.964355	351.800964	706.229553	3005.888916	363.070740	736.480713	2980.156738	152.983765	697.029846	2922.235840	115.511276	630.476196	3129.872314	119.214951	612.620300
222	1.110000	2961.605957	1032.040161	740.559753	2980.064941	1015.873962	481.710144	2799.708496	1083.814209	641.994812	2806.445313	1089.506836	557.536072	3012.590576	846.390259	769.963806	3044.102783	869.075317	736.222595	3098.705811	777.400818	714.563782	3055.576172	754.026123	758.031982	3036.115479	599.773254	732.212585	3047.514160	461.235779	749.684998	3092.279785	457.548706	728.429565	3083.463623	352.869965	706.770203	3027.428223	361.133698	737.028076	3012.102051	150.686737	698.082520	2955.284180	110.522697	631.104980	3162.601563	123.818596	612.684631
223	1.115000	2976.629150	1034.919312	741.379211	2996.043457	1018.279907	482.563507	2815.069092	1086.917725	641.917236	2821.919678	1092.579956	557.715759	3026.621582	847.628296	770.021851	3059.688965	869.116760	735.723328	3112.358398	777.172485	714.905273	3068.622070	755.126099	758.034119	3048.334961	599.967834	732.520996	3064.916016	460.199188	749.795654	3109.613770	458.983734	729.064697	3105.297852	353.424164	707.380737	3048.786621	359.457794	737.595642	3043.799072	147.933701	697.587891	2988.533447	105.703110	632.256287	3194.466553	128.927841	611.817932
224	1.120000	2991.944580	1037.725098	741.894287	3011.396240	1020.621826	482.860199	2831.083252	1088.500366	641.251648	2838.453125	1095.504761	557.528442	3040.966553	848.657715	770.616516	3073.787598	869.945923	737.025940	3124.990967	776.326477	715.017151	3080.539795	754.833862	757.912720	3060.542480	599.043274	732.690613	3081.826904	460.607483	751.499939	3126.984375	460.492188	729.466431	3126.666504	354.209808	707.720032	3070.498779	358.633484	738.321960	3074.868896	146.429749	698.239868	3021.032471	102.284019	633.480286	3225.821289	134.252869	612.084534
225	1.125000	3007.204590	1040.076172	742.333130	3026.840576	1022.383606	483.379730	2845.853271	1091.432739	641.392639	2854.642822	1097.479980	557.413818	3054.638916	848.102478	770.514954	3088.777100	868.852661	736.776123	3138.904297	775.499146	716.376770	3092.642578	754.204468	757.982300	3072.749512	597.826782	732.482117	3099.557129	459.599121	751.651245	3144.477783	461.747589	729.401123	3148.624268	355.639221	707.963013	3091.605225	357.765869	738.770081	3104.478516	146.893860	699.848755	3052.890381	99.080521	633.946960	3255.650635	139.809555	611.466736
226	1.130000	3022.093994	1041.860962	742.614868	3042.855713	1024.465454	484.090393	2861.070557	1092.632446	640.981079	2869.649414	1098.331543	557.214905	3068.100830	847.986084	771.016296	3103.312988	868.270630	737.531738	3151.464111	773.679138	717.258179	3104.637451	752.768616	758.482788	3085.141357	596.532043	732.086182	3116.635254	459.917450	751.981384	3161.806152	462.494659	729.427673	3169.163086	357.031799	708.478088	3113.125732	357.095612	739.333801	3134.052246	146.573624	701.410461	3083.221191	96.739983	636.395264	3284.676758	146.165771	611.652832
227	1.135000	3036.933838	1043.301392	742.873230	3058.421387	1025.847778	484.577606	2876.145508	1095.252441	640.882996	2885.128662	1100.312378	556.787781	3081.865479	847.115601	770.867981	3117.050049	867.192932	739.166443	3163.637939	771.309509	718.582275	3116.091064	751.169434	759.365784	3097.599854	595.541077	731.268372	3134.292480	459.390015	752.119568	3179.020752	464.018463	729.315674	3190.022461	358.722839	708.974487	3133.582031	356.771057	739.939941	3162.954834	146.670563	702.230408	3113.704834	94.634056	637.818604	3311.986084	151.995300	611.313232
228	1.140000	3052.381836	1044.955322	742.989136	3073.879395	1027.394897	485.303894	2891.315186	1096.179443	641.009399	2901.042725	1102.000610	556.567566	3094.705811	846.068237	772.119263	3130.743652	864.882324	740.056213	3175.819336	768.721497	720.057373	3127.805176	749.934570	760.893127	3110.064941	595.208984	731.124390	3151.652344	459.787354	751.684753	3195.882568	465.991425	728.852783	3209.872314	360.554138	709.349487	3154.132080	357.260834	740.449524	3189.947021	147.734024	704.527405	3142.434082	93.372108	639.736328	3338.591553	158.257538	612.575378
229	1.145000	3067.322998	1045.311279	743.192017	3089.043457	1028.573853	485.590546	2909.216064	1100.473755	639.876404	2916.449951	1102.932739	556.598999	3107.640381	844.486877	772.972839	3144.538818	862.269836	739.770081	3187.702881	765.069275	721.554077	3139.424561	747.635498	762.712402	3122.812988	594.988098	730.837524	3168.646729	460.736725	752.103699	3212.679932	467.361389	728.556274	3229.934570	362.512573	709.472534	3173.951416	357.895874	741.210144	3216.210938	149.278275	705.853394	3170.688721	93.199234	641.308594	3363.952637	163.843597	612.453430
230	1.150000	3082.458740	1045.643311	743.389954	3104.640381	1029.093384	485.684540	2925.645508	1102.597656	640.518005	2933.647705	1104.724609	556.962585	3120.466309	843.007996	774.484253	3157.854004	859.595276	740.471802	3199.688965	761.697266	723.449707	3150.768555	745.512085	764.598633	3135.694336	593.960632	730.526794	3186.057617	461.016388	751.964294	3229.709229	469.377899	727.705627	3249.260742	364.403564	709.979370	3193.724854	359.039429	742.200256	3241.845947	150.354645	707.915833	3197.263184	92.754135	642.791931	3388.202393	169.047607	612.344727
231	1.155000	3096.973877	1045.180908	743.528442	3120.093750	1029.602783	486.205414	2939.630859	1101.850830	640.369751	2947.534180	1104.651855	556.851196	3133.564209	840.636902	775.051514	3170.816650	856.857239	741.953247	3211.371582	758.403259	725.490417	3162.343750	742.777161	766.888733	3148.413818	592.828857	730.602295	3203.264893	461.848480	750.876465	3246.677246	469.724213	726.126587	3268.431396	366.540314	709.939148	3213.480957	359.955383	742.004883	3265.757568	151.229950	708.484680	3222.111572	93.112305	645.029053	3410.934326	173.334427	612.859497
232	1.160000	3112.281006	1044.632446	744.027649	3135.099121	1029.674316	487.123444	2954.266113	1102.062256	640.901855	2962.871094	1104.398682	557.076050	3146.537354	838.023621	776.332947	3183.553711	854.054321	744.005981	3223.367432	754.704163	727.601257	3174.061768	739.846741	769.307312	3161.926758	591.640930	731.232117	3220.015625	462.434326	750.489929	3263.572021	471.588623	725.100464	3287.621338	368.147644	709.039368	3232.849365	360.581329	742.159851	3288.976074	153.020676	709.269653	3245.499023	92.907501	647.614441	3432.743408	176.879913	613.630005
233	1.165000	3126.959961	1043.692749	744.197327	3150.197021	1029.484009	487.400238	2968.866455	1102.169434	641.434631	2977.772705	1104.132446	557.579590	3159.239502	836.255554	778.392212	3196.192627	851.185181	746.421753	3233.935791	750.575623	729.405701	3186.322266	737.259705	771.435730	3175.786621	590.366760	731.733398	3237.669189	462.895935	749.925110	3280.607422	472.986115	724.528503	3305.991455	369.671875	708.220276	3251.822266	361.290253	742.407227	3310.940674	154.588257	711.014709	3268.281006	92.468750	649.119019	3453.357666	180.119934	612.649902
234	1.170000	3140.465820	1041.914551	744.258850	3165.185791	1028.779907	487.751892	2983.456055	1102.290405	641.659302	2992.287109	1104.100464	558.007141	3172.604004	832.437622	779.984131	3208.860840	848.248413	748.992188	3246.451416	746.893433	731.112000	3199.033936	734.100830	773.267822	3190.063965	588.372192	731.984436	3255.106689	462.757721	749.614319	3297.232422	472.617157	722.467102	3323.645264	370.523682	707.453735	3270.839844	361.511200	742.644897	3331.603271	154.655273	710.669128	3289.118652	92.193481	650.416077	3473.267334	182.517151	612.365967
235	1.175000	3155.247559	1040.051392	744.680176	3180.036621	1028.074463	488.506195	2998.338623	1100.898682	642.839172	3006.671631	1102.927612	558.753845	3186.271484	829.006409	781.242004	3221.685547	845.242554	751.509033	3258.839355	742.716187	732.144775	3211.797607	730.912598	775.118774	3204.421387	585.838379	731.745850	3272.448975	462.370361	748.493164	3313.846924	473.510620	722.646179	3342.423096	370.975555	706.347473	3288.913818	361.549805	742.505432	3351.270264	154.748657	710.810974	3309.034912	92.121468	650.963806	3492.146729	184.430328	612.385437
236	1.180000	3169.968262	1038.071289	745.543274	3195.298828	1027.373413	489.128479	3012.554688	1099.253174	643.799561	3021.336914	1102.106934	559.398499	3199.818604	825.933472	783.574951	3234.794189	842.166260	753.763916	3272.134521	738.976929	733.671753	3225.109619	727.153992	776.832275	3219.118896	583.677307	731.741211	3289.042969	462.052490	749.233765	3330.233643	472.404907	720.085083	3359.189209	371.214661	705.784485	3306.085449	360.957581	742.457642	3369.244629	153.991516	710.683228	3327.497803	90.654854	651.004272	3509.062988	185.576904	612.206909
237	1.185000	3184.625488	1035.474487	746.097595	3209.896973	1025.678589	489.784851	3027.122314	1096.936157	644.587463	3035.890381	1101.439453	559.998657	3213.286377	822.755249	785.777710	3248.313721	839.018188	755.548584	3286.509766	735.913879	734.993530	3238.958984	723.348206	777.841675	3234.116455	581.945313	731.692993	3305.155273	461.065094	748.639526	3346.278809	472.353546	721.395081	3375.114502	370.007507	705.671570	3322.898926	359.993774	742.664124	3386.473145	153.219620	709.732056	3344.614990	89.661751	650.349854	3525.644775	185.816803	612.497742
238	1.190000	3198.572266	1032.253174	746.978943	3224.517334	1024.487427	490.080505	3041.238525	1094.566406	645.413635	3049.771729	1099.671631	560.910889	3226.774170	818.815369	786.852966	3262.371582	835.796875	756.654663	3302.028320	733.990723	736.899841	3253.920410	720.203308	778.160767	3249.532715	580.087830	731.935181	3321.350098	459.296539	748.898010	3361.653564	470.351135	721.857239	3391.103027	368.358002	705.321655	3338.182373	358.378540	742.776733	3401.572266	150.316132	709.681580	3360.885986	88.360046	650.037048	3541.022461	185.377609	612.169189
239	1.195000	3212.834717	1029.040039	747.707092	3239.145996	1022.868958	490.857483	3056.232666	1092.131714	646.764832	3064.238525	1097.561646	561.741638	3240.636475	815.160034	787.794617	3277.095459	832.500916	756.873901	3318.047852	732.529541	737.968445	3269.216553	717.069336	778.650208	3265.069824	577.999268	732.143738	3336.851318	456.955444	748.403259	3377.288574	469.200439	722.553772	3406.390381	366.226440	705.722046	3353.754883	356.169495	742.769836	3416.713623	148.827209	708.906250	3375.255127	86.308289	648.853333	3555.080322	183.967529	612.081787
240	1.200000	3226.848145	1025.516479	748.897095	3253.782227	1020.878174	491.551727	3070.190186	1089.045776	647.437927	3078.865967	1095.420166	562.872620	3254.677734	812.084778	788.634583	3292.337646	829.162659	756.799622	3334.250000	731.748840	739.237915	3285.097412	714.746948	778.816040	3282.105713	576.602051	732.222290	3351.149414	454.794678	749.291443	3392.157471	466.275085	723.269348	3420.786133	362.941528	706.026733	3367.656250	353.522369	742.977844	3429.366455	146.531662	709.561157	3389.083496	83.374489	648.388550	3568.386230	181.946915	611.583740
241	1.205000	3240.637695	1021.462585	750.066040	3268.472412	1019.080872	492.152557	3083.240967	1083.567383	649.636047	3092.649170	1092.354858	563.757202	3268.838867	809.164368	789.393311	3306.650879	828.562927	759.378845	3350.671387	731.782043	741.567200	3301.397705	713.004272	778.977600	3299.198730	575.252441	732.622192	3365.856934	451.476013	749.022949	3407.093750	462.621429	723.608093	3434.463135	360.047729	706.638916	3381.202148	350.688934	742.728027	3441.847412	143.925293	709.477295	3401.021240	81.309982	647.460205	3581.227539	178.142899	610.859253
242	1.210000	3254.770996	1017.582764	751.307678	3282.812500	1016.620178	493.084930	3097.468994	1079.319580	650.796875	3107.258789	1089.522949	564.834290	3283.566406	807.153137	789.199097	3322.036377	826.880981	759.210571	3367.559814	731.280090	742.925049	3317.616699	712.295837	779.050354	3316.559082	573.224731	733.054077	3380.049561	448.023926	749.371094	3421.148438	459.224243	724.716980	3447.364746	355.874023	707.051514	3394.446289	347.209442	742.509338	3453.626465	140.253052	708.958130	3412.129883	77.752541	646.791992	3592.519043	174.266937	610.342041
243	1.215000	3268.735107	1013.669312	752.749756	3297.234619	1014.319580	493.936493	3111.247559	1075.951416	650.868286	3121.398438	1085.982788	565.674805	3298.461426	804.968384	789.412231	3337.001221	826.068909	760.927429	3383.926758	731.451416	743.265137	3333.880371	710.209839	778.083191	3333.915283	571.002014	733.308350	3393.707031	444.883087	750.516479	3436.108887	455.053314	724.641907	3460.413574	351.682800	707.021423	3407.284668	343.533356	742.087280	3464.764648	135.117004	707.700684	3422.085693	74.432724	646.692932	3603.282227	169.623566	609.946411
244	1.220000	3282.348877	1009.723572	754.442505	3311.731201	1011.221436	495.043243	3125.633545	1071.222168	651.543213	3135.256104	1082.149536	566.500244	3313.364990	803.919556	789.917236	3352.166748	825.134888	763.017334	3400.625244	730.480469	743.447205	3349.769043	708.730957	776.681030	3351.615479	568.947998	733.964478	3408.029297	441.414856	750.831787	3450.011963	450.684906	724.725342	3473.175049	347.246704	707.412964	3420.020508	339.584961	742.099548	3474.271240	130.908112	707.036621	3431.641846	70.100906	645.396484	3614.097900	163.615067	609.609253
245	1.225000	3296.467773	1005.625610	755.866882	3325.735840	1008.078674	496.209259	3140.030029	1066.263428	651.987671	3149.429443	1078.192871	567.300903	3329.090088	801.949646	789.490784	3368.291992	823.053406	762.725525	3417.580078	729.880310	743.625183	3366.199707	707.487549	776.208557	3368.861084	566.302063	734.637695	3421.665527	437.110382	751.104980	3463.511963	446.286346	725.674133	3485.819092	342.027954	707.357239	3432.107910	335.153351	742.181458	3483.555420	126.700836	706.904297	3439.820313	67.339058	644.854858	3622.986084	157.310745	609.406616
246	1.230000	3310.782227	1001.806580	757.366577	3340.231934	1005.226196	496.999207	3154.118652	1061.754150	652.863098	3163.223389	1074.326660	568.067078	3344.470459	800.198181	789.246277	3383.538330	822.235352	763.645142	3433.804932	728.458679	743.090210	3382.344971	705.608337	775.389404	3386.058105	563.732605	735.754822	3435.095947	432.542511	750.900452	3477.749756	440.523590	724.377502	3498.137939	337.179993	707.548340	3443.923096	330.495880	742.020203	3490.888184	124.558334	707.238892	3444.781006	67.894501	643.256409	3631.146240	150.359497	608.649536
247	1.235000	3324.710693	997.641846	758.809204	3354.303223	1001.263794	498.042725	3167.856445	1056.476563	653.387512	3177.740479	1069.366821	568.680298	3360.127441	797.580750	788.630371	3399.562256	820.292847	763.730835	3450.382813	726.764282	743.231934	3398.432373	703.715576	774.459717	3402.875732	560.135498	736.153687	3448.669434	428.312317	752.209229	3491.564209	435.546295	725.055664	3509.463135	331.132507	706.774597	3455.799316	326.104187	741.715332	3496.533691	123.135468	706.785583	3449.897949	70.158394	641.770508	3638.266846	141.715912	608.266846
248	1.240000	3339.655762	993.734192	759.852356	3368.685547	997.557556	498.942841	3181.803467	1050.806885	653.848206	3190.969971	1065.069336	569.203552	3376.287842	794.461121	787.727356	3415.952881	817.571655	763.139832	3466.729004	724.211304	743.342651	3414.506836	700.436340	773.699158	3417.913818	555.798462	736.641907	3462.099609	423.153595	751.144897	3504.675537	430.686859	725.796082	3521.074463	326.014618	706.434692	3467.251709	321.478058	741.495850	3502.826172	120.246361	705.700745	3454.789795	70.734245	639.691345	3645.942871	131.877014	607.274048
249	1.245000	3353.343018	989.555359	761.127380	3382.672363	993.362732	500.017578	3195.606689	1045.500488	654.504456	3205.316650	1059.468506	570.407837	3392.374512	791.366882	787.488953	3432.629395	813.839417	763.181641	3482.602051	720.734070	742.527344	3430.171387	697.264771	772.675598	3432.833740	551.629150	737.170715	3475.484619	418.693634	750.550171	3517.846924	425.603180	726.158325	3532.665283	320.848297	705.800110	3478.463623	316.883270	740.190796	3509.192383	116.088058	704.729553	3459.392822	71.521034	638.120239	3653.279541	121.409294	605.651184
250	1.250000	3367.541748	985.500183	761.671448	3396.465820	989.295166	500.523468	3208.777100	1040.334351	655.263733	3218.672607	1053.539551	571.482178	3408.778564	788.111450	787.068726	3448.736572	810.726440	763.840027	3498.131348	716.456848	741.384766	3445.193115	694.122131	772.143188	3447.223633	547.314331	737.437561	3488.766846	415.217163	751.979553	3532.183350	420.998474	726.149231	3544.635742	316.172211	705.818298	3489.884766	312.604584	739.227539	3515.562988	114.983139	704.451111	3463.662598	72.717064	636.958862	3660.423828	111.066750	603.967102
251	1.255000	3380.357422	980.901123	762.316467	3410.183594	984.781067	501.317657	3221.029297	1034.260376	655.883362	3231.906494	1048.977661	571.518127	3424.826172	784.357849	787.026917	3464.936279	806.659485	763.834839	3513.257324	712.417419	740.490173	3460.057373	691.020996	771.706909	3461.042725	542.796204	736.884705	3502.076904	411.719574	751.227844	3546.441162	416.526031	726.001709	3557.181885	311.552032	704.426758	3501.835693	309.052490	737.154907	3523.306885	113.479584	703.374939	3468.335205	75.245468	636.650940	3667.255127	102.478622	602.468567
252	1.260000	3393.889893	977.260559	762.488220	3424.055664	980.432068	501.759827	3233.151123	1029.208984	656.566711	3244.947021	1042.621094	572.464050	3440.159912	782.016235	788.092590	3480.335693	803.370605	763.248535	3527.703613	709.626160	740.394714	3475.700928	687.446655	772.469788	3473.914795	538.462158	736.903503	3516.669678	409.178650	749.905151	3560.695068	414.108398	726.447998	3569.954834	309.616119	705.236572	3513.972656	307.495209	736.229919	3530.564941	113.329224	702.502197	3472.997070	77.636131	636.281250	3672.314209	94.218994	599.376648
253	1.265000	3407.093262	974.279785	761.953247	3437.126953	975.569092	502.557465	3244.673340	1024.135864	657.057617	3257.000488	1037.057739	573.194153	3455.146484	780.588196	789.544800	3493.887939	802.398499	763.460022	3542.424561	708.789856	741.808228	3491.610352	686.930298	775.318848	3487.125000	535.733276	737.274170	3532.337646	409.566986	750.038513	3575.957764	413.142578	726.622498	3582.055420	308.831543	704.454346	3526.684326	307.649231	736.215515	3536.379150	112.813072	700.799927	3476.739014	79.913025	635.785461	3676.658936	86.556732	597.294067
254	1.270000	3419.510498	970.601501	761.999695	3449.777100	970.667908	503.502991	3256.030273	1017.792114	658.244019	3268.875488	1032.457275	573.631409	3469.624756	780.753662	790.947571	3507.616943	802.362793	763.399719	3556.739746	709.279907	744.237793	3507.402588	686.373413	778.859863	3500.821777	534.848633	737.659912	3548.266846	410.460236	750.202942	3591.383057	413.753571	725.586731	3595.208740	308.114105	702.085693	3540.726807	308.387024	735.917603	3541.707520	112.962311	700.116638	3479.363281	82.801918	636.008911	3680.493896	80.662613	594.143677
255	1.275000	3432.649414	966.295410	762.575073	3462.002686	965.600769	504.283569	3267.341797	1012.934692	659.278503	3280.004639	1026.689331	575.087036	3483.756104	781.685791	791.820007	3521.213867	803.123413	763.064087	3572.718262	709.452332	745.584106	3523.223145	687.329163	781.857727	3515.282227	535.150452	738.466125	3564.992188	411.499237	750.361023	3607.297363	412.956665	722.996277	3607.522461	307.943207	700.962097	3554.058105	310.213684	737.674438	3545.878906	113.859200	699.887634	3481.604492	84.638763	635.620789	3682.854980	74.981705	591.455811
[truncated: 81 more columns]
