# Supplementary material for: Biomechanics of running: A special reference to the comparisons of wearing boots and running shoes
Source: PLoS One. 2022 Jun 24;17(6):e0270496. doi: 10.1371/journal.pone.0270496 (PMC9231798; doi:10.1371/journal.pone.0270496)
Supplement: S1 File — The file contains experimental markers and force data (TRC and MOT), OpenSim model (OSIM), setup (XML), and output (STO) files for 17 participants, 2 conditions (boot\shoe), and 4 trials which are stored in separate folders. (ZIP) [file pone.0270496.s001.zip › DataSet/s02/boot/T2/results/s02_boot_T2_inverse_dynamics.sto]

Inverse Dynamics Generalized Forces
version=1
nRows=256
nColumns=26
inDegrees=no
endheader
time	pelvis_tilt_moment	pelvis_list_moment	pelvis_rotation_moment	pelvis_tx_force	pelvis_ty_force	pelvis_tz_force	hip_flexion_r_moment	hip_adduction_r_moment	hip_rotation_r_moment	hip_flexion_l_moment	hip_adduction_l_moment	hip_rotation_l_moment	lumbar_extension_moment	lumbar_bending_moment	lumbar_rotation_moment	knee_angle_r_moment	knee_angle_l_moment	knee_add_r_moment	knee_rot_r_moment	knee_add_l_moment	knee_rot_l_moment	ankle_angle_r_moment	ankle_angle_l_moment	subtalar_angle_r_moment	subtalar_angle_l_moment
      0.00000000	    -69.71922518	     21.66152527	     12.24526944	     23.99905263	    813.10419489	    -10.49632525	    -32.24457005	     -5.01284281	      1.10100585	     14.94319683	    -23.51864576	      1.12332069	     21.80661209	      9.35802913	      1.27251085	     12.32487733	     -4.05922874	     -3.86451399	      0.85807408	    -11.94493912	     -0.04224239	      1.04314120	      2.15256243	     -0.54908971	     -1.27917662
      0.00500000	      5.10846349	     48.01591189	      2.12980234	    -68.35185218	    479.46769041	    -40.78433616	     22.30135351	      3.19625350	      0.20793984	    -23.29852027	    -12.67237573	      0.58971538	     37.42849817	     27.83571563	     -4.69210647	     -6.86529701	     17.95376978	     -0.44532117	     -0.40199358	     -7.46853602	      1.01255307	      1.94831351	      0.44899471	     -0.43290030	     -1.13340478
      0.01000000	     56.93022497	     56.70640176	     -3.19028223	   -123.82993892	    185.67731294	    -54.22895184	     67.24005903	      4.04298660	     -0.60966759	    -56.49171753	     -1.20617603	      0.45164294	     42.29682912	     39.64664726	     -6.32918629	    -23.06272896	     36.71417794	     -0.06677251	     -1.44407901	     -2.98856772	      2.03586499	      2.81277860	     -1.15471402	     -0.52008306	     -0.88487520
      0.01500000	     76.37858647	     46.63667036	      0.46925283	   -124.34566700	    -32.89373807	    -42.73752817	     97.68060423	     -3.12644477	     -1.29883991	    -80.84323890	      8.59138846	      0.85543625	     32.92603577	     43.28354169	     -1.43451456	    -34.33612641	     49.74665359	     -2.49302126	     -2.22857155	      0.66480386	      2.91572515	      3.54698060	     -2.36542871	     -0.78586817	     -0.57441360
      0.02000000	     68.92377756	     24.59324735	     12.25181553	    -75.86317484	   -162.17926939	     -7.65844092	    114.33498598	    -14.90770112	     -2.03214791	    -95.50288664	     14.91008880	      1.69970096	     13.46493000	     40.12121881	      8.22443049	    -40.62559532	     56.51864168	     -5.95212325	     -2.82202566	      2.89915206	      3.59239662	      4.09374214	     -3.03607296	     -1.10288696	     -0.25227399
      0.02500000	     46.56569236	      0.49203101	     26.62824584	     -5.10083323	   -209.27272224	     39.33670916	    120.66948166	    -26.17674319	     -3.00818075	   -102.48042987	     16.72954196	      2.76996389	     -8.37779074	     32.90019314	     17.97039430	    -43.07199605	     58.21320154	     -8.41171923	     -3.29728513	      3.40340640	      4.08681108	      4.44619787	     -3.20349533	     -1.33431412	      0.04049681
      0.03000000	     20.28726308	    -17.44103344	     37.25172126	     52.98928967	   -194.86920236	     81.34785634	    120.13120338	    -32.72198477	     -4.25616354	   -105.36415498	     14.05072260	      3.85891376	    -25.39922729	     24.10305122	     23.48616643	    -43.17944524	     56.95904498	     -8.69636758	     -3.67578525	      2.22626062	      4.47452911	      4.64585660	     -3.04819701	     -1.40945953	      0.28234593
      0.03500000	     -3.28205149	    -25.65531610	     40.74985719	     71.25946509	   -144.05170935	    104.99260217	    114.82485939	    -33.12405738	     -5.49117790	   -107.57820819	      7.96867367	      4.79435556	    -33.19823017	     15.10934948	     23.08768815	    -42.14618720	     54.99027842	     -7.03608137	     -3.91361974	     -0.17463889	      4.82417599	      4.73874016	     -2.82805504	     -1.35037504	      0.46692040
      0.04000000	    -22.13853492	    -25.17116298	     37.04811988	     41.25955171	    -79.68516405	    107.05362073	    105.70272000	    -28.84812988	     -6.15068332	   -111.26025956	      0.57778061	      5.44198578	    -31.02064894	      6.73036475	     17.26693756	    -40.53114277	     54.08531053	     -4.74503270	     -3.92991506	     -2.95237877	      5.15995032	      4.74029021	     -2.80021147	     -1.24269598	      0.60195828
      0.04500000	    -36.84810298	    -19.56362585	     27.85901627	    -23.90433701	    -19.62259775	     96.28466480	     94.05111387	    -23.07369228	     -5.71128916	   -117.10416523	     -5.45544774	      5.73104790	    -21.38907442	      0.22163719	      7.28560141	    -38.46657571	     55.29453478	     -3.34827002	     -3.68352994	     -5.04787744	      5.46969549	      4.65416073	     -3.13672463	     -1.18262192	      0.71326863
      0.05000000	    -47.56461477	    -13.07158260	     15.66673963	    -95.55553915	     24.23206576	     88.14500701	     82.69521267	    -18.90244922	     -4.15535060	   -124.56146082	     -7.86267126	      5.64438560	     -8.63189955	     -3.08044093	     -5.35756456	    -36.08151208	     58.74128402	     -3.60575262	     -3.24570566	     -5.60161560	      5.71450334	      4.51217310	     -3.85877023	     -1.22204333	      0.82637726
      0.05500000	    -52.72458337	     -8.99029020	      2.96890096	   -144.68360591	     46.59281007	     93.03191422	     75.18437259	    -17.47059436	     -2.18996060	   -132.03602498	     -5.89432610	      5.19004709	      3.11181835	     -3.24867303	    -18.79382206	    -33.60866966	     63.50585876	     -4.94269717	     -2.78353886	     -4.40100492	      5.82279315	      4.37523605	     -4.80059885	     -1.33121652	      0.92694545
      0.06000000	    -50.52082163	     -8.44799935	     -7.91522734	   -157.99677170	     49.78986478	    109.10367516	     73.50838985	    -17.86266095	     -0.76049564	   -137.15756615	     -0.55406686	      4.42075283	     11.25099425	     -1.79319088	    -30.49268816	    -31.23232144	     67.79447344	     -6.08768353	     -2.44290614	     -1.93784903	      5.69949689	      4.28071304	     -5.62160721	     -1.43044823	      0.95038411
      0.06500000	    -40.85901227	     -9.96556415	    -14.46116902	   -142.05067719	     44.59281892	    127.13797724	     76.91117049	    -18.66783701	     -0.33566963	   -137.15839622	      6.36040136	      3.44453848	     14.90329638	      0.25500263	    -37.26656787	    -29.08723109	     69.49109621	     -6.23520952	     -2.25997103	      1.01535140	      5.26176814	      4.19741949	     -5.89707353	     -1.45737914	      0.82485215
      0.07000000	    -25.37361483	    -10.18743857	    -14.81832388	   -113.53946304	     48.29077923	    138.69925354	     82.85516632	    -19.05784496	     -0.76456823	   -129.40884280	     13.19996130	      2.39198064	     14.51236529	      3.38745056	    -36.82501908	    -27.35569311	     66.95245133	     -5.42463442	     -2.18731963	      3.82416219	      4.49057033	      4.06320661	     -5.27429841	     -1.40048075	      0.52490016
      0.07500000	     -5.94277214	     -5.40459686	    -10.12155885	    -86.80867645	     78.94980307	    137.17132905	     88.69798724	    -18.50692690	     -1.63669235	   -112.10742213	     18.36211929	      1.42569866	     11.59478539	      8.22946826	    -30.38647275	    -26.18387678	     59.62484453	     -4.07539096	     -2.16137282	      5.98549622	      3.47693605	      3.86744721	     -3.63694288	     -1.28584975	      0.08900938
      0.08000000	     16.33252781	      6.36982313	     -4.66368397	    -68.49131981	    147.57023319	    116.26749403	     92.66826940	    -16.69246784	     -2.48824042	    -84.95996615	     19.94116270	      0.76521710	      8.13958488	     13.90312812	    -22.86710014	    -25.53323264	     48.15930096	     -2.67950529	     -2.12283444	      6.92826403	      2.41302183	      3.67226000	     -1.20338047	     -1.15952157	     -0.40410059
      0.08500000	     40.38622621	     24.29406891	     -3.00906466	    -59.24716526	    251.98206304	     72.97496325	     93.97472441	    -13.63908003	     -2.98078609	    -49.84191333	     16.41967573	      0.59791332	      5.41170267	     18.67762715	    -19.36410288	    -25.09665055	     34.20148008	     -1.57200133	     -2.02597915	      6.12746989	      1.50743118	      3.55733163	      1.51825731	     -1.06077588	     -0.87504095
      0.09000000	     63.52504727	     45.31487078	     -7.19391167	    -58.36092397	    377.51693585	     11.49044516	     92.18952870	     -9.54694966	     -3.11040785	    -11.29908934	      7.92460667	      0.94719153	      3.62047662	     21.89968507	    -21.61971228	    -24.26119512	     20.12574014	     -0.70363036	     -1.85434831	      3.50555491	      0.89580627	      3.55710836	      3.92894366	     -0.99877246	     -1.26801532
      0.09500000	     81.35346262	     66.04146487	    -16.17265480	    -66.09937240	    504.10768602	    -57.79726781	     86.88406268	     -4.26188405	     -3.23787150	     23.94496334	     -3.41628787	      1.65988435	      2.89707851	     24.58317231	    -27.56897388	    -22.29285890	      8.58888116	      0.39685282	     -1.61585520	     -0.35120984	      0.61112860	      3.63005818	      5.58401741	     -0.94107622	     -1.55456150
      0.10000000	     90.02567928	     84.63094104	    -26.35523981	    -81.73985479	    613.85511932	   -120.50125297	     78.34155646	      2.60068034	     -3.78044152	     48.92842211	    -14.26119231	      2.47363176	      3.98548132	     28.78907123	    -32.93268389	    -18.84808625	      1.76695877	      2.22365635	     -1.32133209	     -4.35968377	      0.58902089	      3.67887988	      6.33961653	     -0.83582909	     -1.73713593
      0.10500000	     88.15995353	    101.09016672	    -32.53511849	   -102.74241565	    696.37251066	   -158.19364318	     67.97529850	     10.49527831	     -4.62546423	     58.66396960	    -21.14117405	      3.06449786	      8.14935059	     37.20749817	    -33.30869533	    -14.26241724	      0.62191069	      4.54654249	     -0.96591151	     -7.26413108	      0.69119752	      3.62011012	      6.33381225	     -0.67851748	     -1.84399074
      0.11000000	     76.56337087	    115.78099931	    -30.28908866	   -126.93621905	    750.62914631	   -153.82999488	     57.75890261	     17.74492147	     -5.12160660	     51.38942147	    -21.65140858	      3.12204266	     16.45982737	     51.79484017	    -26.42532903	     -9.35273545	      4.59268666	      6.44832688	     -0.54990050	     -8.04982056	      0.77222397	      3.44397480	      5.85012855	     -0.52602860	     -1.89743734
      0.11500000	     56.47309669	    126.44076564	    -18.29961397	   -151.14528693	    782.57121375	   -102.18868246	     49.44263842	     22.05664903	     -4.50261257	     28.95108157	    -15.73629908	      2.50915545	     28.21210764	     70.95719368	    -13.55352902	     -5.07645859	     11.74519714	      6.85434500	     -0.10659449	     -6.47622644	      0.75776638	      3.21654593	      5.16696645	     -0.45820555	     -1.88782704
      0.12000000	     28.68620854	    128.06048943	      0.77387443	   -166.54285301	    802.58083438	    -16.35137769	     44.50390772	     21.94434894	     -2.63562395	     -3.67039158	     -5.95239971	      1.38183803	     40.24453082	     88.53725816	      1.10879640	     -2.27343391	     19.39413253	      5.42559566	      0.28626921	     -3.28741799	      0.66300196	      3.03290279	      4.46524340	     -0.50330533	     -1.78458789
      0.12500000	     -5.79238468	    115.75221886	     22.13124550	   -160.66735480	    827.24620179	     76.14906494	     43.76951258	     17.39556426	     -0.12404272	    -39.84991127	      3.64497757	      0.15754533	     49.07979226	     96.48119987	     12.95998213	     -1.30381977	     25.06419233	      2.72623547	      0.55230868	      0.12051798	      0.54758522	      2.95398177	      3.81542998	     -0.61978852	     -1.57405633
      0.13000000	    -45.28496492	     88.51465289	     41.38289750	   -126.09821025	    881.34884035	    144.25569499	     46.60881664	      9.83435680	      2.08912678	    -73.17354159	      9.35021929	     -0.69782809	     53.65737278	     89.39282750	     19.64223967	     -1.75538423	     27.35409433	     -0.13776580	      0.67281283	      2.41720010	      0.45666395	      2.95925466	      3.21784152	     -0.71933093	     -1.28063499
      0.13500000	    -88.16343123	     51.35388943	     55.08011018	    -65.57984518	    993.02867937	    167.09825090	     50.62150144	      1.40778339	      3.31330201	    -98.75688432	      9.62049314	     -1.02008824	     55.80462939	     68.75471671	     21.41416872	     -2.62380811	     26.25545288	     -2.17418412	      0.69745930	      3.11289715	      0.38655868	      2.96658978	      2.64738998	     -0.72225369	     -0.94703135
      0.14000000	   -132.89337389	     15.01893234	     59.25873895	      9.69327210	   1181.68869156	    141.46293500	     52.56909206	     -5.50630606	      3.29247207	   -113.89448867	      5.71470230	     -1.13060878	     59.09091351	     44.06351031	     19.23344362	     -2.87972540	     22.88007338	     -2.81026529	      0.69679525	      2.80777830	      0.29919821	      2.90827488	      2.08580782	     -0.59888035	     -0.60538093
      0.14500000	   -177.02742720	     -7.10795654	     49.45896925	     83.87403842	   1443.60734580	     77.99131012	     49.83975610	     -8.58268753	      1.98307780	   -118.12194967	      0.04442299	     -1.40347334	     66.93870366	     28.56183625	     13.32520418	     -1.93632691	     18.84882519	     -1.78554376	      0.71012556	      2.36002202	      0.17837459	      2.77481697	      1.55245765	     -0.36803189	     -0.29699402
      0.15000000	   -216.14794807	     -5.45161798	     23.92763001	    139.46169589	   1741.70847229	     -5.33995177	     41.24151983	     -6.69691480	     -0.36629468	   -112.46452437	     -6.00640298	     -1.66077848	     80.34645708	     31.54883595	      3.84651886	      0.23901579	     15.55769854	      0.69794071	      0.74061986	      1.87187781	      0.06036375	      2.58717007	      1.11274521	     -0.08555266	     -0.09933888
      0.15500000	   -242.37680164	     19.06170170	    -12.82526387	    160.33362333	   2009.00941250	    -86.31475656	     27.45468190	     -1.21808028	     -2.98149784	    -98.48165489	    -12.05194772	     -1.37212996	     97.42522015	     52.53038201	     -7.78623435	      3.17422103	     13.64282374	      3.74048842	      0.77450380	      0.90561734	      0.00157046	      2.36159087	      0.84365687	      0.16820946	     -0.07875749
      0.16000000	   -244.25755913	     54.33845916	    -49.68541289	    137.06447075	   2172.16327236	   -143.08405078	     11.48366730	      4.03521714	     -4.58291499	    -78.08768791	    -17.68621203	     -0.24822113	    115.64033394	     81.39922962	    -18.68900538	      5.98124853	     12.87589810	      5.81741542	      0.79523330	     -0.78858992	      0.03751582	      2.12796308	      0.78739494	      0.29790907	     -0.23025845
      0.16500000	   -211.61202769	     84.60965127	    -73.74698278	     72.53913963	   2185.69429911	   -162.18347787	     -1.77411243	      5.41937735	     -4.28287676	    -54.10399598	    -21.69245922	      1.37910365	    133.93036885	    104.81173407	    -25.49259413	      7.67398627	     12.57435933	      5.79164686	      0.78109362	     -2.75350457	      0.17007485	      1.95508986	      0.92278765	      0.24576455	     -0.45860708
      0.17000000	   -144.49733980	    100.52645375	    -77.61425119	    -19.00217796	   2054.87666749	   -144.18497894	     -8.11853637	      2.46363909	     -2.50209473	    -30.35374386	    -22.68124149	      2.80151822	    152.10325446	    114.19176880	    -26.02048425	      7.79394634	     12.19854674	      3.96776189	      0.71357133	     -4.11207134	      0.37362227	      1.90783128	      1.16643199	      0.05127662	     -0.63422207
      0.17500000	    -58.61514553	    102.85933499	    -63.70901481	   -117.73658611	   1833.48952389	   -100.62121840	     -7.04637848	     -1.94444945	     -0.75368802	    -10.72645478	    -20.24269884	      3.43573997	    168.54061640	    109.48617810	    -20.98334711	      6.79669246	     11.64116422	      1.93427240	      0.59438799	     -4.23913068	      0.59130075	      1.97315596	      1.40166324	     -0.16118838	     -0.67871655
      0.18000000	     19.91051449	     97.64590283	    -41.71535046	   -201.34389828	   1600.71729099	    -43.58389700	     -1.82865893	     -4.37236052	     -0.44917453	      2.08168092	    -15.01787457	      3.04502182	    179.55839790	     96.75783665	    -14.01650976	      5.68516040	     11.07082109	      1.28117505	      0.44302746	     -3.05868560	      0.73070349	      2.06176473	      1.52561659	     -0.27523351	     -0.60527617
      0.18500000	     67.92854646	     89.54194030	    -21.62383921	   -248.27102228	   1431.58008387	     20.69898780	      3.34003717	     -3.45947762	     -2.01570154	      7.27946060	     -7.95385034	      1.69106308	    181.91170700	     82.70468131	     -9.38266804	      5.27364634	     10.66453523	      2.57856701	      0.27990433	     -0.88996370	      0.69954204	      2.08111293	      1.49219602	     -0.25489327	     -0.48806297
      0.19000000	     76.45641289	     79.53181586	     -8.37834327	   -245.66008373	   1373.44337201	     87.90483972	      5.95215816	     -0.26149208	     -4.84507288	      6.03008359	     -0.08504855	     -0.27625916	    175.81423315	     70.74152900	     -9.04737868	      5.78973445	     10.50339847	      5.27135705	      0.12708479	      1.71237606	      0.48001766	      1.99442444	      1.32902486	     -0.14001710	     -0.39878246
      0.19500000	     52.38206555	     67.10512315	     -1.08867131	   -195.31366444	   1434.03614424	    149.52068441	      5.78978388	      3.06186577	     -7.80511130	      1.05260662	      7.13263622	     -2.19553550	    165.08881853	     60.84072004	    -11.20428622	      6.91138924	     10.58255231	      8.21219263	      0.01556228	      3.99406083	      0.17410600	      1.83233685	      1.12341195	      0.00244449	     -0.36368571
      0.20000000	     11.59658912	     52.93408400	      4.11346840	   -112.44765643	   1582.86954246	    194.15108086	      4.02103194	      4.70261388	     -9.81677658	     -4.32494344	     12.01035088	     -3.29769474	    154.32745196	     51.68484462	    -11.62605397	      8.02169816	     10.84083210	     10.27209825	     -0.02712085	      5.19265702	     -0.04425535	      1.66521862	      0.98150146	      0.11311508	     -0.36591428
      0.20500000	    -30.58085240	     39.76557320	     10.01159239	    -20.64950112	   1764.87813687	    213.30599067	      1.89171148	      4.24372468	    -10.34488432	     -7.60660735	     13.52654307	     -3.12234177	    145.67285316	     42.54599971	     -7.27339866	      8.60058652	     11.21010385	     10.86739991	     -0.00379304	      4.93592574	     -0.04257913	      1.55568395	      0.97547913	      0.15454065	     -0.37872509
      0.21000000	    -65.19972834	     31.75054086	     16.29309784	     54.87535683	   1920.09915452	    204.43105991	     -0.08787489	      2.88268219	     -9.67082726	     -8.08041402	     11.88790307	     -1.75494233	    138.02584705	     33.69689537	      1.29469501	      8.55375140	     11.62357462	     10.25742000	      0.04225234	      3.44503453	      0.19347417	      1.53075839	      1.10999785	      0.12102624	     -0.39309944
      0.21500000	    -88.97452921	     32.45660197	     20.58602470	     96.15464614	   2002.59264458	    171.03167603	     -2.02222429	      2.34947128	     -8.61057720	     -6.22975150	      8.07993467	      0.34596962	    129.11901660	     25.92963602	     10.78411327	      8.16932690	     11.87311330	      9.25260037	      0.05466686	      1.26792200	      0.57417373	      1.58808675	      1.32346109	      0.03667958	     -0.41806715
      0.22000000	   -100.57898412	     42.45315723	     20.36595590	    100.05209738	   1993.56858537	    123.06229411	     -3.92722398	      3.23897317	     -7.76560196	     -2.31261401	      2.98368032	      2.68902025	    117.89529651	     20.28220594	     17.39987787	      7.78342168	     11.47984240	      8.44744297	      0.01077083	     -1.16718106	      0.96934318	      1.70993698	      1.51610749	     -0.06712808	     -0.46436415
      0.22500000	    -99.61390781	     58.27730118	     14.48167590	     80.83486935	   1904.62749778	     75.20204387	     -5.39349803	      4.50959269	     -7.10460675	      3.93818442	     -2.91478573	      4.89108489	    104.83081903	     17.72743540	     18.70323411	      7.57881138	      9.96151083	      7.81096895	     -0.05796166	     -3.66735549	      1.26571093	      1.85637800	      1.59699604	     -0.16864875	     -0.53005719
      0.23000000	    -89.25806673	     73.84099760	      4.37932522	     66.26531544	   1769.69688136	     40.54023833	     -6.06615078	      4.68765180	     -6.31063470	     12.20435016	     -9.02293616	      6.61254033	     90.47097429	     18.33911776	     14.97339819	      7.66501808	      7.40014821	      7.05395624	     -0.09327649	     -6.01995462	      1.40197078	      1.95094896	      1.53439051	     -0.24771874	     -0.59850289
      0.23500000	    -77.18176075	     84.11885394	     -6.04978847	     85.04961222	   1628.48099400	     25.17621451	     -6.10989234	      3.38035543	     -5.31676572	     21.04585082	    -14.24004792	      7.56564863	     74.32438098	     21.21942655	      9.21142609	      8.11890019	      4.57903530	      6.15478770	     -0.05709051	     -7.84470623	      1.37993336	      1.91351216	      1.37915681	     -0.28000999	     -0.65224371
      0.24000000	    -70.75374925	     88.29944752	    -12.56288279	    148.75690254	   1508.95386668	     28.59773091	     -5.91352003	      1.61932229	     -4.39049051	     28.89743381	    -17.20918371	      7.61837340	     55.94086698	     25.60570360	      5.26629515	      8.80208404	      2.38762296	      5.40038075	      0.04443855	     -8.73346310	      1.24500916	      1.73667540	      1.23117895	     -0.25373110	     -0.68398103
      0.24500000	    -71.44426550	     88.21312762	    -12.90357509	    242.16193629	   1418.06824527	     46.15692658	     -5.64545573	      0.87087653	     -3.82203370	     35.00105852	    -16.74533148	      6.76649934	     36.92662545	     30.96173424	      5.51722093	      9.30756988	      1.18832401	      5.05357075	      0.17515139	     -8.35607473	      1.04420915	      1.51106434	      1.15821626	     -0.18459491	     -0.68400118
      0.25000000	    -75.05437031	     83.87594329	     -7.69358825	    332.05953779	   1344.82496201	     70.11757260	     -5.30447360	      1.63973968	     -3.57422894	     39.16487647	    -12.27685456	      5.06577135	     20.80530111	     35.76917519	      9.73314225	      9.29129757	      0.75356719	      5.03836611	      0.30581636	     -6.52906657	      0.79565747	      1.35658667	      1.14839233	     -0.10886130	     -0.63248493
      0.25500000	    -76.14037865	     73.23713890	      0.08726387	    387.25826935	   1271.71561569	     90.78086064	     -4.96684865	      3.17971863	     -3.33528830	     41.40778512	     -4.46824941	      2.72344383	     10.71586918	     37.71966433	     15.46880037	      8.81143927	      0.55205561	      5.03448215	      0.43473591	     -3.44578722	      0.49480504	      1.33526928	      1.15824138	     -0.05517729	     -0.52394639
      0.26000000	    -71.32902451	     56.24718625	      6.58444455	    394.59166094	   1185.67302784	     98.99226965	     -4.86693653	      4.41030631	     -2.86957722	     42.21017431	      4.52304352	      0.18084533	      7.56319152	     35.53428203	     19.69257652	      8.22811239	      0.03552268	      4.81046167	      0.56959965	      0.17546368	      0.14267938	      1.43026049	      1.18775055	     -0.02783436	     -0.39025476
      0.26500000	    -60.57650361	     36.84654223	      9.20153322	    361.77059469	   1082.19429549	     89.43410730	     -5.25779760	      4.78160773	     -2.23855421	     42.40024134	     11.97470728	     -2.05060094	      9.59153251	     30.04532591	     20.91992158	      7.81531460	     -1.05127589	      4.39276437	      0.69554131	      3.40256702	     -0.23412573	      1.58548833	      1.28071953	     -0.01650265	     -0.28225375
      0.27000000	    -47.14496355	     20.54471604	      8.00583842	    307.66695498	    963.80854932	     63.54076173	     -6.31057327	      4.26321966	     -1.59059391	     42.26128725	     16.15878871	     -3.62583678	     13.37592953	     23.74733872	     20.14265309	      7.60085247	     -2.41998745	      3.86497503	      0.77993595	      5.60833991	     -0.57973221	      1.75008602	      1.46726704	     -0.02062382	     -0.23169893
      0.27500000	    -35.69983304	     11.07724683	      4.83957290	    249.20793875	    838.11539140	     28.43755573	     -8.25377087	      3.19462021	     -0.97384807	     41.09923840	     16.96897972	     -4.40178712	     16.12475116	     19.22218403	     19.32853223	      7.55740095	     -3.37280857	      3.25873426	      0.80491523	      6.63178573	     -0.81877880	      1.89577940	      1.72951247	     -0.05189427	     -0.23824251
      0.28000000	    -29.68031121	      8.30082851	      1.35759039	    195.35096642	    717.69884418	     -6.91508913	    -11.42181643	      2.03240008	     -0.32508912	     38.06176456	     15.42058885	     -4.38946098	     17.24948598	     17.17598732	     19.22803460	      7.77838592	     -3.30272239	      2.56175119	      0.78161656	      6.64635126	     -0.88750160	      2.01600227	      2.01827123	     -0.12516685	     -0.28061008
      0.28500000	    -29.82687747	      9.24409779	     -1.42952040	    149.76600589	    618.86899622	    -34.88404522	    -15.72303191	      1.30479188	      0.24838766	     33.28830448	     12.80450861	     -3.75585714	     17.63186836	     15.93612566	     19.26796144	      8.35672388	     -2.11522544	      1.94729417	      0.72759047	      6.00060166	     -0.77654802	      2.11502004	      2.29414242	     -0.23292330	     -0.33661189
      0.29000000	    -34.06146608	     10.45202479	     -2.37156773	    115.26162562	    554.99029156	    -49.40677880	    -20.25345609	      1.02003741	      0.67793904	     28.31135452	     10.29067625	     -2.85060837	     17.94747823	     13.31686786	     19.16546428	      9.21705329	     -0.28278367	      1.49336996	      0.65830920	      5.20500801	     -0.55298219	      2.20239284	      2.54891300	     -0.35953064	     -0.38839665
      0.29500000	    -38.57287243	     11.08388346	     -0.44710640	     94.99640283	    526.38119499	    -48.30494067	    -23.69590574	      0.78366595	      1.01052368	     25.37773125	      8.37085520	     -2.03792415	     17.63125662	      9.02679356	     19.70817120	     10.16307794	      1.39166578	      1.11604446	      0.58888499	      4.67129030	     -0.32787060	      2.29132823	      2.79869322	     -0.49089931	     -0.42962717
      0.30000000	    -39.86739949	     13.28110217	      4.08566336	     90.84527145	    515.93186039	    -34.34699518	    -25.21570824	     -0.05582576	      1.46575272	     26.30036071	      6.58092420	     -1.50559353	     14.92357538	      5.22448375	     21.92878325	     11.04712370	      2.07637143	      0.51495466	      0.53644844	      4.44878613	     -0.19810602	      2.40110262	      3.06593798	     -0.63193980	     -0.46668120
      0.30500000	    -36.54542147	     20.43314014	      9.70904922	    101.48125635	    498.17815142	    -14.21646291	    -24.92103159	     -1.43031294	      1.99086683	     31.48243038	      4.05818974	     -1.24685437	      8.18305011	      4.66154506	     26.02705360	     11.85471027	      1.22794159	     -0.29104126	      0.50172772	      4.29614684	     -0.21026411	      2.54366137	      3.36021904	     -0.77614130	     -0.51112021
      0.31000000	    -29.46661337	     33.06435078	     14.93969050	    122.38954819	    455.72194446	      5.01523213	    -23.44420282	     -2.62810103	      2.28843352	     39.57030072	      0.73638753	     -1.19446177	     -2.35540462	      8.02957795	     31.16647890	     12.60213644	     -1.10085748	     -0.96521942	      0.46582155	      4.09800131	     -0.35806407	      2.71586353	      3.64748021	     -0.90188553	     -0.56023039
      0.31500000	    -20.28982688	     46.90829900	     19.10016277	    146.91370881	    387.50858464	     18.99709107	    -21.31253184	     -3.04324754	      2.12792545	     48.13815434	     -2.26279296	     -1.30222303	    -14.10123003	     13.14879357	     35.91825516	     13.24858707	     -4.25649031	     -1.20729331	      0.40781770	      4.05655034	     -0.59668028	      2.90103349	      3.82456487	     -0.98854287	     -0.58807329
      0.32000000	     -9.88636106	     55.51114036	     21.81002900	    166.77395971	    303.27591185	     28.24244102	    -19.00677807	     -2.66096458	      1.53283190	     55.18210583	     -3.40336776	     -1.53850616	    -23.55048760	     16.85838573	     38.69748572	     13.80079681	     -7.40797245	     -0.98640905	      0.32478851	      4.50808282	     -0.86631189	      3.06962224	      3.74693333	     -1.02995797	     -0.55667271
      0.32500000	      1.44293710	     55.45369313	     22.33921002	    173.20693769	    213.18944149	     35.49316305	    -17.43249307	     -1.45729549	      0.58835188	     59.97050055	     -2.14617132	     -1.80276827	    -28.50407691	     17.42902529	     38.24033376	     14.50572357	     -9.96726328	     -0.26317132	      0.23152031	      5.47167451	     -1.10128624	      3.17340296	      3.32086561	     -1.01880305	     -0.45135256
      0.33000000	     11.98062892	     47.74057451	     20.07622393	    159.99950746	    123.41546570	     41.31543674	    -17.98322909	      0.49783029	     -0.50222485	     62.46009707	      0.68112895	     -1.89894795	    -29.27681124	     15.11677460	     34.36688683	     15.85214506	    -11.56183795	      0.87132673	      0.15738911	      6.57133826	     -1.22365949	      3.16406896	      2.58475265	     -0.96662627	     -0.29138534
      0.33500000	     17.48800579	     35.35182456	     15.50215474	    126.91771474	     39.27178067	     43.77404251	    -21.87563137	      2.37412617	     -1.32128783	     62.34084033	      3.68834052	     -1.61186875	    -28.16087463	     11.04385199	     28.36726848	     18.23928821	    -11.80728230	      1.84160929	      0.14023164	      7.35616767	     -1.15082447	      3.02408806	      1.71509346	     -0.93150789	     -0.10825124
      0.34000000	     13.07059753	     21.69947518	     10.38203992	     80.10262782	    -31.38406673	     41.68790298	    -29.40651075	      3.53098401	     -1.64088857	     59.15441730	      5.90453975	     -0.87046092	    -27.94584576	      6.19268596	     22.22269988	     21.73152768	    -10.39830977	      2.20363723	      0.21226855	      7.61931484	     -0.84818681	      2.75835737	      0.96826737	     -0.95323393	      0.07105158
      0.34500000	     -3.01524981	      9.28376725	      6.72281283	     29.32019436	    -81.43011496	     38.12219009	    -39.62318624	      3.86367734	     -1.54083171	     53.33676361	      7.20687846	      0.11532962	    -30.72913080	      1.26676142	     17.42850147	     26.04519911	     -7.51136036	      1.97306076	      0.39591398	      7.47778308	     -0.39501016	      2.36948099	      0.59095557	     -1.00686763	      0.21611960
      0.35000000	    -27.59638438	     -1.11761845	      5.64156749	    -15.76866724	   -109.07926785	     38.58808506	    -50.65061405	      3.29135346	     -1.23137024	     46.65368503	      7.99354656	      0.93583743	    -37.35992743	     -3.24174561	     14.57690444	     30.71573246	     -3.96878491	      1.34207154	      0.69536762	      7.20437652	      0.03202798	      1.86704624	      0.71884860	     -1.03651646	      0.28861361
      0.35500000	    -53.97529687	     -9.06468924	      6.84505602	    -48.97020795	   -116.43324551	     44.31071661	    -60.24068877	      2.34260283	     -1.00270383	     41.22635019	      8.46987062	      1.26755857	    -46.87089803	     -7.16479219	     13.32100266	     35.15488832	     -0.85654059	      0.72075788	      1.06781477	      6.95442542	      0.27581974	      1.28599156	      1.30265381	     -0.99034925	      0.26474466
      0.36000000	    -74.46835390	    -14.45977224	      8.37899954	    -70.22565956	   -105.69555761	     49.92694278	    -66.58732144	      1.87415651	     -1.01146232	     38.30913965	      8.38401936	      1.06038882	    -56.04486413	    -10.88142606	     12.37744441	     38.75505705	      1.01632287	      0.42811306	      1.43676325	      6.66770253	      0.29192794	      0.69155482	      2.11818697	     -0.86590675	      0.15974815
      0.36500000	    -82.60675755	    -18.52673792	      7.85527427	    -83.86837701	    -80.96072332	     47.73460476	    -68.97447697	      2.41902738	     -1.20163614	     38.10917359	      7.46038683	      0.46400898	    -60.53147089	    -15.36876544	     10.35259194	     41.14123287	      1.33689883	      0.49988695	      1.74051581	      6.22781744	      0.13016991	      0.15015363	      2.87095671	     -0.70508502	      0.02159620
      0.37000000	    -76.14426773	    -22.87497444	      4.91865489	    -91.97643002	    -51.40415968	     34.66553180	    -68.11718199	      4.31176673	     -1.43778572	     40.23365024	      5.87748623	     -0.33204109	    -57.62749723	    -21.41521915	      7.06773945	     42.49245171	      0.18174780	      0.99553723	      1.96974766	      5.63085211	     -0.13577068	     -0.31620705	      3.33075156	     -0.53495910	     -0.09843099
      0.37500000	    -59.23413696	    -27.93833626	      1.83974973	    -88.64282032	    -27.23217250	     16.89398749	    -65.91201100	      7.36441993	     -1.56384815	     44.03566979	      4.10178625	     -1.16762776	    -48.30331573	    -28.61081292	      3.74010069	     43.48661126	     -2.20181470	      1.92766791	      2.16898217	      4.93467272	     -0.44880644	     -0.73341685	      3.41505327	     -0.35918546	     -0.17310732
      0.38000000	    -40.01239775	    -32.81558847	      1.17317522	    -63.37583065	    -12.83246270	      5.76056001	    -64.61094255	     10.63829812	     -1.42593069	     48.93601514	      2.27282961	     -1.90555166	    -36.21624516	    -35.70660242	      1.66664553	     44.84777711	     -5.54464961	      3.04403162	      2.40685277	      4.09606456	     -0.76910196	     -1.13582605	      3.18604768	     -0.18272127	     -0.20867661
      0.38500000	    -25.12774562	    -36.55967374	      3.00535343	    -14.38133707	     -7.11114425	      7.17431894	    -65.99912659	     12.99339061	     -0.90797898	     54.58914135	      0.06869988	     -2.43569754	    -24.95060009	    -41.85027002	      0.87370355	     46.94613182	     -9.53315374	      3.92602454	      2.74581330	      2.99896536	     -1.06590046	     -1.53780357	      2.78438011	     -0.01259124	     -0.23104336
      0.39000000	    -17.05982704	    -38.81954535	      4.98587931	     41.98921894	     -8.49518586	     15.38780274	    -70.93475898	     13.92399477	      0.01634197	     60.60200696	     -2.72870923	     -2.72289104	    -16.59936898	    -46.80374758	      0.28568441	     49.73200738	    -13.70323062	      4.29504569	      3.21811792	      1.68206444	     -1.31944889	     -1.93652437	      2.35298036	      0.15719690	     -0.26115459
      0.39500000	    -15.20050544	    -39.07605149	      4.96461621	     79.53973023	    -16.55438591	     18.61679881	    -79.14240962	     13.71524658	      1.24808927	     66.26583902	     -5.83011872	     -2.83175023	    -11.87267268	    -50.01387751	     -0.78841138	     52.86047640	    -17.45956190	      4.13699961	      3.80604970	      0.42111338	     -1.52173747	     -2.32233548	      1.99111032	      0.34106604	     -0.30163951
      0.40000000	    -17.34489249	    -36.04050585	      2.79923878	     80.71740727	    -30.23223574	     10.02295580	    -89.35319258	     12.94898530	      2.59583278	     70.78931628	     -8.67038270	     -2.86223226	    -10.02049979	    -50.07920973	     -1.87173507	     55.85030799	    -20.28831879	      3.60762958	      4.44453066	     -0.46722114	     -1.66658134	     -2.68189168	      1.74559669	      0.54523323	     -0.34106867
      0.40500000	    -20.90970734	    -28.61720402	     -0.49141311	     46.16369250	    -46.95883772	     -7.92090712	    -99.88891294	     11.92252244	      3.85942591	     73.65971183	    -10.87142537	     -2.85178581	     -9.12588721	    -45.57547791	     -2.14900635	     58.26161371	    -21.96780040	      2.85482047	      5.05080781	     -0.88342905	     -1.74223964	     -2.98884636	      1.62457987	      0.75592219	     -0.36997973
      0.41000000	    -24.07857307	    -17.81645697	     -4.12686070	     -9.54272569	    -64.19056214	    -27.27738027	   -109.20653800	     10.36601435	      4.88431840	     74.81407671	    -12.26215474	     -2.78428329	     -7.52786108	    -36.52981995	     -1.38161109	     59.81943979	    -22.58811695	      1.89098554	      5.55342374	     -0.93536693	     -1.74571705	     -3.19074948	      1.62074794	      0.93761839	     -0.39183392
      0.41500000	    -25.57090804	     -7.12823295	     -7.77312810	    -67.44838280	    -80.76267581	    -40.02698486	   -116.04232123	      7.63550094	      5.56414339	     74.76363510	    -12.68293358	     -2.68450872	     -4.74471140	    -24.83034863	      0.15659474	     60.41913658	    -22.46098077	      0.62004307	      5.90113790	     -0.74695260	     -1.70214905	     -3.22169944	      1.73141640	      1.04524120	     -0.41958360
      0.42000000	    -24.24787168	     -0.21884489	    -11.16988496	   -111.65493459	    -94.47913429	    -41.95765245	   -119.47336000	      3.35540697	      5.83159106	     74.46388731	    -12.24278095	     -2.61639459	     -1.23043335	    -13.16282221	      2.16188061	     60.08250176	    -22.02756196	     -0.98139045	      6.05939685	     -0.44815416	     -1.65308872	     -3.04891592	      1.95083139	      1.04731117	     -0.46543833
      0.42500000	    -20.28827401	      1.28212635	    -13.44586256	   -132.13993600	    -99.20980505	    -35.43830850	   -119.12414580	     -1.96822411	      5.66267773	     74.68423372	    -11.47029427	     -2.60619677	      1.94552874	     -3.99462202	      4.97217794	     58.93797481	    -21.68220219	     -2.70078067	      6.00863805	     -0.20888578	     -1.62506045	     -2.72042267	      2.24193102	      0.94389738	     -0.52907845
      0.43000000	    -15.34886349	     -1.93426180	    -12.67734903	   -125.76574972	    -88.83180229	    -29.14819794	   -115.37182674	     -6.87983328	      5.08946166	     75.36273995	    -10.89803854	     -2.62084253	      3.88670250	      0.95243311	      9.97071459	     57.25776071	    -21.53399416	     -4.08594792	      5.75190520	     -0.14532796	     -1.61464092	     -2.37769780	      2.53600648	      0.76757599	     -0.59809756
      0.43500000	    -10.43558252	     -7.08770733	     -7.23609305	    -98.32966014	    -64.83382416	    -32.84715717	   -109.52331760	     -9.46869074	      4.20412928	     75.68393213	    -10.74395485	     -2.59091286	      5.21805811	      1.62083111	     18.33362690	     55.52223628	    -21.37256632	     -4.58553524	      5.32383472	     -0.28416800	     -1.60003484	     -2.21554952	      2.77178543	      0.56677274	     -0.66509441
      0.44000000	     -5.08259485	     -9.77173859	      2.05208075	    -63.14809815	    -36.43065012	    -51.01442450	   -103.66491265	     -8.09950865	      3.13002720	     74.89022566	    -11.05016486	     -2.44227508	      7.85999790	      0.09853228	     29.00670316	     54.30110430	    -20.95245540	     -3.75299610	      4.77789448	     -0.63531248	     -1.56696419	     -2.39638928	      2.93519262	      0.37915929	     -0.74077833
      0.44500000	      1.21899497	     -6.16894605	     11.85173317	    -33.00578197	    -12.84246810	    -80.95386566	    -99.63188149	     -2.22802827	      1.96931633	     73.00869605	    -11.75850587	     -2.17143892	     13.10629988	     -0.69457167	     38.79183457	     53.82536510	    -20.27539002	     -1.48898473	      4.15367740	     -1.16084328	     -1.52704442	     -2.96058429	      3.05879497	      0.21114518	     -0.84126020
      0.45000000	      8.24292625	      3.94825489	     18.38031602	    -13.31853574	      2.41385205	   -115.44382835	    -97.63426388	      6.93903684	      0.79167468	     70.78962211	    -12.65641050	     -1.88825338	     20.43005728	      0.82048827	     44.57077080	     53.59921092	    -19.55543262	      1.75358775	      3.46496526	     -1.70712921	     -1.50641950	     -3.77633176	      3.17916764	      0.04007011	     -0.96378167
      0.45500000	     15.26209200	     16.23058297	     19.57955246	     -3.98261149	     12.09648402	   -145.29774685	    -95.76847884	     16.54986338	     -0.31019107	     69.13029640	    -13.39016579	     -1.76761860	     27.43576632	      3.74985282	     45.11931823	     52.48725363	    -19.00363619	      5.02476649	      2.72799966	     -2.02576419	     -1.51760177	     -4.53958633	      3.29761160	     -0.15723979	     -1.07593292
      0.46000000	     50.78508946	     22.27957164	     16.34319209	     32.79528804	    -20.82570671	   -156.18566934	    -67.94729425	     18.68771750	     -0.85272419	     68.55301750	    -13.77409454	     -1.87885180	     30.31279765	      5.48321826	     41.34414062	     32.82714158	    -18.71929690	      5.07488025	      1.34210871	     -1.99367543	     -1.53970801	     -0.43864499	      3.38212461	     -0.66747015	     -1.13729106
      0.46500000	     96.78870461	     17.80296332	     11.06709288	     71.22251099	    -69.23337138	   -140.08709317	    -25.05813229	     11.77440192	     -0.36569280	     69.04259577	    -14.04306103	     -2.03600658	     25.83788865	      3.88735150	     35.67798687	      2.42214411	    -18.73331674	      1.42479505	      0.08847555	     -1.82657658	     -1.52808530	      6.97836248	      3.40481719	     -1.00110121	     -1.13886155
      0.47000000	    100.01670411	     10.84250657	      8.06199311	     52.76749349	   -131.91766728	   -102.17976367	    -16.68951622	     -0.54369033	      0.85612631	     70.30163103	    -14.17005373	     -2.04880251	     14.34724531	     -0.92283438	     31.26406248	     -9.57882150	    -19.01421115	     -3.56964303	      0.06219027	     -1.73397766	     -1.46105907	     12.17206825	      3.38075184	     -0.76126584	     -1.10670679
      0.47500000	     56.83304528	     12.26193695	     12.45420669	    -21.53268224	   -260.24555051	    -55.32821120	    -55.72252596	    -14.48053493	      2.85667430	     71.98641856	    -13.42851045	     -2.01450610	      0.24593969	     -7.09157397	     30.43696495	     -1.08655156	    -19.37987619	     -8.12528350	      1.33950229	     -1.57362369	     -1.36303619	     17.32660045	      3.36619560	     -0.65074930	     -1.07760096
      0.48000000	    -13.86333961	     14.46218340	     22.29169952	   -132.61676257	   -419.25673288	     -3.48358919	   -126.19639128	    -32.90238684	      6.98755932	     73.76931819	    -10.63853282	     -2.35768298	    -10.64861800	    -13.07967725	     32.82266184	     18.89496358	    -19.43771186	    -15.14531454	      4.22572879	     -0.80722806	     -1.27214188	     22.83863458	      3.40550982	     -1.81019349	     -1.05495303
      0.48500000	    -55.91721251	      2.93643112	     30.32702787	   -220.31139076	   -502.17819428	     53.10971534	   -170.42807455	    -55.79263397	     11.86086800	     75.13535747	     -5.21277655	     -3.41237532	    -13.94213499	    -18.79763205	     35.25461718	     25.12749215	    -18.67846058	    -25.05492417	      6.18166867	      0.98489461	     -1.18344027	     27.31549632	      3.48482198	     -2.76520691	     -1.00692307
      0.49000000	    -29.04807192	    -23.50184129	     30.86506521	   -233.00175855	   -439.84294927	     96.91010385	   -146.45961391	    -74.69602101	     15.50643626	     75.25389434	      2.20105300	     -5.02183417	     -8.25190689	    -24.81864138	     34.06934123	      0.50764084	    -16.70732835	    -34.80888719	      5.59126953	      3.62897267	     -1.04135669	     30.89250851	      3.54272423	     -2.61779204	     -0.90611464
      0.49500000	     35.87045546	    -47.02680305	     23.34005263	   -188.57974928	   -259.83401973	     92.81463066	    -82.41382289	    -76.28505795	     17.07404446	     73.23017974	      9.80218531	     -6.42928283	      4.29616654	    -30.90936252	     27.42729267	    -39.12589880	    -13.52919005	    -38.89813256	      4.02699475	      6.22770260	     -0.78178358	     34.08710648	      3.52337313	     -2.24728686	     -0.77281488
      0.50000000	     72.70728325	    -49.66964408	      9.08834695	   -141.32567322	    -64.73519844	     20.88747048	    -42.83437535	    -57.46462887	     15.74458159	     68.71145050	     15.49082314	     -6.62388108	     19.56141654	    -35.65357174	     16.27334105	    -63.45573407	     -9.70885336	    -34.24624016	      2.80149136	      7.56098112	     -0.38438079	     34.42653090	      3.41884661	     -1.26508365	     -0.67075763
      0.50500000	     62.19424713	    -43.80991355	    -12.30727475	   -104.15459997	     31.29175501	    -89.34285417	    -50.35039137	    -43.46714899	     15.91812566	     62.33141006	     17.96147238	     -5.01694984	     34.33028015	    -37.56425820	      4.31771516	    -69.86432923	     -6.18474911	    -32.90626472	      2.43478762	      6.84773083	      0.10068194	     29.60265078	      3.27212203	      0.64134289	     -0.65779258
      0.51000000	     44.30520505	    -53.19096325	    -39.00194109	    -42.53960940	     -6.95937741	   -185.92291216	    -69.45261056	    -60.90406818	     24.14880932	     55.47543981	     17.01513701	     -1.86723677	     47.79180168	    -36.52408103	     -3.38801252	    -85.64745420	     -3.77787754	    -50.28803918	      2.42032618	      4.21469301	      0.57285966	     21.23757958	      3.15410437	      2.31717193	     -0.74669916
      0.51500000	     43.82487323	    -64.79247219	    -60.30254278	     52.52678811	    -88.25846122	   -253.52767459	    -71.88605451	    -91.96564916	     35.88350947	     49.54915072	     13.45548466	      1.73625574	     60.51742250	    -34.35206896	     -3.26855885	   -121.48703564	     -2.76923351	    -76.24950506	      1.21190276	      0.70395151	      0.92744987	     11.67926881	      3.12649352	      3.89400178	     -0.89147709
      0.52000000	     31.70998494	    -50.28626204	    -63.68606727	    136.16934718	    -84.73269919	   -295.68386097	    -75.60194535	   -102.02569696	     40.67660576	     45.11468805	      8.90944497	      4.36984733	     73.09323480	    -34.00631675	      4.57247395	   -155.50932913	     -2.80698013	    -88.52190616	     -1.05767880	     -2.21318829	      1.10276638	      2.70598466	      3.19666129	      5.84760323	     -1.00431836
      0.52500000	    -17.89080293	    -17.49231925	    -47.30714633	    180.60938739	     41.59040059	   -280.95136791	   -100.59420152	    -93.98014811	     38.34357724	     41.51107031	      5.55671521	      4.86908815	     85.96390858	    -37.96032640	     16.29809660	   -171.66992571	     -3.11510281	    -86.39101064	     -3.21151457	     -3.23133932	      1.10003789	     -6.17002391	      3.29184139	      8.11873648	     -0.98763103
      0.53000000	    -85.32186249	      5.10677178	    -17.66603061	    210.25619595	    233.89526302	   -172.65794890	   -133.35310813	    -91.84270262	     36.84701499	     37.37203063	      5.20813863	      2.82136701	     99.32812682	    -47.46449715	     26.23584039	   -180.26084571	     -2.93536966	    -84.76470524	     -4.64040528	     -1.76004680	      0.96797418	    -16.91571774	      3.29440822	     10.91330928	     -0.78231867
      0.53500000	   -140.67941471	      4.04340326	     17.42787655	    244.69482275	    420.28155489	     15.56269423	   -154.10274370	   -103.61738929	     40.11516226	     31.66971443	      7.96906659	     -1.13397270	    112.03760223	    -63.04279408	     29.76841112	   -192.33410046	     -1.94346361	    -90.76895031	     -5.49546832	      1.69680153	      0.77199027	    -29.49923570	      3.12709902	     13.98951251	     -0.41767492
      0.54000000	   -170.53387542	    -14.41213511	     50.54899898	    270.70471226	    544.07353639	    220.95409954	   -158.31723153	   -120.17163104	     45.58541892	     24.40725481	     11.51371839	     -5.29420294	    121.27682087	    -83.88378706	     25.63825264	   -204.89799478	     -0.31567551	   -100.00035516	     -6.23471043	      5.50408640	      0.57649885	    -42.58375244	      2.81712193	     16.88107990	     -0.02776965
      0.54500000	   -164.00613365	    -34.32769076	     74.36624184	    270.80216958	    552.21520347	    373.35306918	   -145.32034661	   -130.52816338	     49.21823394	     16.74422990	     12.41748604	     -7.66016067	    124.87773556	   -105.92528049	     16.03830700	   -215.24009396	      1.45871772	   -106.44193540	     -7.15189760	      7.68413251	      0.42969259	    -55.43603831	      2.48184695	     19.51221994	      0.21388423
      0.55000000	   -113.68954398	    -44.54769332	     82.66402081	    232.84213147	    418.36380836	    436.08023588	   -116.19571753	   -132.50001693	     49.98862112	     10.51392695	      8.80091236	     -7.11410518	    124.36069650	   -122.61340408	      4.49671573	   -225.42608583	      2.80348961	   -109.14229520	     -8.26648991	      7.10065902	      0.35042379	    -68.38587937	      2.25075492	     22.11248899	      0.20092633
      0.55500000	    -31.36231398	    -49.32131766	     73.50116778	    143.20257952	    177.69745291	    413.95900198	    -81.26369981	   -132.77395259	     50.43904833	      7.22635261	      2.24860002	     -4.41179331	    124.73318343	   -129.56624985	     -6.31962619	   -234.19112270	      3.35253441	   -111.37154526	     -9.37771379	      4.44987026	      0.32190503	    -81.74979432	      2.16984782	     24.61880259	     -0.01511161
      0.56000000	     56.12831350	    -59.89981510	     50.74193412	      4.84383432	    -86.41568891	    328.98604825	    -53.65669644	   -137.55371834	     52.75898825	      6.82330877	     -3.60850110	     -1.61155206	    130.26214531	   -127.75691708	    -15.04391197	   -237.93659132	      3.21273021	   -115.51586336	    -10.37741550	      1.71268050	      0.31365284	    -95.28670238	      2.16521996	     26.78360523	     -0.25848554
      0.56500000	    125.43348322	    -78.90836240	     21.81571065	   -143.07097721	   -289.34694365	    202.64543268	    -36.85786147	   -146.13938729	     56.12328020	      7.65828510	     -6.19400158	     -0.53132805	    140.47524794	   -120.79250205	    -21.03640307	   -237.53460829	      2.85668779	   -120.60808045	    -11.30597085	      0.64624379	      0.30524115	   -108.61325673	      2.11498397	     28.67666477	     -0.35751016
      0.57000000	    163.17967636	    -98.64479930	     -6.05705850	   -247.25878652	   -379.47085765	     61.07764185	    -27.06591599	   -155.20574354	     58.99436305	      7.80816279	     -5.62820790	     -1.61992111	    150.84255803	   -109.94341894	    -24.18017410	   -236.30529467	      2.77365325	   -125.04385434	    -12.18099655	      1.68531596	      0.29417315	   -121.64742585	      1.96264322	     30.48962838	     -0.25795652
      0.57500000	    164.79011327	   -108.76336130	    -28.05666434	   -278.35390105	   -347.29548879	    -62.53300484	    -21.82249881	   -163.58988670	     61.18885239	      6.26103142	     -3.95234888	     -3.96221774	    157.18149453	    -93.37373952	    -24.71680304	   -235.09308579	      3.21399434	   -128.73308711	    -13.12506334	      3.95433550	      0.28645566	   -134.36944382	      1.74697910	     32.06777881	     -0.03845913
      0.58000000	    137.21494914	   -100.68341124	    -41.68953794	   -240.61043962	   -219.13106954	   -142.27451836	    -20.17107415	   -169.64016215	     62.31064485	      3.27805435	     -3.21761636	     -6.15235407	    158.95553246	    -70.05504872	    -22.69447496	   -233.16162312	      4.04607645	   -131.17309178	    -14.41433570	      6.09239298	      0.27828626	   -146.53413238	      1.54260734	     33.14459205	      0.16363213
      0.58500000	     96.52362950	    -71.24147876	    -45.84773394	   -160.84392168	    -44.07280256	   -171.64834476	    -21.03943073	   -169.11586198	     60.78506723	      0.16370222	     -4.02191836	     -7.29759455	    158.71109398	    -43.31113727	    -17.79716068	   -229.77096009	      4.79772219	   -130.14736972	    -16.14239639	      7.20048659	      0.24967578	   -157.80083320	      1.40640616	     33.70695138	      0.24733218
      0.59000000	     58.48007600	    -28.14540732	    -41.01473982	    -74.43999062	    121.89021892	   -160.50275758	    -24.20824419	   -159.77028657	     55.87311437	     -1.52239570	     -5.39746340	     -7.40606860	    158.89699919	    -20.01740136	    -10.28830855	   -223.89556331	      5.02053385	   -124.30661475	    -18.04811459	      7.25075412	      0.18216157	   -167.93117470	      1.36334007	     33.88005970	      0.19632812
      0.59500000	     33.33765375	     10.15487812	    -30.39086248	     -8.03691752	    233.60412806	   -124.97095394	    -28.14044990	   -146.02149633	     49.49057394	     -0.99391684	     -5.81147037	     -7.05262741	    158.88205773	     -6.24647142	     -2.38323089	   -215.54974870	      4.68041583	   -115.96525749	    -19.68089841	      6.81959476	      0.07985837	   -176.92255716	      1.40145032	     33.76452857	      0.06516583
      0.60000000	     26.46584525	     24.35969342	    -19.41389720	     32.17787879	    271.33837389	    -79.38299179	    -27.24794672	   -136.92590068	     45.03305156	      1.34708814	     -4.44671386	     -6.77777180	    154.92805616	     -3.39343239	      2.13848388	   -207.40971669	      4.11421944	   -110.05425437	    -20.79608673	      6.48955364	     -0.03476015	   -184.86192836	      1.48377304	     33.37813923	     -0.07373162
      0.60500000	     34.88581989	      9.78287728	    -12.44775170	     50.30226571	    243.84298028	    -35.58130398	    -18.43051578	   -137.41392026	     43.82792244	      4.33541472	     -1.98609726	     -6.65566130	    143.67965951	     -7.95285809	      1.11157347	   -201.64671533	      3.62729556	   -108.93504947	    -21.56610686	      6.35343381	     -0.14420341	   -191.53353685	      1.58733308	     32.70304342	     -0.18693391
      0.61000000	     44.11825033	    -18.40042756	     -9.40282020	     43.88443213	    178.02695565	     -4.83322931	     -8.77731559	   -142.84137509	     43.78767487	      6.64572074	     -0.19264090	     -6.31291248	    125.34594752	    -14.70256729	     -3.17533572	   -195.46188820	      3.30265073	   -109.42992306	    -22.14738787	      6.01695265	     -0.24232119	   -196.45330253	      1.72639639	     31.82307153	     -0.29543478
      0.61500000	     40.06237969	    -41.45694887	     -6.32480555	     11.12318372	    102.34113340	      8.42274968	     -7.08499861	   -146.23078068	     42.71471573	      7.20103619	     -0.33717561	     -5.45127804	    102.90354925	    -20.39876308	     -5.74181063	   -184.24965660	      3.22537664	   -107.60868495	    -22.39434891	      5.18233598	     -0.31671658	   -199.24853872	      1.93089255	     30.76523034	     -0.42930474
      0.62000000	     25.00622583	    -53.03360438	     -0.07290402	    -31.12552360	     33.97931442	      9.61084945	    -10.08817274	   -145.78797755	     40.44726175	      5.51328500	     -1.97958955	     -4.35644048	     79.70951647	    -24.77087082	     -3.89499684	   -168.80102108	      3.66694088	   -103.30530102	    -22.26254852	      4.19057217	     -0.34099954	   -199.81139589	      2.20223783	     29.47390689	     -0.57163553
      0.62500000	     12.17925722	    -55.47971005	      8.06207938	    -57.59597503	    -21.92434047	      5.24872706	     -7.90777188	   -142.13681688	     37.43278690	      1.85770045	     -3.40831536	     -3.74346841	     59.15059275	    -28.42037357	      0.35946800	   -154.36995726	      4.92499878	    -98.10855231	    -21.96771695	      3.82748160	     -0.29241406	   -198.27176839	      2.48792515	     27.99731078	     -0.66176673
      0.63000000	      7.63907230	    -52.39270774	     14.05280573	    -59.09738294	    -60.49649396	     -1.02750680	      1.34682650	   -135.65312506	     34.13739786	     -2.89599659	     -3.17900575	     -4.03360452	     44.45659668	    -30.92383638	      2.76335336	   -143.29296641	      7.00392636	    -93.04193260	    -21.62523227	      4.54383192	     -0.17269144	   -194.84189658	      2.69775921	     26.32200312	     -0.65551738
      0.63500000	      5.60477947	    -46.16293314	     15.22803371	    -43.83163571	    -73.14980943	     -7.80503839	     10.45412566	   -126.51873413	     30.81436793	     -7.65718796	     -1.40035405	     -4.77210766	     36.68964478	    -31.59072398	      0.92512495	   -132.74204871	      9.43109070	    -87.86998640	    -21.13688090	      5.83980552	     -0.00826651	   -189.72809010	      2.74006408	     24.39368388	     -0.57400944
      0.64000000	     -0.67967182	    -37.86535496	     12.21202516	    -20.20995074	    -58.11121070	    -16.70696491	     13.38834857	   -114.97023448	     27.28499704	    -11.44878790	      0.20159861	     -4.83303537	     33.92335172	    -30.86497292	     -4.10001304	   -119.42738196	     11.42054351	    -81.59743685	    -20.29535268	      6.46958972	      0.16525803	   -183.20514878	      2.55960804	     22.37886531	     -0.49211852
      0.64500000	     -8.90404154	    -29.35499975	      7.78264311	     12.65748184	    -27.67856146	    -28.73051965	     12.38208898	   -103.05251619	     23.72046980	    -13.61705149	     -0.33126151	     -3.34988332	     33.30594086	    -29.71919659	     -9.65827714	   -104.20215245	     12.29968760	    -74.51216519	    -19.02074799	      5.40946451	      0.31376043	   -175.53310986	      2.18417075	     20.48093859	     -0.48346320
      0.65000000	    -11.64602284	    -23.30252155	      4.41974210	     56.40448116	     -0.17102405	    -39.88116009	     13.20828547	    -94.08322182	     20.77312719	    -13.95635701	     -3.41107250	     -0.54608883	     33.30893272	    -28.14709099	    -14.02956585	    -90.28047159	     11.84910631	    -68.28069828	    -17.46482844	      2.75577111	      0.40959339	   -166.85343030	      1.74071025	     18.68593700	     -0.56607006
      0.65500000	     -6.31557893	    -20.22829257	      2.59418186	    101.32851047	     13.82236364	    -44.35063690	     16.73491962	    -88.99036292	     18.66901872	    -12.69108978	     -7.45115732	      2.30454337	     34.12052751	    -25.16292742	    -17.18892841	    -78.50248995	     10.35062014	    -63.62113290	    -15.78949915	     -0.24619786	      0.44176377	   -157.26406406	      1.39572436	     16.90391507	     -0.68412814
      0.66000000	      3.41301567	    -17.92016329	      0.98511667	    129.62517375	     15.88560059	    -40.80184470	     18.88022398	    -85.36491013	     16.95683677	    -10.36613351	    -10.27085215	      3.83630176	     36.53573750	    -20.19779342	    -19.99940927	    -66.89522477	      8.38734383	    -59.56310827	    -14.02509194	     -2.13553962	      0.42497522	   -146.77064091	      1.25965692	     15.12440526	     -0.75004201
      0.66500000	     12.80293331	    -14.29834141	     -1.72341483	    130.70071385	     13.39602376	    -32.85021872	     16.72576345	    -80.30773702	     15.14781332	     -7.89010157	    -10.79081242	      3.57710352	     40.60082412	    -14.17890091	    -23.15536934	    -53.97148015	      6.57161689	    -54.95583387	    -12.16793352	     -2.26376760	      0.39125339	   -135.31499726	      1.32775320	     13.38102649	     -0.71223328
      0.67000000	     18.29004294	     -9.89686230	     -5.25361751	    108.50923261	     13.29683455	    -23.30137813	     11.09765767	    -72.82795082	     13.18259893	     -6.52775570	     -9.40390789	      2.07354059	     45.07915596	     -9.38616799	    -26.68450718	    -40.27696690	      5.38934187	    -49.55339597	    -10.24188635	     -1.00612850	      0.36823822	   -122.99440268	      1.49707434	     11.70184125	     -0.58387111
      0.67500000	     16.60029688	     -7.47930884	     -7.71007021	     73.89989420	     20.77414163	     -9.71909713	      4.25430361	    -63.88240759	     11.30514455	     -7.40988022	     -7.30677399	      0.33818740	     47.88777094	     -8.16461027	    -29.99151118	    -27.05193765	      5.13782435	    -43.74003383	     -8.28803912	      0.70360513	      0.36534915	   -110.14629557	      1.64864652	     10.11209872	     -0.42562151
      0.68000000	      6.22686911	     -9.41783405	     -7.17645553	     34.97550561	     38.57074939	     12.04164276	     -2.13544751	    -54.78291465	      9.66499287	    -10.71002368	     -5.52346788	     -0.86257933	     47.34429273	    -11.15866406	    -32.18998830	    -14.97860545	      5.79805846	    -37.76108608	     -6.37189935	      2.04470774	      0.37225447	    -97.15615396	      1.72686316	      8.66431233	     -0.30227940
      0.68500000	     -9.19837684	    -15.07434342	     -3.63405108	     -3.05915061	     64.01041605	     38.80243500	     -6.59729037	    -46.18472146	      8.25517131	    -15.21040603	     -4.85041887	     -1.07391136	     43.44663061	    -16.51272595	    -32.76165396	     -4.60287377	      6.95536417	    -31.66891382	     -4.57631466	      2.38586401	      0.37869930	    -84.30492986	      1.76224929	      7.40632409	     -0.27067392
      0.69000000	    -21.78999645	    -21.46498994	      0.37361171	    -33.27118172	     86.68740968	     57.81346645	     -7.57271021	    -37.96125302	      6.96580623	    -18.76728703	     -5.34231630	     -0.41452742	     37.53036487	    -21.04392069	    -32.13552057	      3.21366265	      7.97771514	    -25.55242075	     -3.01950588	      1.67090232	      0.37926693	    -72.00504284	      1.82761249	      6.34107314	     -0.34251418
      0.69500000	    -24.74487347	    -25.04468764	      1.23777587	    -46.91177349	     94.06741226	     54.70355754	     -3.84250762	    -29.31983617	      5.53095317	    -19.63116153	     -6.39946102	      0.57653239	     30.44840182	    -22.18488077	    -31.48125274	      7.77646355	      8.45608064	    -19.33541681	     -1.84864169	      0.40012684	      0.37404755	    -60.76373207	      1.97746633	      5.48371172	     -0.48264981
      0.70000000	    -16.83962315	    -23.91245554	     -3.05608869	    -38.99267114	     82.66089465	     26.66471737	      4.64335953	    -19.74827427	      3.76404427	    -17.45784835	     -7.26414360	      1.33084503	     21.78253007	    -18.84982417	    -31.97713907	      9.26626240	      8.46249706	    -12.88338405	     -1.11923618	     -0.75430073	      0.36129144	    -50.60677376	      2.21996583	      4.83773894	     -0.64063593
      0.70500000	     -3.46460935	    -18.84278947	    -11.51917954	    -14.45454419	     57.74618057	    -12.03775025	     15.21314073	    -10.39721710	      1.90885544	    -13.33453310	     -7.42634783	      1.55874106	     11.07850624	    -11.38180067	    -34.10518365	      8.98812659	      8.41747933	     -6.75013330	     -0.72850578	     -1.35828203	      0.33635758	    -41.48075902	      2.52366556	      4.30901961	     -0.78068422
      0.71000000	      8.71156503	    -11.46655557	    -20.87565757	     16.51992264	     27.86219108	    -39.87880331	     24.77192442	     -2.42445536	      0.29719945	     -9.09571141	     -6.45544442	      1.20092466	     -0.60244939	     -1.48576557	    -36.97705050	      8.07755541	      8.77378244	     -1.44639975	     -0.49420978	     -1.21367002	      0.29816338	    -33.63714960	      2.83346543	      3.88361834	     -0.87689055
      0.71500000	     17.22307304	     -3.10108379	    -26.89485210	     46.09443946	      3.28368709	    -43.72397413	     32.64361544	      3.90611974	     -0.94314225	     -6.53402420	     -4.56314767	      0.53883546	    -10.49944762	      8.12509805	    -38.36856031	      6.46863584	      9.82753084	      3.00314593	     -0.33195557	     -0.57054459	      0.26323088	    -27.03940714	      3.09725290	      3.61751353	     -0.93216180
      0.72000000	     21.00850892	      3.86405738	    -26.76400269	     66.62026839	     -8.61810883	    -25.84631975	     37.71849949	      7.67487580	     -1.70376885	     -6.89285000	     -2.67794274	     -0.00421345	    -15.93866572	     14.81180635	    -36.43090928	      4.70611951	     11.71330684	      6.09482384	     -0.24752770	      0.03457311	      0.26112979	    -21.53301174	      3.28325853	      3.37422672	     -0.97439228
      0.72500000	     17.41455816	      6.98996448	    -21.49042790	     71.96965675	     -7.48924812	     -0.07066607	     37.88896364	      8.39231788	     -1.87292982	    -10.75544782	     -1.36450544	     -0.31144015	    -17.13984302	     17.27966215	    -31.54120925	      4.51059693	     14.48655823	      7.42808121	     -0.09476165	      0.42439566	      0.31569609	    -17.03194558	      3.36829263	      2.98603164	     -1.00789800
      0.73000000	      5.04523681	      6.28145749	    -14.54459146	     63.17548264	     -0.31731727	     18.19374601	     34.14772399	      6.99910250	     -1.51932490	    -18.21390395	     -0.88985098	     -0.42490329	    -17.80574780	     15.99297585	    -25.75341864	      6.19403419	     18.16916263	      7.45377956	      0.25619408	      0.60795677	      0.44014193	    -13.08460044	      3.33116226	      2.47488280	     -1.02635390
      0.73500000	    -11.81150394	      2.58094272	     -8.58476969	     46.62422068	      2.50679225	     22.44173160	     32.22028511	      4.40518981	     -0.93312870	    -28.82967584	     -0.70546936	     -0.57288711	    -21.56020374	     12.55901054	    -21.04686590	      6.99396477	     22.66480306	      6.75457222	      0.56355674	      0.85916328	      0.61227679	     -8.79722977	      3.16430065	      1.89671013	     -1.01884994
      0.74000000	    -26.04911128	     -3.25620539	     -4.94423345	     26.75298180	     -3.37463248	     15.48268771	     36.54866085	      1.18711557	     -0.35136581	    -41.26536717	      0.30809571	     -1.03363907	    -27.92700406	      8.91283546	    -18.81734471	      4.25176878	     27.60478957	      5.61362743	      0.51242847	      1.57051667	      0.77386743	     -3.47052134	      2.88461193	      1.12687968	     -0.97785512
      0.74500000	    -37.65495773	     -8.09289886	     -4.86467381	      0.36504085	    -15.25566596	      1.67813511	     41.88689348	     -1.38619128	      0.33374368	    -53.53171390	      2.01721774	     -1.74399133	    -32.94226169	      6.72927606	    -19.71248417	      0.77744194	     32.43244206	      4.29198102	      0.34716587	      2.50141341	      0.88780542	      1.52996253	      2.52054021	      0.20999566	     -0.93091601
      0.75000000	    -52.19579495	     -5.77257729	     -9.51785377	    -41.49242317	    -41.79309577	    -17.53932144	     38.45464025	     -0.83725525	      1.25729155	    -64.00031781	      3.32025998	     -2.44899757	    -33.42070352	      6.96850315	    -22.97179061	      2.48918443	     36.72642126	      3.76711851	      0.66307277	      3.04522640	      0.97129067	      1.98909313	      2.08394746	      0.20701205	     -0.90902660
      0.75500000	    -58.61832131	      1.33683113	    -14.21790538	    -71.05504623	    -63.20160903	    -37.50094242	     36.24560377	      0.89918635	      1.92382860	    -72.04026009	      3.46588462	     -2.94685150	    -29.82738655	      9.58254707	    -26.52584339	      3.17284301	     40.38980796	      3.47996710	      0.82732078	      2.85926961	      1.08095093	      2.50070918	      1.57193323	      0.16715650	     -0.91341820
      0.76000000	    -58.33703392	     11.51490067	    -16.79564397	    -80.99019459	    -81.97511615	    -57.13085134	     36.54810213	      2.69662187	      2.17506089	    -77.83810609	      2.36435608	     -3.10452634	    -25.41425017	     13.48606904	    -28.07448275	      2.45096736	     43.54552872	      3.11866304	      0.81274736	      1.94158209	      1.28176805	      2.83604259	      0.99433393	      0.10716149	     -0.92797591
      0.76500000	    -53.85388785	     21.00840364	    -16.40676881	    -71.42648950	    -99.80078744	    -75.52198521	     40.26648181	      3.47408249	      1.93268712	    -82.00098946	      0.71023922	     -2.87158314	    -23.10702399	     17.11881365	    -26.44918440	      0.23298383	     46.34918283	      2.47810304	      0.62157773	      0.61689422	      1.61043542	      2.86866588	      0.37931197	      0.04336101	     -0.92932180
      0.77000000	    -46.68666708	     25.39763458	    -14.25253366	    -50.60053906	   -116.01798362	    -89.19809238	     47.30601085	      2.62436230	      1.23410794	    -85.11410744	      0.39575171	     -2.33669233	    -23.22699468	     19.60075621	    -22.50469816	     -3.24591806	     48.86484736	      1.54395432	      0.28128582	     -0.28052190	      2.03899305	      2.61469230	     -0.25613077	     -0.01504612	     -0.87294455
      0.77500000	    -37.16395396	     23.33671332	    -12.51405522	    -29.35921033	   -128.14090359	    -93.68030222	     56.42900956	      0.35353332	      0.21899228	    -87.19928775	      2.84616172	     -1.63978258	    -24.16307264	     21.44824070	    -18.32380022	     -7.46572355	     50.95986116	      0.48946065	     -0.16235419	     -0.08048300	      2.48509199	      2.20752306	     -0.91636601	     -0.07087561	     -0.73093086
      0.78000000	    -25.80584244	     17.91305840	    -12.10372523	    -14.13217535	   -133.50410083	    -87.62777001	     65.97709799	     -2.43342044	     -0.93344122	    -87.82916145	      7.39306328	     -0.91013912	    -24.78347280	     23.84640378	    -15.11974166	    -11.85178308	     52.39837248	     -0.40083512	     -0.65904298	      1.06872155	      2.86818825	      1.83028563	     -1.59638645	     -0.13410183	     -0.52605959
      0.78500000	    -14.09842401	     13.24229190	    -11.89531783	     -6.27165307	   -132.38610357	    -74.73976450	     74.82345436	     -4.83224271	     -2.06338240	    -87.05811698	     11.77321330	     -0.21745362	    -25.44165902	     27.04650937	    -12.34779663	    -16.03136446	     53.14896443	     -0.90799883	     -1.16282448	      2.33482962	      3.16936854	      1.63341789	     -2.25572394	     -0.21153854	     -0.32128434
      0.79000000	     -3.70388900	     10.39052958	    -10.46310491	     -6.35316098	   -128.95338069	    -60.37734549	     82.52948098	     -6.50506740	     -3.05538297	    -85.91810685	     14.40275809	      0.45886413	    -26.64874002	     29.78573475	     -9.03611325	    -19.85423329	     53.54244476	     -1.01612836	     -1.63373686	      3.09075167	      3.43587616	      1.68385940	     -2.84316722	     -0.30296219	     -0.15637201
      0.79500000	      4.39410276	      7.85434635	     -7.55232615	    -15.25492580	   -126.23170898	    -46.76846489	     88.83893915	     -7.61913777	     -3.83157548	    -85.77503373	     15.39050795	      1.19855926	    -27.59978381	     30.49902408	     -5.16365136	    -23.25494629	     54.02439845	     -0.88929105	     -2.03806658	      3.37413523	      3.73102723	      1.96141266	     -3.32036578	     -0.40343612	     -0.01242312
      0.80000000	      9.67565034	      4.61985138	     -3.54704920	    -31.52592557	   -121.43836741	    -32.64461767	     93.42600844	     -8.49626682	     -4.33557668	    -87.52121019	     15.45839033	      2.04907159	    -26.50947736	     28.61878969	     -1.39280386	    -26.19003357	     54.83916710	     -0.75542108	     -2.35029916	      3.47587451	      4.08651877	      2.37992664	     -3.64667861	     -0.50497318	      0.14956465
      0.80500000	     11.47169504	      0.99887616	      1.16928006	    -50.28981635	   -108.61237953	    -16.81244746	     96.01223781	     -9.41543863	     -4.52728956	    -91.33239757	     14.79718223	      2.96520694	    -22.25071171	     24.41678984	      1.57179545	    -28.62506689	     55.99984672	     -0.81187078	     -2.55466700	      3.45764934	      4.49714213	      2.82510047	     -3.78621526	     -0.59830698	      0.34180660
      0.81000000	      8.72751776	     -2.17672955	      5.98223806	    -65.20554709	    -84.10664215	     -0.04130927	     96.41543784	    -10.60897984	     -4.36746160	    -96.73972646	     12.90996621	      3.82066226	    -15.52911713	     18.45405145	      2.93740963	    -30.48907459	     57.43230756	     -1.21064406	     -2.64233779	      3.08667111	      4.94247271	      3.20436834	     -3.75433256	     -0.67989849	      0.54530205
      0.81500000	      0.70490125	     -3.07541294	     10.14854703	    -72.65520755	    -49.27858730	     16.99733252	     94.64708619	    -12.07736316	     -3.85090885	   -102.90164976	      9.06317281	      4.46017681	     -8.42535207	     12.08176903	      1.98255681	    -31.69684676	     59.07988157	     -1.98431237	     -2.61981200	      2.02951687	      5.39920291	      3.48540802	     -3.62746240	     -0.75526885	      0.72565614
      0.82000000	    -11.54505187	      1.22947453	     13.18109990	    -75.47009710	    -10.22885437	     35.80390675	     91.15379271	    -13.45573343	     -3.09726762	   -109.08440090	      3.07392882	      4.77907120	     -2.62996399	      7.85387857	     -1.44968475	    -32.24174984	     60.92158567	     -2.95880871	     -2.52580068	      0.15847876	      5.83484808	      3.70050710	     -3.50050058	     -0.83493775	      0.84911365
      0.82500000	    -25.09921446	     11.98722059	     14.67279886	    -80.55025945	     25.35109096	     57.97175837	     86.71615929	    -14.39426460	     -2.32946863	   -114.92571789	     -4.07585879	      4.79287444	      1.64151824	      7.99575127	     -6.88088322	    -32.16960131	     62.88219896	     -3.87559883	     -2.41829747	     -2.20921925	      6.19923516	      3.90791086	     -3.45912549	     -0.92926631	      0.89957223
      0.83000000	    -37.17606873	     26.02783571	     14.30621623	    -90.83101910	     51.81661016	     81.27661810	     82.10364759	    -14.84295663	     -1.76128379	   -120.11076372	    -10.51309390	      4.61473863	      4.55628461	     11.95157711	    -13.13155711	    -31.50082176	     64.65387948	     -4.52762139	     -2.34088392	     -4.39953975	      6.42338048	      4.13384085	     -3.58519584	     -1.03652412	      0.88512910
      0.83500000	    -45.94486614	     36.81992250	     12.45360393	   -101.82686277	     65.92167897	    100.88760927	     78.01059110	    -15.01030926	     -1.52963765	   -123.83139392	    -14.27939994	      4.33709683	      5.55489267	     16.24510587	    -18.36240894	    -30.28853116	     65.62725424	     -4.80216209	     -2.31133354	     -5.69139388	      6.42235632	      4.34997878	     -3.94935412	     -1.14033093	      0.82555986
      0.84000000	    -48.93102099	     39.10160858	      9.81162232	   -107.11106213	     65.97528407	    115.17322337	     75.18619287	    -15.03043328	     -1.75016814	   -124.65083631	    -13.83929230	      3.93665454	      4.46723549	     17.60144616	    -21.20147813	    -28.71936895	     65.02382963	     -4.58347656	     -2.33884983	     -5.53070086	      6.10442588	      4.50438476	     -4.55764720	     -1.21691838	      0.73393074
      0.84500000	    -43.42939184	     32.21932678	      6.63825905	   -103.86241193	     53.97261550	    127.69081548	     74.22622771	    -14.75738278	     -2.50400382	   -120.81382863	     -8.31657206	      3.31123639	      2.03254489	     15.70622789	    -21.56495671	    -27.09229054	     62.05363678	     -3.74304352	     -2.42215696	     -3.62036248	      5.40040064	      4.55386244	     -5.27541976	     -1.24381537	      0.61264721
      0.85000000	    -29.84212067	     18.57669716	      3.18371112	    -92.72687233	     39.32278160	    142.62323452	     75.04379534	    -14.32660955	     -3.56620936	   -110.77863437	      2.14064113	      2.40497631	     -1.81038202	     12.35756717	    -20.01783010	    -25.69480136	     56.14512435	     -2.50468427	     -2.51666023	     -0.02297153	      4.31813539	      4.46389570	     -5.79792411	     -1.22001160	      0.46534299
      0.85500000	    -12.66156898	      1.48762865	      0.12778459	    -76.57705543	     40.20863324	    159.57736132	     76.74187239	    -14.56369471	     -4.31349658	    -93.90152674	     15.68829810	      1.29715716	     -8.20379626	      9.24307159	    -17.44343982	    -24.65401095	     47.42976360	     -1.58772497	     -2.53946338	      4.65476988	      2.99679475	      4.21953517	     -5.71715898	     -1.17678378	      0.30020470
      0.86000000	      2.17407523	    -13.86857118	     -1.34851603	    -61.21413186	     79.82065845	    172.49783880	     78.22270013	    -16.22583772	     -4.15669038	    -70.97943807	     28.34004127	      0.22320147	    -17.56414683	      7.38612311	    -14.84424241	    -23.89139239	     37.08299193	     -1.65389005	     -2.43054148	      9.14127293	      1.70953663	      3.85945576	     -4.68221674	     -1.15342682	      0.11832473
      0.86500000	     10.23898522	    -20.93860820	      0.15190649	    -55.68346817	    175.43023337	    171.70113159	     78.92592651	    -18.84533350	     -3.05926100	    -44.32037299	     35.36744174	     -0.48499465	    -28.88016086	      7.17795633	    -12.30593747	    -23.23317149	     27.00274426	     -2.65308449	     -2.19568922	     11.94980835	      0.77030782	      3.47626514	     -2.59903181	     -1.15971760	     -0.08386131
      0.87000000	     10.53877355	    -15.89210185	      4.17298032	    -69.66645694	    324.17742384	    147.06685459	     79.03908896	    -20.40012061	     -1.66275960	    -17.54827898	     34.38393693	     -0.57340930	    -40.18799611	      8.02834091	     -9.35700688	    -22.51496525	     19.14319785	     -3.70625893	     -1.89199128	     12.33449176	      0.38534752	      3.17422358	      0.24641077	     -1.16007452	     -0.30162513
      0.87500000	      5.73495366	     -0.03906638	      7.02398659	   -107.63135972	    498.78170318	     92.81089935	     79.10000098	    -18.38797828	     -0.94479073	      4.81953316	     26.65716323	     -0.01448982	    -48.77478507	      8.92304681	     -6.74085939	    -21.57126866	     15.05053570	     -3.62231400	     -1.58536424	     10.60229501	      0.56912433	      3.02507510	      3.26168826	     -1.09605127	     -0.53667316
      0.88000000	     -0.03625597	     22.67646975	      4.49187206	   -163.88797421	    661.66746889	     13.11579833	     79.35010111	    -11.39727768	     -1.70112239	     18.52329041	     15.05170796	      1.03775959	    -51.53250104	      9.77606256	     -6.34560468	    -20.17093425	     15.47990589	     -1.57487948	     -1.31665998	      7.34375918	      1.16695681	      3.03822492	      5.81650381	     -0.92473294	     -0.82829412
      0.88500000	     -4.08030596	     49.27562208	     -3.58401145	   -224.83685962	    787.11927050	    -73.51163194	     79.30531801	     -0.11982581	     -4.04396328	     21.08778336	      1.88540262	      2.39124791	    -45.78309826	     12.21443460	     -8.92419913	    -18.06055631	     19.98375801	      2.36665484	     -1.08433804	      2.86260703	      1.91885456	      3.15850675	      7.51741967	     -0.65395840	     -1.23868216
      0.89000000	     -6.32065599	     78.04240205	    -11.45806049	   -277.30229950	    872.81903631	   -135.12131873	     77.91543886	     12.38360472	     -7.04637055	     12.54399723	    -10.84131776	      3.88397942	    -30.09538474	     19.08273796	    -12.31164649	    -15.22656557	     26.86144887	      6.92498811	     -0.85039099	     -2.42261025	      2.53512799	      3.30586356	      8.28474697	     -0.36486630	     -1.78069477
      0.89500000	     -8.56252817	    105.98558817	    -11.11975273	   -313.45330076	    935.42767792	   -137.81024350	     74.42687638	     22.07646691	     -9.19247774	     -4.99389043	    -20.22411063	      5.30055241	     -4.95605552	     32.24474021	    -12.56630106	    -12.14689248	     33.68327003	     10.22646759	     -0.58275876	     -7.33173166	      2.79450386	      3.42765372	      8.23778133	     -0.17038986	     -2.34221546
      0.90000000	    -14.07054458	    126.50457745	      1.50148879	   -328.46574433	   1001.87957256	    -64.59772268	     68.86530316	     25.97909798	     -9.19913592	    -28.39622727	    -23.00976578	      6.27380159	     27.08201629	     49.80436240	     -7.51881310	     -9.59131707	     38.13625726	     10.79250321	     -0.27900615	    -10.24343581	      2.63634792	      3.51490791	      7.54643237	     -0.15163803	     -2.70503348
      0.90500000	    -27.49760828	    131.97953297	     23.00642225	   -317.06883240	   1104.97831485	     68.31163837	     61.82389665	     23.94162266	     -6.89788527	    -54.39835045	    -18.25141788	      6.44887933	     62.25162697	     65.84530381	      1.04088426	     -8.05513346	     38.78614760	      8.52984013	      0.03559074	    -10.37531022	      2.17989653	      3.57041647	      6.36677563	     -0.29316025	     -2.68131530
      0.91000000	    -53.43334997	    118.74263830	     44.60178098	   -274.79042534	   1276.87942907	    212.46719756	     53.85634496	     18.18658972	     -3.24678538	    -79.62287773	     -8.70198844	      5.72884559	     96.63880231	     74.03702347	      8.80075264	     -7.38610567	     35.44416520	      4.63214915	      0.32715699	     -8.32814109	      1.62706734	      3.58003204	      4.87048196	     -0.49688117	     -2.23210629
      0.91500000	    -93.55534586	     91.42891149	     56.83608944	   -203.93150061	   1533.99788518	    307.00862932	     45.13831765	     11.84837799	      0.18249458	   -100.38796729	      0.12828417	      4.42835929	    126.79486374	     72.45029738	     12.00404958	     -6.86213477	     29.06603350	      0.91384519	      0.56266803	     -5.68515206	      1.13318986	      3.51248005	      3.29984532	     -0.63677209	     -1.50437023
      0.92000000	   -144.14038080	     60.98099315	     53.56202811	   -119.51039168	   1860.22218673	    310.65704588	     35.43024598	      7.31138121	      2.06434666	   -113.42060061	      3.63257561	      3.00989981	    150.25222152	     65.35337300	      9.36711835	     -5.60642639	     21.42103132	     -1.14342743	      0.72345362	     -3.75193320	      0.74692560	      3.33875870	      1.93248106	     -0.62660290	     -0.73859103
      0.92500000	   -195.23436472	     37.24582805	     33.80624621	    -46.49032635	   2198.96986637	    223.99219389	     24.67121047	      5.27551812	      1.88150325	   -116.94963816	      1.37136642	      1.60281122	    165.57214376	     59.98041755	      2.05145661	     -3.12414358	     14.51974940	     -0.96982766	      0.81253398	     -2.57484112	      0.43952751	      3.05689715	      0.96569306	     -0.45048349	     -0.12355753
      0.93000000	   -232.54848705	     23.64465019	      2.36229135	     -7.84500729	   2462.52184054	     83.40607288	     13.69952047	      4.45659692	      0.19326146	   -111.03221506	     -4.36454368	      0.26864582	    171.83139393	     60.77414686	     -7.48444372	      0.32056311	      9.90751621	      0.82338355	      0.85192601	     -1.76448793	      0.18305339	      2.71173766	      0.46051094	     -0.17224573	      0.23213577
      0.93500000	   -241.38187488	     17.35400648	    -31.44689543	    -14.76266267	   2562.28439357	    -63.13312392	      4.46396501	      2.59347755	     -1.73204852	    -97.02721854	    -11.22755320	     -0.64259459	    169.02963712	     66.11550835	    -16.53073935	      3.71749267	      8.06844599	      2.83158535	      0.86031808	     -1.36800648	     -0.01372454	      2.38781140	      0.36731887	      0.09425932	      0.28838212
      0.94000000	   -212.50179129	     13.74429731	    -57.27761897	    -67.73919017	   2450.23214878	   -175.48959997	     -0.73374530	     -1.31732558	     -2.94552267	    -77.36578838	    -17.23100437	     -0.84628811	    159.50659349	     70.24374644	    -22.76582903	      5.81984739	      8.38405535	      3.95547504	      0.83228435	     -1.49297193	     -0.12529275	      2.16448083	      0.56260798	      0.26089925	      0.10062954
      0.94500000	   -149.33037782	     11.76309806	    -68.53066573	   -160.71704287	   2149.13566226	   -228.13806305	     -0.85493981	     -5.52859073	     -3.60772688	    -55.54396457	    -20.48541988	     -0.48732440	    147.60918017	     68.72620968	    -24.98661344	      5.91607020	      9.66293068	      4.29447205	      0.74841081	     -1.85913512	     -0.14016116	      2.06114292	      0.88193331	      0.32801753	     -0.19316952
      0.95000000	    -71.43203477	     14.68589777	    -65.43640627	   -277.55782036	   1752.59427218	   -211.17741442	      2.71032458	     -6.78379028	     -4.63116389	    -35.54142121	    -19.34097694	     -0.12648878	    136.66186685	     62.55204153	    -23.64945553	      4.29234265	     10.87564477	      4.84234620	      0.60550038	     -1.77253471	     -0.07942838	      2.02626600	      1.16886396	      0.36563805	     -0.43732966
      0.95500000	     -6.94210695	     26.01176189	    -53.40628855	   -386.77574412	   1389.92132751	   -133.92472672	      6.86965668	     -3.31189797	     -6.59733723	    -20.43984163	    -13.70883319	     -0.21411784	    127.25745043	     56.58445115	    -20.18991265	      2.01511306	     11.53230619	      6.35428056	      0.42989387	     -0.78816187	      0.01707911	      1.98967111	      1.33527414	      0.43389904	     -0.54598355
      0.96000000	     23.41183160	     44.14883991	    -38.10161911	   -449.66876007	   1172.09706206	    -24.43675701	      8.71591423	      3.36343657	     -9.03919544	    -11.20831080	     -5.63876345	     -0.71222004	    119.52322650	     54.12358366	    -15.48083734	      0.29863530	     11.58066402	      8.53031461	      0.26578455	      0.81796646	      0.11421212	      1.92162379	      1.38420988	      0.52065176	     -0.53387761
      0.96500000	     16.56813636	     61.29087363	    -22.54384317	   -440.84411748	   1149.12766220	     82.71067146	      6.81507497	      9.57335211	    -10.82063935	     -6.74449308	      2.19368531	     -1.32280504	    115.35516364	     53.85528584	     -9.45320721	     -0.06587850	     11.14449428	     10.31747264	      0.14889102	      2.41557221	      0.18074414	      1.83422489	      1.36833277	      0.55906576	     -0.47108979
      0.97000000	    -15.89498626	     68.13879015	     -8.02617290	   -363.03570414	   1298.55997072	    161.98473173	      1.54132351	     12.22025249	    -11.12688073	     -5.06417953	      8.32542465	     -1.87570784	    116.72138377	     51.79585897	     -2.22726096	      0.98042322	     10.41076561	     10.85917199	      0.08364518	      3.64513394	      0.19351774	      1.75307161	      1.33025332	      0.49493325	     -0.41353628
      0.97500000	    -56.88448256	     60.57415596	      4.23605027	   -245.39477559	   1542.36472085	    202.76096955	     -5.00915963	     10.59184463	    -10.05511449	     -4.52003743	     12.57734643	     -2.32154251	    122.68685949	     45.12649782	      5.06820587	      2.79032119	      9.63995185	     10.09907402	      0.04218484	      4.49292219	      0.17264685	      1.71295642	      1.28450776	      0.32979796	     -0.36788149
      0.98000000	    -90.83874410	     42.92969379	     12.55302587	   -129.83063670	   1780.07511437	    207.23147066	     -9.80167693	      6.28604583	     -8.43029564	     -4.14982400	     15.10371180	     -2.56018584	    129.08293366	     34.63273804	     10.42619716	      4.40507015	      9.09162058	      8.67370675	     -0.01656784	      5.00473103	      0.17982219	      1.75370855	      1.23097504	      0.11324889	     -0.31309378
      0.98500000	   -108.08499595	     25.53037504	     15.11292072	    -52.95096044	   1927.65694532	    187.31655070	    -10.54716674	      1.77002845	     -7.21130955	     -3.33717642	     15.88568301	     -2.45309596	    130.76341638	     24.52345460	     11.76376266	      5.10512189	      8.84864826	      7.41143995	     -0.12565126	      5.12598676	      0.25536576	      1.89001806	      1.16877151	     -0.09138898	     -0.24749578
      0.99000000	   -107.07048445	     17.86712549	     11.46748293	    -29.96025013	   1948.16915529	    159.52296470	     -7.14423025	     -1.41245634	     -6.87838099	     -1.55077195	     14.69653434	     -1.89448858	    124.50521115	     19.36511777	      8.51044559	      4.74751964	      8.71788436	      6.77434944	     -0.29282511	      4.68394946	      0.38446891	      2.09706407	      1.11237812	     -0.24508305	     -0.20288986
      0.99500000	    -93.33289670	     22.16931150	      3.97723772	    -48.77233463	   1856.81639453	    136.74824951	     -1.61761229	     -3.48508637	     -7.13929217	      1.60888625	     11.32814940	     -0.83947101	    110.42243672	     20.20128730	      2.80068166	      3.70243405	      8.32801137	      6.56357662	     -0.48978648	      3.47558792	      0.52873788	      2.32732098	      1.09664222	     -0.35152640	     -0.21405632
      1.00000000	    -75.99557667	     33.23436922	     -3.24727044	    -79.02814425	   1699.58428461	    122.24037445	      3.13132768	     -5.58474262	     -7.23990395	      6.24566383	      5.99556927	      0.65305330	     90.93161664	     23.96045846	     -1.54302647	      2.60546332	      7.39989936	      6.19642795	     -0.65744730	      1.46338031	      0.66417154	      2.51867676	      1.14640199	     -0.43557807	     -0.28740195
      1.00500000	    -63.64682429	     44.36230972	     -7.24118067	    -90.26098162	   1526.59208017	    110.74664609	      4.68504027	     -8.19727481	     -6.63073336	     12.00232253	     -0.49071601	      2.39003419	     69.16337746	     26.81776272	     -1.60190674	      2.16278985	      5.97981882	      5.32520105	     -0.73131379	     -1.09571203	      0.78681469	      2.60187346	      1.24205246	     -0.50738413	     -0.39909880
      1.01000000	    -60.74853471	     52.49420119	     -7.52360796	    -67.08001333	   1376.23292955	     95.97947006	      2.22585595	    -10.48998139	     -5.38455525	     18.08938776	     -6.83069491	      4.04822959	     48.35449531	     27.37685166	      3.00827356	      2.83535203	      4.39650531	      4.16487823	     -0.68070642	     -3.67522427	      0.89413459	      2.55070926	      1.33272804	     -0.55821028	     -0.51206251
      1.01500000	    -66.52340597	     57.99620208	     -5.05869513	    -12.42094941	   1269.01837940	     77.84099096	     -2.92566823	    -10.97839437	     -4.04539355	     23.64311869	    -11.40522867	      5.21730243	     31.05157079	     26.68257516	     10.50856157	      4.43949475	      2.98315534	      3.24671586	     -0.53357421	     -5.60142363	      0.96573055	      2.43303488	      1.38141324	     -0.58659016	     -0.59169895
      1.02000000	    -77.07259308	     61.20675270	     -1.00066505	     60.05929398	   1205.97528018	     62.67129731	     -8.15091989	     -8.82274142	     -3.08767304	     28.20480455	    -12.75379199	      5.54696144	     17.83981219	     26.07487356	     18.29860020	      6.21973900	      1.83906483	      2.89573436	     -0.35241962	     -6.30001078	      0.96578836	      2.36853458	      1.38519072	     -0.61214785	     -0.61564610
      1.02500000	    -88.04671973	     60.49194671	      3.51224860	    134.42332880	   1169.85350841	     56.49711652	    -11.39985588	     -4.53916674	     -2.58280675	     31.89676782	    -10.35370673	      4.94065579	      7.28872599	     25.43674631	     24.17604496	      7.43172866	      0.85674672	      3.01645417	     -0.18518388	     -5.57931344	      0.86999149	      2.41679472	      1.35388799	     -0.65270800	     -0.57676877
      1.03000000	    -95.98222227	     53.84797978	      7.21369727	    195.27087709	   1132.76783695	     58.73292509	    -12.37292071	      0.34999762	     -2.29106410	     35.06576485	     -5.15118282	      3.64871083	     -2.57095056	     23.52967181	     27.07688066	      7.79145109	     -0.05037829	      3.26638171	     -0.04471106	     -3.77539317	      0.69220445	      2.53262724	      1.28614490	     -0.70272959	     -0.48529558
      1.03500000	    -98.99785583	     41.55721617	      8.90182404	    229.91348183	   1072.55735890	     62.94955820	    -12.08923130	      4.24126127	     -1.94475762	     37.85695949	      0.85867599	      2.12369755	    -12.69530783	     19.78762757	     27.13056027	      7.48941150	     -0.84264594	      3.34281720	      0.07824292	     -1.57727266	      0.47562410	      2.63101982	      1.18588296	     -0.74072831	     -0.37005756
      1.04000000	    -96.83888162	     26.47116321	      7.87631686	    233.73740026	    986.24311502	     63.12062185	    -11.66620717	      6.12739829	     -1.41803186	     40.30982495	      5.76992634	      0.73062368	    -22.43037977	     15.24336839	     25.07985682	      6.95157446	     -1.51019851	      3.12519399	      0.19780478	      0.36870925	      0.25231223	      2.66690305	      1.10011378	     -0.74947005	     -0.27118679
      1.04500000	    -90.08738883	     12.18669679	      4.35731657	    212.57049107	    886.64166790	     58.29293403	    -11.61922308	      5.73278776	     -0.70993446	     42.59264718	      8.58647406	     -0.40981793	    -30.02493923	     11.69048375	     21.77990062	      6.55303771	     -2.17867517	      2.62435451	      0.32195537	      1.73328830	      0.02287281	      2.65628376	      1.10991171	     -0.72921493	     -0.22155901
      1.05000000	    -79.80023014	      1.15339851	     -0.61737756	    179.42782866	    788.13062508	     51.34420274	    -12.02312088	      3.30157409	      0.18076701	     44.72224243	      9.24871873	     -1.33926597	    -33.79617660	     10.22198001	     18.02772532	      6.47484741	     -2.92756777	      1.83292733	      0.44780991	      2.49502153	     -0.21966768	      2.65177151	      1.26592756	     -0.70384186	     -0.22977236
      1.05500000	    -67.97586396	     -6.15650545	     -5.91470190	    150.10597112	    698.84126699	     44.30071668	    -12.86681347	     -0.48015564	      1.22415837	     46.11842623	      8.26512869	     -2.11014393	    -33.05275553	     10.33956017	     14.35415168	      6.76738130	     -3.58242345	      0.77345037	      0.56322626	      2.79117911	     -0.46140290	      2.70719988	      1.54351244	     -0.70681567	     -0.28064668
      1.06000000	    -57.43436313	    -10.72267463	    -10.54020596	    136.94388386	    622.22544884	     37.25335684	    -14.17992915	     -4.75691935	      2.37789584	     45.80267342	      6.28489134	     -2.70514381	    -28.35303419	     10.41541070	     11.12989220	      7.46007656	     -3.80380735	     -0.49850734	      0.66094179	      2.75695169	     -0.66734009	      2.84873417	      1.86250410	     -0.76415898	     -0.35231353
      1.06500000	    -49.98687342	    -13.17858678	    -13.09314034	    141.55831223	    557.84185171	     30.89874878	    -15.91566243	     -8.64855634	      3.54076266	     43.34560495	      3.95686069	     -3.08075057	    -21.35718226	      9.12908487	      9.13099251	      8.54502880	     -3.41617998	     -1.84479380	      0.74559337	      2.52853760	     -0.80392741	      3.05554928	      2.13946128	     -0.87376302	     -0.42381392
      1.07000000	    -44.77590188	    -13.02681093	    -11.95227764	    153.87004024	    499.51563380	     27.14325394	    -17.88666054	    -11.57267203	      4.61364510	     39.49405703	      1.74904807	     -3.20677213	    -14.23052469	      6.28474516	      9.53022882	      9.93880917	     -2.61752804	     -3.14180869	      0.82944085	      2.23196211	     -0.85905517	      3.26507061	      2.33627548	     -1.00931927	     -0.48187728
      1.07500000	    -39.18099223	     -9.14529846	     -6.58068376	    158.85639486	    438.18347341	     25.91851901	    -19.92986731	    -13.12822276	      5.42259829	     35.66853337	     -0.19748427	     -3.07508490	     -8.57609455	      2.55557879	     12.95547438	     11.56295483	     -1.83502101	     -4.17515440	      0.91979029	      1.95230802	     -0.84237774	      3.40601311	      2.47218965	     -1.12840833	     -0.52398153
      1.08000000	    -31.55591577	     -1.02059803	      1.73668043	    145.61093484	    369.01073638	     23.86264337	    -22.06909021	    -13.12785840	      5.81056488	     32.95255181	     -2.05697816	     -2.69864833	     -4.96450717	     -1.04914450	     18.80857120	     13.43144722	     -1.40633171	     -4.71422418	      1.01722347	      1.71318924	     -0.76979904	      3.44178745	      2.58370659	     -1.19892229	     -0.55104420
      1.08500000	    -22.99798625	      9.99845579	     10.70134969	    113.62446472	    294.99756270	     17.90754268	    -24.56411506	    -12.10732955	      5.86682534	     31.72772134	     -3.95848622	     -2.15362434	     -3.61508199	     -3.52216490	     25.65777027	     15.67592575	     -1.44340995	     -4.84788539	      1.12652273	      1.55107552	     -0.66190624	      3.38925233	      2.67915206	     -1.23116082	     -0.55726809
      1.09000000	    -16.11047706	     22.23214167	     18.36728514	     72.87393462	    224.71173996	      7.16323552	    -27.52504191	    -10.09935131	      5.47700930	     32.07098708	     -5.59362528	     -1.60011110	     -4.89627396	     -4.08991557	     32.01056369	     18.36494348	     -1.94039485	     -4.37732528	      1.23572697	      1.59587422	     -0.55544861	      3.29017479	      2.74216122	     -1.22196511	     -0.53365111
      1.09500000	    -12.67697554	     33.41953983	     23.41199406	     37.19071662	    167.85580527	     -6.39784089	    -30.85292771	     -7.09727046	      4.55483656	     34.21149893	     -6.29742737	     -1.20501660	     -8.83746107	     -2.68261734	     36.55923714	     21.40234587	     -2.92570508	     -3.12622573	      1.32292697	      2.02213358	     -0.49691297	      3.17663600	      2.75789949	     -1.16226330	     -0.47807548
      1.10000000	    -12.45894738	     40.30834963	     24.69779262	     17.19001094	    131.11224655	    -19.59763675	    -34.34338001	     -3.79138341	      3.27452490	     38.50402405	     -5.45032449	     -1.05297408	    -14.63708415	     -0.23104838	     38.06360633	     24.56008758	     -4.47683490	     -1.38093411	      1.37339417	      2.94401973	     -0.51987086	      3.04439139	      2.71117341	     -1.06365977	     -0.39541416
      1.10500000	    -14.01072924	     40.89130119	     21.57323760	     17.13233047	    115.64934273	    -30.64489096	    -37.89884026	     -0.39651575	      1.74276605	     44.89409096	     -2.78328890	     -1.13584683	    -20.81071840	      2.01600107	     35.63153519	     27.71098678	     -6.55148499	      0.70841792	      1.37883865	      4.34873519	     -0.62798867	      2.85026569	      2.56844929	     -0.92371401	     -0.29214205
      1.11000000	    -16.24199928	     34.31028510	     14.47949354	     35.26613690	    117.44591318	    -36.66350891	    -41.75027982	      2.34243314	      0.20314720	     52.41547178	      1.46833679	     -1.38186979	    -25.53236661	      3.44830923	     29.44996909	     30.90711699	     -8.81676660	      2.69603416	      1.35762130	      6.05113693	     -0.78946278	      2.55521187	      2.28592600	     -0.76763000	     -0.17612188
      1.11500000	    -19.28269071	     21.33329921	      5.27029323	     65.88004202	    131.34979158	    -33.76009520	    -46.32522123	      3.25299534	     -1.06240621	     59.41028437	      6.44028476	     -1.66450583	    -27.15983366	      4.16876669	     21.19689258	     34.24053455	    -10.73311087	      3.92613565	      1.35306029	      7.65708290	     -0.94420311	      2.15362797	      1.85358960	     -0.64344696	     -0.06392402
      1.12000000	    -24.11838622	      5.21318095	     -3.20240413	    101.57891249	    152.55275500	    -19.87325727	    -51.86168981	      1.96638811	     -1.93510302	     64.41799625	     10.82420694	     -1.82276889	    -25.28645832	      4.63808308	     13.54803202	     37.66780973	    -11.82669440	      4.09462587	      1.40514595	      8.67543067	     -1.02652288	      1.67236927	      1.34383205	     -0.58048207	      0.01648515
      1.12500000	    -30.72524596	     -9.64752649	     -8.36224514	    132.56405106	    169.94057394	      4.80852325	    -58.20710000	     -1.22204436	     -2.38866455	     66.90895109	     13.39593091	     -1.72881490	    -21.34324670	      5.43136971	      8.95602207	     40.98568687	    -11.90226693	      3.17174686	      1.53446264	      8.74609974	     -0.99680179	      1.16092103	      0.91966907	     -0.59611206	      0.03425170
      1.13000000	    -36.14683167	    -19.11084774	     -8.85439301	    143.41272355	    161.30369738	     36.69315755	    -65.05083544	     -4.88835380	     -2.50268623	     67.29084969	     13.41855006	     -1.36941281	    -17.52373575	      6.49597400	      8.57038117	     44.04226793	    -11.13173015	      1.68594922	      1.73802345	      7.75851378	     -0.86817610	      0.65413977	      0.78057689	     -0.66497806	     -0.03381527
      1.13500000	    -35.47445914	    -21.26039365	     -4.59970695	    115.76983706	    104.90065740	     67.98658582	    -72.25318957	     -6.66128379	     -2.38921301	     66.31967279	     10.84799782	     -0.87378753	    -14.82831448	      6.30426903	     12.09035973	     46.90380084	     -9.98249319	      0.70053927	      1.99801237	      5.86487173	     -0.70655151	      0.14470002	      1.06585614	     -0.70799651	     -0.19324934
      1.14000000	    -25.76552136	    -17.87031420	      3.56438383	     42.09472526	      1.72224971	     89.41456424	    -79.68674791	     -4.74359470	     -2.10712272	     64.50898259	      6.58715636	     -0.46696085	    -12.16991339	      2.46389620	     18.26066346	     49.70582936	     -8.95555045	      1.09506815	      2.28634363	      3.54082663	     -0.59797531	     -0.39717097	      1.76998740	     -0.64673637	     -0.42002238
      1.14500000	     -9.40138979	    -13.31078040	     13.95110681	    -59.19680416	   -115.65521804	     94.22911149	    -86.83385691	      1.07641767	     -1.70587329	     62.13890850	      2.42774064	     -0.38267289	     -7.64438798	     -6.54656571	     25.15775375	     52.41112526	     -8.34443594	      3.05380086	      2.56643278	      1.56799338	     -0.60781357	     -0.99165565	      2.71988705	     -0.44704501	     -0.65919847
      1.15000000	      6.74321686	    -12.62591198	     23.82688700	   -147.07679045	   -203.45296815	     80.61693438	    -92.89268987	      9.16121895	     -1.27773271	     59.76080014	      0.25196194	     -0.76395393	     -0.93219086	    -20.57070912	     30.36275467	     54.82930981	     -8.22216755	      5.93090843	      2.81456664	      0.73345908	     -0.75112543	     -1.63682602	      3.62791280	     -0.13265230	     -0.84016036
      1.15500000	     16.27736268	    -19.58422695	     30.04495368	   -185.09992593	   -240.12067624	     51.96891272	    -97.57609241	     16.68454344	     -0.93557065	     58.44950121	      0.87004867	     -1.57412611	      5.92746344	    -38.14654461	     31.79704397	     56.91434622	     -8.60337097	      8.58532159	      3.04427333	      1.34706139	     -0.98225354	     -2.30723231	      4.20823292	      0.22666179	     -0.90150123
      1.16000000	     17.89046620	    -34.26160719	     30.52773069	   -166.90432260	   -237.08042331	     16.78377432	   -101.57331388	     20.76949726	     -0.72705671	     59.41184161	      3.36985230	     -2.57844192	     10.58685094	    -56.36139049	     28.96241229	     58.89163978	     -9.60369924	      9.90247958	      3.30541538	      2.95456260	     -1.21735949	     -2.95029224	      4.30553439	      0.54009384	     -0.82021539
      1.16500000	     15.57475159	    -51.32958644	     25.36374978	   -115.96845324	   -218.64501988	    -13.44394513	   -105.84561790	     19.79292456	     -0.58600483	     63.22391839	      5.57142037	     -3.43044029	     13.02703572	    -70.45776594	     23.32113197	     60.98178518	    -11.40226825	      9.30577194	      3.65103592	      4.54325027	     -1.37955230	     -3.49326094	      3.95356216	      0.74004741	     -0.63042886
      1.17000000	     14.98188530	    -62.97644277	     16.69145147	    -66.31920110	   -200.55653039	    -29.74393009	   -110.55944014	     14.06462872	     -0.37066932	     69.32392675	      5.56156412	     -3.85368891	     15.45913701	    -75.72627033	     17.38052436	     63.07810775	    -13.98842972	      6.96760162	      4.09831899	      5.22180233	     -1.43674115	     -3.86393105	      3.33174028	      0.81387950	     -0.40514856
      1.17500000	     19.01595604	    -64.61409339	      7.54374311	    -42.09150603	   -186.74497069	    -30.52736014	   -114.89894109	      5.52235915	      0.05981795	     76.27848922	      2.81689033	     -3.77225867	     19.35296593	    -70.86736627	     13.32052367	     64.78399919	    -17.02212609	      3.67865250	      4.61790444	      4.68611145	     -1.40746682	     -4.01473902	      2.66859078	      0.80195484	     -0.22199009
      1.18000000	     26.05157292	    -57.18778611	      0.06326880	    -47.05247114	   -174.62202078	    -20.01413477	   -117.61814543	     -3.65201472	      0.72763336	     82.58528564	     -1.94258251	     -3.30199467	     23.37036835	    -58.38422742	     11.92025228	     65.60740466	    -20.01190038	      0.27522834	      5.11449749	      3.15711046	     -1.34051502	     -3.92837584	      2.14453266	      0.73806774	     -0.13337517
      1.18500000	     31.07043342	    -43.30352703	     -5.35105468	    -68.81682777	   -157.94730920	     -5.66620788	   -118.04660481	    -10.91134505	      1.62295737	     87.18484240	     -7.47961347	     -2.66789862	     24.45270753	    -41.69731435	     12.13239184	     65.35702979	    -22.57838261	     -2.24939791	      5.51663831	      1.12712528	     -1.28657271	     -3.64986292	      1.82549802	      0.67920722	     -0.14286203
      1.19000000	     29.08682850	    -26.28431402	    -10.02874016	    -89.98642622	   -130.01993952	      5.04271559	   -116.29594210	    -14.99199813	      2.60935246	     89.50340002	    -12.40620518	     -2.16932199	     20.57027277	    -23.48325394	     11.99202332	     63.99763035	    -24.52294952	     -3.55762093	      5.73092343	     -0.74981851	     -1.28363168	     -3.26457324	      1.66798536	      0.61476975	     -0.20335107
      1.19500000	     18.63368396	    -10.25588914	    -14.71278847	    -97.73833745	    -87.76357223	      4.71862353	   -113.49960848	    -15.49847385	      3.54251532	     89.45548462	    -15.33952035	     -2.16130567	     13.18750923	     -6.67319344	     10.63874108	     61.84435863	    -25.71855361	     -3.69272022	      5.72385413	     -1.76708997	     -1.36211050	     -2.90291060	      1.61319033	      0.52284750	     -0.26417989
      1.20000000	      3.69486914	     -0.12456678	    -18.24853342	    -88.04645011	    -35.54673107	    -10.55410782	   -111.19449493	    -12.97823694	      4.24631359	     87.52040877	    -15.24304064	     -2.94640662	      7.11578578	      5.07794806	      9.27818657	     59.48330353	    -26.03821028	     -3.00988810	      5.51533410	     -1.40342226	     -1.54557705	     -2.70873262	      1.68150184	      0.38459673	     -0.32547465
      1.20500000	     -8.57588145	      1.51084594	    -18.33560555	    -66.23669101	     14.23614177	    -37.74767602	   -110.27469693	     -8.40762053	      4.51600574	     84.56340673	    -11.98574949	     -4.56145339	      6.85764949	      9.26634324	      9.98101924	     57.38933730	    -25.42113546	     -1.89439955	      5.13422457	      0.39140629	     -1.81999393	     -2.79609842	      1.94517478	      0.19668945	     -0.42584889
      1.21000000	    -12.51373299	     -2.50523697	    -13.46751923	    -44.20908541	     47.22680018	    -68.98782434	   -110.35538233	     -2.42826525	      4.24167151	     81.27024451	     -6.86185739	     -6.56993327	     13.25632095	      6.69668937	     13.92759214	     55.49691602	    -23.95609568	     -0.44994319	      4.59653662	      2.98840490	     -2.09578672	     -3.20063345	      2.41292439	     -0.00921662	     -0.58343477
      1.21500000	     -6.67696208	     -5.01718542	     -4.32937277	    -34.66554426	     56.33290197	    -97.88443885	   -109.72884151	      4.76540102	      3.50344331	     77.74925125	     -2.28986337	     -8.12895967	     23.50180000	      1.30861122	     20.73997076	     53.01328768	    -21.90709294	      1.47299213	      3.92198012	      5.25279193	     -2.22763118	     -3.84130658	      2.97753421	     -0.15941964	     -0.76566078
      1.22000000	      6.43619675	      0.58864533	      6.32062136	    -45.08342773	     46.53575732	   -122.90393686	   -105.62819705	     12.88438674	      2.49737579	     73.77765487	     -0.77057548	     -8.33857682	     32.78917974	     -2.44931453	     28.86462482	     48.69645874	    -19.71743480	      3.96664373	      3.14897699	      6.00451618	     -2.09489295	     -4.50550344	      3.48041721	     -0.16758496	     -0.92238751
      1.22500000	     21.85753676	     15.23195725	     14.73944769	    -74.83961638	     36.45017927	   -144.53417891	    -95.07849359	     20.98644855	      1.41690591	     69.54588575	     -3.44100157	     -6.77230112	     35.97699199	     -2.45023853	     35.90353167	     41.61712440	    -17.98120609	      6.79051356	      2.34037977	      4.66031749	     -1.68808029	     -4.86355003	      3.80982366	      0.00652364	     -1.02719482
      1.23000000	     34.10347734	     32.28101217	     17.55253700	   -116.89654093	     57.65457868	   -160.39937650	    -76.19539369	     27.38779445	      0.42376098	     66.19383521	     -8.98632472	     -3.91759556	     29.58733907	      0.51955611	     38.94628574	     31.98314195	    -17.33350782	      9.33997211	      1.58747766	      1.75003826	     -1.13751343	     -4.54704732	      3.95323703	      0.30924165	     -1.08214949
      1.23500000	     39.94137159	     41.16043219	     13.77605632	   -162.18989671	    143.81512289	   -163.54147481	    -49.06608445	     30.27178206	     -0.35084667	     65.42291388	    -14.18094291	     -1.00060869	     13.74654386	      4.43613048	     36.29891540	     21.31410027	    -18.21252627	     10.92472089	      0.99068766	     -1.33448606	     -0.64201897	     -3.31504615	      3.98565173	      0.60340852	     -1.10545338
      1.24000000	     39.91135898	     34.02855219	      6.48872513	   -203.10622805	    311.33627119	   -144.66001174	    -16.08643394	     28.71986061	     -0.82927875	     68.21031594	    -15.77000731	      0.73591652	     -7.37897465	      7.65053206	     29.44968895	     11.79362749	    -20.47941307	     11.17198455	      0.62018713	     -3.17548661	     -0.34352676	     -1.22916623	      4.00272425	      0.73906310	     -1.11109417
      1.24500000	     36.24241195	     10.84843025	      0.99466643	   -234.48500523	    547.03209480	    -97.40691629	     18.11424379	     23.37504060	     -1.01190177	     73.31790872	    -12.53032959	      0.79890254	    -27.30418612	      9.08388541	     21.98147795	      5.37723327	    -23.09592613	     10.23273608	      0.49192585	     -3.18309244	     -0.24941159	      1.32218662	      4.04232502	      0.63291697	     -1.10414808
      1.25000000	     29.14558428	    -20.70866341	      0.51609945	   -252.93857997	    810.49964468	    -24.71526400	     47.50278290	     16.35212490	     -0.98172390	     76.91151771	     -5.44861988	     -0.57267431	    -40.30327208	      8.06509126	     15.98888117	      3.13073142	    -24.15031033	      8.70026830	      0.56601688	     -1.50528125	     -0.26848347	      3.79845348	      4.04523369	      0.30628694	     -1.06918360
      1.25500000	     15.25390351	    -48.72633393	      3.77222328	   -256.37170775	   1047.29365030	     55.85352732	     66.07573115	     10.57798270	     -0.86557782	     73.72966090	      3.23311533	     -2.79342802	    -43.77007888	      4.78132296	     10.58016315	      4.83656477	    -21.32128629	      7.32220710	      0.74775386	      1.42886384	     -0.28510063	      5.72778577	      3.87345556	     -0.14093969	     -0.97335523
      1.26000000	     -9.37768114	    -62.58824346	      6.84723306	   -243.39964543	   1205.94277657	    115.89583588	     69.64488193	      7.98903555	     -0.72634176	     59.51038319	     11.02016333	     -5.19773579	    -38.10730591	      0.59018205	      4.20081178	      8.88594505	    -12.80016945	      6.35212978	      0.90660522	      5.13736449	     -0.20953014	      6.80398939	      3.36941263	     -0.60314246	     -0.78311571
      1.26500000	    -43.97036434	    -58.73434825	      6.92742524	   -211.41651653	   1251.41009437	    132.02526662	     57.74812982	      7.24248087	     -0.41398939	     33.49001474	     16.03507972	     -7.21900659	    -25.13196606	     -2.57234848	     -2.62991189	     12.59547065	      1.60868864	      4.90122211	      0.93201691	      9.13013502	     -0.00669763	      6.85323737	      2.43877382	     -1.01260556	     -0.48189827
      1.27000000	    -80.82287330	    -41.42381777	      4.07527946	   -155.60975358	   1172.65828796	    101.67776404	     34.31390994	      4.61418885	      0.41770125	     -0.43918928	     17.75116806	     -8.59738682	     -6.94470042	     -3.24119032	     -7.79662878	     13.10754028	     19.87327327	      1.58688339	      0.77365094	     12.98228833	      0.29190377	      5.81308251	      1.13490410	     -1.30455183	     -0.08547801
      1.27500000	   -108.39152034	    -19.60109868	     -0.16841919	    -71.76775836	    989.17649936	     47.67000884	      6.27313012	     -2.90583793	      2.13020654	    -34.49933749	     17.30864552	     -9.62673399	     14.44362515	     -1.37262453	    -10.57827028	      8.71102419	     38.14288057	     -4.31868389	      0.44433825	     16.55473425	      0.59804882	      3.84723350	     -0.31154831	     -1.43371506	      0.36235664
