# Supplementary material for: Biomechanics of running: A special reference to the comparisons of wearing boots and running shoes
Source: PLoS One. 2022 Jun 24;17(6):e0270496. doi: 10.1371/journal.pone.0270496 (PMC9231798; doi:10.1371/journal.pone.0270496)
Supplement: S1 File — The file contains experimental markers and force data (TRC and MOT), OpenSim model (OSIM), setup (XML), and output (STO) files for 17 participants, 2 conditions (boot\shoe), and 4 trials which are stored in separate folders. (ZIP) [file pone.0270496.s001.zip › DataSet/s02/boot/T2/results/s02_boot_T2_inverse_kinematics.mot]

Coordinates
version=1
nRows=256
nColumns=26
inDegrees=yes

Units are S.I. units (second, meters, Newtons, ...)
If the header above contains a line with 'inDegrees', this indicates whether rotational values are in degrees (yes) or radians (no).

endheader
time	pelvis_tilt	pelvis_list	pelvis_rotation	pelvis_tx	pelvis_ty	pelvis_tz	hip_flexion_r	hip_adduction_r	hip_rotation_r	knee_angle_r	knee_add_r	knee_rot_r	ankle_angle_r	subtalar_angle_r	hip_flexion_l	hip_adduction_l	hip_rotation_l	knee_angle_l	knee_add_l	knee_rot_l	ankle_angle_l	subtalar_angle_l	lumbar_extension	lumbar_bending	lumbar_rotation
      0.00000000	    -10.73442091	      5.97707428	      2.20028873	     -0.50685275	      1.02524899	      0.59529786	    -18.43637262	     -3.21826865	     -6.09311609	     14.98009503	      0.00000000	      0.00000000	    -30.71632295	     -2.40905499	     33.06464354	      8.03931942	     -4.25818511	     11.08026146	      0.00000000	      0.00000000	     -7.72623621	      0.96703246	    -10.00075099	    -10.35710512	     11.70087210
      0.00500000	    -10.94409689	      5.73314420	      2.70215078	     -0.49048212	      1.02500217	      0.59464462	    -18.18783863	     -2.89739779	     -6.26919980	     16.59125061	      0.00000000	      0.00000000	    -30.04796532	     -2.05866661	     32.99842830	      8.11501194	     -4.37384285	      9.72255255	      0.00000000	      0.00000000	     -7.83722217	      1.86477796	     -9.84655454	    -10.30255229	     11.13648634
      0.01000000	    -10.93393526	      5.46704862	      2.90470264	     -0.47449239	      1.02506322	      0.59461123	    -17.94307098	     -2.58480572	     -6.05662257	     18.30337941	      0.00000000	      0.00000000	    -29.02853689	     -1.86939837	     32.80479766	      7.94869992	     -5.06309749	      8.68913452	      0.00000000	      0.00000000	     -7.59223070	      2.94496928	     -9.86589047	    -10.20829869	     10.78400393
      0.01500000	    -11.01715809	      5.17839291	      3.31878238	     -0.45821021	      1.02456854	      0.59392372	    -17.55715674	     -2.25276273	     -6.26587458	     20.10912973	      0.00000000	      0.00000000	    -28.88556804	     -1.49034174	     32.78879219	      7.93554228	     -5.30855431	      7.98722960	      0.00000000	      0.00000000	     -7.31325330	      3.36730418	     -9.71281813	    -10.04645201	     10.36950645
      0.02000000	    -10.99206148	      4.93248905	      3.54224165	     -0.44232970	      1.02415536	      0.59369158	    -17.23666150	     -1.92274760	     -5.77600991	     21.80967634	      0.00000000	      0.00000000	    -28.47077449	     -1.38358423	     32.70552316	      7.85501156	     -6.06601875	      7.39698964	      0.00000000	      0.00000000	     -7.37246229	      3.68247510	     -9.77337819	     -9.93003496	      9.71602552
      0.02500000	    -10.95177906	      4.53986248	      3.68675389	     -0.42682382	      1.02339292	      0.59315616	    -16.79049622	     -1.48727245	     -5.32069381	     23.72111834	      0.00000000	      0.00000000	    -27.38022649	     -1.23085886	     32.67789875	      7.61790863	     -6.41719787	      7.07881143	      0.00000000	      0.00000000	     -6.89756513	      3.99634053	     -9.83300232	     -9.56800755	      9.41905868
      0.03000000	    -11.03883277	      4.36288853	      3.86897982	     -0.41082952	      1.02221531	      0.59272667	    -16.21440734	     -1.36313207	     -5.31017393	     25.58777175	      0.00000000	      0.00000000	    -26.94740642	     -0.83689800	     32.73016520	      7.62224614	     -6.77275690	      6.84507313	      0.00000000	      0.00000000	     -6.52713016	      3.76859543	     -9.68980144	     -9.55326303	      9.19817876
      0.03500000	    -11.01136137	      3.94134263	      4.30268480	     -0.39522871	      1.02092722	      0.59191007	    -15.76122511	     -0.90026516	     -5.56026723	     27.38145076	      0.00000000	      0.00000000	    -26.26324764	     -0.53512698	     32.85263663	      7.49285835	     -7.03942227	      6.97969137	      0.00000000	      0.00000000	     -6.61840704	      3.42441320	     -9.82355154	     -9.14556733	      8.71665839
      0.04000000	    -11.04207601	      3.69916310	      4.41205633	     -0.37951991	      1.01935664	      0.59152239	    -15.09757214	     -0.76234553	     -5.52729333	     29.38185421	      0.00000000	      0.00000000	    -25.48389897	     -0.04477232	     32.95919315	      7.39085207	     -7.20366649	      7.20714776	      0.00000000	      0.00000000	     -6.05637340	      2.67678989	     -9.74476357	     -9.04828643	      8.56592170
      0.04500000	    -10.94424474	      3.42158026	      4.66014863	     -0.36369649	      1.01766354	      0.59099297	    -14.51117010	     -0.63731206	     -6.11893006	     31.38842839	      0.00000000	      0.00000000	    -24.88119424	      0.27194335	     32.88950844	      7.31708904	     -7.08615310	      7.47368254	      0.00000000	      0.00000000	     -5.64534031	      2.49733903	     -9.97403923	     -8.77310595	      8.15826828
      0.05000000	    -10.91805133	      2.96912497	      4.94901470	     -0.34804822	      1.01581563	      0.59059652	    -13.78277875	     -0.40875239	     -6.95621558	     33.33534740	      0.00000000	      0.00000000	    -24.53422105	      0.68649301	     32.95004523	      7.06833099	     -6.89611575	      7.93534491	      0.00000000	      0.00000000	     -5.28349558	      2.24302083	    -10.00956003	     -8.40812638	      7.95718256
      0.05500000	    -10.73384773	      2.66567336	      5.18948973	     -0.33236219	      1.01385261	      0.59022168	    -13.26626038	     -0.28699702	     -7.63575613	     35.21479439	      0.00000000	      0.00000000	    -23.74849466	      0.67490877	     32.83048466	      6.88930883	     -6.80640229	      8.54691400	      0.00000000	      0.00000000	     -4.70199470	      2.01286034	    -10.30724433	     -8.19636190	      7.58119539
      0.06000000	    -10.60868611	      2.36819908	      5.42665927	     -0.31682271	      1.01160385	      0.58969062	    -12.75863413	     -0.16806843	     -8.10561473	     36.91376501	      0.00000000	      0.00000000	    -22.92549750	      0.86386501	     32.66448790	      6.75169014	     -6.17584132	      9.02255976	      0.00000000	      0.00000000	     -4.32503996	      1.53600145	    -10.50504050	     -7.95689758	      7.24256763
      0.06500000	    -10.32586128	      2.15518242	      5.53546058	     -0.30132969	      1.00978775	      0.58959961	    -12.40172829	     -0.08879311	     -8.25082841	     38.33347119	      0.00000000	      0.00000000	    -22.87354522	      0.98585567	     32.31641536	      6.58242965	     -6.02755881	      9.61996552	      0.00000000	      0.00000000	     -4.31764757	      1.48068487	    -10.91182615	     -7.84105066	      7.18234554
      0.07000000	    -10.14390319	      1.84611803	      5.88823274	     -0.28587611	      1.00713436	      0.58910923	    -11.79682764	     -0.09794617	     -9.39198975	     40.16332378	      0.00000000	      0.00000000	    -22.12672892	      0.96237178	     32.22819478	      6.46212379	     -5.44076722	     10.74315220	      0.00000000	      0.00000000	     -4.00319846	      1.05531998	    -11.22814949	     -7.55172285	      6.70983623
      0.07500000	     -9.92242573	      1.87980955	      5.98130100	     -0.27029834	      1.00485012	      0.58913094	    -11.29154821	     -0.33811546	     -9.75095913	     41.89155436	      0.00000000	      0.00000000	    -20.79467401	      0.66792768	     31.99957560	      6.47424073	     -5.31344701	     11.91324557	      0.00000000	      0.00000000	     -4.50887396	      0.88153431	    -11.56265279	     -7.72533814	      6.18056408
      0.08000000	     -9.67420404	      1.97834287	      6.10574358	     -0.25468915	      1.00213042	      0.58911894	    -10.67747805	     -0.75495089	    -10.22824192	     43.83361345	      0.00000000	      0.00000000	    -19.80442612	      0.69303483	     31.61863941	      6.61073493	     -4.61487607	     12.94066336	      0.00000000	      0.00000000	     -5.43037314	      0.26071978	    -11.97878654	     -7.98788940	      5.55334400
      0.08500000	     -9.34896425	      1.94464636	      6.03279866	     -0.23950000	      0.99942271	      0.58944904	     -9.94981224	     -1.13836427	    -10.70898150	     45.93519647	      0.00000000	      0.00000000	    -19.07324638	      0.20388400	     31.35948677	      6.48299013	     -4.79332902	     14.36845013	      0.00000000	      0.00000000	     -6.65889290	     -0.71705474	    -12.50457753	     -8.05091539	      5.36795964
      0.09000000	     -9.00857457	      2.03907274	      5.90361400	     -0.22416337	      0.99656930	      0.58988337	     -9.27103422	     -1.64539738	    -11.18068746	     48.00700457	      0.00000000	      0.00000000	    -17.95333418	     -0.38089759	     30.88500913	      6.53873364	     -4.56080519	     15.60082967	      0.00000000	      0.00000000	     -7.22583965	     -2.22242486	    -13.03698577	     -8.32318234	      5.19383683
      0.09500000	     -8.74533208	      2.11782379	      6.20994622	     -0.20905268	      0.99342895	      0.58927181	     -8.56924856	     -2.10050263	    -11.89083107	     49.92680740	      0.00000000	      0.00000000	    -17.17874315	     -0.81879571	     30.66011641	      6.81675592	     -3.88064275	     17.21192035	      0.00000000	      0.00000000	     -7.61384984	     -3.55255236	    -13.47843882	     -8.40749806	      4.33011842
      0.10000000	     -8.30510345	      2.39199339	      6.11190485	     -0.19395071	      0.99060873	      0.58962942	     -7.86188713	     -2.86464227	    -12.31406008	     52.05616433	      0.00000000	      0.00000000	    -16.59055194	     -1.25586175	     30.28363102	      7.03103674	     -3.81383831	     18.98247072	      0.00000000	      0.00000000	     -7.16022945	     -4.69088638	    -14.25917786	     -8.88085752	      4.14907066
      0.10500000	     -8.30414992	      2.74073585	      5.84935722	     -0.17935316	      0.98691143	      0.59015306	     -6.34490172	     -3.64680268	    -12.11478677	     54.58684679	      0.00000000	      0.00000000	    -15.53022678	     -2.31973334	     30.47803827	      7.35556456	     -3.54831504	     20.84602605	      0.00000000	      0.00000000	     -7.31863043	     -7.23721986	    -14.41629233	     -9.36661732	      3.70542267
      0.11000000	     -7.92121460	      2.92688464	      6.06109099	     -0.16510261	      0.98392009	      0.58956572	     -5.48009005	     -4.27886584	    -12.63658517	     56.75010335	      0.00000000	      0.00000000	    -14.51785304	     -3.10331878	     30.46743777	      7.69008749	     -3.09719424	     23.10326977	      0.00000000	      0.00000000	     -6.67491069	     -8.06517230	    -15.18819738	     -9.55046855	      2.95848282
      0.11500000	     -7.94127399	      3.25619666	      6.01226714	     -0.15120487	      0.98003493	      0.58967382	     -3.88897931	     -5.15756828	    -12.78648841	     59.27858678	      0.00000000	      0.00000000	    -13.59299223	     -3.83479759	     31.06960837	      8.04795870	     -2.69880843	     25.64726226	      0.00000000	      0.00000000	     -6.05304428	     -9.30868052	    -15.49913838	    -10.03995094	      2.22881916
      0.12000000	     -7.72629205	      3.48907118	      5.97905579	     -0.13739770	      0.97664720	      0.58951958	     -2.54948662	     -5.84806417	    -12.81820468	     61.59959849	      0.00000000	      0.00000000	    -12.53217005	     -4.85330749	     31.51325777	      8.28947039	     -2.52496749	     28.41273292	      0.00000000	      0.00000000	     -5.41610854	    -10.47354407	    -16.18272445	    -10.29837880	      1.51080999
      0.12500000	     -7.53286991	      3.68811286	      6.00176910	     -0.12364828	      0.97302089	      0.58919837	     -1.10540089	     -6.43997090	    -12.72889519	     63.96673556	      0.00000000	      0.00000000	    -11.59424754	     -5.75829229	     32.03284763	      8.56664324	     -2.19754070	     31.35280692	      0.00000000	      0.00000000	     -4.40237672	    -11.72478224	    -16.68102691	    -10.49219393	      0.71494183
      0.13000000	     -7.21056221	      3.78398726	      5.95340621	     -0.11013862	      0.96973474	      0.58894704	      0.30092747	     -6.82189791	    -12.41535371	     66.23021543	      0.00000000	      0.00000000	    -10.91745940	     -6.66238722	     32.40681904	      8.66676349	     -1.94876078	     34.33035764	      0.00000000	      0.00000000	     -3.45342674	    -12.88052398	    -17.39268348	    -10.55079145	      0.32903106
      0.13500000	     -6.75894521	      3.82820216	      5.80810077	     -0.09650325	      0.96659784	      0.58908217	      1.52996739	     -6.97086454	    -11.85330628	     68.29705715	      0.00000000	      0.00000000	    -10.06991184	     -7.66228125	     32.49384614	      8.66030818	     -1.86631220	     37.11132938	      0.00000000	      0.00000000	     -2.39557549	    -14.03622522	    -18.22846478	    -10.47912123	     -0.22033257
      0.14000000	     -6.29355175	      3.81088612	      5.88115772	     -0.08267626	      0.96360886	      0.58861330	      2.71175464	     -7.08482831	    -11.56708201	     70.27018025	      0.00000000	      0.00000000	     -9.09176278	     -8.55316854	     32.38016537	      8.80321343	     -1.43276515	     39.63033625	      0.00000000	      0.00000000	     -1.31246667	    -14.93094460	    -19.04919365	    -10.26849856	     -0.90091461
      0.14500000	     -5.78933055	      3.78375882	      5.94135786	     -0.06884117	      0.96094589	      0.58831448	      3.88918684	     -7.06138101	    -11.09906624	     72.10563993	      0.00000000	      0.00000000	     -8.14174904	     -9.53494732	     31.96221356	      8.95263469	     -0.96800359	     41.72593138	      0.00000000	      0.00000000	      0.14163995	    -15.68424220	    -19.92923688	    -10.07055622	     -1.62684909
      0.15000000	     -5.26185505	      3.81929673	      6.08338856	     -0.05476553	      0.95845950	      0.58797314	      5.00989052	     -7.16022764	    -10.82004345	     73.82551739	      0.00000000	      0.00000000	     -7.58299660	    -10.19194602	     31.28756895	      9.18663362	     -0.43886140	     43.48602913	      0.00000000	      0.00000000	      1.55190784	    -16.26135653	    -20.84566655	     -9.92483160	     -2.28089337
      0.15500000	     -4.81862275	      3.86098954	      6.09163557	     -0.04088534	      0.95603132	      0.58823626	      6.33956614	     -7.23317216	    -10.35259619	     75.58210903	      0.00000000	      0.00000000	     -6.86127483	    -10.86305423	     30.57294501	      9.16164397	     -0.39985992	     44.96471322	      0.00000000	      0.00000000	      2.88263733	    -16.48956630	    -21.63042323	     -9.90085605	     -2.76540428
      0.16000000	     -4.58008169	      4.04510396	      6.12466537	     -0.02654601	      0.95392922	      0.58802728	      7.87057556	     -7.59197335	     -9.85107481	     77.21535019	      0.00000000	      0.00000000	     -6.64858796	    -10.98752615	     29.66601875	      9.39739129	     -0.27002659	     45.78093178	      0.00000000	      0.00000000	      4.36096374	    -16.61049197	    -22.15024416	     -9.98705701	     -3.43798969
      0.16500000	     -4.47920038	      4.06752607	      6.12627645	     -0.01167707	      0.95233533	      0.58779087	      9.57589975	     -7.76927569	     -9.38592327	     78.66023902	      0.00000000	      0.00000000	     -5.89673529	    -11.26107167	     28.66581965	      9.42901657	     -0.17843743	     46.22856769	      0.00000000	      0.00000000	      5.69250021	    -16.75983008	    -22.45244919	     -9.90471284	     -3.94465152
      0.17000000	     -4.63911506	      4.05727739	      5.75187400	      0.00296866	      0.95057297	      0.58796008	     11.72897186	     -7.80745706	     -8.37608904	     80.10440269	      0.00000000	      0.00000000	     -5.28794795	    -11.05386852	     27.89503055	      9.22488456	     -0.45773657	     46.51724476	      0.00000000	      0.00000000	      7.16316274	    -16.43563567	    -22.36405579	     -9.91887236	     -4.09109912
      0.17500000	     -4.79136055	      3.92436481	      5.31120768	      0.01771039	      0.94948590	      0.58798504	     13.75883805	     -7.54844449	     -7.34152782	     81.12834252	      0.00000000	      0.00000000	     -4.86082745	    -11.14707108	     27.09058378	      8.82557451	     -0.93827121	     46.67007365	      0.00000000	      0.00000000	      7.99770272	    -16.50148906	    -22.29372109	     -9.75128845	     -4.44116123
      0.18000000	     -5.07684132	      3.75229296	      4.79015029	      0.03265643	      0.94823659	      0.58847092	     15.98243389	     -7.21573505	     -6.31310423	     82.14174221	      0.00000000	      0.00000000	     -4.33692130	    -11.31094865	     26.27966134	      8.38396142	     -1.47580624	     46.62201629	      0.00000000	      0.00000000	      9.10349836	    -16.63147513	    -21.96780648	     -9.56774526	     -4.55445906
      0.18500000	     -5.29946814	      3.55350186	      4.42940352	      0.04767439	      0.94730323	      0.58841260	     17.98461139	     -6.89787332	     -5.55743415	     82.87054453	      0.00000000	      0.00000000	     -3.98689911	    -11.41012794	     25.44234278	      7.96201122	     -1.81576836	     46.66451817	      0.00000000	      0.00000000	     10.11345480	    -16.38247273	    -21.66760224	     -9.25634510	     -4.74121780
      0.19000000	     -5.35012316	      3.29173596	      3.95912010	      0.06255276	      0.94692533	      0.58841094	     19.84392659	     -6.46687140	     -4.69110711	     83.54053122	      0.00000000	      0.00000000	     -3.71529255	    -11.19090690	     24.31314099	      7.45849832	     -2.25437852	     46.51765944	      0.00000000	      0.00000000	     11.11994028	    -16.18179003	    -21.52256307	     -8.86444973	     -5.03497860
      0.19500000	     -5.55104786	      2.98315181	      3.54605236	      0.07742302	      0.94606405	      0.58825223	     21.82837507	     -6.01398687	     -3.95110337	     84.13577897	      0.00000000	      0.00000000	     -2.79024471	    -10.76412223	     23.51792118	      6.87856375	     -2.52542958	     46.66452660	      0.00000000	      0.00000000	     12.37113968	    -14.83964973	    -21.17365011	     -8.39707128	     -4.90865824
      0.20000000	     -5.79593482	      2.53795929	      3.05692670	      0.09246192	      0.94544415	      0.58833303	     23.80918607	     -5.34003061	     -3.30145681	     84.45759753	      0.00000000	      0.00000000	     -2.62108446	    -10.47135744	     22.67154405	      6.09926715	     -3.02137924	     46.71736403	      0.00000000	      0.00000000	     13.34948470	    -14.13523443	    -20.70517479	     -7.79646320	     -4.95624833
      0.20500000	     -5.73428305	      2.33482532	      2.74071580	      0.10730196	      0.94589042	      0.58833166	     25.30750481	     -4.91500969	     -2.76071198	     84.61212862	      0.00000000	      0.00000000	     -2.15191171	    -10.64126940	     21.33016369	      5.68583556	     -3.40178705	     46.28676471	      0.00000000	      0.00000000	     13.54608892	    -14.02128116	    -20.75319735	     -7.35267128	     -5.37691678
      0.21000000	     -5.77989286	      2.15299213	      2.51412063	      0.12257356	      0.94616757	      0.58811436	     26.85566770	     -4.57757866	     -2.39715942	     84.69441229	      0.00000000	      0.00000000	     -1.63686642	    -10.64843313	     20.01540496	      5.34326784	     -3.88822663	     45.83923073	      0.00000000	      0.00000000	     14.18256518	    -13.84402287	    -20.55463372	     -6.95486561	     -6.01992342
      0.21500000	     -5.88802925	      1.79259364	      2.28292259	      0.13813624	      0.94709314	      0.58808329	     28.30343814	     -4.05036605	     -2.19430475	     84.39973133	      0.00000000	      0.00000000	     -1.27041689	    -10.71837551	     18.69304312	      4.80749869	     -4.12995634	     45.11019225	      0.00000000	      0.00000000	     14.10571891	    -13.63208357	    -20.20411997	     -6.36992669	     -6.20466271
      0.22000000	     -6.02198944	      1.41373066	      1.94278507	      0.15364845	      0.94808368	      0.58841377	     29.78901085	     -3.42420487	     -1.90883119	     84.04465400	      0.00000000	      0.00000000	     -0.90699531	    -10.69016354	     17.45167168	      4.16885561	     -4.59492326	     44.55752617	      0.00000000	      0.00000000	     14.18859203	    -13.08485734	    -19.84947275	     -5.78676909	     -6.69588485
      0.22500000	     -5.89432964	      0.76719680	      1.98670061	      0.16955773	      0.95044625	      0.58833252	     30.62355858	     -2.68988949	     -2.16852505	     83.13995793	      0.00000000	      0.00000000	     -0.65669211	    -10.60320125	     15.81430217	      3.32628947	     -4.64657990	     43.71396835	      0.00000000	      0.00000000	     13.91428008	    -12.44648785	    -19.75706783	     -4.79011010	     -7.16864474
      0.23000000	     -6.03674955	      0.18997732	      1.96778920	      0.18600530	      0.95236595	      0.58825764	     31.69549203	     -2.01318451	     -2.42503221	     82.17974740	      0.00000000	      0.00000000	     -0.60822064	    -11.07053556	     14.39958513	      2.46755674	     -4.93531809	     42.83872090	      0.00000000	      0.00000000	     14.07308431	    -11.18859605	    -19.29390699	     -3.96369185	     -7.53114710
      0.23500000	     -6.07816343	     -0.19021411	      1.87369755	      0.20238063	      0.95501402	      0.58829458	     32.59218371	     -1.54644165	     -2.54260921	     81.06064636	      0.00000000	      0.00000000	     -0.33829224	    -11.19617400	     12.82748579	      1.89913335	     -5.22009045	     41.69034922	      0.00000000	      0.00000000	     13.45512285	    -10.69438042	    -18.99322673	     -3.35040023	     -7.99881804
      0.24000000	     -6.34522031	     -0.33991010	      1.63431779	      0.21803512	      0.95725207	      0.58854440	     33.92439519	     -1.23678775	     -2.39818974	     80.09636470	      0.00000000	      0.00000000	      0.04080233	    -11.44691650	     11.58992561	      1.63708583	     -5.26999079	     40.57438690	      0.00000000	      0.00000000	     12.83733622	    -10.17376710	    -18.49569701	     -2.98498361	     -8.34027570
      0.24500000	     -6.49212377	     -0.53906943	      1.21701982	      0.23432894	      0.96004835	      0.58913466	     34.85344464	     -0.67630160	     -2.17755540	     78.72928269	      0.00000000	      0.00000000	      0.38245866	    -11.77455018	     10.10565343	      1.23021936	     -5.80767730	     39.30242572	      0.00000000	      0.00000000	     11.59276989	     -9.56271610	    -18.01581526	     -2.63457935	     -8.65915314
      0.25000000	     -6.61058298	     -0.79874909	      1.11505569	      0.25064042	      0.96303802	      0.58919960	     35.68600150	     -0.42473635	     -2.39292254	     77.32144252	      0.00000000	      0.00000000	      0.47284113	    -11.81088129	      8.53480108	      0.87568298	     -5.92788728	     37.81260755	      0.00000000	      0.00000000	     10.02858471	     -8.95638606	    -17.61959582	     -2.15161736	     -9.05661175
      0.25500000	     -6.56148634	     -0.97859807	      0.91289048	      0.26718154	      0.96667013	      0.58947865	     36.23210936	     -0.09311946	     -2.45272246	     75.77868451	      0.00000000	      0.00000000	      0.45348716	    -11.87348780	      6.80433667	      0.56675240	     -6.11410660	     36.30732360	      0.00000000	      0.00000000	      8.61283293	     -8.29614273	    -17.45924058	     -1.73669536	     -9.60615996
      0.26000000	     -6.52736587	     -1.23310877	      0.77341973	      0.28444795	      0.97042068	      0.58973069	     36.56630747	      0.30754446	     -2.50860521	     73.96483458	      0.00000000	      0.00000000	      0.58750296	    -11.83731847	      5.03637411	      0.17732283	     -6.12638143	     34.68314189	      0.00000000	      0.00000000	      6.84736191	     -7.57943786	    -17.12712864	     -1.23553374	    -10.05258770
      0.26500000	     -6.43406691	     -1.41103416	      0.59781862	      0.30134260	      0.97447947	      0.59005206	     36.81957627	      0.59506696	     -2.81359159	     72.02131852	      0.00000000	      0.00000000	      0.59367638	    -12.23837990	      3.33701817	     -0.15098750	     -6.35205560	     33.23744514	      0.00000000	      0.00000000	      4.63666269	     -6.73660760	    -17.03873782	     -0.84206913	    -10.46529574
      0.27000000	     -6.31444652	     -1.79741083	      0.38859183	      0.31882643	      0.97864444	      0.59050525	     36.88440428	      1.16961967	     -2.86830432	     69.87847784	      0.00000000	      0.00000000	      0.45210956	    -12.08530008	      1.44323741	     -0.62116189	     -6.50540317	     31.53119683	      0.00000000	      0.00000000	      2.54397597	     -6.14482302	    -16.87110261	     -0.19006665	    -10.57259699
      0.27500000	     -6.30071918	     -2.14620504	      0.26202750	      0.33600141	      0.98259972	      0.59081819	     37.02053122	      1.73595050	     -2.97626524	     67.68226340	      0.00000000	      0.00000000	      0.51474020	    -12.03749460	     -0.19217537	     -1.08140051	     -6.55361479	     29.94304379	      0.00000000	      0.00000000	     -0.00491209	     -5.49351395	    -16.59991870	      0.43150132	    -10.96885640
      0.28000000	     -6.23972867	     -2.48988096	      0.01673673	      0.35365442	      0.98678159	      0.59135366	     36.96698808	      2.31662010	     -3.04505183	     65.29136228	      0.00000000	      0.00000000	      0.49170725	    -11.91296636	     -1.97281778	     -1.49741586	     -6.80310300	     28.17342869	      0.00000000	      0.00000000	     -2.60489999	     -4.92965745	    -16.36082296	      1.00093885	    -11.33595104
      0.28500000	     -6.29566057	     -2.87590037	     -0.08056855	      0.37109106	      0.99078537	      0.59176628	     37.01499170	      2.82613337	     -3.30007698	     62.81698829	      0.00000000	      0.00000000	      0.31283206	    -11.42691597	     -3.50418746	     -1.98225298	     -7.00784823	     26.50492170	      0.00000000	      0.00000000	     -5.31113037	     -4.27861172	    -16.01505821	      1.64052332	    -11.63222551
      0.29000000	     -6.24461678	     -3.20442887	     -0.25465645	      0.38864540	      0.99481098	      0.59208647	     36.87448844	      3.33347768	     -3.39664855	     60.26011432	      0.00000000	      0.00000000	      0.12197668	    -10.98577227	     -5.10205632	     -2.39535841	     -7.43201096	     24.94060004	      0.00000000	      0.00000000	     -8.06144857	     -3.79681400	    -15.78995393	      2.24361634	    -11.89453280
      0.29500000	     -6.23565062	     -3.73678383	     -0.40642821	      0.40648617	      0.99874320	      0.59231343	     36.62310808	      4.02906920	     -3.53700756	     57.48132289	      0.00000000	      0.00000000	      0.03945087	    -10.32107015	     -6.70407079	     -2.99299034	     -7.84611673	     23.28746385	      0.00000000	      0.00000000	    -10.76519318	     -3.32133758	    -15.47052558	      3.09795250	    -12.05392916
      0.30000000	     -6.12751041	     -4.14400803	     -0.67556735	      0.42409974	      1.00236241	      0.59242900	     36.28527295	      4.65392885	     -3.56883586	     54.77977781	      0.00000000	      0.00000000	     -0.02265876	     -9.59632502	     -8.40989930	     -3.41254225	     -8.24643505	     21.66418362	      0.00000000	      0.00000000	    -13.28570115	     -2.42836473	    -15.36250337	      3.82567470	    -12.15092050
      0.30500000	     -6.35303678	     -4.66118856	     -0.79332600	      0.44189990	      1.00569163	      0.59280551	     36.10447604	      5.35927355	     -3.74618498	     51.72787582	      0.00000000	      0.00000000	     -0.09186698	     -9.02763409	     -9.66360026	     -3.95869102	     -8.76465140	     20.12108296	      0.00000000	      0.00000000	    -15.88588132	     -2.03731918	    -14.78600227	      4.66816374	    -12.43662325
      0.31000000	     -6.45622516	     -5.03919493	     -0.95474097	      0.45973522	      1.00908481	      0.59277566	     35.79010371	      5.87139716	     -3.83022795	     48.72987617	      0.00000000	      0.00000000	     -0.37606109	     -8.24413471	    -11.03344186	     -4.29519367	     -8.93801899	     18.70704968	      0.00000000	      0.00000000	    -18.17383334	     -1.47234209	    -14.38191712	      5.35935551	    -12.56155001
      0.31500000	     -6.78179664	     -5.48017673	     -1.01035599	      0.47749271	      1.01199766	      0.59283532	     35.67445679	      6.41371203	     -4.00892953	     45.58873328	      0.00000000	      0.00000000	     -0.60773294	     -7.22029744	    -11.99250667	     -4.73996333	     -9.35096321	     17.52396525	      0.00000000	      0.00000000	    -20.47009054	     -1.23718571	    -13.69859759	      6.12889988	    -12.87558007
      0.32000000	     -6.87862084	     -5.82153470	     -1.09560944	      0.49527476	      1.01517766	      0.59294893	     35.20980996	      6.89014133	     -4.04581932	     42.40236628	      0.00000000	      0.00000000	     -0.81133471	     -6.52583915	    -13.11738297	     -5.11578456	     -9.65710733	     16.42106252	      0.00000000	      0.00000000	    -23.01235603	     -0.78659198	    -13.27583817	      6.80189797	    -13.07117257
      0.32500000	     -6.97550269	     -6.10398400	     -1.26449295	      0.51288229	      1.01808624	      0.59311018	     34.71885629	      7.35271308	     -4.02677152	     39.13641175	      0.00000000	      0.00000000	     -1.16577075	     -5.32200114	    -14.16442703	     -5.38029846	    -10.08788482	     15.53254735	      0.00000000	      0.00000000	    -24.60913472	     -0.57885117	    -12.95721688	      7.38961521	    -13.23554160
      0.33000000	     -7.02946978	     -6.38450510	     -1.25415842	      0.53073646	      1.02079256	      0.59271660	     34.16091452	      7.65509871	     -4.17946031	     35.99574917	      0.00000000	      0.00000000	     -1.46822253	     -4.26437320	    -15.20207744	     -5.64429258	    -10.33557826	     14.69620980	      0.00000000	      0.00000000	    -26.43980139	     -0.39886020	    -12.60437641	      8.06618301	    -13.42377500
      0.33500000	     -7.34251291	     -6.40033623	     -1.31239154	      0.54830697	      1.02293485	      0.59246493	     33.90596590	      7.77936641	     -3.99475927	     32.83592445	      0.00000000	      0.00000000	     -1.31114732	     -3.67676361	    -15.78755459	     -5.59801087	    -10.25471290	     14.16833201	      0.00000000	      0.00000000	    -27.46884378	     -0.41571609	    -12.02304512	      8.37251380	    -13.51409148
      0.34000000	     -7.52181882	     -6.42250613	     -1.43899247	      0.56613275	      1.02513568	      0.59258395	     33.45672863	      7.90094282	     -4.04044711	     29.66703624	      0.00000000	      0.00000000	     -1.90674184	     -2.28901469	    -16.52114001	     -5.62354053	    -10.55584657	     13.62556712	      0.00000000	      0.00000000	    -29.01747524	     -0.08889858	    -11.54485510	      8.69314699	    -13.67236404
      0.34500000	     -7.65858869	     -6.50146107	     -1.49751538	      0.58367302	      1.02693208	      0.59243453	     32.99020119	      8.08806151	     -3.87872497	     26.58707414	      0.00000000	      0.00000000	     -1.93852318	     -1.27672817	    -17.19955458	     -5.62931403	    -10.86932396	     13.22797261	      0.00000000	      0.00000000	    -30.09912462	     -0.38597298	    -11.16172290	      9.10064592	    -13.78576357
      0.35000000	     -7.65361886	     -6.38393911	     -1.57077273	      0.60131043	      1.02865031	      0.59231268	     32.48151050	      7.95884639	     -4.34474506	     23.87154566	      0.00000000	      0.00000000	     -2.05978847	      0.57222782	    -17.94587189	     -5.43635425	    -11.24799015	     12.81339874	      0.00000000	      0.00000000	    -32.21596921	     -1.19526968	    -10.97503226	      9.24373050	    -13.83151691
      0.35500000	     -7.91055422	     -6.26812896	     -1.63054773	      0.61873812	      1.02975301	      0.59211081	     32.16762175	      7.97273443	     -4.23074815	     20.97305050	      0.00000000	      0.00000000	     -2.11183039	      1.11309995	    -18.25619777	     -5.27807183	    -10.88893069	     12.84067098	      0.00000000	      0.00000000	    -33.36812489	     -1.21650555	    -10.45777329	      9.43425786	    -13.92603121
      0.36000000	     -8.09325020	     -6.09661365	     -1.79600070	      0.63615732	      1.03071107	      0.59206841	     31.83689933	      7.91880876	     -4.35670796	     18.25263782	      0.00000000	      0.00000000	     -2.42692169	      2.09291958	    -18.75761428	     -4.96966349	    -10.87859813	     12.49662556	      0.00000000	      0.00000000	    -35.47758467	     -2.00550637	    -10.05358232	      9.55262607	    -14.07453076
      0.36500000	     -8.11954485	     -5.86656147	     -1.82778235	      0.65331604	      1.03155867	      0.59188705	     31.38069232	      7.76977199	     -4.36909881	     15.74872366	      0.00000000	      0.00000000	     -2.36126934	      2.71772482	    -19.00598057	     -4.75133334	    -10.65026729	     13.08946256	      0.00000000	      0.00000000	    -36.20867186	     -2.21976411	     -9.85339454	      9.52869957	    -14.09465619
      0.37000000	     -8.31422193	     -5.73779417	     -2.02219712	      0.67042000	      1.03158707	      0.59204804	     31.19577124	      7.76663253	     -4.60811082	     13.49752683	      0.00000000	      0.00000000	     -2.77293039	      3.95488487	    -19.25184405	     -4.50016200	    -10.46856559	     13.44247724	      0.00000000	      0.00000000	    -36.69076773	     -2.90409117	     -9.52486319	      9.67360275	    -13.99805817
      0.37500000	     -8.51753011	     -5.40590203	     -2.15493595	      0.68730702	      1.03174778	      0.59211580	     31.09295766	      7.55142646	     -4.86193493	     11.51753937	      0.00000000	      0.00000000	     -2.87351014	      4.54001572	    -19.23772140	     -4.13552388	    -10.17295305	     14.17363721	      0.00000000	      0.00000000	    -36.63589123	     -3.10770749	     -9.24961492	      9.55750758	    -13.93735225
      0.38000000	     -8.66853798	     -5.10053140	     -2.32399717	      0.70424729	      1.03163401	      0.59245825	     30.97332110	      7.38680070	     -5.11380973	      9.65857832	      0.00000000	      0.00000000	     -3.06730339	      5.24207384	    -19.17735001	     -3.80962459	     -9.92986609	     15.26571558	      0.00000000	      0.00000000	    -35.95011787	     -3.49171755	     -9.01898306	      9.44124369	    -13.84815330
      0.38500000	     -8.75554631	     -4.77811891	     -2.54390577	      0.72087206	      1.03126217	      0.59276298	     30.85752114	      7.24732022	     -5.22412481	      8.02008395	      0.00000000	      0.00000000	     -3.27524529	      5.92175518	    -19.09044749	     -3.45529680	     -9.71044028	     16.44861333	      0.00000000	      0.00000000	    -35.37304430	     -3.63613074	     -8.86227253	      9.28430880	    -13.78577982
      0.39000000	     -8.70476035	     -4.38422433	     -2.91739127	      0.73672583	      1.03095449	      0.59299903	     30.83116194	      7.07116815	     -5.39842885	      6.88945546	      0.00000000	      0.00000000	     -3.52149888	      6.51066900	    -19.07597598	     -2.89889461	     -9.69013090	     17.79220102	      0.00000000	      0.00000000	    -34.22108066	     -4.07785113	     -9.05654771	      9.04498673	    -13.57087760
      0.39500000	     -8.78849602	     -4.11096561	     -3.08950038	      0.75310625	      1.03013224	      0.59341477	     30.96819671	      6.97010830	     -5.97475020	      5.97638534	      0.00000000	      0.00000000	     -3.45857091	      6.94879906	    -18.82606002	     -2.66760542	     -9.68132550	     19.26318836	      0.00000000	      0.00000000	    -33.44770315	     -4.24605472	     -8.98279347	      8.90776019	    -13.32227495
      0.40000000	     -8.89507723	     -3.74245355	     -3.23962993	      0.76967205	      1.02901235	      0.59384166	     31.12656341	      6.77307673	     -6.27469019	      5.19828925	      0.00000000	      0.00000000	     -3.63202866	      7.32308513	    -18.50025202	     -2.31847349	     -9.45467485	     20.82940345	      0.00000000	      0.00000000	    -32.19753450	     -4.34330293	     -8.82625369	      8.64866652	    -13.29436580
      0.40500000	     -9.12534496	     -3.40552803	     -3.45647676	      0.78605823	      1.02748766	      0.59452212	     31.53342544	      6.66516281	     -6.64909493	      4.79314374	      0.00000000	      0.00000000	     -3.44737142	      7.39786551	    -18.00693762	     -2.05292724	     -9.47450723	     22.37770309	      0.00000000	      0.00000000	    -31.47690816	     -4.34020182	     -8.55131919	      8.43478617	    -13.16331715
      0.41000000	     -9.06595793	     -3.02405015	     -3.72350091	      0.80247905	      1.02621306	      0.59523912	     31.60522751	      6.51012762	     -6.62705225	      4.50312999	      0.00000000	      0.00000000	     -3.21733339	      7.56503175	    -17.83300693	     -1.68538420	     -9.55226232	     23.88880735	      0.00000000	      0.00000000	    -30.73361420	     -4.51079710	     -8.67984477	      8.07089595	    -13.02293291
      0.41500000	     -8.96976753	     -2.68321320	     -3.85868048	      0.81879278	      1.02458224	      0.59586304	     31.74052382	      6.33466118	     -6.89728296	      4.53213968	      0.00000000	      0.00000000	     -2.78799703	      7.62373850	    -17.54606181	     -1.42260579	     -9.70829946	     25.63018244	      0.00000000	      0.00000000	    -29.68191122	     -4.78799066	     -8.81853097	      7.76405397	    -12.83070661
      0.42000000	     -8.89801659	     -2.34363773	     -4.05419593	      0.83507844	      1.02285136	      0.59658810	     31.86151726	      6.18018971	     -6.76604159	      4.65401192	      0.00000000	      0.00000000	     -2.43884901	      7.76720380	    -17.20570675	     -1.22774429	     -9.87943223	     27.35567262	      0.00000000	      0.00000000	    -29.12236207	     -4.71647451	     -8.89085056	      7.46883777	    -12.85167882
      0.42500000	     -8.66919659	     -1.97704567	     -4.17485701	      0.85122481	      1.02134959	      0.59714964	     31.75066940	      5.97301670	     -6.71609112	      4.73501596	      0.00000000	      0.00000000	     -2.42449349	      7.79526351	    -17.01063185	     -0.98428540	    -10.02924944	     28.92043700	      0.00000000	      0.00000000	    -29.10313417	     -4.71237791	     -9.29035361	      7.11868448	    -12.77740399
      0.43000000	     -8.63303671	     -1.62096399	     -4.38232342	      0.86749245	      1.01898498	      0.59770585	     31.96720465	      5.78184111	     -6.39758843	      5.23349003	      0.00000000	      0.00000000	     -1.87205708	      7.98536427	    -16.52640427	     -0.73260329	    -10.23991969	     30.82846706	      0.00000000	      0.00000000	    -28.11580039	     -5.14449154	     -9.33543971	      6.75113756	    -12.39031034
      0.43500000	     -8.35473646	     -1.34552349	     -4.52006164	      0.88354073	      1.01673781	      0.59825993	     31.90943670	      5.60087477	     -6.05908962	      5.83328530	      0.00000000	      0.00000000	     -1.85450603	      8.07117299	    -16.30439099	     -0.59464884	    -10.37593328	     32.55148093	      0.00000000	      0.00000000	    -28.13141775	     -5.10467306	     -9.72490733	      6.54931385	    -12.39164861
      0.44000000	     -8.23834309	     -0.97513695	     -4.75274382	      0.89943327	      1.01400307	      0.59902109	     32.01978232	      5.43223087	     -5.43239150	      6.61977562	      0.00000000	      0.00000000	     -0.83101101	      8.01788343	    -15.73385588	     -0.40335740	    -10.79101564	     34.66616524	      0.00000000	      0.00000000	    -26.93555786	     -5.69752090	     -9.89339368	      6.17166485	    -12.27055193
      0.44500000	     -7.91501895	     -0.75429601	     -4.83728922	      0.91547349	      1.01171237	      0.59950950	     31.86252794	      5.26522419	     -5.08653314	      7.34589337	      0.00000000	      0.00000000	     -0.87630768	      8.09048703	    -15.45057940	     -0.35809407	    -10.87569588	     36.38300539	      0.00000000	      0.00000000	    -27.07393338	     -5.65124475	    -10.40979648	      6.00811563	    -12.18347874
      0.45000000	     -7.82807256	     -0.56902695	     -5.20159950	      0.93151488	      1.00832043	      0.60030364	     32.13371610	      5.27762911	     -4.51632444	      8.64053058	      0.00000000	      0.00000000	      0.11059658	      8.09251206	    -14.84095439	     -0.39081579	    -11.61787841	     38.55703435	      0.00000000	      0.00000000	    -26.00344112	     -6.16707392	    -10.52527752	      5.83479259	    -11.67910630
      0.45500000	     -7.44455037	     -0.39379334	     -5.19838639	      0.94762633	      1.00563805	      0.60048898	     31.84654198	      5.09769456	     -4.13577240	      9.52264441	      0.00000000	      0.00000000	      0.11758991	      8.12688978	    -14.51353396	     -0.41480322	    -11.58019196	     40.39705481	      0.00000000	      0.00000000	    -26.05009498	     -6.19895550	    -11.06728349	      5.71064162	    -11.57491814
      0.46000000	     -7.02920104	     -0.39393626	     -5.35851411	      0.96331550	      1.00248197	      0.60112166	     31.79886210	      5.17361852	     -3.88078783	     11.10307237	      0.00000000	      0.00000000	      0.89117810	      7.92502806	    -14.14764158	     -0.74808890	    -12.16628431	     42.68344502	      0.00000000	      0.00000000	    -24.95073221	     -6.72370014	    -11.69727934	      5.69317286	    -11.02972348
      0.46500000	     -6.63073366	     -0.34675208	     -5.39898068	      0.97929687	      0.99942791	      0.60133066	     31.51434707	      5.12659080	     -3.44006647	     12.32154752	      0.00000000	      0.00000000	      0.72087748	      7.92559537	    -13.78302893	     -0.91972188	    -12.13026018	     44.55984112	      0.00000000	      0.00000000	    -24.99663814	     -6.77768855	    -12.27954473	      5.71445758	    -10.93095248
      0.47000000	     -6.41029980	     -0.53884381	     -5.37717500	      0.99539815	      0.99566554	      0.60123748	     31.64446650	      5.33318829	     -3.68671892	     14.29074087	      0.00000000	      0.00000000	      0.32774948	      6.35479380	    -13.12860399	     -1.46489375	    -12.48913453	     46.93921848	      0.00000000	      0.00000000	    -23.62365219	     -7.78939629	    -12.56720378	      6.07613328	    -10.24094632
      0.47500000	     -6.06362808	     -0.84612824	     -5.46725109	      1.01137288	      0.99204486	      0.60155136	     31.35944151	      5.74620753	     -3.29886825	     15.54454136	      0.00000000	      0.00000000	     -1.26011961	      4.41322136	    -12.66733023	     -2.11605554	    -12.95612130	     49.07263428	      0.00000000	      0.00000000	    -23.08840903	     -8.48960235	    -13.10012534	      6.47859419	     -9.83499470
      0.48000000	     -5.63121718	     -0.87870286	     -5.54146872	      1.02731910	      0.98821434	      0.60163793	     31.20225892	      5.81675126	     -3.29352114	     17.31742813	      0.00000000	      0.00000000	     -2.89039299	      3.05941891	    -12.19818637	     -2.48295678	    -13.20342312	     51.29139895	      0.00000000	      0.00000000	    -22.29500757	     -8.93811633	    -13.71932571	      6.58386217	     -9.31585624
      0.48500000	     -5.27373229	     -1.26305917	     -5.50492872	      1.04310620	      0.98429649	      0.60194542	     30.93685530	      6.34723356	     -3.04917276	     18.76152069	      0.00000000	      0.00000000	     -4.54507659	      0.00883702	    -11.58438279	     -3.32818561	    -13.44255863	     53.59099118	      0.00000000	      0.00000000	    -21.64242193	     -9.35016998	    -14.25881342	      7.05095648	     -8.97110499
      0.49000000	     -4.81965356	     -1.41989402	     -5.55133091	      1.05839556	      0.98029327	      0.60190672	     30.87210499	      6.49899660	     -3.15502933	     20.85414234	      0.00000000	      0.00000000	     -4.78072969	     -1.41399955	    -10.97983477	     -3.80823614	    -13.65903358	     55.89515288	      0.00000000	      0.00000000	    -21.01146759	    -10.13995556	    -14.99647788	      7.27757366	     -8.20018122
      0.49500000	     -4.60703352	     -1.80180051	     -5.72054704	      1.07316517	      0.97587640	      0.60237574	     31.28730034	      6.99386523	     -2.97998105	     23.31606183	      0.00000000	      0.00000000	     -4.83439704	     -2.61584686	     -9.98028023	     -4.62634569	    -13.90436639	     58.46373143	      0.00000000	      0.00000000	    -20.11972992	    -11.00750924	    -15.58424945	      7.73842170	     -7.40837080
      0.50000000	     -4.35202344	     -2.22785586	     -5.89872470	      1.08744131	      0.97186803	      0.60287541	     31.78184001	      7.59312064	     -2.82796983	     26.05859571	      0.00000000	      0.00000000	     -5.48131231	     -4.99413161	     -8.95115174	     -5.47706170	    -14.19884452	     60.95641198	      0.00000000	      0.00000000	    -19.47765906	    -11.77815317	    -16.27211167	      8.20641306	     -6.57740104
      0.50500000	     -4.09279939	     -2.72213610	     -5.97408438	      1.10125961	      0.96775880	      0.60308906	     32.54046425	      8.01795226	     -3.16620310	     29.31539367	      0.00000000	      0.00000000	     -5.50921283	     -5.59015086	     -7.75551905	     -6.39131457	    -14.21082805	     63.66309875	      0.00000000	      0.00000000	    -18.83088707	    -12.72463125	    -17.02395316	      8.74268906	     -5.42503993
      0.51000000	     -3.85698447	     -2.99408286	     -6.10386011	      1.11492362	      0.96369994	      0.60371800	     33.37775651	      8.29462005	     -3.15313141	     32.64025370	      0.00000000	      0.00000000	     -5.60484059	     -6.42396229	     -6.42489975	     -7.10949471	    -14.23006241	     66.28137378	      0.00000000	      0.00000000	    -18.28109352	    -13.57449923	    -17.71296701	      8.97640531	     -4.60629252
      0.51500000	     -3.57039517	     -3.34219166	     -6.26277281	      1.12894259	      0.95988115	      0.60374885	     34.01111389	      8.64878585	     -3.09972967	     35.86143535	      0.00000000	      0.00000000	     -5.36908100	     -7.37486092	     -5.19785281	     -7.75011250	    -14.14181833	     68.76735669	      0.00000000	      0.00000000	    -17.68741221	    -14.50127666	    -18.48232141	      9.33692131	     -3.59667439
      0.52000000	     -3.13626759	     -3.78030870	     -6.37312849	      1.14248381	      0.95640482	      0.60420680	     34.36742278	      9.21927000	     -2.83355410	     38.96087554	      0.00000000	      0.00000000	     -4.49921819	     -8.29543010	     -4.05703176	     -8.42699957	    -13.78103825	     71.13149711	      0.00000000	      0.00000000	    -17.16919832	    -15.18961320	    -19.48001284	      9.70839503	     -2.71587861
      0.52500000	     -2.81821605	     -4.09713989	     -6.54232525	      1.15655827	      0.95292847	      0.60395599	     34.71969364	      9.59500512	     -2.75089725	     42.00495431	      0.00000000	      0.00000000	     -3.45769944	     -9.00961792	     -2.76560695	     -8.80362046	    -13.36897849	     73.47860884	      0.00000000	      0.00000000	    -16.54797766	    -15.87341173	    -20.24904943	     10.05389738	     -1.78525913
      0.53000000	     -2.37415446	     -4.55223788	     -6.58718537	      1.17061425	      0.94958193	      0.60358195	     34.77212202	     10.03487620	     -2.80378658	     44.82246436	      0.00000000	      0.00000000	     -2.50467670	     -9.58539061	     -1.61348912	     -9.23372305	    -12.67367147	     75.60789795	      0.00000000	      0.00000000	    -16.13261334	    -16.47838665	    -21.13771276	     10.58226717	     -0.97798252
      0.53500000	     -2.10005151	     -4.97951320	     -6.63303400	      1.18462154	      0.94636688	      0.60292311	     34.57473814	     10.47831773	     -2.71930686	     46.86795736	      0.00000000	      0.00000000	     -1.11016475	    -10.16809189	     -0.14521406	     -9.59031525	    -11.90242128	     77.79465721	      0.00000000	      0.00000000	    -15.36050112	    -17.13584892	    -21.87968929	     10.98843243	      0.04290467
      0.54000000	     -1.91185662	     -5.44160899	     -6.70292895	      1.19876847	      0.94308853	      0.60150582	     34.24160215	     10.88662229	     -2.66086966	     48.58522374	      0.00000000	      0.00000000	      0.38300164	    -10.44819603	      1.44313254	     -9.89817948	    -11.13530257	     79.97552685	      0.00000000	      0.00000000	    -14.65857976	    -17.51776021	    -22.50981482	     11.58373728	      1.15486082
      0.54500000	     -1.77957466	     -5.73790685	     -6.64255524	      1.21294589	      0.94079362	      0.60119774	     33.68754480	     11.13651922	     -2.64273873	     49.79109052	      0.00000000	      0.00000000	      1.77268219	    -10.50791642	      3.11344770	    -10.15009503	    -10.21410687	     81.79635870	      0.00000000	      0.00000000	    -14.13595525	    -17.68038285	    -23.03176182	     11.85390859	      2.20130416
      0.55000000	     -1.84031243	     -6.01572008	     -6.77419247	      1.22806485	      0.93903680	      0.60104127	     33.05449081	     11.41382538	     -2.48089540	     50.64439952	      0.00000000	      0.00000000	      3.37483966	     -9.80116437	      4.82910653	    -10.32588548	     -9.48500611	     83.32843309	      0.00000000	      0.00000000	    -13.29775564	    -17.54341213	    -23.20608943	     12.18119920	      3.22948207
      0.55500000	     -2.30016723	     -6.23978264	     -6.38435154	      1.24234528	      0.93678175	      0.60037015	     32.77921581	     11.42597752	     -2.84549121	     51.12208599	      0.00000000	      0.00000000	      4.72918342	     -9.60713896	      7.44936515	    -10.45686798	     -8.04940804	     85.12042085	      0.00000000	      0.00000000	    -12.76673054	    -17.31989396	    -22.92482686	     12.57622875	      3.75028877
      0.56000000	     -2.51478961	     -6.42216561	     -6.01688635	      1.25784658	      0.93533118	      0.60001870	     32.02343019	     11.35425450	     -3.26664707	     51.44770973	      0.00000000	      0.00000000	      6.20848228	     -9.29612654	      9.49554022	    -10.44387022	     -6.77682843	     86.38749135	      0.00000000	      0.00000000	    -12.33130058	    -16.87539359	    -22.70339048	     12.80786675	      4.27018991
      0.56500000	     -2.63207507	     -6.31286316	     -5.64928516	      1.27311611	      0.93417134	      0.59995549	     31.12264960	     11.10966189	     -3.45107469	     51.69360291	      0.00000000	      0.00000000	      7.55773234	     -9.57081163	     11.46717352	    -10.05116655	     -5.56783759	     87.43221383	      0.00000000	      0.00000000	    -11.90398535	    -16.87766516	    -22.60419214	     12.64648836	      4.75320338
      0.57000000	     -2.82037008	     -6.06846944	     -5.33278237	      1.28792274	      0.93265380	      0.60034884	     30.39650102	     10.83210050	     -3.29273570	     52.10156827	      0.00000000	      0.00000000	      9.21995438	     -9.03533796	     13.56871369	     -9.56759535	     -4.47817072	     88.58903111	      0.00000000	      0.00000000	    -10.73051881	    -15.85248746	    -22.34919771	     12.28566011	      4.92877056
      0.57500000	     -2.55747230	     -5.85352432	     -4.78293828	      1.30264234	      0.93233421	      0.60037600	     29.02460838	     10.43400559	     -3.52909200	     52.18373128	      0.00000000	      0.00000000	     10.38300229	     -9.32239442	     15.14870054	     -8.97264062	     -3.27522541	     89.43869599	      0.00000000	      0.00000000	    -10.34884857	    -15.98702971	    -22.62917203	     11.87412333	      5.32952486
      0.58000000	     -2.42293468	     -5.46076352	     -4.50010661	      1.31775404	      0.93212287	      0.60071230	     27.71823368	      9.95848574	     -3.39266436	     52.26490997	      0.00000000	      0.00000000	     12.07401508	     -8.72309244	     16.64671955	     -8.22299535	     -2.40288906	     89.96371667	      0.00000000	      0.00000000	     -9.74660669	    -15.27258002	    -22.67389297	     11.26158018	      5.45758004
      0.58500000	     -2.15010926	     -5.06243921	     -4.09598454	      1.33219661	      0.93223550	      0.60100307	     26.32157498	      9.39218438	     -3.56044876	     52.30505593	      0.00000000	      0.00000000	     13.01737361	     -8.82321853	     18.13850787	     -7.43593166	     -1.50499184	     90.48201371	      0.00000000	      0.00000000	     -9.43052226	    -15.10037265	    -22.96338118	     10.57183415	      5.89380214
      0.59000000	     -2.19391796	     -4.70537612	     -3.87471740	      1.34696468	      0.93215128	      0.60123110	     25.25834495	      8.84635734	     -3.67346938	     52.41335669	      0.00000000	      0.00000000	     14.48860162	     -7.76764746	     19.85669208	     -6.76582997	     -0.81795433	     90.90501925	      0.00000000	      0.00000000	     -8.40683098	    -14.00859446	    -22.78556595	      9.97954279	      6.12898705
      0.59500000	     -2.21799341	     -4.46025531	     -3.62765135	      1.36189012	      0.93268954	      0.60097683	     24.00572620	      8.42577305	     -3.88680891	     52.11107334	      0.00000000	      0.00000000	     15.04624455	     -7.74282385	     21.46141605	     -6.12071554	     -0.13385635	     91.08262449	      0.00000000	      0.00000000	     -8.30955447	    -13.84723240	    -22.71530792	      9.57120046	      6.48557818
      0.60000000	     -2.19633384	     -4.22510980	     -3.35243623	      1.37675494	      0.93369919	      0.60078640	     22.67687323	      7.97528720	     -3.97836890	     51.79434251	      0.00000000	      0.00000000	     16.09037296	     -6.56696145	     22.99685405	     -5.51549208	      0.53570139	     91.17152639	      0.00000000	      0.00000000	     -7.50182930	    -12.74815173	    -22.64589319	      9.18778893	      6.65560241
      0.60500000	     -2.42133728	     -3.86331470	     -3.24584017	      1.39223395	      0.93499771	      0.60106122	     21.45503998	      7.58552317	     -3.79876090	     51.11741942	      0.00000000	      0.00000000	     16.15365960	     -6.53604264	     24.57663177	     -4.89964632	      0.88292453	     90.82518244	      0.00000000	      0.00000000	     -7.26685412	    -12.86238211	    -22.20894390	      8.63936400	      6.93133271
      0.61000000	     -3.06547192	     -3.07249893	     -3.30597073	      1.40742863	      0.93558222	      0.60132694	     20.95648670	      6.67662125	     -3.64296572	     50.97300561	      0.00000000	      0.00000000	     16.69909596	     -6.21101956	     26.60935069	     -3.82927836	      0.96577556	     90.39838172	      0.00000000	      0.00000000	     -7.11508552	    -12.44469510	    -21.20645806	      7.57303843	      7.71082739
      0.61500000	     -3.35572743	     -2.53758979	     -3.29424479	      1.42250261	      0.93704421	      0.60155568	     19.88267169	      6.08164318	     -3.44525839	     50.35613610	      0.00000000	      0.00000000	     16.95406849	     -5.82140210	     28.18313425	     -3.07213967	      1.01331689	     89.83948113	      0.00000000	      0.00000000	     -6.57354385	    -12.41896358	    -20.70024528	      6.76399234	      8.09014111
      0.62000000	     -3.61795557	     -2.03213668	     -3.26501477	      1.43834764	      0.93893608	      0.60161732	     18.65912527	      5.42691047	     -3.41955918	     49.56933602	      0.00000000	      0.00000000	     17.07981342	     -5.28962554	     29.61575574	     -2.34399842	      1.08140178	     88.99592641	      0.00000000	      0.00000000	     -6.48804615	    -11.90499867	    -20.16440702	      6.01010651	      8.57407819
      0.62500000	     -3.83356209	     -1.77014757	     -3.07482440	      1.45429245	      0.94159669	      0.60136177	     17.16278559	      5.04219102	     -3.53568399	     48.30267107	      0.00000000	      0.00000000	     16.87673366	     -5.12798674	     30.90081871	     -1.83585803	      1.30813461	     88.08700932	      0.00000000	      0.00000000	     -6.43645416	    -11.90228771	    -19.61118572	      5.62103979	      8.79323493
      0.63000000	     -4.08918412	     -1.52022100	     -2.89585868	      1.47005153	      0.94455462	      0.60124355	     15.73217287	      4.65974760	     -3.66441492	     46.95604379	      0.00000000	      0.00000000	     16.54051387	     -4.88690922	     32.19075568	     -1.32426912	      1.50673071	     86.98651054	      0.00000000	      0.00000000	     -6.26331039	    -11.95641518	    -19.08139017	      5.22722051	      9.11358076
      0.63500000	     -4.26608960	     -1.36181506	     -2.69949997	      1.48575509	      0.94755772	      0.60117250	     14.28584416	      4.34115687	     -3.87914225	     45.68346382	      0.00000000	      0.00000000	     15.67931616	     -4.33060542	     33.30840392	     -0.91282966	      1.84009133	     85.73277478	      0.00000000	      0.00000000	     -6.21946880	    -11.95184479	    -18.72230283	      4.84338301	      9.70565021
      0.64000000	     -4.39261125	     -1.01118487	     -2.77452572	      1.50174505	      0.95098297	      0.60137381	     12.80747260	      3.87279389	     -3.88072107	     44.42856410	      0.00000000	      0.00000000	     14.65061443	     -3.91039633	     34.16602080	     -0.56543191	      1.65039953	     84.23639726	      0.00000000	      0.00000000	     -6.32912052	    -12.00587595	    -18.33946197	      4.21328363	     10.40256407
      0.64500000	     -4.48541529	     -0.60392270	     -2.73607848	      1.51776398	      0.95460062	      0.60126045	     11.23914415	      3.34934739	     -3.79980854	     43.02751565	      0.00000000	      0.00000000	     13.53640520	     -3.64588907	     34.93528700	     -0.01709522	      1.51598281	     82.68948359	      0.00000000	      0.00000000	     -5.57407695	    -12.18720366	    -18.00112470	      3.56341897	     10.92345208
      0.65000000	     -4.62453033	     -0.26238605	     -2.73563211	      1.53416498	      0.95835364	      0.60148293	      9.71444785	      2.93698961	     -3.67719035	     41.58640871	      0.00000000	      0.00000000	     12.31850762	     -3.41582141	     35.55887429	      0.41845804	      1.39775155	     80.89769191	      0.00000000	      0.00000000	     -5.00795349	    -12.24453950	    -17.59312783	      2.97536193	     11.42661651
      0.65500000	     -4.65827178	      0.12479636	     -2.68851286	      1.55039367	      0.96266443	      0.60141167	      8.06788891	      2.39899700	     -3.70737470	     39.96973995	      0.00000000	      0.00000000	     10.96934537	     -3.25549966	     36.03780081	      0.95890320	      1.25648021	     78.99816045	      0.00000000	      0.00000000	     -4.50212759	    -12.23711141	    -17.27354450	      2.32858484	     11.96139644
      0.66000000	     -4.54869860	      0.51712912	     -2.68427092	      1.56668609	      0.96708273	      0.60146459	      6.23306097	      1.90114246	     -3.72790632	     38.29502520	      0.00000000	      0.00000000	      9.37556084	     -3.12102579	     36.29902075	      1.36106850	      1.02799136	     76.99316894	      0.00000000	      0.00000000	     -4.13490468	    -12.15329116	    -17.19833584	      1.65019943	     12.40704651
      0.66500000	     -4.63252992	      0.90269703	     -2.56236675	      1.58374267	      0.97140291	      0.60122585	      4.58288741	      1.38471383	     -3.78175122	     36.60422866	      0.00000000	      0.00000000	      7.49315026	     -2.77810101	     36.53260182	      1.93256641	      1.08876334	     74.70001240	      0.00000000	      0.00000000	     -4.25105995	    -12.65494639	    -16.75749786	      1.03435299	     12.89275865
      0.67000000	     -4.67795313	      1.19319375	     -2.46257936	      1.60070314	      0.97591232	      0.60105743	      2.94148582	      0.92863962	     -3.93680033	     34.94047377	      0.00000000	      0.00000000	      5.36617600	     -2.23948912	     36.72818504	      2.30903940	      1.06523252	     72.39643764	      0.00000000	      0.00000000	     -4.24788938	    -12.94398649	    -16.42539700	      0.49881530	     13.27240920
      0.67500000	     -4.77442199	      1.61514729	     -2.28995104	      1.61781973	      0.98029751	      0.60118661	      1.35782853	      0.40254500	     -4.09339508	     33.19972558	      0.00000000	      0.00000000	      3.20598905	     -1.79201437	     36.84363423	      2.84013464	      1.01817769	     69.91268187	      0.00000000	      0.00000000	     -4.27974384	    -13.23947607	    -15.99072516	     -0.20474246	     13.56708157
      0.68000000	     -4.69830459	      1.95895312	     -2.06703695	      1.63490860	      0.98495266	      0.60066672	     -0.41931292	     -0.11123937	     -4.52151854	     31.39977555	      0.00000000	      0.00000000	      0.61378682	     -1.36613474	     36.71339300	      3.38148923	      1.09095773	     67.28947970	      0.00000000	      0.00000000	     -4.30256101	    -13.44823763	    -15.77966182	     -0.77153793	     13.87130330
      0.68500000	     -4.67031554	      2.36901889	     -1.96146735	      1.65233624	      0.98949633	      0.60043345	     -2.18334251	     -0.60799121	     -4.54785496	     29.50937226	      0.00000000	      0.00000000	     -1.89662463	     -1.00817256	     36.50866679	      3.90040159	      0.97075993	     64.53492016	      0.00000000	      0.00000000	     -4.41173744	    -13.58731164	    -15.41880701	     -1.38806658	     14.11782379
      0.69000000	     -4.53881325	      3.05419049	     -1.92247939	      1.67044028	      0.99411832	      0.60006661	     -4.03619700	     -1.48731997	     -4.91309777	     27.64879972	      0.00000000	      0.00000000	     -4.52275644	     -0.54135549	     35.95857858	      4.68877173	      0.78943289	     61.48003333	      0.00000000	      0.00000000	     -4.44435976	    -13.77322900	    -15.12500046	     -2.37134920	     14.31324119
      0.69500000	     -4.48080713	      3.62082565	     -1.86035366	      1.68795096	      0.99863837	      0.59996228	     -5.68781650	     -2.22856712	     -5.34245239	     25.99361214	      0.00000000	      0.00000000	     -7.14344883	      0.15204589	     35.50468604	      5.30222096	      0.65352710	     58.35815468	      0.00000000	      0.00000000	     -4.80527263	    -13.71060287	    -14.84883257	     -3.23947140	     14.59610774
      0.70000000	     -4.47745883	      4.13431878	     -1.72019088	      1.70567146	      1.00288208	      0.60014838	     -7.28009370	     -2.79931734	     -5.69146223	     24.29622832	      0.00000000	      0.00000000	     -9.80043201	      0.67241286	     35.03064689	      5.82094266	      0.46341669	     55.15759511	      0.00000000	      0.00000000	     -5.12509878	    -13.76959384	    -14.44698531	     -4.05625588	     14.63652557
      0.70500000	     -4.54032977	      4.63599598	     -1.55922353	      1.72320257	      1.00682736	      0.60020428	     -8.79132469	     -3.33392115	     -5.92041331	     22.61393956	      0.00000000	      0.00000000	    -12.25592537	      1.12593859	     34.59219400	      6.36738461	      0.43837828	     51.90992824	      0.00000000	      0.00000000	     -5.46566438	    -13.43336637	    -14.01353810	     -4.86332741	     14.73794690
      0.71000000	     -4.85858101	      5.20596743	     -1.45134362	      1.74116673	      1.01034234	      0.60056146	     -9.92256138	     -3.91441576	     -6.15070698	     21.12999094	      0.00000000	      0.00000000	    -14.88738461	      1.11594059	     34.28688890	      6.87922113	      0.23059234	     48.40732685	      0.00000000	      0.00000000	     -6.03387789	    -13.00833673	    -13.22618265	     -5.79755299	     14.79353287
      0.71500000	     -4.95221304	      5.58841745	     -1.30044955	      1.75898288	      1.01390913	      0.60049560	    -11.28075152	     -4.31393245	     -6.36577202	     19.67861133	      0.00000000	      0.00000000	    -17.36962600	      1.58372772	     33.73838466	      7.29919848	      0.27079577	     44.97043575	      0.00000000	      0.00000000	     -6.55657444	    -12.55993692	    -12.68540911	     -6.47424947	     15.13058999
      0.72000000	     -5.11323374	      5.89253779	     -1.10834157	      1.77653401	      1.01717046	      0.60028528	    -12.35819649	     -4.60930911	     -6.63116229	     18.64167206	      0.00000000	      0.00000000	    -19.20330027	      1.71001084	     33.23538592	      7.66036721	      0.27572116	     41.50101713	      0.00000000	      0.00000000	     -6.97046268	    -12.18614892	    -12.11803648	     -7.05623860	     15.10481205
      0.72500000	     -5.12008142	      6.17904748	     -0.90713006	      1.79421453	      1.02027960	      0.60015026	    -13.61603384	     -4.89225635	     -7.03085393	     17.58712631	      0.00000000	      0.00000000	    -21.23198808	      1.98539432	     32.59587484	      7.93186462	      0.29539886	     38.11194694	      0.00000000	      0.00000000	     -7.55803757	    -11.05995706	    -11.80124844	     -7.55914395	     14.78945725
      0.73000000	     -5.31012106	      6.29691853	     -0.75293074	      1.81174389	      1.02299219	      0.60023245	    -14.53908356	     -4.93725722	     -7.19483284	     16.72669798	      0.00000000	      0.00000000	    -22.86418205	      1.80820530	     32.11227948	      8.05974330	      0.40862232	     34.77077621	      0.00000000	      0.00000000	     -8.02676037	    -10.17426960	    -11.29344378	     -7.94492337	     14.97084836
      0.73500000	     -5.29067848	      6.46675091	     -0.54010401	      1.82927727	      1.02571068	      0.60032187	    -15.67374424	     -4.98883479	     -7.41143664	     15.96870351	      0.00000000	      0.00000000	    -24.25662626	      1.47167883	     31.30112639	      8.24308786	      0.33268111	     31.24829405	      0.00000000	      0.00000000	     -8.29292829	     -9.24923972	    -10.98573303	     -8.36708985	     14.89144909
      0.74000000	     -5.68672483	      6.35333043	     -0.31462790	      1.84686421	      1.02753898	      0.60040521	    -16.25408137	     -4.73631437	     -7.47031676	     15.30561293	      0.00000000	      0.00000000	    -25.89451057	      1.03821016	     31.19074904	      8.07006616	      0.34914325	     28.23476884	      0.00000000	      0.00000000	     -8.72454051	     -7.97190543	    -10.14287269	     -8.43892125	     14.67192417
      0.74500000	     -5.85232801	      6.32800766	     -0.02103538	      1.86446726	      1.02941527	      0.60031876	    -17.03885633	     -4.57946967	     -7.69463465	     14.81771893	      0.00000000	      0.00000000	    -27.32752811	      0.81990594	     30.65980353	      8.08401045	      0.44814162	     25.05157997	      0.00000000	      0.00000000	     -8.83629889	     -6.54647271	     -9.63261306	     -8.64682248	     14.61479705
      0.75000000	     -5.80472839	      6.26966918	      0.14685941	      1.88197378	      1.03141453	      0.60041580	    -17.94774328	     -4.41998166	     -7.97166502	     14.39325257	      0.00000000	      0.00000000	    -29.23614620	      0.53238157	     29.88216207	      7.98070760	      0.32738889	     21.89111907	      0.00000000	      0.00000000	     -9.03206054	     -4.92737339	     -9.41456740	     -8.80202462	     14.53120014
      0.75500000	     -5.96546141	      6.11310331	      0.30130494	      1.89922614	      1.03264594	      0.60056087	    -18.40417737	     -4.17567987	     -7.88852408	     14.49127167	      0.00000000	      0.00000000	    -30.45318990	      0.09671727	     29.41893393	      7.80203173	      0.26699392	     18.95966036	      0.00000000	      0.00000000	     -9.13786854	     -3.52926888	     -8.95178350	     -8.82954934	     14.36670897
      0.76000000	     -6.01655049	      6.01553133	      0.45314790	      1.91636361	      1.03389839	      0.60060868	    -18.89856399	     -4.00672649	     -7.85205910	     14.76912147	      0.00000000	      0.00000000	    -31.07764974	     -0.27165709	     28.85369997	      7.64889424	     -0.02097479	     16.16750612	      0.00000000	      0.00000000	     -9.09188002	     -2.00302346	     -8.70871471	     -8.96247741	     14.39430985
      0.76500000	     -6.28456488	      5.66500888	      0.77918240	      1.93341100	      1.03443854	      0.60046564	    -19.05518106	     -3.52673156	     -7.75810549	     15.30857147	      0.00000000	      0.00000000	    -31.21955638	     -0.47783165	     28.60666414	      7.31347575	     -0.13522177	     13.63391079	      0.00000000	      0.00000000	     -8.88379221	     -0.12831948	     -8.13197998	     -8.73878098	     14.04375189
      0.77000000	     -6.51783441	      5.35859528	      1.01048502	      1.95023896	      1.03471481	      0.60033872	    -19.12562854	     -3.13757060	     -7.33947152	     16.08454730	      0.00000000	      0.00000000	    -31.02950916	     -0.51126546	     28.36882219	      7.08335092	     -0.42300676	     11.25904293	      0.00000000	      0.00000000	     -8.85118817	      0.65558461	     -7.68496422	     -8.58821656	     13.71868823
      0.77500000	     -6.62188260	      5.20802887	      1.28458575	      1.96715028	      1.03486890	      0.60001338	    -19.34216732	     -2.87603814	     -7.15212263	     16.96870264	      0.00000000	      0.00000000	    -30.15721707	     -0.81503859	     28.05340093	      6.96357814	     -1.14825847	      9.07322657	      0.00000000	      0.00000000	     -9.02433212	      2.50719105	     -7.32372404	     -8.55887505	     13.29780716
      0.78000000	     -6.77674662	      4.96917113	      1.46961507	      1.98409764	      1.03479072	      0.59999245	    -19.38267114	     -2.53982362	     -6.61827433	     17.98362877	      0.00000000	      0.00000000	    -29.45709844	     -0.81398555	     27.80969959	      6.71163737	     -2.02622183	      7.12120522	      0.00000000	      0.00000000	     -8.74857824	      4.47523770	     -7.01044554	     -8.46831576	     13.07500608
      0.78500000	     -6.88322922	      4.59266938	      1.79568456	      2.00063369	      1.03437944	      0.59917122	    -19.27195405	     -2.11067702	     -6.43532162	     19.30730952	      0.00000000	      0.00000000	    -29.10911330	     -0.74801252	     27.63589497	      6.52430175	     -2.15429464	      5.53782752	      0.00000000	      0.00000000	     -8.18671405	      4.85557249	     -6.73101155	     -8.16301741	     12.78462146
      0.79000000	     -6.99999475	      4.33212839	      2.08257145	      2.01714884	      1.03348206	      0.59880873	    -19.16330370	     -1.76527344	     -6.20637643	     20.69971531	      0.00000000	      0.00000000	    -28.03871635	     -0.76470673	     27.54321307	      6.39273451	     -2.62330187	      4.13668319	      0.00000000	      0.00000000	     -8.11440826	      6.17143390	     -6.48046508	     -8.01790925	     12.23762770
      0.79500000	     -7.15476000	      4.05243925	      2.38741670	      2.03369056	      1.03265438	      0.59796471	    -18.88267835	     -1.49939308	     -6.17250522	     22.23279875	      0.00000000	      0.00000000	    -27.47833128	     -0.47740908	     27.52202976	      6.31096260	     -3.29478738	      2.91645933	      0.00000000	      0.00000000	     -7.94353561	      7.01825895	     -6.16636492	     -7.77728510	     11.72938511
      0.80000000	     -7.34993124	      3.73595364	      2.63210761	      2.05009436	      1.03128212	      0.59743161	    -18.48114943	     -1.13107158	     -5.89152640	     23.82139237	      0.00000000	      0.00000000	    -26.93424803	     -0.53874065	     27.62363039	      6.13803779	     -3.82992953	      1.99464100	      0.00000000	      0.00000000	     -7.53017952	      7.76617360	     -5.79893347	     -7.52335759	     11.44167284
      0.80500000	     -7.28109190	      3.42097740	      2.93163744	      2.06626766	      1.03008550	      0.59641723	    -18.25674991	     -0.89065061	     -6.17554071	     25.58386017	      0.00000000	      0.00000000	    -26.38978777	     -0.34986271	     27.52704976	      6.07090542	     -4.33081008	      1.34533384	      0.00000000	      0.00000000	     -7.06560191	      7.97039598	     -5.84519127	     -7.21287680	     10.88972638
      0.81000000	     -7.33878654	      2.97443423	      3.26963681	      2.08235582	      1.02845798	      0.59549112	    -17.82353983	     -0.44932243	     -6.12846696	     27.39152483	      0.00000000	      0.00000000	    -25.83517974	     -0.08815658	     27.69373421	      5.84415985	     -4.62830808	      1.00726409	      0.00000000	      0.00000000	     -7.20383404	      8.29085176	     -5.69646675	     -6.78041009	     10.37241791
      0.81500000	     -7.35641322	      2.76689886	      3.46215017	      2.09832745	      1.02666426	      0.59472664	    -17.36314033	     -0.32832870	     -6.25303127	     29.28053258	      0.00000000	      0.00000000	    -25.21665625	     -0.13833236	     27.82690214	      5.79146498	     -5.20703829	      0.89839062	      0.00000000	      0.00000000	     -6.77045256	      8.33754597	     -5.67309450	     -6.57921253	      9.94386772
      0.82000000	     -7.16403019	      2.29598387	      3.87784708	      2.11382911	      1.02483097	      0.59360214	    -17.00593601	      0.09775143	     -6.67401270	     31.24388313	      0.00000000	      0.00000000	    -24.63053319	      0.01751462	     27.87825596	      5.59077063	     -5.22919002	      1.10547753	      0.00000000	      0.00000000	     -6.20331061	      8.11035518	     -5.89218045	     -6.04198651	      9.46344712
      0.82500000	     -7.24832401	      1.97639931	      4.05904068	      2.12970442	      1.02250780	      0.59271844	    -16.34068928	      0.25371750	     -6.88133734	     33.19910871	      0.00000000	      0.00000000	    -24.17188574	      0.02753994	     28.11515371	      5.44562204	     -5.34192978	      1.32209757	      0.00000000	      0.00000000	     -5.98941750	      7.71498174	     -5.70859956	     -5.69051843	      8.98158360
      0.83000000	     -7.29086471	      1.67490793	      4.40724058	      2.14542362	      1.01999471	      0.59158748	    -15.66398366	      0.37579256	     -7.34710479	     35.25686733	      0.00000000	      0.00000000	    -23.52842430	      0.27121696	     28.40151227	      5.38521801	     -5.27937188	      1.78592259	      0.00000000	      0.00000000	     -5.52628231	      7.39717120	     -5.65204527	     -5.39285363	      8.40978761
      0.83500000	     -7.02360863	      1.42215593	      4.64733946	      2.16111840	      1.01785268	      0.59086026	    -15.38905737	      0.55260272	     -7.45710563	     36.91356393	      0.00000000	      0.00000000	    -23.58703108	      0.41478111	     28.29252553	      5.23748074	     -5.16789565	      2.34814331	      0.00000000	      0.00000000	     -5.53760531	      7.32401372	     -6.04154308	     -5.20130552	      8.27332181
      0.84000000	     -7.15689856	      1.24278054	      5.02066014	      2.17663395	      1.01470633	      0.58990556	    -14.49439236	      0.46070619	     -8.33747600	     39.13857381	      0.00000000	      0.00000000	    -22.62488510	      0.33185427	     28.87383177	      5.24648085	     -5.28909432	      3.60462199	      0.00000000	      0.00000000	     -4.86991837	      6.82530987	     -5.79026898	     -4.97471739	      7.30197185
      0.84500000	     -7.14638081	      1.01522276	      5.38355550	      2.19209574	      1.01166878	      0.58890129	    -13.82774369	      0.56442471	     -8.59771774	     40.99686067	      0.00000000	      0.00000000	    -21.77233058	      0.33880383	     29.18224997	      5.18700832	     -4.90059888	      4.73924076	      0.00000000	      0.00000000	     -4.54477449	      6.42887435	     -5.83790642	     -4.72206188	      6.66875879
      0.85000000	     -6.81025696	      0.83536321	      5.46827964	      2.20754548	      1.00914612	      0.58863178	    -13.47674554	      0.55362749	     -8.76717791	     42.70725646	      0.00000000	      0.00000000	    -21.73214670	      0.42060717	     28.97627340	      4.98667148	     -4.69007600	      5.60350600	      0.00000000	      0.00000000	     -4.53519324	      6.38353771	     -6.30960141	     -4.57040453	      6.55359081
      0.85500000	     -6.77716573	      0.94008891	      5.77966175	      2.22306824	      1.00576143	      0.58762672	    -12.74244725	      0.13196314	     -9.40507112	     44.86264402	      0.00000000	      0.00000000	    -20.26027790	      0.33970365	     29.30796659	      5.25964421	     -4.58343702	      7.25483416	      0.00000000	      0.00000000	     -4.11083011	      5.67184911	     -6.34659984	     -4.69731945	      5.52124492
      0.86000000	     -6.59848363	      1.02163131	      6.00335377	      2.23844792	      1.00263414	      0.58721477	    -12.17468558	     -0.26004395	     -9.97402912	     46.81184232	      0.00000000	      0.00000000	    -19.22180846	      0.24824282	     29.40205887	      5.32780425	     -4.26799838	      8.85178109	      0.00000000	      0.00000000	     -4.76999395	      4.97784883	     -6.63871460	     -4.80209329	      4.87728743
      0.86500000	     -6.21789561	      1.10396195	      6.19989830	      2.25370009	      0.99964137	      0.58666772	    -11.75456159	     -0.70971107	    -10.68062441	     48.77527304	      0.00000000	      0.00000000	    -18.46875164	     -0.00168515	     29.25859512	      5.39057260	     -4.25850059	     10.34336922	      0.00000000	      0.00000000	     -5.86694051	      4.75010907	     -7.18143777	     -4.90651833	      4.63441198
      0.87000000	     -5.97661221	      1.42760320	      6.16303693	      2.26883282	      0.99607259	      0.58663446	    -11.07960855	     -1.34389516	    -10.82087142	     50.99986606	      0.00000000	      0.00000000	    -17.04859130	     -0.60661192	     29.02916344	      5.73205919	     -4.37000981	     11.44254035	      0.00000000	      0.00000000	     -7.67454894	      3.12036929	     -7.61131518	     -5.30897497	      3.87693564
      0.87500000	     -5.34504060	      1.68112790	      6.28653273	      2.28409298	      0.99297444	      0.58595036	    -10.91253691	     -2.06455904	    -11.46176541	     52.91000252	      0.00000000	      0.00000000	    -16.29259182	     -0.60060250	     28.47846543	      6.11041374	     -4.02095018	     12.81448173	      0.00000000	      0.00000000	     -9.80675776	      0.34440056	     -8.48497717	     -5.50163209	      3.38333486
      0.88000000	     -5.02811129	      1.98090889	      6.26470606	      2.29904839	      0.98935257	      0.58599162	    -10.21878028	     -2.83919112	    -11.96708681	     55.12509729	      0.00000000	      0.00000000	    -15.38017451	     -1.45804064	     28.38777488	      6.39631212	     -4.06475951	     14.39416104	      0.00000000	      0.00000000	    -11.23521242	     -1.46835182	     -9.04108222	     -5.87827852	      2.72622917
      0.88500000	     -4.62175355	      2.39240740	      6.31592611	      2.31367737	      0.98594442	      0.58584739	     -9.53604783	     -3.65938722	    -12.20387370	     57.36365134	      0.00000000	      0.00000000	    -14.59753049	     -2.08089492	     28.32219874	      6.83522708	     -4.14157864	     16.26607953	      0.00000000	      0.00000000	    -12.11970436	     -3.55351434	     -9.78509135	     -6.33793705	      2.08894837
      0.89000000	     -4.32340534	      2.85695025	      6.51972471	      2.32767911	      0.98247014	      0.58535288	     -8.66983879	     -4.66838123	    -12.78680844	     59.62306607	      0.00000000	      0.00000000	    -13.99984033	     -2.82777734	     28.49741817	      7.49092386	     -3.79540453	     18.33676248	      0.00000000	      0.00000000	    -13.27572346	     -6.16517406	    -10.47178927	     -6.81042633	      1.48707947
      0.89500000	     -3.89128878	      3.36193705	      6.58326121	      2.34123251	      0.97902239	      0.58509276	     -7.79984633	     -5.70284492	    -13.09160590	     62.02141208	      0.00000000	      0.00000000	    -13.17407312	     -3.55093908	     28.76069123	      7.99570556	     -3.59273959	     20.99995505	      0.00000000	      0.00000000	    -12.89585099	     -7.48599354	    -11.42750212	     -7.32614848	      0.84577384
      0.90000000	     -3.73303792	      3.80832276	      6.76689359	      2.35443493	      0.97516584	      0.58466915	     -6.46914098	     -6.61219486	    -13.25297876	     64.54255921	      0.00000000	      0.00000000	    -12.51805472	     -4.38513097	     29.50695246	      8.59282708	     -3.16527017	     24.09279939	      0.00000000	      0.00000000	    -12.08315361	     -9.13272837	    -12.12392633	     -7.78836937	     -0.11920506
      0.90500000	     -3.43340378	      4.16931145	      6.88730526	      2.36753300	      0.97180322	      0.58430265	     -5.27893217	     -7.37421132	    -13.27014279	     66.85203917	      0.00000000	      0.00000000	    -11.91100546	     -5.20844218	     30.21242972	      9.08102882	     -2.77722247	     27.56546082	      0.00000000	      0.00000000	    -11.00291602	    -10.83360118	    -12.95681803	     -8.15550419	     -0.99170097
      0.91000000	     -3.23852902	      4.43844384	      7.01262501	      2.38037318	      0.96805723	      0.58367292	     -3.78437040	     -8.09024858	    -13.20439769	     69.31769264	      0.00000000	      0.00000000	    -11.35971773	     -5.96513134	     31.12496909	      9.40127023	     -2.55809850	     31.24760461	      0.00000000	      0.00000000	     -9.55421849	    -12.11559778	    -13.66141948	     -8.30827000	     -1.79846365
      0.91500000	     -2.78310890	      4.67013158	      7.03508936	      2.39327784	      0.96478525	      0.58333591	     -2.57907820	     -8.56719386	    -12.91242966	     71.52204849	      0.00000000	      0.00000000	    -10.76613091	     -7.01957001	     31.61321475	      9.60956252	     -2.49622753	     34.71105936	      0.00000000	      0.00000000	     -8.02637110	    -13.41878605	    -14.67759906	     -8.43350918	     -2.47647181
      0.92000000	     -2.36583927	      5.01695975	      7.04650784	      2.40624994	      0.96188490	      0.58321211	     -1.33410098	     -9.11538294	    -12.49132202	     73.58450147	      0.00000000	      0.00000000	    -10.15549553	     -7.84487973	     31.77487982	     10.02387666	     -2.20081642	     37.52513799	      0.00000000	      0.00000000	     -6.62693950	    -14.51181023	    -15.52486990	     -8.59240385	     -3.16013279
      0.92500000	     -1.80764631	      5.26289002	      7.15623894	      2.41917501	      0.95958339	      0.58360802	     -0.21647021	     -9.37412321	    -12.09224690	     75.44385167	      0.00000000	      0.00000000	     -9.69866746	     -8.65219506	     31.53583926	     10.37967316	     -1.75108908	     39.97327795	      0.00000000	      0.00000000	     -5.32760648	    -15.28747446	    -16.63700092	     -8.76454676	     -3.83079770
      0.93000000	     -1.53585558	      5.40468271	      7.04986426	      2.43279091	      0.95702470	      0.58443275	      1.27852730	     -9.38306017	    -11.21489308	     77.14551018	      0.00000000	      0.00000000	     -9.03524925	     -9.42726130	     31.47534350	     10.47544184	     -1.50369714	     42.26944231	      0.00000000	      0.00000000	     -3.78582153	    -15.80533217	    -17.14176175	     -8.84672511	     -4.44776706
      0.93500000	     -1.25164920	      5.76701859	      7.20043734	      2.44651758	      0.95549700	      0.58437812	      2.55376968	     -9.86958244	    -10.90191968	     78.58023104	      0.00000000	      0.00000000	     -8.74847974	     -9.90871191	     30.86722745	     10.97263504	     -1.07003504	     43.66479707	      0.00000000	      0.00000000	     -2.37015226	    -16.02462967	    -17.81261340	     -9.12831238	     -5.15122302
      0.94000000	     -1.26521097	      6.09926837	      7.07411040	      2.46072369	      0.95438462	      0.58511791	      4.30051796	    -10.14149684	     -9.99084080	     79.94639898	      0.00000000	      0.00000000	     -8.12419806	    -10.35640950	     30.30237298	     11.16781541	     -1.14000832	     44.50982890	      0.00000000	      0.00000000	     -1.10088101	    -15.88577564	    -17.94610718	     -9.47146001	     -5.83601635
      0.94500000	     -1.46373637	      6.24665501	      6.86739860	      2.47488125	      0.95347732	      0.58572260	      6.29570175	    -10.25283577	     -9.06347477	     81.08723330	      0.00000000	      0.00000000	     -7.86732149	    -10.75250557	     29.76654280	     11.19358963	     -1.17623192	     45.05574952	      0.00000000	      0.00000000	      0.29188128	    -15.44508498	    -17.82689853	     -9.71534574	     -6.18151228
      0.95000000	     -1.61680233	      6.35111518	      6.51491307	      2.48921675	      0.95369504	      0.58645846	      8.20881022	    -10.15572427	     -7.85822609	     81.97587524	      0.00000000	      0.00000000	     -7.38044010	    -10.88950115	     28.89269184	     11.05620960	     -1.47994759	     45.04268560	      0.00000000	      0.00000000	      1.31617915	    -15.42529772	    -17.73275938	     -9.78304218	     -6.58189637
      0.95500000	     -1.66687424	      6.36011817	      6.04943985	      2.50388824	      0.95389538	      0.58683984	     10.01345991	    -10.04081605	     -6.79085145	     82.62193635	      0.00000000	      0.00000000	     -7.21065781	    -10.90944307	     27.92698242	     10.76547580	     -1.83988218	     45.13795296	      0.00000000	      0.00000000	      2.47280627	    -15.18774468	    -17.59303708	     -9.71300815	     -6.86522053
      0.96000000	     -1.47638505	      6.00800015	      5.70245716	      2.51863226	      0.95445211	      0.58692507	     11.42043777	     -9.49249579	     -5.98610370	     83.12722509	      0.00000000	      0.00000000	     -6.48689274	    -10.63739737	     26.68924616	     10.15483636	     -1.85790566	     45.34434053	      0.00000000	      0.00000000	      4.44650644	    -13.86166997	    -17.62905896	     -9.19860346	     -6.85934074
      0.96500000	     -1.18297538	      5.77171702	      5.32076266	      2.53297487	      0.95527520	      0.58741995	     12.67452254	     -9.00365545	     -5.19338707	     83.43698380	      0.00000000	      0.00000000	     -6.31379478	    -10.64455107	     25.30609817	      9.61228454	     -2.17808855	     45.33587919	      0.00000000	      0.00000000	      5.35842925	    -13.83400210	    -17.82828578	     -8.77633543	     -7.29518840
      0.97000000	     -0.84679482	      5.49846252	      4.82298322	      2.54706178	      0.95637114	      0.58821731	     13.94923774	     -8.38891966	     -4.36883015	     83.62773949	      0.00000000	      0.00000000	     -5.97996996	    -10.59228831	     23.84294655	      8.95032874	     -2.65737018	     45.24552867	      0.00000000	      0.00000000	      6.41161536	    -13.58484976	    -18.17864277	     -8.35722180	     -7.49455534
      0.97500000	     -0.66581995	      5.20634866	      4.37041240	      2.56091629	      0.95725403	      0.58880863	     15.43011527	     -7.72442978	     -3.44429338	     83.80862082	      0.00000000	      0.00000000	     -5.45239024	    -10.06854188	     22.49044802	      8.28976445	     -2.90079158	     45.10247468	      0.00000000	      0.00000000	      8.10678141	    -11.57073843	    -18.26733941	     -7.91998010	     -7.59119818
      0.98000000	     -0.44269639	      5.04378797	      3.89617229	      2.57485864	      0.95853442	      0.58953592	     16.82481442	     -7.16329222	     -2.59909544	     83.85716154	      0.00000000	      0.00000000	     -5.14719548	     -9.89586728	     21.03830454	      7.78300631	     -3.46844481	     44.74860347	      0.00000000	      0.00000000	      8.62526639	    -11.43621839	    -18.45509159	     -7.60205365	     -7.95733915
      0.98500000	     -0.26557935	      4.85949806	      3.41964570	      2.58864184	      0.96000507	      0.59049007	     18.17131304	     -6.55758527	     -1.79821020	     83.66608496	      0.00000000	      0.00000000	     -5.01131051	     -9.58887129	     19.63936139	      7.29044716	     -3.93449088	     44.38518504	      0.00000000	      0.00000000	      9.27592173	    -11.09411771	    -18.55178601	     -7.29579356	     -8.20622364
      0.99000000	     -0.46640787	      4.64252549	      2.85874042	      2.60347894	      0.96177170	      0.59135025	     19.76603749	     -5.92484538	     -1.01216022	     83.29071579	      0.00000000	      0.00000000	     -4.60185015	     -9.59627638	     18.38655465	      6.76216580	     -4.56142827	     43.58974079	      0.00000000	      0.00000000	      9.74274759	    -10.51773785	    -18.05259713	     -6.99889459	     -8.31909385
      0.99500000	     -0.80555159	      4.13867449	      2.71181438	      2.61824179	      0.96342812	      0.59218660	     21.27392055	     -5.03170939	     -0.73053032	     82.54380177	      0.00000000	      0.00000000	     -4.15350562	     -9.38289690	     17.42576397	      5.96139234	     -4.85280114	     43.05356384	      0.00000000	      0.00000000	     10.53581446	     -9.33517939	    -17.37257324	     -6.39198986	     -8.43787565
      1.00000000	     -1.00718807	      3.94981999	      2.37495380	      2.63290544	      0.96561545	      0.59273582	     22.66471314	     -4.49893257	     -0.25754930	     81.72394732	      0.00000000	      0.00000000	     -4.06081493	     -9.35619213	     16.20234451	      5.61651627	     -5.11959575	     42.21509845	      0.00000000	      0.00000000	     10.48875285	     -9.05427386	    -16.94193197	     -6.04945383	     -8.73849888
      1.00500000	     -1.23474532	      3.65280139	      2.10069023	      2.64775920	      0.96815566	      0.59345740	     23.93559540	     -3.85453672	      0.06754603	     80.75849044	      0.00000000	      0.00000000	     -3.84484169	     -9.30124586	     14.96395834	      5.05861863	     -5.54792678	     41.31005416	      0.00000000	      0.00000000	     10.20912502	     -8.22938574	    -16.38795995	     -5.58760278	     -9.13825878
      1.01000000	     -1.42126799	      3.47352444	      1.91392995	      2.66229468	      0.97094351	      0.59397435	     25.13567882	     -3.40974017	      0.23408997	     79.65389646	      0.00000000	      0.00000000	     -3.72128866	     -9.34968667	     13.68188126	      4.77975535	     -5.71268336	     40.28333644	      0.00000000	      0.00000000	      9.97010007	     -7.88376901	    -15.93823995	     -5.20314670	     -9.54293289
      1.01500000	     -1.50119161	      3.31562633	      1.70102342	      2.67691543	      0.97410579	      0.59473675	     26.14736484	     -3.00027580	      0.31012429	     78.27800858	      0.00000000	      0.00000000	     -3.30996601	     -9.79583746	     12.25146540	      4.43608893	     -6.05814729	     39.15000394	      0.00000000	      0.00000000	      9.31239374	     -7.16571034	    -15.60501487	     -4.88395345	    -10.14448009
      1.02000000	     -1.79725022	      3.10782695	      1.63440687	      2.69145953	      0.97725400	      0.59525032	     27.28168696	     -2.66032444	      0.29652890	     76.84618385	      0.00000000	      0.00000000	     -3.16972796	     -9.86968356	     11.08738131	      4.15573214	     -6.05534576	     37.97169441	      0.00000000	      0.00000000	      8.78328088	     -6.80434852	    -15.07493429	     -4.47093640	    -10.54569553
      1.02500000	     -1.81480118	      3.00529582	      1.39201672	      2.70663280	      0.98069373	      0.59592630	     27.95161414	     -2.41487060	      0.27420146	     75.18874779	      0.00000000	      0.00000000	     -3.30873574	    -10.04553559	      9.54355547	      3.91594302	     -6.27256485	     36.70797288	      0.00000000	      0.00000000	      7.77263893	     -6.09770456	    -14.76423084	     -4.21818165	    -11.11102553
      1.03000000	     -1.73612561	      2.87483385	      1.34418547	      2.72130678	      0.98453265	      0.59627986	     28.39595341	     -2.25456940	      0.06263795	     73.35561892	      0.00000000	      0.00000000	     -3.07124889	    -10.17786698	      7.96309137	      3.70652073	     -6.18656953	     35.48468213	      0.00000000	      0.00000000	      6.57926294	     -5.48183634	    -14.65621193	     -3.86650893	    -11.53984462
      1.03500000	     -1.86526173	      2.73174671	      1.24773834	      2.73634687	      0.98832309	      0.59658225	     28.97129256	     -2.04268698	     -0.13337274	     71.36964745	      0.00000000	      0.00000000	     -2.84602213	    -10.35841813	      6.56703929	      3.52177386	     -6.03213239	     34.13893322	      0.00000000	      0.00000000	      5.16119905	     -5.05213802	    -14.26945274	     -3.47805035	    -12.01043517
      1.04000000	     -1.91826637	      2.59257535	      1.16154835	      2.75177004	      0.99247847	      0.59711070	     29.36243569	     -1.80216904	     -0.34555042	     69.23107170	      0.00000000	      0.00000000	     -2.74503405	    -10.58035573	      5.06161452	      3.31997239	     -5.97209269	     32.67002986	      0.00000000	      0.00000000	      3.84017827	     -4.58730472	    -13.92221793	     -3.11689589	    -12.54772749
      1.04500000	     -2.14106407	      2.37456928	      1.19403608	      2.76696153	      0.99626646	      0.59755606	     29.83453914	     -1.54321959	     -0.67540668	     66.94814124	      0.00000000	      0.00000000	     -2.51030102	    -10.76185983	      3.85715360	      3.03253478	     -5.75701347	     31.36445119	      0.00000000	      0.00000000	      2.22345166	     -4.12125894	    -13.44329437	     -2.68402031	    -12.97850356
      1.05000000	     -2.01893631	      2.22874222	      1.08260955	      2.78211787	      1.00054907	      0.59817412	     29.81954675	     -1.20816519	     -0.81223592	     64.39820467	      0.00000000	      0.00000000	     -2.49206611	    -11.09459477	      2.29981784	      2.81176088	     -5.57825279	     30.08307204	      0.00000000	      0.00000000	      0.26751091	     -3.57360016	    -13.35728449	     -2.28977059	    -13.39144313
      1.05500000	     -2.12995983	      1.94738573	      0.96622190	      2.79806056	      1.00451210	      0.59878410	     29.93956827	     -0.76917342	     -1.05698218	     61.80704912	      0.00000000	      0.00000000	     -2.27568368	    -11.43472996	      0.87402804	      2.46508560	     -5.45350344	     28.61171410	      0.00000000	      0.00000000	     -1.66997843	     -3.20323117	    -12.96417860	     -1.83495093	    -13.72264561
      1.06000000	     -2.17159100	      1.61943998	      0.94246092	      2.81335940	      1.00871575	      0.59935780	     29.87201632	     -0.30171831	     -1.27326255	     58.92379902	      0.00000000	      0.00000000	     -2.37508423	    -11.55105787	     -0.47582604	      2.06442738	     -5.21796102	     27.30614368	      0.00000000	      0.00000000	     -3.77899296	     -2.86521757	    -12.69556895	     -1.23544041	    -14.14778906
      1.06500000	     -2.12694347	      1.23337283	      0.87559232	      2.82857019	      1.01288699	      0.60006984	     29.66662064	      0.31049986	     -1.48978839	     55.90828774	      0.00000000	      0.00000000	     -2.45141267	    -11.81388119	     -1.75875269	      1.53986312	     -5.09933859	     26.23208203	      0.00000000	      0.00000000	     -5.95526839	     -2.38213238	    -12.60385151	     -0.59762623	    -14.43328489
      1.07000000	     -1.81475453	      0.89440782	      0.80724227	      2.84413590	      1.01735279	      0.60069298	     29.01685691	      0.77436769	     -1.76640913	     52.75650573	      0.00000000	      0.00000000	     -2.80800640	    -11.62474469	     -3.46792358	      1.09939759	     -5.05873076	     24.89378066	      0.00000000	      0.00000000	     -8.10686962	     -1.97923258	    -12.77689175	     -0.01834539	    -14.71309837
      1.07500000	     -2.01643637	      0.40130913	      0.76404505	      2.85942634	      1.02089618	      0.60131357	     28.89903629	      1.46715342	     -1.94541529	     49.45528781	      0.00000000	      0.00000000	     -2.82402161	    -11.63087628	     -4.38237928	      0.45886975	     -5.15002597	     24.01479711	      0.00000000	      0.00000000	     -9.78219500	     -1.63078847	    -12.36016090	      0.76584542	    -15.05494987
      1.08000000	     -2.00367743	     -0.02832388	      0.63956143	      2.87520622	      1.02473309	      0.60194490	     28.42069722	      2.07851123	     -2.10477877	     46.04561009	      0.00000000	      0.00000000	     -3.12624362	    -11.37782896	     -5.64113379	     -0.12372122	     -5.23479460	     22.97095767	      0.00000000	      0.00000000	    -11.79615844	     -0.99747946	    -12.14374622	      1.43942604	    -15.28750153
      1.08500000	     -2.09834493	     -0.48647692	      0.54727099	      2.89094756	      1.02817765	      0.60275508	     28.00392493	      2.78774729	     -2.13231127	     42.53715212	      0.00000000	      0.00000000	     -3.34592228	    -11.17979820	     -6.73199930	     -0.74162501	     -5.62316913	     21.96835011	      0.00000000	      0.00000000	    -13.75582904	     -0.49064051	    -11.86527584	      2.15082436	    -15.52114279
      1.09000000	     -2.07092312	     -0.92998236	      0.41454282	      2.90681692	      1.03164601	      0.60353285	     27.36443760	      3.43552901	     -2.16955834	     38.92147130	      0.00000000	      0.00000000	     -3.46705136	    -10.58632961	     -7.92513262	     -1.35118349	     -6.04323524	     21.08953662	      0.00000000	      0.00000000	    -15.52484194	     -0.09213198	    -11.67631679	      2.85646270	    -15.67995999
      1.09500000	     -2.18144024	     -1.18429274	      0.22937284	      2.92263260	      1.03465856	      0.60434175	     26.86341021	      3.90819326	     -2.07038309	     35.29169601	      0.00000000	      0.00000000	     -3.88504485	     -9.92501084	     -8.93827756	     -1.68395983	     -6.36462911	     20.25011586	      0.00000000	      0.00000000	    -17.05068077	      0.23286974	    -11.37240597	      3.31522368	    -15.76830708
      1.10000000	     -2.14677270	     -1.35276191	      0.10198535	      2.93829687	      1.03762235	      0.60512325	     26.18829459	      4.30923327	     -1.70652527	     31.72984349	      0.00000000	      0.00000000	     -4.29361982	     -9.25826339	    -10.02697613	     -1.96029335	     -6.72324545	     19.47861635	      0.00000000	      0.00000000	    -18.93905601	      0.55632588	    -11.22569992	      3.67778120	    -16.01692451
      1.10500000	     -2.17437717	     -1.48441983	     -0.01961551	      2.95404881	      1.04028454	      0.60568169	     25.55774894	      4.59583891	     -1.57239435	     28.18587175	      0.00000000	      0.00000000	     -4.71104137	     -8.28928876	    -10.99682786	     -2.16028223	     -7.04107246	     18.83831946	      0.00000000	      0.00000000	    -20.35423654	      0.66342278	    -11.02512861	      4.02457683	    -16.05847850
      1.11000000	     -2.16525601	     -1.56113132	     -0.18564076	      2.96978473	      1.04245004	      0.60635843	     24.94191280	      4.84520458	     -1.22167470	     24.86927918	      0.00000000	      0.00000000	     -4.86753355	     -7.50588091	    -11.99229086	     -2.28875281	     -7.45853842	     18.28318001	      0.00000000	      0.00000000	    -21.77522716	      0.90279772	    -10.87272930	      4.31485558	    -16.17781200
      1.11500000	     -2.27201563	     -1.43415209	     -0.32383195	      2.98530952	      1.04456675	      0.60707291	     24.42122601	      4.88410796	     -0.65489185	     21.50755903	      0.00000000	      0.00000000	     -5.21542681	     -6.29979586	    -12.74250680	     -2.22726497	     -7.76840361	     17.80029150	      0.00000000	      0.00000000	    -23.16852884	      1.03140242	    -10.57482121	      4.32032166	    -16.13494339
      1.12000000	     -2.34342413	     -1.32623580	     -0.44354734	      3.00100480	      1.04638005	      0.60731102	     23.90956930	      4.81317934	     -0.42109376	     18.36250547	      0.00000000	      0.00000000	     -5.53326068	     -5.18707443	    -13.42569676	     -2.09430273	     -7.89609697	     17.51635854	      0.00000000	      0.00000000	    -24.39374493	      0.62636615	    -10.37318510	      4.42995009	    -16.22508729
      1.12500000	     -2.51345343	     -1.05170400	     -0.47247969	      3.01632356	      1.04771022	      0.60767047	     23.61453529	      4.61273508	     -0.05838779	     15.47027190	      0.00000000	      0.00000000	     -5.66717092	     -4.28169218	    -13.78784327	     -1.86928737	     -7.85540128	     17.62723148	      0.00000000	      0.00000000	    -25.26607485	      0.49711677	    -10.07206996	      4.33959153	    -16.29353884
      1.13000000	     -2.21233183	     -0.83004319	     -0.78543496	      3.03167331	      1.04927093	      0.60831091	     22.82997381	      4.48329258	      0.38521114	     12.78037216	      0.00000000	      0.00000000	     -5.79137650	     -2.88430402	    -14.84040108	     -1.56926941	     -8.25624293	     17.36594353	      0.00000000	      0.00000000	    -26.40003972	     -0.02699680	    -10.33365388	      4.27511593	    -16.26553134
      1.13500000	     -2.48002512	     -0.51389857	     -0.94908414	      3.04690681	      1.04999991	      0.60872657	     22.79784671	      4.21091826	      0.50904790	     10.40581112	      0.00000000	      0.00000000	     -6.01786879	     -1.48043865	    -14.99375979	     -1.23998534	     -8.39281538	     17.52634125	      0.00000000	      0.00000000	    -27.84928835	     -0.45154562	     -9.95271537	      4.08744808	    -16.21241553
      1.14000000	     -2.47591807	     -0.31730195	     -1.07927468	      3.06223551	      1.05090608	      0.60917028	     22.43962244	      4.02207266	      0.52336310	      8.11763718	      0.00000000	      0.00000000	     -6.09453924	     -0.33629952	    -15.44210996	     -1.00121779	     -8.41314554	     17.71504454	      0.00000000	      0.00000000	    -29.05563394	     -1.28239469	     -9.81851057	      4.07386309	    -16.24440259
      1.14500000	     -3.12231259	     -0.05699129	     -1.23789010	      3.07804552	      1.05088718	      0.60940295	     22.85692868	      3.78958846	      0.51578520	      6.11126544	      0.00000000	      0.00000000	     -6.37182052	      0.81373739	    -15.03743819	     -0.71464507	     -8.43194661	     18.20329691	      0.00000000	      0.00000000	    -30.30243165	     -2.27876375	     -8.93841370	      4.03329820	    -16.17682763
      1.15000000	     -3.68003472	      0.23710375	     -1.28384344	      3.09380125	      1.05055105	      0.60982164	     23.29725298	      3.50016158	      0.11821162	      4.47459947	      0.00000000	      0.00000000	     -6.49713901	      2.58933908	    -14.54678758	     -0.43888405	     -8.33301702	     18.99325221	      0.00000000	      0.00000000	    -31.72966299	     -3.94450861	     -8.12607126	      3.91145323	    -16.30445063
      1.15500000	     -3.51116629	      0.44838147	     -1.52144359	      3.10820501	      1.05038035	      0.61045407	     23.07628700	      3.39401581	      0.24310775	      3.14719532	      0.00000000	      0.00000000	     -6.25075305	      3.02397878	    -14.76378534	     -0.22432976	     -8.23501873	     19.99309899	      0.00000000	      0.00000000	    -32.02822413	     -4.35519324	     -8.37697251	      3.84439817	    -16.06835758
      1.16000000	     -3.57506698	      0.65556856	     -1.73733589	      3.12324059	      1.04992280	      0.61145300	     23.05337093	      3.29654463	      0.19565794	      1.87913608	      0.00000000	      0.00000000	     -6.19231591	      3.67338544	    -14.68744744	     -0.08181682	     -8.41841851	     21.07926830	      0.00000000	      0.00000000	    -31.98264570	     -5.40071461	     -8.26996532	      3.71448927	    -15.82050517
      1.16500000	     -3.64665096	      0.90032192	     -1.89296986	      3.13791761	      1.04930952	      0.61226692	     23.17190504	      3.16134927	      0.12943566	      0.96585281	      0.00000000	      0.00000000	     -6.02138427	      4.36936797	    -14.47335290	      0.07521351	     -8.39519364	     22.39785801	      0.00000000	      0.00000000	    -31.68260941	     -6.12262793	     -8.14053021	      3.63484516	    -15.58187879
      1.17000000	     -3.94272055	      1.29251655	     -2.15335088	      3.15244907	      1.04790415	      0.61310533	     23.69225959	      2.91765910	     -0.04997287	      0.44676270	      0.00000000	      0.00000000	     -5.76598104	      5.14329810	    -13.93867153	      0.45814727	     -8.58933375	     23.88997453	      0.00000000	      0.00000000	    -30.88981008	     -7.38503481	     -7.74330900	      3.29742221	    -15.29278944
      1.17500000	     -3.85989666	      1.54914713	     -2.24590127	      3.16708834	      1.04672413	      0.61412786	     23.74019675	      2.79740176	     -0.39353009	     -0.00265327	      0.00000000	      0.00000000	     -5.47714968	      5.73065119	    -13.70706537	      0.60954845	     -8.58012399	     25.58075592	      0.00000000	      0.00000000	    -29.99449356	     -8.49819769	     -7.85663569	      3.00374819	    -15.01672354
      1.18000000	     -3.84319864	      1.81248801	     -2.42838932	      3.18182558	      1.04523575	      0.61530131	     23.87329472	      2.70088581	     -0.69772372	     -0.19065073	      0.00000000	      0.00000000	     -5.08139872	      6.65723262	    -13.40677751	      0.72300544	     -8.81872393	     27.20848787	      0.00000000	      0.00000000	    -29.35547665	     -9.20259995	     -7.84375280	      2.72459188	    -14.75442603
      1.18500000	     -3.89515225	      2.08388437	     -2.52294277	      3.19651241	      1.04340530	      0.61619492	     24.15636572	      2.53686517	     -1.27344400	     -0.12185934	      0.00000000	      0.00000000	     -4.61903772	      7.38682883	    -12.91397800	      0.87464872	     -8.87580585	     29.03191090	      0.00000000	      0.00000000	    -28.51584645	    -10.40077251	     -7.70199580	      2.47484974	    -14.52216310
      1.19000000	     -3.63648830	      2.43184493	     -2.68000572	      3.21077972	      1.04174198	      0.61732396	     24.08634833	      2.32742789	     -1.38175095	     -0.02225144	      0.00000000	      0.00000000	     -4.58252932	      7.59608101	    -12.74985940	      1.06670243	     -8.95571972	     30.62644937	      0.00000000	      0.00000000	    -28.64690386	    -10.44272701	     -8.08521577	      2.08577134	    -14.46427892
      1.19500000	     -3.75755698	      2.68699709	     -2.70775897	      3.22552281	      1.03920583	      0.61826826	     24.47927156	      2.13870067	     -1.70633672	      0.51119285	      0.00000000	      0.00000000	     -3.74582583	      8.50917149	    -11.96697298	      1.11006122	     -9.13822441	     32.85320479	      0.00000000	      0.00000000	    -27.48944270	    -11.79223594	     -7.77770433	      1.75336675	    -13.96983186
      1.20000000	     -3.68039690	      3.00773778	     -2.85660971	      3.23999024	      1.03672705	      0.61943291	     24.70286820	      1.90499479	     -1.84742086	      1.21063511	      0.00000000	      0.00000000	     -3.09378240	      9.38555134	    -11.42541459	      1.24641760	     -9.31214270	     34.81827115	      0.00000000	      0.00000000	    -26.98523207	    -12.74231535	     -7.79786644	      1.35844638	    -13.73019326
      1.20500000	     -3.14385738	      3.33369512	     -2.97614662	      3.25385082	      1.03458277	      0.62075129	     24.64534513	      1.64923835	     -2.40985395	      2.41433960	      0.00000000	      0.00000000	     -2.47913912	      9.73564804	    -11.28240643	      1.34895291	     -9.45781330	     36.84116363	      0.00000000	      0.00000000	    -26.55402940	    -13.50290662	     -8.52054070	      0.91314993	    -13.41614984
      1.21000000	     -3.02110017	      3.45842110	     -3.04341736	      3.26827555	      1.03176786	      0.62185442	     24.74682166	      1.55626978	     -2.14331926	      3.33691461	      0.00000000	      0.00000000	     -1.47442784	     10.01236138	    -10.66774937	      1.15331456	     -9.74736050	     38.92719866	      0.00000000	      0.00000000	    -26.61810807	    -13.89277022	     -8.58556389	      0.77381516	    -13.06153640
      1.21500000	     -2.61447577	      3.67664892	     -3.20354107	      3.28240266	      1.02937587	      0.62277803	     24.57541255	      1.38028150	     -1.88183317	      4.26164072	      0.00000000	      0.00000000	     -1.56461949	     10.13374221	    -10.39552679	      1.15254074	     -9.93303713	     40.75939634	      0.00000000	      0.00000000	    -26.76503095	    -14.01205741	     -9.11723914	      0.54593507	    -12.98414120
      1.22000000	     -2.54500958	      3.68070971	     -3.42816707	      3.29660817	      1.02573599	      0.62408095	     24.99482780	      1.51157544	     -1.84537208	      5.85191309	      0.00000000	      0.00000000	     -0.64034381	      9.93572123	     -9.64753359	      0.77356366	    -10.69540062	     42.97838698	      0.00000000	      0.00000000	    -26.48351485	    -15.24185833	     -9.13813795	      0.50941111	    -12.10130510
      1.22500000	     -2.08219530	      3.86950885	     -3.52285918	      3.31085877	      1.02289901	      0.62503968	     24.67596860	      1.31784195	     -1.47820704	      6.88057798	      0.00000000	      0.00000000	     -0.73330167	      9.91244213	     -9.32380112	      0.66617910	    -10.94371124	     44.96590265	      0.00000000	      0.00000000	    -26.62451517	    -15.43407637	     -9.71618841	      0.24487362	    -12.03376077
      1.23000000	     -2.01054877	      3.78099757	     -3.69460649	      3.32502993	      1.01938361	      0.62622628	     24.98790020	      1.60490230	     -1.05189145	      8.62088534	      0.00000000	      0.00000000	     -0.49853709	      7.77789999	     -8.49001832	      0.12283005	    -11.89414380	     47.19445848	      0.00000000	      0.00000000	    -26.51745847	    -17.63463804	     -9.74507143	      0.32758865	    -11.42285779
      1.23500000	     -1.56876345	      3.62946613	     -3.91165959	      3.33920730	      1.01589788	      0.62728740	     24.89192746	      1.83770555	     -1.00529158	     10.38644497	      0.00000000	      0.00000000	     -1.08175446	      7.25179088	     -8.14307167	     -0.38007536	    -12.42523177	     49.26581528	      0.00000000	      0.00000000	    -26.11360522	    -18.25324332	    -10.26359309	      0.47583596	    -10.92662366
      1.24000000	     -1.19511924	      3.39458307	     -3.80977546	      3.35339957	      1.01234662	      0.62783923	     24.41979698	      2.15107923	     -0.76493330	     11.18896896	      0.00000000	      0.00000000	     -2.97366229	      5.34948045	     -7.54262011	     -1.07249029	    -12.59788919	     51.61606214	      0.00000000	      0.00000000	    -25.52725446	    -19.25721161	    -10.67822874	      0.75752733	    -10.24030845
      1.24500000	     -0.84378734	      3.26873069	     -3.89909767	      3.36740256	      1.00839915	      0.62891699	     24.20406977	      2.45558667	     -0.47731549	     12.48365400	      0.00000000	      0.00000000	     -4.51308259	      3.18341805	     -6.94292857	     -1.65927165	    -12.95835343	     53.83198575	      0.00000000	      0.00000000	    -24.95577271	    -19.57905673	    -11.07545037	      0.82713053	     -9.56452205
      1.25000000	     -0.29073445	      3.09516170	     -3.84514272	      3.38112032	      1.00474385	      0.62964404	     23.85010572	      2.64310682	     -0.61028053	     13.88187045	      0.00000000	      0.00000000	     -5.99719770	      2.79692772	     -6.50682282	     -2.33331981	    -13.25328814	     55.98100662	      0.00000000	      0.00000000	    -24.46005640	    -20.21994097	    -11.76285581	      1.04474446	     -9.30236471
      1.25500000	     -0.00685072	      2.92365168	     -4.04469073	      3.39420758	      1.00048970	      0.63016101	     23.86214108	      2.98240789	     -0.29980296	     15.28554905	      0.00000000	      0.00000000	     -7.21048267	      1.14952922	     -5.64021414	     -2.87969584	    -13.61102013	     58.40362961	      0.00000000	      0.00000000	    -23.55143645	    -21.07762150	    -12.28311349	      1.24126088	     -8.52506408
      1.26000000	      0.45500035	      2.31319011	     -3.95181233	      3.40723706	      0.99689535	      0.63071520	     23.56459130	      3.77843981	      0.08631085	     16.63991671	      0.00000000	      0.00000000	     -8.75677859	     -1.40162249	     -4.87844062	     -4.01687992	    -13.65247214	     60.79683826	      0.00000000	      0.00000000	    -22.99718669	    -21.47867435	    -12.97168337	      2.00197619	     -8.03949847
      1.26500000	      0.94743121	      1.68977962	     -3.88938275	      3.41957390	      0.99353446	      0.63096197	     23.79947246	      4.36121348	     -0.54655990	     19.03510905	      0.00000000	      0.00000000	     -9.66144236	     -1.40066617	     -4.03268575	     -5.13959004	    -13.67507215	     63.23217075	      0.00000000	      0.00000000	    -22.44512396	    -21.99356557	    -13.88400868	      2.68473848	     -7.21566145
      1.27000000	      1.10809173	      1.01358363	     -3.77355762	      3.43141255	      0.98956902	      0.63138508	     24.61330575	      5.12170275	     -0.73063256	     21.84899079	      0.00000000	      0.00000000	     -9.92739004	     -2.63564160	     -2.67616333	     -6.24583584	    -13.41716151	     65.79627358	      0.00000000	      0.00000000	    -21.56497432	    -22.71148201	    -14.43333248	      3.54417482	     -6.34667916
      1.27500000	      1.14647936	      0.55754888	     -3.66041809	      3.44311363	      0.98534946	      0.63222922	     25.82099674	      5.73946730	     -0.75011095	     25.30335169	      0.00000000	      0.00000000	     -9.92569592	     -4.72090158	     -1.01934097	     -7.22502624	    -13.18218643	     68.38837248	      0.00000000	      0.00000000	    -20.84511538	    -22.91792157	    -14.82904575	      4.04392096	     -5.97710128
