# Supplementary material for: Biomechanics of running: A special reference to the comparisons of wearing boots and running shoes
Source: PLoS One. 2022 Jun 24;17(6):e0270496. doi: 10.1371/journal.pone.0270496 (PMC9231798; doi:10.1371/journal.pone.0270496)
Supplement: S1 File — The file contains experimental markers and force data (TRC and MOT), OpenSim model (OSIM), setup (XML), and output (STO) files for 17 participants, 2 conditions (boot\shoe), and 4 trials which are stored in separate folders. (ZIP) [file pone.0270496.s001.zip › DataSet/s02/boot/T2/results/s02_boot_T2_Kinematics_q.sto]

Coordinates
version=1
nRows=256
nColumns=26
inDegrees=yes

Units are S.I. units (second, meters, Newtons, ...)
If the header above contains a line with 'inDegrees', this indicates whether rotational values are in degrees (yes) or radians (no).

endheader
time	pelvis_tilt	pelvis_list	pelvis_rotation	pelvis_tx	pelvis_ty	pelvis_tz	hip_flexion_r	hip_adduction_r	hip_rotation_r	knee_angle_r	knee_add_r	knee_rot_r	ankle_angle_r	subtalar_angle_r	hip_flexion_l	hip_adduction_l	hip_rotation_l	knee_angle_l	knee_add_l	knee_rot_l	ankle_angle_l	subtalar_angle_l	lumbar_extension	lumbar_bending	lumbar_rotation
      0.00000000	    -10.73442091	      5.97707428	      2.20028873	     -0.50685275	      1.02524899	      0.59529786	    -18.43637262	     -3.21826865	     -6.09311609	     14.98009503	      0.00000000	      0.00000000	    -30.71632295	     -2.40905499	     33.06464354	      8.03931942	     -4.25818511	     11.08026146	      0.00000000	      0.00000000	     -7.72623621	      0.96703246	    -10.00075099	    -10.35710512	     11.70087210
      0.00500000	    -10.82567628	      5.71860119	      2.56365928	     -0.49065036	      1.02513530	      0.59489031	    -18.18237040	     -2.88610019	     -6.04278338	     16.64857824	      0.00000000	      0.00000000	    -30.06462273	     -2.15116423	     32.94637503	      8.00333937	     -4.66545470	      9.94933246	      0.00000000	      0.00000000	     -7.65169561	      1.88082829	     -9.92075175	    -10.26775313	     11.21089164
      0.01000000	    -10.90583037	      5.45626474	      2.90799735	     -0.47449858	      1.02494341	      0.59447573	    -17.90438359	     -2.55367990	     -5.96019541	     18.33992309	      0.00000000	      0.00000000	    -29.41895542	     -1.89511282	     32.84392446	      7.95851878	     -5.08847783	      8.91728012	      0.00000000	      0.00000000	     -7.55896023	      2.68835792	     -9.84904309	    -10.16502513	     10.73243825
      0.01500000	    -10.96787405	      5.18679815	      3.22072076	     -0.45843504	      1.02460203	      0.59404575	    -17.58182593	     -2.22259394	     -5.83300341	     20.07269544	      0.00000000	      0.00000000	    -28.77998305	     -1.63839580	     32.77087724	      7.89906210	     -5.53032451	      8.06302293	      0.00000000	      0.00000000	     -7.43321231	      3.30254890	     -9.79175319	    -10.03857930	     10.27618018
      0.02000000	    -11.01024217	      4.90774087	      3.49917783	     -0.44247609	      1.02405409	      0.59359188	    -17.20031181	     -1.89716242	     -5.68018435	     21.85821583	      0.00000000	      0.00000000	    -28.14320099	     -1.37279953	     32.73605013	      7.82329114	     -5.97537878	      7.43363542	      0.00000000	      0.00000000	     -7.26350236	      3.67028183	     -9.75216250	     -9.88274487	      9.85094424
      0.02500000	    -11.03490941	      4.61721947	      3.74996320	     -0.42661606	      1.02326308	      0.59310904	    -16.75359344	     -1.58381731	     -5.54941350	     23.69908802	      0.00000000	      0.00000000	    -27.50457448	     -1.08753465	     32.74099204	      7.73237554	     -6.39198199	      7.04312181	      0.00000000	      0.00000000	     -7.04091809	      3.77989142	     -9.73196871	     -9.69624541	      9.46210123
      0.03000000	    -11.04390809	      4.31368475	      3.98482876	     -0.41083440	      1.02221635	      0.59259894	    -16.24449039	     -1.28928435	     -5.50109759	     25.58862212	      0.00000000	      0.00000000	    -26.86569897	     -0.77568584	     32.77842740	      7.62784466	     -6.74098670	      6.87903594	      0.00000000	      0.00000000	     -6.75703862	      3.66085767	     -9.73359974	     -9.48071267	      9.10995169
      0.03500000	    -11.03659893	      3.99620415	      4.21554176	     -0.39510653	      1.02092357	      0.59207119	    -15.68459044	     -1.01871936	     -5.58698179	     27.51085168	      0.00000000	      0.00000000	    -26.23374714	     -0.44023787	     32.83274752	      7.50972664	     -6.98588174	      6.91271007	      0.00000000	      0.00000000	     -6.40539136	      3.37563584	     -9.76184216	     -9.23946382	      8.78958566
      0.04000000	    -11.00906688	      3.66566385	      4.45025630	     -0.37941319	      1.01941058	      0.59154103	    -15.09255305	     -0.77496309	     -5.83319675	     29.44167399	      0.00000000	      0.00000000	    -25.61678034	     -0.09592380	     32.88306713	      7.37677682	     -7.10126028	      7.11010636	      0.00000000	      0.00000000	     -5.98764024	      3.00355697	     -9.82368537	     -8.97765469	      8.49228818
      0.04500000	    -10.95539970	      3.32663361	      4.69207661	     -0.36374462	      1.01771065	      0.59102579	    -14.49082986	     -0.55963456	     -6.23341562	     31.35258529	      0.00000000	      0.00000000	    -25.01747295	      0.23406811	     32.90785766	      7.22868563	     -7.07803884	      7.44128031	      0.00000000	      0.00000000	     -5.52269722	      2.61980042	     -9.92676863	     -8.70372287	      8.20729585
      0.05000000	    -10.86969741	      2.98893298	      4.93889760	     -0.34809924	      1.01585589	      0.59054284	    -13.90071598	     -0.37599575	     -6.75348070	     33.21804271	      0.00000000	      0.00000000	    -24.42837566	      0.52436454	     32.88916011	      7.06868105	     -6.92473962	      7.88665945	      0.00000000	      0.00000000	     -5.05341289	      2.27644579	    -10.07754993	     -8.43090003	      7.92318166
      0.05500000	    -10.74775603	      2.66758729	      5.18398424	     -0.33247871	      1.01387100	      0.59010998	    -13.33665598	     -0.23212946	     -7.34556539	     35.02481356	      0.00000000	      0.00000000	    -23.83111000	      0.75302786	     32.81494586	      6.90473194	     -6.66505650	      8.43901146	      0.00000000	      0.00000000	     -4.64582636	      1.99171119	    -10.28004698	     -8.17727173	      7.62890319
      0.06000000	    -10.58783548	      2.38066535	      5.41726909	     -0.31688326	      1.01176992	      0.58974623	    -12.80210670	     -0.14226529	     -7.96505052	     36.77888110	      0.00000000	      0.00000000	    -23.19984882	      0.90386162	     32.67931538	      6.74865978	     -6.33269918	      9.10097504	      0.00000000	      0.00000000	     -4.37868816	      1.74805988	    -10.53551847	     -7.96381052	      7.31493800
      0.06500000	    -10.39045742	      2.14584615	      5.62708684	     -0.30131057	      1.00955604	      0.58947057	    -12.28910783	     -0.12508436	     -8.58111572	     38.50542858	      0.00000000	      0.00000000	    -22.50858033	      0.96562006	     32.48105105	      6.61390660	     -5.96452006	      9.87906335	      0.00000000	      0.00000000	     -4.32406270	      1.49664728	    -10.84304988	     -7.81100881	      6.97515925
      0.07000000	    -10.15782127	      1.97697871	      5.80225099	     -0.28575933	      1.00722520	      0.58929758	    -11.78139527	     -0.19954133	     -9.17769032	     40.24102394	      0.00000000	      0.00000000	    -21.74137886	      0.93039225	     32.22218675	      6.51326029	     -5.59314508	     10.77717908	      0.00000000	      0.00000000	     -4.52320536	      1.16709631	    -11.20047812	     -7.73501697	      6.60918967
      0.07500000	     -9.89385149	      1.88175849	      5.93473398	     -0.27023551	      1.00476981	      0.58923129	    -11.25845308	     -0.38019555	     -9.74899197	     42.02214403	      0.00000000	      0.00000000	    -20.90096616	      0.79268100	     31.90900065	      6.45757624	     -5.24087152	     11.79436208	      0.00000000	      0.00000000	     -4.96526345	      0.68310742	    -11.60461802	     -7.74447276	      6.22280058
      0.08000000	     -9.60540135	      1.86162718	      6.02234253	     -0.25475758	      1.00218167	      0.58926032	    -10.69783607	     -0.67451041	    -10.29435143	     43.87622911	      0.00000000	      0.00000000	    -20.00817352	      0.54921934	     31.55614376	      6.45589829	     -4.91641845	     12.92894685	      0.00000000	      0.00000000	     -5.57898296	     -0.01767845	    -12.05018796	     -7.83983371	      5.82384932
      0.08500000	     -9.30375018	      1.91385159	      6.06954650	     -0.23935857	      0.99945308	      0.58935810	    -10.07523837	     -1.08304716	    -10.81304424	     45.81889401	      0.00000000	      0.00000000	    -19.09126351	      0.19923259	     31.19138172	      6.51598698	     -4.61573065	     14.18612503	      0.00000000	      0.00000000	     -6.24569714	     -0.96519221	    -12.52832639	     -8.01577040	      5.41546949
      0.09000000	     -9.00456706	      2.03362313	      6.08533140	     -0.22408453	      0.99657727	      0.58948930	     -9.36412122	     -1.60080529	    -11.29950156	     47.85639317	      0.00000000	      0.00000000	    -18.17267928	     -0.25544740	     30.85695580	      6.64319980	     -4.32729718	     15.58371806	      0.00000000	      0.00000000	     -6.83158396	     -2.14736082	    -13.02657346	     -8.26411025	      4.99197354
      0.09500000	     -8.72507511	      2.21388876	      6.07954503	     -0.20898958	      0.99354977	      0.58961858	     -8.53782824	     -2.21701836	    -11.74141742	     49.98910161	      0.00000000	      0.00000000	    -17.26127845	     -0.81088745	     30.60479563	      6.83717553	     -4.03969093	     17.15271237	      0.00000000	      0.00000000	     -7.22462061	     -3.51358133	    -13.53140531	     -8.57405226	      4.54057332
      0.10000000	     -8.47874257	      2.44320735	      6.06043321	     -0.19412659	      0.99037164	      0.58971618	     -7.57584448	     -2.91273717	    -12.12202205	     52.21198929	      0.00000000	      0.00000000	    -16.35305895	     -1.46133448	     30.48537791	      7.08856048	     -3.74684038	     18.93171799	      0.00000000	      0.00000000	     -7.35879810	     -4.98896839	    -14.03277509	     -8.92948257	      4.04697587
      0.10500000	     -8.26938961	      2.70412647	      6.03400914	     -0.17953425	      0.98705434	      0.58976012	     -6.47214044	     -3.65827821	    -12.42382301	     54.51206448	      0.00000000	      0.00000000	    -15.43860052	     -2.19866404	     30.53292256	      7.37845616	     -3.44893233	     20.95631023	      0.00000000	      0.00000000	     -7.21776414	     -6.49395581	    -14.52885036	     -9.30646906	      3.50178066
      0.11000000	     -8.08736243	      2.97407009	      6.00405067	     -0.16522497	      0.98362431	      0.58973792	     -5.24089728	     -4.41322995	    -12.63052501	     56.86621290	      0.00000000	      0.00000000	    -14.51184127	     -3.01229533	     30.75181445	      7.68140892	     -3.15021522	     23.24542507	      0.00000000	      0.00000000	     -6.82257159	     -7.96362991	    -15.02867589	     -9.67378927	      2.90561856
      0.11500000	     -7.90987708	      3.22870690	      5.97272078	     -0.15117895	      0.98012471	      0.58964803	     -3.91633987	     -5.13038673	    -12.72809739	     59.24206003	      0.00000000	      0.00000000	    -13.57461047	     -3.89020753	     31.10942390	      7.97114242	     -2.85497951	     25.78829583	      0.00000000	      0.00000000	     -6.21341115	     -9.35937590	    -15.55131955	     -9.99684224	      2.27031479
      0.12000000	     -7.70614952	      3.44662170	      5.94258932	     -0.13734714	      0.97661266	      0.58949821	     -2.54637104	     -5.76365207	    -12.70816112	     61.60188071	      0.00000000	      0.00000000	    -12.63553977	     -4.81927480	     31.53868638	      8.22734262	     -2.56294786	     28.53630153	      0.00000000	      0.00000000	     -5.43302152	    -10.66672347	    -16.12151345	    -10.24391761	      1.61418720
      0.12500000	     -7.44622596	      3.61405358	      5.91900193	     -0.12366057	      0.97315191	      0.58930167	     -1.18131627	     -6.27851748	    -12.57316539	     63.90839738	      0.00000000	      0.00000000	    -11.70617323	     -5.78353091	     31.95048796	      8.44113057	     -2.26697939	     31.40309989	      0.00000000	      0.00000000	     -4.51582157	    -11.88218642	    -16.76257650	    -10.39358319	      0.95377635
      0.13000000	     -7.11088115	      3.72828420	      5.91047600	     -0.11004182	      0.96980358	      0.58907339	      0.13967696	     -6.66159244	    -12.33890715	     66.13093513	      0.00000000	      0.00000000	    -10.79808655	     -6.76121227	     32.25231740	      8.61676208	     -1.95577347	     34.27377699	      0.00000000	      0.00000000	     -3.48407976	    -12.99926707	    -17.48788493	    -10.44108065	      0.29753502
      0.13500000	     -6.69931747	      3.79809610	      5.92572964	     -0.09641532	      0.96661856	      0.58882870	      1.40073889	     -6.92459430	    -12.03067157	     68.24993139	      0.00000000	      0.00000000	     -9.92292400	     -7.72240670	     32.36759875	      8.76803353	     -1.62146802	     37.02090917	      0.00000000	      0.00000000	     -2.35040141	    -14.00188625	    -18.29301704	    -10.40087144	     -0.35409432
      0.14000000	     -6.23219075	      3.84043935	      5.96794760	     -0.08271476	      0.96363408	      0.58858433	      2.61586260	     -7.09987658	    -11.67337393	     70.25789227	      0.00000000	      0.00000000	     -9.09361448	     -8.62923800	     32.25037929	      8.91008868	     -1.26890975	     39.52338982	      0.00000000	      0.00000000	     -1.12449113	    -14.86694370	    -19.15117342	    -10.30329364	     -1.00254584
      0.14500000	     -5.74904872	      3.87393152	      6.02906433	     -0.06888681	      0.96087452	      0.58835945	      3.82731351	     -7.22819297	    -11.28040262	     72.15609684	      0.00000000	      0.00000000	     -8.32309410	     -9.44013317	     31.89192690	      9.05007495	     -0.92123347	     41.68344951	      0.00000000	      0.00000000	      0.17922158	    -15.57268549	    -20.01386515	    -10.18546098	     -1.64384219
      0.15000000	     -5.30064971	      3.91135979	      6.08758612	     -0.05489225	      0.95835459	      0.58817373	      5.09559084	     -7.34296216	    -10.84724604	     73.94831466	      0.00000000	      0.00000000	     -7.61973072	    -10.11797331	     31.31832713	      9.18106083	     -0.61732584	     43.43880708	      0.00000000	      0.00000000	      1.53722390	    -16.10759948	    -20.81766966	    -10.07923071	     -2.26509753
      0.15500000	     -4.93768214	      3.95421790	      6.11173282	     -0.04070724	      0.95608224	      0.58804321	      6.48330584	     -7.45724636	    -10.35342232	     75.63445195	      0.00000000	      0.00000000	     -6.98309010	    -10.63936434	     30.58059559	      9.28169090	     -0.40167933	     44.76905418	      0.00000000	      0.00000000	      2.91803368	    -16.47515073	    -21.49643232	    -10.00095455	     -2.84599772
      0.16000000	     -4.69857950	      3.99182921	      6.06710361	     -0.02632638	      0.95405916	      0.58797721	      8.03753318	     -7.55917455	     -9.77210775	     77.20724610	      0.00000000	      0.00000000	     -6.40404478	    -11.00069042	     29.74045679	      9.32138172	     -0.31174489	     45.69613291	      0.00000000	      0.00000000	      4.28770295	    -16.69193937	    -21.99620597	     -9.94725135	     -3.36365848
      0.16500000	     -4.60011417	      4.00559757	      5.92645394	     -0.01176510	      0.95227956	      0.58797675	      9.77620947	     -7.61820769	     -9.08366654	     78.65345717	      0.00000000	      0.00000000	     -5.86917957	    -11.21745438	     28.85542523	      9.26938209	     -0.36776359	     46.27809708	      0.00000000	      0.00000000	      5.61703836	    -16.78012332	    -22.28817547	     -9.89807291	     -3.79901285
      0.17000000	     -4.63406059	      3.97627567	      5.67822741	      0.00294274	      0.95072984	      0.58803271	     11.68318468	     -7.59920742	     -8.28745352	     79.95843752	      0.00000000	      0.00000000	     -5.36557510	    -11.31670202	     27.96669713	      9.10476380	     -0.56747004	     46.59595532	      0.00000000	      0.00000000	      6.88773183	    -16.75788504	    -22.37478637	     -9.82484267	     -4.14277686
      0.17500000	     -4.77104943	      3.89067664	      5.33019619	      0.01775296	      0.94939147	      0.58812485	     13.71343056	     -7.47695347	     -7.40629394	     81.11119069	      0.00000000	      0.00000000	     -4.88254649	    -11.32647118	     27.09291882	      8.82314932	     -0.88707071	     46.73618949	      0.00000000	      0.00000000	      8.09416967	    -16.63313191	    -22.28695379	     -9.69980802	     -4.39874113
      0.18000000	     -4.96988664	      3.74507851	      4.90650080	      0.03262184	      0.94824717	      0.58822518	     15.80568893	     -7.24417711	     -6.48158536	     82.10690310	      0.00000000	      0.00000000	     -4.41093114	    -11.26863619	     26.23104536	      8.43710740	     -1.28899255	     46.77353928	      0.00000000	      0.00000000	      9.23838361	    -16.40517996	    -22.07397421	     -9.50332330	     -4.58352045
      0.18500000	     -5.18862025	      3.54470695	      4.44021638	      0.04751687	      0.94728915	      0.58830631	     17.89677316	     -6.91101395	     -5.56276104	     82.94546501	      0.00000000	      0.00000000	     -3.94298799	    -11.15957048	     25.36237077	      7.97085160	     -1.73353280	     46.75803134	      0.00000000	      0.00000000	     10.31961012	    -16.07530185	    -21.79031974	     -9.22724180	     -4.72395514
      0.19000000	     -5.39341376	      3.30031645	      3.96572528	      0.06242572	      0.94652731	      0.58835058	     19.93196735	     -6.49862564	     -4.69750508	     83.62696968	      0.00000000	      0.00000000	     -3.47440859	    -11.01665687	     24.46005453	      7.45253874	     -2.18867139	     46.70876284	      0.00000000	      0.00000000	     11.32471670	    -15.65952249	    -21.48381602	     -8.87401156	     -4.85348812
      0.19500000	     -5.56301378	      3.02331482	      3.51360706	      0.07736127	      0.94599389	      0.58835423	     21.86949678	     -6.03105735	     -3.92620411	     84.14699732	      0.00000000	      0.00000000	     -3.00674793	    -10.86323691	     23.49587398	      6.90688643	     -2.63379277	     46.61597444	      0.00000000	      0.00000000	     12.22638587	    -15.19201731	    -21.18799105	     -8.45229373	     -5.00720046
      0.20000000	     -5.68929497	      2.72087056	      3.10783144	      0.09235959	      0.94574037	      0.58832568	     23.68113072	     -5.52805889	     -3.27976260	     84.49440259	      0.00000000	      0.00000000	     -2.54756317	    -10.72641701	     22.44651006	      6.34916723	     -3.05759083	     46.45127491	      0.00000000	      0.00000000	     12.99105900	    -14.71254518	    -20.91881943	     -7.97104880	     -5.21451135
      0.20500000	     -5.77559532	      2.39304505	      2.76395536	      0.10747051	      0.94582543	      0.58828041	     25.35187948	     -5.00073143	     -2.77835660	     84.65269804	      0.00000000	      0.00000000	     -2.10790713	    -10.62980059	     21.29952455	      5.78196813	     -3.45382638	     46.18230261	      0.00000000	      0.00000000	     13.59137166	    -14.24528501	    -20.67513188	     -7.43512318	     -5.49115453
      0.21000000	     -5.83366129	      2.03445073	      2.48791805	      0.12274286	      0.94629910	      0.58823597	     26.87946611	     -4.45203884	     -2.42973026	     84.60454549	      0.00000000	      0.00000000	     -1.69890685	    -10.58800817	     20.05664992	      5.19755446	     -3.81859918	     45.78495807	      0.00000000	      0.00000000	     14.01420614	    -13.78601449	    -20.44275777	     -6.84555773	     -5.83533041
      0.21500000	     -5.87956862	      1.64098530	      2.27573747	      0.13820935	      0.94718975	      0.58820803	     28.27294388	     -3.88271432	     -2.22717382	     84.33801891	      0.00000000	      0.00000000	     -1.32841058	    -10.60666379	     18.73213381	      4.58699142	     -4.15027505	     45.24791190	      0.00000000	      0.00000000	     14.25923373	    -13.30820879	    -20.20164881	     -6.20550297	     -6.23111793
      0.22000000	     -5.92964920	      1.21806508	      2.11411926	      0.15387688	      0.94849724	      0.58820863	     29.55041583	     -3.29911441	     -2.14845461	     83.85240454	      0.00000000	      0.00000000	     -0.99815829	    -10.68524706	     17.34728896	      3.95174775	     -4.45070929	     44.56986889	      0.00000000	      0.00000000	     14.32969356	    -12.78280773	    -19.93309839	     -5.52816279	     -6.65649764
      0.22500000	     -5.99699319	      0.78439793	      1.98225805	      0.16972605	      0.95019438	      0.58824704	     30.73515039	     -2.71716904	     -2.15790291	     83.16045281	      0.00000000	      0.00000000	     -0.70309301	    -10.81848510	     15.92394024	      3.30992042	     -4.72556662	     43.75434074	      0.00000000	      0.00000000	     14.22137500	    -12.19691941	    -19.62486668	     -4.84024980	     -7.09108394
      0.23000000	     -6.08802259	      0.36759916	      1.85609237	      0.18572134	      0.95223829	      0.58833123	     31.84831859	     -2.15915323	     -2.21385109	     82.28479663	      0.00000000	      0.00000000	     -0.43446702	    -10.99561303	     14.47806257	      2.69198755	     -4.98236795	     42.80611585	      0.00000000	      0.00000000	     13.91661354	    -11.55948215	    -19.27449302	     -4.17646930	     -7.52107753
      0.23500000	     -6.19948733	     -0.00646772	      1.71525381	      0.20182972	      0.95458813	      0.58846670	     32.89920802	     -1.64539908	     -2.28055609	     81.24949495	      0.00000000	      0.00000000	     -0.18591621	    -11.20038282	     13.01461685	      2.12820955	     -5.22680586	     41.73047386	      0.00000000	      0.00000000	     13.38741746	    -10.89240227	    -18.89106033	     -3.56698269	     -7.94108114
      0.24000000	     -6.31798065	     -0.32415797	      1.54966445	      0.21803899	      0.95721976	      0.58865338	     33.87847546	     -1.18632598	     -2.33872420	     80.07128196	      0.00000000	      0.00000000	      0.04142546	    -11.41386029	     11.52607923	      1.63566156	     -5.45953582	     40.53413697	      0.00000000	      0.00000000	     12.60568533	    -10.21612669	    -18.49410949	     -3.02552917	     -8.35279373
      0.24500000	     -6.42367976	     -0.58829231	      1.36140410	      0.23436456	      0.96012841	      0.58888495	     34.76023045	     -0.77881818	     -2.38781123	     78.75540707	      0.00000000	      0.00000000	      0.23889448	    -11.61875018	      9.99678562	      1.21247880	     -5.67577616	     39.22675081	      0.00000000	      0.00000000	     11.55346160	     -9.54079372	    -18.10864565	     -2.54542476	     -8.76104101
      0.25000000	     -6.49736555	     -0.81514189	      1.16062644	      0.25084012	      0.96331799	      0.58915273	     35.51287631	     -0.40736554	     -2.43912453	     77.29740529	      0.00000000	      0.00000000	      0.39539060	    -11.80231852	      8.41167584	      0.84089159	     -5.86862887	     37.82179966	      0.00000000	      0.00000000	     10.22703857	     -8.86696039	    -17.75735219	     -2.10449407	     -9.16874773
      0.25500000	     -6.52737797	     -1.02756739	      0.95881675	      0.26749944	      0.96678449	      0.58945089	     36.11249167	     -0.04846022	     -2.50549613	     75.68856159	      0.00000000	      0.00000000	      0.50332372	    -11.95562202	      6.76468385	      0.49519247	     -6.03456485	     36.33586290	      0.00000000	      0.00000000	      8.63440115	     -8.19200575	    -17.45327538	     -1.67436074	     -9.57357495
      0.26000000	     -6.51314096	     -1.24818494	      0.76382065	      0.28436041	      0.97050347	      0.58977797	     36.55163772	      0.32325465	     -2.59404434	     73.92189316	      0.00000000	      0.00000000	      0.56142752	    -12.06913058	      5.06243003	      0.14999056	     -6.17770602	     34.78610986	      0.00000000	      0.00000000	      6.79058393	     -7.51621242	    -17.19639231	     -1.22885499	     -9.96840651
      0.26500000	     -6.46409819	     -1.49452823	      0.57842955	      0.30141889	      0.97442723	      0.59013387	     36.84029263	      0.72873194	     -2.70441181	     71.99614878	      0.00000000	      0.00000000	      0.57407281	    -12.12812644	      3.32233061	     -0.21393659	     -6.31064082	     33.18761046	      0.00000000	      0.00000000	      4.71536212	     -6.84473160	    -16.97523679	     -0.74902297	    -10.34498230
      0.27000000	     -6.39538880	     -1.77681263	      0.40147984	      0.31865267	      0.97849112	      0.59051511	     37.00022682	      1.18019406	     -2.83116878	     69.91652711	      0.00000000	      0.00000000	      0.54888897	    -12.11209104	      1.56725911	     -0.60712645	     -6.45216436	     31.55238858	      0.00000000	      0.00000000	      2.43382654	     -6.18510884	    -16.77212749	     -0.22452144	    -10.69728943
      0.27500000	     -6.32283405	     -2.09836411	      0.22973920	      0.33603050	      0.98262393	      0.59091170	     37.05681578	      1.68033498	     -2.96753272	     67.69249116	      0.00000000	      0.00000000	      0.49424882	    -11.99895078	     -0.18024583	     -1.03204165	     -6.62322416	     29.89058648	      0.00000000	      0.00000000	     -0.02205079	     -5.54307794	    -16.56914684	      0.34798337	    -11.02212828
      0.28000000	     -6.25961373	     -2.45790519	      0.05959504	      0.35352091	      0.98675703	      0.59130733	     37.03241068	      2.22496687	     -3.10781023	     65.33436237	      0.00000000	      0.00000000	      0.41756890	    -11.77142369	     -1.90172635	     -1.48558003	     -6.84176295	     28.21253589	      0.00000000	      0.00000000	     -2.61268973	     -4.91999258	    -16.35199349	      0.96798333	    -11.31781876
      0.28500000	     -6.21567356	     -2.85189549	     -0.11161362	      0.37109757	      0.99083006	      0.59168273	     36.94357435	      2.80678694	     -3.24793086	     62.85048011	      0.00000000	      0.00000000	      0.32454455	    -11.42209866	     -3.58313503	     -1.96166352	     -7.11747702	     26.53058911	      0.00000000	      0.00000000	     -5.29208871	     -4.31339300	    -16.11037335	      1.63353303	    -11.58384019
      0.29000000	     -6.19900950	     -3.27533963	     -0.28444256	      0.38874049	      0.99479404	      0.59202061	     36.80190955	      3.41732854	     -3.38517577	     60.24602412	      0.00000000	      0.00000000	      0.21832928	    -10.95500620	     -5.21219997	     -2.45260750	     -7.44851678	     24.86063643	      0.00000000	      0.00000000	     -8.01081364	     -3.72012382	    -15.83612418	      2.34122937	    -11.82223049
      0.29500000	     -6.21666112	     -3.72100951	     -0.45649906	      0.40643429	      0.99861370	      0.59230929	     36.61612816	      4.04627653	     -3.51781455	     57.52381002	      0.00000000	      0.00000000	      0.09822420	    -10.38300813	     -6.77530288	     -2.94930471	     -7.82192415	     23.22352213	      0.00000000	      0.00000000	    -10.71941025	     -3.14037045	    -15.52188453	      3.08435749	    -12.03885543
      0.30000000	     -6.27365779	     -4.17835586	     -0.62260244	      0.42416548	      1.00226913	      0.59254324	     36.39278311	      4.67996144	     -3.64426795	     54.68669073	      0.00000000	      0.00000000	     -0.04060193	     -9.72237758	     -8.25699721	     -3.44108641	     -8.21784796	     21.64552470	      0.00000000	      0.00000000	    -13.37063933	     -2.58028826	    -15.16245827	      3.85131741	    -12.24246721
      0.30500000	     -6.37036328	     -4.63331411	     -0.77641883	      0.44192093	      1.00575476	      0.59272101	     36.13520831	      5.30119221	     -3.76172514	     51.74064072	      0.00000000	      0.00000000	     -0.20468794	     -8.98746112	     -9.64314944	     -3.91580566	     -8.61563339	     20.15640381	      0.00000000	      0.00000000	    -15.92009139	     -2.05132589	    -14.75831105	      4.62578481	    -12.44152816
      0.31000000	     -6.50078140	     -5.06922839	     -0.91286534	      0.45968785	      1.00907412	      0.59284266	     35.84276255	      5.89080165	     -3.86529485	     48.69728726	      0.00000000	      0.00000000	     -0.39791521	     -8.18793008	    -10.92520411	     -4.36002114	     -8.99896800	     18.78476990	      0.00000000	      0.00000000	    -18.32662534	     -1.56706228	    -14.31795131	      5.38837406	    -12.64078433
      0.31500000	     -6.65401987	     -5.46848402	     -1.02982715	      0.47745504	      1.01223128	      0.59290844	     35.51260760	      6.42980823	     -3.94890174	     45.57491991	      0.00000000	      0.00000000	     -0.61799117	     -7.32889054	    -12.10198192	     -4.75918487	     -9.35798189	     17.55255748	      0.00000000	      0.00000000	    -20.55540096	     -1.14072670	    -13.85619320	      6.11879074	    -12.83976388
      0.32000000	     -6.81836696	     -5.81450163	     -1.12836741	      0.49521447	      1.01522282	      0.59291897	     35.14368143	      6.90135999	     -4.00788147	     42.39776249	      0.00000000	      0.00000000	     -0.85588686	     -6.41231485	    -13.17786398	     -5.09834289	     -9.68834706	     16.47108736	      0.00000000	      0.00000000	    -22.58562988	     -0.78535148	    -13.38877043	      6.79789443	    -13.03391695
      0.32500000	     -6.98506277	     -6.09390217	     -1.21185110	      0.51296146	      1.01803415	      0.59287714	     34.73990510	      7.29260664	     -4.04187560	     39.19388770	      0.00000000	      0.00000000	     -1.09825369	     -5.43865681	    -14.15942557	     -5.36395161	     -9.98917897	     15.54024112	      0.00000000	      0.00000000	    -24.42134388	     -0.51547479	    -12.92714767	      7.40967830	    -13.21741892
      0.33000000	     -7.14928900	     -6.29847385	     -1.28484914	      0.53069279	      1.02064176	      0.59279034	     34.31001061	      7.59661830	     -4.05642356	     35.99253268	      0.00000000	      0.00000000	     -1.33143378	     -4.40888492	    -15.05326869	     -5.54648321	    -10.26085981	     14.75090941	      0.00000000	      0.00000000	    -26.09794931	     -0.34799371	    -12.47711208	      7.94318027	    -13.38584144
      0.33500000	     -7.30879548	     -6.42619156	     -1.35217572	      0.54840364	      1.02301874	      0.59267034	     33.86473942	      7.81348740	     -4.06234558	     32.82182259	      0.00000000	      0.00000000	     -1.54510473	     -3.32798546	    -15.86537454	     -5.64244025	    -10.50199725	     14.09014226	      0.00000000	      0.00000000	    -27.67587947	     -0.30035734	    -12.04091163	      8.39378721	    -13.53731931
      0.34000000	     -7.46264573	     -6.48056008	     -1.41815129	      0.56608490	      1.02513951	      0.59253043	     33.41457927	      7.94961657	     -4.07277258	     29.70752091	      0.00000000	      0.00000000	     -1.73425435	     -2.20990297	    -16.60006722	     -5.65451352	    -10.70533572	     13.54797898	      0.00000000	      0.00000000	    -29.21874270	     -0.38531354	    -11.61968451	      8.76296479	    -13.67196783
      0.34500000	     -7.61130665	     -6.46851877	     -1.48645493	      0.58372176	      1.02698214	      0.59238318	     32.96967468	      8.01552807	     -4.09888885	     26.67280761	      0.00000000	      0.00000000	     -1.89993749	     -1.08032111	    -17.25794236	     -5.59000563	    -10.85580015	     13.12403771	      0.00000000	      0.00000000	    -30.76305504	     -0.60353038	    -11.21425094	      9.05622274	    -13.79019458
      0.35000000	     -7.75679935	     -6.39816556	     -1.56066369	      0.60129377	      1.02853007	      0.59224137	     32.54065026	      8.02345583	     -4.14704789	     23.73923320	      0.00000000	      0.00000000	     -2.04937095	      0.02766582	    -17.83471112	     -5.45873340	    -10.93455441	     12.83126138	      0.00000000	      0.00000000	    -32.29331431	     -0.93862178	    -10.82551552	      9.28050851	    -13.89081076
      0.35500000	     -7.90160294	     -6.27721409	     -1.64490866	      0.61877606	      1.02977422	      0.59212004	     32.13881321	      7.98539252	     -4.21946802	     20.92894865	      0.00000000	      0.00000000	     -2.19439599	      1.08432985	    -18.32254231	     -5.27118968	    -10.92789307	     12.69497315	      0.00000000	      0.00000000	    -33.73552720	     -1.35887454	    -10.45588137	      9.44225979	    -13.96980228
      0.36000000	     -8.04700765	     -6.11211490	     -1.74408189	      0.63614149	      1.03071483	      0.59203676	     31.77578169	      7.91168208	     -4.31739676	     18.26693434	      0.00000000	      0.00000000	     -2.34778500	      2.07255837	    -18.71300001	     -5.03695089	    -10.83480254	     12.74721022	      0.00000000	      0.00000000	    -34.97433979	     -1.82471530	    -10.11061224	      9.54634748	    -14.02060960
      0.36500000	     -8.19220513	     -5.90768858	     -1.86343863	      0.65336358	      1.03136172	      0.59200921	     31.46295342	      7.81045734	     -4.44342729	     15.78125850	      0.00000000	      0.00000000	     -2.51876345	      2.98839027	    -18.99989332	     -4.76355643	    -10.66865390	     13.01811749	      0.00000000	      0.00000000	    -35.88792545	     -2.29726210	     -9.79745598	      9.59579402	    -14.03622888
      0.37000000	     -8.33430637	     -5.66754074	     -2.00757469	      0.67042046	      1.03173202	      0.59205165	     31.21066516	      7.68813012	     -4.60147552	     13.50110151	      0.00000000	      0.00000000	     -2.70945608	      3.83415255	    -19.18131711	     -4.45660261	    -10.45370017	     13.52742164	      0.00000000	      0.00000000	    -36.38630349	     -2.74475005	     -9.52465467	      9.59236481	    -14.01207283
      0.37500000	     -8.46915345	     -5.39528135	     -2.17890536	      0.68729984	      1.03184532	      0.59217246	     31.02727863	      7.55047057	     -4.79568339	     11.45402985	      0.00000000	      0.00000000	     -2.91318743	      4.61100499	    -19.26051922	     -4.12130193	    -10.21927589	     14.27869871	      0.00000000	      0.00000000	    -36.43758243	     -3.14594696	     -9.29833835	      9.53794837	    -13.94783902
      0.38000000	     -8.59300733	     -5.09574566	     -2.37612907	      0.70400475	      1.03171753	      0.59237436	     30.91872460	      7.40331076	     -5.02938101	      9.66344140	      0.00000000	      0.00000000	     -3.11487837	      5.31510732	    -19.24517050	     -3.76457308	     -9.99370245	     15.25760936	      0.00000000	      0.00000000	    -36.07382929	     -3.49036105	     -9.11987853	      9.43592599	    -13.84775125
      0.38500000	     -8.70420632	     -4.77518334	     -2.59347606	      0.72055787	      1.03135722	      0.59265688	     30.88787520	      7.25218883	     -5.30324152	      8.14577935	      0.00000000	      0.00000000	     -3.29332464	      5.93733179	    -19.14557675	     -3.39614988	     -9.79927766	     16.43425189	      0.00000000	      0.00000000	    -35.37837147	     -3.77578741	     -8.98436594	      9.29140466	    -13.71987492
      0.39000000	     -8.80291896	     -4.44022680	     -2.82161101	      0.73699982	      1.03076733	      0.59301899	     30.93251208	      7.10122512	     -5.61155729	      6.90755583	      0.00000000	      0.00000000	     -3.42516151	      6.46574854	    -18.97355277	     -3.02769096	     -9.64987778	     17.76900633	      0.00000000	      0.00000000	    -34.46270667	     -4.00515289	     -8.88234113	      9.11005480	    -13.57498317
      0.39500000	     -8.88839732	     -4.09643848	     -3.05027700	      0.75337842	      1.02995148	      0.59345908	     31.04239108	      6.95214061	     -5.93825873	      5.94374030	      0.00000000	      0.00000000	     -3.49006157	      6.89043789	    -18.74294172	     -2.67015340	     -9.55192776	     19.22008998	      0.00000000	      0.00000000	    -33.44209036	     -4.18484992	     -8.80540860	      8.89655457	    -13.42461488
      0.40000000	     -8.95588037	     -3.74743853	     -3.27124780	      0.76973297	      1.02892018	      0.59397228	     31.19800820	      6.80402229	     -6.25631167	      5.23888457	      0.00000000	      0.00000000	     -3.47574126	      7.20897821	    -18.47027714	     -2.33113381	     -9.50733633	     20.75066725	      0.00000000	      0.00000000	    -32.41615622	     -4.32467832	     -8.75243476	      8.65394914	    -13.27844151
      0.40500000	     -8.99635183	     -3.39501892	     -3.47985581	      0.78608308	      1.02769140	      0.59454760	     31.37344932	      6.65388527	     -6.53194122	      4.77053561	      0.00000000	      0.00000000	     -3.38077585	      7.42995282	    -18.17302992	     -2.01395012	     -9.51569333	     22.33385837	      0.00000000	      0.00000000	    -31.45737833	     -4.43747935	     -8.73113031	      8.38438618	    -13.14224584
      0.41000000	     -9.00001508	     -3.03991006	     -3.67498373	      0.80242738	      1.02628431	      0.59516791	     31.54298326	      6.49784854	     -6.73118874	      4.51366208	      0.00000000	      0.00000000	     -3.21340558	      7.57270807	    -17.86524202	     -1.71857339	     -9.57466031	     23.95459178	      0.00000000	      0.00000000	    -30.60742155	     -4.53742002	     -8.75341736	      8.09054038	    -13.01747961
      0.41500000	     -8.96084204	     -2.68272624	     -3.85856005	      0.81875001	      1.02471058	      0.59581383	     31.68807219	      6.33265165	     -6.82557319	      4.44530888	      0.00000000	      0.00000000	     -2.98559009	      7.66376489	    -17.55349733	     -1.44331295	     -9.67998869	     25.60832695	      0.00000000	      0.00000000	    -29.87924647	     -4.63813852	     -8.82854697	      7.77669636	    -12.90187745
      0.42000000	     -8.87873084	     -2.32496965	     -4.03489335	      0.83502983	      1.02296979	      0.59646900	     31.80098121	      6.15710264	     -6.79603111	      4.54867584	      0.00000000	      0.00000000	     -2.70448431	      7.73188297	    -17.23622222	     -1.18666092	     -9.82660894	     27.29796315	      0.00000000	      0.00000000	    -29.26218857	     -4.75178601	     -8.95913776	      7.44914894	    -12.79035536
      0.42500000	     -8.75819259	     -1.97009157	     -4.20935667	      0.85124848	      1.02105192	      0.59712342	     31.88349428	      5.97303680	     -6.63591867	      4.81511145	      0.00000000	      0.00000000	     -2.36687534	      7.80346452	    -16.90659105	     -0.94935655	    -10.01029857	     29.03025186	      0.00000000	      0.00000000	    -28.72929007	     -4.88801945	     -9.14187388	      7.11628152	    -12.67612090
      0.43000000	     -8.60508025	     -1.62437921	     -4.38632256	      0.86739594	      1.01894538	      0.59777247	     31.94209154	      5.78556532	     -6.35322641	      5.24285452	      0.00000000	      0.00000000	     -1.96193344	      7.89845998	    -16.55715326	     -0.73629601	    -10.22835202	     30.81219129	      0.00000000	      0.00000000	    -28.24715096	     -5.05235759	     -9.37111885	      6.78861880	    -12.55158692
      0.43500000	     -8.42354301	     -1.29733888	     -4.56701916	      0.88347360	      1.01664526	      0.59841198	     31.98240151	      5.60267383	     -5.97099955	      5.83329192	      0.00000000	      0.00000000	     -1.48277594	      8.02571852	    -16.18397188	     -0.55739502	    -10.47841888	     32.64802694	      0.00000000	      0.00000000	    -27.78556174	     -5.24564092	     -9.64257859	      6.47885794	    -12.40840566
      0.44000000	     -8.21455846	     -1.00135216	     -4.74819625	      0.89949446	      1.01415640	      0.59903241	     32.00532195	      5.43446651	     -5.52472091	      6.58676785	      0.00000000	      0.00000000	     -0.94184641	      8.17653182	    -15.78869973	     -0.42691946	    -10.75626879	     34.53798440	      0.00000000	      0.00000000	    -27.32238267	     -5.46631869	     -9.95495367	      6.20180768	    -12.23745892
      0.44500000	     -7.97634965	     -0.75048749	     -4.92225471	      0.91548044	      1.01149053	      0.59961616	     32.00575920	      5.29241221	     -5.05642367	      7.49912877	      0.00000000	      0.00000000	     -0.38314099	      8.31665892	    -15.37794342	     -0.36153362	    -11.05431704	     36.47903643	      0.00000000	      0.00000000	    -26.84248952	     -5.71467129	    -10.30916755	      5.97397193	    -12.03038880
      0.45000000	     -7.70640365	     -0.55859058	     -5.07914782	      0.93145745	      1.00866007	      0.60013998	     31.97407624	      5.18879865	     -4.60694108	      8.55927898	      0.00000000	      0.00000000	      0.11435123	      8.38049978	    -14.96023313	     -0.37766659	    -11.36250923	     38.46667140	      0.00000000	      0.00000000	    -26.33400596	     -5.99617133	    -10.70590778	      5.81236144	    -11.78203824
      0.45500000	     -7.40422821	     -0.43706715	     -5.20972184	      0.94744971	      1.00567178	      0.60058175	     31.89993082	      5.13619519	     -4.20856060	      9.74851656	      0.00000000	      0.00000000	      0.44571088	      8.27379412	    -14.54184566	     -0.48881560	    -11.67155046	     40.49653763	      0.00000000	      0.00000000	    -25.78596047	     -6.32150526	    -11.14282801	      5.73229745	    -11.49135437
      0.46000000	     -7.07320441	     -0.39282272	     -5.30917266	      0.96347257	      1.00252349	      0.60092850	     31.77724879	      5.14628384	     -3.88003737	     11.04299391	      0.00000000	      0.00000000	      0.50324561	      7.89009907	    -14.12334875	     -0.70332526	    -11.97634888	     42.56571660	      0.00000000	      0.00000000	    -25.18928723	     -6.70271770	    -11.61355216	      5.74430771	    -11.15979288
      0.46500000	     -6.72027602	     -0.42686800	     -5.37897170	      0.97952269	      0.99920656	      0.60118291	     31.60885305	      5.22770310	     -3.62525432	     12.42041655	      0.00000000	      0.00000000	      0.21054726	      7.14052509	    -13.69814421	     -1.02315258	    -12.27692159	     44.67383212	      0.00000000	      0.00000000	    -24.54033061	     -7.14743692	    -12.11003383	      5.85092565	    -10.78850463
      0.47000000	     -6.35429023	     -0.53430313	     -5.42653781	      0.99556783	      0.99571289	      0.60136561	     31.41053611	      5.38371533	     -3.43608996	     13.87080993	      0.00000000	      0.00000000	     -0.44366926	      5.98720394	    -13.25245199	     -1.44410935	    -12.57594866	     46.82402420	      0.00000000	      0.00000000	    -23.84403768	     -7.65522577	    -12.62663905	      6.04522743	    -10.37570119
      0.47500000	     -5.98496805	     -0.70617868	     -5.46317402	      1.01154211	      0.99204210	      0.60151166	     31.21445361	      5.61129794	     -3.29865642	     15.40808542	      0.00000000	      0.00000000	     -1.38906372	      4.46443533	    -12.76547052	     -1.95776125	    -12.87498310	     49.02352410	      0.00000000	      0.00000000	    -23.11369602	     -8.21973126	    -13.16224970	      6.31275129	     -9.91468408
      0.48000000	     -5.62277678	     -0.93251071	     -5.50139377	      1.02735230	      0.98820568	      0.60166275	     31.06924046	      5.90233893	     -3.19996770	     17.07571214	      0.00000000	      0.00000000	     -2.48775644	      2.67553955	    -12.21034405	     -2.55407714	    -13.17202681	     51.28304051	      0.00000000	      0.00000000	    -22.36682053	     -8.83543516	    -13.71913332	      6.63600256	     -9.39338079
      0.48500000	     -5.27788505	     -1.20448692	     -5.55242172	      1.04289604	      0.98422851	      0.60185783	     31.03281488	      6.24576216	     -3.13149133	     18.94018820	      0.00000000	      0.00000000	     -3.57622161	      0.76621396	    -11.55819524	     -3.22277021	    -13.46087264	     53.61383348	      0.00000000	      0.00000000	    -21.62047373	     -9.50246014	    -14.30086199	      6.99840563	     -8.79710694
      0.49000000	     -4.95700405	     -1.51451103	     -5.62398390	      1.05808740	      0.98014877	      0.60212396	     31.15694796	      6.62899846	     -3.08842948	     21.07176738	      0.00000000	      0.00000000	     -4.51362920	     -1.11405243	    -10.78582695	     -3.95190453	    -13.73054037	     56.02242945	      0.00000000	      0.00000000	    -20.88909871	    -10.22460510	    -14.91164083	      7.38550753	     -8.11476903
      0.49500000	     -4.65945636	     -1.85480211	     -5.71875692	      1.07288160	      0.97601569	      0.60246776	     31.46852152	      7.03874508	     -3.06632756	     23.51916939	      0.00000000	      0.00000000	     -5.21049045	     -2.84699999	     -9.88427179	     -4.72462581	    -13.96422578	     58.50494363	      0.00000000	      0.00000000	    -20.18433204	    -11.00296880	    -15.55705965	      7.78431219	     -7.34533355
      0.50000000	     -4.37539412	     -2.21660266	     -5.83445091	      1.08728908	      0.97188398	      0.60286968	     31.95590924	      7.46241235	     -3.05737645	     26.28831642	      0.00000000	      0.00000000	     -5.62732697	     -4.36524014	     -8.86357355	     -5.51680102	    -14.13927055	     61.04395071	      0.00000000	      0.00000000	    -19.51434506	    -11.83080589	    -16.24461771	      8.18329299	     -6.50024749
      0.50500000	     -4.08825569	     -2.59149725	     -5.96565735	      1.10137310	      0.96780626	      0.60328373	     32.56710397	      7.89100429	     -3.04894520	     29.33270460	      0.00000000	      0.00000000	     -5.75522113	     -5.65383516	     -7.75042311	     -6.29840013	    -14.22947885	     63.60992001	      0.00000000	      0.00000000	    -18.88191397	    -12.69227393	    -16.98234289	      8.57463971	     -5.59996733
      0.51000000	     -3.78119080	     -2.97415373	     -6.10603406	      1.11523225	      0.96382647	      0.60364385	     33.22073397	      8.32156262	     -3.02651374	     32.55745278	      0.00000000	      0.00000000	     -5.59749443	     -6.73684614	     -6.57853921	     -7.03902848	    -14.20925286	     66.16705346	      0.00000000	      0.00000000	    -18.28278973	    -13.56421091	    -17.77486399	      8.95756423	     -4.66630357
      0.51500000	     -3.44517289	     -3.36391332	     -6.24936552	      1.12897619	      0.95997686	      0.60387616	     33.82564143	      8.75620129	     -2.98005047	     35.83377740	      0.00000000	      0.00000000	     -5.16248140	     -7.65381313	     -5.37509635	     -7.71484029	    -14.05799279	     68.68098919	      0.00000000	      0.00000000	    -17.70611646	    -14.41910796	    -18.61766848	      9.33947617	     -3.71467931
      0.52000000	     -3.08566746	     -3.76337490	     -6.38932610	      1.14270497	      0.95627996	      0.60391601	     34.30161655	      9.19752462	     -2.90922006	     39.01802991	      0.00000000	      0.00000000	     -4.46538306	     -8.43556988	     -4.14865189	     -8.31320327	    -13.76341138	     71.12460387	      0.00000000	      0.00000000	    -17.13713446	    -15.22760061	    -19.49166571	      9.73296102	     -2.75053121
      0.52500000	     -2.72498595	     -4.17454229	     -6.51853958	      1.15649823	      0.95275524	      0.60372655	     34.59446309	      9.64336808	     -2.82377066	     41.97082712	      0.00000000	      0.00000000	     -3.53196496	     -9.09038569	     -2.88378182	     -8.83306982	    -13.32267903	     73.47928018	      0.00000000	      0.00000000	    -16.56127831	    -15.95943217	    -20.36084898	     10.14957070	     -1.77190302
      0.53000000	     -2.39882820	     -4.59449276	     -6.62739162	      1.17041460	      0.94942702	      0.60331337	     34.68216912	     10.08350734	     -2.74008698	     44.57493841	      0.00000000	      0.00000000	     -2.39897496	     -9.60497090	     -1.54483103	     -9.28092012	    -12.74073168	     75.73188068	      0.00000000	      0.00000000	    -15.96848329	    -16.58353698	    -21.17494789	     10.59325003	     -0.77730092
      0.53500000	     -2.14746786	     -5.01243922	     -6.70293857	      1.18449647	      0.94632785	      0.60272806	     34.57232999	     10.49901353	     -2.67716668	     46.75097795	      0.00000000	      0.00000000	     -1.11092124	     -9.95730349	     -0.08756008	     -9.66373723	    -12.02636121	     77.87014121	      0.00000000	      0.00000000	    -15.35621031	    -17.06963926	    -21.87736536	     11.05590122	      0.22479010
      0.54000000	     -2.00375587	     -5.40938526	     -6.72868372	      1.19877359	      0.94349393	      0.60205661	     34.29242368	     10.86413098	     -2.65322258	     48.46767691	      0.00000000	      0.00000000	      0.28521161	    -10.13465596	      1.52509308	     -9.98178458	    -11.18841017	     79.87982292	      0.00000000	      0.00000000	    -14.72950829	    -17.39319654	    -22.41751189	     11.51622006	      1.21007978
      0.54500000	     -1.98127751	     -5.76042701	     -6.68644585	      1.21326057	      0.94095540	      0.60139613	     33.87561361	     11.15034856	     -2.68171336	     49.74314810	      0.00000000	      0.00000000	      1.74617027	    -10.14846930	      3.30775079	    -10.22414224	    -10.23509148	     81.74523992	      0.00000000	      0.00000000	    -14.09762422	    -17.54229692	    -22.76522456	     11.94147292	      2.14075016
      0.55000000	     -2.06665544	     -6.03871944	     -6.56094716	      1.22795008	      0.93872954	      0.60083125	     33.34651392	     11.33173647	     -2.76633799	     50.63643258	      0.00000000	      0.00000000	      3.23792945	    -10.03755337	      5.24226445	    -10.36892727	     -9.17778492	     83.45184356	      0.00000000	      0.00000000	    -13.46885416	    -17.52230774	    -22.92274729	     12.29131573	      2.97585764
      0.55500000	     -2.21998064	     -6.22019167	     -6.34572067	      1.24280760	      0.93682232	      0.60041988	     32.71262867	     11.39014149	     -2.89750666	     51.23165407	      0.00000000	      0.00000000	      4.73810877	     -9.85603905	      7.27681868	    -10.38867592	     -8.03687655	     84.98857664	      0.00000000	      0.00000000	    -12.84646983	    -17.35472266	    -22.92819143	     12.52366622	      3.68474103
      0.56000000	     -2.38525233	     -6.28861625	     -6.04704492	      1.25777385	      0.93523509	      0.60018857	     31.96560716	     11.31877054	     -3.05437716	     51.61868736	      0.00000000	      0.00000000	      6.23383514	     -9.65222071	      9.33743069	    -10.25957929	     -6.84455201	     86.34921663	      0.00000000	      0.00000000	    -12.22823318	    -17.07031949	    -22.84631295	     12.60326603	      4.25654391
      0.56500000	     -2.50793329	     -6.24005398	     -5.68347032	      1.27277714	      0.93396964	      0.60013230	     31.09142673	     11.12308470	     -3.21333262	     51.87518021	      0.00000000	      0.00000000	      7.71574639	     -9.45092183	     11.34894769	     -9.97111670	     -5.64159477	     87.53265500	      0.00000000	      0.00000000	    -11.61009060	    -16.70020900	    -22.74850101	     12.51145144	      4.70199004
      0.57000000	     -2.55266747	     -6.08451251	     -5.28172629	      1.28775289	      0.93302763	      0.60021796	     30.08394160	     10.81892526	     -3.35763902	     52.05478096	      0.00000000	      0.00000000	      9.17099167	     -9.24867357	     13.25675195	     -9.53160483	     -4.47038443	     88.54175638	      0.00000000	      0.00000000	    -10.99098890	    -16.26888688	    -22.68979655	     12.25256587	      5.04831533
      0.57500000	     -2.51423725	     -5.84312098	     -4.87154965	      1.30266211	      0.93240570	      0.60039361	     28.95533930	     10.42874651	     -3.48129220	     52.18408609	      0.00000000	      0.00000000	     10.57866177	     -9.02194903	     15.04042831	     -8.96692347	     -3.36847998	     89.38117242	      0.00000000	      0.00000000	    -10.37451779	    -15.79175425	    -22.69204532	     11.85286811	      5.33080147
      0.58000000	     -2.41797691	     -5.54142749	     -4.48102812	      1.31750047	      0.93209113	      0.60060269	     27.73873367	      9.97694069	     -3.58526119	     52.26682180	      0.00000000	      0.00000000	     11.90961112	     -8.74256377	     16.71493663	     -8.31310444	     -2.36516065	     90.05492501	      0.00000000	      0.00000000	     -9.76738422	    -15.27810079	    -22.73919236	     11.35178182	      5.58437050
      0.58500000	     -2.31007630	     -5.20137243	     -4.13298602	      1.33229619	      0.93206296	      0.60079890	     26.48147484	      9.48494358	     -3.67027061	     52.29146921	      0.00000000	      0.00000000	     13.13053192	     -8.39311623	     18.31982053	     -7.60601455	     -1.48090006	     90.56394947	      0.00000000	      0.00000000	     -9.17849855	    -14.73833863	    -22.78551342	     10.78899370	      5.83776696
      0.59000000	     -2.24221190	     -4.83518633	     -3.84271774	      1.34709924	      0.93229818	      0.60095680	     25.23248417	      8.96715972	     -3.73191902	     52.23928820	      0.00000000	      0.00000000	     14.21048390	     -7.97624807	     19.90187854	     -6.87240352	     -0.72855673	     90.90430110	      0.00000000	      0.00000000	     -8.61990406	    -14.19072250	    -22.77240592	     10.19264917	      6.11132399
      0.59500000	     -2.25647166	     -4.44437995	     -3.61693069	      1.36196616	      0.93277900	      0.60107416	     24.02927297	      8.42964637	     -3.76186851	     52.09078325	      0.00000000	      0.00000000	     15.12697749	     -7.51403725	     21.49875119	     -6.12638427	     -0.11427504	     91.06770091	      0.00000000	      0.00000000	     -8.10695936	    -13.66216229	    -22.64708824	      9.57424410	      6.41732543
      0.60000000	     -2.37467058	     -4.02531712	     -3.45326579	      1.37694579	      0.93349941	      0.60116369	     22.88818769	      7.87329318	     -3.75464335	     51.82865560	      0.00000000	      0.00000000	     15.86854210	     -7.03836397	     23.12806309	     -5.37317721	      0.36371118	     91.04489060	      0.00000000	      0.00000000	     -7.65595590	    -13.18214307	    -22.37808135	      8.93351384	      6.76076689
      0.60500000	     -2.59368142	     -3.57882636	     -3.34032154	      1.39207073	      0.93447156	      0.60123860	     21.79924449	      7.30061894	     -3.71516295	     51.43669272	      0.00000000	      0.00000000	     16.43200257	     -6.57771747	     24.78301096	     -4.61775763	      0.71789793	     90.82984107	      0.00000000	      0.00000000	     -7.28000643	    -12.77404407	    -21.96439372	      8.27060663	      7.13939136
      0.61000000	     -2.88780221	     -3.11732379	     -3.25949165	      1.40735539	      0.93572854	      0.60130200	     20.72810561	      6.72170987	     -3.66085021	     50.89778567	      0.00000000	      0.00000000	     16.81553879	     -6.14782695	     26.43455539	     -3.87237303	      0.97239051	     90.42210858	      0.00000000	      0.00000000	     -6.98483140	    -12.44980969	    -21.43550562	      7.59666573	      7.54469007
      0.61500000	     -3.21815459	     -2.66347728	     -3.19002082	      1.42279796	      0.93731686	      0.60134727	     19.62761260	      6.15416290	     -3.61566272	     50.19606661	      0.00000000	      0.00000000	     17.01192255	     -5.75052087	     28.04013205	     -3.15719282	      1.15804491	     89.82627279	      0.00000000	      0.00000000	     -6.76534274	    -12.21065905	    -20.84101108	      6.93409966	      7.96633646
      0.62000000	     -3.54542170	     -2.24061513	     -3.11621907	      1.43838344	      0.93927885	      0.60136757	     18.45521389	      5.61622417	     -3.59912465	     49.32407121	      0.00000000	      0.00000000	     17.00701008	     -5.37900686	     29.55568689	     -2.49351483	      1.30233176	     89.04953174	      0.00000000	      0.00000000	     -6.60326859	    -12.05107580	    -20.23439948	      6.30592465	      8.39885757
      0.62500000	     -3.83981825	     -1.86154056	     -3.03300973	      1.45408869	      0.94163509	      0.60136513	     17.18669919	      5.11795007	     -3.61694831	     48.28941200	      0.00000000	      0.00000000	     16.78481557	     -5.02471744	     30.94531492	     -1.89463847	      1.41949734	     88.09918545	      0.00000000	      0.00000000	     -6.46702922	    -11.96162999	    -19.65897504	      5.72257331	      8.84536899
      0.63000000	     -4.08487246	     -1.52318461	     -2.94612782	      1.46989127	      0.94437806	      0.60135271	     15.81925156	      4.65661196	     -3.65886488	     47.11441532	      0.00000000	      0.00000000	     16.33553037	     -4.68282958	     32.18530744	     -1.36043905	      1.50756642	     86.98113716	      0.00000000	      0.00000000	     -6.31641401	    -11.92984089	    -19.14073260	      5.17609874	      9.31456865
      0.63500000	     -4.27611323	     -1.20982424	     -2.86657354	      1.48577884	      0.94747841	      0.60134655	     14.36512165	      4.21899040	     -3.70490645	     45.82806000	      0.00000000	      0.00000000	     15.66090836	     -4.35500478	     33.26396511	     -0.87818657	      1.55458691	     85.69973400	      0.00000000	      0.00000000	     -6.11324067	    -11.94158095	    -18.68791650	      4.64527365	      9.81295905
      0.64000000	     -4.41746773	     -0.90192299	     -2.80276507	      1.50175383	      0.95089650	      0.60135657	     12.84233389	      3.78834148	     -3.73649629	     44.45590474	      0.00000000	      0.00000000	     14.77314493	     -4.04743304	     34.17978886	     -0.42827044	      1.55030552	     84.25847294	      0.00000000	      0.00000000	     -5.83557510	    -11.98442306	    -18.29495499	      4.10710308	     10.33836374
      0.64500000	     -4.51738415	     -0.58479791	     -2.75513381	      1.51783189	      0.95459115	      0.60138037	     11.26780338	      3.35129827	     -3.74615439	     43.01431810	      0.00000000	      0.00000000	     13.68758178	     -3.76433671	     34.93905289	      0.00864160	      1.49578916	     82.66069685	      0.00000000	      0.00000000	     -5.48932067	    -12.05170407	    -17.94831123	      3.54694895	     10.87909978
      0.65000000	     -4.58569165	     -0.25257752	     -2.71567787	      1.53403710	      0.95852276	      0.60140336	      9.65453140	      2.90108040	     -3.74094026	     41.51082505	      0.00000000	      0.00000000	     12.41396815	     -3.50117782	     35.55274166	      0.44666623	      1.40548819	     80.90976789	      0.00000000	      0.00000000	     -5.10940620	    -12.14501615	    -17.63187931	      2.96214926	     11.41792834
      0.65500000	     -4.63145770	      0.09333561	     -2.67161033	      1.55039678	      0.96265271	      0.60140394	      8.01168027	      2.43645194	     -3.73902319	     39.94795923	      0.00000000	      0.00000000	     10.95204736	     -3.24263697	     36.03305785	      0.89385909	      1.30179339	     79.00874318	      0.00000000	      0.00000000	     -4.74740385	    -12.27284216	    -17.33060980	      2.35905211	     11.93699593
      0.66000000	     -4.66135986	      0.44912136	     -2.61063477	      1.56693611	      0.96694311	      0.60136090	      6.34527769	      1.95806608	     -3.76259702	     38.32704432	      0.00000000	      0.00000000	      9.29395924	     -2.96696482	     36.38990720	      1.35462892	      1.20600229	     76.95977164	      0.00000000	      0.00000000	     -4.45164894	    -12.44435801	    -17.03282597	      1.74642446	     12.42128402
      0.66500000	     -4.67827108	      0.81377712	     -2.52562223	      1.58367273	      0.97135824	      0.60126038	      4.65824522	      1.46441583	     -3.83098633	     36.65022265	      0.00000000	      0.00000000	      7.43144682	     -2.65396850	     36.62802047	      1.83296831	      1.13017381	     74.76340955	      0.00000000	      0.00000000	     -4.25120735	    -12.66103054	    -16.73197375	      1.12860438	     12.86037602
      0.67000000	     -4.68109849	      1.19221991	     -2.41709313	      1.60061344	      0.97586589	      0.60110052	      2.95081341	      0.94953887	     -3.95605675	     34.92144356	      0.00000000	      0.00000000	      5.36367339	     -2.29166511	     36.74619747	      2.33420745	      1.07336926	     72.41810463	      0.00000000	      0.00000000	     -4.15170513	    -12.91145984	    -16.42687373	      0.50126268	     13.24910336
      0.67500000	     -4.66726713	      1.59472421	     -2.29258308	      1.61775417	      0.98043527	      0.60089367	      1.22343419	      0.40402784	     -4.14044742	     33.14788825	      0.00000000	      0.00000000	      3.10243722	     -1.87810332	     36.74025697	      2.86414579	      1.02370817	     69.92041331	      0.00000000	      0.00000000	     -4.14272020	    -13.17263907	    -16.11900758	     -0.14839881	     13.58727001
      0.68000000	     -4.63726080	      2.03278166	     -2.16303006	      1.63508059	      0.98503187	      0.60066610	     -0.51792028	     -0.18055901	     -4.37837665	     31.34202959	      0.00000000	      0.00000000	      0.67377936	     -1.41914519	     36.60926121	      3.42596615	      0.96490385	     67.26661966	      0.00000000	      0.00000000	     -4.20984495	    -13.41554551	    -15.80769578	     -0.83696895	     13.87842336
      0.68500000	     -4.59840111	      2.51318174	     -2.03771675	      1.65256764	      0.98961255	      0.60045353	     -2.25733828	     -0.80563845	     -4.65800127	     29.52294963	      0.00000000	      0.00000000	     -1.88354169	     -0.92597919	     36.36175182	      4.01673599	      0.88413710	     64.45564149	      0.00000000	      0.00000000	     -4.34385981	    -13.61078765	    -15.48629976	     -1.57740292	     14.12799537
      0.69000000	     -4.56506171	      3.03318296	     -1.92035606	      1.67017994	      0.99412474	      0.60029093	     -3.96906721	     -1.46109742	     -4.96392264	     27.71561907	      0.00000000	      0.00000000	     -4.52143528	     -0.41472871	     36.01784604	      4.62573929	      0.77785562	     61.49196002	      0.00000000	      0.00000000	     -4.54335907	    -13.73203104	    -15.14208550	     -2.37194231	     14.34152642
      0.69500000	     -4.55463345	      3.57929681	     -1.80838744	      1.68787669	      0.99851158	      0.60019980	     -5.62290604	     -2.12533401	     -5.27957734	     25.94848076	      0.00000000	      0.00000000	     -7.18618014	      0.09322555	     35.60524085	      5.23586976	      0.65319954	     58.38709463	      0.00000000	      0.00000000	     -4.81160578	    -13.75743111	    -14.76019905	     -3.20876226	     14.52350418
      0.70000000	     -4.58107339	      4.12995299	     -1.69529326	      1.70561916	      1.00272108	      0.60017947	     -7.19227102	     -2.76991186	     -5.59038252	     24.25075248	      0.00000000	      0.00000000	     -9.82179659	      0.57295536	     35.15111087	      5.82717221	      0.52507813	     55.15930524	      0.00000000	      0.00000000	     -5.15089460	    -13.67001764	    -14.33017091	     -4.06363086	     14.67671656
      0.70500000	     -4.64940801	      4.65997639	     -1.57381611	      1.72337588	      1.00671477	      0.60020820	     -8.66092277	     -3.36558119	     -5.88720383	     22.64999785	      0.00000000	      0.00000000	    -12.37389898	      0.99976112	     34.67467342	      6.38018417	      0.41095903	     51.83245554	      0.00000000	      0.00000000	     -5.55763271	    -13.45736640	    -13.85178323	     -4.90487894	     14.80160110
      0.71000000	     -4.75433391	      5.14484096	     -1.43821497	      1.74112355	      1.01047080	      0.60025408	    -10.02526950	     -3.88655630	     -6.16785156	     21.16934073	      0.00000000	      0.00000000	    -14.79546927	      1.35194794	     34.18459451	      6.87767556	      0.32569215	     48.43469667	      0.00000000	      0.00000000	     -6.01981691	    -13.11030474	    -13.33658827	     -5.69937929	     14.89574414
      0.71500000	     -4.88376927	      5.56407215	     -1.28524010	      1.75884648	      1.01398030	      0.60029022	    -11.29150711	     -4.31268704	     -6.43519327	     19.82438632	      0.00000000	      0.00000000	    -17.05492588	      1.61068475	     33.68191725	      7.30527800	      0.27779094	     44.99654929	      0.00000000	      0.00000000	     -6.51732630	    -12.62105258	    -12.80337678	     -6.41835897	     14.95489452
      0.72000000	     -5.02492614	      5.90358107	     -1.11431027	      1.77653651	      1.01724017	      0.60030561	    -12.46962299	     -4.63062117	     -6.69318245	     18.62164825	      0.00000000	      0.00000000	    -19.14373195	      1.75928604	     33.16555074	      7.65198834	      0.26785946	     41.54813399	      0.00000000	      0.00000000	     -7.02453434	    -11.98244431	    -12.27013272	     -7.04195935	     14.97611742
      0.72500000	     -5.16889909	      6.15652531	     -0.92719908	      1.79419225	      1.02024732	      0.60030600	    -13.56773854	     -4.83460155	     -6.94347723	     17.56056442	      0.00000000	      0.00000000	    -21.07796754	      1.78563786	     32.63633421	      7.91085115	      0.28926919	     38.11652336	      0.00000000	      0.00000000	     -7.51403987	    -11.18911858	    -11.74789549	     -7.56115015	     14.96086760
      0.73000000	     -5.31148268	      6.32274857	     -0.72742238	      1.81181540	      1.02299688	      0.60030622	    -14.58917836	     -4.92688806	     -7.18410712	     16.63919500	      0.00000000	      0.00000000	    -22.88962271	      1.68773369	     32.09772664	      8.07958178	      0.33028377	     34.72445627	      0.00000000	      0.00000000	     -7.96047188	    -10.23939144	    -11.24031276	     -7.97669699	     14.91510161
      0.73500000	     -5.45115522	      6.40736198	     -0.51957205	      1.82940488	      1.02548333	      0.60032031	    -15.53225792	     -4.91732473	     -7.40928621	     15.86112927	      0.00000000	      0.00000000	    -24.60829914	      1.47799456	     31.55414031	      8.16077598	      0.37615122	     31.39064509	      0.00000000	      0.00000000	     -8.34369805	     -9.13676964	    -10.74784733	     -8.29633866	     14.84663608
      0.74000000	     -5.58708667	      6.41886029	     -0.30850235	      1.84695175	      1.02770133	      0.60035528	    -16.39114476	     -4.82129668	     -7.60873328	     15.24010840	      0.00000000	      0.00000000	    -26.23924320	      1.18231375	     31.00979125	      8.16139474	      0.41007033	     28.13130461	      0.00000000	      0.00000000	     -8.65076025	     -7.89172053	    -10.27191024	     -8.53141962	     14.76195379
      0.74500000	     -5.71930853	      6.36695797	     -0.09797918	      1.86443810	      1.02964414	      0.60040880	    -17.15645426	     -4.65600243	     -7.76674110	     14.79976811	      0.00000000	      0.00000000	    -27.74760366	      0.83426610	     30.47032714	      8.09149382	      0.41331445	     24.96271248	      0.00000000	      0.00000000	     -8.87623128	     -6.52330959	     -9.81494129	     -8.69359844	     14.66350989
      0.75000000	     -5.85028114	      6.26075868	      0.11097785	      1.88184128	      1.03130094	      0.60046922	    -17.81628488	     -4.43653795	     -7.86328640	     14.56801680	      0.00000000	      0.00000000	    -29.05909892	      0.46855690	     29.94589943	      7.96285201	      0.36581774	     21.90395134	      0.00000000	      0.00000000	     -9.02131636	     -5.05858825	     -9.37727670	     -8.79240080	     14.54801113
      0.75500000	     -5.98501226	      6.10819334	      0.32082814	      1.89914131	      1.03265725	      0.60051694	    -18.35937330	     -4.17404328	     -7.87867681	     14.56833226	      0.00000000	      0.00000000	    -30.08072869	      0.11671442	     29.45153156	      7.78840110	      0.24803658	     18.97795066	      0.00000000	      0.00000000	     -9.09216992	     -3.52923890	     -8.95537595	     -8.83469105	     14.40685656
      0.76000000	     -6.12849506	      5.91683441	      0.53631743	      1.91632717	      1.03369976	      0.60052771	    -18.77971994	     -3.87676088	     -7.80026655	     14.81229665	      0.00000000	      0.00000000	    -30.73380973	     -0.19532892	     29.00313436	      7.58239648	      0.04390214	     16.20996706	      0.00000000	      0.00000000	     -9.09762476	     -1.96781639	     -8.54404840	     -8.82612094	     14.22931778
      0.76500000	     -6.28248866	      5.69483248	      0.76206165	      1.93339849	      1.03442228	      0.60047695	    -19.07939616	     -3.55243398	     -7.62817668	     15.29698985	      0.00000000	      0.00000000	    -30.98382819	     -0.44895330	     28.61233423	      7.36019257	     -0.25547403	     13.62484714	      0.00000000	      0.00000000	     -9.04633728	     -0.40604786	     -8.14056247	     -8.77291558	     14.00705801
      0.77000000	     -6.44438105	      5.45050866	      1.00075662	      1.95036215	      1.03482818	      0.60034338	    -19.26720837	     -3.20957128	     -7.37775620	     16.00766683	      0.00000000	      0.00000000	    -30.85383328	     -0.63354598	     28.28422093	      7.13676149	     -0.64800522	     11.24486676	      0.00000000	      0.00000000	     -8.94422119	      1.12402178	     -7.74684726	     -8.68199419	     13.73719312
      0.77500000	     -6.60862594	      5.19067561	      1.25293756	      1.96722640	      1.03492849	      0.60011064	    -19.35442616	     -2.85677044	     -7.07785990	     16.92322330	      0.00000000	      0.00000000	    -30.41731481	     -0.74575239	     28.01887649	      6.92444460	     -1.11908885	      9.08863664	      0.00000000	      0.00000000	     -8.79443617	      2.58731402	     -7.36847481	     -8.55922478	     13.42198362
      0.78000000	     -6.76889880	      4.91931418	      1.51756052	      1.98399574	      1.03473834	      0.59976816	    -19.35105991	     -2.50145010	     -6.76528168	     18.02126671	      0.00000000	      0.00000000	    -29.77573688	     -0.78827315	     27.81424877	      6.73120194	     -1.64515620	      7.17060486	      0.00000000	      0.00000000	     -8.60081304	      3.94514195	     -7.01232973	     -8.40768663	     13.06624708
      0.78500000	     -6.91905385	      4.63763169	      1.79243896	      2.00066893	      1.03427502	      0.59931186	    -19.26499091	     -2.14924491	     -6.47719481	     19.28100121	      0.00000000	      0.00000000	    -29.03166017	     -0.76908705	     27.66768752	      6.55994703	     -2.20105368	      5.50096466	      0.00000000	      0.00000000	     -8.37144045	      5.15903492	     -6.68547796	     -8.22743956	     12.67544234
      0.79000000	     -7.05276608	      4.34488092	      2.07455471	      2.01723925	      1.03355749	      0.59874430	    -19.10324226	     -1.80388687	     -6.24447711	     20.68411457	      0.00000000	      0.00000000	    -28.26816292	     -0.70052743	     27.57573375	      6.40877083	     -2.76525283	      4.08621273	      0.00000000	      0.00000000	     -8.11833844	      6.19561207	     -6.39565970	     -8.01642008	     12.25564513
      0.79500000	     -7.16324851	      4.03925156	      2.36070451	      2.03369598	      1.03260509	      0.59807335	    -18.87319208	     -1.46729765	     -6.08821127	     22.21459583	      0.00000000	      0.00000000	    -27.53915798	     -0.59742000	     27.53362047	      6.27206402	     -3.31916392	      2.93004042	      0.00000000	      0.00000000	     -7.85362740	      7.02891475	     -6.15164388	     -7.77173915	     11.81389638
      0.80000000	     -7.24436111	      3.71903765	      2.64837054	      2.05002698	      1.03143465	      0.59731051	    -18.58231012	     -1.14032584	     -6.01951404	     23.85782560	      0.00000000	      0.00000000	    -26.86954387	     -0.47455652	     27.53581117	      6.14262388	     -3.84357636	      2.03357232	      0.00000000	      0.00000000	     -7.58542210	      7.64199700	     -5.96152356	     -7.49143569	     11.35754077
      0.80500000	     -7.29294132	      3.38413061	      2.93629514	      2.06622312	      1.03005737	      0.59646976	    -18.23667235	     -0.82420063	     -6.04120931	     25.59900082	      0.00000000	      0.00000000	    -26.26241097	     -0.34442561	     27.57750016	      6.01413880	     -4.31705094	      1.39470601	      0.00000000	      0.00000000	     -7.31486149	      8.03017468	     -5.82914706	     -7.17653856	     10.89304807
      0.81000000	     -7.31069677	      3.03720102	      3.22458583	      2.08228285	      1.02847757	      0.59556690	    -17.83976869	     -0.52191854	     -6.14999453	     27.42149961	      0.00000000	      0.00000000	    -25.70936770	     -0.21573253	     27.65595118	      5.88304096	     -4.71752144	      1.00771473	      0.00000000	      0.00000000	     -7.03475809	      8.20459957	     -5.75120751	     -6.83259654	     10.42496052
      0.81500000	     -7.30412734	      2.68408780	      3.51449682	      2.09821459	      1.02669432	      0.59461903	    -17.39288702	     -0.23883370	     -6.33833094	     29.30615005	      0.00000000	      0.00000000	    -25.19878885	     -0.09284958	     27.77079864	      5.74915835	     -5.02587884	      0.86444091	      0.00000000	      0.00000000	     -6.73136547	      8.19390425	     -5.71740192	     -6.47002310	      9.95479316
      0.82000000	     -7.28225910	      2.33351092	      3.80790133	      2.11403516	      1.02470513	      0.59364446	    -16.89704075	      0.01758952	     -6.59577141	     31.23204754	      0.00000000	      0.00000000	    -24.71838035	      0.02329873	     27.92309594	      5.61527252	     -5.23010832	      0.95696875	      0.00000000	      0.00000000	     -6.38931523	      8.04254943	     -5.71394798	     -6.10320398	      9.48016939
      0.82500000	     -7.25310832	      1.99630269	      4.10635510	      2.12976478	      1.02251041	      0.59266285	    -16.35540065	      0.23845654	     -6.91021538	     33.17892534	      0.00000000	      0.00000000	    -24.25254948	      0.13272350	     28.11308268	      5.48604968	     -5.32820085	      1.27977217	      0.00000000	      0.00000000	     -5.99789212	      7.80442357	     -5.72878399	     -5.74853281	      8.99508395
      0.83000000	     -7.22041643	      1.68433197	      4.40975104	      2.14542181	      1.02011678	      0.59169498	    -15.77500281	      0.41392790	     -7.26948508	     35.13030661	      0.00000000	      0.00000000	    -23.77857299	      0.23359223	     28.33691828	      5.36696369	     -5.32827181	      1.82859636	      0.00000000	      0.00000000	     -5.55861061	      7.53140848	     -5.75597462	     -5.42202852	      8.49176174
      0.83500000	     -7.18183326	      1.40965281	      4.71487147	      2.16102064	      1.01753866	      0.59076181	    -15.16729249	      0.53294000	     -7.66276354	     37.07600076	      0.00000000	      0.00000000	    -23.26629144	      0.32097466	     28.58312258	      5.26387215	     -5.24631261	      2.59515129	      0.00000000	      0.00000000	     -5.09543614	      7.25972589	     -5.79787521	     -5.13794733	      7.96393087
      0.84000000	     -7.12873799	      1.18428226	      5.01464991	      2.17657312	      1.01479801	      0.58988347	    -14.54777791	      0.58237580	     -8.08173985	     39.01289727	      0.00000000	      0.00000000	    -22.68319746	      0.38707569	     28.83017881	      5.18351364	     -5.10365988	      3.56039388	      0.00000000	      0.00000000	     -4.66522190	      6.99819544	     -5.86520466	     -4.90912143	      7.41023742
      0.84500000	     -7.04773763	      1.02009082	      5.29894470	      2.19208997	      1.01192142	      0.58907834	    -13.93441074	      0.54689424	     -8.52172036	     40.94428925	      0.00000000	      0.00000000	    -22.00245525	      0.42136502	     29.04749266	      5.13437136	     -4.92527039	      4.69096965	      0.00000000	      0.00000000	     -4.36085723	      6.72101234	     -5.97510400	     -4.74776080	      6.83545834
      0.85000000	     -6.92375862	      0.92786033	      5.55659850	      2.20757961	      1.00893515	      0.58836186	    -13.34422245	      0.41062341	     -8.98152355	     42.87824132	      0.00000000	      0.00000000	    -21.21049998	      0.41012973	     29.20063036	      5.12683185	     -4.73756582	      5.94102260	      0.00000000	      0.00000000	     -4.29967108	      6.36702755	     -6.14732796	     -4.66489534	      6.24872410
      0.85500000	     -6.74379767	      0.91554461	      5.77774951	      2.22304395	      1.00586055	      0.58774518	    -12.78910574	      0.16033560	     -9.46070965	     44.82518487	      0.00000000	      0.00000000	    -20.31264995	      0.33690885	     29.25934828	      5.17220401	     -4.56437499	      7.25911145	      0.00000000	      0.00000000	     -4.59511298	      5.84826220	     -6.39999557	     -4.66851617	      5.66037680
      0.86000000	     -6.50054084	      0.98695342	      5.95601487	      2.23847269	      1.00271226	      0.58723307	    -12.27171813	     -0.21200380	     -9.95602359	     46.79579034	      0.00000000	      0.00000000	    -19.33448864	      0.18485971	     29.20704362	      5.28135467	     -4.42167936	      8.60069528	      0.00000000	      0.00000000	     -5.31731527	      5.06911399	     -6.74593306	     -4.76216829	      5.07841222
      0.86500000	     -6.19559323	      1.14163767	      6.09079972	      2.25383780	      0.99949807	      0.58682075	    -11.78180603	     -0.70868531	    -10.46057331	     48.80049448	      0.00000000	      0.00000000	    -18.31660758	     -0.05995094	     29.05066064	      5.46351465	     -4.31350809	      9.94552318	      0.00000000	      0.00000000	     -6.45600596	      3.95429785	     -7.18957075	     -4.94493790	      4.50481311
      0.87000000	     -5.84115180	      1.37538773	      6.18894049	      2.26908949	      0.99622005	      0.58649122	    -11.29426126	     -1.32666576	    -10.96556206	     50.85036386	      0.00000000	      0.00000000	    -17.30428334	     -0.40615284	     28.82726221	      5.72474178	     -4.23111593	     11.31329642	      0.00000000	      0.00000000	     -7.90321034	      2.47814956	     -7.72537329	     -5.21198627	      3.93378179
      0.87500000	     -5.45825258	      1.68043661	      6.26395494	      2.28415699	      0.99287630	      0.58621538	    -10.77130466	     -2.05722931	    -11.46113977	     52.95751024	      0.00000000	      0.00000000	    -16.33649013	     -0.85610970	     28.60162878	      6.06585828	     -4.15595489	     12.76783377	      0.00000000	      0.00000000	     -9.46711313	      0.68123399	     -8.33952892	     -5.55438852	      3.35328409
      0.88000000	     -5.07112142	      2.04502230	      6.33235711	      2.29895771	      0.98946327	      0.58595591	    -10.16993100	     -2.88444172	    -11.93491456	     55.13345945	      0.00000000	      0.00000000	    -15.43796763	     -1.40568285	     28.45282505	      6.48048794	     -4.06507620	     14.40527247	      0.00000000	      0.00000000	    -10.91384548	     -1.33774135	     -9.01486406	     -5.95783382	      2.74853403
      0.88500000	     -4.69960592	      2.45262380	      6.40850786	      2.31341522	      0.98597883	      0.58567499	     -9.45269056	     -3.78314425	    -12.36988094	     57.38521267	      0.00000000	      0.00000000	    -14.61668319	     -2.04485420	     28.45369898	      6.95372493	     -3.93744191	     16.32976789	      0.00000000	      0.00000000	    -12.02110454	     -3.45133325	     -9.73659604	     -6.40097257	      2.10575955
      0.89000000	     -4.35295161	      2.88207084	      6.50039021	      2.32748055	      0.98242673	      0.58534495	     -8.59770652	     -4.71813819	    -12.74386594	     59.71034866	      0.00000000	      0.00000000	    -13.86689752	     -2.76005173	     28.65027462	      7.46237396	     -3.76005417	     18.62369349	      0.00000000	      0.00000000	    -12.62548540	     -5.53792441	    -10.49608311	     -6.85541955	      1.41601471
      0.89500000	     -4.02734870	      3.31000487	      6.60815967	      2.34114837	      0.97882299	      0.58495867	     -7.60438713	     -5.64665143	    -13.03152590	     62.09321677	      0.00000000	      0.00000000	    -13.17539239	     -3.53727555	     29.04691642	      7.97828864	     -3.53163436	     21.31942393	      0.00000000	      0.00000000	    -12.65194477	     -7.50652895	    -11.29136052	     -7.28930781	      0.67883382
      0.90000000	     -3.70816276	      3.71579042	      6.72572454	      2.35446205	      0.97520235	      0.58453576	     -6.49294423	     -6.52482299	    -13.20861362	     64.50394648	      0.00000000	      0.00000000	    -12.52745382	     -4.36370260	     29.60119798	      8.47489536	     -3.26135122	     24.37998962	      0.00000000	      0.00000000	    -12.11998795	     -9.30454166	    -12.12464829	     -7.67438849	     -0.09587578
      0.90500000	     -3.37683105	      4.08686524	      6.84405425	      2.36750755	      0.97162151	      0.58412206	     -5.29697147	     -7.31617654	    -13.25654747	     66.90105900	      0.00000000	      0.00000000	    -11.91061359	     -5.22662141	     30.23103238	      8.93436607	     -2.96309362	     27.69545046	      0.00000000	      0.00000000	    -11.12624471	    -10.90926849	    -12.99686792	     -7.99428112	     -0.88985656
      0.91000000	     -3.02098810	      4.42157726	      6.95436505	      2.38040025	      0.96815672	      0.58378105	     -4.05036391	     -7.99851702	    -13.16501749	     69.23704085	      0.00000000	      0.00000000	    -11.31639071	     -6.11045492	     30.83369326	      9.35163755	     -2.64935606	     31.09812581	      0.00000000	      0.00000000	     -9.81057674	    -12.31179170	    -13.89958644	     -8.24997102	     -1.68229416
      0.91500000	     -2.64400952	      4.72766889	      7.04959120	      2.39326881	      0.96489617	      0.58357741	     -2.77316534	     -8.56660347	    -12.93188403	     71.46514668	      0.00000000	      0.00000000	    -10.74101891	     -6.99383401	     31.31125629	      9.73249149	     -2.32954577	     34.39318722	      0.00000000	      0.00000000	     -8.31837044	    -13.50351260	    -14.80722989	     -8.45913901	     -2.45584819
      0.92000000	     -2.26884499	      5.01695936	      7.12342915	      2.40623868	      0.96192976	      0.58355697	     -1.46301224	     -9.02985196	    -12.56102301	     73.54541247	      0.00000000	      0.00000000	    -10.18527685	     -7.84893240	     31.59285539	     10.08600986	     -2.01410103	     37.39493670	      0.00000000	      0.00000000	     -6.77065050	    -14.47092738	    -15.67461461	     -8.64869615	     -3.19898643
      0.92500000	     -1.93272494	      5.29851794	      7.16779873	      2.41941574	      0.95934011	      0.58373180	     -0.09728937	     -9.40559514	    -12.05941743	     75.44817264	      0.00000000	      0.00000000	     -9.65307287	     -8.64393976	     31.64492843	     10.41507072	     -1.72034791	     39.95771699	      0.00000000	      0.00000000	     -5.24845155	    -15.19869504	    -16.44375294	     -8.84319520	     -3.90381560
      0.93000000	     -1.67365874	      5.57265180	      7.17084500	      2.43287181	      0.95719591	      0.58407803	      1.35395168	     -9.70929285	    -11.43512098	     77.15446634	      0.00000000	      0.00000000	     -9.14902015	     -9.34751667	     31.46700557	     10.70930833	     -1.47392277	     41.99522793	      0.00000000	      0.00000000	     -3.79148475	    -15.67739959	    -17.05937865	     -9.05333587	     -4.56196546
      0.93500000	     -1.51408207	      5.82757929	      7.11750478	      2.44663477	      0.95554582	      0.58454642	      2.90977036	     -9.94495079	    -10.69764637	     78.65423432	      0.00000000	      0.00000000	     -8.67587602	     -9.93325821	     31.07796427	     10.94342387	     -1.30324334	     43.48784710	      0.00000000	      0.00000000	     -2.40598030	    -15.91071556	    -17.48763810	     -9.26865783	     -5.16219129
      0.94000000	     -1.44899915	      6.04065120	      6.99319123	      2.46068631	      0.95441160	      0.58507866	      4.56311490	    -10.10090062	     -9.86119458	     79.94410881	      0.00000000	      0.00000000	     -8.23282908	    -10.38282108	     30.50073841	     11.08205581	     -1.23011845	     44.47874028	      0.00000000	      0.00000000	     -1.07589026	    -15.91756673	    -17.73006945	     -9.45781198	     -5.69202175
      0.94500000	     -1.44463412	      6.18480384	      6.78896238	      2.47496775	      0.95378299	      0.58562285	      6.27645483	    -10.15413575	     -8.94834620	     81.02636585	      0.00000000	      0.00000000	     -7.81526384	    -10.68756989	     29.75221922	     11.09011935	     -1.26245381	     45.05861153	      0.00000000	      0.00000000	      0.22527980	    -15.72806513	    -17.82618005	     -9.57772865	     -6.14276447
      0.95000000	     -1.44937168	      6.23804916	      6.50505184	      2.48939177	      0.95361757	      0.58614613	      7.99205628	    -10.08079903	     -7.98973645	     81.90921326	      0.00000000	      0.00000000	     -7.41612981	    -10.84930054	     28.84186478	     10.94453359	     -1.39358137	     45.34100856	      0.00000000	      0.00000000	      1.52229935	    -15.37633768	    -17.84204422	     -9.58891577	     -6.51445214
      0.95500000	     -1.41295683	      6.19179414	      6.15056405	      2.50385898	      0.95384776	      0.58664284	      9.65309941	     -9.86690978	     -7.01775327	     82.60683635	      0.00000000	      0.00000000	     -7.02845391	    -10.87998111	     27.77797966	     10.64234808	     -1.60821854	     45.43432435	      0.00000000	      0.00000000	      2.82674639	    -14.89538768	    -17.84833141	     -9.47037937	     -6.81726922
      0.96000000	     -1.30555512	      6.05416548	      5.74003647	      2.51827926	      0.95439441	      0.58713371	     11.22497986	     -9.51444322	     -6.05806264	     83.13723250	      0.00000000	      0.00000000	     -6.64769922	    -10.79978370	     26.57655511	     10.20220501	     -1.89053683	     45.41919146	      0.00000000	      0.00000000	      4.12991952	    -14.31582834	    -17.89615853	     -9.22719272	     -7.06845410
      0.96500000	     -1.12838989	      5.84668247	      5.28972994	      2.53259511	      0.95518273	      0.58765423	     12.70573882	     -9.04083582	     -5.12547392	     83.51737215	      0.00000000	      0.00000000	     -6.27259715	    -10.63385330	     25.26683690	      9.65892327	     -2.22883162	     45.33828201	      0.00000000	      0.00000000	      5.40362455	    -13.66639813	    -18.00018790	     -8.88718675	     -7.28654639
      0.97000000	     -0.91220650	      5.59592602	      4.81591185	      2.54679880	      0.95615607	      0.58823735	     14.12133298	     -8.47307989	     -4.22712473	     83.75729211	      0.00000000	      0.00000000	     -5.90454067	    -10.40982235	     23.89041154	      9.05366924	     -2.61481457	     45.19961532	      0.00000000	      0.00000000	      6.60744956	    -12.97488208	    -18.13527969	     -8.48895878	     -7.48649270
      0.97500000	     -0.70557545	      5.32460259	      4.33500713	      2.56093346	      0.95728416	      0.58889974	     15.51025153	     -7.84000655	     -3.36987042	     83.85600490	      0.00000000	      0.00000000	     -5.54658781	    -10.15689349	     22.49428148	      8.42386956	     -3.03983560	     44.98855196	      0.00000000	      0.00000000	      7.69791268	    -12.26810408	    -18.24741130	     -8.06779972	     -7.67819834
      0.98000000	     -0.55847733	      5.04642397	      3.86397199	      2.57507478	      0.95856419	      0.58963665	     16.90631797	     -7.16682062	     -2.56603665	     83.80184744	      0.00000000	      0.00000000	     -5.20248822	     -9.90469495	     21.12087754	      7.79684388	     -3.49139526	     44.68191560	      0.00000000	      0.00000000	      8.63641004	    -11.56818182	    -18.27416863	     -7.64621393	     -7.86851610
      0.98500000	     -0.50676183	      4.76672830	      3.41948539	      2.58929982	      0.96001550	      0.59042478	     18.32646129	     -6.47418945	     -1.83390843	     83.57769225	      0.00000000	      0.00000000	     -4.87602222	     -9.68049448	     19.79836223	      7.18922781	     -3.95214611	     44.25932437	      0.00000000	      0.00000000	      9.39375215	    -10.88732822	    -18.16735564	     -7.23225823	     -8.06505502
      0.99000000	     -0.56196924	      4.48739695	      3.01562269	      2.60365725	      0.96167094	      0.59123073	     19.76593465	     -5.78112970	     -1.19345383	     83.16839533	      0.00000000	      0.00000000	     -4.57110831	     -9.50608398	     18.53420495	      6.61111269	     -4.40215394	     43.70921085	      0.00000000	      0.00000000	      9.94975345	    -10.22817789	    -17.90982210	     -6.82462689	     -8.27946827
      0.99500000	     -0.70979479	      4.21205061	      2.66110529	      2.61815336	      0.96356744	      0.59202173	     21.20076997	     -5.10825868	     -0.66070347	     82.56639078	      0.00000000	      0.00000000	     -4.29185127	     -9.39612651	     17.31477520	      6.07093847	     -4.82306487	     43.02953423	      0.00000000	      0.00000000	     10.29055581	     -9.58962932	    -17.51995818	     -6.42012678	     -8.52745323
      1.00000000	     -0.91753520	      3.94783596	      2.35811106	      2.63275957	      0.96573670	      0.59277399	     22.59549069	     -4.47803947	     -0.24438598	     81.77277380	      0.00000000	      0.00000000	     -4.04137005	     -9.35772763	     16.11193399	      5.57737827	     -5.20109916	     42.22544646	      0.00000000	      0.00000000	     10.40809277	     -8.97094312	    -17.04239579	     -6.01872195	     -8.82450054
      1.00500000	     -1.14647828	      3.70342267	      2.10349426	      2.64743435	      0.96819730	      0.59347523	     23.91242316	     -3.91160372	      0.05417074	     80.79439592	      0.00000000	      0.00000000	     -3.82029111	     -9.39001648	     14.89381417	      5.13788764	     -5.52695998	     41.30658837	      0.00000000	      0.00000000	     10.30131284	     -8.37119789	    -16.53074253	     -5.62416411	     -9.17993160
      1.01000000	     -1.36329094	      3.48567390	      1.89123792	      2.66214597	      0.97095080	      0.59412203	     25.11907107	     -3.42430593	      0.23951273	     79.63974226	      0.00000000	      0.00000000	     -3.62643673	     -9.48391533	     13.63466787	      4.75630863	     -5.79376878	     40.28512226	      0.00000000	      0.00000000	      9.97536298	     -7.78773612	    -16.03122785	     -5.24157377	     -9.59311472
      1.01500000	     -1.54665192	      3.29731858	      1.71462751	      2.67688563	      0.97398319	      0.59471535	     26.19227813	     -3.02216025	      0.32056802	     78.31596748	      0.00000000	      0.00000000	     -3.45518920	     -9.62396196	     12.32036663	      4.43152898	     -5.99541870	     39.17425915	      0.00000000	      0.00000000	      9.43795725	     -7.21673757	    -15.57299341	     -4.87439493	    -10.05382352
      1.02000000	     -1.68883143	      3.13623409	      1.56763690	      2.69166717	      0.97726954	      0.59525849	     27.11994074	     -2.70008111	      0.30953662	     76.82765037	      0.00000000	      0.00000000	     -3.29937826	     -9.79330147	     10.94953605	      4.15746766	     -6.12654786	     37.98707901	      0.00000000	      0.00000000	      8.69587983	     -6.65560511	    -15.16591161	     -4.52233274	    -10.54592573
      1.02500000	     -1.79361478	      2.99584695	      1.44548277	      2.70651738	      0.98077864	      0.59575831	     27.90093716	     -2.44211554	      0.22106082	     75.17674539	      0.00000000	      0.00000000	     -3.14982015	     -9.97977974	      9.53180150	      3.92370118	     -6.18388233	     36.73594617	      0.00000000	      0.00000000	      7.75395817	     -6.10516394	    -14.80411929	     -4.18080695	    -11.05203317
      1.03000000	     -1.87164020	      2.86609653	      1.34429785	      2.72146348	      0.98447613	      0.59622763	     28.54253536	     -2.22368358	      0.07152287	     73.36308562	      0.00000000	      0.00000000	     -2.99848460	    -10.17917909	      8.08384650	      3.71617919	     -6.16809098	     35.43292293	      0.00000000	      0.00000000	      6.61600859	     -5.56980063	    -14.47323745	     -3.84169482	    -11.55690705
      1.03500000	     -1.93413826	      2.73466454	      1.26027517	      2.73652280	      0.98832702	      0.59668529	     29.05488140	     -2.01554144	     -0.12200613	     71.38492063	      0.00000000	      0.00000000	     -2.84325582	    -10.39356473	      6.62373923	      3.51802881	     -6.08512300	     34.09105384	      0.00000000	      0.00000000	      5.28616369	     -5.05524758	    -14.15927395	     -3.49461380	    -12.04879624
      1.04000000	     -1.98747127	      2.58822976	      1.18908430	      2.75169694	      0.99229849	      0.59715234	     29.44501241	     -1.78850631	     -0.34351883	     69.23934548	      0.00000000	      0.00000000	     -2.69078794	    -10.62600526	      5.16563422	      3.31064550	     -5.94638559	     32.72556693	      0.00000000	      0.00000000	      3.77055897	     -4.56571410	    -13.85586849	     -3.12790135	    -12.51934894
      1.04500000	     -2.03135125	      2.41359620	      1.12611437	      2.76697169	      0.99636169	      0.59764617	     29.71425236	     -1.51763595	     -0.58012180	     66.92290572	      0.00000000	      0.00000000	     -2.55555092	    -10.87449699	      3.71778763	      3.07507315	     -5.76811716	     31.35402252	      0.00000000	      0.00000000	      2.08063138	     -4.10210900	    -13.56627188	     -2.72912602	    -12.96323840
      1.05000000	     -2.06129007	      2.19886610	      1.06730138	      2.78232221	      1.00049068	      0.59817648	     29.86027038	     -1.18501445	     -0.82332577	     64.43259541	      0.00000000	      0.00000000	     -2.45587700	    -11.12782454	      2.28462697	      2.79363767	     -5.57075497	     29.99544072	      0.00000000	      0.00000000	      0.23750000	     -3.66135368	    -13.29952072	     -2.28585488	    -13.37795178
      1.05500000	     -2.07312154	      1.93495256	      1.00963275	      2.79772181	      1.00465839	      0.59874491	     29.88162903	     -0.78095016	     -1.06849728	     61.76710837	      0.00000000	      0.00000000	     -2.40868074	    -11.36518878	      0.87053721	      2.45197973	     -5.37845308	     28.66882290	      0.00000000	      0.00000000	     -1.72564660	     -3.23619199	    -13.06374100	     -1.78746591	    -13.76332247
      1.06000000	     -2.06703191	      1.61732679	      0.95067404	      2.81315214	      1.00883166	      0.59934806	     29.78192585	     -0.30377940	     -1.31226433	     58.92808831	      0.00000000	      0.00000000	     -2.42453977	    -11.55964655	     -0.51759652	      2.04146954	     -5.21809810	     27.39096523	      0.00000000	      0.00000000	     -3.76573466	     -2.81601765	    -12.86005856	     -1.22789047	    -14.12051018
      1.06500000	     -2.04938773	      1.24750596	      0.88758399	      2.82861059	      1.01296894	      0.59998161	     29.57168104	      0.24115061	     -1.54902175	     55.92115967	      0.00000000	      0.00000000	     -2.50509599	    -11.68336380	     -1.87035025	      1.56150762	     -5.11692244	     26.17390003	      0.00000000	      0.00000000	     -5.83630981	     -2.38952298	    -12.67973039	     -0.60827814	    -14.45078481
      1.07000000	     -2.03114204	      0.83398303	      0.81667468	      2.84410994	      1.01702297	      0.60064346	     29.26686213	      0.84238101	     -1.76833710	     52.75662390	      0.00000000	      0.00000000	     -2.64426287	    -11.71200035	     -3.17811843	      1.02114230	     -5.09844037	     25.02336497	      0.00000000	      0.00000000	     -7.89564943	     -1.94865954	    -12.50651055	      0.06134550	    -14.75457919
      1.07500000	     -2.02311336	      0.39253493	      0.73398597	      2.85966942	      1.02094776	      0.60133419	     28.88448414	      1.48245193	     -1.95451358	     49.44998653	      0.00000000	      0.00000000	     -2.83254321	    -11.62674408	     -4.43477237	      0.43964443	     -5.17764612	     23.93944464	      0.00000000	      0.00000000	     -9.91248785	     -1.49237129	    -12.32376877	      0.76178129	    -15.03107823
      1.08000000	     -2.03114128	     -0.05445615	      0.63652629	      2.87530229	      1.02470491	      0.60205431	     28.43835483	      2.13766683	     -2.08840869	     46.02255898	      0.00000000	      0.00000000	     -3.06147338	    -11.41452741	     -5.63997817	     -0.15448049	     -5.35712919	     22.91933463	      0.00000000	      0.00000000	    -11.86641084	     -1.02848901	    -12.12187802	      1.46599042	    -15.27856284
      1.08500000	     -2.05442061	     -0.48021555	      0.52347616	      2.89100668	      1.02826552	      0.60279997	     27.93811398	      2.77888223	     -2.15069922	     42.50197578	      0.00000000	      0.00000000	     -3.32533628	    -11.06802696	     -6.79795744	     -0.72665638	     -5.62570150	     21.96109122	      0.00000000	      0.00000000	    -13.74393331	     -0.57259931	    -11.90110224	      2.14233084	    -15.49537943
      1.09000000	     -2.08733522	     -0.85729605	      0.39670260	      2.90676381	      1.03160823	      0.60355988	     27.39144527	      3.37427539	     -2.12564772	     38.92203068	      0.00000000	      0.00000000	     -3.61951268	    -10.58605304	     -7.91363473	     -1.24141644	     -5.96057948	     21.06659468	      0.00000000	      0.00000000	    -15.53422673	     -0.14429823	    -11.66944354	      2.75933275	    -15.68083253
      1.09500000	     -2.12276404	     -1.16182762	      0.26024261	      2.92254316	      1.03471663	      0.60431564	     26.80706307	      3.89356648	     -2.00466490	     35.32131049	      0.00000000	      0.00000000	     -3.93714025	     -9.97327433	     -8.98891026	     -1.66811544	     -6.33265719	     20.24251500	      0.00000000	      0.00000000	    -17.22723243	      0.23666518	    -11.43817400	      3.29071323	    -15.83538963
      1.10000000	     -2.15502507	     -1.37680074	      0.11889497	      2.93831088	      1.03757793	      0.60504542	     26.19674230	      4.31208326	     -1.78894014	     31.74078885	      0.00000000	      0.00000000	     -4.26703985	     -9.23834582	    -10.02064058	     -1.98504040	     -6.71254277	     19.49938208	      0.00000000	      0.00000000	    -18.81467191	      0.55188324	    -11.21758298	      3.71888580	    -15.96042465
      1.10500000	     -2.18166326	     -1.49350746	     -0.02342483	      2.95403745	      1.04018271	      0.60572882	     25.57601658	      4.61344618	     -1.49058416	     28.22128491	      0.00000000	      0.00000000	     -4.59501454	     -8.39114287	    -11.00041935	     -2.18083278	     -7.07499069	     18.84956032	      0.00000000	      0.00000000	    -20.29388439	      0.78323037	    -11.01408836	      4.03608821	    -16.05822091
      1.11000000	     -2.20411220	     -1.51158745	     -0.16479356	      2.96970293	      1.04252460	      0.60635106	     24.96388691	      4.79094576	     -1.13233240	     24.80171716	      0.00000000	      0.00000000	     -4.90760274	     -7.44067100	    -11.91563445	     -2.25407204	     -7.40126766	     18.30499908	      0.00000000	      0.00000000	    -21.67324203	      0.91113444	    -10.82872839	      4.24391364	    -16.13232317
      1.11500000	     -2.22792967	     -1.43853858	     -0.30549881	      2.98529982	      1.04459847	      0.60690569	     24.38227980	      4.84817156	     -0.74577194	     21.51826061	      0.00000000	      0.00000000	     -5.19538906	     -6.39467436	    -12.75079806	     -2.21246987	     -7.68021234	     17.87560820	      0.00000000	      0.00000000	    -22.97579438	      0.91438169	    -10.65620727	      4.35242095	    -16.18745600
      1.12000000	     -2.26323556	     -1.28873384	     -0.44735894	      3.00083352	      1.04639742	      0.60739560	     23.85576778	      4.79870192	     -0.36758378	     18.40367189	      0.00000000	      0.00000000	     -5.45413521	     -5.26123619	    -13.48797214	     -2.07200087	     -7.90796188	     17.56916282	      0.00000000	      0.00000000	    -24.23720967	      0.77212052	    -10.48392213	      4.37886841	    -16.22848532
      1.12500000	     -2.32461556	     -1.08142371	     -0.59230823	      3.01631929	      1.04791039	      0.60783208	     23.41081595	      4.66415457	     -0.03394074	     15.48625988	      0.00000000	      0.00000000	     -5.68378699	     -4.05248714	    -14.10642911	     -1.85530093	     -8.08561423	     17.39348498	      0.00000000	      0.00000000	    -25.49534326	      0.46707753	    -10.29225708	      4.34545531	    -16.25889507
      1.13000000	     -2.42823985	     -0.83761648	     -0.74105073	      3.03177448	      1.04912259	      0.60823246	     23.07253623	      4.47065414	      0.22594313	     12.78902820	      0.00000000	      0.00000000	     -5.88569816	     -2.78967036	    -14.58421944	     -1.58881007	     -8.21581821	     17.36016145	      0.00000000	      0.00000000	    -26.77219153	     -0.01061283	    -10.05911452	      4.27583703	    -16.27946018
      1.13500000	     -2.58491417	     -0.57646602	     -0.89307316	      3.04720704	      1.05001979	      0.60861908	     22.85785220	      4.24482052	      0.39581924	     10.32979400	      0.00000000	      0.00000000	     -6.05879230	     -1.50660335	    -14.90452365	     -1.29886906	     -8.30139206	     17.48678780	      0.00000000	      0.00000000	    -28.05488513	     -0.65867232	     -9.76989819	      4.19074747	    -16.28717986
      1.14000000	     -2.79192917	     -0.31223921	     -1.04817583	      3.06260501	      1.05059522	      0.60901993	     22.76776195	      4.01039678	      0.47572778	      8.12202683	      0.00000000	      0.00000000	     -6.19669872	     -0.24805829	    -15.06497378	     -1.00771624	     -8.34744288	     17.79491378	      0.00000000	      0.00000000	    -29.28612530	     -1.45827387	     -9.42856016	      4.10377817	    -16.27458189
      1.14500000	     -3.03001359	     -0.05279013	     -1.20783570	      3.07793491	      1.05085460	      0.60946793	     22.78457863	      3.78585430	      0.47989840	      6.17524119	      0.00000000	      0.00000000	     -6.28816424	      0.93780200	    -15.08283439	     -0.73062644	     -8.36442104	     18.30417280	      0.00000000	      0.00000000	    -30.37143030	     -2.37389915	     -9.06111545	      4.01897269	    -16.23042484
      1.15000000	     -3.26958209	      0.20026962	     -1.37466424	      3.09315375	      1.05081519	      0.60999544	     22.87815054	      3.58278335	      0.42868168	      4.49446687	      0.00000000	      0.00000000	     -6.32112251	      2.01132684	    -14.99006987	     -0.47492556	     -8.36835405	     19.02595075	      0.00000000	      0.00000000	    -31.20315890	     -3.36091130	     -8.70635987	      3.93129618	    -16.14288587
      1.15500000	     -3.48301330	      0.45014316	     -1.55011699	      3.10822914	      1.05049847	      0.61062566	     23.01803102	      3.40510914	      0.33793564	      3.07975072	      0.00000000	      0.00000000	     -6.28789964	      2.95385959	    -14.82052534	     -0.24087478	     -8.37713092	     19.95989273	      0.00000000	      0.00000000	    -31.69359115	     -4.37842845	     -8.39879337	      3.82951390	    -16.00456633
      1.16000000	     -3.65397754	      0.70257575	     -1.73229872	      3.12315437	      1.04992197	      0.61136611	     23.18279016	      3.24971977	      0.21190854	      1.92664553	      0.00000000	      0.00000000	     -6.18780450	      3.77404470	    -14.59870803	     -0.02416951	     -8.40495596	     21.09426771	      0.00000000	      0.00000000	    -31.80372461	     -5.39884463	     -8.15619684	      3.70021916	    -15.81652878
      1.16500000	     -3.77804539	      0.96318863	     -1.91558714	      3.13794895	      1.04909644	      0.61220860	     23.36068151	      3.10873349	      0.04401313	      1.02745456	      0.00000000	      0.00000000	     -6.02549811	      4.50294431	    -14.33724905	      0.18055529	     -8.45835838	     22.40893334	      0.00000000	      0.00000000	    -31.55544799	     -6.40751347	     -7.97945510	      3.53192360	    -15.58863292
      1.17000000	     -3.85732925	      1.23544615	     -2.09228454	      3.15264699	      1.04802850	      0.61313462	     23.54485960	      2.97231154	     -0.17546104	      0.37288299	      0.00000000	      0.00000000	     -5.80665751	      5.18104658	    -14.04099451	      0.37673913	     -8.53576139	     23.87923289	      0.00000000	      0.00000000	    -31.02340674	     -7.39554726	     -7.86053569	      3.31812723	    -15.33596077
      1.17500000	     -3.89523660	      1.52017775	     -2.25524184	      3.16728141	      1.04672431	      0.61412225	     23.72984987	      2.83064007	     -0.44988933	     -0.04565241	      0.00000000	      0.00000000	     -5.53327366	      5.84522941	    -13.71151809	      0.56493343	     -8.63020822	     25.48000977	      0.00000000	      0.00000000	    -30.31218821	     -8.35390664	     -7.79032329	      3.05830713	    -15.07343559
      1.18000000	     -3.89382824	      1.81617065	     -2.40019032	      3.18187163	      1.04519140	      0.61515177	     23.91121106	      2.67519195	     -0.77024055	     -0.23353615	      0.00000000	      0.00000000	     -5.20027587	      6.52078377	    -13.34955667	      0.74344858	     -8.73368997	     27.18902767	      0.00000000	      0.00000000	    -29.52917968	     -9.27288846	     -7.76299821	      2.75693901	    -14.81111806
      1.18500000	     -3.85294174	      2.12042079	     -2.52700406	      3.19641964	      1.04343970	      0.61620953	     24.08590795	      2.50039084	     -1.11455985	     -0.19200643	      0.00000000	      0.00000000	     -4.79523509	      7.21817180	    -12.95661677	      0.90872880	     -8.84164324	     28.98843351	      0.00000000	      0.00000000	    -28.76379443	    -10.14455149	     -7.77790180	      2.42220064	    -14.55197090
      1.19000000	     -3.77041303	      2.42751164	     -2.63974178	      3.21091445	      1.04148225	      0.61728898	     24.25169036	      2.30585918	     -1.45181738	      0.07983526	      0.00000000	      0.00000000	     -4.30314304	      7.93100395	    -12.53646648	      1.05463921	     -8.95636959	     30.86338409	      0.00000000	      0.00000000	    -28.07957281	    -10.96398607	     -7.83946082	      2.06575694	    -14.29277230
      1.19500000	     -3.64373157	      2.72890306	     -2.74561733	      3.22534155	      1.03933453	      0.61838843	     24.40620111	      2.09812833	     -1.74718320	      0.58036132	      0.00000000	      0.00000000	     -3.71637441	      8.63278440	    -12.09531865	      1.17158425	     -9.08837695	     32.79921564	      0.00000000	      0.00000000	    -27.51717564	    -11.72918420	     -7.95449163	      1.70316474	    -14.02705987
      1.20000000	     -3.47306095	      3.01309896	     -2.85311468	      3.23969345	      1.03701058	      0.61950687	     24.54706769	      1.89065173	     -1.96705437	      1.30035271	      0.00000000	      0.00000000	     -3.04614266	      9.27478608	    -11.63955104	      1.24659999	     -9.25529945	     34.78027891	      0.00000000	      0.00000000	    -27.09899488	    -12.44351764	     -8.12683287	      1.35330519	    -13.74762527
      1.20500000	     -3.26373352	      3.26704884	     -2.96967478	      3.25397702	      1.03451752	      0.62064058	     24.67253921	      1.70176896	     -2.08468790	      2.22037054	      0.00000000	      0.00000000	     -2.33036488	      9.78946541	    -11.17240625	      1.26484405	     -9.47843127	     36.79204783	      0.00000000	      0.00000000	    -26.82800455	    -13.12261738	     -8.35213090	      1.03593067	    -13.44713543
      1.21000000	     -3.02538349	      3.47836894	     -3.09951692	      3.26821405	      1.03185329	      0.62178239	     24.78035089	      1.55115813	     -2.08674447	      3.31119552	      0.00000000	      0.00000000	     -1.63558462	     10.09987414	    -10.69321208	      1.21206363	     -9.77693467	     38.82467179	      0.00000000	      0.00000000	    -26.68322465	    -13.79917444	     -8.61754383	      0.76811272	    -13.11794340
      1.21500000	     -2.76741351	      3.63735983	     -3.24209366	      3.28243422	      1.02901068	      0.62292226	     24.86377262	      1.45601976	     -1.97765040	      4.53495414	      0.00000000	      0.00000000	     -1.05339904	     10.13237848	    -10.20045906	      1.07695002	    -10.16063543	     40.87484761	      0.00000000	      0.00000000	    -26.61976256	    -14.51619502	     -8.90766871	      0.56162490	    -12.75281665
      1.22000000	     -2.49407229	      3.73798308	     -3.39177128	      3.29666391	      1.02598450	      0.62404706	     24.90775153	      1.42827827	     -1.77838872	      5.84534005	      0.00000000	      0.00000000	     -0.69130242	      9.83136878	     -9.69585287	      0.85253318	    -10.62399387	     42.94472860	      0.00000000	      0.00000000	    -26.57707205	    -15.30818573	     -9.21244289	      0.42265456	    -12.34655551
      1.22500000	     -2.20263253	      3.77782126	     -3.53917874	      3.31091449	      1.02277710	      0.62513980	     24.88986410	      1.47337315	     -1.52038022	      7.18966272	      0.00000000	      0.00000000	     -0.65557066	      9.17471313	     -9.18542266	      0.53661903	    -11.14442495	     45.03910830	      0.00000000	      0.00000000	    -26.49235720	    -16.18148624	     -9.53196500	      0.35324387	    -11.89716421
      1.23000000	     -1.88565028	      3.75733684	     -3.67385268	      3.32517236	      1.01940003	      0.62618036	     24.78839337	      1.59070738	     -1.23780026	      8.51755479	      0.00000000	      0.00000000	     -1.02482287	      8.18440113	     -8.67605833	      0.13138032	    -11.68648758	     47.16300603	      0.00000000	      0.00000000	    -26.31425428	    -17.10760482	     -9.87631188	      0.35312436	    -11.40615757
      1.23500000	     -1.53610173	      3.67811988	     -3.78708981	      3.33939277	      1.01587374	      0.62714857	     24.59573342	      1.77607051	     -0.96123328	      9.79797241	      0.00000000	      0.00000000	     -1.81993407	      6.92485325	     -8.16869348	     -0.35841340	    -12.21046758	     49.32085106	      0.00000000	      0.00000000	    -26.01304781	    -18.03511897	    -10.26110486	      0.42192025	    -10.87840551
      1.24000000	     -1.15305547	      3.53983170	     -3.87370852	      3.35350006	      1.01222620	      0.62802845	     24.33164978	      2.02594754	     -0.71465869	     11.03909798	      0.00000000	      0.00000000	     -2.98411129	      5.48714898	     -7.65132991	     -0.92881254	    -12.68098171	     51.51720712	      0.00000000	      0.00000000	    -25.58424949	    -18.91253732	    -10.70093575	      0.56231548	    -10.32098458
      1.24500000	     -0.74536230	      3.33729645	     -3.93168968	      3.36739657	      1.00848993	      0.62881180	     24.04931225	      2.34163442	     -0.51610898	     12.29988069	      0.00000000	      0.00000000	     -4.38669531	      3.96518329	     -7.09550877	     -1.58023159	    -13.07092971	     53.75813359	      0.00000000	      0.00000000	    -25.04428355	    -19.70687893	    -11.20317449	      0.78275823	     -9.74061059
      1.25000000	     -0.33177318	      3.06074740	     -3.96008565	      3.38098054	      1.00469663	      0.62950086	     23.82957109	      2.72974158	     -0.37990676	     13.68390334	      0.00000000	      0.00000000	     -5.85225603	      2.43349434	     -6.45868744	     -2.31804224	    -13.36044751	     56.05158082	      0.00000000	      0.00000000	    -24.42098107	    -20.40821243	    -11.76412550	      1.09631226	     -9.14144371
      1.25500000	      0.06277860	      2.70078018	     -3.95739199	      3.39416954	      1.00087028	      0.63010975	     23.76378185	      3.19760104	     -0.31738211	     15.31436238	      0.00000000	      0.00000000	     -7.20332448	      0.93554286	     -5.69319330	     -3.14830829	    -13.53544996	     58.40549140	      0.00000000	      0.00000000	    -23.74356301	    -21.02291337	    -12.36874832	      1.51417247	     -8.52563495
      1.26000000	      0.41405066	      2.25555024	     -3.92228828	      3.40692390	      0.99702207	      0.63066288	     23.92847781	      3.74634208	     -0.33407585	     17.29528196	      0.00000000	      0.00000000	     -8.30302295	     -0.51589391	     -4.76047222	     -4.07065150	    -13.58981310	     60.82406108	      0.00000000	      0.00000000	    -23.03547489	    -21.56472397	    -12.99457560	      2.03721850	     -7.89607562
      1.26500000	      0.70712871	      1.73516608	     -3.85617576	      3.41926443	      0.99315211	      0.63118825	     24.35734628	      4.36661643	     -0.42493433	     19.66895642	      0.00000000	      0.00000000	     -9.08899236	     -1.93064293	     -3.64734397	     -5.07336577	    -13.53045266	     63.30403342	      0.00000000	      0.00000000	    -22.31165258	    -22.04951737	    -13.61943455	      2.65158381	     -7.25802778
      1.27000000	      0.94411003	      1.16036084	     -3.76522920	      3.43127899	      0.98925891	      0.63170753	     25.02017148	      5.03933973	     -0.57244166	     22.38577670	      0.00000000	      0.00000000	     -9.59126705	     -3.32774801	     -2.37870707	     -6.13420610	    -13.38123902	     65.83267696	      0.00000000	      0.00000000	    -21.58006289	    -22.49425245	    -14.23043184	      3.33115178	     -6.61735226
      1.27500000	      1.14647936	      0.55754888	     -3.66041809	      3.44311363	      0.98534946	      0.63222922	     25.82099674	      5.73946730	     -0.75011095	     25.30335169	      0.00000000	      0.00000000	     -9.92569592	     -4.72090158	     -1.01934097	     -7.22502624	    -13.18218643	     68.38837248	      0.00000000	      0.00000000	    -20.84511538	    -22.91792157	    -14.82904575	      4.04392096	     -5.97710128
