# Supplementary material for: Biomechanics of running: A special reference to the comparisons of wearing boots and running shoes
Source: PLoS One. 2022 Jun 24;17(6):e0270496. doi: 10.1371/journal.pone.0270496 (PMC9231798; doi:10.1371/journal.pone.0270496)
Supplement: S1 File — The file contains experimental markers and force data (TRC and MOT), OpenSim model (OSIM), setup (XML), and output (STO) files for 17 participants, 2 conditions (boot\shoe), and 4 trials which are stored in separate folders. (ZIP) [file pone.0270496.s001.zip › DataSet/s02/boot/T2/results/s02_boot_T2_Kinematics_u.sto]

Speeds
version=1
nRows=256
nColumns=26
inDegrees=yes

Units are S.I. units (second, meters, Newtons, ...)
If the header above contains a line with 'inDegrees', this indicates whether rotational values are in degrees (yes) or radians (no).

endheader
time	pelvis_tilt	pelvis_list	pelvis_rotation	pelvis_tx	pelvis_ty	pelvis_tz	hip_flexion_r	hip_adduction_r	hip_rotation_r	knee_angle_r	knee_add_r	knee_rot_r	ankle_angle_r	subtalar_angle_r	hip_flexion_l	hip_adduction_l	hip_rotation_l	knee_angle_l	knee_add_l	knee_rot_l	ankle_angle_l	subtalar_angle_l	lumbar_extension	lumbar_bending	lumbar_rotation
      0.00000000	    -18.65305941	    -51.56119935	     73.35635313	      3.24225891	     -0.02008569	     -0.08128850	     49.97732286	     66.41166448	      8.84608403	    332.90354632	      0.00000000	      0.00000000	    130.58669482	     51.67299032	    -24.19516212	     -6.87763303	    -80.83315545	   -229.62804009	      0.00000000	      0.00000000	     14.27355855	    186.43595270	     16.29301188	     17.40206330	    -98.38626996
      0.00500000	    -17.46355558	    -51.95906467	     71.33403381	      3.23696507	     -0.02801925	     -0.08195832	     52.43476884	     66.47079199	     12.43354676	    335.26706124	      0.00000000	      0.00000000	    129.87053386	     51.40570105	    -22.57780686	     -7.82056415	    -82.64647727	   -219.37586878	      0.00000000	      0.00000000	     16.16262286	    175.47355178	     15.42217158	     18.79560210	    -97.21873631
      0.01000000	    -14.35970062	    -53.08513665	     65.96958413	      3.22246366	     -0.05114018	     -0.08415790	     59.45561052	     66.44784581	     21.05484036	    341.89952821	      0.00000000	      0.00000000	    128.37493222	     51.09280917	    -17.94088651	    -10.30455492	    -86.68611004	   -190.77347680	      0.00000000	      0.00000000	     21.42638630	    144.58493485	     13.05443297	     22.64610802	    -93.80437234
      0.01500000	    -10.41308542	    -54.78255468	     59.03409489	      3.20240298	     -0.08733681	     -0.08813181	     70.05347023	     65.84028879	     29.18054204	    351.59120695	      0.00000000	      0.00000000	    127.38739600	     51.87884395	    -10.97525077	    -13.52912288	    -89.52126890	   -149.35833174	      0.00000000	      0.00000000	     29.22996603	     99.29584157	      9.75693724	     28.11989419	    -88.39887102
      0.02000000	     -6.61308591	    -56.90152864	     52.58361984	      3.18139329	     -0.13306725	     -0.09359653	     82.76370556	     64.11107581	     30.29952926	    362.70546514	      0.00000000	      0.00000000	    127.48037431	     54.74324021	     -2.89808073	    -16.73084102	    -87.41387631	   -101.95462034	      0.00000000	      0.00000000	     38.94447935	     47.40966700	      6.03163891	     34.25049219	    -81.50983162
      0.02500000	     -3.33150962	    -59.35940889	     48.14119909	      3.16334134	     -0.18375146	     -0.09948724	     95.82873093	     60.99588290	     19.91747778	    373.42058444	      0.00000000	      0.00000000	    127.91586587	     59.61580546	      4.63114388	    -19.57721001	    -77.88691396	    -54.70132955	      0.00000000	      0.00000000	     50.37333961	     -2.55653224	      1.97112133	     40.29009599	    -74.01692032
      0.03000000	     -0.24841524	    -62.08969789	     46.20967872	      3.15017496	     -0.23459769	     -0.10422328	    107.42065264	     56.64255700	     -2.37538342	    381.85801499	      0.00000000	      0.00000000	    127.37769492	     65.03091905	      9.81191058	    -22.23505423	    -60.46899424	    -11.92575230	      0.00000000	      0.00000000	     63.41576280	    -42.92004490	     -2.78396285	     45.81300934	    -67.01222791
      0.03500000	      3.30762551	    -64.87976312	     46.35123532	      3.14163014	     -0.28162291	     -0.10635627	    115.90661102	     51.49228477	    -32.87259470	    386.21886933	      0.00000000	      0.00000000	    125.11172771	     68.64477027	     11.20314800	    -25.06205418	    -36.62429029	     24.22814470	      0.00000000	      0.00000000	     77.22169915	    -68.44957289	     -8.75192211	     50.52024033	    -61.43090614
      0.04000000	      7.90957470	    -67.19015820	     47.63832942	      3.13602758	     -0.32243297	     -0.10512194	    120.14304041	     45.96669718	    -65.38648823	    385.13450074	      0.00000000	      0.00000000	    121.56837029	     68.28472299	      8.19218782	    -28.13803066	     -9.22017449	     53.71061726	      0.00000000	      0.00000000	     89.27367323	    -77.80870596	    -16.24657857	     53.92823554	    -57.85138791
      0.04500000	     13.75990079	    -68.09486489	     49.01786197	      3.13143366	     -0.35644826	     -0.10039734	    119.81593352	     40.06805459	    -93.51124178	    378.34460341	      0.00000000	      0.00000000	    118.40025530	     62.84574293	      1.11745697	    -30.99530048	     18.21583452	     78.10000351	      0.00000000	      0.00000000	     95.27390139	    -73.92208140	    -25.20636983	     55.20400711	    -56.52974746
      0.05000000	     20.66376210	    -66.47667563	     49.48142864	      3.12664499	     -0.38461969	     -0.09219434	    115.73282101	     33.12316453	   -112.85803512	    367.37129076	      0.00000000	      0.00000000	    117.86346780	     52.53411000	     -8.99789701	    -32.73737401	     42.29638178	     99.81909978	      0.00000000	      0.00000000	     90.20324787	    -62.80837843	    -35.24114190	     53.31517232	    -57.48729560
      0.05500000	     28.16978466	    -61.44708016	     48.21174362	      3.12155369	     -0.40887386	     -0.08031320	    109.77457601	     23.94304030	   -122.45101108	    355.53580802	      0.00000000	      0.00000000	    121.92755436	     38.39570998	    -20.87873308	    -32.43995073	     60.42971841	    121.23125589	      0.00000000	      0.00000000	     70.13930631	    -51.68532923	    -45.79738906	     47.42534946	    -60.54762769
      0.06000000	     35.77841923	    -52.72041982	     44.70680001	      3.11671693	     -0.43145488	     -0.06453763	    104.32266160	     11.36481862	   -124.31611224	    346.95941811	      0.00000000	      0.00000000	    131.48078298	     21.56923276	    -33.40756028	    -29.53270266	     71.25908066	    143.79619339	      0.00000000	      0.00000000	     34.22925339	    -47.43507949	    -56.35695104	     37.26268636	    -65.25211161
      0.06500000	     43.09920768	    -40.73709108	     38.83823608	      3.11242694	     -0.45425066	     -0.04521755	    101.43431240	     -5.14147991	   -121.59244891	    344.92086004	      0.00000000	      0.00000000	    145.59171642	      2.87326346	    -45.83302339	    -23.93768413	     74.90381026	    167.57839364	      0.00000000	      0.00000000	    -13.83131911	    -55.52852177	    -66.58223565	     23.30779249	    -70.67541819
      0.07000000	     49.82898133	    -26.55283036	     30.94960708	      3.10788770	     -0.47834834	     -0.02382608	    102.34258486	    -25.13634286	   -116.86150551	    350.56520163	      0.00000000	      0.00000000	    161.19731034	    -17.14708598	    -57.51888727	    -15.95991145	     72.89151488	    191.61983052	      0.00000000	      0.00000000	    -65.49751221	    -78.90475518	    -76.28702598	      6.79811110	    -75.50555210
      0.07500000	     55.53672261	    -11.49563415	     21.96677161	      3.10103341	     -0.50408518	     -0.00306923	    107.58155466	    -47.37226282	   -111.65386420	    362.80615634	      0.00000000	      0.00000000	    174.23213666	    -38.04751265	    -67.28558272	     -6.01556699	     67.72930419	    215.16920264	      0.00000000	      0.00000000	   -108.90664567	   -116.83598665	    -85.19914907	    -10.58595405	    -78.76142996
      0.08000000	     59.46805886	      3.34329544	     13.23378943	      3.08903262	     -0.53142685	      0.01377245	    117.47231817	    -70.36598472	   -106.48376054	    379.33738904	      0.00000000	      0.00000000	    181.89355328	    -59.36394210	    -72.93783055	      5.60625802	     62.20604589	    238.81659182	      0.00000000	      0.00000000	   -132.50859173	   -164.51080908	    -92.73419716	    -27.36853024	    -80.69880137
      0.08500000	     60.66045212	     17.38699108	      5.96156301	      3.06902033	     -0.56023819	      0.02412933	    132.45710547	    -92.88223807	   -100.81522542	    397.92261578	      0.00000000	      0.00000000	    184.09507501	    -80.56727728	    -71.54314633	     18.62050927	     58.48124078	    264.64660683	      0.00000000	      0.00000000	   -129.58171753	   -214.07880123	    -98.09701468	    -42.73291463	    -82.85032256
      0.09000000	     58.41986568	     30.29546821	      0.68920663	      3.03875878	     -0.59024636	      0.02715402	    152.90041409	   -113.87168412	    -93.34792276	    417.08801553	      0.00000000	      0.00000000	    183.04674851	   -101.17193015	    -60.45754159	     32.26531629	     57.29194021	    295.44257585	      0.00000000	      0.00000000	   -100.95351485	   -257.05081307	   -100.73481894	    -56.25419371	    -86.99500209
      0.09500000	     52.90667728	     41.43613447	     -2.72807639	      2.99741255	     -0.62073684	      0.02356018	    178.33171804	   -131.99218666	    -82.84426801	    435.83883529	      0.00000000	      0.00000000	    181.67517468	   -120.81539001	    -38.67165263	     45.01535351	     57.95451569	    333.47883135	      0.00000000	      0.00000000	    -54.05245681	   -286.87336278	   -100.84578648	    -67.19575431	    -94.06346434
      0.10000000	     45.48496388	     49.70639910	     -4.71608995	      2.94645132	     -0.65014920	      0.01474234	    206.68383832	   -145.30653139	    -68.80897193	    452.89204314	      0.00000000	      0.00000000	    181.95971983	   -139.09359881	     -7.90639177	     54.89816794	     59.17154479	    379.35654518	      0.00000000	      0.00000000	      0.87920763	   -300.56039599	    -99.63125735	    -74.17680245	   -103.70775480
      0.10500000	     38.57881809	     53.89666170	     -5.72872451	      2.89004806	     -0.67589518	      0.00240846	    234.32436104	   -151.54973307	    -51.36747404	    466.36437604	      0.00000000	      0.00000000	    184.04149912	   -155.48058094	     27.09638852	     60.19162295	     59.83640558	    431.15780324	      0.00000000	      0.00000000	     54.76747379	   -299.22712072	    -99.10335139	    -75.56323503	   -114.35484963
      0.11000000	     35.00921325	     53.25356362	     -6.19006605	      2.83433678	     -0.69467000	     -0.01133384	    257.01014630	   -148.83050512	    -30.83398468	    474.20210097	      0.00000000	      0.00000000	    186.59554573	   -169.56909477	     59.36420204	     60.08959382	     59.49006150	    484.15850676	      0.00000000	      0.00000000	    101.91246764	   -287.36436328	   -101.47746126	    -70.19010005	   -123.69866947
      0.11500000	     37.04206420	     47.87075949	     -6.26574798	      2.78574076	     -0.70323905	     -0.02434883	    271.17719389	   -136.45864251	     -7.89520873	    474.85913756	      0.00000000	      0.00000000	    187.99369488	   -181.16482790	     81.40063393	     55.10694730	     58.60394861	    531.36905018	      0.00000000	      0.00000000	    140.29015073	   -270.50271892	   -108.42859751	    -57.94826984	   -129.78102143
      0.12000000	     45.48243139	     38.82414908	     -5.61080024	      2.74932153	     -0.69942265	     -0.03512385	    275.08517344	   -115.66250330	     15.79890832	    467.80483917	      0.00000000	      0.00000000	    187.23883166	   -189.94079999	     87.26831443	     47.07050141	     58.45586979	    564.92340472	      0.00000000	      0.00000000	    170.70618690	   -252.37180468	   -120.45592404	    -40.14431956	   -132.09469359
      0.12500000	     59.15496172	     28.05588981	     -3.53007517	      2.72792099	     -0.68281447	     -0.04298720	    269.58907461	    -89.82214729	     37.65978525	    453.76309437	      0.00000000	      0.00000000	    184.12317277	   -195.04509432	     74.30103291	     38.59877812	     60.33536726	    577.90944731	      0.00000000	      0.00000000	    195.44087538	   -233.61930663	   -136.44296833	    -19.55353868	   -131.78829524
      0.13000000	     75.02009968	     17.94056591	      0.43112650	      2.72212387	     -0.65481142	     -0.04781966	    258.25567193	    -63.81373054	     55.16482647	    434.59624090	      0.00000000	      0.00000000	    178.73021926	   -195.03083940	     43.82726921	     32.14315988	     64.44329011	    566.04837706	      0.00000000	      0.00000000	    216.86010076	   -212.66623838	   -153.54944409	      0.06136431	   -130.71732776
      0.13500000	     88.90798452	     10.57214138	      5.79788405	      2.73069962	     -0.61795892	     -0.04950527	    246.64066725	    -42.50882296	     67.25776753	    412.76418935	      0.00000000	      0.00000000	    170.90028438	   -188.17018203	      0.73103175	     28.90425521	     69.13903495	    528.70906681	      0.00000000	      0.00000000	    236.31589447	   -187.58030250	   -167.60821556	     14.97907104	   -130.00982616
      0.14000000	     96.59803633	      7.01258038	     10.82878895	      2.75130448	     -0.57503095	     -0.04759610	    240.85248852	    -29.01871776	     75.19164719	    390.48553226	      0.00000000	      0.00000000	    160.37439645	   -173.14774135	    -47.90094714	     28.17777657	     71.10436222	    468.98341925	      0.00000000	      0.00000000	    253.58321042	   -157.68512760	   -174.01528923	     22.77189431	   -129.25028184
      0.14500000	     94.92774903	      6.83035078	     12.89033757	      2.78118525	     -0.52831439	     -0.04168214	    245.80090505	    -23.46871767	     82.15421583	    368.94511063	      0.00000000	      0.00000000	    147.53787187	   -149.93941654	    -94.57561807	     27.58646338	     66.63249282	    392.94332532	      0.00000000	      0.00000000	    267.11347177	   -124.21058170	   -168.90518946	     23.26240354	   -126.83247864
      0.15000000	     82.69939506	      8.19407779	      9.43208342	      2.81744575	     -0.47939438	     -0.03206124	    263.65923785	    -22.89126749	     91.82549551	    347.95084147	      0.00000000	      0.00000000	    133.82237369	   -120.39439560	   -133.11427398	     24.07779511	     53.40221364	    308.51718758	      0.00000000	      0.00000000	    275.01800309	    -89.87715268	   -150.35875058	     18.66977340	   -120.97537889
      0.15500000	     61.17309141	      8.57778716	     -0.95454324	      2.85674916	     -0.42948403	     -0.01983517	    293.04407547	    -22.40404630	    106.64647571	    326.25726741	      0.00000000	      0.00000000	    121.15561175	    -88.04346206	   -159.86921734	     15.12307754	     31.57321220	    224.33334153	      0.00000000	      0.00000000	    276.14884368	    -57.72427571	   -119.30197158	     12.76512356	   -110.59963571
      0.16000000	     33.89705612	      5.82032917	    -17.83606279	      2.89507203	     -0.37993803	     -0.00652417	    329.26224201	    -17.29763333	    126.57680007	    302.40202798	      0.00000000	      0.00000000	    110.92808254	    -57.03135144	   -174.22689312	     -0.30776492	      3.70747368	    148.47871582	      0.00000000	      0.00000000	    270.72344492	    -29.76457008	    -79.62523406	      9.41400111	    -95.80764662
      0.16500000	      5.77718599	     -0.97862972	    -38.82244326	      2.92828030	     -0.33236574	      0.00604362	    365.65094565	     -5.09148092	    148.83768629	    275.57541043	      0.00000000	      0.00000000	    103.45383519	    -30.61499814	   -178.39083714	    -21.21425646	    -26.03695258	     87.06848729	      0.00000000	      0.00000000	    260.39246737	     -6.13911017	    -37.25446761	     11.24299463	    -78.01305188
      0.17000000	    -18.34343797	    -11.20128843	    -60.19780619	      2.95334547	     -0.28816110	      0.01565641	    395.59239101	     13.56017767	    168.86783018	    246.04077890	      0.00000000	      0.00000000	     98.33944274	    -10.04563611	   -176.48296784	    -44.77976933	    -53.02505436	     43.01719433	      0.00000000	      0.00000000	    247.71527073	     14.77533355	      1.54337320	     18.99945093	    -59.62072955
      0.17500000	    -35.03965051	    -23.15992199	    -78.18227524	      2.96924935	     -0.24779038	      0.02023569	    414.41282980	     35.57981023	    182.17656137	    214.90559762	      0.00000000	      0.00000000	     95.17605434	      5.41217956	   -173.15245742	    -67.42705844	    -73.52008504	     15.61228540	      0.00000000	      0.00000000	    234.96647011	     35.18776326	     31.89969585	     31.68077577	    -43.32845546
      0.18000000	    -43.06585086	    -34.89288109	    -90.16627937	      2.97718872	     -0.21021863	      0.01894709	    420.34839177	     57.16899526	    186.02440105	    183.39252923	      0.00000000	      0.00000000	     93.73604828	     17.20290375	   -172.24702159	    -86.15526047	    -85.88974554	      1.01682903	      0.00000000	      0.00000000	    222.73010674	     56.00107875	     51.43527745	     47.18118219	    -31.48975585
      0.18500000	    -43.28529324	    -44.88032669	    -95.18480332	      2.98039232	     -0.17267849	      0.01290312	    414.24814074	     75.36235987	    179.89831910	    152.05278766	      0.00000000	      0.00000000	     93.59499752	     25.86443898	   -176.13940623	    -99.38364408	    -90.84696335	     -6.59009631	      0.00000000	      0.00000000	    209.33026625	     75.43234639	     60.40692790	     63.15415123	    -25.81437498
      0.19000000	    -37.92317748	    -52.47822267	    -93.58397387	      2.98358584	     -0.13097450	      0.00468599	    398.43720680	     88.76673191	    164.85222899	    120.40969942	      0.00000000	      0.00000000	     93.78553594	     30.51406286	   -185.74824411	   -107.09704556	    -90.53077038	    -13.47871139	      0.00000000	      0.00000000	    191.77195004	     89.69376443	     61.06688025	     77.82778403	    -27.19317363
      0.19500000	    -29.65186266	    -58.07218627	    -86.45847447	      2.99186820	     -0.08063220	     -0.00292426	    375.63469377	     97.58636912	    142.63464179	     87.22481881	      0.00000000	      0.00000000	     93.01694270	     29.92111797	   -200.72298384	   -110.64195430	    -87.15741405	    -24.63639409	      0.00000000	      0.00000000	    167.72960203	     95.90066967	     56.73162546	     90.54382707	    -35.30268215
      0.20000000	    -20.98200708	    -62.90831749	    -75.32881731	      3.00917232	     -0.01876190	     -0.00796333	    348.52024958	    103.24392997	    115.26359122	     51.17203740	      0.00000000	      0.00000000	     90.27669831	     23.99933335	   -219.45001155	   -112.36609112	    -82.16352944	    -42.36651031	      0.00000000	      0.00000000	    137.19742457	     95.03225432	     50.98989430	    101.79278502	    -48.16136220
      0.20500000	    -13.94410256	    -68.42614478	    -62.02272842	      3.03687801	      0.05449733	     -0.00954509	    319.70824806	    107.61006008	     85.03322132	     11.54613705	      0.00000000	      0.00000000	     85.20374482	     14.16202261	   -239.27989965	   -114.80440414	    -76.19993134	    -66.04022050	      0.00000000	      0.00000000	    102.49674062	     92.03691864	     46.98337106	    112.56465019	    -62.42243188
      0.21000000	     -9.83219443	    -75.17972524	    -48.52701278	      3.07318593	      0.13594094	     -0.00770231	    291.63557996	    111.87271148	     54.63616393	    -31.22594572	      0.00000000	      0.00000000	     78.12421403	      2.38016474	   -257.37484921	   -119.30285154	    -69.64923565	    -93.26276589	      0.00000000	      0.00000000	     66.66047777	     92.63114825	     46.66015719	    123.18727589	    -74.68701544
      0.21500000	     -9.08614817	    -82.04096961	    -36.79336389	      3.11364326	      0.22031144	     -0.00307592	    266.37029877	    115.66057915	     27.13280454	    -75.41760769	      0.00000000	      0.00000000	     70.01271834	     -9.82010088	   -271.69888269	   -124.89756122	    -63.08098069	   -121.57880962	      0.00000000	      0.00000000	     31.49938448	     99.52967181	     50.42339970	    132.40912473	    -82.86706792
      0.22000000	    -11.39387527	    -86.48776379	    -28.56105610	      3.15268805	      0.30173786	      0.00361748	    245.41836747	    117.23613899	      5.56873570	   -118.39076561	      0.00000000	      0.00000000	     62.26746023	    -21.44220775	   -281.49014379	   -128.58117714	    -57.28836823	   -149.50920676	      0.00000000	      0.00000000	     -3.43292531	    111.08025470	     57.41542198	    137.61701241	    -86.58887855
      0.22500000	    -15.76931792	    -86.01877799	    -25.01061152	      3.18572774	      0.37562475	      0.01201557	    229.21754134	    114.76823954	     -7.91557882	   -157.60429908	      0.00000000	      0.00000000	     56.07303030	    -31.49562254	   -287.29794725	   -127.08654310	    -52.91899815	   -176.54066331	      0.00000000	      0.00000000	    -40.49499495	    122.94150777	     65.96623247	    136.34441574	    -86.77953602
      0.23000000	    -20.53699109	    -79.79971022	    -26.15971823	      3.21121802	      0.44052317	      0.02185536	    216.38595487	    107.73122624	    -13.23232739	   -191.82373685	      0.00000000	      0.00000000	     51.60950530	    -38.80358729	   -290.88117135	   -119.02967017	    -50.00343775	   -202.57713186	      0.00000000	      0.00000000	    -82.38146878	    131.24751059	     73.87768244	    128.11797624	    -85.04250330
      0.23500000	    -23.58897106	    -69.35760091	    -30.51873859	      3.23170110	      0.49859681	      0.03233396	    203.65139341	     97.41114841	    -12.79820789	   -221.72456883	      0.00000000	      0.00000000	     47.77321430	    -42.45688008	   -294.76319969	   -105.89244363	    -47.79556306	   -227.46106153	      0.00000000	      0.00000000	   -130.27194522	    134.87118056	     78.82676016	    115.20490212	    -83.02966753
      0.24000000	    -23.12201507	    -57.82509012	    -35.63171784	      3.25255867	      0.55393842	      0.04211368	    187.15219207	     86.32687994	    -10.47804703	   -249.39322461	      0.00000000	      0.00000000	     42.85459594	    -42.34643205	   -301.20632766	    -91.20189847	    -45.12508575	   -250.75599459	      0.00000000	      0.00000000	   -183.03330716	    135.30663593	     79.09205407	    101.61903004	    -81.83469016
      0.24500000	    -18.49163181	    -48.39632140	    -39.30848102	      3.27885948	      0.60971370	      0.05020447	    164.44741573	     77.20861789	     -9.57238989	   -277.12569261	      0.00000000	      0.00000000	     35.74047527	    -39.18744200	   -311.04392974	    -78.69297052	    -41.12049997	   -271.74671711	      0.00000000	      0.00000000	   -237.96794658	    134.83311522	     74.31072910	     91.19622870	    -81.57451006
      0.25000000	    -10.58161153	    -43.12924925	    -40.60221910	      3.31254883	      0.66602719	      0.05670790	    135.78233065	     72.17739783	    -11.40589852	   -306.38685910	      0.00000000	      0.00000000	     26.59570527	    -33.95856450	   -323.21486317	    -70.82771878	    -35.88716234	   -289.67167105	      0.00000000	      0.00000000	   -292.31661108	    134.81003973	     65.75966873	     86.15119837	    -81.42821478
      0.25500000	     -1.40862590	    -42.61115406	    -39.85633750	      3.35179635	      0.71976848	      0.06251799	    103.81373569	     72.25204893	    -15.38487879	   -337.39753488	      0.00000000	      0.00000000	     16.53900069	    -27.06352880	   -335.35344222	    -68.31823385	    -30.62246905	   -304.12038971	      0.00000000	      0.00000000	   -344.22954354	    135.16912624	     55.87824811	     86.79103285	    -80.25096004
      0.26000000	      6.77263877	    -46.22790146	    -38.05383476	      3.39243543	      0.76621034	      0.06832831	     72.19856709	     77.14779273	    -20.01276226	   -369.31368967	      0.00000000	      0.00000000	      6.85692924	    -17.85182616	   -344.94795722	    -70.41156835	    -27.06209358	   -315.27514905	      0.00000000	      0.00000000	   -392.64150694	    134.96643036	     47.27631686	     92.04742122	    -77.39315144
      0.26500000	     12.32166861	    -52.64810288	    -36.14820802	      3.43018267	      0.80110011	      0.07392816	     44.01888619	     85.45327442	    -23.93911189	   -400.80237076	      0.00000000	      0.00000000	     -1.53556717	     -5.04636003	   -350.30862476	    -75.50779472	    -26.75201449	   -323.72861992	      0.00000000	      0.00000000	   -436.61706307	    133.35810932	     41.79699503	    100.22411226	    -73.03565199
      0.27000000	     14.62297255	    -60.36772170	    -34.74508149	      3.46225610	      0.82205030	      0.07823434	     20.82410384	     95.21105564	    -26.52911449	   -430.71843028	      0.00000000	      0.00000000	     -8.25299933	     12.21948105	   -350.95534137	    -81.84070097	    -30.57328328	   -330.02974328	      0.00000000	      0.00000000	   -474.93453092	    130.29050083	     40.05772427	    109.67553883	    -67.78701553
      0.27500000	     13.95816263	    -68.20140440	    -34.07585199	      3.48780982	      0.82876684	      0.07984537	      2.56553220	    104.69111092	    -27.82588129	   -458.54182968	      0.00000000	      0.00000000	    -13.35411383	     33.63085613	   -347.43046973	    -88.01249726	    -38.46753113	   -334.35272780	      0.00000000	      0.00000000	   -506.09308836	    126.47914851	     41.61175546	    119.30024948	    -62.09425131
      0.28000000	     11.00414020	    -75.49432951	    -34.07436978	      3.50747371	      0.82245189	      0.07774503	    -11.77975920	    112.91118341	    -28.15083625	   -484.42762245	      0.00000000	      0.00000000	    -17.12579021	     57.63273888	   -340.70379069	    -93.19578587	    -49.28340169	   -336.46047827	      0.00000000	      0.00000000	   -528.61821841	    122.84825456	     45.58461898	    128.63539853	    -56.15846827
      0.28500000	      6.30994205	    -81.93878610	    -34.43092724	      3.52252950	      0.80511975	      0.07182624	    -23.37668397	    119.53826665	    -27.80752936	   -508.95549285	      0.00000000	      0.00000000	    -19.97332725	     81.95340681	   -331.46315771	    -96.98149601	    -60.93914496	   -335.79378376	      0.00000000	      0.00000000	   -541.48113700	    119.91158176	     51.32960787	    137.47872728	    -50.31235613
      0.29000000	      0.11728882	    -87.20235656	    -34.62078267	      3.53413749	      0.77928898	      0.06293434	    -33.00162021	    124.34106124	    -27.03537782	   -532.74158214	      0.00000000	      0.00000000	    -22.53379643	    104.43493595	   -319.71126977	    -99.09333101	    -71.02958256	   -331.49522292	      0.00000000	      0.00000000	   -544.35256054	    117.40014085	     58.62026161	    145.38216597	    -45.24243349
      0.29500000	     -7.35621550	    -90.71465218	    -34.02322406	      3.54293650	      0.74791382	      0.05236190	    -41.08745303	    126.78317630	    -25.97286961	   -556.06000325	      0.00000000	      0.00000000	    -25.67785861	    123.80238327	   -305.00279184	    -99.22947130	    -77.64961058	   -322.46828339	      0.00000000	      0.00000000	   -537.51026638	    114.29331014	     67.26266392	    151.48159309	    -41.71123457
      0.30000000	    -15.46179278	    -91.75165190	    -32.19796400	      3.54910238	      0.71409108	      0.04118148	    -48.13529503	    126.11172353	    -24.51850070	   -578.59762262	      0.00000000	      0.00000000	    -30.08708187	    139.96235547	   -287.18709396	    -97.07754661	    -80.01288629	   -307.72206497	      0.00000000	      0.00000000	   -521.50133159	    109.34505128	     76.50239820	    154.75194932	    -40.02840256
      0.30500000	    -23.01529064	    -89.67082072	    -29.15289870	      3.55264827	      0.68031062	      0.02993168	    -54.92209566	    121.73390945	    -22.29832895	   -599.43824387	      0.00000000	      0.00000000	    -35.68976713	    153.68344609	   -266.98190123	    -92.36184222	    -78.55057664	   -286.95257718	      0.00000000	      0.00000000	   -496.89959639	    101.77766530	     84.86681625	    154.38133043	    -39.75958850
      0.31000000	    -28.77328635	    -84.10103399	    -25.35487046	      3.55373829	      0.64759647	      0.01873596	    -62.16610800	    113.47091876	    -18.91743794	   -617.29081481	      0.00000000	      0.00000000	    -41.52644029	    165.96424794	   -245.80820067	    -84.83757672	    -74.45865082	   -260.95583014	      0.00000000	      0.00000000	   -464.52622722	     91.48823579	     90.76268277	    149.97109779	    -39.92269786
      0.31500000	    -32.11739673	    -75.04118162	    -21.46885523	      3.55286888	      0.61516654	      0.00759008	    -69.94388801	    101.56397260	    -14.35917290	   -630.84131813	      0.00000000	      0.00000000	    -46.19409703	    177.59100282	   -225.06217817	    -74.32323739	    -69.01048950	   -231.54905053	      0.00000000	      0.00000000	   -426.25064872	     78.61886192	     93.39628793	    141.55104049	    -39.50695301
      0.32000000	    -33.32647858	    -62.91288956	    -18.06320033	      3.55075589	      0.58095439	     -0.00329139	    -77.49476810	     86.62138384	     -9.21501293	   -639.07627834	      0.00000000	      0.00000000	    -48.50465200	    189.03017859	   -205.51722647	    -60.87890580	    -63.11253552	   -201.05147306	      0.00000000	      0.00000000	   -385.94754124	     63.05041894	     93.18619325	    129.55022414	    -37.95036440
      0.32500000	    -33.19771738	    -48.56964330	    -15.48578082	      3.54794359	      0.54277288	     -0.01319589	    -83.71296030	     69.64179584	     -4.56921444	   -641.49106869	      0.00000000	      0.00000000	    -47.97367181	    200.41196426	   -187.32799134	    -45.03937142	    -57.24248737	   -171.60830226	      0.00000000	      0.00000000	   -349.53754209	     44.33153923	     91.27963137	    114.79284989	    -35.29883375
      0.33000000	    -32.42283228	    -33.19380452	    -13.87668267	      3.54443463	      0.49935650	     -0.02111930	    -87.87813215	     51.96857931	     -1.62098549	   -638.10943600	      0.00000000	      0.00000000	    -44.94823878	    211.34923899	   -170.41149158	    -27.85626238	    -51.39918022	   -144.57987617	      0.00000000	      0.00000000	   -323.19625954	     22.06134631	     88.66913580	     98.45482351	    -32.01038829
      0.33500000	    -31.34710691	    -18.01802805	    -13.19859348	      3.53960621	      0.45057723	     -0.02642599	    -89.88162569	     35.00076277	     -1.20145168	   -629.31500152	      0.00000000	      0.00000000	    -40.35121394	    220.55887574	   -154.58350097	    -10.62243662	    -44.82358854	   -120.08264571	      0.00000000	      0.00000000	   -310.20552419	     -3.45928844	     85.77452654	     81.84449973	    -28.59077544
      0.34000000	    -30.20699158	     -3.96888914	    -13.31201718	      3.53240530	      0.39699453	     -0.02912381	    -89.84816335	     19.81000577	     -3.35350576	   -615.63584650	      0.00000000	      0.00000000	    -35.34252359	    225.80356846	   -139.31849710	      5.54223685	    -35.99514084	    -96.80904363	      0.00000000	      0.00000000	   -308.24828721	    -30.56534045	     82.68910445	     66.01972817	    -25.28895043
      0.34500000	    -29.32907055	      8.51056041	    -14.12611812	      3.52165314	      0.33950006	     -0.02935870	    -87.75989367	      6.96878392	     -7.30169669	   -597.53934022	      0.00000000	      0.00000000	    -31.17587269	    224.88443639	   -123.68327370	     19.92777151	    -23.52860435	    -72.33285916	      0.00000000	      0.00000000	   -308.98469156	    -56.16859384	     79.45983182	     51.52149659	    -21.96674433
      0.35000000	    -28.95714745	     19.37083083	    -15.69438926	      3.50631341	      0.27936255	     -0.02686594	    -83.47133385	     -3.39298111	    -12.02279780	   -575.16101396	      0.00000000	      0.00000000	    -29.00564136	    217.28336085	   -106.75219044	     32.22596563	     -7.48802198	    -43.91367157	      0.00000000	      0.00000000	   -300.59193295	    -76.78250129	     75.96013193	     38.41078409	    -18.14533744
      0.35500000	    -29.01022512	     28.79324758	    -18.16796735	      3.48568834	      0.21830161	     -0.02107199	    -76.87476335	    -11.48546330	    -16.97817543	   -548.12113189	      0.00000000	      0.00000000	    -29.44610782	    204.81131375	    -88.08937076	     42.46799238	     10.19101927	     -9.50313820	      0.00000000	      0.00000000	   -272.32296960	    -89.96923151	     71.71650104	     26.45315492	    -13.22494366
      0.36000000	    -29.12445585	     37.08701382	    -21.67993767	      3.45958719	      0.15827741	     -0.01163893	    -67.95499770	    -17.72953842	    -22.28103293	   -515.74117453	      0.00000000	      0.00000000	    -32.22931096	    190.37602992	    -67.88042610	     50.97627306	     26.58576551	     31.43294224	      0.00000000	      0.00000000	   -219.00367111	    -95.04942528	     66.12545828	     15.28074074	     -6.85370753
      0.36500000	    -28.85583787	     44.56792555	    -26.22131214	      3.42850388	      0.10106732	      0.00110364	    -56.82810226	    -22.55086034	    -28.26627165	   -477.54677291	      0.00000000	      0.00000000	    -36.23871200	    176.06159329	    -46.81006694	     58.20079031	     39.04496546	     77.60712016	      0.00000000	      0.00000000	   -143.33880065	    -92.89889707	     58.85354239	      4.55164039	      0.76551494
      0.37000000	    -27.83996405	     51.37569244	    -31.51918818	      3.39381903	      0.04773001	      0.01615228	    -43.80738052	    -26.19053461	    -35.09379306	   -433.58915449	      0.00000000	      0.00000000	    -39.81427511	    162.29401136	    -25.87037192	     64.41493398	     45.93776778	    126.23966774	      0.00000000	      0.00000000	    -54.93140041	    -85.38800217	     50.05329370	     -5.86575833	      8.90713077
      0.37500000	    -25.96730468	     57.36763277	    -36.97278278	      3.35801619	     -0.00186685	      0.03225365	    -29.34853449	    -28.67747787	    -42.70543548	   -384.45046948	      0.00000000	      0.00000000	    -41.16795732	    148.31942135	     -6.07336824	     69.47905330	     46.87020950	    173.78512965	      0.00000000	      0.00000000	     33.30337508	    -74.75044738	     40.42089826	    -15.78908669	     16.64294937
      0.38000000	    -23.51912066	     62.23432037	    -41.72158309	      3.32470647	     -0.04897084	      0.04847764	    -13.97033668	    -29.99743830	    -50.80941935	   -331.22572596	      0.00000000	      0.00000000	    -38.78830290	    133.00905544	     11.86473179	     72.88497832	     42.60724854	    216.76178784	      0.00000000	      0.00000000	    109.33787577	    -62.95380261	     31.13167161	    -24.84505258	     23.11996715
      0.38500000	    -20.97666975	     65.76402765	    -44.89625484	      3.29793399	     -0.09507824	      0.06449712	      1.56820537	    -30.31036649	    -58.56050159	   -275.61560524	      0.00000000	      0.00000000	    -31.79316566	    115.46605301	     27.58169587	     74.08580068	     34.70421889	    252.54803953	      0.00000000	      0.00000000	    165.04368688	    -51.31995255	     23.40945953	    -32.76840223	     27.66506860
      0.39000000	    -18.49605563	     68.03001474	    -46.00468593	      3.28050046	     -0.14078043	      0.08030405	     15.95084484	    -30.01700443	    -64.23325423	   -219.84570016	      0.00000000	      0.00000000	    -20.24610365	     95.54994381	     40.77061965	     72.92238406	     24.85333301	    279.93642054	      0.00000000	      0.00000000	    197.31439642	    -40.63797184	     17.70471240	    -39.61316826	     29.89723469
      0.39500000	    -15.53806423	     69.36530359	    -45.18244152	      3.27228855	     -0.18521217	      0.09558108	     27.34099127	    -29.64921947	    -65.53017279	   -166.20775319	      0.00000000	      0.00000000	     -5.29404320	     74.23223597	     50.91708561	     69.83638638	     14.27111828	    299.25182400	      0.00000000	      0.00000000	    207.57253313	    -31.56789621	     13.11257308	    -45.68836299	     29.92021053
      0.40000000	    -11.14115162	     70.17783877	    -43.05122518	      3.27018707	     -0.22668596	      0.10933451	     34.01787769	    -29.70165479	    -60.54104858	   -116.49803884	      0.00000000	      0.00000000	     11.06637418	     53.47109951	     57.54969372	     65.66486274	      3.57920155	    312.07684143	      0.00000000	      0.00000000	    200.37444027	    -24.79832370	      7.80158700	    -51.28769873	     28.35544101
      0.40500000	     -4.70331603	     70.76882527	    -40.35658526	      3.26978786	     -0.26415305	      0.12020557	     35.27497004	    -30.48782504	    -48.55968252	    -71.69174689	      0.00000000	      0.00000000	     26.62424988	     35.57697717	     60.86563222	     61.21552171	     -6.84507413	    320.70243069	      0.00000000	      0.00000000	    181.75696509	    -20.80142718	      0.29630472	    -56.45212507	     26.07709220
      0.41000000	      3.44671909	     71.25753168	    -37.76059726	      3.26737038	     -0.29827851	      0.12725211	     31.90779269	    -32.04064026	    -30.17761012	    -31.83741548	      0.00000000	      0.00000000	     39.89322447	     22.42670328	     62.02773641	     56.99743469	    -16.59602259	    327.45077606	      0.00000000	      0.00000000	    157.81095463	    -19.63168155	     -9.53355386	    -60.94436959	     23.90770010
      0.41500000	     12.22037972	     71.56962429	    -35.81785010	      3.26095023	     -0.33123615	      0.13055821	     25.87517286	    -34.08117127	     -6.93081878	      3.92855159	      0.00000000	      0.00000000	     50.97226396	     14.97001199	     62.73358862	     53.16409179	    -25.35965695	    334.15194224	      0.00000000	      0.00000000	    133.83805584	    -21.06340955	    -20.60194526	    -64.38348904	     22.50651981
      0.42000000	     20.46143699	     71.42114238	    -34.90192406	      3.25034820	     -0.36544216	      0.13118130	     19.36577261	    -36.07805034	     18.97718160	     37.13456071	      0.00000000	      0.00000000	     61.58597138	     13.17025296	     64.42070748	     49.47910954	    -33.14490031	    341.93987209	      0.00000000	      0.00000000	    113.91825402	    -24.72437102	    -31.51000206	    -66.35626997	     22.33254162
      0.42500000	     27.54785182	     70.32189422	    -35.03685227	      3.23676565	     -0.40212329	      0.13045236	     13.87544205	    -37.37638349	     44.80368636	     69.39496261	      0.00000000	      0.00000000	     73.86046801	     16.14199974	     67.69480803	     45.28260552	    -40.24513573	    351.21976162	      0.00000000	      0.00000000	    100.38999333	    -29.95612101	    -41.38308520	    -66.43997381	     23.61371120
      0.43000000	     33.55380240	     67.64511755	    -35.79524155	      3.22226343	     -0.44066696	      0.12905064	      9.76440400	    -37.34328356	     67.49656254	    101.76309456	      0.00000000	      0.00000000	     88.40129469	     22.17253437	     72.21882320	     39.60864504	    -46.90652859	    361.70200416	      0.00000000	      0.00000000	     93.48963306	    -35.79886002	    -50.16612839	    -64.20181868	     26.47666597
      0.43500000	     39.03005695	     62.75428456	    -36.37482467	      3.20924317	     -0.47921012	      0.12644475	      6.39366478	    -35.47384902	     84.19088846	    134.43473564	      0.00000000	      0.00000000	    102.89078229	     28.46927526	     76.99633214	     31.46934768	    -52.98517443	    372.63642752	      0.00000000	      0.00000000	     91.87819513	    -41.44685754	    -58.37754664	    -59.20780914	     31.10530172
      0.44000000	     44.63011358	     55.16480807	    -35.83627363	      3.19985069	     -0.51592079	      0.12113200	      2.59988281	    -31.42504437	     92.89219297	    166.82580137	      0.00000000	      0.00000000	    112.02794396	     30.73816533	     80.88150939	     20.15626510	    -57.89911280	    383.23898505	      0.00000000	      0.00000000	     93.88231273	    -46.82082926	    -66.61209030	    -51.05832669	     37.56206438
      0.44500000	     50.74741705	     44.71188945	    -33.44026071	      3.19542195	     -0.54998856	      0.11156707	     -2.75978843	    -24.98574582	     93.04000942	    197.75178887	      0.00000000	      0.00000000	    108.79228394	     23.12046489	     83.12156904	      5.44115867	    -60.97290184	    393.02591982	      0.00000000	      0.00000000	     98.46195069	    -52.70221347	    -75.10702867	    -39.50161419	     45.44150353
      0.45000000	     57.25457801	     31.65957825	    -28.99922149	      3.19621228	     -0.58195693	      0.09719747	    -10.27585380	    -16.03714544	     85.65946163	    225.67737582	      0.00000000	      0.00000000	     86.62883752	     -0.78088954	     83.74085856	    -12.35193650	    -61.98076528	    401.87898001	      0.00000000	      0.00000000	    105.30110441	    -60.26797531	    -83.51552131	    -24.62116856	     53.92740667
      0.45500000	     63.50129745	     16.71452412	    -23.06340997	      3.20123855	     -0.61344160	      0.07905474	    -19.60016398	     -4.60716898	     73.06270630	    249.20058386	      0.00000000	      0.00000000	     42.20546866	    -45.55397188	     83.59079477	    -32.39022532	    -61.46239272	    409.96651583	      0.00000000	      0.00000000	    114.23263848	    -70.28879157	    -91.03115170	     -7.04168010	     62.28731854
      0.46000000	     68.66964586	      0.94906834	    -16.76743110	      3.20783141	     -0.64618789	      0.05972386	    -29.39172084	      8.93949630	     58.22701228	    267.80964671	      0.00000000	      0.00000000	    -21.86205822	   -111.00902867	     84.02901485	    -53.47827955	    -60.46709292	    417.68918550	      0.00000000	      0.00000000	    124.57136031	    -82.46536282	    -96.97386030	     11.93638903	     70.29010474
      0.46500000	     72.20316203	    -14.39729613	    -11.40710288	      3.21116217	     -0.68087925	      0.04274163	    -37.45303714	     23.74053083	     43.97951249	    282.78414936	      0.00000000	      0.00000000	    -95.65751599	   -190.16129824	     86.51229615	    -74.30627799	    -59.86594740	    425.65936076	      0.00000000	      0.00000000	    134.84597437	    -95.40016274	   -101.42315089	     30.47319249	     78.27792090
      0.47000000	     73.86815084	    -28.26700958	     -8.00553908	      3.20467696	     -0.71661528	      0.03153416	    -40.80519718	     38.55873805	     32.17386251	    297.81373466	      0.00000000	      0.00000000	   -163.63642349	   -270.01233398	     92.45941440	    -93.78503513	    -59.80492891	    434.65971265	      0.00000000	      0.00000000	    143.21210739	   -107.47636040	   -105.18730520	     46.74817131	     87.06385472
      0.47500000	     73.50925512	    -40.14208443	     -7.07428434	      3.18186258	     -0.75132262	      0.02830716	    -35.98355740	     52.19564846	     23.24492815	    318.56668141	      0.00000000	      0.00000000	   -209.77211553	   -335.55506383	    103.24123314	   -111.33584391	    -59.74296021	    445.50677456	      0.00000000	      0.00000000	    148.32287934	   -118.12229097	   -109.14109354	     59.66351280	     97.75414099
      0.48000000	     71.01686760	    -50.09737127	     -8.59524348	      3.13871307	     -0.78241545	      0.03345735	    -20.11660219	     63.84662817	     16.51130276	    350.76914487	      0.00000000	      0.00000000	   -224.07548020	   -375.00863408	    119.79942677	   -126.85282508	    -58.86904145	    458.69399617	      0.00000000	      0.00000000	    149.85196139	   -128.17193757	   -113.73350395	     69.08121124	    111.27945957
      0.48500000	     66.70105944	    -58.44594182	    -12.07944382	      3.07582866	     -0.80717392	      0.04550906	      7.33996734	     73.10221012	     11.02655576	    397.45372505	      0.00000000	      0.00000000	   -206.51408933	   -383.61431688	    141.86479570	   -140.23918836	    -56.30801991	    473.86155477	      0.00000000	      0.00000000	    148.20659937	   -138.79004417	   -119.09450618	     75.40221624	    127.62435870
      0.49000000	     61.66661797	    -65.30804097	    -16.63458337	      2.99917094	     -0.82306190	      0.06118489	     43.25886211	     79.74481859	      6.33300518	    456.87738786	      0.00000000	      0.00000000	   -165.47933559	   -364.48403063	    167.39949651	   -150.86251320	    -51.00000556	    489.45902852	      0.00000000	      0.00000000	    143.95384590	   -150.12309660	   -125.40055132	     79.00639481	    145.35441651
      0.49500000	     57.68914391	    -70.51170225	    -21.19107467	      2.91886675	     -0.82831956	      0.07568421	     80.98982606	     83.72335657	      2.76148827	    522.31397830	      0.00000000	      0.00000000	   -112.02708168	   -326.44589699	    192.87994229	   -157.41733955	    -41.71069166	    502.96095483	      0.00000000	      0.00000000	    137.67277669	   -161.00080735	   -133.02118340	     80.12305829	    162.02553893
      0.50000000	     56.51064565	    -73.91702951	    -24.89794015	      2.84629893	     -0.82258660	      0.08352857	    112.19229302	     85.43323153	      1.25009795	    583.77911671	      0.00000000	      0.00000000	    -54.47690396	   -280.39895389	    214.47562311	   -158.43139074	    -27.41918256	    511.63653857	      0.00000000	      0.00000000	    130.22283710	   -169.59894171	   -142.28311974	     79.19565288	    175.29894631
      0.50500000	     58.93528486	    -75.85647995	    -27.36972336	      2.79068273	     -0.80702527	      0.07984879	    129.50338993	     85.90798587	      2.63096874	    630.76138944	      0.00000000	      0.00000000	      3.18652549	   -235.92506298	    229.61204665	   -153.16968681	     -7.79551613	    513.52981940	      0.00000000	      0.00000000	    122.89260809	   -174.20536298	   -152.98161650	     77.31140816	    184.05762187
      0.51000000	     64.21552911	    -77.18940623	    -28.57503314	      2.75670451	     -0.78382231	      0.06167599	    128.83666415	     86.40332045	      6.69597393	    654.77885593	      0.00000000	      0.00000000	     59.63744973	   -198.68548136	    238.19220165	   -142.27015463	     16.58422087	    508.15711067	      0.00000000	      0.00000000	    117.12858361	   -173.64340071	   -163.89633027	     76.11626373	    188.88058121
      0.51500000	     70.01820157	    -78.81518863	    -28.55006390	      2.74424279	     -0.75529593	      0.02902930	    110.40073265	     87.55815963	     11.90083660	    650.89866354	      0.00000000	      0.00000000	    113.87660990	   -169.17777951	    242.88039649	   -127.63223421	     44.33371359	    496.50906836	      0.00000000	      0.00000000	    114.04700210	   -167.33369478	   -172.59804209	     77.09058373	    191.59713129
      0.52000000	     73.02843130	    -81.05172719	    -27.19235475	      2.74992277	     -0.72284638	     -0.01437049	     78.16262389	     88.91009063	     16.09241437	    618.09654520	      0.00000000	      0.00000000	    164.10492419	   -143.79480235	    248.22485302	   -111.69235127	     73.58725263	    480.32803979	      0.00000000	      0.00000000	    114.04645048	   -155.05617852	   -175.79182464	     80.71181011	    194.15553943
      0.52500000	     70.02352041	    -83.32834337	    -24.17660208	      2.76931686	     -0.68624416	     -0.06124344	     38.25174019	     89.08850758	     17.52711017	    559.06020871	      0.00000000	      0.00000000	    208.02540442	   -117.64201508	    258.95281641	    -96.49539009	    102.52672383	    461.12206412	      0.00000000	      0.00000000	    116.64272908	   -136.63701961	   -170.17889246	     86.07899025	    197.38054449
      0.53000000	     59.05521999	    -84.29347273	    -18.93431699	      2.79862785	     -0.64394082	     -0.10226942	     -2.88238874	     86.32990346	     15.30293464	    479.90136144	      0.00000000	      0.00000000	    243.66904121	    -87.39324845	    278.15741790	    -82.90338637	    129.94449679	    439.51996009	      0.00000000	      0.00000000	    120.56058415	   -111.97841395	   -153.53184780	     91.12642092	    200.19983783
      0.53500000	     40.35216706	    -82.24349364	    -10.72890349	      2.83512157	     -0.59448116	     -0.12890142	    -40.08751998	     78.99992017	      9.24541880	    389.46761628	      0.00000000	      0.00000000	    269.96473087	    -53.06054339	    306.03956130	    -70.24819594	    155.50559577	    415.30683109	      0.00000000	      0.00000000	    124.16786288	    -81.61859129	   -125.69822463	     93.21725077	    199.81943533
      0.54000000	     16.65169050	    -75.69097408	      1.05291437	      2.87623909	     -0.53805561	     -0.13635606	    -70.71859759	     66.07806587	     -0.13461805	    297.84544607	      0.00000000	      0.00000000	    287.02671829	    -18.24835659	    339.54613933	    -56.60630359	    179.41514135	    388.03265732	      0.00000000	      0.00000000	    126.18580847	    -47.38938236	    -89.31121925	     89.80641970	    192.99787699
      0.54500000	     -7.21449737	    -63.81514848	     16.37340563	      2.91833133	     -0.47678974	     -0.12496811	    -95.15356583	     47.52647513	    -11.39969412	    214.36606862	      0.00000000	      0.00000000	    296.21355789	     11.38541416	    372.91738210	    -39.58875783	    201.55600433	    357.64113651	      0.00000000	      0.00000000	    126.27620133	    -12.43361379	    -49.83415654	     78.93115147	    177.85628968
      0.55000000	    -25.56989379	    -46.68215681	     34.05651355	      2.95631438	     -0.41338220	     -0.09904290	   -116.24089699	     24.41093421	    -22.12474788	    145.81902818	      0.00000000	      0.00000000	    299.75159264	     31.09758709	    399.12105231	    -17.37698911	    220.69853811	    324.62746312	      0.00000000	      0.00000000	    125.12043973	     19.68760028	    -14.47711271	     59.57408987	    155.13054968
      0.55500000	    -33.83048326	    -25.34954654	     51.82251473	      2.98467540	     -0.34948117	     -0.06461900	   -137.62921609	     -1.27838968	    -29.61615247	     95.32834207	      0.00000000	      0.00000000	    299.91280583	     39.83361053	    412.15867844	     10.30616492	    234.57955203	    289.85691892	      0.00000000	      0.00000000	    123.92214700	     46.28806147	     10.06917599	     32.15516467	    128.05589679
      0.56000000	    -30.39703839	     -1.88221013	     67.01393639	      2.99936530	     -0.28534778	     -0.02808266	   -161.69578759	    -27.08108413	    -32.30765119	     62.11416099	      0.00000000	      0.00000000	    298.09121257	     40.85065928	    409.50334012	     41.70343860	    240.96439094	    254.36620085	      0.00000000	      0.00000000	    123.52706057	     66.41182386	     20.22040115	     -0.96157906	    101.04184952
      0.56500000	    -17.45811597	     20.96366891	     77.50687768	      2.99972929	     -0.22075722	      0.00443994	   -188.21886555	    -50.65203763	    -30.70292033	     42.28035650	      0.00000000	      0.00000000	    294.26129020	     39.81592512	    393.23492094	     73.39955868	    238.78322801	    219.11265148	      0.00000000	      0.00000000	    123.77050355	     80.80696693	     17.00998208	    -35.61577173	     78.07464633
      0.57000000	     -0.26045446	     40.52465951	     82.18385825	      2.98924092	     -0.15614157	      0.02804267	   -214.37869802	    -70.24740333	    -26.83500247	     30.42994970	      0.00000000	      0.00000000	    287.14027820	     41.92301013	    369.20253689	    101.51583919	    228.43763606	    184.69084871	      0.00000000	      0.00000000	    123.74219594	     91.21874563	      5.72743171	    -67.03175575	     61.66101728
      0.57500000	     14.75297671	     55.15177147	     80.93823153	      2.97431196	     -0.09305859	      0.04027882	   -235.93398791	    -84.99424169	    -22.68622977	     21.38921419	      0.00000000	      0.00000000	    274.94162749	     49.76136809	    344.80596940	    123.11880515	    211.34706301	    151.21807687	      0.00000000	      0.00000000	    122.61880966	     99.35181800	     -6.06153904	    -91.48724447	     52.51754220
      0.58000000	     22.15643985	     64.77201140	     74.50205710	      2.96201205	     -0.03348980	      0.04177331	   -249.08381800	    -94.99877512	    -18.94410164	     11.29355317	      0.00000000	      0.00000000	    256.30436967	     62.60602310	    326.37815595	    137.18089016	    189.30338990	    118.32144499	      0.00000000	      0.00000000	    119.94300878	    105.78868749	    -11.21289584	   -107.58164160	     49.87504529
      0.58500000	     19.22865632	     70.83777077	     64.20195352	      2.95799550	      0.02142981	      0.03585198	   -252.14377522	   -101.31422047	    -14.90882730	     -2.08210867	      0.00000000	      0.00000000	    231.01045389	     77.08245883	    317.19275131	    144.75036623	    163.97653569	     85.15547611	      0.00000000	      0.00000000	    115.21161409	    109.51099369	     -5.29687757	   -116.57599985	     52.15858496
      0.59000000	      6.47804635	     75.60622764	     51.68037831	      2.96515865	      0.07204358	      0.02726533	   -246.16952309	   -105.60830824	     -9.44684399	    -19.45073638	      0.00000000	      0.00000000	    200.21094889	     88.89342324	    316.92124500	    148.23743551	    136.75190709	     50.69667488	      0.00000000	      0.00000000	    107.70545310	    108.61532903	     12.35213921	   -121.59629685	     57.67021593
      0.59500000	    -12.92527245	     80.87378463	     38.71227644	      2.98326452	      0.12005982	      0.02015705	   -234.55132367	   -109.39287999	     -2.32123155	    -40.52218792	      0.00000000	      0.00000000	    166.01367738	     94.87953273	    322.42999934	    150.02891907	    109.00790177	     14.33876874	      0.00000000	      0.00000000	     96.91462348	    101.79304832	     38.85664679	   -125.82089404	     64.89794116
      0.60000000	    -34.24270702	     86.75162895	     27.13866892	      3.00968014	      0.16849488	      0.01613354	   -222.21976274	   -113.08783000	      5.05611683	    -64.85900570	      0.00000000	      0.00000000	    130.53221087	     94.40588750	    329.06122052	    151.11702193	     82.59739970	    -23.67237336	      0.00000000	      0.00000000	     83.03509275	     89.41568977	     68.78051276	   -130.50755335	     72.40217106
      0.60500000	    -52.47138519	     91.42629632	     18.67661855	      3.04076758	      0.22149482	      0.01393320	   -214.54250859	   -115.64613341	     10.13335498	    -92.50265646	      0.00000000	      0.00000000	     94.81735255	     89.32610742	    331.91911643	    150.64515091	     59.89712588	    -62.35951025	      0.00000000	      0.00000000	     67.14275998	     73.43020454	     95.67457064	   -134.28527717	     78.74864371
      0.61000000	    -63.83428700	     92.38261750	     14.37377989	      3.07302581	      0.28291311	      0.01116806	   -215.54977735	   -115.30473195	     10.75234555	   -123.61683897	      0.00000000	      0.00000000	     58.36211477	     82.59031527	    327.23569610	    146.81015961	     42.96592216	   -100.57168977	      0.00000000	      0.00000000	     51.08841041	     56.23954761	    114.16791434	   -134.50285040	     83.00068088
      0.61500000	    -66.96074271	     88.33624190	     13.95851090	      3.10348706	      0.35389243	      0.00667591	   -226.11628457	   -111.07225620	      6.63703876	   -157.34649700	      0.00000000	      0.00000000	     19.70051467	     76.58270495	    313.49230456	    138.51762294	     32.24862540	   -137.51370201	      0.00000000	      0.00000000	     37.31380972	     39.61432020	    121.79713693	   -129.70580677	     85.46024700
      0.62000000	    -62.94176214	     80.36244844	     15.73236573	      3.12990234	      0.43161000	      0.00151176	   -243.65906807	   -103.75111952	     -0.22019118	   -191.19709513	      0.00000000	      0.00000000	    -22.22861116	     72.32723237	    291.52065318	    126.49081295	     25.95257549	   -172.93418924	      0.00000000	      0.00000000	     28.58317604	     24.53405125	    119.38101541	   -121.19503586	     87.66341297
      0.62500000	    -54.27405075	     71.38240831	     17.33947002	      3.15141618	      0.51060751	     -0.00203479	   -263.81519900	    -95.65866973	     -6.54372533	   -221.89150025	      0.00000000	      0.00000000	    -66.99654043	     69.56000596	    263.54274152	    113.06760613	     20.82458840	   -207.00732067	      0.00000000	      0.00000000	     27.28983174	     11.66405475	    109.92225358	   -112.43053339	     91.26121232
      0.63000000	    -43.61166774	     64.51729373	     17.01732809	      3.16918722	      0.58555841	     -0.00235281	   -282.72126305	    -89.34356136	     -9.51641018	   -247.10342276	      0.00000000	      0.00000000	   -112.65525267	     67.13354860	    232.07069327	    101.05769811	     13.96077723	   -240.07006038	      0.00000000	      0.00000000	     34.27993318	      1.53467315	     97.11431861	   -106.91039287	     96.65995813
      0.63500000	    -33.02898338	     61.50981680	     14.50421457	      3.18592859	      0.65323048	      0.00024050	   -298.30620141	    -86.28847526	     -8.24552138	   -266.56659230	      0.00000000	      0.00000000	   -156.75963783	     63.76547884	    199.35028944	     92.52312890	      4.46999232	   -272.37725245	      0.00000000	      0.00000000	     47.76434676	     -5.80158692	     84.21882060	   -106.22301724	    102.62552165
      0.64000000	    -23.80509147	     62.15359215	     11.00408747	      3.20460848	      0.71262351	      0.00368575	   -310.23658597	    -86.42749015	     -4.12932856	   -281.75300487	      0.00000000	      0.00000000	   -197.80139719	     59.09640612	    167.19874535	     88.10537494	     -6.15349538	   -304.01624528	      0.00000000	      0.00000000	     63.11161948	    -11.10349832	     73.43588766	   -109.54490350	    107.13100980
      0.64500000	    -16.49587409	     64.88549254	      8.32892519	      3.22743485	      0.76392175	      0.00532828	   -319.14396018	    -88.61118350	      0.01707627	   -294.64599209	      0.00000000	      0.00000000	   -236.08265857	     54.28572754	    136.88489499	     87.13217936	    -15.15056907	   -334.98089525	      0.00000000	      0.00000000	     74.18059807	    -15.86557001	     65.77009598	   -114.59358500	    108.57087582
      0.65000000	    -11.13440807	     67.93799044	      7.89849124	      3.25557554	      0.80743648	      0.00312211	   -325.86274207	    -91.50372243	      1.43686812	   -306.68036277	      0.00000000	      0.00000000	   -273.38080992	     51.50475067	    109.00931356	     88.33654817	    -20.19078494	   -365.28666638	      0.00000000	      0.00000000	     75.99234336	    -21.76415651	     61.31127031	   -119.09081793	    106.35409246
      0.65500000	     -7.40002267	     70.28104843	     10.15487518	      3.28915544	      0.84327632	     -0.00362232	   -331.07613602	    -94.31115402	     -1.43390217	   -318.42798565	      0.00000000	      0.00000000	   -311.67629822	     52.66640809	     83.45784293	     90.67542356	    -20.54799475	   -395.04922083	      0.00000000	      0.00000000	     67.13891832	    -29.70394302	     59.59227551	   -121.83134920	    100.76687947
      0.66000000	     -4.65830229	     71.98853107	     14.48182359	      3.32717727	      0.87168493	     -0.01407180	   -335.38720712	    -97.08477617	     -8.65522478	   -329.86874547	      0.00000000	      0.00000000	   -351.86216197	     58.30010655	     59.44331864	     93.75906707	    -17.35300953	   -424.51881223	      0.00000000	      0.00000000	     50.18069651	    -38.97072087	     59.74187699	   -123.05982697	     92.59905769
      0.66500000	     -2.06118288	     74.03958844	     19.50370161	      3.36769489	      0.89330121	     -0.02620444	   -339.42772040	   -100.57734469	    -19.10182382	   -340.73288042	      0.00000000	      0.00000000	   -393.18847352	     67.30331048	     35.75204628	     97.75748269	    -13.01743705	   -454.07797492	      0.00000000	      0.00000000	     29.83770562	    -47.31239873	     60.62877960	   -124.21318218	     82.86625835
      0.67000000	      1.03309735	     77.69488754	     23.64384511	      3.40845169	      0.90875096	     -0.03732775	   -343.54983720	   -105.70272512	    -31.01107015	   -350.54725856	      0.00000000	      0.00000000	   -433.53265169	     77.67294737	     11.35654400	    102.94289970	    -10.12411571	   -484.16417483	      0.00000000	      0.00000000	     10.35557222	    -52.07080089	     61.34357342	   -127.16670872	     72.62241621
      0.67500000	      4.49774176	     83.71134846	     25.77708113	      3.44736523	      0.91786948	     -0.04452500	   -347.21998125	   -112.80521277	    -42.54355484	   -358.46445017	      0.00000000	      0.00000000	   -470.08798136	     87.54642526	    -13.78750034	    109.15160782	    -10.31147693	   -515.04673251	      0.00000000	      0.00000000	     -6.24875618	    -51.41340321	     61.81122106	   -133.27736604	     62.76917154
      0.68000000	      7.26185577	     91.75573899	     25.72023456	      3.48236939	      0.91933831	     -0.04527628	   -348.79156600	   -121.09384852	    -52.22480733	   -363.24027717	      0.00000000	      0.00000000	   -500.07087958	     95.66369388	    -38.33439034	    115.48520613	    -13.65836373	   -546.51759163	      0.00000000	      0.00000000	    -20.28574595	    -44.75844110	     62.93416658	   -142.60837704	     53.87950733
      0.68500000	      7.78830706	    100.31716808	     24.27912661	      3.51125225	      0.91116311	     -0.03853942	   -346.09748643	   -128.60085262	    -59.10471025	   -363.55018640	      0.00000000	      0.00000000	   -521.24173594	    101.06848009	    -59.98422954	    120.46031678	    -18.77145750	   -577.72943021	      0.00000000	      0.00000000	    -33.28597576	    -32.45649990	     66.06286957	   -153.65201267	     46.13778373
      0.69000000	      4.94418221	    107.22327019	     22.75973794	      3.53228032	      0.89178342	     -0.02574998	   -337.55798258	   -132.84479326	    -62.70111858	   -358.42459034	      0.00000000	      0.00000000	   -532.11432879	    102.71342850	    -76.62473153	    122.55730136	    -23.49196331	   -607.35741602	      0.00000000	      0.00000000	    -46.64327007	    -15.31161502	     72.14147213	   -163.76267738	     39.42594269
      0.69500000	     -1.25844303	    110.48700349	     22.25690005	      3.54511017	      0.86118635	     -0.01072808	   -323.06714811	   -131.87976505	    -63.06135856	   -347.44937367	      0.00000000	      0.00000000	   -531.90574993	     99.62238617	    -87.48404207	    120.81765718	    -25.85468544	   -633.97577447	      0.00000000	      0.00000000	    -60.74912116	      5.71648946	     80.98404559	   -170.13945710	     33.46019792
      0.70000000	     -9.49039277	    108.92199983	     23.23023365	      3.55082683	      0.82132123	      0.00183211	   -304.12936051	   -124.96221025	    -60.95020559	   -330.71399652	      0.00000000	      0.00000000	   -520.50925194	     91.43538249	    -93.51832938	    115.04931019	    -24.79365340	   -656.34060033	      0.00000000	      0.00000000	    -74.85525179	     29.65866652	     91.04083945	   -170.73202706	     27.84204034
      0.70500000	    -17.65327342	    102.25845008	     25.55482426	      3.55108730	      0.77543985	      0.00853858	   -283.22241975	   -112.43964990	    -57.71256273	   -308.80557857	      0.00000000	      0.00000000	   -498.73606679	     78.56597393	    -96.77954398	    105.57973756	    -20.34624183	   -673.45483392	      0.00000000	      0.00000000	    -87.43866950	     55.70014639	     99.91248919	   -164.64306566	     22.02870746
      0.71000000	    -23.89140988	     90.99673376	     28.79442580	      3.54745866	      0.72670338	      0.00887713	   -262.74509432	    -95.27515170	    -54.65718927	   -282.93036729	      0.00000000	      0.00000000	   -468.81023239	     61.68631401	    -99.23818800	     92.93630564	    -13.47134810	   -684.62141548	      0.00000000	      0.00000000	    -96.75477156	     83.38044675	    105.50865386	   -152.18172482	     15.47473614
      0.71500000	    -27.43971496	     76.22327275	     32.41378967	      3.54144046	      0.67701457	      0.00521079	   -244.10320643	    -74.72938354	    -52.42353168	   -254.84086565	      0.00000000	      0.00000000	   -434.67976330	     41.24417724	   -101.88378962	     77.73543261	     -5.67172327	   -689.62378552	      0.00000000	      0.00000000	   -101.38172599	    112.56441683	    107.15348377	   -134.74158902	      8.07505718
      0.72000000	    -28.72418631	     59.35452370	     35.89675902	      3.53453771	      0.62683521	      0.00116666	   -227.42350053	    -52.25070975	    -50.83112844	   -226.29370213	      0.00000000	      0.00000000	   -401.40815917	     17.77101294	   -104.63641842	     60.71457621	      1.47013220	   -688.83559142	      0.00000000	      0.00000000	   -100.57517886	    143.06473069	    105.77541114	   -114.40188097	      0.46257781
      0.72500000	    -28.73343352	     41.82291463	     38.82833668	      3.52783831	      0.57585559	     -0.00047853	   -211.93311038	    -29.41766314	    -49.22040902	   -198.22969566	      0.00000000	      0.00000000	   -373.41678437	     -7.31443517	   -106.92750237	     42.75350827	      6.69481686	   -683.05210857	      0.00000000	      0.00000000	    -94.37016564	    174.32583498	    103.01510944	    -93.31017161	     -6.35333106
      0.73000000	    -28.25743213	     24.84302042	     40.92693467	      3.52140572	      0.52378159	      0.00105376	   -196.58276459	     -7.83168799	    -46.84104232	   -170.21539189	      0.00000000	      0.00000000	   -352.31106607	    -31.42964825	   -108.36287556	     24.82688340	      9.21624892	   -673.15601070	      0.00000000	      0.00000000	    -83.52489094	    205.45408104	    100.01915412	    -73.17792478	    -11.68150617
      0.73500000	    -27.58286580	      9.29305194	     42.04684225	      3.51409204	      0.47062682	      0.00482401	   -180.45315159	     11.13083012	    -42.89269372	   -140.55237391	      0.00000000	      0.00000000	   -335.39343443	    -51.58059745	   -108.93729353	      7.88746681	      8.57125596	   -659.83683452	      0.00000000	      0.00000000	    -69.33272583	    235.25299327	     96.91968114	    -55.06823680	    -15.47963750
      0.74000000	    -26.78336540	     -4.36310268	     42.24912000	      3.50404157	      0.41635987	      0.00908583	   -162.78681689	     26.69247950	    -36.36004010	   -107.04806654	      0.00000000	      0.00000000	   -315.82302144	    -65.54871754	   -108.62750149	     -7.29948701	      4.37073772	   -643.36732091	      0.00000000	      0.00000000	    -53.31454094	    262.12955734	     93.35994861	    -39.36175044	    -18.30476323
      0.74500000	    -26.18605726	    -16.09234571	     41.92291825	      3.48971674	      0.36040228	      0.01192912	   -142.92945111	     38.91521807	    -26.15908630	    -68.12598280	      0.00000000	      0.00000000	   -284.97135096	    -72.49980357	   -106.82226857	    -20.26636761	     -3.74844473	   -623.43760451	      0.00000000	      0.00000000	    -36.91978609	    284.32010545	     89.40864057	    -25.82920657	    -21.18353191
      0.75000000	    -26.38000137	    -26.12657405	     41.74631355	      3.47086758	      0.30181773	      0.01157331	   -120.60952119	     48.50385026	    -11.77815974	    -23.76468648	      0.00000000	      0.00000000	   -236.40656655	    -72.72591821	   -102.43232985	    -30.76070306	    -15.91172224	   -599.29640422	      0.00000000	      0.00000000	    -21.32682320	    300.49826182	     85.78434012	    -13.91462761	    -25.31412669
      0.75500000	    -27.69155488	    -34.65134987	     42.36140691	      3.44877143	      0.24023992	      0.00669252	    -96.41486856	     56.22901827	      6.06382687	     24.28579378	      0.00000000	      0.00000000	   -169.51479967	    -67.14045644	    -94.76436218	    -38.54437251	    -31.74881405	   -570.25160952	      0.00000000	      0.00000000	     -7.31883719	    310.15031098	     83.16535881	     -3.18248077	    -31.52221201
      0.76000000	    -29.76425827	    -41.61917370	     43.99475944	      3.42557287	      0.17655015	     -0.00321768	    -71.79814077	     62.43059274	     25.30492146	     73.19200456	      0.00000000	      0.00000000	    -90.52044592	    -57.05338039	    -84.19902410	    -43.34037425	    -50.21524654	   -536.10622082	      0.00000000	      0.00000000	      4.83814561	    313.36536284	     81.46485479	      6.40361920	    -39.78280911
      0.76500000	    -31.73995591	    -46.89736844	     46.39294614	      3.40320437	      0.11257810	     -0.01779985	    -48.38256455	     67.01315238	     43.01354306	    120.17353510	      0.00000000	      0.00000000	    -10.28220946	    -44.04596916	    -71.95825853	    -45.03367316	    -69.47313594	   -497.19602653	      0.00000000	      0.00000000	     15.47862619	    310.28549647	     79.86037602	     14.64061854	    -49.21546884
      0.77000000	    -32.82360811	    -50.59990516	     49.10022236	      3.38255403	      0.05016371	     -0.03617712	    -27.13193154	     69.84019704	     56.17319048	    163.37579212	      0.00000000	      0.00000000	     59.74887165	    -29.68401728	    -59.29575593	    -43.92121300	    -87.04032440	   -454.17424257	      0.00000000	      0.00000000	     25.27622646	    300.57721454	     77.43042736	     21.52545471	    -58.64429445
      0.77500000	    -32.66035197	    -53.20147358	     51.73602005	      3.36330133	     -0.00953045	     -0.05727280	     -8.09108878	     71.03122030	     62.53186804	    202.09105589	      0.00000000	      0.00000000	    111.37989783	    -15.29058511	    -46.91566840	    -40.73830702	   -100.57840528	   -407.83557414	      0.00000000	      0.00000000	     34.52525861	    283.43453237	     73.68508029	     27.47943022	    -67.27169050
      0.78000000	    -31.24610713	    -55.30611856	     54.03966706	      3.34439231	     -0.06595321	     -0.07985672	      9.18064376	     70.90898374	     61.23653897	    236.43088689	      0.00000000	      0.00000000	    141.76159723	     -1.98613300	    -35.02196090	    -36.46233707	   -108.98987663	   -359.03935884	      0.00000000	      0.00000000	     42.65271273	    258.39493824	     68.54030932	     33.13740769	    -74.84223235
      0.78500000	    -28.60693848	    -57.39441623	     55.80884300	      3.32465408	     -0.11873785	     -0.10257237	     25.01775240	     69.84853121	     52.95726746	    266.85322107	      0.00000000	      0.00000000	    153.06885615	      9.24301398	    -23.71528300	    -32.10679863	   -112.65639015	   -308.60392549	      0.00000000	      0.00000000	     48.68021403	    226.04383879	     61.94495462	     39.03427265	    -81.27935219
      0.79000000	    -24.64795666	    -59.77001960	     56.92735567	      3.30310991	     -0.16761987	     -0.12418439	     39.43472575	     68.23297356	     39.42762707	    293.86134655	      0.00000000	      0.00000000	    150.53489469	     17.67754756	    -13.22700884	    -28.55808385	   -112.41898573	   -257.17484688	      0.00000000	      0.00000000	     52.14242408	    187.71846882	     53.68432856	     45.47567082	    -86.40198257
      0.79500000	    -19.33139846	    -62.54408440	     57.44664643	      3.27916034	     -0.21276817	     -0.14380755	     52.33034351	     66.37987862	     22.71447340	    317.84948154	      0.00000000	      0.00000000	    140.26318250	     23.06449740	     -3.80869188	    -26.37370568	   -108.51078172	   -205.25354545	      0.00000000	      0.00000000	     53.46179909	    145.02545039	     43.63854282	     52.46958703	    -90.04825179
      0.80000000	    -13.00089798	    -65.54937308	     57.57766117	      3.25291932	     -0.25502997	     -0.16085918	     63.81505932	     64.37298614	      4.67787361	    338.95507937	      0.00000000	      0.00000000	    127.51723109	     25.65977651	      4.51978721	    -25.61924648	   -100.53316942	   -153.40149731	      0.00000000	      0.00000000	     53.77643753	    100.03793843	     32.26998973	     59.62301985	    -92.27521969
      0.80500000	     -6.48833182	    -68.32553926	     57.59647666	      3.22547660	     -0.29574441	     -0.17491286	     74.32510855	     61.97913253	    -13.23930362	    356.96376217	      0.00000000	      0.00000000	    115.64549781	     26.10020229	     12.06360283	    -25.89576910	    -88.10855702	   -102.33990729	      0.00000000	      0.00000000	     54.69310059	     55.59895229	     20.79130710	     66.15193903	    -93.36662941
      0.81000000	     -0.83859424	    -70.25058573	     57.76328143	      3.19870181	     -0.33621788	     -0.18566159	     84.40049979	     58.75416833	    -30.01948523	    371.39397742	      0.00000000	      0.00000000	    105.96747107	     25.23386839	     19.30772291	    -26.54734386	    -71.42784784	    -52.73866537	      0.00000000	      0.00000000	     57.82471531	     15.12991020	     10.74069011	     71.07473946	    -93.81429636
      0.81500000	      3.15272693	    -70.70148259	     58.26666496	      3.17457341	     -0.37718143	     -0.19287610	     94.32732109	     54.22833541	    -44.96306263	    381.76107549	      0.00000000	      0.00000000	     98.66256721	     23.89779431	     26.67392758	    -26.90908388	    -51.50370607	     -4.84373502	      0.00000000	      0.00000000	     64.06551718	    -17.90523719	      3.25992693	     73.46831536	    -94.33253734
      0.82000000	      5.31567199	    -69.16423468	     59.15159864	      3.15434859	     -0.41849113	     -0.19629742	    103.91147960	     48.04240813	    -57.60400413	    387.91091435	      0.00000000	      0.00000000	     94.00473728	     22.57253851	     34.26429152	    -26.48568905	    -30.12099499	     41.67356333	      0.00000000	      0.00000000	     73.13536764	    -40.80043448	     -1.46065021	     72.70392384	    -95.72339196
      0.82500000	      6.21397403	    -65.32021847	     60.23167017	      3.13811880	     -0.45918204	     -0.19565004	    112.51137218	     39.97743034	    -67.76269895	    390.28188229	      0.00000000	      0.00000000	     93.08266961	     21.14041741	     41.61493365	    -25.01935412	     -9.39559484	     87.32543532	      0.00000000	      0.00000000	     83.41860117	    -52.67218652	     -4.26916780	     68.62529825	    -98.58142394
      0.83000000	      6.94051271	    -59.06588058	     61.02253383	      3.12516363	     -0.49779035	     -0.19079448	    119.26540797	     29.84588698	    -75.58136788	    389.92862518	      0.00000000	      0.00000000	     97.53214779	     19.04062546	     47.54616169	    -22.42178014	      8.82489446	    131.95354166	      0.00000000	      0.00000000	     91.53491174	    -55.28610934	     -6.68535632	     61.50326295	   -102.96967278
      0.83500000	      8.78493340	    -50.40559845	     60.78737564	      3.11475891	     -0.53271464	     -0.18180003	    123.29699576	     17.32318240	    -81.44851073	    388.24804898	      0.00000000	      0.00000000	    108.49318927	     15.65167216	     50.21595117	    -18.59385318	     23.24283845	    174.04677247	      0.00000000	      0.00000000	     91.85512066	    -53.06809256	    -10.43837146	     51.70555342	   -108.21253249
      0.84000000	     12.91066441	    -39.34383596	     58.77823594	      3.10659339	     -0.56264097	     -0.16891943	    123.89843307	      1.93400032	    -85.98437299	    386.62555738	      0.00000000	      0.00000000	    125.66446148	     10.44044367	     47.56789185	    -13.26768424	     32.98039313	    210.93155718	      0.00000000	      0.00000000	     77.09680637	    -52.39990576	    -17.07865338	     39.41588678	   -113.09809701
      0.84500000	     20.00498395	    -25.96659507	     54.55983705	      3.10044155	     -0.58710191	     -0.15261458	    120.86593889	    -16.66783754	    -89.97895918	    386.20872480	      0.00000000	      0.00000000	    147.10454791	      2.81756662	     38.18222007	     -6.03907103	     37.48060473	    239.74767933	      0.00000000	      0.00000000	     40.64071071	    -60.53898417	    -27.55447632	     24.75311437	   -116.49822093
      0.85000000	     30.03194072	    -10.65549848	     48.16614802	      3.09549832	     -0.60669149	     -0.13359913	    114.79951894	    -38.29097600	    -93.94244594	    387.72807201	      0.00000000	      0.00000000	    169.50713707	     -7.86903813	     22.03339950	      3.40527569	     36.78786267	    258.51777783	      0.00000000	      0.00000000	    -20.08713865	    -84.05257886	    -41.95076134	      8.12135027	   -117.83932620
      0.85500000	     42.20768622	      5.85604296	     40.07335139	      3.08991258	     -0.62265860	     -0.11290218	    107.14560408	    -62.09289169	    -97.62602489	    391.40632762	      0.00000000	      0.00000000	    188.76136213	    -21.99303667	      0.86509108	     15.10920014	     31.94074816	    267.17101432	      0.00000000	      0.00000000	   -100.56205068	   -126.73695112	    -59.55478048	     -9.68715027	   -117.21922364
      0.86000000	     55.04849768	     22.69023702	     31.20615587	      3.08066673	     -0.63640266	     -0.09209079	    100.14305900	    -86.91661724	   -100.26120945	    397.17964211	      0.00000000	      0.00000000	    201.11265660	    -39.29935954	    -21.58139068	     28.86370863	     25.00006155	    268.72849129	      0.00000000	      0.00000000	   -188.04165590	   -187.53835983	    -78.97451653	    -27.74064520	   -115.49340666
      0.86500000	     66.51853162	     39.04232135	     22.93777519	      3.06371773	     -0.64920899	     -0.07340307	     96.66511945	   -111.65552753	   -101.26170096	    405.06851837	      0.00000000	      0.00000000	    204.49199086	    -58.91497502	    -39.72983861	     44.20968411	     18.57093502	    269.84271872	      0.00000000	      0.00000000	   -263.78724651	   -259.30794466	    -98.29045080	    -45.20618297	   -114.14595208
      0.87000000	     74.53675546	     54.20035809	     16.78240956	      3.03456828	     -0.66207039	     -0.05939157	     99.63807719	   -135.25171714	   -100.41195592	    415.28818340	      0.00000000	      0.00000000	    199.11068530	    -79.64542446	    -47.42272554	     60.31526811	     15.02318983	    279.43590665	      0.00000000	      0.00000000	   -308.55088273	   -329.76988875	   -115.55219929	    -61.32037869	   -114.68047945
      0.87500000	     77.78804194	     67.43039093	     13.79248973	      2.98961443	     -0.67555946	     -0.05221500	    111.01673072	   -156.45015028	    -97.41422492	    427.96859135	      0.00000000	      0.00000000	    187.17322267	   -100.19825690	    -40.12235361	     75.92363855	     15.82742638	    305.66894561	      0.00000000	      0.00000000	   -309.02458210	   -385.59672950	   -129.51652808	    -75.17029938	   -118.02387279
      0.88000000	     76.38067078	     77.85389985	     14.06232831	      2.92804984	     -0.68973670	     -0.05287101	    130.81653405	   -173.60032873	    -91.53121751	    442.66205845	      0.00000000	      0.00000000	    171.98203700	   -119.28873781	    -16.89889529	     89.43177592	     21.24712985	    352.88145589	      0.00000000	      0.00000000	   -262.09445744	   -417.62138723	   -140.11164857	    -85.49747356	   -124.34784038
      0.88500000	     71.90882626	     84.47298161	     16.66904655	      2.85326455	     -0.70393745	     -0.06045606	    156.82876467	   -184.69982574	    -81.70958860	    457.97220690	      0.00000000	      0.00000000	    156.74601295	   -135.91522884	     18.83403811	     99.07894164	     30.25405797	    419.76062210	      0.00000000	      0.00000000	   -175.26142180	   -423.67487977	   -148.29170708	    -90.80003933	   -133.07329645
      0.89000000	     66.88725373	     86.50956233	     20.08292136	      2.77267376	     -0.71639272	     -0.07181949	    185.18353820	   -187.84907910	    -67.02408939	    471.56433942	      0.00000000	      0.00000000	    143.63004793	   -149.69111540	     59.96046310	    103.41906926	     40.73918306	    498.95753777	      0.00000000	      0.00000000	    -63.96801434	   -407.90306126	   -155.44587739	    -89.89142262	   -142.84810923
      0.89500000	     63.86531208	     83.95645977	     22.80967201	      2.69592227	     -0.72395667	     -0.08203902	    211.44528342	   -182.06359436	    -47.21486395	    480.57810445	      0.00000000	      0.00000000	    133.47456866	   -160.77507082	     97.25842985	    102.03474074	     50.30140254	    578.11654101	      0.00000000	      0.00000000	     52.67179483	   -377.81911520	   -162.75723387	    -82.69235506	   -151.68739493
      0.90000000	     64.46381908	     77.92835953	     23.90370639	      2.63246067	     -0.72240002	     -0.08556911	    231.96578382	   -167.96459203	    -22.99183010	    482.31148826	      0.00000000	      0.00000000	    126.12146034	   -169.38310165	    121.65143150	     95.99846277	     57.32530865	    642.39233958	      0.00000000	      0.00000000	    156.76892005	   -340.69001577	   -170.61703019	    -70.77335297	   -157.56612357
      0.90500000	     68.51611740	     70.45194537	     23.12996369	      2.58964232	     -0.70736868	     -0.07773793	    245.24213930	   -147.82778922	      4.16114603	    474.92590775	      0.00000000	      0.00000000	    120.89980209	   -175.27640717	    126.76735522	     87.62752368	     61.55446555	    678.09470965	      0.00000000	      0.00000000	    235.93377165	   -300.95127033	   -178.01894210	    -57.21834600	   -159.30957343
      0.91000000	     73.72356381	     63.71021907	     20.76251244	      2.57178017	     -0.67557038	     -0.05643586	    252.70091559	   -124.94174930	     32.51425697	    457.88755158	      0.00000000	      0.00000000	    116.91469037	   -177.54752134	    110.95297037	     79.50138613	     63.64343891	    676.35316062	      0.00000000	      0.00000000	    285.38390107	   -259.78859163	   -182.22689048	    -45.67362645	   -157.07924846
      0.91500000	     76.28473674	     59.14450818	     17.12766988	      2.57988181	     -0.62562291	     -0.02343724	    258.26439474	   -102.62977273	     60.59929078	    432.01050447	      0.00000000	      0.00000000	    113.20319997	   -174.86747255	     77.67437483	     73.17739692	     63.95654142	    635.37481848	      0.00000000	      0.00000000	    307.41239248	   -216.43725366	   -179.30143718	    -38.93180165	   -151.96693117
      0.92000000	     72.49174875	     56.89490432	     12.14611117	      2.61164440	     -0.55816727	      0.01567002	    266.59718561	    -83.28167088	     87.50461294	    399.10620371	      0.00000000	      0.00000000	    108.95470764	   -166.09541523	     33.86398447	     68.35083099	     61.65017099	    560.40594914	      0.00000000	      0.00000000	    308.97346509	   -169.98813522	   -165.66431106	    -37.75004672	   -145.04128278
      0.92500000	     60.63030655	     55.75105668	      5.20507349	      2.66160900	     -0.47538394	      0.05342680	    280.75594839	    -67.56629264	    112.86994613	    361.37297690	      0.00000000	      0.00000000	    103.76397109	   -150.84719892	    -12.99963354	     62.93437458	     54.97597875	    461.80584694	      0.00000000	      0.00000000	    298.61233388	   -120.77847587	   -140.08170770	    -40.43261784	   -136.62088023
      0.93000000	     42.20512379	     53.50639676	     -4.50190802	      2.72175650	     -0.38064738	      0.08336523	    300.43125703	    -54.06278483	    136.54361026	    320.81758092	      0.00000000	      0.00000000	     97.75913334	   -129.69293240	    -57.48544502	     53.90075594	     42.61167687	    352.55674751	      0.00000000	      0.00000000	    284.00540754	    -70.81777111	   -104.98950407	    -43.27514370	   -126.25837414
      0.93500000	     21.78634838	     47.68673897	    -17.33970926	      2.78279421	     -0.27864605	      0.10199358	    321.67836562	    -39.79527928	    157.98835770	    278.98102439	      0.00000000	      0.00000000	     91.52472654	   -103.98728565	    -97.33077975	     38.52968107	     24.90591179	    245.98138554	      0.00000000	      0.00000000	    270.77046804	    -23.15485383	    -66.35524157	    -41.77654266	   -113.39726711
      0.94000000	      5.41153540	     36.60558364	    -32.69706091	      2.83582653	     -0.17538205	      0.10913012	    338.37205501	    -21.77883917	    175.84020858	    237.04261189	      0.00000000	      0.00000000	     85.85264228	    -75.54761703	   -132.99245927	     15.71132953	      4.07826133	    153.48532652	      0.00000000	      0.00000000	    262.18952649	     19.38298589	    -31.97421062	    -32.39440805	    -98.22642667
      0.94500000	     -1.87575188	     20.29252665	    -48.98518046	      2.87378415	     -0.07749711	      0.10742057	    344.96225735	      1.31862594	    188.25439990	    196.13227517	      0.00000000	      0.00000000	     81.41763037	    -46.41190676	   -166.12420644	    -13.28410073	    -16.76731644	     82.34675531	      0.00000000	      0.00000000	    259.14474106	     55.26177305	     -8.75095353	    -14.20177451	    -82.06643852
      0.95000000	      1.72460885	      0.70699474	    -64.26210963	      2.89243879	      0.00902705	      0.10170352	    339.30622899	     28.50340796	    194.07713276	    157.48644620	      0.00000000	      0.00000000	     78.47734135	    -18.68597384	   -197.77388430	    -45.05353417	    -35.14366849	     34.30502749	      0.00000000	      0.00000000	    260.07546485	     84.32707146	     -0.03657682	     10.45423160	    -66.95958551
      0.95500000	     13.87349877	    -18.92608441	    -77.03453996	      2.89135988	      0.08035449	      0.09771251	    323.92012765	     56.98413211	    193.84481703	    122.17983567	      0.00000000	      0.00000000	     76.74689225	      5.72899312	   -227.26756907	    -75.17974908	    -50.16681031	      5.74366635	      0.00000000	      0.00000000	    261.40962238	    107.03472572	     -4.24233882	     36.77882195	    -54.76333584
      0.96000000	     29.03984017	    -35.37745400	    -86.62897753	      2.87477189	      0.13576444	      0.09988479	    304.78564952	     83.39932075	    189.55065687	     90.56575599	      0.00000000	      0.00000000	     75.59432652	     25.50276551	   -252.32392969	    -99.68151671	    -62.37455664	    -10.38877766	      0.00000000	      0.00000000	    258.89205997	    123.83416135	    -15.38881195	     59.52388477	    -46.34663654
      0.96500000	     40.75892570	    -46.69716647	    -92.95306456	      2.85130367	      0.17764697	      0.10947038	    288.44025620	    105.11563882	    183.27547967	     61.84001656	      0.00000000	      0.00000000	     74.39669342	     39.94678555	   -270.15210643	   -116.22295049	    -72.68179705	    -21.75172814	      0.00000000	      0.00000000	    249.21108623	    135.01471167	    -25.34552819	     75.14087226	    -41.39307740
      0.97000000	     44.03747672	    -52.83032352	    -96.02874578	      2.83167361	      0.21067665	      0.12434706	    279.14170766	    121.00605425	    175.85705663	     34.09427146	      0.00000000	      0.00000000	     72.72068321	     48.68955490	   -278.81604912	   -124.60858102	    -81.43579552	    -34.25272410	      0.00000000	      0.00000000	    230.84200746	    140.68407225	    -26.81771247	     82.94052109	    -38.90797511
      0.97500000	     36.89473931	    -55.24490655	    -95.76548277	      2.82482620	      0.24048462	      0.14044016	    277.59494017	    131.38049977	    166.63498129	      4.98303078	      0.00000000	      0.00000000	     70.33264570	     51.48393297	   -278.18776414	   -126.39925880	    -88.15988210	    -50.98435185	      0.00000000	      0.00000000	    204.03959164	    141.26634558	    -15.87465360	     84.76810628	    -37.98882133
      0.98000000	     20.71351028	    -55.86759293	    -92.08424014	      2.83437833	      0.27220231	      0.15351800	    281.41167095	    137.21685247	    154.27256014	    -27.24441936	      0.00000000	      0.00000000	     67.18213422	     48.47477727	   -270.21192101	   -123.87291535	    -91.87747563	    -72.36968766	      0.00000000	      0.00000000	    170.38957697	    138.29655496	      6.83851844	     83.61734913	    -38.37907165
      0.98500000	     -0.41760755	    -55.96780006	    -85.23062349	      2.85731198	      0.30944910	      0.16058027	    286.47825874	    139.21489179	    137.89198376	    -62.94281987	      0.00000000	      0.00000000	     63.27495445	     40.47385369	   -258.54293610	   -118.85605320	    -91.74233365	    -97.05325050	      0.00000000	      0.00000000	    131.88701251	    133.98275700	     36.47460711	     82.03654406	    -40.62407267
      0.99000000	    -21.16109866	    -55.65013077	    -76.01914134	      2.88584074	      0.35398930	      0.16067799	    288.48414246	    137.32272364	    117.74369889	   -101.03133968	      0.00000000	      0.00000000	     58.54912127	     28.80117989	   -247.59805572	   -112.11497975	    -87.63766081	   -123.05060297	      0.00000000	      0.00000000	     90.05284566	    129.72945491	     65.89092322	     81.14040142	    -45.68041181
      0.99500000	    -36.83380312	    -54.24166544	    -65.72025544	      2.91156877	      0.40569586	      0.15492248	    284.23410036	    131.06471222	     95.06652374	   -139.72236237	      0.00000000	      0.00000000	     53.04334502	     14.94350871	   -241.15121280	   -103.65894596	    -80.26861617	   -148.63875813	      0.00000000	      0.00000000	     45.99190059	    125.70949565	     88.50351655	     80.66180894	    -54.05244100
      1.00000000	    -44.93178858	    -51.14263186	    -55.59150520	      2.92944906	      0.46264276	      0.14558159	    272.37316038	    120.30244538	     71.42239015	   -177.48079398	      0.00000000	      0.00000000	     47.12776916	      0.44293260	   -241.08244135	    -93.50738987	    -70.64378585	   -172.66879337	      0.00000000	      0.00000000	      0.99013333	    121.78854135	    100.67670681	     79.76543073	    -65.09095451
      1.00500000	    -45.51233477	    -46.38594653	    -46.46316292	      2.93935736	      0.52164185	      0.13482012	    253.30346913	    105.74776219	     48.15678480	   -213.57749139	      0.00000000	      0.00000000	     41.37879254	    -13.05083502	   -247.04178173	    -82.15632000	    -59.47738173	   -194.46426438	      0.00000000	      0.00000000	    -43.51606573	    118.20058865	    102.41108874	     77.87598868	    -77.05859239
      1.01000000	    -40.49783561	    -40.62062044	    -38.66776211	      2.94500223	      0.57927361	      0.12393838	    228.57870994	     88.96498686	     26.28122429	   -248.04175078	      0.00000000	      0.00000000	     36.31566210	    -23.97533620	   -257.09029257	    -70.51282818	    -47.04238201	   -213.67765340	      0.00000000	      0.00000000	    -86.59352935	    115.32067354	     96.41747290	     75.03822714	    -87.85995534
      1.01500000	    -32.59637000	    -34.79393473	    -32.17924662	      2.95135857	      0.63283620	      0.11349417	    200.30023868	     72.06354565	      6.55033247	   -281.31571885	      0.00000000	      0.00000000	     32.42236541	    -31.45836368	   -268.66987566	    -59.60417818	    -33.43389419	   -230.22934471	      0.00000000	      0.00000000	   -128.13975365	    113.17386777	     86.56016371	     71.84145467	    -95.86893805
      1.02000000	    -24.41738794	    -29.86230396	    -26.77517148	      2.96219489	      0.68065480	      0.10398132	    170.73537183	     57.30742508	    -10.47282163	   -313.94798231	      0.00000000	      0.00000000	     30.21936642	    -35.86023324	   -279.32848859	    -50.37012197	    -18.90182584	   -244.23194573	      0.00000000	      0.00000000	   -168.53474897	    111.25236084	     76.49286088	     69.13902420	   -100.38052824
      1.02500000	    -17.87287950	    -26.63214518	    -22.21197694	      2.97883333	      0.72183180	      0.09637286	    141.92539495	     46.71192229	    -24.36821893	   -346.42147334	      0.00000000	      0.00000000	     29.89007600	    -38.59701738	   -287.18901959	    -43.60732122	     -4.04931594	   -255.82403337	      0.00000000	      0.00000000	   -208.11112617	    108.76925299	     68.73500988	     67.74691410	   -101.55050806
      1.03000000	    -13.73191851	    -25.68295002	    -18.38656827	      3.00020473	      0.75598564	      0.09199609	    115.07483973	     41.65226448	    -34.87182528	   -379.10196370	      0.00000000	      0.00000000	     30.72533444	    -41.25092300	   -291.37092255	    -39.96757538	     10.16785687	   -264.95518398	      0.00000000	      0.00000000	   -246.93535072	    105.17414777	     64.11086272	     68.24742224	   -100.00843914
      1.03500000	    -11.48567637	    -27.33752691	    -15.36780560	      3.02357457	      0.78326890	      0.09179248	     90.10764162	     42.59176609	    -41.99870721	   -412.26271663	      0.00000000	      0.00000000	     31.14038260	    -44.62743006	   -292.19301028	    -39.91740016	     22.63638201	   -271.28521527	      0.00000000	      0.00000000	   -284.80923842	    100.50106001	     61.69350068	     70.97491410	    -96.47037444
      1.04000000	     -9.82816122	    -31.67990834	    -13.26561592	      3.04559058	      0.80436187	      0.09562056	     65.98035253	     49.06302910	    -46.17157808	   -446.08595618	      0.00000000	      0.00000000	     29.35025824	    -48.29693679	   -290.78237190	    -43.67309775	     32.31511681	   -274.32086032	      0.00000000	      0.00000000	   -321.06824898	     95.28038529	     59.54541766	     76.12642929	    -91.57344524
      1.04500000	     -7.55756817	    -38.57520232	    -12.06002436	      3.06345269	      0.82006869	      0.10223612	     41.62092836	     59.88620961	    -48.18825708	   -480.59446879	      0.00000000	      0.00000000	     24.11504029	    -50.72724598	   -288.22330439	    -51.15169443	     38.30983672	   -273.65823500	      0.00000000	      0.00000000	   -354.20852043	     90.26318238	     55.96759469	     83.80423478	    -85.89989073
      1.05000000	     -4.26488084	    -47.62594565	    -11.56366586	      3.07582845	      0.83064412	      0.10993018	     16.72371547	     73.48449403	    -48.94827220	   -515.57747444	      0.00000000	      0.00000000	     15.17314280	    -49.89769757	   -284.90381558	    -61.90954876	     39.82722650	   -269.13377258	      0.00000000	      0.00000000	   -381.93017360	     86.28284931	     50.44046848	     93.86814770	    -79.98362362
      1.05500000	     -0.46699559	    -58.09556337	    -11.58087027	      3.08337203	      0.83534185	      0.11731352	     -8.06735625	     88.19268781	    -49.02074825	   -550.56609651	      0.00000000	      0.00000000	      3.34300894	    -44.13063987	   -280.50254699	    -75.04932974	     36.18961389	   -260.94391050	      0.00000000	      0.00000000	   -401.86939879	     84.14457912	     43.82291088	    105.69920767	    -74.20765984
      1.06000000	      2.68546188	    -68.90719485	    -12.09559634	      3.08867390	      0.83257210	      0.12378974	    -31.45838674	    102.49386752	    -48.30864552	   -584.85665051	      0.00000000	      0.00000000	     -9.73699645	    -32.70912606	   -274.42859192	    -89.18023124	     27.03047021	   -249.79223689	      0.00000000	      0.00000000	   -412.58785583	     84.31629341	     37.94926437	    118.09825305	    -68.71299784
      1.06500000	      3.98932937	    -78.73928896	    -13.26553537	      3.09516495	      0.82073770	      0.12955838	    -52.09052629	    115.09606389	    -46.04805517	   -617.57296348	      0.00000000	      0.00000000	    -22.26617869	    -15.96005619	   -266.33877566	   -102.50512479	     12.63894594	   -236.84481167	      0.00000000	      0.00000000	   -414.23021650	     86.56316896	     34.75033789	    129.41362204	    -63.41283074
      1.07000000	      2.92979191	    -86.14214689	    -15.23475868	      3.10526068	      0.79931860	      0.13521374	    -69.25335725	    124.81584800	    -41.14823134	   -647.72658641	      0.00000000	      0.00000000	    -33.06731206	      5.13202869	   -256.55472699	   -112.99582929	     -5.75976358	   -223.37623723	      0.00000000	      0.00000000	   -408.46280514	     89.82456033	     35.11995697	    137.79168168	    -58.07659264
      1.07500000	      0.08147053	    -89.68367166	    -17.94484734	      3.11900568	      0.76931073	      0.14111096	    -83.23467260	    130.42067980	    -32.67281326	   -674.22010234	      0.00000000	      0.00000000	    -41.95670038	     29.40560432	   -246.10064872	   -118.64257836	    -26.01414698	   -210.29904180	      0.00000000	      0.00000000	   -397.60810015	     92.42587001	     38.30732712	    141.47038155	    -52.46199324
      1.08000000	     -3.25814978	    -88.20728806	    -21.06826239	      3.13408512	      0.73259472	      0.14681958	    -94.90490724	    130.68426216	    -20.22825504	   -695.82959701	      0.00000000	      0.00000000	    -49.43130542	     55.72736119	   -236.13723926	   -117.83669225	    -45.39873131	   -197.82043094	      0.00000000	      0.00000000	   -383.52742668	     92.59326759	     42.43093637	    139.14185339	    -46.47329744
      1.08500000	     -5.85430381	    -81.16641134	    -24.08777547	      3.14702573	      0.69094786	      0.15106659	   -104.94623272	    124.72596010	     -4.15107456	   -711.27259699	      0.00000000	      0.00000000	    -55.97290465	     82.91231159	   -227.23187211	   -109.83097000	    -61.25159555	   -185.41728268	      0.00000000	      0.00000000	   -367.12677561	     89.09484854	     45.59628288	    130.32745859	    -40.22964241
      1.09000000	     -7.06397754	    -68.85855795	    -26.48197552	      3.15477879	      0.64559396	      0.15226924	   -113.43762026	    112.40760452	     14.46718467	   -719.41059099	      0.00000000	      0.00000000	    -61.47737244	    109.71484680	   -219.10900801	    -95.03707927	    -71.70764560	   -172.15538351	      0.00000000	      0.00000000	   -348.65207778	     81.56227680	     46.67672111	    115.58485881	    -33.96861863
      1.09500000	     -6.91218546	    -52.38267852	    -27.93605303	      3.15580649	      0.59734017	      0.14929034	   -119.92490941	     94.47764322	     33.88994486	   -719.50258962	      0.00000000	      0.00000000	    -65.19603085	    135.09783538	   -210.89689406	    -74.91470329	    -76.12880111	   -157.11826255	      0.00000000	      0.00000000	   -328.26098605	     70.21428704	     45.47845984	     96.37800198	    -27.90010780
      1.10000000	     -5.90865730	    -33.31683646	    -28.46861958	      3.15028004	      0.54686526	      0.14192721	   -123.68416235	     72.37900793	     51.99518509	   -711.33953213	      0.00000000	      0.00000000	    -66.27592898	    158.53684769	   -201.51094144	    -51.47912841	    -74.97678231	   -139.71479189	      0.00000000	      0.00000000	   -306.60589928	     55.27599076	     42.53957896	     74.63476158	    -22.18821271
      1.10500000	     -4.79416015	    -13.35542873	    -28.39451976	      3.13967481	      0.49484124	      0.13093188	   -123.97051450	     47.94026470	     66.58398103	   -695.16251336	      0.00000000	      0.00000000	    -64.45317816	    180.04280994	   -189.97487982	    -26.79327925	    -69.37441006	   -119.80970892	      0.00000000	      0.00000000	   -285.34365194	     36.61154144	     38.82104417	     52.30217674	    -17.04830902
      1.11000000	     -4.36887865	      5.87067208	    -28.16481738	      3.12626505	      0.44175469	      0.11774655	   -120.14989776	     23.17965572	     75.65123133	   -671.45694081	      0.00000000	      0.00000000	    -60.26484278	    199.89300539	   -175.59330603	     -2.76182897	    -60.76442344	    -97.68353852	      0.00000000	      0.00000000	   -267.17292788	     13.83536551	     35.49555336	     31.16700235	    -12.75394345
      1.11500000	     -5.49419236	     22.86319942	    -28.18302531	      3.11267960	      0.38757240	      0.10420288	   -111.67274371	      0.16976197	     77.73084712	   -640.82994660	      0.00000000	      0.00000000	    -54.71185092	    218.24867378	   -157.87707073	     18.86521081	    -50.69288431	    -73.82111450	      0.00000000	      0.00000000	   -255.07166325	    -13.24268924	     33.93187061	     12.81862823	     -9.46699220
      1.12000000	     -9.12273531	     36.40622358	    -28.63097519	      3.10133524	      0.33163914	      0.09214723	    -98.04014551	    -19.22446628	     72.31662522	   -604.05838924	      0.00000000	      0.00000000	    -48.79423723	    234.74099256	   -136.29880272	     36.55821711	    -40.45723482	    -48.51073058	      0.00000000	      0.00000000	   -250.82035654	    -44.24973394	     35.64986228	     -1.48789168	     -7.06520571
      1.12500000	    -15.99307273	     45.80485091	    -29.37239922	      3.09359058	      0.27304071	      0.08302642	    -79.07921459	    -33.70955216	     60.14552353	   -562.14018446	      0.00000000	      0.00000000	    -43.12569444	    248.06457875	   -110.33031432	     49.22685049	    -30.69784136	    -21.38373458	      0.00000000	      0.00000000	   -253.23647130	    -78.11257833	     41.78857864	    -11.07369748	     -5.12797454
      1.13000000	    -25.84826465	     51.06886304	    -30.10115811	      3.08879038	      0.21133712	      0.07786776	    -55.63881067	    -42.79191246	     43.25337523	   -516.16227487	      0.00000000	      0.00000000	    -37.61402324	    255.92978079	    -80.18923004	     56.47730727	    -21.46870263	      8.64807218	      0.00000000	      0.00000000	   -257.11032311	   -112.90488281	     51.99760613	    -16.06730797	     -3.00105885
      1.13500000	    -36.74442969	     52.91057696	    -30.69536643	      3.08384389	      0.14729976	      0.07771306	    -30.18935885	    -46.74232525	     24.70486472	   -467.08413095	      0.00000000	      0.00000000	    -31.41025928	    255.77835601	    -47.83190254	     58.74783508	    -12.91826104	     42.74264597	      0.00000000	      0.00000000	   -254.03288393	   -145.69453997	     63.57287543	    -17.50669843	      0.16372461
      1.14000000	    -45.39642330	     52.51927972	    -31.39687786	      3.07418570	      0.08306492	      0.08374366	     -6.45876010	    -46.40613956	      7.76181550	   -415.70305004	      0.00000000	      0.00000000	    -23.36205633	    245.99292232	    -16.94134522	     57.20096168	     -5.84899172	     81.18540039	      0.00000000	      0.00000000	   -235.22936298	   -172.93578800	     72.06120662	    -17.14820042	      5.26109369
      1.14500000	    -48.80390403	     51.21161045	    -32.56303259	      3.05626711	      0.02128937	      0.09656606	     12.13361132	    -43.02144358	     -5.37592496	   -362.84113119	      0.00000000	      0.00000000	    -12.80197892	    226.98350967	      8.68217730	     53.39384292	     -1.49033690	    122.90995388	      0.00000000	      0.00000000	   -195.18609869	   -191.77744828	     73.55778395	    -16.95227465	     12.81436101
      1.15000000	    -46.06762746	     50.12675464	    -34.22537042	      3.03013083	     -0.03630455	      0.11523698	     24.24500837	    -38.07786833	    -14.55542266	   -309.46902187	      0.00000000	      0.00000000	     -0.11585727	    201.77953778	     27.25304581	     48.88632698	     -0.69989841	    165.78719284	      0.00000000	      0.00000000	   -134.47731848	   -201.62815103	     67.14771324	    -18.50677700	     22.46320975
      1.15500000	    -38.76094887	     50.02371875	    -35.89386470	      2.99980225	     -0.08978998	      0.13710033	     30.99333633	    -33.10386544	    -21.60468477	   -256.57017566	      0.00000000	      0.00000000	     13.42134220	    175.54026960	     39.74142714	     44.89010978	     -3.29888882	    207.38756082	      0.00000000	      0.00000000	    -60.35291482	   -204.46192443	     55.28918690	    -22.66721924	     32.83035787
      1.16000000	    -29.49940988	     51.14422018	    -36.78517383	      2.97098346	     -0.14046566	      0.15878508	     34.53976119	    -29.32506078	    -29.05495944	   -204.93354853	      0.00000000	      0.00000000	     26.44540185	    153.61823136	     48.58279532	     41.98196330	     -8.04975236	    245.67773921	      0.00000000	      0.00000000	     15.53895096	   -203.24630959	     41.75255931	    -29.44464354	     42.04260730
      1.16500000	    -20.21679241	     53.21766796	    -36.26408368	      2.94804340	     -0.18953966	      0.17756910	     36.40121293	    -27.40387205	    -38.46158557	   -155.06054052	      0.00000000	      0.00000000	     38.27148071	    139.33763595	     55.85550387	     40.02553600	    -13.24852672	    279.35298904	      0.00000000	      0.00000000	     81.20130868	   -199.94719280	     29.23946039	    -38.09357838	     48.59359342
      1.17000000	    -11.61809337	     55.70992270	    -34.16834711	      2.93231529	     -0.23743389	      0.19209146	     37.08641248	    -27.49528679	    -49.46205421	   -107.06370582	      0.00000000	      0.00000000	     49.18624919	    133.15863265	     62.60056788	     38.46273847	    -17.46561466	    307.91595418	      0.00000000	      0.00000000	    128.03204282	   -194.96458101	     18.64546518	    -47.43793774	     51.96114892
      1.17500000	     -3.61606986	     58.14111346	    -30.86804456	      2.92211079	     -0.28399512	      0.20228911	     36.75935539	    -29.46295482	    -60.00912450	    -60.53404926	      0.00000000	      0.00000000	     60.33391770	    133.36593190	     69.17029153	     36.75688739	    -20.03047176	    331.64793562	      0.00000000	      0.00000000	    152.80229021	   -188.04465092	      9.63940513	    -56.33555486	     52.70560844
      1.18000000	      4.18518193	     60.15861750	    -27.10713616	      2.91402653	     -0.32883988	      0.20906151	     35.68671968	    -32.91050943	    -67.38464948	    -14.65387822	      0.00000000	      0.00000000	     73.29498539	    137.20924087	     75.56996817	     34.53381731	    -21.19806296	    351.36948762	      0.00000000	      0.00000000	    157.39544529	   -179.27886585	      1.31293677	    -63.93878340	     52.12630773
      1.18500000	     12.24689566	     61.36387765	    -23.75715398	      2.90477909	     -0.37140515	      0.21383242	     34.12097817	    -37.02895248	    -69.28996775	     31.31262878	      0.00000000	      0.00000000	     89.25721338	    141.54552875	     81.48202224	     31.37743162	    -22.05535548	    367.90974475	      0.00000000	      0.00000000	    146.65706953	   -169.22624026	     -7.43055353	    -69.57022083	     51.65151491
      1.19000000	     20.85942795	     61.18742703	    -21.58492893	      2.89262346	     -0.41104589	      0.21790559	     32.11296845	    -40.56622318	    -64.43624509	     77.38866887	      0.00000000	      0.00000000	    107.87547429	    142.71476293	     86.36261963	     26.66679278	    -24.18916435	    381.58678905	      0.00000000	      0.00000000	    125.69696577	   -158.47449179	    -17.43970093	    -72.48742800	     52.25269011
      1.19500000	     29.81817203	     58.98104765	    -21.05616780	      2.87794065	     -0.44755232	      0.22185440	     29.60836615	    -42.07058387	    -52.57193415	    122.52378248	      0.00000000	      0.00000000	    126.48566800	    136.36182148	     89.87024445	     19.67391588	    -29.21303652	    392.21578240	      0.00000000	      0.00000000	     98.50966448	   -147.68989521	    -28.72151070	    -71.91143473	     54.27374136
      1.20000000	     38.26981635	     54.25421094	    -22.19828791	      2.86304409	     -0.48178009	      0.22539914	     26.68263942	    -40.29613896	    -34.46105536	    164.82143656	      0.00000000	      0.00000000	    140.34877904	    118.15365807	     92.32503516	      9.82865664	    -38.28542354	    399.71129682	      0.00000000	      0.00000000	     68.64239291	   -138.54135891	    -40.07195784	    -67.36073881	     57.74256386
      1.20500000	     45.12249520	     46.90563731	    -24.57189210	      2.85113550	     -0.51552981	      0.22784212	     23.44561751	    -34.58747279	    -12.13051786	    202.20647765	      0.00000000	      0.00000000	    143.73205674	     85.11026451	     94.56771922	     -3.01455543	    -51.63164913	    404.66091031	      0.00000000	      0.00000000	     40.45097436	   -134.21008187	    -49.59621524	    -59.01028540	     62.71078865
      1.21000000	     49.88538693	     37.29593783	    -27.34816076	      2.84470564	     -0.55042910	      0.22854875	     19.47082649	    -25.07388839	     11.15559760	    232.86223337	      0.00000000	      0.00000000	    131.09801718	     36.54988062	     97.17638767	    -18.47908122	    -68.11942238	    408.28312814	      0.00000000	      0.00000000	     18.98753301	   -137.91660778	    -56.02585639	    -47.72401200	     69.21365370
      1.21500000	     53.15451271	     26.09961529	    -29.49000436	      2.84428247	     -0.58680784	      0.22696569	     13.39434328	    -12.58007383	     31.75981750	    255.09422676	      0.00000000	      0.00000000	     98.13768537	    -25.45666999	     99.87254191	    -35.79995961	    -85.18280112	    411.86980930	      0.00000000	      0.00000000	      8.46324131	   -150.11645415	    -59.67175835	    -34.67076977	     77.01447920
      1.22000000	     56.28120112	     14.07132510	    -30.05917001	      2.84800743	     -0.62358775	      0.22238567	      3.42176734	      1.66355262	     46.87041610	    267.27613731	      0.00000000	      0.00000000	     43.06741742	    -95.72591924	    101.75665432	    -54.03895349	    -99.39297405	    416.25108568	      0.00000000	      0.00000000	     10.75354198	   -166.91711729	    -62.24237621	    -20.85532827	     85.55690883
      1.22500000	     60.56133897	      1.88474354	    -28.54480820	      2.85179375	     -0.65898749	      0.21402884	    -11.34850492	     16.34666886	     55.17142653	    268.71438385	      0.00000000	      0.00000000	    -31.50437683	   -166.19885650	    102.16107677	    -72.24880120	   -107.56681161	    421.67069915	      0.00000000	      0.00000000	     24.88054563	   -181.40886777	    -65.91838522	     -6.92445287	     94.14907741
      1.23000000	     66.48616071	    -10.01453022	    -25.02803808	      2.84986347	     -0.69115561	      0.20150680	    -29.54206461	     30.43109569	     56.83063369	    261.33389226	      0.00000000	      0.00000000	   -116.96805416	   -227.72194575	    101.52806728	    -89.67545799	   -107.90242381	    428.03316200	      0.00000000	      0.00000000	     47.36420675	   -187.23788411	    -72.36455316	      6.85280855	    102.08808496
      1.23500000	     73.37752986	    -21.67173875	    -20.09538136	      2.83574992	     -0.71841800	      0.18523152	    -46.88605571	     43.58090037	     53.00047942	    251.06129291	      0.00000000	      0.00000000	   -199.17178922	   -272.97607975	    101.80464578	   -106.09647644	   -100.49659735	    435.25144212	      0.00000000	      0.00000000	     73.25176234	   -181.98301645	    -82.06076406	     20.74352624	    108.76704326
      1.24000000	     79.54641809	    -33.81562857	    -14.49330498	      2.80384699	     -0.73949544	      0.16643762	    -56.95540742	     56.41024290	     45.03764336	    247.37426535	      0.00000000	      0.00000000	   -262.03848705	   -298.89596402	    106.09694042	   -122.07356036	    -86.81264042	    443.49063071	      0.00000000	      0.00000000	     97.68527027	   -167.87241150	    -94.13069074	     35.69871725	    113.96825340
      1.24500000	     82.89299996	    -47.54207765	     -8.67441096	      2.75128237	     -0.75393230	      0.14697229	    -53.22533442	     70.10195448	     33.90862640	    260.47809457	      0.00000000	      0.00000000	   -292.99632369	   -307.36560822	    117.68016599	   -138.68847709	    -68.51213538	    453.15161513	      0.00000000	      0.00000000	    117.33822789	   -149.56210426	   -106.64295868	     52.93763190	    118.04481923
      1.25000000	     81.68793544	    -63.41849596	     -2.63090752	      2.67947774	     -0.76256802	      0.12912602	    -31.53895692	     85.41189985	     20.18465837	    297.37178435	      0.00000000	      0.00000000	   -287.16639579	   -303.86693238	    138.68675394	   -156.66522930	    -46.81748057	    464.50582271	      0.00000000	      0.00000000	    130.98402955	   -131.21700929	   -117.22295114	     72.88943583	    121.56181480
      1.25500000	     75.29454379	    -80.64658979	      3.76249788	      2.59473911	     -0.76760176	      0.11526766	      7.87319523	    101.78534160	      4.62077789	    358.43076417	      0.00000000	      0.00000000	   -248.58172117	   -294.91521495	    168.85322648	   -175.44735398	    -22.95966023	    477.21154399	      0.00000000	      0.00000000	    139.19243089	   -115.13862996	   -123.85028458	     94.30079451	    124.67243000
      1.26000000	     64.68878070	    -97.10244899	     10.24007216	      2.50767367	     -0.77171387	      0.10695497	     59.20630231	    117.39537302	    -11.13809763	    435.45854798	      0.00000000	      0.00000000	   -189.15366722	   -286.03227404	    204.72149116	   -193.09566139	      0.99916658	    490.11498578	      0.00000000	      0.00000000	    143.55170418	   -102.11689034	   -125.70836843	    114.44489128	    126.96888585
      1.26500000	     52.60192921	   -110.34037014	     15.99895685	      2.43149523	     -0.77636200	      0.10394046	    111.34465450	    130.06338875	    -24.60671549	    512.36471420	      0.00000000	      0.00000000	   -126.25467388	   -280.55960779	    239.70950379	   -207.22981107	     21.94703315	    501.44786317	      0.00000000	      0.00000000	    145.72501133	    -92.36072099	   -123.78503093	    130.40545423	    128.04027102
      1.27000000	     42.92858156	   -118.68650718	     20.00708218	      2.37928169	     -0.78068840	      0.10404744	    150.50356366	    138.17853625	    -33.49288530	    569.49535260	      0.00000000	      0.00000000	    -78.63503415	   -278.75789147	    265.53747413	   -216.15349745	     36.38226261	    509.27690460	      0.00000000	      0.00000000	    146.77242492	    -86.16516587	   -120.67520427	    140.33814585	    128.12466331
      1.27500000	     39.22117732	   -121.50143187	     21.44502015	      2.36069098	     -0.78251131	      0.10450650	    165.07471918	    140.95215865	    -36.55902261	    590.63337356	      0.00000000	      0.00000000	    -60.91596188	   -278.59180373	    275.09030717	   -219.17094305	     41.54261403	    512.08020949	      0.00000000	      0.00000000	    147.09709841	    -84.01334523	   -119.22454493	    143.66156554	    128.00468956
