# Supplementary material for: Biomechanics of running: A special reference to the comparisons of wearing boots and running shoes
Source: PLoS One. 2022 Jun 24;17(6):e0270496. doi: 10.1371/journal.pone.0270496 (PMC9231798; doi:10.1371/journal.pone.0270496)
Supplement: S1 File — The file contains experimental markers and force data (TRC and MOT), OpenSim model (OSIM), setup (XML), and output (STO) files for 17 participants, 2 conditions (boot\shoe), and 4 trials which are stored in separate folders. (ZIP) [file pone.0270496.s001.zip › DataSet/s02/boot/T2/results/s02_boot_T2_TD.txt]

velocity	3.09801
Rstance	0.285
Rswing	0.48
Rflight	0.105
Rstep	0.39
Rstride	0.765
Lstance	0.28	0.275
Lswing	0.5
Lflight	0.11	0.1
Lstep	0.39	0.375
Lstride	0.78
RstepWidth	7.76936
RflightLength	105.67638
RstepLength	124.63845
RstrideLength	235.31601
RstrideHeight	23.86377
LstepWidth	6.53704	9.16184
LflightLength	108.76017	94.08959
LstepLength	88.86284	110.67755
LstrideLength	254.09042
LstrideHeight	23.46908
