# Supplementary material for: Biomechanics of running: A special reference to the comparisons of wearing boots and running shoes
Source: PLoS One. 2022 Jun 24;17(6):e0270496. doi: 10.1371/journal.pone.0270496 (PMC9231798; doi:10.1371/journal.pone.0270496)
Supplement: S1 File — The file contains experimental markers and force data (TRC and MOT), OpenSim model (OSIM), setup (XML), and output (STO) files for 17 participants, 2 conditions (boot\shoe), and 4 trials which are stored in separate folders. (ZIP) [file pone.0270496.s001.zip › DataSet/s02/boot/T3/exp/s02_boot_T3_markers.trc]

PathFileType	4	(X/Y/Z)	s2_boot_run_120005;yzx;r1
DataRate	CameraRate	NumFrames	NumMarkers	Units	OrigDataRate	OrigDataStartFrame	OrigNumFrames
200	200	267	43	mm	200	0	267
Frame#	Time	RASI			LASI			RPSI			LPSI			RTH1			RTH2			RTH3			RTH4			RLFC			RTB1			RTB2			RTB3			RTB4			RLMAL			RCAL			RTOE
		X1	Y1	Z1	X2	Y2	Z2	X3	Y3	Z3	X4	Y4	Z4	X5	Y5	Z5	X6	Y6	Z6	X7	Y7	Z7	X8	Y8	Z8	X9	Y9	Z9	X10	Y10	Z10	X11	Y11	Z11	X12	Y12	Z12	X13	Y13	Z13	X14	Y14	Z14	X15	Y15	Z15	X16	Y16	Z16
0	0.000000	-421.518738	1011.706238	709.589172	-430.868195	1033.008667	454.775757	-579.248596	1101.641602	634.853699	-593.085083	1103.277222	552.621216	-523.398743	801.396790	748.992493	-480.105835	788.263428	725.696350	-513.484436	686.941162	705.594360	-565.648071	709.585205	736.740662	-687.054504	605.137573	708.878479	-752.928528	479.056396	726.255310	-728.637268	440.304626	701.425537	-808.085266	379.277130	681.234985	-844.829468	421.984406	713.700195	-1002.566162	283.034546	678.309082	-1069.762085	323.739929	618.904480	-967.195862	146.709427	575.501099
1	0.005000	-405.255859	1011.632019	709.488892	-414.725555	1032.109131	454.514404	-565.087402	1102.773193	636.063110	-577.185547	1103.300781	552.967468	-506.344055	800.593811	748.488586	-463.054169	787.516663	725.337585	-495.350616	686.469910	705.584534	-547.398499	707.906738	736.340393	-668.388855	603.509521	709.371277	-740.990295	482.759521	727.924561	-715.689819	443.134949	703.584778	-795.612793	380.488708	682.529480	-830.512878	425.022003	714.134094	-991.691162	290.185699	678.280579	-1057.838379	331.002960	619.905457	-958.873352	153.842117	575.018311
2	0.010000	-388.251740	1011.162842	708.613037	-399.725372	1031.312012	453.978638	-549.066345	1102.966919	636.364807	-561.447571	1103.008057	553.150391	-490.117889	801.273621	747.845581	-445.619781	788.889160	724.943420	-476.210602	686.055786	706.537964	-529.760681	707.464233	736.195801	-649.928833	601.757263	709.934998	-725.206543	483.300629	728.168579	-700.676636	442.877441	703.521667	-782.749023	381.712067	683.614624	-814.717102	426.740051	714.923401	-980.547852	296.935211	678.713196	-1046.680786	339.530945	620.900513	-949.330811	160.933640	574.007446
3	0.015000	-372.213684	1011.120789	708.342224	-384.071991	1030.361572	453.239746	-532.880798	1102.960449	636.379700	-545.691162	1102.557617	553.014771	-472.877502	800.014465	747.487732	-428.611603	787.605164	724.809875	-458.003265	684.709167	706.207703	-512.031860	706.308838	736.350281	-630.933960	599.390137	710.559998	-709.577271	483.349548	728.646790	-685.676270	442.244080	704.495728	-769.096680	382.886688	684.401489	-799.963135	429.314148	715.318359	-968.209290	303.352325	678.956726	-1033.640259	347.115295	621.024902	-939.069275	166.517654	573.593872
4	0.020000	-355.601532	1010.380554	707.412109	-368.571747	1029.112915	452.854492	-517.062500	1102.583008	636.465576	-530.075806	1101.428467	552.827026	-455.014404	798.301697	747.190918	-410.718536	785.981323	723.994202	-440.156738	683.451721	705.459473	-492.776093	704.533020	736.284668	-611.853333	596.982605	711.063599	-693.330139	484.636322	730.850708	-670.445679	442.103638	707.498108	-754.762939	383.993164	684.948486	-785.946899	432.482056	715.198669	-955.180786	309.321289	679.182556	-1020.175842	355.204407	621.436584	-930.697083	174.243454	572.675720
5	0.025000	-339.656067	1009.641235	706.902283	-352.651611	1027.052856	452.637848	-503.309448	1102.273560	635.329102	-514.430237	1100.449951	552.523071	-437.902039	796.720581	747.524170	-393.547729	785.240601	724.356506	-420.559296	681.691772	706.713440	-475.093140	703.438477	736.974365	-592.555969	594.243469	711.723389	-676.554993	485.316376	733.222290	-654.439270	441.946259	709.691040	-739.854980	385.011902	685.314148	-770.137207	434.370148	715.596924	-942.642151	315.934967	679.485168	-1005.746704	362.259033	622.406555	-919.228638	179.773575	572.098022
6	0.030000	-322.959747	1008.463745	706.316589	-337.652069	1025.697266	451.980011	-487.356842	1101.484619	634.840942	-498.785492	1098.736816	552.077576	-420.056000	795.135376	747.354980	-376.530304	785.268738	723.571350	-402.234161	680.107788	707.095459	-456.593628	700.675171	736.800049	-573.372925	591.497070	712.258850	-659.341797	483.545166	734.203247	-637.867188	440.224457	710.465637	-724.479980	385.923462	685.556946	-753.474915	435.585846	716.162903	-928.606018	321.203949	679.693909	-988.374268	368.338440	622.467468	-906.988892	184.795685	571.799133
7	0.035000	-306.829559	1007.088928	705.873962	-322.891907	1023.238281	450.986511	-471.563995	1100.242554	634.462891	-483.134216	1096.870728	551.646240	-403.322052	793.438049	748.246277	-359.591705	784.883484	723.303955	-384.139587	679.049805	707.260254	-438.389740	698.278687	738.366211	-552.894958	587.728577	713.133423	-641.560669	482.456482	733.938416	-621.088623	438.946075	710.102905	-708.745117	386.708313	685.735352	-736.900696	436.736572	716.546326	-913.861084	326.194824	680.138855	-973.129456	374.734467	622.485413	-894.926208	189.805725	571.458740
8	0.040000	-290.826080	1005.379944	705.493774	-308.146576	1020.270874	450.119751	-455.786011	1098.459351	633.780457	-467.594116	1094.670166	551.286743	-387.333099	792.803467	747.581726	-342.720123	784.101257	723.493408	-365.889099	677.269470	707.867249	-420.017700	695.844666	738.917603	-533.341797	584.189392	713.966187	-624.180786	480.732605	734.537659	-604.217773	437.417999	710.396423	-692.757507	387.346985	685.907837	-719.810181	437.692719	717.324951	-898.800537	330.497162	680.453003	-957.218140	380.671448	622.905090	-882.654480	194.060379	571.348572
9	0.045000	-275.196838	1003.595276	705.044067	-293.479614	1017.428040	449.417725	-439.913666	1096.627197	633.494751	-452.050476	1092.235718	550.807556	-368.829468	789.193298	748.965088	-325.903839	782.938660	724.078857	-347.588043	674.974121	708.774536	-402.554047	693.484192	739.716858	-514.483887	581.097351	714.973389	-605.633179	478.758820	733.008423	-586.433960	435.865417	707.726807	-676.624390	387.819916	686.132935	-700.830322	437.146820	718.488037	-883.125549	334.772736	680.474731	-941.239380	386.124268	623.353699	-868.011597	198.037231	571.341919
10	0.050000	-258.985809	1001.533691	704.661133	-278.942078	1013.870483	448.560486	-424.647827	1094.622681	632.835388	-437.049408	1089.538818	550.158997	-351.518646	786.693054	749.395569	-309.131073	781.412231	724.999451	-329.341827	672.371094	709.840027	-384.101501	690.566650	740.827209	-494.959930	577.902710	715.506897	-587.343994	477.160278	734.017456	-569.317688	433.868774	708.643921	-660.452942	388.107666	686.469116	-684.029419	437.871552	718.949097	-866.948242	337.734161	680.882446	-924.592285	389.812012	623.290222	-853.379944	201.820236	571.441345
11	0.055000	-243.130203	999.571167	704.097900	-264.584442	1011.159790	447.289246	-409.180634	1092.017822	632.387634	-421.851654	1086.697388	549.603333	-334.768463	784.307129	749.565247	-292.390076	779.538574	726.194397	-311.255859	669.667725	710.921753	-365.283691	686.985596	741.231384	-475.971710	574.216064	716.719116	-568.409424	474.853271	734.926514	-551.559753	431.644226	708.543640	-643.827087	388.206329	686.035156	-666.132813	438.018890	719.798218	-850.062805	340.390961	681.111145	-907.170532	393.187378	623.809021	-839.264893	204.885849	571.586365
12	0.060000	-227.747833	996.952393	703.343323	-249.977280	1007.696899	446.786224	-393.885498	1089.397949	631.804382	-406.562988	1083.478027	549.108521	-318.164795	781.852356	750.078613	-275.669037	777.334167	727.602905	-293.435486	667.071350	711.877563	-347.899109	684.755798	742.626160	-456.187469	569.690674	716.855286	-552.715759	475.386353	733.891418	-534.448608	432.250397	707.935425	-626.659180	386.802063	687.536804	-647.494812	436.844177	720.702087	-833.315491	344.110382	681.797668	-889.933228	396.543945	623.744873	-823.578369	207.587738	571.935669
13	0.065000	-211.922821	994.093506	702.932617	-234.840912	1004.670959	446.031525	-378.601715	1086.280884	631.191223	-391.296173	1079.900513	548.593262	-301.625397	779.252930	750.817749	-258.956268	774.815613	729.164001	-275.405396	664.580933	712.695923	-329.927887	681.260010	742.653564	-436.965118	566.537476	718.087585	-534.217285	473.241058	734.576782	-515.872742	430.481812	708.039246	-608.418823	385.618256	687.642944	-628.380798	435.548126	721.600708	-816.071350	346.050934	682.232788	-872.036011	399.784210	624.568054	-806.430847	208.990555	572.757996
14	0.070000	-196.397903	991.424561	702.750671	-220.282639	1001.389526	445.563171	-363.277069	1082.250732	630.828735	-376.253265	1076.280762	548.014893	-285.068146	776.433289	751.664612	-242.239944	771.999390	730.816956	-257.387054	662.082703	715.117004	-311.736908	677.445007	744.448364	-420.664154	562.708984	718.994324	-515.227539	471.097137	735.516052	-496.984375	428.282379	708.448975	-589.899658	382.861694	688.557373	-609.034668	432.988190	723.122253	-797.786133	347.194824	682.414185	-853.145264	400.863281	624.988647	-789.904053	210.629288	573.460999
15	0.075000	-181.269287	988.473083	702.496582	-205.118286	998.328125	445.132874	-347.772675	1078.613647	630.343262	-361.499390	1072.577515	547.441956	-268.410767	773.317505	752.501404	-225.508347	768.902100	732.500916	-238.392365	657.913147	716.414490	-292.551544	672.979553	744.832397	-400.249969	558.764893	719.524475	-494.289185	467.418976	736.867798	-477.192749	424.375458	709.529053	-570.832764	381.077332	688.819946	-589.660767	431.399353	723.824280	-780.231384	349.588623	682.889648	-835.085510	402.754028	624.655151	-771.168335	211.258423	574.506165
16	0.080000	-166.367859	984.710754	702.384277	-189.739380	995.212646	444.322174	-332.670288	1074.605713	629.847473	-346.371460	1068.395996	546.979492	-251.571136	769.830017	753.210144	-208.749680	765.540222	734.155029	-219.701111	653.814026	716.905823	-275.252533	669.697937	746.506775	-381.382935	555.110352	719.934998	-473.211334	463.406189	738.258179	-457.484283	420.150482	710.428162	-551.944885	379.200256	688.659668	-570.364807	429.794128	724.409119	-760.589844	349.818970	683.154663	-815.991455	403.541595	625.024719	-754.286316	212.359848	575.510132
17	0.085000	-151.347214	981.098694	702.371643	-174.260620	991.928284	444.167358	-317.727203	1070.306152	629.362427	-331.233368	1064.020264	546.766235	-234.467010	765.895081	753.672852	-191.952209	761.930359	735.718445	-201.494247	650.908936	718.082092	-256.848663	665.893372	746.577454	-360.164429	549.585815	719.356567	-454.201904	460.628632	739.185486	-438.379150	416.244965	713.283447	-533.254517	376.701813	690.633728	-550.801086	429.183716	724.358459	-741.316162	350.139282	683.719727	-794.931335	403.030853	625.142273	-734.521057	211.560287	576.969849
18	0.090000	-135.933609	977.264587	701.800293	-158.431244	988.960571	443.835083	-303.541290	1065.983154	628.811279	-316.844635	1059.805542	546.296143	-217.016220	761.436890	753.771667	-175.104156	758.089050	737.130310	-182.524780	647.532471	719.922241	-238.607376	660.594849	749.132324	-339.315979	545.305603	720.055237	-433.499969	457.076263	740.226868	-418.195557	412.630035	714.160461	-513.516785	374.532654	690.977234	-530.448181	427.259552	725.028625	-721.285767	350.250122	684.159790	-775.922607	404.357605	624.742493	-715.301025	211.564804	578.188599
19	0.095000	-121.453545	973.204224	701.571777	-143.842865	985.310120	443.874420	-288.436432	1061.156128	628.450012	-301.859039	1055.281982	545.959167	-199.576050	756.266541	753.812317	-158.193771	754.032837	738.329834	-162.477386	643.408081	722.120605	-220.030289	656.260437	749.834290	-318.066589	539.558472	721.315918	-410.434937	452.559326	741.628174	-396.809509	407.881958	714.779114	-493.102020	372.262695	690.815491	-509.193970	425.139313	725.788696	-701.376953	351.481262	684.814087	-755.409912	404.174652	624.728088	-695.839539	210.862167	579.925354
20	0.100000	-106.613968	969.053955	701.594849	-127.739960	982.254028	443.464142	-273.390320	1056.270508	627.963257	-287.193970	1050.622559	545.687439	-182.192780	751.017456	754.005493	-141.209290	749.778259	739.256165	-143.939331	639.527222	722.792236	-201.398499	650.642090	751.251221	-294.155609	533.247192	721.694702	-390.891846	449.656769	741.853027	-376.017731	404.738495	716.188843	-472.124420	368.213379	693.035217	-487.505798	421.682312	726.699951	-680.606445	350.768188	685.248291	-733.932922	403.521851	624.789856	-673.434753	209.620773	582.025574
21	0.105000	-91.757469	964.650024	701.236023	-113.135147	978.215393	443.060944	-259.309509	1051.277954	627.576660	-273.539673	1046.197632	545.075317	-164.912643	746.322998	754.561646	-120.503029	746.273254	738.470886	-125.373344	634.930420	722.710266	-182.533401	646.438354	751.604126	-271.645233	527.741211	723.284180	-367.123505	444.378174	743.109619	-353.940094	399.889496	715.776001	-450.872162	365.821045	692.227234	-465.657288	418.519958	727.809998	-659.316650	350.178070	686.294434	-712.355042	402.193604	624.691101	-652.125183	207.709366	583.861389
22	0.110000	-77.211311	960.472839	701.201294	-98.653656	974.506775	443.290955	-245.114151	1046.534668	627.188721	-258.866791	1041.572144	544.887329	-147.781876	742.816650	755.691467	-103.308411	742.085510	738.813538	-106.009850	630.784973	723.969055	-163.067001	641.698669	753.285522	-248.572876	520.784546	724.171875	-347.036285	441.151520	743.316589	-332.997345	396.443512	716.648315	-430.195343	362.372498	693.529907	-443.508789	415.711609	728.501892	-637.520203	349.396484	686.896790	-690.545044	400.894806	624.837402	-629.682129	205.857834	585.804077
23	0.115000	-62.850952	955.774719	701.070007	-84.368523	970.645447	443.257751	-230.898499	1041.602905	626.885437	-245.789749	1037.417236	544.246460	-130.317856	738.366577	755.572144	-84.385704	737.930176	738.083740	-86.444359	627.332397	724.567078	-144.088501	636.904236	753.764587	-225.266830	514.641541	725.227112	-322.478699	436.090759	744.427246	-309.145630	392.910004	717.763916	-406.169708	357.389496	694.242249	-419.270355	410.916138	729.339600	-615.102905	348.282196	687.639221	-668.150024	399.187103	624.868347	-606.567078	203.549881	587.982361
24	0.120000	-48.498020	950.160645	701.161987	-70.617424	966.597473	443.789459	-217.512344	1036.539307	626.772583	-232.629089	1032.782471	543.503540	-112.828018	733.354492	756.212097	-67.005287	734.026489	738.458679	-66.491928	623.036926	724.448303	-124.499527	630.645508	752.970215	-201.261078	508.121796	728.369629	-299.267639	431.757202	744.916321	-286.374298	387.994232	717.552124	-383.824402	355.126953	692.675476	-396.000763	407.612976	729.608215	-592.268921	347.072540	688.513428	-645.100159	396.747864	624.835632	-583.421021	201.390594	589.993225
25	0.125000	-35.149860	946.204346	700.343506	-58.100933	962.372375	444.017059	-204.637848	1031.565430	626.614868	-219.790329	1028.411133	542.943420	-95.216698	729.521790	756.024841	-49.415710	729.996948	736.746338	-46.474602	620.271484	725.227966	-104.688362	627.199219	753.587036	-178.865372	502.022614	727.166748	-275.571777	427.603302	745.087036	-262.103851	383.066681	717.153809	-361.194824	350.769958	693.639221	-372.591431	404.254120	729.853760	-568.081299	344.851715	688.979980	-621.716492	394.012146	625.157227	-559.563538	199.160294	591.913818
26	0.130000	-21.084555	941.491211	699.152527	-43.997387	958.162048	443.651978	-191.311569	1026.248779	626.538330	-206.473267	1023.845947	541.978760	-77.062019	725.622803	755.435669	-31.474020	726.383789	734.070740	-26.295006	617.952942	724.684265	-84.066208	623.540344	754.204895	-155.648224	495.758820	727.307129	-250.497604	422.945343	745.024780	-236.092072	381.626465	719.116821	-336.890808	346.404907	693.226990	-349.574188	399.102844	729.189880	-543.762634	342.512482	690.050293	-597.976074	391.371094	625.281250	-534.900574	196.762512	593.890625
27	0.135000	-7.971038	937.673401	698.517090	-30.860014	954.283203	442.723785	-178.944077	1020.972046	626.498047	-193.824921	1019.298950	540.979248	-58.474789	722.938904	755.539917	-13.037261	723.729370	731.555725	-5.857170	616.496460	724.099548	-63.229080	620.645569	754.320190	-131.611755	491.060028	727.372986	-224.893814	418.797119	744.786682	-211.151505	376.994446	717.996460	-312.493866	342.375214	692.593506	-326.082794	395.376312	728.996033	-519.617615	340.997833	691.326294	-574.150757	388.392822	626.544556	-509.498566	194.177948	595.712646
28	0.140000	5.329959	933.221985	698.555908	-18.044769	950.469788	442.237091	-166.936340	1016.038391	626.564697	-181.190216	1015.103760	540.242676	-39.079903	720.471191	754.822632	6.048914	722.700012	730.171936	14.537570	615.267334	722.905579	-42.231689	618.827881	754.155640	-108.193741	484.839172	726.904175	-199.377014	414.835785	744.581665	-186.453903	373.252075	716.174988	-286.706665	339.977173	692.958679	-301.149231	391.535156	729.175903	-494.939240	338.904236	692.329956	-549.647156	385.057037	628.294373	-484.162964	191.539627	597.367859
29	0.145000	18.220324	929.347229	697.835083	-2.829978	947.139282	442.273560	-155.045547	1010.354248	626.929199	-167.507019	1011.172913	540.108398	-18.975275	719.038452	753.879639	25.264259	721.649658	728.316589	35.764412	614.128967	720.849243	-20.792452	617.083862	753.720642	-83.882118	481.036774	726.254211	-174.016052	411.467773	744.389526	-160.830826	370.311523	715.268738	-261.329407	336.854828	692.382507	-275.895111	387.811005	729.082275	-469.178192	335.052979	693.726074	-524.877930	382.399811	629.687805	-457.116943	187.915115	599.233215
30	0.150000	31.437777	926.001831	697.369568	9.905026	943.967407	441.973389	-143.177612	1004.753845	627.353943	-154.181381	1008.002930	540.833679	0.942582	717.107300	752.546814	43.759186	720.279785	725.202637	57.166935	613.076721	717.886963	1.642545	615.821655	753.023804	-58.881466	478.336151	725.735840	-148.066055	408.514954	744.111816	-135.415863	366.750061	713.611450	-235.425888	334.459473	691.914307	-250.331192	384.292023	728.475220	-443.624207	332.652802	694.580933	-499.889984	377.610626	630.938477	-430.497498	184.214157	600.422058
31	0.155000	44.851734	923.083923	697.097229	23.734835	940.218872	442.187653	-130.837021	999.774109	628.277283	-141.017578	1005.701477	541.490112	21.174330	715.824951	751.717834	63.238461	719.747314	722.738586	78.411964	613.078247	715.631287	24.162973	613.655945	751.139465	-33.903809	476.811005	724.525757	-121.588478	405.838501	743.630798	-108.669441	365.371704	713.669373	-209.457901	331.816925	691.236145	-223.952606	381.938324	728.689819	-416.899414	328.570801	695.633240	-474.969360	373.519165	632.488159	-402.961578	181.813904	601.696594
32	0.160000	58.331612	920.491638	696.955994	36.833836	936.092773	442.851624	-117.327469	995.859802	629.160706	-126.305649	1003.709167	542.518372	41.613724	715.158142	751.185059	81.603859	718.956360	719.221802	99.739105	614.183044	712.911621	47.014385	613.284851	749.950623	-9.706810	475.722900	723.780640	-95.364685	404.189972	743.388184	-82.953705	363.075684	712.184082	-182.868469	329.757355	691.243652	-197.587784	379.574249	729.130798	-390.388489	324.989288	696.520813	-449.724854	369.330780	634.393188	-375.148315	178.226273	602.716858
33	0.165000	71.762779	918.108459	696.843750	51.076626	935.070923	439.993652	-103.083603	994.536377	629.154602	-112.024033	1003.063721	543.235107	62.154522	715.073853	750.740662	101.803116	720.393555	718.034302	121.477959	614.989746	709.520874	69.764610	613.984314	749.417053	15.989076	475.970764	723.636353	-69.705551	402.591888	741.889648	-56.613544	361.691132	711.514221	-156.637787	327.776093	690.835876	-171.003799	377.920685	729.545166	-364.876221	321.420837	698.035889	-424.421478	363.892334	636.087341	-346.533691	174.819397	603.748291
34	0.170000	85.085152	916.102539	696.946655	65.265907	933.067383	440.094086	-89.089249	994.600159	628.730469	-97.586266	1002.392395	543.519958	82.690483	715.538940	750.176880	121.014961	721.380493	715.900024	142.564590	616.506836	707.222229	92.611351	613.440308	748.475403	40.934525	476.885345	722.965637	-43.964687	401.016968	741.010864	-30.223385	360.926575	710.779907	-130.266785	325.738892	690.543823	-144.760193	375.787750	729.243958	-337.533020	317.143280	699.311279	-398.804016	358.993683	637.292175	-317.701569	171.388702	604.676331
35	0.175000	98.238670	914.642090	697.451050	79.136017	932.144836	439.287537	-73.773506	995.495056	627.653809	-82.618568	1002.226013	543.577759	103.115356	716.520386	749.286011	141.117218	724.034912	715.104858	163.708130	618.595276	704.114014	115.463844	614.688477	747.120361	65.845161	478.344849	722.982117	-17.439014	401.000183	740.584045	-3.879483	360.561035	709.909180	-103.479256	324.474396	690.605652	-117.997200	374.733154	729.397461	-310.615753	312.763092	700.456482	-373.611542	353.700806	638.950439	-287.927917	167.457199	605.606934
36	0.180000	111.163246	913.895386	698.543030	93.752647	932.241638	437.803040	-59.675274	996.784546	626.354492	-68.254753	1001.743347	542.789246	123.346436	717.061401	747.910706	159.533005	725.342712	712.177979	185.140335	621.119995	701.026123	137.986923	615.693237	745.296204	91.202423	479.462402	722.339050	8.858669	401.228668	740.278992	23.309895	361.894806	710.757507	-76.482414	323.530151	690.780762	-90.937042	373.947845	730.498718	-283.456024	309.073151	701.166748	-347.878296	347.614410	640.187256	-258.107330	163.749939	606.748779
37	0.185000	123.798820	914.030579	700.408875	107.614304	930.637390	438.002380	-44.186005	997.024719	625.317444	-53.703255	1001.723083	541.901428	143.568253	720.521667	747.484741	178.246582	728.235535	710.160278	205.359924	624.326660	699.022095	159.812912	619.448547	745.422485	115.820068	481.440216	721.192261	34.008518	400.897583	738.741333	49.214130	362.008575	709.455872	-49.441628	323.078827	691.021912	-66.435585	371.923279	727.679260	-256.149933	304.748413	701.458374	-321.667664	341.414398	641.017151	-227.290009	159.997986	607.223389
38	0.190000	137.279053	914.302734	702.074402	122.329346	930.157410	437.077393	-30.380133	997.342773	623.660278	-39.343250	1001.643066	540.663513	162.723053	721.476807	745.618774	197.360565	731.836670	708.786682	226.041275	627.564148	697.140381	181.704514	621.555786	744.492676	139.994690	482.781158	720.617065	60.016285	402.080841	738.433777	76.174324	363.798340	710.077637	-22.678963	322.276764	690.978455	-39.349621	372.265808	728.726074	-228.493576	299.296692	702.214539	-295.315186	335.286346	641.923035	-196.917725	156.239120	607.772522
39	0.195000	151.198654	915.196960	702.604431	136.535187	929.458252	436.790924	-15.611649	998.007874	622.292175	-24.792732	1001.752136	539.460449	181.948227	725.367554	744.914063	215.538361	735.901917	707.083496	246.323349	632.235718	695.543762	203.076965	624.901123	743.126465	164.109879	485.258179	719.068420	85.314369	403.628052	737.554749	102.035019	364.957153	708.921814	4.250782	321.962097	691.129700	-12.712998	372.216553	729.016052	-201.158875	294.568634	702.894897	-268.516876	328.523712	642.456177	-165.620956	152.251724	608.138123
40	0.200000	165.752579	916.357422	702.662048	151.427231	929.106995	437.244354	-2.050957	997.063293	621.338135	-9.921428	1001.905884	538.399597	200.882477	729.079773	744.350586	233.350372	740.078125	705.609619	266.904175	637.016296	692.712524	224.371262	629.248169	742.969727	187.716675	487.955994	717.880615	111.028862	406.040131	737.341003	128.020798	366.632416	708.346863	31.701046	322.216858	691.863586	12.665274	371.044342	728.192993	-173.827225	289.588013	702.756226	-242.210342	321.273407	642.980408	-134.032516	148.322922	608.878540
41	0.205000	179.957092	917.594360	702.939453	168.183914	928.784851	436.492035	12.304435	997.988953	620.768860	4.971558	1002.389954	537.663879	219.337952	731.721680	742.586853	251.099243	743.644592	703.819824	287.295166	641.647339	690.674988	245.489716	633.289185	742.182800	211.458389	490.710266	717.468750	136.278030	408.824982	737.057861	153.418762	368.512482	707.095459	58.366283	322.159149	691.447632	39.236977	371.521210	728.579468	-145.477707	283.969360	703.034851	-215.633209	314.242676	643.552673	-101.802345	144.273117	609.439636
42	0.210000	194.101913	919.558044	703.115417	183.531494	927.772888	436.655884	26.576689	998.267578	620.212341	20.100025	1003.133911	536.804993	238.460144	736.673584	743.933838	266.891785	747.481934	700.752747	306.251190	648.182373	689.147949	265.999237	638.349609	741.391724	234.650467	494.142975	716.170410	161.119797	410.965271	735.854980	179.301193	371.579193	706.279724	85.596100	322.730103	691.690063	64.428917	371.147736	727.398193	-118.155540	279.147644	703.338440	-188.333786	306.226135	643.690918	-69.343620	140.651627	609.705444
43	0.215000	209.172775	920.508423	703.065735	198.817383	928.917358	436.689240	40.778999	999.090820	620.121216	34.928253	1004.026672	536.028442	255.338013	741.175659	743.316345	284.823578	753.695679	702.125183	325.614807	654.463074	687.874207	285.940155	643.310547	739.570251	258.001923	498.505951	714.844971	185.889603	413.500519	735.197815	205.398926	375.320038	706.890869	111.982758	322.805969	690.673157	90.931610	372.434143	728.061890	-90.411957	274.667755	703.082764	-161.194031	298.555145	643.611206	-36.709095	136.937805	609.842346
44	0.220000	222.133698	922.838928	703.734619	214.313995	929.315857	437.184570	56.237659	1000.558716	619.871826	51.158276	1005.658142	535.083740	272.465637	745.807068	743.114319	301.164154	759.642944	701.475464	344.408203	660.498840	687.152100	305.154633	648.340271	739.031128	279.674408	504.015076	713.919556	209.673508	415.492645	734.036865	231.194016	379.156982	707.043579	138.857712	323.451660	690.730774	115.908974	372.045898	726.925781	-61.687656	268.568268	703.231812	-133.684158	290.304047	643.698975	-3.875465	133.192444	609.939514
45	0.225000	238.055725	925.669678	703.407104	230.470734	930.271729	437.388489	71.161682	1002.768799	619.634277	65.806580	1007.707764	535.232727	289.459076	750.298584	742.155701	317.761505	764.516418	700.142639	362.469788	667.058533	686.773621	324.865967	653.985596	738.693787	300.965790	509.590729	712.774353	233.803909	418.706390	733.877625	256.096252	382.754425	706.995239	165.613617	323.844971	690.916931	141.497589	372.620300	727.039551	-33.724560	263.776459	702.631775	-105.781914	282.160858	642.920227	29.180582	129.476349	610.086243
46	0.230000	252.127945	928.220337	703.884460	246.225815	931.651062	438.227356	86.757034	1005.118103	619.373230	82.945099	1009.675964	534.472290	305.617310	755.466309	742.791626	333.510681	770.536621	701.500549	380.396454	673.606750	686.584595	343.349579	659.554749	738.262024	321.754181	515.393921	711.813049	257.739166	422.406250	733.372192	280.964935	386.863464	706.675232	193.143341	325.712830	690.664307	166.274902	372.546173	725.929626	-4.263641	257.619049	702.678589	-78.055611	274.572052	642.867249	62.482353	125.850288	610.371887
47	0.235000	269.872711	931.518311	704.187927	262.704529	933.116394	438.549438	102.208076	1007.934509	619.049194	98.557838	1012.333374	533.914612	322.487366	760.296936	742.504272	349.941925	775.514832	700.119751	398.285370	680.352783	686.116272	361.477356	665.163513	737.637085	342.965057	522.031128	710.892090	280.897064	425.658539	732.703186	305.090057	390.277466	705.756775	219.926605	325.908722	690.614746	191.212967	372.999603	725.294922	23.641394	253.106705	702.029907	-49.724545	265.822388	642.061707	96.053169	122.375069	610.885742
48	0.240000	285.509583	934.467590	704.601990	278.809113	934.904663	439.253235	117.709503	1010.914185	618.790649	113.901230	1015.046021	533.289612	338.612915	764.732178	742.236572	365.966217	781.366394	701.429993	416.235321	687.074768	685.774963	379.390930	670.778076	737.046204	363.171295	528.067200	709.934021	303.343872	429.068146	732.110413	329.256470	393.761444	705.213074	245.947372	326.627655	689.571655	216.121460	373.271881	724.859192	53.523003	246.423706	701.337158	-20.874420	257.432281	641.214661	129.916321	119.111465	611.717041
49	0.245000	301.106964	938.247375	704.356201	295.228394	937.885071	439.362152	133.807465	1013.699768	618.516235	129.727386	1017.987793	532.772644	354.770111	769.763672	742.882263	382.360229	786.079041	701.035889	434.121826	693.498840	685.787720	396.739380	675.674316	736.554688	382.562408	533.978455	709.145752	326.395355	432.284790	731.884705	353.001953	397.557465	704.621277	271.982513	329.534698	690.054504	240.650116	373.671234	724.523987	82.004425	241.290451	700.951904	7.464940	249.124512	640.233765	164.095139	116.120285	612.955139
50	0.250000	316.146576	942.687744	704.424316	311.147125	940.515747	440.128204	149.171509	1017.138428	618.207581	146.883636	1020.830994	532.197449	371.571442	774.645264	742.235962	398.560699	792.325745	701.351257	451.865784	699.385742	685.758972	414.957153	681.412903	735.761963	402.045471	539.862366	708.515747	348.460876	435.538147	731.506470	376.964355	402.364563	705.282715	299.202576	330.257446	690.082642	264.853943	374.038330	723.713806	110.702164	235.769730	700.187927	36.438667	240.092255	638.828247	199.142578	114.430862	613.174011
51	0.255000	332.325256	946.934387	704.161133	328.306854	943.731934	440.237823	165.434479	1020.871887	617.703247	163.189758	1024.032349	531.868896	387.311646	779.518738	742.815796	414.951324	797.823364	701.793640	468.686981	705.688416	686.077515	431.700256	686.957153	735.670166	421.173187	545.414429	707.730896	370.598541	439.363586	730.996826	400.389099	406.990601	705.530090	324.968231	331.735718	688.987671	288.829865	374.008698	722.799744	139.567276	230.300385	698.960083	65.570717	231.311462	637.382019	233.356613	111.446831	612.889221
52	0.260000	348.538971	951.316345	704.041321	345.335724	946.611633	440.683533	181.130600	1024.776123	617.129333	179.025040	1027.954346	531.602478	404.168762	784.505798	742.996643	431.644684	802.783691	701.714844	486.228607	711.437439	685.820129	449.176697	692.519043	735.475952	439.862640	550.315857	706.985596	392.443665	442.685730	730.926575	423.603058	411.133881	705.651428	350.756714	333.242035	689.343384	313.015045	374.164886	722.389832	170.328506	224.967102	697.799438	95.934685	223.146317	635.222900	267.996643	109.896828	613.629272
53	0.265000	365.543793	956.359680	704.243896	361.794342	949.634094	441.120575	197.831390	1028.893921	616.761230	195.386688	1032.017700	531.445190	420.979370	789.443298	742.531311	447.710205	808.410095	702.617371	503.778198	717.011108	685.606140	466.479675	697.872742	735.265503	457.967651	555.302429	706.612793	414.025543	445.643890	731.056702	446.548584	414.994995	705.672913	376.458435	334.766449	688.517944	336.806183	373.913147	721.506409	199.130173	219.840393	697.131531	126.560913	214.905869	633.967590	302.530304	108.543312	612.931213
54	0.270000	382.204987	961.028625	704.064148	379.453125	953.378418	441.213013	214.004318	1032.746826	616.582947	213.247360	1035.524048	531.126953	437.297760	794.613098	743.556641	464.564606	813.855042	702.416077	520.316406	722.463196	685.925293	483.638123	703.007813	735.416016	475.939850	559.808533	706.193054	435.373566	448.377350	731.148193	469.168182	418.774445	705.620789	401.481628	337.235352	688.589294	360.757996	374.475586	721.190369	230.053192	213.705383	696.702759	157.518204	206.940048	632.489929	337.126740	107.522896	612.419800
55	0.275000	398.851349	966.212524	704.187378	396.731689	956.699707	441.513123	230.739243	1036.590088	616.185974	229.980331	1039.547852	530.741699	454.354645	799.727051	743.437439	481.650208	818.500366	702.390991	537.138855	727.730408	686.096008	500.494324	708.472717	735.508972	493.657532	564.467346	705.689514	456.517120	451.025421	730.962036	491.404266	422.672729	705.521301	427.851654	338.948639	688.765381	384.448242	374.760010	720.668335	259.552643	208.971909	695.555542	187.782364	198.877045	631.758545	371.845856	106.539764	612.346741
56	0.280000	414.985443	971.145386	704.479980	414.118378	960.072876	442.174316	247.244034	1040.466431	615.812012	246.554733	1043.125488	530.465759	471.485382	804.796814	743.309631	497.648254	823.708557	703.567383	554.324890	733.007141	685.911133	517.601379	713.945801	735.469482	510.511444	569.363525	705.840454	477.617920	454.193726	730.988953	513.199219	426.890381	705.400574	452.509766	340.539642	688.857117	408.212952	374.957733	720.625854	289.126587	204.453751	694.589539	218.700058	191.041580	630.382385	406.554443	106.037224	612.204468
57	0.285000	431.694092	976.159241	704.675720	431.622528	963.670654	442.544220	264.177094	1045.194336	615.396912	264.925476	1046.835815	530.040405	487.547821	809.843445	744.575439	514.704102	829.324036	703.281555	571.226929	738.617310	685.834778	534.199219	718.433044	735.949402	527.348083	573.993164	706.015930	497.764984	457.188599	731.110901	534.495544	431.627899	705.284912	477.906921	342.093353	688.455872	431.856262	374.979614	720.474548	319.814514	199.451050	692.996033	249.829651	183.269836	629.264404	441.154755	106.057396	611.020813
58	0.290000	446.321930	981.214905	704.352539	449.529480	966.754456	442.857544	281.308563	1049.619629	614.922974	281.966766	1051.021973	529.799072	505.022217	814.631836	744.336914	531.499878	834.225891	702.862427	587.629028	743.355469	686.339172	550.881409	723.695557	736.327881	543.633972	578.598572	706.326355	517.947388	459.213745	731.172485	556.310913	435.707184	705.977051	502.782013	344.090759	688.879822	455.164459	374.740753	719.988342	349.992157	194.535950	691.930969	280.960480	175.476807	627.816528	475.546295	106.657814	610.611267
59	0.295000	462.813629	986.117371	704.997620	466.832886	970.149048	443.717102	298.282715	1053.694458	614.586243	298.974213	1055.183716	529.401917	522.481018	819.390320	744.048828	548.210571	838.829773	703.768799	604.278015	748.152466	686.361694	567.514526	728.144165	736.345642	560.023376	583.033264	706.721191	537.772583	461.294556	731.577881	576.694275	439.689880	706.195068	526.799927	345.310486	689.096130	478.774780	375.244232	720.661255	379.683838	190.953033	691.910339	313.118500	169.091507	626.111084	509.889435	107.209839	609.736267
60	0.300000	480.035278	991.249390	705.118164	484.371521	973.354553	444.344086	315.748230	1057.556519	614.168091	317.528046	1058.948853	528.891663	537.365295	824.364380	745.301453	564.960754	843.755249	704.231750	621.221558	752.761414	686.397156	583.611877	732.468872	736.564819	575.997131	586.283875	707.156433	557.256348	463.525208	731.434143	597.102844	442.660950	706.747864	551.685364	346.614075	689.297913	501.942078	375.247498	720.958740	411.077393	186.412933	692.476074	344.671631	161.644806	625.044861	544.062378	108.394974	608.028198
61	0.305000	496.206451	995.727051	705.579895	501.862152	976.179016	445.032715	332.646057	1061.641602	613.623596	333.620819	1061.206665	526.960205	554.264404	828.635864	744.968506	582.051514	847.644470	704.400024	637.024109	756.968201	687.185425	600.189636	737.175842	736.984192	592.111877	589.912109	707.533752	575.776794	465.104675	731.218323	617.344055	447.201599	707.668823	575.646790	348.656921	690.517456	524.513245	374.408997	720.297302	441.671295	180.939331	689.925293	376.621674	155.383224	624.024841	578.206543	109.611504	607.783020
62	0.310000	513.282593	1000.731567	706.088501	519.580750	979.183472	445.706238	347.769684	1066.703369	612.717163	351.794678	1065.496216	526.939697	571.736389	832.604919	744.900635	598.022278	852.364502	705.309143	653.768494	761.335815	687.444458	616.254700	740.861023	737.038757	607.213318	593.305786	708.080750	594.058716	466.122223	731.059387	636.913818	449.565216	708.408386	599.086243	349.865692	689.403198	547.253540	373.960907	720.214661	472.261047	177.673019	688.988098	408.933746	148.610229	622.869141	611.711121	111.338501	606.077942
63	0.315000	530.127563	1004.873230	706.252991	536.798645	981.475342	446.763855	364.993347	1070.702637	612.220154	369.751129	1069.557007	526.760071	586.838562	836.396179	745.465942	614.857910	854.934204	706.228760	670.084351	764.638855	688.016052	631.776733	744.615784	737.408325	622.627136	596.389465	708.928101	612.826660	466.667084	731.086304	656.112122	451.965607	708.731079	623.596619	351.646210	690.826111	569.878357	373.284271	720.357727	504.472839	173.519928	687.026733	440.921295	142.983917	621.401062	645.728638	113.601387	605.193115
64	0.320000	546.800598	1009.547607	706.683777	554.271545	984.113953	447.115906	382.371521	1074.538696	611.513550	388.000214	1073.560181	526.420227	603.143311	839.480347	745.440125	631.872131	859.226257	705.612976	685.835632	767.900146	688.840698	647.444031	748.001831	737.452820	637.978821	598.636963	709.810608	631.673218	467.377747	731.413635	675.451477	455.163879	709.572510	646.434143	352.366577	691.044434	592.852478	373.259064	721.562561	535.757813	170.422043	686.552917	473.148682	137.534195	620.835388	678.008545	116.287949	604.599731
65	0.325000	563.538635	1013.590942	706.951843	571.713684	986.549561	447.451447	399.870117	1078.255615	610.845215	405.769867	1077.461914	526.346375	618.941895	842.270508	744.534973	647.309509	862.088074	707.620789	702.379944	770.812988	689.221741	662.896484	750.694641	737.626160	652.785583	600.408203	710.131165	650.615173	468.639679	731.894592	694.216736	456.933136	709.380493	669.493408	354.730408	691.299011	615.077393	372.023804	721.275818	566.568604	167.591858	687.027588	505.133820	132.126434	620.019592	711.658752	119.628601	602.597839
66	0.330000	580.177673	1017.387207	707.265686	588.898315	989.159729	447.981323	417.106140	1081.757202	610.175232	423.394287	1081.149048	526.007141	634.310120	845.094666	745.339172	663.849915	864.967651	708.362671	718.249207	773.040222	690.626892	678.388000	753.051880	739.365234	667.871948	602.341370	710.813232	669.404114	469.394318	732.685364	713.203064	458.839172	709.671997	692.842957	355.602997	690.902405	637.295959	370.770905	720.833923	597.172058	164.289612	685.179321	537.123352	127.739067	619.281799	743.641663	123.596970	602.051025
67	0.335000	597.102478	1020.779663	707.386536	606.486389	991.977112	448.777527	434.716461	1085.231445	609.532410	441.162781	1084.775024	525.697815	650.342163	847.047546	745.209106	680.633118	867.389038	708.803589	734.048462	775.134460	691.319214	693.109619	755.520020	739.839783	682.127197	603.478821	711.151184	688.084961	469.722565	733.572449	731.785400	460.324310	709.242981	715.388794	356.148407	691.525513	659.339600	369.466858	720.341187	628.029358	161.777023	684.884949	568.898926	122.931908	618.917297	775.125916	126.844345	600.907288
68	0.340000	613.896118	1023.755737	707.587952	623.775940	994.311523	449.204712	451.969299	1087.851318	609.184509	458.768127	1087.612183	525.154419	664.707092	849.317261	746.703430	696.253296	869.649475	710.663696	749.689819	776.978699	692.898499	707.717896	757.688416	739.904358	696.317383	604.286072	711.427185	706.702698	469.705505	734.342346	750.494080	461.855835	708.976929	738.155334	358.210510	692.209717	681.774109	368.816254	721.036438	657.946838	159.904694	684.194946	600.652649	119.266495	618.611206	807.020081	131.795502	598.927917
69	0.345000	630.491211	1026.694824	707.526550	641.424133	997.109741	449.093903	469.399933	1090.661255	608.585083	476.459106	1090.603394	524.615295	680.375854	850.056702	745.839783	712.889221	870.635254	710.742188	765.413879	778.089294	693.916138	721.974854	757.664490	738.420898	710.257996	604.654480	711.657166	725.302307	469.424072	734.781616	768.891785	462.505646	708.103210	760.627686	359.504150	691.362732	704.308228	368.756073	722.261353	688.047974	158.367889	684.270447	631.903809	115.196915	618.554688	836.902222	135.757568	598.217529
70	0.350000	647.106628	1029.189575	707.415649	658.158386	999.728455	449.070984	486.664673	1093.544189	607.795959	493.775787	1093.104980	524.224976	694.290466	851.565369	747.332092	727.956299	871.895569	713.627502	780.498169	778.995422	695.984619	736.176025	758.356262	739.474365	724.315796	605.195557	711.814636	743.928772	468.959320	734.676880	787.813660	465.086578	709.049316	782.798157	360.645935	691.603516	726.308044	367.963806	722.094055	717.625305	156.945053	684.284668	662.800415	112.439995	618.364197	867.199158	141.443527	598.180786
71	0.355000	663.440918	1031.993042	707.153625	675.150574	1001.682068	448.950500	503.868896	1095.693237	607.563354	511.359680	1095.224487	523.617615	710.159180	851.842957	746.731934	744.342651	871.873047	714.593567	795.752258	778.571838	696.870605	749.833557	758.257629	738.385925	738.187927	604.722717	711.446655	762.243469	468.451447	734.051025	806.517029	466.219574	708.906738	804.995422	362.477325	692.212769	748.070068	367.176819	721.647583	747.185730	156.646439	684.676270	693.442871	109.729866	618.629822	896.820435	145.870239	597.511902
72	0.360000	679.952332	1033.287109	706.958130	692.029419	1003.665894	448.971283	520.658508	1098.020142	606.947632	528.373230	1097.577026	523.507507	723.958740	852.026672	747.814087	759.632141	872.478455	716.754395	810.293579	778.224792	698.866089	763.348083	757.743286	738.493774	753.004333	604.709717	711.496460	780.716003	468.708801	733.756226	825.067383	467.933746	708.510132	826.417419	363.210968	691.197632	769.442139	366.319336	720.994202	776.095154	155.991791	684.337585	723.306641	107.581169	619.048767	925.078186	150.959488	596.435608
73	0.365000	696.529724	1034.971191	706.496277	709.094604	1005.349731	449.172760	537.995422	1099.548706	606.880981	545.464722	1099.035278	522.887024	738.777893	851.274536	746.921936	774.708008	872.406311	718.254883	824.846680	776.871155	700.781982	776.654480	757.105042	738.999390	766.811646	604.509705	711.148560	798.518250	468.423096	732.660950	843.896973	470.880585	710.046387	847.800659	364.650909	691.717651	790.853271	366.557312	721.687012	804.222778	155.598221	684.196533	752.478882	105.851288	619.378906	952.590027	155.215286	594.309082
74	0.370000	712.567383	1036.404541	706.233215	726.105164	1007.095215	448.920990	554.166077	1101.381348	605.730896	562.592957	1100.897339	522.345093	752.286743	849.807251	749.005798	789.470703	870.821594	719.320251	839.418579	776.247986	701.926025	789.806213	755.904602	739.350708	781.774719	604.011658	710.558838	816.546692	468.301727	731.771545	861.666931	471.571442	709.794006	868.933411	366.909729	691.483521	811.907410	367.131714	722.380493	831.156860	156.338989	684.323425	781.113892	104.538315	619.477539	978.975586	159.831909	593.774719
75	0.375000	728.537048	1037.318481	705.729248	742.966125	1008.348022	449.106995	570.602356	1102.691284	605.650024	579.237671	1102.449829	521.811218	766.603699	849.540466	748.817871	804.158020	869.536865	721.301025	853.258301	774.392822	704.201782	802.975159	754.227173	740.082031	795.786987	604.212708	710.012451	834.296204	468.806274	731.031738	879.485596	473.035217	710.348083	888.823669	368.271179	691.056519	831.822144	367.044373	721.931458	857.768555	156.498245	684.661316	808.569092	103.388809	619.938416	1005.232239	164.956055	594.010620
76	0.380000	744.849915	1037.742065	705.548462	759.072998	1008.824402	449.210754	587.412048	1103.720947	605.650085	595.861450	1102.964600	521.380249	779.537598	847.083008	749.414978	818.471313	867.388672	721.405457	867.077332	772.015930	706.360474	816.392151	752.772156	741.723877	810.404846	604.181274	709.017517	851.759949	468.987854	730.341064	897.411133	474.531067	710.361084	909.034180	369.513397	691.805969	852.242981	367.445282	722.422974	883.461487	156.758591	685.285889	835.762939	102.815117	620.886719	1030.311401	169.110443	593.711304
77	0.385000	760.579102	1037.567871	705.253113	775.586243	1009.262634	449.425232	603.078796	1104.138672	605.451294	612.367859	1104.120117	521.377136	793.528015	846.218994	750.202209	832.413574	865.972656	723.036499	880.773743	769.396912	707.463684	829.496643	750.653381	742.489197	824.785095	603.456482	708.221069	869.686707	469.857727	730.857727	914.548096	475.681305	708.885620	928.245605	370.686584	691.252869	871.751892	367.537598	721.630371	908.402283	157.238052	685.770569	861.310852	102.276108	621.195801	1054.620483	172.991653	594.013184
78	0.390000	776.660950	1037.273193	705.079712	791.977356	1010.097107	449.217804	619.349365	1104.862793	605.557739	628.377319	1104.825562	521.154480	807.909119	843.856506	750.694092	846.683228	863.686768	723.759460	894.355408	766.906982	708.861450	842.822693	748.459412	743.761292	839.643494	603.565369	707.725342	887.211853	470.378052	730.664185	931.589050	475.925079	707.720093	947.482971	371.810730	691.072144	891.259888	367.559265	721.250061	931.695740	157.853729	685.716980	886.351440	101.872414	621.795898	1077.973511	176.389740	594.134216
79	0.395000	792.080444	1036.605591	705.169067	808.350952	1009.638306	449.226715	635.125549	1104.854736	605.688904	644.560730	1104.561890	521.176575	821.575623	842.453003	751.872009	860.540771	861.252197	724.273376	907.950500	764.484863	711.106689	856.398682	746.404663	745.808472	854.613281	602.801208	707.063416	904.862549	470.317352	730.373352	949.533020	477.449158	707.867065	966.481079	372.700348	690.418762	910.353455	367.213257	720.509399	954.722229	158.413376	685.834412	910.181519	101.478432	622.203674	1100.215820	178.755112	594.063782
80	0.400000	807.866943	1035.482666	705.278076	824.435730	1010.005493	449.191803	651.072754	1104.451050	605.977600	660.147583	1105.197754	521.717651	835.333313	839.709351	752.753601	874.358887	858.444763	725.062439	921.351624	761.998779	713.109253	869.947998	744.095215	747.556152	870.235474	601.521667	706.967468	922.255005	469.938080	729.365173	966.384460	476.970551	705.990051	985.811279	373.861023	690.686096	929.504211	367.278473	719.938660	976.437012	159.063461	685.723755	932.801880	101.188393	622.139954	1121.688965	181.395157	594.635376
81	0.405000	823.255920	1034.132446	705.525208	841.039612	1009.916687	449.594757	666.826782	1103.556519	606.345337	675.924683	1104.416138	522.228088	850.466003	838.046265	753.726929	888.815796	856.036621	725.237000	935.038635	758.467834	713.647034	883.760925	741.945618	750.022339	885.908630	599.946838	706.504944	939.677185	469.458649	728.230164	983.684814	477.186157	704.835632	1004.396606	373.809845	689.488708	948.328613	367.078949	719.216309	997.328979	159.378540	685.466492	954.619629	100.440285	622.005676	1142.861572	183.383484	593.994507
82	0.410000	838.732117	1032.495361	705.697266	857.519897	1009.198364	449.811646	682.602905	1102.789307	606.722656	692.023621	1103.606812	522.426147	863.779236	835.572693	755.646240	903.018127	852.890503	726.956787	948.988770	755.676575	714.942749	898.094360	739.510681	751.409851	901.893799	598.066528	705.813782	957.376343	469.184692	727.721313	1001.210938	477.380829	704.127197	1021.947937	372.396851	686.642761	966.954285	366.877472	718.720154	1017.533264	159.439514	685.414063	975.598389	99.753349	622.166931	1162.682007	184.820847	594.363037
83	0.415000	854.178528	1030.923828	706.197632	873.876404	1008.504761	450.113739	697.982727	1101.387329	607.039612	707.320801	1103.350342	522.993103	879.611084	833.442017	756.928650	917.713623	849.963989	726.982056	963.264160	752.623108	715.320984	912.556519	736.982788	754.044128	917.950745	595.894470	705.230530	974.997314	468.756592	727.255920	1018.713501	477.116577	703.125244	1040.385986	372.346771	686.074097	985.362732	366.428040	718.287598	1036.594604	159.171814	685.153503	995.346680	99.185814	621.647095	1181.820068	185.836060	594.518005
84	0.420000	869.516785	1028.783325	706.982666	889.831421	1007.188293	450.575714	713.641296	1099.165527	607.474670	723.501404	1101.456665	523.190247	894.555298	830.156250	758.958130	932.778687	847.390808	728.715515	977.815918	749.216736	715.799377	927.736206	734.312927	755.282166	934.103333	594.072632	705.169800	992.553833	468.026764	726.780945	1035.732300	476.421875	701.461060	1058.269653	372.083649	685.258911	1003.379333	365.819244	717.857361	1054.643799	158.278229	684.471191	1014.029236	98.350441	620.754333	1200.088013	186.248596	594.281982
85	0.425000	884.494690	1026.736206	707.211060	906.104858	1005.933777	450.908600	728.886108	1097.261963	607.759277	738.967896	1100.061890	523.529419	910.534302	827.382141	760.366577	947.995239	844.507507	729.540405	992.730103	747.327087	717.302795	943.153992	731.163147	756.274841	950.809082	592.431885	705.225952	1009.952576	467.105164	726.109009	1052.787842	475.376312	700.275452	1075.326904	371.129761	684.148132	1020.829529	364.845215	717.470215	1072.644531	157.304642	683.906006	1032.136230	97.431549	620.281067	1217.925781	186.231827	594.257935
86	0.430000	899.627930	1024.134888	707.923706	922.543274	1005.237000	450.996918	744.641357	1095.078857	608.298462	754.751953	1098.304077	523.798401	926.018616	825.209351	761.373596	963.329956	842.570984	731.048096	1008.523560	744.306030	717.228943	959.096558	729.176025	757.040894	966.824951	590.728882	705.220215	1027.059326	465.958099	725.709290	1069.900391	474.117432	699.862244	1091.806641	369.622223	683.187866	1037.828491	363.701355	717.033203	1089.446899	155.794571	683.429382	1048.852783	95.357788	619.470764	1234.545044	185.013641	593.899048
87	0.435000	914.513428	1021.698486	708.596558	938.666809	1003.846802	451.336731	759.660156	1092.304932	608.486572	770.340149	1096.388428	523.952332	941.697266	821.470276	761.109131	979.050537	840.016052	730.943054	1024.549438	742.381042	717.382080	975.080994	725.827087	756.293030	983.646423	589.010437	705.165588	1043.700439	464.175079	724.865906	1086.215576	472.123688	698.613770	1108.527954	368.727875	683.349426	1054.411865	362.373322	716.873596	1105.519287	153.931335	682.829285	1065.778320	93.789116	619.473083	1250.550659	184.425919	593.306274
88	0.440000	929.463013	1018.297119	709.371765	954.725098	1001.514709	452.485352	775.310120	1089.326172	608.729675	786.293823	1093.673950	524.230530	957.787720	820.089600	761.260986	994.953186	837.825928	730.735901	1041.523315	740.281250	716.477417	992.099243	723.972717	755.719116	999.820740	587.464417	704.877563	1059.654663	461.755829	723.814514	1102.614380	470.701385	698.594177	1124.917358	367.079163	682.996094	1070.252319	360.386414	716.637024	1121.118286	151.655289	682.217590	1080.979492	90.746864	617.738647	1265.505249	182.105927	592.422852
89	0.445000	944.210144	1015.060486	710.061523	970.989014	999.628357	452.843903	789.071899	1086.263062	608.424866	801.303650	1091.281006	524.728088	972.676208	816.983887	760.901062	1010.626343	835.557251	730.756409	1058.297119	738.436829	714.997192	1009.059937	721.030151	753.936951	1016.809814	585.515808	704.870056	1075.741455	459.929382	724.440125	1118.782104	468.279480	700.230957	1140.379761	364.917480	682.828491	1085.747925	357.667603	715.424011	1135.977539	149.243637	681.222839	1095.331909	88.761406	617.151672	1280.806641	179.630005	591.568604
90	0.450000	959.138428	1011.845947	710.920105	987.029907	997.530151	453.550140	804.360229	1082.852661	608.525513	816.774048	1088.316772	525.004211	989.379639	813.910950	760.856262	1026.582153	833.165771	730.208496	1075.019653	738.051392	715.124756	1026.222656	719.019775	753.072388	1033.606201	583.267151	704.678162	1090.405396	455.855286	723.356384	1133.896851	464.646057	698.570923	1155.053833	361.331909	682.122375	1100.699951	354.373627	715.367310	1150.218872	146.025101	680.381104	1109.555542	86.403893	616.347229	1294.330444	176.381500	590.805542
91	0.455000	974.003540	1008.398254	711.766479	1002.797974	994.653564	454.481445	819.588440	1079.257202	608.776001	832.317017	1085.149292	525.635925	1006.260620	811.712646	760.258850	1042.495728	831.455139	729.838989	1091.903931	737.061096	713.833252	1043.520874	717.469116	752.405518	1050.235596	580.804016	704.688660	1105.304932	452.172699	722.475647	1148.870605	461.153229	698.515747	1169.745117	357.694061	682.307800	1114.943604	351.070892	714.890442	1163.477661	142.414520	679.668152	1122.668579	82.489128	615.305908	1307.590576	173.013474	589.648926
92	0.460000	988.784973	1004.840881	712.667969	1018.698547	991.877563	454.688873	834.741943	1075.029297	608.852783	847.137573	1081.302856	525.909180	1022.610962	809.525146	759.083191	1058.988281	829.850586	729.062256	1109.322144	735.792542	712.397095	1060.828369	716.271179	751.724915	1067.722534	577.968323	705.141235	1120.313965	449.511963	723.391968	1163.435913	457.492401	699.339172	1183.986938	353.986816	682.315430	1128.675903	347.263306	713.940979	1176.317017	138.290024	678.679321	1134.955811	79.150520	614.390625	1320.073730	169.151489	589.168640
93	0.465000	1004.404663	1001.489441	713.098633	1034.479370	988.839172	455.471375	849.558777	1070.255981	608.871765	862.635010	1077.676514	526.189880	1039.014526	807.561768	758.137085	1075.563110	828.092651	727.957520	1126.641113	733.954407	710.150208	1077.751343	713.807678	749.127014	1084.341675	575.184021	705.178528	1135.061768	445.103607	723.310181	1178.298584	452.512390	698.276733	1197.703125	349.578552	682.430603	1142.514526	343.752502	714.450439	1188.718262	134.535278	677.942932	1146.702881	75.307320	613.460754	1331.942017	164.686005	587.633606
94	0.470000	1019.185791	997.557068	713.792480	1049.821777	985.834900	456.015564	865.020752	1066.101807	609.256226	877.776062	1073.397339	526.065918	1055.323730	805.502014	757.032288	1092.100708	826.135803	727.268311	1143.962402	732.665710	709.061951	1095.106567	711.948853	747.282043	1100.710938	571.794312	705.318054	1149.450562	441.043976	723.705444	1193.313232	449.588898	700.353821	1211.509277	344.430450	681.690979	1155.914673	339.045258	713.756714	1199.960938	129.749771	677.009766	1157.577148	70.995117	612.273071	1343.522461	159.272736	587.098450
95	0.475000	1034.681396	994.177979	714.420349	1065.323975	982.421265	456.205231	880.250977	1061.579712	609.112244	892.925293	1069.450806	526.461670	1072.222290	803.614136	756.323792	1108.992310	824.507446	726.724060	1161.009033	731.306091	707.813965	1112.454102	709.709045	745.983765	1117.213867	567.837524	705.779114	1163.676880	436.408630	723.370300	1207.387329	443.122131	698.671143	1224.534668	339.711273	681.318604	1168.910645	334.969696	713.429932	1210.853027	124.647446	676.344910	1167.827026	67.069786	611.868835	1354.463623	153.739182	586.017212
96	0.480000	1050.598755	990.495300	714.771179	1080.691040	978.128601	456.824707	895.220093	1056.475830	608.689453	908.349365	1064.515625	526.155701	1089.251343	800.205444	754.874634	1126.183594	822.742493	726.452759	1178.193237	729.875488	706.960693	1129.455322	706.975891	743.139832	1132.859741	564.227905	706.154297	1177.972900	431.980164	723.495239	1221.699829	438.579224	698.061279	1237.623535	333.734253	680.595276	1182.186768	329.344269	713.087463	1219.853394	121.733589	675.579041	1175.436890	68.027580	609.991272	1364.109741	146.188171	584.361267
97	0.485000	1065.997070	986.572449	715.579102	1095.798584	974.146362	457.033661	910.449890	1051.163086	609.082764	923.827576	1059.306152	526.005249	1106.026855	797.398804	752.632141	1142.897949	820.568420	725.417664	1195.407471	726.765198	704.805115	1146.670166	704.419250	741.104980	1149.096069	559.640381	706.405029	1191.969238	426.702515	722.508789	1235.945679	433.275787	699.175842	1250.623901	328.964508	680.531860	1194.921875	324.600800	712.091309	1227.340820	120.876862	675.830078	1181.698975	69.121292	608.318604	1372.024048	137.804260	583.572876
98	0.490000	1081.529297	983.017456	716.126648	1110.954102	970.413452	457.042999	925.765259	1045.794189	609.262756	938.411255	1054.191772	526.244263	1122.211548	794.475647	751.352844	1160.162842	816.536133	723.430115	1212.623413	724.113953	703.597168	1163.463989	701.917786	739.888367	1164.236084	555.164124	706.013794	1206.296875	422.135010	722.228027	1249.905029	426.777893	696.790222	1263.111084	322.716095	679.055847	1207.474487	319.305481	711.016296	1234.199585	118.162270	674.824829	1187.512451	70.259712	605.521667	1380.425415	126.910065	583.321777
99	0.495000	1097.197632	979.174500	716.185120	1126.088379	965.556396	457.615417	940.110962	1040.877197	609.144775	953.546326	1048.825684	526.365662	1139.488281	791.315674	750.256226	1177.378052	813.437744	723.399231	1229.727661	720.619080	702.076721	1179.319580	697.603027	737.249329	1179.511108	549.525574	705.432617	1220.778809	417.041901	721.233948	1264.706787	421.874146	696.967651	1275.541748	317.520111	677.159180	1220.108887	314.454987	709.249084	1238.991821	114.109276	673.776367	1191.757813	70.820457	604.102173	1387.943115	114.886490	581.998413
100	0.500000	1112.229248	974.977844	716.472473	1141.109131	961.053589	457.639221	954.874695	1035.779541	609.501221	967.827942	1043.375732	526.578491	1156.022583	786.632874	748.429688	1194.214600	810.064514	722.643921	1245.942505	715.686646	700.089355	1195.748779	693.720459	736.032776	1194.405396	545.153259	704.760437	1235.760498	413.411926	720.979065	1279.723145	416.411743	696.703247	1288.905151	311.640533	675.496826	1232.580444	310.697754	707.743408	1245.045532	112.114494	672.378174	1195.569458	72.148422	602.765930	1395.077393	104.208763	580.474304
101	0.505000	1126.516846	970.477417	716.395874	1156.085083	956.113159	458.007568	968.370361	1030.621826	609.738037	982.451050	1037.866089	526.249512	1171.703369	782.720032	747.396362	1210.276733	805.080200	721.347656	1261.851807	712.470764	699.205017	1212.294800	689.713135	734.744995	1209.198853	540.178223	704.155212	1250.775146	410.077698	720.417725	1295.035889	412.949341	696.037781	1301.307861	308.485931	675.462463	1244.912109	308.225891	705.864746	1251.227051	112.440231	672.043884	1199.370361	74.207047	601.651855	1401.256958	95.890900	578.557739
102	0.510000	1140.732788	966.203735	716.163391	1169.131470	951.283813	458.348572	981.755249	1025.423706	609.969910	996.466370	1032.387085	526.069031	1188.121216	779.770874	747.985657	1225.419678	802.438110	720.140869	1277.153076	708.924072	698.344421	1227.837158	686.720886	735.583923	1223.961548	535.800659	703.691345	1265.687012	408.389496	718.004883	1310.922241	411.137299	694.995300	1313.774292	305.786255	673.073181	1257.648682	307.792267	704.774475	1257.290527	112.386002	671.061035	1203.253784	76.605659	601.091736	1405.381714	89.187294	577.241760
103	0.515000	1153.853271	962.546204	716.146484	1183.337769	946.201538	458.833099	995.009460	1020.358154	610.598999	1010.323059	1026.550537	525.969910	1203.695801	778.057190	749.773376	1239.166870	799.827209	719.716858	1291.983521	707.075134	699.784973	1244.613281	685.006836	738.205444	1239.375366	533.502563	703.548218	1282.219238	408.254211	717.087708	1327.348389	410.491028	694.192810	1327.409180	305.166412	672.849670	1270.878418	307.973877	703.615906	1262.244629	112.809708	669.530273	1205.817505	79.100266	601.352417	1408.972046	83.394714	574.452209
104	0.520000	1167.224365	958.710266	715.614868	1197.300537	940.629333	460.026367	1007.671143	1015.657715	611.210205	1022.632996	1021.573181	525.853271	1218.824219	778.104370	751.663086	1253.351929	799.480225	720.175232	1307.075562	707.324524	702.181458	1260.942993	685.219604	743.088623	1255.468994	533.270020	704.467468	1299.127686	408.935638	716.901489	1343.692505	409.993317	692.477478	1339.966797	305.549622	670.576965	1284.698730	309.069580	704.126526	1266.837769	113.203217	668.503296	1208.469604	80.919464	601.357056	1411.420776	78.574966	572.084412
105	0.525000	1179.846558	954.649353	715.725220	1211.079712	936.036865	460.802643	1020.371704	1010.255066	612.138733	1035.457031	1016.047607	525.697998	1234.658936	779.164917	752.835876	1268.855103	799.010803	720.831177	1323.860229	708.581604	704.009949	1278.468506	685.673767	744.664551	1273.156250	534.778503	705.369324	1316.503784	411.368103	717.720764	1358.428101	408.716278	689.457825	1352.151001	305.052948	669.448242	1298.551514	310.111938	704.974304	1271.470337	114.063240	668.940247	1211.095703	82.789146	601.729431	1414.037842	73.431343	570.083740
106	0.530000	1193.486816	950.706177	715.681213	1224.441162	930.785278	461.721710	1033.285522	1005.149475	612.340454	1047.581909	1010.590637	525.526550	1247.773438	777.892700	751.696716	1282.712158	801.570923	722.160461	1341.057861	711.492981	705.941833	1294.057617	687.408508	743.524536	1292.042969	536.181763	706.263611	1332.678711	411.765656	717.645630	1373.605957	407.733612	687.390991	1363.625732	304.646149	668.427734	1312.345459	312.036316	706.860657	1275.482910	114.282745	668.820679	1212.652954	84.168121	602.209106	1415.884399	68.394661	568.366150
107	0.535000	1206.512085	947.518921	716.392212	1237.689087	926.226624	461.935211	1046.241943	1000.632690	611.945435	1060.006714	1004.463135	525.091797	1262.189819	776.771851	750.810486	1297.228027	801.597839	722.464600	1357.932373	713.987488	706.589722	1309.467041	687.417847	741.328552	1312.606934	537.958557	708.301453	1348.264893	411.324585	716.780884	1388.070190	406.842590	685.880554	1373.528809	303.622803	665.383362	1323.714966	311.983704	705.895142	1277.968140	114.521492	668.023438	1214.131348	84.992744	602.067871	1417.652466	66.181122	567.370789
108	0.540000	1220.473145	944.187622	717.004395	1250.449341	921.765991	461.960052	1059.410400	996.755432	610.762207	1071.798096	998.138306	523.627258	1277.080811	775.548096	750.345215	1311.818481	801.120850	722.762451	1372.939087	714.563660	705.922485	1324.947266	686.488708	740.076843	1333.617798	539.564453	710.385193	1362.269653	411.131836	717.003845	1401.505737	405.327881	684.982239	1383.170044	302.324554	664.122009	1334.449951	312.083069	705.361145	1279.652100	114.550262	667.117493	1214.896606	85.313110	601.142639	1418.578125	65.409203	567.018799
109	0.545000	1234.205688	940.952148	717.974548	1263.433472	917.462891	461.674133	1073.420654	993.424500	609.368103	1084.678589	991.745972	521.371887	1291.618530	773.966980	750.468811	1326.167603	799.695007	723.100952	1387.895508	713.176147	704.740784	1340.506348	685.003174	739.036743	1354.769897	541.166748	711.802856	1374.293091	408.234650	714.354919	1412.775757	401.821075	682.448303	1391.561279	299.944550	662.706360	1343.559326	311.149719	704.569580	1280.384277	114.783073	665.466125	1215.622070	86.067108	600.661804	1419.008179	64.354393	566.243713
110	0.550000	1248.754517	938.842224	718.147400	1276.243774	913.558533	461.023529	1086.957886	990.273865	607.556458	1096.564819	985.673401	520.340027	1304.975586	771.774170	751.349304	1339.959351	796.875305	723.527222	1401.570679	711.072876	702.971130	1355.236816	682.592651	739.753967	1373.980835	541.962341	712.154419	1384.975220	405.479187	714.674561	1423.313721	398.462860	683.085938	1397.318237	296.268036	660.588623	1350.979736	309.289337	703.849487	1281.169800	115.233147	664.703430	1216.115601	86.158585	600.513428	1418.968018	63.131081	565.331604
111	0.555000	1262.225952	936.417297	718.908020	1289.573975	910.431519	460.628021	1101.015137	987.862183	605.755188	1110.030762	981.485413	517.950745	1318.242920	768.213318	752.337341	1352.122070	794.098145	724.188721	1414.322388	708.136536	703.026917	1368.993530	679.669739	740.246338	1389.755859	541.262634	711.688477	1394.228149	402.214691	715.160950	1431.835205	394.164001	683.054077	1403.501465	293.188782	660.497559	1357.018555	306.299530	703.194458	1281.940796	115.603691	664.647156	1216.570801	86.342400	600.448425	1419.135620	62.730614	565.089844
112	0.560000	1277.019409	935.055786	719.065430	1302.434326	907.133240	459.891785	1114.916992	985.619019	604.450134	1124.257813	978.788147	516.691772	1331.167236	762.603088	752.588684	1364.781982	790.955933	725.364319	1427.083374	704.688660	703.507568	1381.882080	675.630127	740.721558	1401.629639	538.336975	711.252380	1402.352661	398.038147	714.863953	1440.155273	389.005371	682.969482	1408.525879	288.435303	659.878784	1362.578491	303.558868	702.840698	1282.817871	115.719093	664.886780	1216.947510	86.500282	600.506104	1419.235107	62.513359	564.991760
113	0.565000	1291.848511	933.839966	719.153564	1315.983398	904.776062	459.204926	1129.074829	983.604858	604.135559	1137.714722	978.030457	516.680908	1344.199585	759.814026	754.992004	1378.517944	785.522339	726.815674	1439.878906	699.970825	704.884155	1393.731812	671.297058	740.526611	1411.190063	533.721375	711.223022	1410.410156	393.761932	715.089600	1448.937622	383.347961	683.655457	1413.464600	284.170776	660.202454	1368.462524	300.634247	704.172546	1283.763428	115.903015	664.993042	1217.431396	86.792953	600.484680	1419.357788	62.194412	564.771057
114	0.570000	1305.673340	933.389893	719.406616	1328.245239	902.511780	459.178986	1143.334839	981.895691	604.574036	1152.166260	977.625488	517.841675	1356.520508	756.128418	755.318359	1391.429199	781.777344	728.127869	1452.534058	695.235229	705.872375	1404.858154	666.343140	740.785461	1419.737793	528.157715	711.590271	1418.188599	389.104431	715.783875	1455.876099	378.005341	683.708740	1418.790283	280.013916	660.431580	1373.290161	296.057343	702.341064	1285.068359	116.918236	665.759766	1218.116821	87.673042	600.119873	1419.648560	61.589951	564.706848
115	0.575000	1320.312622	932.972412	719.763245	1341.910278	900.015198	457.266724	1157.542847	980.567627	605.528381	1166.647705	978.098511	519.437622	1368.406006	750.708435	754.307678	1404.408813	777.038574	728.841614	1464.689331	690.084106	707.536499	1416.357300	661.699524	741.051147	1426.131592	520.589722	711.834534	1425.161743	384.594604	715.970764	1463.429199	373.039490	684.963745	1423.072021	275.468170	660.440857	1378.175293	293.777405	702.605103	1286.586914	115.836174	664.038879	1217.985474	88.460823	600.923767	1419.940186	61.421627	564.568909
116	0.580000	1335.233154	932.327209	719.733521	1357.376831	900.238647	457.123993	1171.544922	979.696655	606.761169	1179.892822	977.668701	521.605530	1380.669678	746.738159	754.536438	1417.587036	773.156006	730.322083	1476.435181	685.367065	708.370911	1427.629639	657.330811	741.388672	1433.186157	514.052551	711.788940	1432.010986	379.362885	715.552490	1470.005981	368.582336	684.978821	1427.742676	270.970245	659.605774	1383.303101	291.710663	703.262512	1287.454468	116.241653	663.875671	1218.589233	89.135628	601.111145	1420.068359	61.207569	564.481750
117	0.585000	1349.423584	931.216248	719.796387	1370.550049	898.891357	455.683594	1185.571777	979.214661	608.132019	1194.037964	977.084106	523.688904	1393.594971	743.380188	755.774902	1430.828125	767.994812	730.492065	1488.485107	678.476257	709.102417	1439.455200	650.858154	741.419922	1439.624878	506.598053	710.426697	1438.598389	375.246063	716.000732	1476.074585	362.866577	684.713135	1432.161987	267.906372	659.772705	1387.478271	287.423462	702.171753	1288.513062	117.027565	664.070251	1219.107300	89.579346	601.290527	1420.148682	61.097466	564.437744
118	0.590000	1361.466919	928.982178	719.677490	1384.395508	900.025391	455.866455	1199.523804	978.789368	609.765564	1207.542603	975.914429	525.996643	1406.587524	738.637939	755.363281	1444.801147	763.480408	731.082703	1499.857300	672.432068	709.383850	1449.231201	647.178284	742.052490	1446.258423	499.877167	709.518066	1444.556396	371.215271	715.870361	1482.019043	358.216187	684.850647	1435.722412	264.178772	658.710205	1391.869873	283.345276	701.143433	1288.791016	118.324036	665.232788	1220.278198	89.967232	600.431519	1420.268311	60.883881	564.380676
119	0.595000	1375.676392	927.107910	720.703430	1398.985474	900.366394	455.412323	1215.041870	978.057068	611.781921	1220.638916	975.279907	528.231995	1420.276611	735.790771	756.016052	1459.038452	757.480591	729.923340	1511.089478	666.172363	709.868958	1460.532471	642.275696	742.862854	1453.573486	494.097137	709.174255	1450.550293	367.572266	716.323486	1487.932129	354.533508	685.540710	1439.438477	260.600189	658.373535	1395.974365	281.610443	700.954407	1289.303833	117.744026	664.575562	1220.819702	90.329269	600.229004	1420.407837	60.649685	564.309082
120	0.600000	1391.614136	926.892212	720.496155	1412.295288	901.450928	454.913635	1228.893311	978.765259	613.541565	1233.523804	974.363220	529.822693	1433.615967	732.504883	755.588257	1473.106689	753.979675	730.157715	1522.082275	660.132324	710.987671	1470.815796	637.332520	743.863342	1460.836792	489.165436	709.245911	1456.186890	364.586609	716.885803	1491.707886	349.165985	683.718750	1443.028198	257.542511	657.477539	1399.855347	278.294952	700.310181	1289.901855	117.827026	664.510803	1221.498657	90.870743	600.208740	1420.571655	60.391876	564.229919
121	0.605000	1405.327637	925.544617	720.203247	1428.345093	902.250732	455.332153	1244.373901	978.128784	614.791565	1247.624512	974.307434	531.128357	1446.531982	731.614807	755.657166	1486.960571	750.497192	729.479919	1531.864014	655.113037	711.022339	1480.244873	634.863464	745.018860	1468.946045	485.691772	709.608704	1461.482910	362.012512	717.528076	1496.735474	345.451782	683.788330	1446.340698	255.433167	657.537415	1403.422241	277.635956	700.462341	1291.384033	116.831451	661.651611	1222.331299	92.146179	600.588440	1420.792725	60.126938	564.113892
122	0.610000	1419.546875	924.542725	719.959656	1441.718872	903.699768	455.022736	1258.241699	980.676025	615.242676	1262.496338	975.020203	531.404114	1459.469727	730.355225	755.224365	1499.545288	748.281616	728.763245	1542.443970	650.263245	713.125061	1489.294922	633.422607	746.027161	1476.312622	483.272461	710.198303	1465.931030	358.297607	716.052246	1501.283081	342.518829	683.842529	1449.555542	253.102188	657.620972	1406.627563	275.309570	699.462952	1292.180054	117.028915	661.160828	1223.046875	93.124092	600.571716	1421.147949	59.881725	564.001953
123	0.615000	1434.199585	923.903564	719.774475	1454.685669	904.719604	454.819763	1272.995117	980.054199	615.922302	1275.590454	975.649780	532.059631	1471.446899	729.712219	755.330811	1512.095337	746.306641	728.617859	1552.489624	647.193604	714.225891	1498.813965	631.774597	746.995850	1483.419434	481.902191	710.473999	1470.466919	357.654297	717.309998	1505.828247	340.617493	684.746094	1452.119263	251.341095	657.460083	1409.964111	275.465485	700.773010	1292.946533	116.741829	660.113464	1222.533569	93.970352	601.274292	1421.500000	59.635872	563.865601
124	0.620000	1449.213501	923.643982	719.656799	1467.876343	906.573547	454.238281	1287.583496	982.439392	616.207153	1291.804321	977.324829	532.224792	1482.605713	729.113953	755.434265	1523.493164	745.189453	728.702026	1563.177246	645.072021	714.686279	1508.772705	630.186951	747.553101	1490.719727	480.474091	710.955017	1474.692627	355.681946	717.361755	1509.741089	337.977295	685.853394	1454.305542	250.178848	658.028076	1412.470215	274.715729	700.172729	1293.931152	117.725945	660.202393	1223.295044	94.943550	601.061340	1421.926147	59.388508	563.597961
125	0.625000	1464.516602	923.780762	719.615723	1482.045898	908.570984	453.850006	1302.322876	983.689636	617.031128	1305.070923	979.523499	532.324646	1494.750488	729.040833	756.568604	1535.919556	743.054443	728.787048	1572.505737	642.249573	713.297119	1519.147461	628.828979	747.157349	1497.137817	479.854248	711.383972	1477.976074	354.356628	717.186523	1513.162842	335.305542	685.640808	1456.821655	248.138916	658.477539	1414.990845	274.382751	699.970703	1294.868286	118.595573	660.318298	1224.141968	96.684044	600.670044	1422.339600	59.251534	563.476868
126	0.630000	1480.036621	924.330811	719.660339	1496.842529	910.279663	454.248901	1317.665649	985.213074	617.391785	1321.967773	981.193848	532.298462	1505.564819	726.232483	755.106628	1547.591187	741.373474	729.129456	1581.768066	639.511963	712.604065	1529.189941	626.319641	746.884766	1504.768677	479.041321	711.528259	1481.441772	352.029510	716.764343	1516.236938	333.369202	685.426697	1459.182251	247.833939	658.428955	1417.598145	272.246063	698.950195	1295.555664	119.167938	660.129028	1224.606079	97.843773	600.362427	1422.869141	59.199814	563.500427
127	0.635000	1495.701416	925.311035	719.799683	1511.168579	913.475647	454.571320	1332.769165	987.199707	618.089966	1335.610229	985.233459	532.318542	1517.141235	724.818359	755.180298	1558.544556	739.242676	728.773010	1590.846924	638.416199	711.153442	1538.237061	625.065369	746.255554	1510.702148	479.211578	711.864990	1484.872803	350.763611	716.652466	1519.811279	331.821075	685.536560	1461.649780	246.810135	658.550903	1420.296265	273.170593	699.697693	1296.355835	120.643318	659.911987	1225.121826	99.733749	599.757507	1423.497559	59.563206	563.670288
128	0.640000	1511.438721	926.738220	720.042908	1525.986816	916.215515	455.245972	1348.238159	989.807800	618.765930	1351.820068	986.092346	532.380737	1527.756104	723.133972	754.839355	1570.427368	737.806335	728.964478	1600.091919	635.942017	710.435669	1546.608276	624.814575	745.694580	1516.974976	478.921783	712.559631	1487.969238	350.259125	716.758789	1522.745361	330.385773	684.927185	1463.644897	244.535049	657.418945	1423.021973	273.357117	700.097595	1297.380371	122.281624	660.211670	1225.879761	102.503021	601.259094	1423.893433	59.534229	563.762695
129	0.645000	1527.176514	928.629395	720.399048	1540.665771	918.794617	455.557159	1363.764038	991.897095	619.287354	1366.992065	988.804993	532.496216	1539.178711	724.054993	755.395325	1580.981445	736.039185	728.098511	1609.713501	633.631287	710.364136	1555.606812	623.295959	745.020508	1522.547852	478.275665	712.330750	1490.848022	350.396912	716.977356	1525.823364	330.154968	686.303833	1466.275879	245.483215	659.079163	1425.086060	273.853668	699.889526	1298.734009	124.952507	662.409119	1226.637207	104.564613	599.497192	1424.731934	59.582321	563.987122
130	0.650000	1542.842651	931.001282	720.877197	1555.084961	921.632324	456.556946	1380.053833	995.252808	619.658630	1381.885986	992.108582	532.891052	1549.798462	724.054077	755.789917	1592.237671	735.669373	728.492126	1618.520752	632.338074	710.283264	1564.048584	623.563721	745.076172	1527.606323	478.647186	711.956177	1493.625977	351.057800	717.202209	1528.408325	330.541534	686.787720	1468.714844	246.274246	659.526306	1426.949097	274.587128	700.195007	1300.473633	127.080132	662.815674	1227.770630	106.698181	599.248413	1426.182983	60.486607	564.482483
131	0.655000	1558.447998	933.423218	720.819763	1570.762329	925.286255	457.249054	1395.260986	997.899048	620.066895	1397.481812	995.241272	533.349854	1560.371826	725.941711	756.925476	1603.948120	736.500061	730.803467	1626.569336	630.971558	709.999878	1572.234741	623.806091	745.034668	1531.552856	478.580292	711.496094	1496.420044	352.122711	717.327393	1531.367676	331.146973	686.959229	1470.834717	246.944794	659.565918	1429.972412	276.118317	699.835571	1301.445923	128.058304	662.369446	1229.558350	109.451729	599.881653	1424.954102	58.864090	564.300659
132	0.660000	1574.230225	936.761719	721.701172	1586.896729	929.729431	457.327728	1410.450439	1001.533508	620.209045	1412.971313	999.043884	533.611328	1571.369385	726.150513	756.221436	1615.984253	736.281006	731.822083	1634.774536	630.074524	709.762146	1580.824097	625.373657	746.058777	1537.045898	480.090668	711.045532	1499.347168	353.472504	717.246826	1534.057739	331.914825	686.966431	1473.068970	247.931198	659.569641	1432.236328	277.088776	699.394836	1304.102417	131.482986	664.192871	1231.354858	112.449348	600.619385	1426.437012	60.268799	564.822144
133	0.665000	1590.046265	939.404968	721.502319	1601.662598	933.448303	458.537018	1426.901855	1004.365479	620.538391	1428.623901	1003.027283	533.881470	1581.901855	728.040527	756.814453	1625.832642	735.751160	729.653198	1643.138184	629.633545	709.566406	1589.390991	625.926208	745.437927	1540.280273	481.649017	711.010742	1502.828247	356.265808	718.217041	1537.240112	333.894653	687.736206	1475.850586	249.669754	659.909302	1435.019409	279.263428	699.810852	1304.741577	132.699509	662.006104	1232.216797	116.875992	599.851990	1427.395630	60.630363	565.208191
134	0.670000	1606.219727	942.298889	721.722351	1617.634888	937.526917	459.390503	1443.249023	1008.403870	620.683105	1443.599731	1007.436523	534.566101	1592.797241	727.831848	755.109314	1636.492310	736.245056	729.428040	1651.662109	629.635132	709.408997	1597.639282	627.923035	745.903564	1543.170044	483.765656	710.829346	1505.801758	357.620789	718.155029	1540.832031	335.770325	688.932129	1479.612793	252.596786	660.956543	1437.725464	282.633942	700.177429	1306.944458	135.647919	662.800598	1234.415771	120.854073	601.208008	1428.192505	61.124256	565.236511
135	0.675000	1622.547241	945.299561	721.875793	1633.633423	942.040405	459.921021	1459.092773	1012.308167	620.959473	1458.857300	1011.773743	535.154175	1604.189209	731.086731	755.545837	1648.542358	737.018921	729.160828	1660.348022	630.065735	709.286194	1606.091675	629.273376	745.044434	1547.004517	486.713165	711.103333	1509.176758	360.733093	717.438293	1543.969482	338.727600	688.209717	1482.566650	255.291779	661.740601	1440.677856	286.384125	701.628418	1309.712891	139.047943	663.659912	1236.847290	124.843971	601.446960	1429.403320	60.655079	565.426941
136	0.680000	1639.317993	948.036621	722.782104	1649.643433	946.660767	460.267426	1475.949951	1016.515930	621.282837	1475.105835	1015.889893	535.489746	1615.452271	734.042358	756.089966	1659.365234	737.934082	729.117859	1669.197754	630.911926	709.194336	1614.593994	631.112122	744.109192	1550.610352	489.721252	711.401978	1513.395020	363.690674	718.848206	1547.998535	341.361847	690.333862	1485.969482	259.384552	663.613342	1443.759766	289.317566	701.889648	1312.452515	142.134445	664.734192	1239.707520	129.699127	602.236938	1430.526489	60.971081	566.370605
137	0.685000	1655.903931	951.168091	723.126892	1665.804688	951.340332	460.332275	1492.376221	1020.770264	621.569153	1492.828735	1019.720215	535.503296	1627.095459	736.022400	755.669861	1671.412964	739.794189	728.503601	1678.213013	632.160217	709.129761	1623.467285	634.278320	743.889832	1554.582031	494.169159	711.922913	1516.057495	367.347443	719.272156	1551.026978	344.688507	690.819458	1488.823364	262.026215	663.881531	1446.984009	293.596375	702.500671	1315.360840	146.665649	665.627197	1242.085693	135.034546	603.204346	1431.358887	61.232430	566.873474
138	0.690000	1672.632690	954.426514	723.164307	1682.030029	956.194580	460.138947	1509.163818	1024.986206	621.804993	1509.834473	1023.985291	535.771179	1638.542480	737.508484	754.386414	1682.526001	740.369324	727.868347	1687.395752	633.797119	709.088806	1632.618164	637.221863	743.947571	1559.010986	498.506561	712.230225	1519.729248	371.418213	719.459106	1554.578491	348.696503	690.839722	1492.200317	265.695801	664.823242	1450.600952	298.207733	704.138855	1318.627686	149.725540	666.198120	1245.561401	140.432068	604.379272	1432.516479	61.479019	567.410522
139	0.695000	1689.268066	958.341614	722.263794	1698.510010	961.509766	460.253571	1526.243286	1028.879395	622.344055	1526.399536	1028.652222	536.408081	1650.294678	741.192566	754.655396	1694.709473	743.636475	728.546143	1696.747437	635.809082	709.067749	1641.791382	640.192810	743.673706	1564.147461	503.633759	713.049805	1523.659790	376.902863	721.772705	1558.045532	352.958435	692.952759	1495.516602	269.603821	665.691833	1453.698486	301.292206	704.160278	1322.819702	153.733810	667.423096	1249.155640	146.150711	604.878845	1433.792114	61.671349	567.640198
140	0.700000	1706.281372	961.896973	721.705322	1714.876953	966.609863	460.146759	1543.131958	1032.899902	622.937561	1542.782959	1032.877930	536.758728	1662.829468	745.107788	755.139160	1706.839478	746.048096	728.509949	1706.270142	638.182617	709.062927	1651.204468	644.039185	743.311646	1570.104248	509.197754	713.395569	1527.423218	381.775452	721.948303	1562.307373	357.895996	693.887451	1499.583496	274.525940	667.676025	1457.763916	308.091095	706.111572	1326.693237	158.254379	668.676086	1252.953247	151.949707	605.866455	1435.185669	61.763222	567.400452
141	0.705000	1723.275024	965.472229	721.439270	1731.810547	971.790527	460.107361	1560.189819	1037.114258	623.698975	1559.385132	1037.310181	537.926086	1674.623047	748.866272	755.121155	1718.486572	747.852173	728.217285	1715.965454	640.904358	709.070679	1661.089478	647.774353	743.664368	1576.734619	514.705078	713.941650	1531.407959	386.699951	723.733704	1566.487793	362.570404	696.395264	1503.917969	279.554108	669.724121	1461.650635	312.424072	706.732361	1331.456177	162.877411	669.628845	1257.788208	158.143707	606.837463	1436.859009	62.329399	567.709839
142	0.710000	1740.836426	968.256165	720.714844	1749.843384	978.021729	459.826569	1577.411377	1041.241943	624.702759	1576.274780	1042.074219	538.870972	1686.873657	751.179688	754.453552	1731.211060	750.308777	728.348267	1725.835205	643.960693	709.087341	1671.098633	651.477844	743.723389	1582.952515	520.367737	714.226990	1535.798828	392.488312	723.881897	1571.302979	368.739349	697.332520	1508.985596	285.621399	672.416870	1466.384644	319.840942	709.354980	1336.635742	167.386444	671.043701	1262.359253	164.869675	607.463440	1438.541870	62.679646	568.184692
143	0.715000	1758.015625	971.697815	720.341614	1766.245483	983.522400	459.781250	1595.019531	1045.357422	625.311523	1592.811646	1046.338379	539.418823	1699.889404	755.308289	754.236816	1744.023560	753.628235	728.630432	1735.978516	646.533752	709.427551	1681.579834	655.639465	743.865601	1590.001953	525.678406	715.115051	1540.579224	398.067657	725.010071	1575.933960	374.010254	698.610596	1513.502441	291.016663	673.800537	1470.994995	324.558289	709.977234	1342.017944	171.923996	671.408813	1267.843018	170.896118	608.864685	1440.716431	63.466049	569.071411
144	0.720000	1775.380493	974.663269	720.431885	1783.389771	988.728638	459.720734	1612.407349	1049.607056	625.755249	1609.780151	1050.629883	540.364624	1712.840088	759.163635	755.315063	1756.689331	755.746155	729.222107	1746.389160	650.029968	710.102234	1691.995483	659.482483	743.498840	1597.356689	531.479553	715.738464	1545.764771	405.061462	726.060730	1580.914551	380.282074	699.255249	1517.751587	296.714172	674.859680	1476.168457	331.518219	711.485657	1347.562378	176.374832	671.780518	1273.104614	177.644592	610.159729	1442.617554	64.085083	569.886902
145	0.725000	1793.032837	977.850403	720.176575	1800.135132	993.591187	459.489655	1629.635986	1053.780884	626.337646	1626.884399	1054.885620	541.338135	1725.577515	763.109070	755.325256	1769.634888	758.183533	728.712402	1756.887695	652.009338	708.165100	1702.406616	663.629456	742.882813	1604.876831	537.382996	716.126526	1551.359741	411.374481	727.595642	1586.640869	386.062683	701.541077	1523.712891	302.561188	676.769104	1481.874390	336.119049	711.414551	1353.265747	179.405319	671.490906	1278.828125	184.027786	611.566528	1444.238525	65.452927	570.501038
146	0.730000	1809.940796	980.919922	720.094604	1816.723877	998.466370	459.314728	1646.957886	1058.363525	627.339111	1643.661865	1058.718750	542.109497	1738.739136	766.363770	754.772217	1782.859497	760.900330	728.806824	1768.734741	655.821838	710.975037	1714.255615	667.861389	743.304260	1612.585449	543.545166	716.462891	1557.524536	417.558502	727.742859	1593.303345	392.413605	703.140503	1530.335815	309.697144	679.403259	1488.110352	343.573151	712.426880	1359.422363	183.701492	671.836060	1284.450684	190.742371	613.242981	1446.560913	67.214920	571.122498
147	0.735000	1827.765869	983.979065	719.629944	1833.494507	1003.173889	459.393188	1664.506470	1062.394043	628.100647	1660.672974	1062.567749	542.997009	1752.048950	770.249146	754.950623	1796.460571	763.085510	729.568970	1779.705811	658.161621	709.424866	1725.253418	672.026001	742.704773	1620.784302	549.687012	716.304260	1564.598755	423.308197	728.092468	1600.500488	397.498291	703.949585	1537.361694	314.320923	680.239136	1494.846802	349.858917	713.172241	1365.267822	186.985199	671.877075	1290.698242	197.797958	614.123718	1448.001221	68.778633	572.084473
148	0.740000	1844.926758	987.224792	719.635559	1850.238281	1006.054321	460.311737	1682.275879	1066.293701	628.972534	1677.881226	1066.752197	544.776062	1765.753540	774.919434	756.086121	1810.302734	766.620667	730.781982	1792.172974	662.516724	711.464844	1737.559326	675.981628	742.512756	1628.719238	556.608643	715.897949	1571.779785	431.266113	727.957886	1607.703613	405.336578	703.654968	1544.946045	320.842224	682.219299	1502.721191	357.495209	715.613464	1371.834961	192.767685	673.212585	1297.811157	205.460358	615.631958	1450.519409	72.295677	572.398254
149	0.745000	1862.792480	990.314514	719.552307	1866.471924	1009.655334	460.281250	1699.808960	1069.555542	629.908264	1693.936035	1070.503174	545.804199	1779.538696	777.644775	756.703674	1824.163086	769.005737	730.788391	1803.554321	664.207275	709.855286	1749.051025	680.387634	742.686523	1637.704834	562.843079	715.505859	1580.081177	437.587494	728.197083	1615.868408	411.040222	704.937683	1553.505493	326.799866	683.647827	1510.459595	361.751434	714.850586	1379.734131	198.409744	674.610535	1305.414307	214.192322	617.576355	1454.029053	75.870514	573.546326
150	0.750000	1880.169189	993.495911	719.531494	1882.723633	1014.096985	459.762207	1717.187500	1072.874512	631.068420	1712.056885	1074.293091	546.942261	1793.422363	780.844360	756.218567	1838.106812	771.282898	731.623352	1815.986206	667.873474	711.390442	1761.298462	684.421326	742.418396	1646.901123	569.463928	715.304260	1589.289307	442.658539	729.115723	1625.306152	416.438843	705.636902	1561.944214	332.733276	684.076538	1519.566772	370.082153	716.658508	1387.630737	204.487839	676.766418	1313.730835	223.457169	618.980774	1458.103516	80.556740	574.563538
151	0.755000	1897.407593	996.185120	719.766113	1899.681641	1017.579407	459.432922	1734.738892	1076.282715	631.950806	1729.096436	1076.655640	547.794983	1807.678711	784.222961	756.989990	1852.244385	774.288025	733.154785	1828.072021	670.529419	711.523865	1773.668335	689.072754	742.450806	1656.782471	576.221252	715.281433	1599.196655	448.198914	729.263184	1635.032593	421.725464	706.045776	1571.471191	338.219757	685.251221	1529.192261	375.226166	717.203247	1395.630981	211.076950	678.347412	1323.373291	232.502563	620.571594	1462.791748	85.638252	575.728821
152	0.760000	1915.384888	999.574341	719.944397	1915.851807	1020.885254	459.902893	1752.348389	1079.497803	632.939575	1744.335449	1079.210815	548.896362	1821.710693	786.711243	756.120911	1866.186157	776.176819	734.076111	1839.736816	673.791809	711.150635	1785.827271	692.195557	743.069336	1667.696655	582.795166	714.436768	1609.998535	452.948853	729.118347	1645.372437	426.347626	705.639404	1581.105469	343.529602	685.441650	1539.334229	380.121490	717.487427	1403.909058	217.334137	679.632568	1331.953369	241.503510	621.574463	1467.646484	90.996223	576.647705
153	0.765000	1932.382813	1001.880127	720.130127	1932.604004	1023.551147	460.385864	1769.525391	1082.640625	634.080139	1761.454590	1081.994873	550.510376	1835.752441	789.012878	756.716675	1880.307129	778.879333	734.816711	1852.597534	676.523132	713.385376	1798.408569	695.038025	742.350037	1679.070801	588.850037	714.162048	1621.263306	457.403625	729.172058	1656.425537	430.914734	706.302979	1591.774658	349.460083	686.537231	1549.967896	384.470001	717.241211	1412.909912	224.058334	680.738831	1342.002441	251.711853	622.501465	1473.244141	96.403770	577.932983
154	0.770000	1950.092163	1004.416504	720.254883	1949.327148	1025.952148	460.626312	1786.589722	1083.993774	634.746643	1777.831177	1084.091309	551.261536	1849.940918	792.259338	756.876831	1894.500122	780.492188	734.527954	1865.496826	678.591431	712.591248	1811.766113	698.376831	743.116394	1691.614624	593.233337	713.837341	1633.324219	462.052490	729.394226	1668.077026	435.001312	705.624451	1602.382324	353.214752	686.010010	1561.509766	390.293549	718.394653	1421.614868	231.376907	681.933289	1352.216797	261.563354	623.408997	1478.681519	101.811554	578.892334
155	0.775000	1966.936157	1006.369934	720.462219	1965.743286	1027.987671	461.648590	1803.845825	1086.495728	635.503967	1794.231445	1086.759277	553.005066	1865.112305	794.002991	757.313660	1908.824707	782.158752	734.568420	1878.682495	680.361145	712.692505	1825.383423	702.191956	744.922729	1705.457886	597.229431	713.837891	1645.744873	467.852692	729.978088	1680.095947	439.483459	706.454346	1613.556885	357.330963	687.565979	1573.087280	395.818207	719.536499	1431.226074	237.698212	683.002258	1363.112061	271.494934	623.842773	1483.938721	107.099731	579.391418
156	0.780000	1984.363403	1007.890137	720.393311	1981.635864	1029.560547	461.983124	1820.850586	1088.497437	637.181335	1811.677856	1088.292969	553.310486	1880.535767	796.768494	757.265503	1924.467041	783.868530	735.093079	1892.627563	682.393982	714.015442	1839.403564	704.366699	745.343201	1719.875854	598.988831	713.822021	1658.254150	471.117767	729.979004	1692.169800	442.169617	706.776550	1625.021118	360.830353	687.601685	1584.539551	398.500977	718.649963	1440.414795	245.601929	684.095886	1374.363037	280.951874	624.470947	1489.275024	113.365784	579.777649
157	0.785000	2000.982788	1009.236389	720.360962	1997.934570	1030.864502	462.658173	1837.854370	1089.949463	638.081543	1827.722168	1090.003784	554.163879	1896.515991	798.263184	757.848389	1940.011475	784.743591	735.024353	1907.617676	684.108154	714.682617	1854.588135	706.196960	745.228943	1735.457031	601.072815	714.889648	1671.485107	473.389008	730.336975	1705.065308	444.582458	706.447021	1636.383667	364.353363	687.477356	1597.060669	403.954102	720.235229	1449.443237	252.294907	684.753296	1384.344116	290.140747	624.710999	1494.955078	118.830452	580.414001
158	0.790000	2017.645996	1010.585693	720.653442	2014.691406	1031.566528	462.996796	1854.701904	1091.515747	638.987610	1844.191895	1091.198853	554.776062	1912.778076	799.597229	758.089905	1956.900391	784.795776	734.105164	1922.851807	684.255554	713.866638	1870.679077	707.725464	745.516785	1751.961426	602.658752	715.437500	1685.381348	476.302673	731.286316	1718.296143	446.266541	707.665039	1648.030640	367.057831	688.287842	1609.219360	407.764099	720.654419	1458.069580	259.996460	685.234985	1393.663208	298.524689	625.127197	1501.574707	125.796295	580.794495
159	0.795000	2034.121338	1011.508545	720.453308	2030.502441	1031.958008	463.372772	1870.939331	1092.900391	639.736694	1860.002563	1091.848389	555.255798	1929.930542	799.609131	756.955688	1973.608521	785.839478	734.061157	1940.083740	684.435791	713.527405	1887.459961	707.440186	744.266724	1768.724487	602.384949	715.598450	1699.276489	477.081146	730.634277	1731.438721	446.831543	707.095032	1659.100586	370.422821	688.257874	1621.560913	410.741302	720.164063	1466.896240	266.684753	685.338440	1402.959106	306.121826	625.374634	1508.987427	132.047577	581.205322
160	0.800000	2050.551758	1011.606262	720.523804	2046.382202	1032.283691	463.852600	1887.487061	1093.667114	640.255371	1876.029907	1093.039551	556.162415	1947.310303	800.541748	756.968628	1990.586914	786.277954	734.340637	1957.942749	685.007080	715.377686	1904.780151	707.610962	744.304749	1786.460205	602.558228	717.031006	1713.658447	478.835999	731.719299	1745.137695	447.839417	708.206848	1670.863403	373.174591	689.431152	1634.350708	415.239960	721.738831	1476.253540	274.484863	685.517822	1412.315918	313.667694	625.803711	1516.526245	139.144073	581.291748
161	0.805000	2066.617920	1011.384644	720.197388	2062.202637	1032.370972	464.365265	1903.665283	1094.107666	640.679688	1892.145996	1093.557495	555.939758	1964.335693	800.287292	757.204529	2007.936768	785.785583	732.451660	1976.394653	684.133911	714.351440	1922.793213	707.426880	744.820801	1803.718872	601.208252	717.430115	1728.000977	480.930450	733.068420	1758.500366	448.565765	709.543579	1682.469604	375.296936	689.097290	1646.458984	418.440277	721.405334	1485.927856	280.485870	685.543518	1422.716553	322.314789	626.542297	1524.436157	145.558395	581.455505
162	0.810000	2083.078857	1011.619263	720.123047	2077.538574	1031.668945	464.406555	1919.900269	1094.598267	640.974426	1908.289063	1093.188110	555.560486	1981.229614	798.544434	754.644531	2025.491943	785.863831	733.261902	1994.922119	683.801880	714.836975	1941.175781	705.505737	743.206055	1821.258057	599.680542	718.130249	1742.480713	481.495789	732.140076	1772.485596	448.896179	709.015259	1694.841919	377.815369	689.883240	1659.871338	422.303467	722.147827	1496.500244	287.977905	685.855530	1433.893066	330.520203	627.054688	1532.585327	152.303757	581.386963
163	0.815000	2098.807861	1011.165405	719.940918	2093.170898	1030.495605	464.275726	1935.767334	1095.090576	641.008606	1925.560547	1094.140381	556.651062	1998.192505	798.376953	755.037964	2043.255737	785.131714	731.977295	2013.745605	682.135376	712.874939	1959.765869	704.326050	743.789490	1839.838013	598.301025	718.606201	1757.449951	483.099579	733.332031	1786.639404	449.332550	709.969788	1707.149536	379.168213	690.475647	1673.594360	425.859894	723.400635	1507.278076	294.471100	686.200745	1445.498657	338.275757	628.035400	1541.233643	158.800583	581.424011
164	0.820000	2114.930664	1010.741028	719.836182	2108.900146	1029.580933	463.911896	1951.664917	1094.912842	641.500183	1941.295166	1093.796143	556.635193	2015.608887	796.644226	753.319946	2060.719727	784.805115	732.696594	2032.293823	681.853333	714.427795	1978.310547	702.540894	743.009460	1858.369507	595.840332	718.989685	1773.553467	483.526001	733.788513	1801.816162	449.077728	710.778748	1720.417725	381.820435	691.237305	1687.988281	428.590485	723.409180	1519.280762	301.392639	686.910767	1457.988159	346.383118	628.531982	1550.459229	165.328857	581.273621
165	0.825000	2130.901611	1009.972412	719.659790	2124.727783	1028.017578	464.332886	1967.256104	1094.423218	641.222595	1956.852051	1092.328613	556.236389	2033.070068	795.843689	753.900391	2078.175293	783.569275	731.262329	2051.127441	680.073181	712.885742	1996.758301	700.745972	743.448059	1876.682007	593.486023	719.903748	1789.211548	484.097534	735.020142	1816.966431	448.722809	712.818787	1734.243042	383.397614	692.470398	1702.589844	430.286316	723.119812	1531.630127	307.595978	687.661072	1470.919678	354.424408	629.373230	1559.869873	171.853821	581.052124
166	0.830000	2146.932617	1009.271790	719.539673	2139.357178	1026.238525	463.637787	1982.998047	1093.974976	641.396545	1972.414551	1091.273926	555.882813	2050.535400	794.275391	755.055908	2095.380127	782.752075	731.846008	2069.620117	679.254883	714.805603	2015.752808	698.948730	743.846436	1895.783691	590.961304	720.160828	1806.374390	484.273560	736.300415	1832.951050	447.528503	714.200134	1748.473755	383.628113	692.907532	1717.748901	432.884094	723.948242	1544.262695	314.507202	688.421021	1484.253174	362.118469	630.533997	1570.306763	178.377533	581.051880
167	0.835000	2162.536621	1008.095154	719.203003	2154.009277	1024.263550	463.015411	1998.539063	1092.702881	641.286255	1987.986206	1090.084351	555.797791	2068.065186	792.249268	753.949890	2112.654297	781.608948	732.575867	2088.132568	677.222168	714.133789	2033.562622	697.074280	744.587830	1915.229370	588.409119	721.082275	1822.962402	484.091949	737.535767	1849.002808	447.144989	714.553589	1762.958740	384.594940	693.112427	1734.264648	434.680389	725.441895	1557.986572	320.201233	688.910278	1498.780762	368.623016	631.277100	1581.256836	183.747864	581.145081
168	0.840000	2178.619141	1007.587097	719.214355	2168.728027	1021.825562	462.552765	2013.678467	1091.238770	640.967529	2003.402588	1088.626831	555.348694	2085.140137	791.256592	755.222229	2130.087402	779.444458	731.698853	2106.216797	675.831177	715.834961	2051.826904	695.192322	745.417175	1934.073853	585.566345	722.124634	1840.559082	483.372192	738.992981	1865.687622	446.092346	716.202759	1778.434082	386.373260	694.463318	1750.377930	435.464783	725.961365	1572.154663	325.283386	689.704102	1513.478638	375.890533	631.640747	1593.058105	189.762527	581.181580
169	0.845000	2194.413086	1005.587830	718.712585	2183.154785	1019.303406	461.854919	2029.192017	1089.550293	640.636414	2018.660400	1086.404053	554.950867	2102.042480	789.590637	756.133850	2147.479004	779.062805	733.798462	2124.378174	673.979553	716.736450	2069.818359	693.326965	746.451599	1953.346436	582.289673	722.555054	1858.479614	481.502350	739.300110	1882.914673	444.195496	716.707336	1794.255127	387.766510	695.536072	1767.465576	437.086670	726.916992	1586.428223	330.860718	690.630127	1528.892456	382.219849	632.681946	1605.257690	195.002548	581.366150
170	0.850000	2209.927490	1004.343872	718.649536	2197.616699	1016.169678	461.095520	2044.260376	1087.530762	640.589355	2033.972168	1083.446045	554.762024	2118.992676	786.813293	755.084106	2164.584717	777.720276	734.600037	2142.442139	671.966248	717.419922	2087.084961	690.855774	747.514038	1972.498779	579.438599	723.839966	1875.767212	480.192474	740.335571	1899.958740	442.770813	717.612610	1810.356201	387.769226	696.400635	1784.835327	437.826477	728.218567	1601.576660	335.834442	691.136780	1544.872559	387.833954	633.495178	1618.078247	199.769653	581.213013
171	0.855000	2225.578369	1002.629333	718.270264	2212.112061	1013.357727	460.483246	2059.475586	1084.990845	639.897278	2048.985596	1080.853760	554.526062	2136.068848	785.585999	756.515381	2181.438477	775.156128	733.638550	2160.339355	670.776611	719.862427	2104.562012	688.878052	749.152710	1991.440674	576.088135	724.641785	1895.665405	479.341248	741.780823	1918.120117	440.788818	718.652710	1826.802856	387.827820	697.077759	1802.493164	437.966858	728.861572	1617.078613	339.889771	691.362915	1561.272583	392.797455	634.769470	1631.926270	204.651810	581.209900
172	0.860000	2241.134521	1000.781860	717.974060	2226.551758	1009.723572	459.635529	2074.506836	1082.700684	640.064514	2064.073730	1077.411743	554.507935	2152.498047	783.282837	757.568420	2197.951172	773.296814	734.974304	2178.165771	668.377686	722.117737	2122.411621	685.821899	749.484436	2010.953491	572.271606	725.415344	1913.312622	476.404297	742.885864	1935.812500	438.183655	719.928772	1844.013794	387.303040	697.936523	1820.376709	438.473022	730.365479	1633.526611	343.742035	692.074463	1577.941284	397.739624	635.515198	1646.118042	209.076416	581.749146
173	0.865000	2256.595459	998.679626	717.714172	2241.553467	1006.289978	459.286682	2089.664063	1079.481323	639.826477	2078.952148	1074.411865	554.647095	2168.647705	780.856628	757.956116	2215.041992	771.855286	737.125122	2196.179443	665.671936	722.225464	2139.729980	683.004883	750.016357	2030.077148	568.536621	726.516541	1931.881104	473.877716	743.945007	1953.997925	435.718781	720.750977	1861.452515	386.578491	698.781128	1838.794800	438.176758	731.848022	1650.055786	347.838470	693.066040	1594.947266	402.181641	636.421936	1661.406250	212.390976	582.498535
174	0.870000	2271.932129	996.390686	717.575500	2256.036621	1003.890564	457.905243	2104.692383	1076.552734	639.623596	2093.822021	1070.748413	554.531555	2185.750732	777.459167	757.282166	2231.750488	768.306396	736.867188	2213.918457	662.740234	724.117615	2157.232422	679.855835	751.871887	2049.948730	564.611389	726.878601	1953.189575	472.216064	745.487671	1973.164429	433.055603	721.644348	1879.141602	385.646790	699.682312	1857.234253	437.677856	733.342163	1667.270264	350.677490	693.684998	1612.782837	405.669128	637.585144	1676.810669	216.265442	582.651611
175	0.875000	2286.876953	993.890564	717.285583	2272.359375	1001.212280	456.928253	2119.282471	1073.151123	639.585754	2108.452393	1066.305664	554.554443	2202.340088	774.860718	758.490234	2248.252930	765.712646	737.050720	2231.788818	660.089905	726.403992	2175.244385	676.297607	753.193726	2069.049316	560.632629	727.963684	1971.256104	468.949921	747.291138	1991.678345	429.739685	724.002380	1897.103882	384.500641	700.710632	1876.522095	436.739075	733.743347	1685.370361	353.576111	694.713318	1630.706177	409.216553	638.288086	1693.243530	218.514145	583.770142
176	0.880000	2302.188721	990.992493	716.870850	2286.750488	997.406921	457.256714	2134.598877	1069.163696	639.331970	2123.217773	1061.729248	554.517090	2218.335205	771.212097	759.378479	2265.254639	763.111328	739.111633	2250.869873	657.294800	728.962158	2193.126465	672.520081	753.436096	2089.073975	556.528564	728.293213	1991.382568	466.519623	748.761047	2010.865112	426.556061	725.763550	1915.362061	383.132629	701.936768	1895.683228	435.632141	734.296387	1703.229736	356.243225	695.897095	1649.050537	412.286163	639.295593	1710.532349	220.902100	584.831177
177	0.885000	2317.012695	987.868530	716.698730	2301.553467	993.969849	457.312134	2149.259521	1064.972290	639.258484	2137.978516	1057.153809	554.332031	2235.146484	768.120667	761.413269	2281.851807	760.532776	741.257629	2268.864990	654.396057	731.176819	2210.932373	669.072327	756.125671	2108.673828	551.931641	728.991638	2011.823120	463.284332	750.509094	2030.248901	423.064178	727.254578	1933.938843	381.535461	703.431396	1915.005127	434.649689	736.394531	1721.497437	358.391083	696.874634	1668.347046	414.456024	639.676331	1727.784180	222.742676	585.621765
178	0.890000	2331.657471	984.589966	716.651978	2316.940186	991.904358	456.511780	2163.823486	1060.892944	638.991333	2152.583740	1052.889160	554.412231	2251.656738	764.427063	761.954224	2298.423828	756.711060	741.835449	2286.611816	650.896606	733.226013	2228.712646	664.641235	757.372498	2129.324951	547.404175	729.503906	2032.520386	460.030945	752.267212	2049.889160	419.409546	729.032227	1952.856934	379.701782	705.265137	1934.527588	432.940796	738.050659	1740.521118	360.012909	697.493347	1687.510620	416.497498	640.981384	1746.403564	224.492798	586.984680
179	0.895000	2346.510254	981.263977	716.510803	2332.157959	988.806030	456.594452	2178.535156	1055.968384	638.794617	2167.150635	1048.524170	554.472351	2267.980957	759.294373	761.492737	2315.457031	752.829407	741.989868	2305.285400	646.798584	733.895203	2247.001953	659.942871	758.124268	2149.693359	542.286011	730.239075	2053.476074	456.701294	754.014282	2070.099609	415.341187	731.329956	1972.139160	377.624237	707.508728	1955.209717	430.951904	739.134949	1760.405762	361.352173	698.545654	1707.941772	417.957184	641.332703	1765.051270	225.177017	588.697083
180	0.900000	2361.239746	977.182373	716.831177	2347.314209	985.576660	456.043915	2192.988525	1050.788208	638.732605	2181.324707	1043.987793	555.000854	2284.989502	755.710022	763.656250	2332.377197	749.708923	744.103577	2323.534912	643.001831	735.701477	2265.174072	655.370239	760.324097	2170.564453	537.010742	731.673401	2074.692383	453.237122	755.729004	2090.971436	411.512054	733.024963	1992.217285	375.258179	708.687561	1976.829468	428.885132	740.327087	1780.197632	363.072388	699.732178	1728.388794	419.346252	641.908936	1785.244019	226.092743	590.395142
181	0.905000	2375.652100	973.258240	716.593445	2363.093994	982.507446	455.911957	2207.470703	1045.968750	637.996094	2195.327637	1037.960693	554.455688	2301.431396	751.263855	764.840332	2348.570801	745.888000	745.655701	2341.912109	638.631348	737.383850	2283.304688	650.791016	762.636292	2192.162842	531.861755	733.089783	2096.171387	449.580200	757.390381	2112.035156	407.458405	734.469788	2012.561401	372.611969	709.899902	1996.893188	426.788544	742.143616	1801.276489	363.710358	700.103271	1749.296143	419.793396	642.236145	1804.731812	226.012238	591.893677
182	0.910000	2390.049805	968.742798	716.678040	2376.881592	978.259583	456.518494	2221.637451	1040.960083	637.874451	2209.128906	1033.277954	554.238892	2317.589111	746.675720	766.162231	2365.294678	742.717407	747.281738	2360.866455	634.661865	738.288879	2301.941406	645.217285	762.458252	2214.090576	526.383362	735.011475	2117.914551	445.672302	758.977173	2133.739746	403.518463	736.061523	2033.715820	369.734558	711.317993	2018.900146	423.847595	743.342712	1821.803345	363.335022	701.139526	1770.863037	420.135986	642.294800	1825.672852	225.830948	593.909424
183	0.915000	2404.279053	964.044800	716.642883	2390.849121	974.606567	456.910309	2235.162842	1035.957275	637.871155	2222.522949	1028.698120	553.941589	2334.592529	741.964722	766.858154	2382.734619	738.060303	747.276001	2379.492432	630.792969	740.839539	2320.295654	641.100769	764.970703	2236.316162	520.444702	738.340820	2139.924072	441.455231	760.468201	2154.487305	399.200775	737.679077	2054.874268	366.902893	712.713135	2040.930786	421.880981	744.874146	1843.372437	364.077728	702.120178	1792.729492	419.987122	642.845947	1846.915283	224.821396	596.458557
184	0.920000	2418.264648	959.683411	716.468079	2404.162109	970.892761	457.083527	2248.377197	1030.953613	637.580078	2235.224609	1024.455933	554.167114	2351.251953	737.214539	766.669006	2400.226318	734.071777	747.174927	2398.813965	626.951416	741.436462	2339.305420	635.894714	765.180420	2258.738525	514.308838	740.735718	2162.159912	437.166107	761.809082	2177.007324	395.673737	739.332703	2077.199951	364.667694	713.864319	2062.759521	418.738068	746.122803	1865.667114	364.032166	703.359375	1815.259888	419.436676	643.163757	1868.716797	223.422729	598.682373
185	0.925000	2431.868408	954.907532	715.968262	2416.758057	967.050964	458.072449	2261.360840	1025.703003	637.147339	2247.498779	1019.391296	553.101746	2367.671143	733.076477	767.625427	2417.772705	730.727478	746.964966	2418.114258	623.010925	741.738342	2358.020020	631.674988	767.348083	2281.435303	507.871033	742.788269	2185.195313	432.520813	762.963440	2199.300049	391.623871	739.636353	2099.465088	361.491974	713.769165	2085.577637	415.011780	747.548706	1887.802734	364.235260	705.059448	1838.072754	419.305603	643.795959	1891.336426	223.140198	601.369812
186	0.930000	2445.431641	950.181274	715.095459	2429.656982	962.829651	458.007080	2273.645752	1020.893738	637.019470	2259.862549	1014.612915	551.350952	2384.645752	729.834839	769.071960	2435.376465	728.002930	746.632568	2437.436768	621.123901	743.359924	2377.535645	627.142517	766.245911	2305.223145	502.399200	745.693298	2209.344727	430.347321	763.686523	2223.245361	388.977692	740.486023	2122.796875	358.894501	714.513428	2109.096680	412.324982	748.553894	1911.136230	363.457428	706.172668	1861.628418	417.255829	643.455139	1914.451904	221.354172	603.755432
187	0.935000	2458.598877	946.349304	714.348877	2442.549316	959.168335	457.869354	2285.883057	1015.703735	636.940430	2271.856445	1010.421509	550.685974	2401.814941	725.956299	767.974182	2453.040039	725.873718	746.164185	2457.476807	619.308411	742.936584	2397.311768	623.711670	766.012146	2328.629395	496.169678	747.216125	2233.573242	425.792206	764.018250	2247.011963	383.783234	739.214966	2146.386719	356.189026	715.009155	2133.408203	409.050537	749.517578	1934.807251	361.831329	707.404419	1885.025146	416.294373	644.455505	1938.111938	219.080811	606.184509
188	0.940000	2471.436035	941.883728	713.748779	2454.259766	954.572205	457.845490	2297.269775	1010.099548	636.971802	2283.925781	1005.927551	549.390198	2419.953125	723.745667	767.073303	2470.766846	724.315552	745.546387	2477.680664	619.180115	743.230713	2417.999512	621.864136	766.476013	2352.565186	489.538116	747.823181	2256.809082	421.874268	764.182190	2271.407959	381.371338	739.453125	2169.880371	352.997986	714.895630	2158.418701	406.057587	749.662415	1958.957886	360.785492	708.852844	1908.659302	414.404022	646.101440	1962.532471	217.205933	609.094482
189	0.945000	2484.156250	938.174561	712.918335	2466.477783	951.159363	457.462891	2308.771973	1004.844055	637.602356	2296.116455	1002.396606	549.025208	2438.903320	722.767395	767.820740	2488.559082	723.303833	744.765442	2497.664551	617.435242	740.986267	2438.114014	620.399658	765.740295	2376.608643	484.071625	748.288574	2282.849121	419.042450	765.049622	2295.740479	379.105957	739.481201	2194.251465	350.639465	714.456055	2182.643799	402.962616	750.327515	1983.273193	358.993469	709.722839	1932.527466	411.096100	646.568359	1987.130859	214.343689	611.405396
190	0.950000	2495.899658	933.823486	712.807556	2479.002197	946.954529	457.117432	2319.422363	999.125549	638.515137	2308.458740	999.264465	549.171753	2458.047363	721.820374	767.429382	2506.420166	722.814331	743.807983	2517.814941	616.399841	738.730469	2459.114746	619.616699	766.467407	2401.054932	479.245514	747.314941	2307.346191	415.540985	764.443481	2320.843750	375.775055	737.932312	2219.312256	348.584778	713.782959	2206.721436	399.044373	751.301575	2008.040283	356.878326	711.200012	1956.756104	408.430695	648.504883	2012.124023	212.196106	613.626770
191	0.955000	2508.932373	931.221252	712.863342	2492.380127	944.103149	456.533173	2330.724854	993.375549	639.346191	2321.351807	996.743347	550.270081	2477.106934	721.011475	766.510376	2524.352295	722.822510	742.660339	2538.087158	616.047363	736.476501	2480.100098	618.582336	766.344238	2425.128418	476.626617	747.065796	2332.216309	412.896301	764.943176	2344.670898	372.703918	737.219238	2243.930664	346.035645	714.181152	2231.935547	397.479706	751.836609	2033.280151	354.647980	713.267639	1980.430298	405.593140	649.936707	2037.936035	208.865234	615.354370
192	0.960000	2522.075684	929.503479	713.060730	2506.335205	942.714722	455.702087	2342.311035	988.936707	640.622742	2334.613037	995.588501	552.233032	2496.522949	719.565247	765.582825	2542.358398	723.304016	741.309021	2558.436035	616.351318	734.237549	2501.876953	617.697815	766.350159	2449.801758	474.880463	746.326172	2357.712158	410.807617	764.439209	2370.218018	370.622162	736.270569	2269.309814	344.552246	713.547974	2258.051025	395.051117	751.943665	2058.244873	352.245392	715.038818	2004.917114	401.403595	651.790344	2064.580811	205.886246	617.003601
193	0.965000	2534.151855	927.805725	713.375061	2520.467773	941.958557	455.070099	2355.240234	986.646545	641.685303	2348.085449	994.884888	553.527649	2516.287842	719.851379	766.035217	2560.441406	724.234497	739.740479	2578.816650	617.285156	732.026733	2524.240723	617.777405	765.591797	2473.504883	474.562225	746.311401	2383.158691	408.900818	764.302246	2395.867920	369.374054	735.761719	2294.042969	341.466431	713.882996	2282.550293	392.434875	752.997375	2083.687500	348.044739	715.904358	2029.011841	397.687164	653.230347	2090.587158	202.331726	618.656250
194	0.970000	2543.981689	925.263672	713.781494	2534.267822	941.691772	454.733917	2368.706299	987.030273	641.512085	2361.864990	994.450012	554.085388	2535.837891	719.680298	765.580444	2578.604004	725.589417	737.941223	2599.184082	618.822449	729.857239	2545.026611	617.407837	764.866943	2497.064697	475.933960	745.917480	2407.595215	407.770172	764.157227	2420.589355	368.006561	735.966858	2319.354492	339.409576	713.166626	2308.605469	390.133301	752.761353	2109.158691	344.738800	717.003418	2053.316162	392.338257	654.512512	2118.411865	198.648605	620.860840
195	0.975000	2556.480713	924.287720	714.786682	2547.894531	941.858398	454.365814	2382.439697	988.465759	640.460205	2375.681885	994.080933	554.097046	2555.188965	719.639709	764.627991	2596.849121	727.344421	735.897583	2619.493164	620.936584	727.742310	2567.870605	618.262756	764.167603	2520.302246	477.098572	746.721313	2433.633789	407.188141	763.949097	2446.341797	367.452789	735.015930	2344.775391	337.308197	713.849304	2333.072266	388.861938	753.677490	2135.272705	340.225922	718.012268	2077.852295	387.364441	656.442627	2146.011475	194.742126	622.245605
196	0.980000	2571.217041	925.039185	716.282715	2561.183105	941.969421	454.200562	2396.053467	990.357056	639.553833	2389.231445	994.628479	554.175293	2574.496826	720.710571	763.914001	2615.179443	729.475159	733.596130	2639.698975	623.601074	725.695007	2589.043701	620.197693	763.678528	2544.250488	480.156342	746.862000	2457.780762	406.849335	763.258423	2472.888428	368.406616	735.256104	2371.001465	336.251251	713.423218	2358.774902	386.852325	753.022217	2160.507324	335.902435	719.273376	2101.904785	381.558990	657.731445	2174.303711	190.297394	623.988586
197	0.985000	2581.352051	924.279358	717.368347	2574.877930	942.151184	453.891144	2409.878174	991.997070	637.682800	2402.829102	994.776794	553.711426	2593.781006	722.749939	763.513916	2633.238037	732.390930	731.955811	2659.756348	626.789429	723.728516	2609.301270	622.052246	763.202271	2566.880127	482.659210	746.197815	2482.805176	406.796265	763.110718	2496.163574	367.429840	734.073120	2396.551758	335.594513	715.100220	2383.046387	385.924347	753.566589	2186.127686	331.490906	720.604065	2126.401367	375.394165	659.309631	2202.423828	185.324036	625.533386
198	0.990000	2596.564941	926.139099	718.558105	2588.777100	942.412048	453.614960	2423.476318	992.780640	636.143555	2416.686279	995.509216	552.780579	2612.794189	725.039917	763.149048	2651.135254	734.972168	730.261719	2679.620605	630.475037	721.856079	2630.795654	624.651917	762.428711	2589.458740	485.670837	746.368835	2508.161621	408.336395	762.785217	2521.464111	367.063660	733.338562	2422.699951	334.818817	714.649902	2408.706787	384.955475	753.000122	2212.277588	326.652344	721.188965	2150.913086	368.904175	660.537292	2231.629395	180.908707	626.639648
199	0.995000	2607.085938	926.595764	719.249084	2602.938965	942.387390	453.901550	2436.636719	993.305786	634.193420	2430.409912	996.455322	551.253906	2631.305420	727.789063	762.088135	2668.649658	737.789551	727.843445	2699.246826	634.631531	720.090820	2651.078613	627.988953	762.377686	2613.300049	488.722717	745.936951	2532.856689	410.062469	761.802795	2547.618164	370.765350	733.766663	2447.837402	334.678253	715.056396	2433.382813	383.960785	753.502991	2238.161865	321.094025	722.272400	2175.429932	361.696960	661.400208	2261.148438	176.088196	627.983643
200	1.000000	2624.010254	929.448364	719.946228	2616.984863	942.606567	454.017761	2449.661865	993.832153	633.075378	2443.877930	996.352539	549.401917	2649.576904	731.349487	761.997559	2685.590576	741.537292	726.186340	2718.589600	639.232300	718.445862	2671.337891	632.320007	762.241028	2635.874756	491.833557	745.074097	2556.289063	410.893097	761.285583	2572.754150	371.607880	732.559143	2473.513184	333.864655	715.828247	2458.291016	383.751648	753.397217	2264.079834	315.761536	723.348145	2200.153809	354.193665	662.406250	2291.251221	170.981796	629.250305
201	1.005000	2639.538086	932.449829	720.520020	2630.902588	942.872009	454.184601	2462.459473	993.896057	632.296997	2457.588867	997.173157	547.382813	2667.515381	735.128723	761.851013	2702.865234	745.329956	724.806702	2737.604248	644.250793	716.934509	2691.477051	635.321655	761.493835	2658.643066	494.078461	743.663086	2579.929443	412.374817	760.313782	2597.269287	374.270508	732.942139	2500.000977	334.598969	716.028809	2483.226563	383.938324	752.645325	2290.526611	309.398132	723.372070	2224.820068	346.290314	663.282104	2321.780518	165.853043	630.248657
202	1.010000	2653.010010	935.702759	720.993774	2644.472412	943.314392	454.636078	2474.912842	994.282166	631.483643	2471.131592	998.576355	546.559631	2685.192383	739.207703	761.110168	2719.375000	750.529358	724.300720	2756.245605	649.660583	715.569763	2710.853760	640.453003	761.539124	2680.392334	496.721436	741.942688	2604.694824	415.606232	759.695740	2621.542725	377.546692	733.376282	2525.751953	334.452881	716.352356	2506.621582	382.570679	752.676941	2316.572998	303.326111	724.309753	2250.239990	337.781433	663.803406	2351.851807	160.282593	631.156006
203	1.015000	2663.593994	937.067200	721.914001	2658.803223	944.236145	455.116882	2486.918945	995.474060	631.052979	2484.761230	999.941895	546.028503	2701.876709	743.618225	760.194641	2735.416016	755.600403	722.697876	2774.468750	655.435120	714.364929	2729.900879	645.601807	761.167542	2702.719971	501.051758	741.827637	2627.550537	418.003632	759.007385	2645.954834	380.229889	732.322083	2550.512695	334.507782	717.108765	2531.722412	383.370972	752.428955	2343.613037	297.190002	724.657654	2275.433838	328.910492	664.109802	2382.942627	155.041046	632.244934
204	1.020000	2676.811035	939.995728	722.308167	2674.087402	945.572815	455.652252	2501.649170	997.386719	630.785706	2498.981689	1001.563049	545.107727	2718.277588	748.195374	758.989319	2750.801025	761.158813	722.367859	2792.228760	661.547913	713.333130	2748.211914	650.688477	760.639648	2723.722900	504.561829	740.135559	2650.072998	420.961914	758.412109	2668.192139	381.331696	728.374573	2576.308105	334.414185	717.058044	2555.844238	384.052063	752.940247	2369.806641	290.322876	725.146057	2301.124268	319.737457	664.221436	2414.642334	149.554932	633.007019
205	1.025000	2690.215576	943.262146	722.644653	2688.339355	946.831726	456.349762	2515.158936	999.513733	630.006409	2513.465332	1003.797852	544.331116	2734.643555	753.658630	759.839294	2766.129639	767.078003	722.390686	2809.480713	667.972351	712.487549	2766.796631	656.608398	760.502441	2744.448486	508.749146	739.193604	2672.823975	423.480042	757.004822	2691.210693	383.943085	726.133545	2602.057861	334.335510	716.663513	2579.418701	383.310211	752.244080	2397.123779	284.153503	725.292725	2326.368652	310.313293	664.708923	2446.606934	143.971069	633.836182
206	1.030000	2701.102783	944.543884	722.607361	2702.496826	948.354248	457.276520	2529.157959	1002.533447	629.864502	2527.884521	1007.004395	544.232422	2749.652344	758.255859	759.935059	2782.001221	773.231201	721.846375	2826.769531	675.021301	711.810913	2784.420654	662.552917	760.106079	2764.369873	514.667603	738.158691	2694.533691	426.851013	757.258057	2712.928223	385.206177	724.314148	2626.556152	334.732819	716.611633	2602.914795	383.548401	751.070496	2424.014404	276.852753	725.255310	2352.626953	300.586670	664.354248	2478.813477	139.202988	634.319275
207	1.035000	2714.960693	948.817627	722.792297	2717.877441	950.478149	457.873566	2543.247314	1005.214417	629.534119	2542.302246	1010.140259	543.542664	2765.366455	763.965088	759.967041	2796.692383	778.358337	721.308533	2843.347900	681.583252	711.174988	2801.326416	668.310608	759.481079	2783.630127	520.371521	736.670898	2717.810791	430.669403	757.091553	2736.453857	388.398804	723.866943	2650.960205	334.296631	716.273865	2626.292236	383.924164	751.288879	2450.879883	269.837738	725.323914	2379.288574	290.034271	664.452698	2511.999512	133.757721	635.462463
208	1.040000	2727.900391	951.050781	723.442078	2732.647217	952.780579	458.584045	2556.620361	1010.218262	630.487793	2556.769531	1012.525269	543.211365	2780.003418	769.297913	759.636841	2810.906982	784.656921	722.152100	2859.455322	688.381592	710.476257	2818.047119	674.044312	758.976074	2801.884521	527.075073	735.502808	2737.679199	432.952332	756.335327	2759.975098	391.152191	723.207031	2677.553711	333.978882	715.234131	2649.678467	382.628754	750.219421	2478.400879	262.814270	724.953918	2405.995361	279.616638	663.576660	2545.601807	129.044189	636.215149
209	1.045000	2740.554932	954.887085	723.878601	2747.234375	955.474915	459.388428	2571.777344	1012.368591	629.417358	2570.901611	1016.397034	542.928955	2794.977295	774.461853	760.569702	2826.245850	789.783997	721.240723	2876.116699	695.315857	710.373718	2834.620850	679.607361	758.447327	2818.916748	534.580139	735.413818	2759.546631	436.159882	755.434631	2783.550537	395.330780	725.002991	2702.839111	333.829834	715.198669	2671.349121	381.556183	749.471802	2506.447510	255.302979	724.384888	2433.113037	269.098236	663.058472	2579.210449	123.469406	637.310669
210	1.050000	2753.536621	958.735474	724.074219	2762.578613	958.830505	459.867340	2585.872314	1015.369934	629.194946	2585.481934	1019.566711	542.096130	2810.002686	778.842957	759.742676	2840.325928	796.306335	722.926941	2892.290771	701.847290	710.104309	2850.750977	685.374084	757.763550	2836.306885	540.889282	734.286987	2779.323242	439.662842	755.274719	2806.493408	400.823425	727.257446	2727.396240	334.850037	714.896545	2694.487061	381.903778	748.433899	2534.327881	247.749786	723.691284	2460.801025	258.517090	662.329224	2612.655762	118.877724	637.591675
211	1.055000	2767.430420	962.547485	724.181885	2777.053955	962.088928	460.556732	2599.674316	1019.845886	629.403137	2600.089355	1023.092468	541.740112	2823.976318	783.821777	760.397888	2854.697998	801.712341	722.256897	2907.903320	708.724121	709.855896	2866.437988	690.622681	757.088074	2852.883789	547.386169	733.295532	2798.591064	441.880707	754.858643	2828.193359	405.499908	729.485962	2751.343994	335.975800	715.653625	2716.037842	380.510254	747.928711	2561.760986	242.535553	723.293579	2488.277832	247.957657	661.703125	2646.264893	114.289879	638.273987
212	1.060000	2781.722900	966.649658	724.169006	2792.273193	965.960938	460.942108	2613.783936	1022.894531	628.778992	2614.635498	1026.559692	541.607910	2838.835449	788.719849	760.013062	2869.197266	806.932434	722.578247	2923.192383	714.721924	709.233887	2881.908936	696.347778	756.513062	2869.297852	553.215942	732.561096	2818.851807	444.992218	754.299805	2850.628906	410.743408	730.729553	2775.194824	337.097168	715.875854	2739.663818	380.508392	747.768433	2590.637695	234.315369	722.624451	2518.320313	236.283875	659.640808	2680.471191	110.385345	639.037292
213	1.065000	2795.550293	971.049194	724.137573	2806.525879	968.758911	461.652618	2628.367920	1026.523071	628.434204	2629.843506	1030.284668	541.074646	2853.164551	793.827576	760.096313	2883.450195	812.662842	722.780457	2937.993408	720.504944	708.918518	2897.411621	701.621582	755.978455	2885.026123	558.475952	731.878479	2838.411621	448.054779	753.643494	2871.911133	416.235474	732.020752	2799.348389	338.144928	715.114258	2760.944336	380.365021	747.506165	2619.437012	227.033585	721.559570	2547.774902	224.924484	657.225281	2715.012939	107.281929	639.418213
214	1.070000	2810.122559	975.550903	724.152954	2821.618408	972.665283	461.503876	2642.801758	1031.734741	628.645752	2644.261719	1034.399658	541.079529	2867.681885	799.355713	760.536926	2897.715332	818.292847	722.601318	2953.395752	726.708252	708.335693	2912.790039	707.249512	755.756409	2901.110840	563.389221	731.159729	2856.952881	451.177429	753.576172	2892.578857	420.403992	730.998474	2823.526367	339.083801	714.603394	2782.930420	379.730011	745.854126	2647.995117	219.642212	720.804077	2576.319336	214.215179	656.511902	2750.512451	103.604309	640.160217
215	1.075000	2824.515137	980.127441	724.023376	2836.206055	975.400452	461.997528	2657.027588	1035.317627	628.131897	2658.783203	1038.255737	540.898621	2882.661377	804.278992	759.832275	2911.800537	823.751831	722.643738	2968.218506	732.314819	707.330933	2928.426758	712.896484	755.309937	2916.383545	568.211731	730.495544	2874.357422	452.087830	752.729492	2911.657471	425.275299	731.783630	2846.737305	340.619965	715.539185	2804.556885	378.830627	745.713928	2676.896484	211.858521	719.231201	2606.699219	204.282654	654.031067	2786.170166	101.545570	640.414368
216	1.080000	2838.850098	984.836060	723.960693	2851.364990	979.234436	462.373413	2671.403320	1038.748413	627.519958	2674.047119	1042.406738	540.834351	2896.867188	808.728516	760.127075	2926.312500	828.637756	722.194214	2982.552979	737.291382	706.906738	2942.246338	717.538635	754.989563	2931.265381	572.219727	730.041077	2892.826416	456.027649	752.492737	2929.937012	429.513123	731.267029	2870.179443	341.286926	715.370789	2825.631348	378.485779	746.811401	2706.608887	205.254898	717.808716	2637.802490	192.885818	651.852051	2821.552246	98.951706	641.109924
217	1.085000	2853.539307	990.002563	723.989502	2866.158447	982.133484	462.845093	2686.024658	1044.012817	628.007385	2688.937256	1046.664307	540.722839	2911.082764	814.214233	759.948364	2940.616455	834.065857	721.966431	2996.938721	742.644165	706.463989	2957.235352	722.755554	754.677795	2945.323730	576.128601	729.635315	2910.442871	457.873749	752.123108	2948.913330	433.363312	731.632507	2893.528564	342.255371	715.409424	2847.579834	378.283875	746.580261	2736.507813	198.147537	716.241150	2668.017822	183.393372	650.576538	2857.019043	98.096901	641.056641
218	1.090000	2868.928955	994.352356	724.842773	2881.326660	985.477112	463.571960	2700.747070	1047.790405	628.040955	2703.574463	1051.061646	540.937805	2925.731934	818.951233	759.556885	2954.309082	838.890930	722.170715	3011.244873	747.854187	706.302856	2972.097168	727.898682	754.409607	2959.579590	580.200989	729.705200	2927.750977	460.133698	751.946228	2967.687500	436.867706	732.030457	2916.530273	343.751801	715.372681	2868.220459	376.814178	746.014709	2766.088135	193.353638	715.920898	2699.756836	173.257370	648.443237	2892.431152	96.877075	641.711853
219	1.095000	2883.057129	999.434326	724.866821	2896.697998	988.764404	464.104919	2715.301025	1051.318481	627.450317	2718.754883	1054.968140	541.191528	2939.839600	824.007324	760.281067	2968.848389	843.082642	721.097778	3025.550537	752.537292	705.999878	2986.004639	732.584412	754.260864	2972.591309	583.946533	729.915588	2944.507080	461.259491	751.884949	2985.589355	440.194336	731.372986	2939.130615	344.659119	715.334473	2889.645020	375.604279	745.384644	2796.608643	185.219040	714.482056	2731.454834	163.328201	646.796021	2928.056152	96.743690	641.710144
220	1.100000	2897.396729	1004.544617	724.741150	2911.335205	991.857422	464.941711	2730.040283	1056.725342	627.898376	2732.638428	1059.756958	541.600342	2954.272705	827.947815	759.063110	2982.806152	847.490601	721.205627	3038.892090	757.021484	705.360840	3000.036133	736.753601	753.960449	2985.080078	587.192139	730.178711	2961.095703	462.453583	752.092529	3003.680908	443.226349	731.599243	2962.062500	345.533173	715.415222	2910.865967	373.625427	744.897278	2826.969971	179.268982	714.511902	2763.592041	154.857498	645.634766	2963.375244	97.274139	641.285156
221	1.105000	2911.583252	1009.971191	724.997986	2926.992188	995.448914	465.275391	2745.103760	1061.665405	628.450684	2747.643311	1063.805664	541.558411	2968.057861	831.746643	759.289001	2996.867432	851.885925	721.722351	3052.609375	760.843811	705.285461	3013.361816	740.931580	753.690857	2998.157471	590.590576	730.428894	2977.713135	463.201019	752.228271	3021.293701	445.862579	732.049438	2984.666504	346.678650	715.591736	2931.604980	372.103973	745.001282	2857.657959	174.045151	714.037659	2796.434082	146.034149	644.009888	2998.642334	98.247353	641.470520
222	1.110000	2925.817627	1014.851013	725.338684	2941.727051	998.050415	465.915894	2759.722412	1065.098999	627.962891	2764.410645	1066.802124	542.198120	2981.937500	835.783569	759.501892	3011.249756	855.557739	721.353943	3066.037109	764.734680	705.151733	3027.266846	744.572327	753.491150	3010.061523	593.278381	730.477539	2995.120850	463.021698	752.266235	3038.713379	448.625031	732.466797	3006.740479	347.605042	715.606873	2953.319092	369.766022	742.891479	2889.182129	168.506012	712.026184	2828.821045	138.110001	643.513428	3033.292725	100.158638	640.634521
223	1.115000	2940.537842	1019.581543	725.774048	2956.923584	1001.640137	466.738098	2775.391602	1068.994141	627.731323	2779.207520	1070.921509	542.605957	2995.769287	839.251648	759.798767	3024.832520	859.372986	722.324463	3079.748047	767.848633	705.087769	3039.868652	747.608093	753.228088	3022.155518	596.171814	730.832458	3011.153320	463.635956	753.008728	3055.617920	451.142578	733.403748	3029.141357	348.578400	715.451416	2974.462891	367.979828	743.180786	2920.483398	162.609604	710.306702	2861.651855	130.605209	642.404419	3067.938965	103.078842	639.503845
224	1.120000	2954.951904	1023.668640	726.458435	2972.683594	1004.834900	467.439972	2789.871582	1074.038574	628.047119	2795.099365	1074.508423	542.646179	3009.293213	842.472351	760.082397	3038.483154	862.949646	722.947510	3092.820068	770.280823	705.280823	3053.435791	750.567688	753.206421	3033.904541	597.750916	730.853882	3027.287354	464.120361	754.176270	3072.453369	453.540710	734.197632	3051.005859	349.393433	715.695190	2995.137207	366.953033	744.408386	2951.754395	157.571030	707.756042	2894.094238	124.092178	642.080872	3101.289551	106.177124	638.887878
225	1.125000	2969.368164	1027.888794	727.045410	2987.550537	1007.799866	468.314636	2805.500977	1076.865112	627.614258	2810.344727	1078.327515	542.837219	3022.607422	845.106995	760.284668	3052.478516	865.358704	723.630127	3106.303711	772.611816	705.452698	3065.718750	752.421265	752.886658	3045.105713	599.297119	731.314148	3043.991455	463.016022	753.299133	3089.219482	455.525024	734.318542	3072.548096	350.361359	715.774902	3016.320557	364.597260	743.110779	2983.093506	155.084076	708.714661	2926.854980	117.664551	641.930054	3135.784912	111.462418	637.543030
226	1.130000	2984.004639	1031.724365	727.563660	3002.883789	1010.607422	468.926117	2820.747314	1080.724609	627.027710	2825.576416	1081.964600	542.786438	3036.113037	847.352661	760.250732	3066.810547	867.095459	724.620178	3119.409912	774.387268	705.726135	3078.176514	754.510742	752.724182	3056.621338	600.233154	731.407898	3060.478271	463.024506	753.752869	3106.112549	456.796478	734.595032	3094.444092	351.569763	715.557983	3037.142822	362.748688	743.201416	3013.586426	152.722214	709.960083	2959.454102	113.279762	641.333740	3167.921631	116.160294	635.866699
227	1.135000	2998.416992	1035.471069	728.306763	3018.825928	1013.112488	468.823395	2835.885498	1084.165283	627.083862	2841.127686	1085.141968	543.171692	3049.052979	848.804688	760.237732	3080.486572	868.980530	725.432251	3132.910400	776.288940	706.994446	3089.741943	755.460693	752.082581	3067.273926	600.085938	731.336060	3076.529541	462.264282	754.820984	3122.938232	457.919983	733.798157	3115.056396	352.981171	715.803528	3057.672363	361.742767	743.613281	3044.619873	149.849411	709.076111	2991.995605	108.136269	641.815796	3199.981689	121.461159	634.104919
228	1.140000	3011.862549	1038.538940	728.117981	3033.110352	1015.340454	469.332703	2851.504883	1086.605713	626.212830	2856.491943	1088.289185	542.914978	3062.182129	849.939148	760.880432	3094.619141	870.479126	725.812134	3144.920654	776.434937	707.536072	3101.083252	756.302490	751.511841	3077.827148	599.885193	731.489563	3093.450928	462.131226	754.768921	3139.701172	459.483429	733.693787	3136.261475	353.900574	715.913696	3078.796875	360.586761	743.723694	3073.489502	149.536407	709.807617	3024.102051	104.916206	641.178772	3230.470215	127.590668	632.932007
229	1.145000	3026.422363	1041.245850	728.362854	3048.045410	1017.797974	469.847900	2865.988770	1091.111450	626.704407	2871.868164	1091.518311	542.750610	3074.970459	850.451904	760.835693	3108.430420	870.366699	726.601318	3157.504395	776.556030	708.488892	3112.453857	756.599792	751.625488	3089.362793	600.286316	731.771240	3110.022217	461.626709	754.082153	3156.252686	460.664398	733.545105	3156.454102	355.584503	715.675049	3099.017822	360.056152	744.081848	3105.138672	147.698242	709.045227	3054.722168	101.469574	642.756531	3260.770264	133.889984	631.480286
230	1.150000	3040.773438	1043.933594	728.690430	3063.350830	1020.498352	470.266418	2881.859863	1092.320679	625.274353	2887.168457	1093.895508	542.897217	3087.422607	851.046143	761.846741	3121.404053	871.269531	728.589966	3169.591064	775.437134	709.778320	3123.250732	756.309998	751.992371	3100.435303	599.722351	731.733154	3126.973633	461.391418	754.188599	3172.912354	462.992401	733.634705	3177.285400	357.205261	715.549744	3119.694580	359.784698	744.039063	3133.875000	148.534546	710.218140	3085.834229	99.369232	642.373779	3289.307617	140.505569	629.705872
231	1.155000	3055.407471	1046.188843	728.921936	3078.497070	1022.494751	470.580627	2896.436523	1096.273560	625.840454	2902.105957	1096.061157	542.526245	3099.589600	851.061157	762.943481	3134.417236	870.577271	730.469299	3181.089600	774.244751	710.998291	3134.001465	755.140503	752.662903	3111.634033	599.178589	731.597595	3143.233887	462.291229	754.781311	3189.198975	464.714111	733.590698	3197.278320	359.107697	715.680664	3139.889160	359.835022	744.422974	3162.537598	148.712158	711.027832	3115.524902	97.757378	643.262451	3316.648193	146.966843	627.901428
232	1.160000	3069.939453	1048.211426	728.812683	3093.327881	1024.624634	470.857544	2911.592529	1097.223389	624.803101	2917.478027	1098.118042	542.192017	3111.751465	850.870972	764.413025	3147.807861	868.527039	730.985596	3192.684326	772.384583	712.972595	3144.550293	754.291992	753.540466	3123.520996	598.779114	731.640320	3159.812256	462.616608	755.282288	3205.646240	467.049622	733.782288	3217.187256	361.747223	715.685486	3159.484619	360.060089	744.811096	3190.152588	150.041779	711.927734	3144.422607	96.343613	644.640930	3343.109863	153.930817	626.699585
233	1.165000	3084.338135	1049.645020	728.862610	3108.358154	1026.920898	471.033264	2927.015381	1101.806519	625.672424	2934.418701	1101.357788	542.234009	3124.005371	850.530457	765.378845	3160.404053	867.579712	732.372864	3203.978027	770.214294	714.911560	3154.842285	753.156006	755.337891	3135.500732	598.493042	731.039795	3176.056885	463.139130	754.702881	3221.416748	468.866577	733.122681	3235.993164	363.573608	715.755859	3179.054688	361.034363	744.895386	3217.152344	150.692596	712.473694	3171.428223	95.907150	647.172607	3367.940918	160.298889	625.369446
234	1.170000	3098.624512	1050.875488	729.025024	3123.441895	1028.608887	471.579437	2941.068359	1102.051758	624.758972	2947.963867	1101.820679	541.688110	3135.971191	849.328186	765.898315	3172.491455	866.754822	734.166687	3215.401367	767.669861	716.725525	3165.647705	751.666748	757.936523	3147.843018	598.845337	730.179688	3192.407471	464.550781	754.058594	3237.406738	471.181793	732.791870	3255.003174	365.956238	715.396606	3198.093506	361.968689	744.747314	3242.062012	152.354462	713.499939	3198.565186	95.870300	648.158020	3392.380859	166.164673	624.491760
235	1.175000	3113.060791	1051.597900	728.937378	3138.172119	1029.939575	471.991638	2955.313721	1104.045410	624.976318	2962.727051	1103.088257	541.786682	3147.803711	848.038452	767.544128	3184.356201	865.071777	735.902588	3226.225342	764.818176	718.359680	3176.461914	749.825317	760.036743	3159.812500	598.472717	729.438171	3208.584717	465.324188	753.261841	3253.192139	472.923737	731.862183	3273.241943	368.478149	714.957947	3216.574951	362.971405	744.635132	3266.665771	153.024323	714.091064	3223.283936	96.017723	650.712646	3415.190186	171.658325	623.478516
236	1.180000	3127.223145	1051.956421	729.053284	3153.255371	1030.981201	472.006622	2970.073242	1105.045898	624.723633	2977.455566	1103.439941	541.482178	3160.059082	846.445129	768.849426	3197.091309	862.536499	736.959351	3236.165771	761.862793	720.932251	3187.287109	748.215759	761.954346	3172.195801	598.074951	729.305847	3224.589844	465.732635	751.596680	3268.751953	474.537506	729.981079	3291.201660	370.149414	714.596985	3234.925293	363.969482	744.773560	3290.397217	155.807327	715.641724	3246.915771	97.063675	652.308899	3436.821045	176.539185	622.716614
237	1.185000	3141.489502	1051.820557	729.402954	3168.273193	1031.473633	472.546143	2984.243408	1105.269653	625.282471	2991.741211	1104.023315	541.447266	3172.236572	844.835144	769.781982	3209.645020	859.887390	737.854187	3247.604004	758.616638	723.908264	3198.620605	745.983887	764.657227	3185.191895	597.114136	729.088806	3241.049805	466.921844	750.765137	3284.808350	475.981354	728.932922	3309.342529	372.351837	713.591492	3253.470215	364.935699	744.347168	3313.037354	157.281265	715.616516	3269.845459	96.175224	653.538086	3457.689941	180.243073	621.877380
238	1.190000	3155.701660	1051.233154	729.547791	3182.793457	1031.719482	473.350525	2998.556152	1105.994751	625.541260	3006.123535	1105.128784	541.883179	3184.134033	842.980591	771.682678	3221.753174	857.502380	739.539124	3258.986328	755.747925	726.102905	3210.080566	743.893127	766.836182	3197.891602	595.679260	729.204346	3257.347656	467.956390	750.186646	3300.967529	477.815033	727.408630	3327.296143	374.472260	712.271606	3271.861816	366.141968	743.421936	3333.621826	158.593506	715.632568	3291.061279	97.190262	655.342529	3477.738037	183.703033	619.885376
239	1.195000	3169.435791	1050.234619	730.170532	3197.626953	1032.181641	473.694763	3012.450928	1106.617310	626.134155	3020.390381	1104.808105	542.196533	3196.759033	840.811401	773.060974	3234.619385	854.729431	740.818176	3271.075684	752.557007	727.858093	3221.777100	741.341492	768.813904	3211.548828	594.188477	728.462708	3274.324707	468.470673	749.752563	3317.287109	478.380371	724.841553	3344.660645	375.899323	710.645874	3289.683838	366.978027	743.189636	3353.806885	160.224045	715.808777	3311.519287	97.425301	655.639282	3496.090088	185.629166	619.302490
240	1.200000	3183.456299	1049.120972	730.415222	3211.895508	1031.789429	474.263855	3026.425781	1105.629395	626.658569	3034.594971	1104.490845	542.360413	3209.377197	838.292297	775.394226	3247.563721	852.078491	743.398865	3283.312256	749.725037	729.779297	3233.675537	738.529907	770.463440	3225.097656	592.250183	727.661316	3291.152832	468.894562	748.171814	3333.574707	478.866730	721.981506	3361.554199	376.559509	709.081970	3307.268311	367.323822	742.611084	3371.937744	160.140793	715.149963	3330.009277	97.020111	655.616638	3514.167236	187.291977	618.197144
241	1.205000	3196.888672	1047.376465	730.988037	3226.481934	1031.197754	474.739960	3040.342285	1104.967773	627.386963	3048.339355	1104.365356	542.833618	3222.292969	835.318665	777.361389	3260.558350	849.234497	745.494446	3295.936523	746.894592	731.551758	3246.439453	735.657898	771.903870	3239.161865	590.484070	726.891785	3307.305664	468.992432	746.825745	3349.666992	479.559692	721.141541	3378.853271	376.784760	707.244751	3324.076660	367.630676	741.989014	3388.645508	161.316620	715.041626	3347.945068	96.366150	654.448608	3530.739258	188.963165	617.344421
242	1.210000	3210.447754	1045.200806	731.490662	3240.917725	1030.660889	475.605316	3054.162598	1104.018188	627.411865	3062.294678	1103.456421	543.248779	3235.545898	831.866699	778.059448	3273.656250	846.287781	746.420776	3309.348877	744.408813	732.284790	3259.883789	732.568787	772.464355	3253.546631	589.013184	726.089417	3323.859619	468.837982	747.256958	3365.444824	479.090881	720.118408	3395.007568	376.674500	705.654724	3340.653076	367.395813	741.461060	3404.659180	159.862732	712.963867	3364.322998	96.361328	653.259216	3546.186279	189.602158	616.221252
243	1.215000	3224.163086	1042.873291	731.940735	3255.103027	1029.429810	476.397003	3068.052979	1102.136108	627.970276	3076.127197	1102.407593	543.668335	3248.800293	828.363525	779.095825	3287.423828	843.843811	748.797119	3324.554199	742.869751	733.719421	3273.636230	729.471069	772.845703	3268.466553	588.059143	725.564087	3339.783203	467.256836	745.590698	3380.781494	478.387299	720.405334	3409.909424	375.531677	705.029602	3356.545898	366.503540	740.760071	3419.432617	158.158463	711.197876	3378.729248	95.206932	651.593018	3560.685791	190.127228	615.934814
244	1.220000	3237.246338	1040.135986	732.686584	3269.232422	1027.973877	477.129700	3081.637207	1100.114990	628.822815	3089.650146	1101.495728	544.241882	3261.864502	825.795410	779.693726	3300.611572	842.063721	749.791992	3339.611328	741.739990	734.628479	3288.875977	727.396545	772.919006	3283.746338	587.461731	725.393616	3354.984131	465.534363	744.945007	3396.070557	476.598206	718.781555	3423.500732	373.641113	704.502991	3370.927979	364.495880	740.477600	3432.983398	156.795166	710.370422	3392.569336	93.754486	649.326965	3574.139404	189.530197	614.775818
245	1.225000	3250.431152	1037.273315	733.673523	3283.525635	1026.515625	477.725342	3095.017822	1097.743408	629.269714	3103.617188	1099.606689	544.996155	3275.097656	823.405518	780.337585	3314.306885	840.864868	751.944885	3355.302246	741.701843	736.758972	3304.385986	725.525330	772.849365	3299.906738	586.328186	725.353149	3368.881836	464.470123	745.824890	3410.665527	474.550354	718.961914	3438.800537	371.506927	703.816650	3384.618164	363.066071	739.583801	3445.557129	154.883591	709.043518	3404.943848	91.955551	647.388428	3587.276855	187.344513	613.933594
246	1.230000	3263.873047	1034.510986	734.549194	3297.098633	1024.450195	478.647034	3108.799805	1094.975464	630.022705	3117.188232	1097.405884	545.398926	3288.800049	820.952942	780.526978	3327.558594	839.918823	752.020813	3371.220215	741.581726	736.543884	3319.666016	725.180847	773.252075	3316.602783	584.729187	725.033203	3382.990967	461.781677	745.560242	3424.754639	471.857483	719.129333	3450.733643	368.749939	704.168274	3397.417236	360.332153	738.762085	3456.928711	151.784729	707.640320	3416.277100	90.216858	645.180420	3598.742676	184.514755	612.576843
247	1.235000	3276.801758	1031.168335	735.784607	3311.568359	1022.502441	479.719727	3122.213867	1091.897949	630.168152	3131.953857	1096.278320	545.117737	3303.003418	819.827026	781.053040	3342.177246	839.301086	753.903748	3386.944580	742.130188	737.350708	3335.782471	723.159851	772.038330	3333.892822	583.428162	725.001099	3396.448975	458.642731	744.190247	3438.104492	469.131409	720.440552	3463.436768	365.298096	703.854919	3409.462891	357.507568	737.984314	3467.955078	149.213943	706.774170	3426.927979	87.719994	643.679016	3609.861572	180.968124	611.442627
248	1.240000	3289.811279	1028.010864	737.032410	3325.050049	1020.364441	480.669647	3135.802979	1088.848511	630.619812	3145.430664	1093.823120	545.755798	3317.643799	818.455322	779.880676	3357.061768	838.458618	753.006226	3402.947510	741.421082	736.608643	3351.104004	722.705383	771.023682	3351.518311	582.367920	725.310120	3409.185303	455.545654	744.512390	3452.015869	464.823395	719.748840	3475.746582	361.670074	703.972534	3421.325928	353.684601	737.175171	3478.255371	145.982346	704.994690	3436.242432	84.884941	642.056091	3619.814941	176.879929	610.612549
249	1.245000	3302.952148	1024.707275	738.295898	3339.154297	1018.012207	481.749817	3149.199219	1085.003052	631.131348	3159.302246	1090.141968	546.209900	3332.574951	816.851013	779.842102	3372.305420	837.856384	754.284058	3419.272461	741.750427	736.375122	3366.847412	721.565735	769.337097	3368.800781	580.952271	725.388733	3421.927734	452.093689	744.532410	3465.469482	461.418732	720.010254	3487.820557	357.690460	704.001709	3432.666504	350.356964	736.171204	3487.252197	141.848785	703.502075	3444.739746	81.458847	639.972107	3629.393555	172.213150	608.535706
250	1.250000	3316.479980	1021.641724	739.491211	3353.105469	1015.310425	482.571808	3162.267822	1081.989258	631.078796	3172.795654	1086.987549	546.628357	3347.166748	816.226990	779.331665	3386.906494	837.130005	755.209656	3434.806641	741.386536	735.776245	3382.617920	720.413086	767.434021	3386.397217	579.705200	725.889893	3434.480713	448.332855	744.716309	3478.576904	456.871399	720.670593	3499.289795	353.341827	703.711609	3444.356445	346.539307	735.831177	3496.224609	136.372162	701.004517	3452.935303	78.020973	638.880005	3638.122803	167.024902	607.821655
251	1.255000	3329.557373	1018.179016	741.076294	3366.747803	1012.438599	483.516113	3176.019775	1076.881714	631.533813	3186.532715	1083.266602	546.962708	3362.538574	813.761475	778.603394	3402.223877	835.777405	754.861511	3451.532959	740.135620	735.014954	3398.174316	719.660950	766.101685	3402.781738	577.266724	726.925537	3447.596680	444.587860	744.770020	3491.402832	452.093964	720.644897	3510.872559	347.921387	703.076965	3455.350098	342.306396	734.828796	3503.717285	132.856308	699.902771	3460.508545	74.512680	636.081543	3647.022705	160.998795	606.867126
252	1.260000	3342.939941	1014.894775	742.376526	3380.376953	1009.343140	484.929993	3189.061279	1071.278687	632.160217	3199.993652	1079.686523	547.439636	3377.495605	812.434875	777.725952	3418.518799	833.172302	752.909790	3466.962646	740.253784	735.389587	3414.058838	717.126404	764.979248	3418.237549	574.182434	727.574585	3460.144043	440.460083	743.830017	3504.260986	447.780029	721.434326	3521.934814	343.076233	702.910156	3466.394531	338.523712	734.459229	3511.782471	128.471329	698.896240	3467.387207	71.297821	634.316345	3654.871582	154.923508	605.411255
253	1.265000	3356.887451	1011.537964	743.596375	3394.427490	1006.373962	485.567444	3202.536377	1066.951172	631.953796	3213.435547	1074.819702	547.671326	3392.953613	810.088013	776.814575	3434.484619	830.899353	751.739929	3483.134521	737.553162	734.190552	3430.065918	715.124817	763.979919	3432.873535	570.729431	728.065979	3472.801025	436.270630	744.187195	3516.506592	442.481964	720.972656	3532.965332	337.973297	702.128967	3476.976807	333.798920	733.773865	3518.903320	124.475601	697.465393	3472.443115	70.081337	632.318848	3661.823730	147.813599	604.387390
254	1.270000	3370.714600	1008.173401	744.723389	3407.672119	1002.750610	486.492615	3215.956055	1062.491455	631.931519	3227.017822	1070.110718	547.900208	3408.560303	807.308167	775.677856	3449.691895	829.030273	751.821045	3498.791748	735.359070	733.219543	3444.934326	713.412292	762.816833	3447.054688	566.220886	728.148132	3485.031250	431.505463	743.596558	3528.927246	437.679810	721.092712	3543.229980	332.534332	701.641785	3487.274658	329.148743	733.390503	3523.149414	124.057411	697.281738	3476.174316	71.332497	630.773926	3668.040283	138.926132	602.776672
255	1.275000	3384.372803	1004.656799	745.937012	3421.495850	999.208862	487.265808	3229.440430	1055.083008	633.076782	3240.951172	1065.717529	548.570007	3424.038574	803.609497	774.738770	3465.700684	825.804199	751.141357	3513.428711	732.664673	732.036865	3459.998779	709.434753	759.874512	3460.621826	561.840210	728.326416	3497.107910	426.710480	742.801453	3541.300537	432.478333	721.061829	3553.892822	327.758423	702.085632	3498.167725	325.145233	733.562195	3528.956055	121.153694	695.775757	3481.066650	71.594475	629.230652	3674.847412	130.442902	601.608032
256	1.280000	3398.760010	1001.075745	746.926453	3435.020264	995.314697	487.969177	3242.566650	1049.830322	633.228088	3253.994873	1060.183472	549.302185	3438.716553	799.938477	773.805420	3481.075439	821.334778	749.801392	3528.492188	728.918152	730.627991	3474.978271	706.277222	759.168945	3473.275146	557.175354	727.657349	3509.620605	422.372223	743.020142	3553.806885	426.960907	719.664612	3565.097656	322.008392	700.597900	3509.200684	320.245148	732.343567	3535.712891	117.614952	694.904236	3485.862549	72.710175	627.462830	3681.098389	119.986618	599.853027
257	1.285000	3412.260986	997.178345	747.591492	3448.513428	991.276855	488.349335	3255.420898	1044.587036	633.470337	3267.016113	1055.038208	549.911926	3453.253174	796.069702	773.994812	3493.549561	818.181519	751.214355	3542.895996	724.612854	728.868530	3489.734375	702.171265	759.209656	3485.624023	551.703125	726.965088	3521.681152	417.885284	742.592041	3566.876953	421.475830	718.085083	3576.175781	317.115753	699.003235	3520.420410	315.599976	730.120361	3542.196289	115.585213	694.701050	3490.245850	74.002396	626.730042	3687.720459	110.702065	597.526733
258	1.290000	3426.142334	993.353638	747.832092	3461.755615	987.035828	488.655151	3267.804443	1037.925537	633.555115	3280.208008	1049.427002	549.787109	3468.358154	790.872681	774.336243	3507.761230	814.072266	751.193298	3556.363281	720.196106	728.591980	3504.220459	697.381897	759.572693	3497.695068	547.056091	726.080994	3534.228760	414.090668	742.208069	3579.628906	417.116333	718.191772	3587.878174	312.548309	697.056213	3531.889160	311.298889	728.577637	3549.447754	113.899239	692.610962	3494.797363	75.690140	625.003601	3694.071777	101.129326	595.069153
259	1.295000	3439.158691	989.116150	748.087524	3475.094238	982.696289	488.867035	3279.625977	1032.822388	633.782959	3292.681641	1043.283081	550.572571	3482.995850	786.469177	775.905518	3521.311279	808.821106	751.077576	3569.613525	714.799683	727.662048	3518.805176	692.652893	761.143860	3509.597412	543.243958	725.062744	3548.353760	409.914825	739.900818	3593.130371	413.265411	718.472717	3600.035645	308.801056	696.385193	3543.242188	308.727722	727.263062	3555.576904	113.064301	690.990967	3499.099609	78.053627	624.101990	3699.732422	92.143898	592.061218
260	1.300000	3451.242432	984.559875	747.987610	3488.068848	978.086548	489.046997	3290.395508	1028.253052	633.464050	3305.031006	1037.183350	551.019775	3497.406738	783.114380	777.547974	3535.512207	804.725403	750.711243	3583.063965	710.082092	728.202332	3533.262695	688.893921	763.626343	3521.869385	539.682251	725.280273	3563.047363	408.889526	739.370605	3607.989746	411.502472	716.636780	3612.234375	306.511566	694.910889	3555.670166	306.819946	724.719238	3562.505127	112.257454	688.938232	3502.784424	80.900597	623.152466	3704.446289	84.773712	589.232056
261	1.305000	3462.629883	980.054260	746.860657	3500.597412	973.239441	489.380249	3301.958008	1021.099365	634.786194	3316.771484	1032.223633	551.052734	3510.549561	782.886169	778.830933	3548.611572	803.010071	751.060242	3596.057129	707.864746	732.696045	3547.853760	687.319519	765.478821	3534.635498	537.211487	725.307922	3578.712158	409.284485	738.650818	3623.109375	410.766113	714.690918	3625.163818	306.173157	693.141113	3568.976563	308.172638	725.059143	3568.012695	112.638313	687.072021	3506.193604	83.239464	622.839111	3708.885986	77.150673	587.499268
262	1.310000	3474.278320	975.714539	746.579895	3512.793945	968.574341	489.833344	3312.859619	1016.626587	635.355591	3327.603516	1026.786499	550.746216	3523.746582	783.543701	779.423096	3561.847168	803.214661	751.201965	3610.894531	708.268677	735.281982	3562.511719	687.297607	766.721558	3548.386475	536.174194	725.572266	3594.207520	410.552368	739.090515	3637.849854	410.842224	712.990723	3636.648926	306.133148	691.383911	3582.531006	309.088104	726.053406	3572.297363	113.763611	685.666382	3508.240967	84.550949	621.983948	3710.707031	70.854073	582.853333
263	1.315000	3485.986328	971.227600	746.291565	3524.466064	963.942505	489.966522	3323.909912	1012.620972	636.464417	3336.943848	1019.495422	550.608154	3536.532471	783.847229	779.750732	3575.558594	804.287170	751.556580	3626.509766	709.407654	737.584717	3577.170654	688.196106	767.374817	3563.378662	536.247314	726.386963	3609.745605	411.217499	737.788940	3652.560303	410.086243	710.511536	3648.111084	305.707367	688.686584	3595.396240	309.692352	724.997803	3574.502197	114.169037	684.424133	3509.947998	85.977715	620.896362	3712.134521	68.170273	579.702271
264	1.320000	3498.321289	966.747681	746.143616	3535.958740	959.719666	490.180878	3335.022217	1008.513855	636.603210	3347.760498	1014.200806	550.612732	3550.445313	783.308289	778.580627	3589.269531	804.601501	752.122437	3642.589111	712.250793	737.650085	3591.764160	689.382935	767.458923	3580.343750	536.898010	726.796509	3625.017578	410.904755	737.763794	3666.712402	409.753571	708.372437	3658.721436	305.010986	686.108093	3607.491455	310.376617	724.853271	3576.536133	113.909462	681.224487	3510.664795	86.458672	620.085999	3713.403320	66.347923	579.642334
265	1.325000	3509.483887	962.457886	746.130737	3547.520508	955.689087	490.286774	3346.341309	1004.949219	636.850037	3358.940186	1007.910461	549.904602	3564.304199	781.931824	776.802185	3603.157227	805.461243	752.603943	3657.680176	713.393677	735.618408	3606.226318	690.225891	766.994202	3598.397705	538.174927	727.723022	3638.790283	410.932861	736.737488	3678.692871	408.868896	706.366943	3667.612061	303.805817	683.134644	3617.702393	310.331177	723.598083	3577.920410	114.901932	681.142517	3511.572021	87.237869	619.204163	3714.281982	65.487152	579.885620
266	1.330000	3519.563232	958.548584	746.454590	3558.947266	952.130371	489.865448	3358.203369	1002.480347	635.681213	3369.838135	1002.557373	548.322083	3578.105225	781.393982	776.401306	3616.287109	805.327637	752.031006	3671.592285	713.533875	732.387329	3620.490723	690.092896	766.000854	3617.302246	539.244446	728.977539	3650.583740	409.887604	735.294922	3690.725342	406.051666	703.403198	3675.342285	303.055542	681.511169	3626.838379	310.812042	722.396484	3578.759766	115.915985	681.127563	3512.489014	87.960709	618.991028	3714.515381	64.553635	579.021057
[truncated: 81 more columns]
