# Supplementary material for: Biomechanics of running: A special reference to the comparisons of wearing boots and running shoes
Source: PLoS One. 2022 Jun 24;17(6):e0270496. doi: 10.1371/journal.pone.0270496 (PMC9231798; doi:10.1371/journal.pone.0270496)
Supplement: S1 File — The file contains experimental markers and force data (TRC and MOT), OpenSim model (OSIM), setup (XML), and output (STO) files for 17 participants, 2 conditions (boot\shoe), and 4 trials which are stored in separate folders. (ZIP) [file pone.0270496.s001.zip › DataSet/s02/boot/T3/results/s02_boot_T3_inverse_dynamics.sto]

Inverse Dynamics Generalized Forces
version=1
nRows=267
nColumns=26
inDegrees=no
endheader
time	pelvis_tilt_moment	pelvis_list_moment	pelvis_rotation_moment	pelvis_tx_force	pelvis_ty_force	pelvis_tz_force	hip_flexion_r_moment	hip_adduction_r_moment	hip_rotation_r_moment	hip_flexion_l_moment	hip_adduction_l_moment	hip_rotation_l_moment	lumbar_extension_moment	lumbar_bending_moment	lumbar_rotation_moment	knee_angle_r_moment	knee_angle_l_moment	knee_add_r_moment	knee_rot_r_moment	knee_add_l_moment	knee_rot_l_moment	ankle_angle_r_moment	ankle_angle_l_moment	subtalar_angle_r_moment	subtalar_angle_l_moment
      0.00000000	    -62.56966387	      3.94010127	      4.67149386	     17.50663148	    784.75474090	      8.36607248	    -28.05261559	     -3.53308732	      1.24180404	     16.95980567	     -7.37102153	      0.14331492	     20.99811264	      7.29611837	      0.75327134	     11.36319233	     -4.45719399	     -3.20031575	      0.77648056	     -4.18058246	     -0.21721313	      0.80585333	      1.56848508	     -0.45205514	     -0.56769463
      0.00500000	    -37.29159462	     13.22259994	     18.62665439	     45.74822302	    440.13750888	    -26.23743566	     24.28909730	     -5.63402718	     -0.86199677	    -27.04122872	      1.93972601	      0.69228210	      1.97688928	     19.51625502	     19.75715193	     -4.61020672	     17.19993762	     -1.85176633	     -0.51177808	     -0.26963962	      0.94077925	      1.32912198	     -0.05276527	     -0.46448368	     -0.52654371
      0.01000000	    -17.08464454	     21.62109160	     26.19407171	     67.91846478	    151.49200620	    -44.06618210	     67.99432489	     -5.73293475	     -2.95873740	    -62.96605430	     11.23797582	      1.22407489	    -14.38647194	     30.63322731	     32.62330593	    -18.38800600	     35.19956890	     -0.03836570	     -1.66932132	      3.49806648	      1.96553626	      1.93950326	     -1.43731604	     -0.47118761	     -0.40892829
      0.01500000	     -5.68597827	     28.96619157	     26.14925877	     77.09936734	    -44.92668737	    -39.60161970	     96.60118229	     -4.08882631	     -4.69233627	    -86.29958729	     18.23459895	      1.64241878	    -25.71374438	     39.30293152	     36.10047675	    -28.20398390	     47.24166891	      1.84645588	     -2.54445624	      6.26611542	      2.72060405	      2.59335249	     -2.33435807	     -0.50306956	     -0.25634683
      0.02000000	     -3.04689036	     34.44674840	     20.63462914	     67.84062716	   -141.00876408	    -19.83740006	    108.08545125	     -1.23832800	     -5.83701809	    -96.98213642	     21.27850304	      1.86201278	    -30.02828701	     43.57140209	     31.23072770	    -33.32957332	     53.12025837	      3.45172627	     -3.05916536	      7.48220023	      3.16488517	      3.19269318	     -2.68679111	     -0.56643575	     -0.12243602
      0.02500000	     -6.74636880	     37.33475847	     14.08426636	     35.99086036	   -150.83539239	      3.90603916	    104.49068873	      1.27302458	     -6.18816283	    -98.17034794	     19.30620494	      1.90462412	    -26.95741038	     42.52249971	     22.03411571	    -34.25316216	     54.15039593	      4.19658204	     -3.20356389	      6.83333656	      3.37001755	      3.64358828	     -2.61018236	     -0.66308741	     -0.04324188
      0.03000000	    -13.54808650	     36.86894479	     10.25058595	    -16.09262436	   -101.38489104	     22.02407642	     91.14010647	      1.38710615	     -5.62414547	    -94.01454060	     12.29018285	      1.89585044	    -18.72093176	     36.57734004	     12.56007176	    -32.52866614	     52.16230299	      3.48605791	     -3.04723889	      4.40501631	      3.46306302	      3.90232571	     -2.30726730	     -0.79321232	     -0.01216176
      0.03500000	    -20.57954690	     32.21688883	     10.20463842	    -76.06063877	    -25.07428473	     29.81482105	     74.88380306	     -2.02010962	     -4.28665315	    -88.10709988	      1.90879124	      1.98319751	     -9.40172484	     26.92143521	      5.09342051	    -30.07954766	     48.79602043	      1.23933592	     -2.72963583	      0.89936225	      3.54525938	      3.97138844	     -1.98160649	     -0.94221342	      0.01770009
      0.04000000	    -26.02378996	     23.70366295	     12.45378982	   -126.06434149	     46.65984923	     29.74840053	     61.71571707	     -8.32203634	     -2.61969316	    -83.05722010	     -8.74836994	      2.24771715	     -2.81227484	     15.63507470	     -0.05962192	    -28.34095074	     45.31841987	     -1.90136635	     -2.40685700	     -2.52962123	      3.65726805	      3.88488085	     -1.78864403	     -1.07886155	      0.10325288
      0.04500000	    -28.80138583	     13.39403008	     14.71135394	   -150.90648944	     89.72665245	     30.54147636	     55.21864486	    -15.85811441	     -1.13358157	    -80.42525432	    -16.55736501	      2.64729260	     -0.83472317	      5.60268044	     -3.77683531	    -27.89299231	     42.65933261	     -5.01080024	     -2.18785666	     -4.79674794	      3.79202559	      3.71330846	     -1.82405425	     -1.18043717	      0.27673394
      0.05000000	    -28.15572439	      3.66458073	     15.34894122	   -144.20650776	     92.46483071	     40.14463423	     56.23625836	    -22.82392075	     -0.19749475	    -80.67552738	    -19.67405818	      3.03967241	     -3.22596917	     -1.17027253	     -7.14800553	    -28.55319053	     41.36909206	     -7.30501343	     -2.10856238	     -5.32381656	      3.91772081	      3.54897137	     -2.11690656	     -1.24081263	      0.52667917
      0.05500000	    -24.16650501	     -4.61247943	     13.36999835	   -111.13512014	     58.60932859	     58.76261179	     62.97622403	    -27.76019966	      0.05232284	    -83.27664998	    -17.90218169	      3.27403768	     -8.16337348	     -4.92431699	    -11.23862521	    -29.53816120	     41.47797925	     -8.35069452	     -2.13591814	     -4.13094596	      3.98928645	      3.46338719	     -2.62020726	     -1.26502191	      0.79975461
      0.06000000	    -18.04689310	    -11.29625194	      7.96688134	    -65.13661189	      6.61243131	     79.53450343	     71.76241132	    -29.60632517	     -0.32677998	    -86.64358189	    -12.31786720	      3.24623647	    -13.07233745	     -6.94333293	    -17.05681090	    -29.77331916	     42.33665898	     -8.02763623	     -2.19634724	     -1.69570404	      3.94396527	      3.47618349	     -3.22186449	     -1.25779728	      1.01953380
      0.06500000	    -11.45424420	    -15.39710218	     -0.67276505	    -19.54017222	    -38.07892113	     96.03971959	     78.84096697	    -28.07941817	     -1.12207633	    -88.18672344	     -4.62683798	      2.89789874	    -16.08888068	     -7.33155051	    -24.72823636	    -28.52509454	     42.65348892	     -6.54359130	     -2.21371832	      1.26128947	      3.70259454	      3.55588857	     -3.76757682	     -1.22066430	      1.11426753
      0.07000000	     -5.32226650	    -15.81596043	    -10.35223853	     17.68785173	    -55.27303058	    107.61046833	     82.36382435	    -24.10019491	     -2.00264314	    -85.25340357	      3.62377284	      2.22749852	    -17.16901734	     -4.90202331	    -32.62942131	    -25.97110720	     40.98881084	     -4.45414071	     -2.14152067	      4.06119408	      3.20296684	      3.64600993	     -4.06435295	     -1.15574700	      1.04170818
      0.07500000	      0.83256428	    -13.17287191	    -17.62867487	     42.30472354	    -36.30138316	    116.65974619	     82.86574508	    -19.45192931	     -2.59271050	    -76.40038305	     11.48740924	      1.31713710	    -17.42100164	      0.84555854	    -38.02787715	    -23.09456276	     36.54236608	     -2.51664593	     -1.97239785	      6.29069166	      2.45409449	      3.70010536	     -3.88704159	     -1.07444043	      0.79946137
      0.08000000	      8.25194057	     -9.08470088	    -20.11681952	     51.09341585	     19.75546912	    122.21296063	     81.90708769	    -15.63081092	     -2.62647646	    -61.65575315	     18.13234656	      0.33296953	    -17.63118175	      8.58301794	    -38.99761045	    -20.94302955	     29.64043544	     -1.32693821	     -1.72857029	      7.73861444	      1.56723659	      3.69848250	     -3.04932339	     -0.99612774	      0.42050884
      0.08500000	     17.90100846	     -3.89795499	    -17.99053136	     42.04833546	    111.18360913	    118.34974978	     80.37456674	    -13.13605802	     -2.08107112	    -41.78587181	     22.14542027	     -0.53885181	    -17.57927192	     16.04995275	    -35.77250874	    -19.93939393	     21.55219131	     -1.06433062	     -1.45115704	      8.19454355	      0.72024357	      3.64325675	     -1.51858319	     -0.94118164	     -0.04140330
      0.09000000	     30.67207536	      4.14453063	    -13.48466239	     14.91326067	    232.66327517	     98.64909864	     78.10925068	    -11.39775986	     -1.29091862	    -18.01167848	     21.92400191	     -1.18426924	    -15.96900294	     21.61250583	    -30.29433230	    -19.70614321	     13.95053162	     -1.35326985	     -1.19531427	      7.49018009	      0.07582259	      3.54539069	      0.52469000	     -0.91315651	     -0.52986532
      0.09500000	     47.25197944	     18.03359654	     -9.19826896	    -29.11625142	    372.23426176	     61.11640048	     74.86918842	     -9.08012201	     -0.87115754	      7.08436150	     16.89640388	     -1.54882239	    -10.93089455	     25.37491343	    -24.60992823	    -19.42688001	      8.49434500	     -1.38354352	     -1.00976993	      5.71836949	     -0.26974864	      3.41871362	      2.72849066	     -0.88744432	     -1.00080374
      0.10000000	     65.55582269	     40.08267997	     -6.81968947	    -85.90600995	    513.60248063	      9.67349351	     71.14468979	     -4.79409986	     -1.35680100	     28.85047180	      8.27824594	     -1.55909612	     -1.87554681	     29.26581959	    -19.72252984	    -18.43583438	      6.51047329	     -0.40085102	     -0.90730971	      3.32901854	     -0.29123239	      3.29026758	      4.69188795	     -0.82913967	     -1.42692197
      0.10500000	     78.57809259	     68.56942633	     -6.42466321	   -146.50036361	    643.20141944	    -46.02369150	     67.65106939	      1.68845277	     -2.71557798	     41.70636441	     -1.07670209	     -1.18346660	      8.76506508	     35.51575136	    -15.30406499	    -16.52664510	      8.60615876	      1.63361848	     -0.84835905	      1.09931476	     -0.03267846	      3.19832207	      6.11486887	     -0.73249425	     -1.78054079
      0.11000000	     77.58558301	     96.49164041	     -6.27666022	   -198.83216304	    754.79829366	    -90.91617776	     64.72606605	      9.06538994	     -4.36665233	     41.56445074	     -7.71975684	     -0.55307287	     16.92573565	     44.62378622	    -10.08162515	    -13.93876880	     14.32506499	      4.05565700	     -0.76574311	     -0.11605887	      0.39995793	      3.16541079	      6.87547672	     -0.61913765	     -2.01895425
      0.11500000	     58.15125448	    115.19595165	     -3.49164317	   -231.85133335	    848.28943807	   -105.89910808	     62.43497150	     14.91303162	     -5.43107768	     27.66036904	     -9.50535499	      0.13896582	     20.39521515	     55.09297219	     -3.23812809	    -11.17572428	     22.06161012	      5.81826215	     -0.59796702	     -0.01424094	      0.87283303	      3.18866359	      6.99702097	     -0.52734847	     -2.11172267
      0.12000000	     22.26015956	    120.15915130	      4.05099466	   -238.45150959	    927.14667442	    -74.93023335	     60.72794239	     17.12110089	     -5.19373875	      2.79232416	     -7.04526501	      0.88677452	     20.24088486	     64.75253384	      4.34089229	     -8.66814247	     29.44748550	      6.09466426	     -0.31637809	      0.71826641	      1.27573759	      3.25084680	      6.57926522	     -0.48980001	     -2.06998766
      0.12500000	    -24.42303859	    112.55851822	     16.54899982	   -216.68400381	   1001.31434938	      2.89133939	     59.04179231	     15.11831919	     -3.47793946	    -27.85896469	     -3.38308042	      1.95005596	     19.72614755	     71.45085644	     10.84211149	     -6.48625461	     34.21337211	      4.72354973	      0.06454941	      0.75441817	      1.55804263	      3.32782958	      5.75300320	     -0.51411485	     -1.92982370
      0.13000000	    -75.49825540	     95.65873631	     32.31629427	   -169.23314980	   1092.50343327	    105.16088334	     56.33157033	      9.91330022	     -0.68268442	    -58.49558203	     -1.65611999	      3.51369691	     22.98583092	     72.84973599	     15.19717010	     -4.45173956	     35.05433408	      2.17558159	      0.49214198	     -0.73404628	      1.71071429	      3.39197949	      4.66300099	     -0.57995160	     -1.70516658
      0.13500000	   -125.52972789	     73.08376566	     47.65721935	   -102.66772334	   1230.51283435	    190.19270755	     51.82352177	      3.72913981	      2.24293453	    -84.23463906	     -3.67217901	      5.42347588	     33.50505902	     67.27685142	     17.26060466	     -2.41383918	     32.00993156	     -0.54025288	      0.88891026	     -3.63383012	      1.73147002	      3.40787636	      3.48233933	     -0.63144357	     -1.40898101
      0.14000000	   -170.96192796	     48.59737489	     56.68972004	    -26.30814429	   1436.75760649	    219.15406761	     45.41390863	     -0.92735719	      4.14601000	   -101.79607112	     -8.40566542	      6.89435554	     51.96345657	     56.20266441	     16.80298968	     -0.33719997	     26.25823425	     -2.26350972	      1.17803502	     -6.57288728	      1.59771322	      3.33726209	      2.39225342	     -0.60236391	     -1.04623842
      0.14500000	   -209.41342067	     28.12107124	     53.25865367	     49.49391779	   1703.83804756	    177.39685417	     37.74531264	     -2.15780612	      4.06199678	   -109.65249892	    -13.15559526	      6.93681648	     75.17450959	     45.43229745	     13.27008482	      1.71299230	     19.60320302	     -2.07498209	      1.29605456	     -7.85835695	      1.29783646	      3.16448818	      1.53221580	     -0.45553736	     -0.64126617
      0.15000000	   -236.48455431	     18.86760713	     34.71658846	    112.12257554	   1985.84791479	     80.49092966	     30.01453492	      0.46495163	      1.67418724	   -107.67311245	    -15.83762908	      5.18087068	     97.95044434	     42.17330025	      6.57716580	      3.58072554	     13.78640610	      0.26526441	      1.20811370	     -6.75655962	      0.86760391	      2.91605280	      0.96554755	     -0.21482524	     -0.26488683
      0.15500000	   -243.97866125	     23.92012733	      4.52117211	    144.20516712	   2210.53048828	    -34.42475877	     23.32602672	      5.18388127	     -2.22057598	    -96.71363498	    -16.13801520	      2.25991223	    116.53503388	     49.70692134	     -2.53984557	      5.10738678	      9.90465910	      3.91616403	      0.94123505	     -3.94693570	      0.38825561	      2.65231327	      0.68890096	      0.02986873	     -0.01961379
      0.16000000	   -223.84856235	     37.91106869	    -28.88997543	    130.02135841	   2310.77320443	   -126.16717352	     18.12157589	      8.49407058	     -5.79179503	    -78.65347829	    -14.96359923	     -0.59713711	    130.08448868	     64.46376825	    -12.93790262	      6.22003394	      8.22100809	      7.09804442	      0.59599420	     -0.88266840	     -0.03447822	      2.44405187	      0.65509148	      0.15915177	      0.02569597
      0.16500000	   -175.11425634	     50.81484508	    -55.96996607	     68.63786685	   2257.85986062	   -169.29636545	     14.30140953	      7.41782767	     -7.23428944	    -56.49892506	    -13.64767919	     -2.24181267	    139.45329384	     78.43077984	    -23.05044138	      6.90559056	      8.32869927	      8.13330858	      0.29846922	      1.08115648	     -0.28949786	      2.33776397	      0.79053208	      0.09993781	     -0.11379867
      0.17000000	   -106.79112578	     57.02096530	    -70.06315460	    -20.92707088	   2075.56012538	   -162.50808391	     11.79085815	      2.17443476	     -6.24902905	    -33.94941256	    -13.14025414	     -2.19480189	    145.79862364	     85.17417538	    -30.55072133	      7.16425642	      9.44660391	      6.83962675	      0.12113439	      1.35644013	     -0.30807418	      2.31847665	      1.01288472	     -0.10301420	     -0.34796891
      0.17500000	    -34.75535530	     59.33082691	    -69.33564519	   -108.82578284	   1828.45602705	   -120.11263003	     10.64507829	     -3.82901634	     -4.28938761	    -14.66004616	    -13.35167122	     -0.82772418	    150.39905582	     84.02793330	    -32.96907679	      7.04660300	     10.76503785	      4.70555822	      0.05180726	      0.30239646	     -0.11359903	      2.31365798	      1.24873435	     -0.30859149	     -0.57018112
      0.18000000	     24.52221086	     63.53160512	    -56.10090222	   -170.92437983	   1594.99721471	    -59.09512956	     10.53337579	     -6.82318841	     -3.26096534	     -1.58007532	    -13.12153740	      0.94679465	    154.88934124	     78.40594100	    -28.95700719	      6.73625349	     11.80175257	      3.60681280	      0.03550613	     -1.08581667	      0.19681434	      2.24652788	      1.44142034	     -0.38094636	     -0.70138741
      0.18500000	     59.98917357	     70.50585053	    -34.89275858	   -200.28470468	   1439.07538771	      7.42647675	     10.41118031	     -5.44543023	     -4.09540823	      3.83173467	    -11.01383634	      2.18920890	    160.94946714	     70.92218938	    -19.11773053	      6.56973753	     12.50004095	      4.44512947	      0.03356069	     -1.75372532	      0.51286872	      2.08565448	      1.55248818	     -0.27345220	     -0.70126457
      0.19000000	     68.99892168	     74.63803075	    -11.44427301	   -204.47275461	   1391.24264488	     71.41060759	      9.14101244	     -1.28529804	     -6.35554702	      2.35335301	     -6.24793855	      2.27425809	    169.18236397	     61.59827079	     -6.49007986	      6.86768943	     12.94319731	      6.77222531	      0.03643162	     -1.06560883	      0.73471295	      1.85587751	      1.56206999	     -0.04566936	     -0.57478296
      0.19500000	     55.98829090	     69.56313114	      7.79425465	   -193.36045631	   1445.97143506	    128.76310855	      6.48232638	      2.69972631	     -8.81476941	     -3.18495000	      0.85345763	      1.04900447	    178.02135224	     50.42250652	      3.95447952	      7.68035384	     13.06855377	      9.33744023	      0.03594637	      0.97964651	      0.78026277	      1.62394724	      1.46946573	      0.17573486	     -0.37525807
      0.20000000	     28.95670346	     54.52705045	     17.81611542	   -170.87802629	   1570.99519865	    176.70734327	      3.17678520	      4.32563458	    -10.32092623	     -9.26323191	      8.88294771	     -1.08229825	    184.20821095	     39.38237639	      7.96796824	      8.74164215	     12.74171138	     10.94587773	      0.01195749	      3.76285507	      0.63024255	      1.47127701	      1.29982337	      0.26812840	     -0.18025280
      0.20500000	     -3.38459168	     35.15268613	     17.76580551	   -136.05538422	   1720.39998006	    210.70363302	      0.13963305	      3.27816908	    -10.34951712	    -13.12307512	     15.76364087	     -3.27516816	    184.65465610	     31.10288739	      4.98646233	      9.67357080	     11.96054307	     11.04420955	     -0.05000561	      6.28873190	      0.36158930	      1.45305353	      1.10561690	      0.17767888	     -0.05209791
      0.21000000	    -33.54092507	     19.48876383	     10.97710117	    -89.01700021	   1847.68577070	    224.32007621	     -2.14877338	      0.80645845	     -9.11376121	    -13.37679850	     19.62506132	     -4.64703494	    177.73658170	     26.88980377	     -1.64379870	     10.20077023	     10.84185216	      9.84334436	     -0.14522226	      7.62811884	      0.10135090	      1.56263199	      0.94080087	     -0.06025493	     -0.01857558
      0.21500000	    -56.81218558	     13.61732140	      2.40311599	    -36.08441620	   1917.95456596	    213.72103138	     -3.64101380	     -1.32409507	     -7.35298183	    -10.03619736	     19.75273775	     -4.69875866	    163.42433225	     26.57257020	     -7.12947939	     10.23368739	      9.52269273	      8.08667717	     -0.25647506	      7.34210687	     -0.04723585	      1.73578035	      0.83742549	     -0.34923089	     -0.07521704
      0.22000000	    -72.01309141	     19.14604442	     -4.04247275	     11.37601868	   1917.63486542	    181.69443475	     -4.52224344	     -1.87332645	     -5.90380335	     -4.28869181	     16.76420040	     -3.42879486	    143.14529273	     29.02930091	     -8.05004088	      9.86648752	      8.19884557	      6.61394389	     -0.35991155	      5.59169450	     -0.02677001	      1.89583648	      0.82183204	     -0.58220760	     -0.19235000
      0.22500000	    -80.46845884	     33.26626343	     -6.69079158	     45.10365283	   1857.47739474	    136.78670627	     -5.00133651	     -0.68959688	     -5.25116958	      2.24994758	     11.82264970	     -1.16861530	    119.66754903	     32.52740779	     -3.72073000	      9.33322221	      7.12164119	      5.92925083	     -0.42290722	      2.87746859	      0.17605885	      1.99507399	      0.92086019	     -0.68607384	     -0.33157506
      0.23000000	    -83.77930434	     50.99093337	     -6.00933984	     68.18494875	   1764.91729542	     89.63593780	     -5.08336687	      1.43271290	     -5.35614168	      8.63389236	      5.76143184	      1.60268166	     96.56982044	     35.36925242	      4.06537989	      8.91299743	      6.39905357	      6.03443984	     -0.41245587	     -0.30223939	      0.51371601	      2.02277558	      1.12394296	     -0.64513217	     -0.46872397
      0.23500000	    -82.52199862	     67.50190868	     -3.71114906	     94.74158635	   1668.78670265	     49.40486329	     -4.59123990	      3.46910537	     -5.83712032	     15.07415019	     -0.95659279	      4.33412793	     77.07148361	     36.46993894	     12.29744507	      8.79508988	      5.85570672	      6.58996862	     -0.31627596	     -3.54018447	      0.88018649	      1.99219769	      1.36605942	     -0.49839563	     -0.59628484
      0.24000000	    -77.06960861	     79.14799295	     -1.38101682	    138.90001554	   1585.01817615	     21.99482757	     -3.53210097	      4.83988815	     -6.27215614	     22.24191620	     -7.48689683	      6.42778360	     62.64485258	     35.46310218	     18.49583674	      9.00053310	      5.16731170	      7.19623726	     -0.15196540	     -6.34130076	      1.15671191	      1.92054808	      1.56225868	     -0.31146124	     -0.70097192
      0.24500000	    -69.06645960	     83.77635954	      0.36809584	    201.99409976	   1511.57449645	     10.94681785	     -2.34546524	      5.41558351	     -6.33452602	     30.09134550	    -12.13427657	      7.34284898	     52.39454646	     32.99449105	     21.81531330	      9.43409975	      4.11835757	      7.52546492	      0.04890523	     -8.02483095	      1.26140890	      1.82058575	      1.64783383	     -0.14433650	     -0.75041178
      0.25000000	    -61.25633273	     80.93577486	      1.47621385	    269.83286022	   1435.37152412	     17.48299688	     -1.67932104	      5.13220108	     -5.79644450	     37.46280178	    -13.08199312	      6.82323987	     44.08335314	     30.68537829	     22.68469109	      9.97033647	      2.74354649	      7.32463587	      0.26078213	     -8.00256654	      1.17020038	      1.71546838	      1.60095692	     -0.03684396	     -0.71362186
      0.25500000	    -55.71586735	     71.53681924	      1.68818037	    321.12891947	   1344.42071794	     37.12988305	     -2.00196524	      3.92786302	     -4.61020329	     42.83386147	     -9.82605263	      5.09676137	     36.03924483	     29.70878564	     21.87132219	     10.48849027	      1.25948315	      6.49228336	      0.46511630	     -6.25459071	      0.91436060	      1.64563422	      1.45275121	     -0.00647332	     -0.59495683
      0.26000000	    -52.89546969	     57.18138663	      0.52677664	    339.51078192	   1234.92369957	     58.61187866	     -3.42876989	      1.99156401	     -3.01141352	     45.37443465	     -3.77227040	      2.80046919	     27.84798160	     29.45787057	     20.02960633	     10.89989321	     -0.12864745	      5.19465868	      0.64098979	     -3.46448156	      0.56381706	      1.64631681	      1.27929459	     -0.04794057	     -0.43954852
      0.26500000	    -52.26289353	     40.18954197	     -2.15978470	    322.06720646	   1110.91913999	     69.43119573	     -5.72838815	     -0.09518097	     -1.47704991	     45.30778185	      2.55275177	      0.67259168	     19.66146098	     28.27631737	     17.73695749	     11.16039830	     -1.33600274	      3.85714217	      0.76530494	     -0.68141726	      0.20275531	      1.72013895	      1.17285066	     -0.13245832	     -0.30784708
      0.27000000	    -52.87546155	     23.46582644	     -5.78998537	    279.68340164	    980.43203275	     63.93078018	     -8.47426748	     -1.67908107	     -0.42516914	     43.47013636	      7.13493512	     -0.81911090	     11.82391804	     25.31828146	     15.53751488	     11.24365917	     -2.30761358	      2.88493665	      0.82529042	      1.31611555	     -0.09727394	      1.83178247	      1.19940571	     -0.22079801	     -0.23587796
      0.27500000	    -53.33120620	      9.57295538	     -9.26703231	    228.63285883	    851.30530963	     46.26297814	    -11.31943085	     -2.48020862	      0.07057786	     40.69893482	      9.54541652	     -1.65109777	      5.06093454	     21.30560739	     13.76840879	     11.13609860	     -2.89779173	      2.37415085	      0.82766781	      2.43100249	     -0.30067254	      1.92905079	      1.36445204	     -0.28615200	     -0.21522378
      0.28000000	    -52.23391709	     -0.21440838	    -11.52735595	    181.34307161	    730.01821226	     26.47001452	    -14.16471388	     -2.64858293	      0.24870173	     37.58877167	     10.65733276	     -2.10025062	      0.30208577	     17.65839690	     12.46034398	     10.88996660	     -2.91912711	      2.12931193	      0.79481413	      3.08940241	     -0.41484230	      1.97704218	      1.61613077	     -0.32682151	     -0.21134559
      0.28500000	    -49.20286736	     -5.52002754	    -11.90695233	    144.69680654	    624.43324506	     13.34933682	    -17.03857336	     -2.38681075	      0.35066770	     34.65967712	     11.36017097	     -2.41749956	     -1.82968267	     15.25711747	     11.59110124	     10.67269091	     -2.34564672	      1.96049533	      0.74963699	      3.66762241	     -0.47222679	      1.97955600	      1.88933019	     -0.35718847	     -0.20437224
      0.29000000	    -44.92632165	     -5.90872558	    -10.06452600	    123.31263842	    544.85619982	     10.23397672	    -19.85580759	     -1.57844285	      0.37256027	     32.70551937	     11.77563747	     -2.68800792	     -1.32088123	     13.94289740	     11.41039706	     10.74154752	     -1.48959539	      1.93539465	      0.70284294	      4.21354141	     -0.51087431	      1.96947551	      2.14932279	     -0.38725254	     -0.20160966
      0.29500000	    -40.24693981	     -1.37513726	     -5.94469469	    121.50419981	    499.14187971	     16.12263318	    -22.27172012	     -0.31771379	      0.31948391	     32.70634866	     11.29957402	     -2.87864173	      1.06777444	     12.63585795	     12.31300107	     11.29791220	     -0.90388114	      2.06450887	      0.65938536	      4.52038814	     -0.56194484	      1.98402075	      2.40228912	     -0.42957748	     -0.22511264
      0.30000000	    -35.67304736	      6.77878668	      0.01484107	    141.68813689	    485.06341598	     26.52521522	    -23.71928348	      1.13241751	      0.20688014	     35.10645987	      9.43852644	     -2.94777844	      3.61897543	      9.76326266	     14.37169735	     12.33204788	     -1.00804050	      2.28794945	      0.61956132	      4.45318771	     -0.63791875	      2.04028929	      2.67269846	     -0.48695632	     -0.28523656
      0.30500000	    -31.31807164	     15.73625972	      6.69170490	    178.45767001	    486.93180215	     33.84732805	    -23.81116785	      2.40260835	      0.10354762	     39.26473790	      6.43834273	     -2.87394147	      4.13614381	      4.23154127	     17.25565468	     13.61756426	     -1.82606825	      2.44034594	      0.58232788	      4.12665326	     -0.72806687	      2.13332462	      2.97587092	     -0.55676216	     -0.37052507
      0.31000000	    -26.46645993	     23.08545133	     12.76874679	    215.32369184	    481.86981194	     30.85673995	    -22.74809287	      3.49710314	     -0.00744565	     43.95153482	      3.21387929	     -2.66370813	      1.42060595	     -3.41896414	     20.60490539	     14.86078413	     -3.13364654	      2.48631528	      0.54516438	      3.82932863	     -0.81936918	      2.24162949	      3.30275899	     -0.62460525	     -0.45882419
      0.31500000	    -19.87339492	     27.71845672	     17.32779711	    233.34633548	    452.05276765	     17.40166401	    -21.35908427	      4.28859403	     -0.05283260	     48.32493524	      0.84590228	     -2.38108676	     -3.83555870	    -10.80386843	     24.15137458	     15.90525562	     -4.74203170	      2.31858492	      0.51544209	      3.84607243	     -0.91890029	      2.33990798	      3.60562245	     -0.68760949	     -0.52856354
      0.32000000	    -10.93957987	     30.12056637	     20.19007586	    224.57676220	    392.02570841	     -0.12095496	    -20.48216536	      4.91232220	     -0.06741619	     52.35684474	      0.34634231	     -2.16589077	    -10.03163809	    -14.82968522	     27.50370508	     16.76998559	     -6.54081224	      2.03250410	      0.50185562	      4.47153434	     -1.04654161	      2.40164477	      3.78147692	     -0.73514652	     -0.54595408
      0.32500000	     -0.62608227	     31.41955855	     21.69329978	    194.69779634	    307.62822682	    -14.69238752	    -20.58578451	      5.64264769	     -0.13801509	     56.49461290	      2.09565295	     -2.12251443	    -16.16549051	    -13.42917957	     30.24393911	     17.61138967	     -8.40014164	      1.84151312	      0.50956576	      5.82760165	     -1.20173461	      2.40822893	      3.69693796	     -0.75555550	     -0.47513606
      0.33000000	      8.72098786	     32.24564402	     22.50623743	    155.69319196	    211.14404845	    -22.07600538	    -21.76314241	      6.51700826	     -0.30195248	     60.97021667	      5.52735115	     -2.22795041	    -22.26178942	     -6.75007256	     32.29451821	     18.59726190	    -10.09669821	      1.85727510	      0.53445158	      7.69362705	     -1.34749347	      2.35103107	      3.26488168	     -0.75036980	     -0.30650346
      0.33500000	     13.90679104	     32.43041830	     23.24549759	    118.77955925	    116.20534273	    -20.54562502	    -24.03681041	      7.23515073	     -0.53821504	     65.30846934	      9.35222053	     -2.36324478	    -28.98469950	      2.97184755	     33.80345603	     19.87542594	    -11.29068868	      2.03907638	      0.57176983	      9.54380930	     -1.42779134	      2.21502167	      2.51814500	     -0.72648761	     -0.07418502
      0.34000000	     11.78500149	     31.51165547	     23.95105207	     90.95696897	     33.61476890	    -10.66805746	    -27.60356640	      7.36126275	     -0.77898939	     68.38756184	     12.18520820	     -2.40804094	    -37.05392021	     12.69981940	     34.70633315	     21.60974332	    -11.57932306	      2.24473537	      0.63445571	     10.79972318	     -1.39796730	      1.97797312	      1.62513031	     -0.68431234	      0.15594281
      0.34500000	      0.55894610	     29.38231361	     24.19940669	     72.72069517	    -29.64190436	      4.03894817	    -32.74427437	      6.65268772	     -0.94765309	     68.78930571	     13.12233904	     -2.25895828	    -46.42528187	     19.91270025	     34.80943588	     23.95039205	    -10.64005797	      2.31032896	      0.74671382	     11.08167747	     -1.23556558	      1.64191209	      0.84741629	     -0.62651918	      0.31656732
      0.35000000	    -19.00829199	     25.18414485	     23.44015211	     57.00252864	    -68.75580694	     18.39251118	    -39.60794198	      4.68245767	     -0.92195178	     65.23437671	     12.00388360	     -1.79944262	    -55.47092135	     22.68541676	     34.07931333	     26.92829520	     -8.42092517	      1.86150386	      0.92287994	     10.31097066	     -0.93719774	      1.25407684	      0.45854293	     -0.59182747	      0.36726244
      0.35500000	    -42.80896302	     17.19483893	     21.39519349	     32.80963330	    -81.90734586	     27.53982327	    -47.82256444	      1.62329225	     -0.71672406	     57.36300666	      9.41450799	     -0.97408924	    -61.13757694	     19.22104312	     32.43178818	     30.32036988	     -5.30673806	      0.76807094	      1.14574764	      8.70710181	     -0.53655706	      0.87423300	      0.63213578	     -0.61641473	      0.30583221
      0.36000000	    -64.58991647	      4.53869382	     18.34564149	     -5.92535317	    -73.66995633	     30.94130548	    -56.50244339	     -1.59212783	     -0.43942587	     46.61996872	      6.34652042	      0.06830490	    -60.82205937	      8.95390678	     29.65158595	     33.72975839	     -2.12648352	     -0.70181123	      1.38437749	      6.70073792	     -0.12789758	      0.53732256	      1.33960257	     -0.70063304	      0.16050953
      0.36500000	    -78.89182177	     -9.88483257	     15.56129227	    -52.81217930	    -55.08377690	     32.97484606	    -64.46739303	     -3.30179711	     -0.24124742	     36.17433212	      3.70985856	      0.97848564	    -54.62219984	     -5.59245316	     25.94877233	     36.81087756	      0.13240866	     -1.81804250	      1.61350794	      4.79874389	      0.16108678	      0.23353231	      2.33193352	     -0.78670591	     -0.01993332
      0.37000000	    -83.15410696	    -21.18002682	     14.55682921	    -92.34826516	    -38.18095766	     39.58917916	    -70.57891958	     -2.52466399	     -0.17854721	     29.38869305	      2.17349682	      1.41509739	    -45.30978168	    -19.48052532	     22.16369717	     39.35511888	      0.78079023	     -2.02861285	      1.81981381	      3.47424351	      0.24205168	     -0.06264852	      3.24011139	     -0.81283156	     -0.17189835
      0.37500000	    -77.55003082	    -26.39691546	     15.79614829	   -111.23651575	    -30.38541714	     53.12382536	    -74.07001514	      0.63864477	     -0.23734972	     28.11161387	      2.09423577	      1.25428100	    -36.06761328	    -28.65344045	     18.99723583	     41.25049412	     -0.33579519	     -1.19649339	      1.98847880	      2.99389891	      0.11197208	     -0.35209453	      3.74690116	     -0.75303552	     -0.24028414
      0.38000000	    -63.77478845	    -26.83917017	     17.94565231	   -105.15844513	    -34.23852477	     70.98119695	    -74.89115779	      5.02404632	     -0.34060213	     32.39215074	      3.22822744	      0.60042139	    -28.75703338	    -32.48736900	     16.26696981	     42.46728599	     -2.99116929	      0.31933848	      2.11159021	      3.24822766	     -0.17067498	     -0.61769310	      3.72569615	     -0.62940879	     -0.21228263
      0.38500000	    -44.38430491	    -26.23405724	     18.74334843	    -77.99519797	    -48.85564615	     86.48759089	    -73.83782625	      9.30446172	     -0.38386981	     41.20626166	      4.74047703	     -0.34582286	    -23.79247011	    -33.29056961	     13.21132967	     43.14358289	     -6.81095083	      1.99989912	      2.20813252	      3.84411757	     -0.53820480	     -0.86625543	      3.26569621	     -0.47561805	     -0.12185975
      0.39000000	    -22.80290432	    -27.31544592	     16.52295134	    -38.97691398	    -68.73213168	     91.57150803	    -72.17252876	     12.65386756	     -0.26295039	     52.74305590	      5.71617470	     -1.37547336	    -20.55167386	    -33.56609125	      9.41475154	     43.53935869	    -11.27244614	      3.44006287	      2.32304811	      4.37349203	     -0.93184255	     -1.12819374	      2.59457273	     -0.30994626	     -0.02364610
      0.39500000	     -3.12688432	    -30.11848268	     11.02340881	      0.15852446	    -84.31898674	     81.16616754	    -70.91257139	     14.65018816	      0.08791430	     64.37642827	      5.68622141	     -2.28709968	    -17.97736988	    -33.89465845	      5.19357618	     43.81706725	    -15.63503927	      4.36456028	      2.49958810	      4.60089021	     -1.29069749	     -1.42032280	      1.96394870	     -0.13684520	      0.03657182
      0.40000000	     10.76436768	    -32.74225417	      3.09370639	     28.42219330	    -87.60114556	     56.28422976	    -70.53511209	     15.04840044	      0.66788891	     73.38587175	      4.74920578	     -2.91640400	    -15.43747806	    -33.17908108	      1.07733915	     43.94925320	    -19.14021308	      4.58966934	      2.75512821	      4.50107518	     -1.55579181	     -1.72566603	      1.55523771	      0.04151499	      0.03952732
      0.40500000	     16.43351538	    -32.83484762	     -5.93866259	     38.57535868	    -77.34592253	     23.01463074	    -71.34086735	     13.96804617	      1.42931340	     78.19138250	      3.29723943	     -3.18603803	    -13.07334407	    -30.15432870	     -2.66807232	     43.88726869	    -21.39253504	      4.09280418	      3.07995223	      4.17506547	     -1.69404324	     -2.00143529	      1.43601706	      0.21813400	     -0.00788697
      0.41000000	     13.58872492	    -28.74061917	    -14.57655699	     28.94982747	    -58.86565234	    -11.33866808	    -73.73542222	     12.00201822	      2.31394398	     78.87491943	      1.49344517	     -3.09948550	    -11.36600466	    -24.60321767	     -5.72766480	     43.71749073	    -22.51183301	      3.04872286	      3.44617940	      3.64433726	     -1.70749798	     -2.19703360	      1.56121158	      0.37790243	     -0.08842767
      0.41500000	      4.03350939	    -20.90710025	    -21.21971945	      3.22023607	    -40.04476145	    -41.00251823	    -77.95146611	      9.82190783	      3.25378535	     76.70895165	     -0.72317864	     -2.73935032	    -10.58063007	    -17.90642189	     -7.35151267	     43.60822603	    -22.90644930	      1.72028044	      3.81478711	      2.87228677	     -1.62748216	     -2.27647062	      1.81056642	      0.50008379	     -0.17872091
      0.42000000	     -8.68142825	    -12.18179772	    -24.33722927	    -31.76690210	    -27.96438200	    -62.25768127	    -83.61025621	      7.76949355	      4.14642279	     73.32800557	     -3.27190199	     -2.27115163	    -10.43189317	    -12.49226322	     -6.49593408	     43.68155552	    -22.93871626	      0.35365741	      4.14373197	      1.90778888	     -1.50669177	     -2.23981730	      2.06862714	      0.57213752	     -0.26121518
      0.42500000	    -19.87152107	     -6.26663071	    -22.78070683	    -68.41268949	    -25.82229259	    -72.76881020	    -89.58082359	      5.74666996	      4.85591343	     70.11062914	     -5.55141622	     -1.92905628	     -9.91103655	    -10.14510634	     -2.32491365	     43.91194322	    -22.76686100	     -0.88936592	      4.39347984	      1.01196985	     -1.40868070	     -2.11606813	      2.28700789	      0.59565129	     -0.33379514
      0.43000000	    -25.01447942	     -5.61048092	    -16.69350990	   -100.07171387	    -29.91289703	    -72.13940540	    -94.29546858	      3.32654290	      5.27773335	     67.81756946	     -6.79283354	     -1.89189942	     -7.34637700	    -10.85075451	      5.00315580	     44.06278909	    -22.42464816	     -2.00045135	      4.53162853	      0.48973229	     -1.37612639	     -1.92295490	      2.46982831	      0.57433157	     -0.40415520
      0.43500000	    -21.39201585	    -10.47376696	     -8.18271012	   -121.61195680	    -31.90668367	    -63.99730466	    -96.44089396	      0.17390773	      5.41459731	     66.56636016	     -6.87805092	     -2.13195172	     -1.04014926	    -13.43093735	     13.95792203	     43.78840409	    -21.97395650	     -3.06114239	      4.54488458	      0.36095758	     -1.40653314	     -1.65115877	      2.63638932	      0.50908393	     -0.48480194
      0.44000000	     -9.49402589	    -18.85357871	     -0.49067972	   -129.14345397	    -25.89530525	    -56.24603816	    -95.57933921	     -3.40668284	      5.34383013	     66.09015124	     -6.61804129	     -2.40717073	      9.32746800	    -16.55437757	     22.30528940	     42.91985356	    -21.53620949	     -4.04359678	      4.44261773	      0.27911167	     -1.46225709	     -1.32231816	      2.80758727	      0.40729575	     -0.59273461
      0.44500000	      6.50752153	    -26.64004796	      3.84850209	   -120.69938101	    -11.92456414	    -57.02480913	    -92.36902941	     -6.31570481	      5.09723119	     66.00380452	     -7.05993478	     -2.44045692	     21.55109167	    -18.67423809	     28.20333935	     41.67891511	    -21.18950722	     -4.70615256	      4.23828897	     -0.14314621	     -1.49723710	     -1.06081474	      2.98401315	      0.28344323	     -0.73056959
      0.45000000	     20.07402124	    -28.95166235	      4.37583741	    -97.20194060	      6.23806563	    -69.92673042	    -88.43642102	     -6.97264115	      4.60398334	     66.00587109	     -8.57290605	     -2.15233024	     31.53610463	    -18.14930125	     30.93124100	     40.62883286	    -20.87375337	     -4.64571889	      3.93004107	     -0.95174784	     -1.48473392	     -1.07425647	      3.13259791	      0.14890588	     -0.87146515
      0.45500000	     25.51532061	    -23.03093740	      2.57697714	    -62.21837690	     24.26320317	    -93.08885875	    -85.78885224	     -3.89418196	      3.74560128	     66.13212838	    -10.50204075	     -1.79422879	     35.64919877	    -14.54297393	     30.80964222	     40.41062679	    -20.45059976	     -3.42230779	      3.50516185	     -1.72705028	     -1.44010102	     -1.54792485	      3.21647817	      0.00971377	     -0.97102736
      0.46000000	     21.49530110	    -10.19697297	      0.38174198	    -23.04161629	     38.48051317	   -121.89273525	    -85.74359342	      3.48970061	      2.46063432	     66.73246564	    -11.75970308	     -1.79612490	     33.12363398	     -9.43018065	     28.53308287	     41.38186460	    -19.87409119	     -0.79138031	      2.96654893	     -1.88420488	     -1.40820991	     -2.53473070	      3.22729034	     -0.12559790	     -0.99475187
      0.46500000	     11.77324240	      5.06850791	     -1.01580942	      7.91456933	     46.92571409	   -151.15900836	    -87.98687638	     14.05865371	      0.83686404	     67.99629350	    -11.86526152	     -2.38084595	     26.43121372	     -5.47701754	     24.98192045	     43.29930722	    -19.26211776	      2.99445858	      2.35853013	     -1.20589152	     -1.41903212	     -3.87519580	      3.18384843	     -0.24053386	     -0.94432423
      0.47000000	      1.94569537	     17.88347699	     -1.12937441	     17.07691711	     53.14112498	   -174.74901881	    -90.32496469	     24.86851174	     -0.86370235	     69.59833584	    -11.51861194	     -3.29124015	     18.91074299	     -4.66870142	     21.60882712	     45.22330792	    -18.79612110	      7.06014728	      1.76928504	     -0.14128104	     -1.45999459	     -5.15943363	      3.11818378	     -0.31335671	     -0.86983709
      0.47500000	     33.04673274	     19.35216760	      0.27787457	     42.48581586	     20.62729837	   -177.12743067	    -59.31840556	     23.59964302	     -0.96252131	     70.98626085	    -11.79355744	     -4.03007801	     11.97266804	     -7.08022667	     19.95569370	     23.94365205	    -18.57160597	      5.45756096	      1.13764806	      0.64081768	     -1.49116192	      0.92191514	      3.05325461	     -0.89431187	     -0.82823851
      0.48000000	     84.02846003	     12.29526496	      2.23043023	     67.51157148	    -22.69851554	   -157.03334955	    -10.84290699	     11.55594650	     -0.31193032	     71.81188760	    -13.21457266	     -4.20717176	      4.82492479	    -11.11255919	     20.34544230	     -7.65323635	    -18.58117338	     -0.97885672	      0.16967577	      0.72581973	     -1.46859935	      7.75343398	      2.98064361	     -1.82258103	     -0.83692577
      0.48500000	     96.62407229	      8.67252419	      5.05808556	     41.76452375	    -94.19985911	   -124.13108696	      1.40330983	     -3.84491198	      1.12734418	     72.12062198	    -15.21815577	     -3.78508424	     -3.53819961	    -14.80862415	     21.86954404	    -20.85208866	    -18.74366794	     -7.23517861	      0.48581910	      0.17947347	     -1.37415905	     13.46867233	      2.88427988	     -2.01001987	     -0.87173741
      0.49000000	     50.70484800	     13.40355252	      9.59076267	    -41.98962960	   -244.16582286	    -84.19741339	    -45.99034363	    -20.80542229	      3.75318633	     72.22702778	    -15.91070021	     -3.23409352	    -12.65614927	    -17.06495705	     23.44194193	     -8.42287156	    -18.82192455	    -12.68519078	      2.61400606	     -0.32710614	     -1.23395868	     21.37684909	      2.78758946	     -3.07981433	     -0.89095441
      0.49500000	    -34.68119316	     13.00497131	     14.84891264	   -157.63151438	   -420.44137585	    -28.70679129	   -133.08339720	    -42.51790552	      8.18269067	     72.17218374	    -12.73067847	     -3.31154581	    -20.31982762	    -18.26616971	     23.89681329	     22.26505354	    -18.32660601	    -20.00706198	      6.21867382	      0.21565032	     -1.08026273	     26.99675415	      2.73730054	     -5.32228258	     -0.85165977
      0.50000000	    -79.42541824	     -7.22423920	     18.98638095	   -223.79555934	   -502.65447104	     47.53877261	   -179.25055296	    -66.82707495	     12.64332606	     71.32041526	     -4.06428959	     -4.48437267	    -23.16268961	    -20.16160928	     21.95724767	     34.94242514	    -16.68545013	    -29.29281701	      8.06323230	      2.45114096	     -0.89986835	     28.04295079	      2.74786365	     -6.18759226	     -0.72636484
      0.50500000	    -32.92999194	    -44.39278952	     20.13130403	   -194.26894283	   -424.20902948	    119.61136334	   -134.22077153	    -84.15199428	     16.11308275	     68.63056775	      8.87509936	     -6.32886383	    -18.24959740	    -24.74654220	     17.21760008	      4.43740233	    -13.66441799	    -38.70563447	      6.98634932	      5.85860107	     -0.63888848	     29.93507313	      2.79463642	     -5.80575239	     -0.54544120
      0.51000000	     51.37108282	    -74.28731785	     17.68815436	   -121.59911393	   -224.05480238	    137.06163544	    -48.98058140	    -80.66711290	     17.96940293	     63.54153015	     21.84569541	     -7.56196016	     -5.38601637	    -32.44559668	     10.65895217	    -43.47624552	     -9.69663511	    -42.02494571	      5.24082804	      8.75631390	     -0.26198340	     33.47172398	      2.84758543	     -5.39440397	     -0.40612516
      0.51500000	     86.42508000	    -74.63570918	     10.45933110	    -79.78926978	    -11.64108281	     69.31514102	     -8.67119071	    -54.01284633	     16.47056988	     56.74823935	     30.05447090	     -6.92898142	     12.14131358	    -40.80287671	      3.94216964	    -67.84020171	     -5.78229155	    -34.56134817	      4.08597172	      9.42678914	      0.19799595	     33.81646221	      2.89308214	     -4.07612554	     -0.40453404
      0.52000000	     56.85043485	    -56.88956337	     -5.02377459	    -65.29934454	     97.95756294	    -51.75310851	    -32.98742272	    -31.60810376	     15.39614892	     49.93654299	     31.02869612	     -4.07728184	     30.04070900	    -45.43528178	     -1.43026492	    -67.85830302	     -2.95773158	    -28.50557964	      3.84291429	      7.23951953	      0.65325364	     28.66689417	      2.93374540	     -1.34886431	     -0.56500710
      0.52500000	     17.74060616	    -52.11440657	    -30.48807372	    -15.58354964	     65.99825001	   -154.80080066	    -73.35104110	    -47.67610900	     23.00709686	     44.75533831	     25.88865785	      0.00296594	     46.31169920	    -43.15155169	     -4.36451126	    -78.48350529	     -1.70075926	    -44.02108026	      4.06557016	      3.18809841	      1.00470471	     20.38265369	      2.97368846	      1.07956405	     -0.80733984
      0.53000000	      7.94168775	    -58.05660513	    -57.53504921	     92.18782095	    -16.53193589	   -202.41861764	    -88.31823933	    -91.33790500	     37.13800507	     41.65381171	     17.83601308	      3.61045952	     61.58035267	    -34.58243809	     -4.02917361	   -116.87529981	     -1.71301034	    -75.96209277	      2.77044745	     -0.85632591	      1.19187286	     11.20863881	      3.01049929	      2.66158430	     -1.00098583
      0.53500000	      2.65505143	    -43.04599501	    -69.74893339	    199.54302091	    -10.59085027	   -203.88719261	    -90.18503818	   -117.38336162	     44.97938732	     39.58422567	     10.30398999	      5.24815084	     76.80898052	    -24.49974544	      0.02723358	   -160.20730319	     -2.15484287	    -96.62025306	     -0.41961233	     -3.16379273	      1.21458562	      3.37197813	      3.03035935	      3.81064267	     -1.03418736
      0.54000000	    -36.18877725	     -4.01150382	    -57.96056241	    243.96851065	    120.70026916	   -158.68043418	   -109.38741378	   -111.57998144	     41.86727584	     36.68485102	      5.45936143	      4.48348310	     91.60853105	    -20.08090189	      7.24725784	   -182.25784241	     -2.14466073	    -95.12951142	     -3.45406922	     -3.07666282	      1.12843861	     -3.25878240	      3.01450988	      5.22495613	     -0.87605303
      0.54500000	    -96.67512763	     29.68856785	    -25.66178139	    234.05583866	    292.05297538	    -53.71230605	   -141.18465703	    -97.35773649	     35.83786695	     31.77561634	      3.73899180	      1.91103232	    104.31449189	    -27.71356450	     15.75163326	   -188.49618148	     -1.25057169	    -85.84592371	     -4.78690406	     -1.03275336	      0.99934946	    -11.68414367	      2.95823205	      8.02449301	     -0.57921050
      0.55000000	   -141.27479039	     33.88679183	     16.15522251	    205.72656087	    407.65657400	     97.98364984	   -160.69996249	    -96.83332274	     35.45449701	     25.16090286	      3.69635547	     -1.20377519	    112.92189135	    -49.50134963	     22.97699921	   -197.07235798	      0.38063312	    -85.02382323	     -4.99277412	      1.73912853	      0.86848391	    -21.91438046	      2.88097980	     11.30107877	     -0.25733374
      0.55500000	   -155.20253171	      8.79518954	     55.78445185	    165.30946999	    426.87672913	    251.06423772	   -162.00213665	   -111.17255094	     41.61926935	     18.42751626	      3.05232858	     -3.61493050	    116.61248353	    -81.59984042	     26.72424679	   -209.13111027	      2.22154292	    -94.51107196	     -5.34276886	      3.93476942	      0.74469179	    -32.49353916	      2.80275164	     13.79521562	     -0.02382496
      0.56000000	   -135.48665649	    -24.78223824	     84.23563040	    109.95957074	    346.81830484	    349.02187598	   -149.14808280	   -125.66450477	     48.85752578	     13.53354455	      0.46991677	     -4.68740392	    117.47865084	   -115.73076068	     25.78072994	   -219.28398581	      3.63375790	   -105.32501120	     -6.03327697	      4.83407678	      0.61977489	    -43.07563449	      2.71534783	     15.87188750	      0.06520804
      0.56500000	    -76.83283145	    -48.74751035	     94.50047257	     49.29407875	    184.98687601	    360.96263656	   -121.54147736	   -129.89584478	     52.37419201	     11.70410340	     -3.44852696	     -4.55353591	    120.24616888	   -142.86905728	     19.97063921	   -228.85956889	      4.14637109	   -111.08079140	     -6.99716043	      4.51187367	      0.48231583	    -54.05568511	      2.59259411	     18.19891833	      0.01895879
      0.57000000	     12.44904582	    -62.79223540	     83.79281756	     -9.30605842	    -14.08645840	    299.55853624	    -82.82279984	   -127.54163813	     52.70619069	     12.64590793	     -6.73170602	     -3.95315554	    128.96801555	   -156.47828914	     10.04761963	   -238.87252021	      3.75702207	   -113.14253618	     -8.28317761	      3.70329674	      0.32060997	    -65.62408937	      2.42517764	     20.64817409	     -0.11065337
      0.57500000	    103.25852875	    -73.85514286	     56.37268768	    -66.58003608	   -186.15637037	    199.24631305	    -45.97195497	   -126.55659993	     52.91814631	     14.42095534	     -7.73723843	     -3.69437234	    143.57735989	   -153.73360025	     -2.39302893	   -245.13738576	      3.04759421	   -114.90679602	     -9.53856474	      3.27514189	      0.13883203	    -77.55342423	      2.22997069	     22.90418081	     -0.25795005
      0.58000000	    166.02947287	    -83.67687566	     20.94335758	   -115.53555160	   -277.67755244	     88.98066565	    -20.98225616	   -130.45362031	     54.55670049	     14.42198337	     -6.18642284	     -4.18538614	    159.65604943	   -135.36251398	    -15.05698891	   -245.52022084	      2.82652271	   -117.74507848	    -10.41080844	      3.73082429	     -0.02907031	    -89.49982344	      2.02328762	     24.95359532	     -0.35961933
      0.58500000	    188.12402808	    -88.82485902	    -13.97080317	   -142.08689959	   -268.96867512	    -14.58002781	     -7.66269703	   -138.55623646	     57.10555618	     11.03382771	     -3.02918431	     -5.30106260	    171.32811651	   -105.03416510	    -25.36893885	   -242.95555526	      3.49805241	   -121.40348158	    -11.04063446	      4.99601251	     -0.13828450	   -101.34342146	      1.80598760	     26.89557242	     -0.37809867
      0.59000000	    170.77347509	    -84.99802388	    -42.13099306	   -145.61086467	   -174.92002154	   -101.31983489	     -3.61747772	   -147.75951799	     59.25482087	      4.70792917	      0.19848796	     -6.54526722	    174.74020806	    -68.48829588	    -31.43449709	   -239.11955993	      4.83101345	   -124.50628233	    -11.68472519	      6.53119481	     -0.16741549	   -113.04837008	      1.58584956	     28.71944818	     -0.32547795
      0.59500000	    125.98638302	    -71.11145175	    -59.99084289	   -137.33961826	    -37.21192329	   -161.44483976	     -7.39981352	   -154.98099235	     60.20023035	     -2.20694448	      2.09341779	     -7.38308295	    169.82078588	    -32.83789286	    -32.85008058	   -233.46500689	      6.31003743	   -125.91570531	    -12.47099802	      7.69953514	     -0.13185187	   -124.40083240	      1.40683683	     30.26076753	     -0.25640514
      0.60000000	     76.91491978	    -50.65558823	    -66.23167208	   -119.08420493	     90.49126761	   -186.48125413	    -13.78198808	   -158.81962025	     59.75369804	     -6.50253925	      1.95582722	     -7.54957485	    159.64695280	     -5.53775660	    -30.26895895	   -227.66838148	      7.48359226	   -125.70226659	    -13.58125084	      8.12271285	     -0.07527723	   -135.12986928	      1.34567840	     31.36472226	     -0.23236378
      0.60500000	     44.85451206	    -28.19533231	    -61.02969314	    -84.21931545	    168.50381881	   -174.58918203	    -17.54357098	   -158.25377202	     57.61412342	     -5.78815989	     -0.04107994	     -7.09117326	    148.43396706	      8.55095778	    -24.26126766	   -223.34969165	      8.01763683	   -123.75304180	    -15.14897311	      7.75118838	     -0.04654366	   -145.04915370	      1.45835330	     31.98949939	     -0.28650730
      0.61000000	     34.90985583	     -6.04273737	    -46.45473428	    -36.48277984	    186.18302019	   -131.73911218	    -19.47236628	   -151.95378302	     53.26028439	     -0.24650403	     -2.86477438	     -6.29486322	    139.24929857	     10.03521553	    -15.26224098	   -218.49958433	      7.78046365	   -118.95039937	    -17.05740727	      6.84339491	     -0.07165741	   -153.97670153	      1.71540991	     32.16884131	     -0.40203701
      0.61500000	     39.89985473	     12.62019570	    -26.83808942	      8.10734303	    153.35017190	    -68.29310049	    -21.27368035	   -141.06079246	     47.13378807	      7.17370135	     -4.83995760	     -5.67509481	    132.05285749	      3.67140000	     -4.75400134	   -211.30817787	      7.01383990	   -111.33535898	    -18.90803338	      5.98681503	     -0.14423459	   -161.85271723	      2.01241900	     32.07758937	     -0.51888067
      0.62000000	     50.64583109	     18.88725260	     -7.20185111	     35.73481571	     90.06691347	      5.21680771	    -20.14896455	   -131.96271288	     41.76125630	     12.73600861	     -4.52599122	     -5.75747707	    123.57694726	     -5.70140950	      4.51434460	   -203.22193718	      6.25856934	   -104.24622523	    -20.20769480	      5.84030325	     -0.23920108	   -168.91322995	      2.25505655	     31.92765211	     -0.57742529
      0.62500000	     58.10994253	      5.13464238	      8.71898473	     42.40462574	     22.85338608	     76.24490614	    -13.69242293	   -131.21966449	     39.60283921	     14.27099066	     -1.85875050	     -6.62916523	    110.14229048	    -15.21695508	     10.23034650	   -195.73176593	      6.05352478	   -101.24665267	    -20.76940374	      6.61149783	     -0.32557907	   -175.29896860	      2.41362038	     31.76182001	     -0.56347832
      0.63000000	     53.29246916	    -22.09082071	     18.91477041	     30.30373329	    -26.60089626	    125.68898568	     -5.56485013	   -136.85486339	     39.60506714	     11.83889189	      1.64690116	     -7.72865277	     90.94357277	    -23.69150363	     12.09933958	   -188.01464992	      6.74822811	   -101.13323182	    -20.88915983	      7.82314634	     -0.36407783	   -180.70455742	      2.49412531	     31.54858689	     -0.51037124
      0.63500000	     30.14946227	    -46.84860206	     23.08371590	      3.92755251	    -48.72826188	    137.34014539	     -3.09282157	   -141.00807831	     38.89618162	      6.69935212	      4.03436376	     -8.19413270	     68.50018214	    -30.95097371	     11.27016671	   -177.76493192	      8.44041521	    -99.83286908	    -20.88708232	      8.66447730	     -0.31134741	   -184.67007268	      2.48116102	     31.20700260	     -0.46157120
      0.64000000	     -7.14881637	    -60.24256859	     22.43138293	    -25.51888163	    -42.50656586	    113.19726508	     -7.98364019	   -140.00867087	     36.76282060	      0.21467145	      4.27632855	     -7.47075637	     47.03227293	    -36.89176394	      8.67056183	   -163.98865574	     10.86948057	    -96.04614527	    -20.76349832	      8.56245015	     -0.14953261	   -186.85203882	      2.33559555	     30.54725287	     -0.43895361
      0.64500000	    -41.99944578	    -62.40902907	     18.62029857	    -39.56155160	    -17.80790133	     69.58545006	    -12.54655851	   -134.97458871	     33.89969608	     -6.42370296	      2.63688792	     -5.62790795	     30.86898970	    -40.68663393	      4.66221553	   -149.31008025	     13.43718986	    -90.95945920	    -20.46678481	      7.46638073	      0.08772660	   -187.15775907	      2.05589305	     29.59720295	     -0.44596851
      0.65000000	    -58.66324653	    -56.38569428	     13.25379627	    -26.49310882	      5.39468444	     23.86686586	     -9.19742319	   -127.79770051	     30.75699462	    -12.14774916	      0.06481822	     -3.22657694	     22.80065190	    -41.22658665	     -0.23127462	   -137.30144387	     15.50035668	    -85.70744655	    -20.03819443	      5.75645040	      0.32971486	   -185.73397153	      1.71971387	     28.52697887	     -0.48247718
      0.65500000	    -55.74301107	    -46.68223724	      7.98800312	      9.10431481	     12.96326339	    -12.18233202	      0.55816692	   -120.56707551	     27.82727133	    -16.05322206	     -2.56219320	     -0.96816182	     22.61454009	    -38.29228284	     -5.05607173	   -127.95478125	     16.64780089	    -81.03630282	    -19.48879864	      3.97261004	      0.51210219	   -182.78555095	      1.44826340	     27.29264893	     -0.54244792
      0.66000000	    -43.01792528	    -36.91178805	      3.99712816	     54.41075220	      5.92663696	    -36.87835585	      9.74340185	   -113.94243026	     25.13445675	    -17.58251115	     -4.76057686	      0.62358403	     26.95515383	    -33.12504112	     -8.70094018	   -118.23582730	     16.74529984	    -76.62904283	    -18.79229474	      2.55424249	      0.60963520	   -178.50468297	      1.33005393	     25.82148563	     -0.60562082
      0.66500000	    -29.51653869	    -28.42615552	      1.49252174	     99.55044587	     -7.09946709	    -57.02124212	     15.06205580	   -106.55588370	     22.08693679	    -16.93626981	     -6.25414069	      1.31186566	     30.89739959	    -27.96761267	    -10.61714521	   -106.46833668	     15.91044399	    -71.40185592	    -17.93085500	      1.75968614	      0.63627210	   -173.07137231	      1.36748833	     24.22554123	     -0.63982656
      0.67000000	    -18.43725011	    -22.59541366	     -0.02324968	    136.46349685	    -18.91143519	    -77.89366615	     18.65010068	    -97.76878968	     18.51770229	    -15.20406896	     -6.82466397	      1.12620937	     30.82059690	    -24.93720222	    -11.54906336	    -93.83933956	     14.52120690	    -65.22485612	    -16.92516613	      1.68032064	      0.62388789	   -166.57661426	      1.48579057	     22.61012570	     -0.61830435
      0.67500000	     -9.62970284	    -20.47885607	     -1.13605669	    153.99357227	    -24.86656714	    -96.58478905	     22.77238025	    -88.56012538	     14.89508551	    -13.65114590	     -6.52915641	      0.34489184	     26.73902291	    -24.79148838	    -13.02745953	    -81.90989141	     13.09186034	    -58.91518686	    -15.78204336	      2.18918830	      0.59982226	   -159.05041465	      1.59719859	     20.99149474	     -0.54271711
      0.68000000	     -2.18119012	    -20.98528885	     -1.91517705	    142.63818836	    -22.44178717	   -103.53162231	     26.43478236	    -80.25001330	     11.76732978	    -12.84039076	     -5.70719177	     -0.66452314	     22.12005086	    -26.32400641	    -15.91678250	    -70.53812361	     11.98435530	    -53.14209450	    -14.46013067	      3.00610515	      0.57170674	   -150.55885704	      1.65713785	     19.35554716	     -0.44239117
      0.68500000	      5.08834610	    -22.11179042	     -1.81872707	    103.99076618	    -13.65293910	    -89.66643609	     27.11563048	    -74.07943335	      9.57528614	    -12.55882658	     -4.63562429	     -1.67633653	     21.26119621	    -27.12342288	    -19.72945724	    -58.62846895	     11.25484211	    -48.37677203	    -12.92814597	      3.90369858	      0.52792964	   -141.18022449	      1.66750926	     17.64587416	     -0.34875758
      0.69000000	     13.03607423	    -22.33593325	     -0.42588414	     51.98088750	     -5.74296749	    -56.62276434	     23.94497864	    -70.42951663	      8.48470134	    -12.39750502	     -3.66220520	     -2.49160090	     25.98641390	    -25.52616935	    -23.21494117	    -45.97950366	     10.81873853	    -44.88474815	    -11.21597175	      4.63540531	      0.45999859	   -130.99450225	      1.65108538	     15.81681651	     -0.28853431
      0.69500000	     20.82471825	    -21.63627041	      1.77803964	      3.09326643	     -6.04139796	    -18.71504437	     18.31372773	    -68.15537392	      8.24840383	    -12.20941138	     -3.12393536	     -2.95147260	     34.28789073	    -22.01679964	    -25.42589245	    -33.63347446	     10.66344148	    -42.39990616	     -9.40653303	      5.00336331	      0.37400801	   -120.12146318	      1.63057306	     13.89195650	     -0.27634354
      0.70000000	     24.96769951	    -20.71020693	      3.15929150	    -34.33712799	    -14.78820561	      6.96206041	     11.56042740	    -64.84491796	      8.24997757	    -12.14936102	     -3.23002503	     -2.93862980	     41.95053721	    -18.24970464	    -26.41786418	    -22.30423832	     10.84733552	    -39.86088769	     -7.59980467	      4.85485625	      0.28510186	   -108.74998707	      1.62995304	     11.96040547	     -0.32190564
      0.70500000	     21.20222619	    -19.67254733	      1.75697373	    -59.40196874	    -23.36336480	     14.10159570	      3.87665392	    -58.07093573	      7.81396570	    -12.35621402	     -3.53638807	     -2.58338911	     45.15913792	    -14.82583119	    -26.99667483	    -11.56706191	     11.35373645	    -35.85845741	     -5.89033931	      4.30058343	      0.19900414	    -97.10096044	      1.68088602	     10.13677301	     -0.42323317
      0.71000000	      9.92411900	    -17.89625461	     -2.87884464	    -69.82392689	    -20.62039801	      9.83735698	     -3.09473903	    -47.43778763	      6.68556086	    -12.62920477	     -3.42889316	     -2.06079460	     42.34228614	    -10.84697912	    -27.88394154	     -1.57151568	     12.03288180	    -29.94250483	     -4.38107326	      3.50001561	      0.11723390	    -85.38517709	      1.81723375	      8.48750081	     -0.57798080
      0.71500000	     -1.86616940	    -15.46729492	     -9.36566957	    -61.62813407	     -2.33983680	      5.78595017	     -5.49500011	    -34.93767228	      5.07135093	    -12.51154582	     -2.31267784	     -1.63202977	     34.86608211	     -5.42715820	    -29.44637571	      5.96162019	     12.68703224	    -23.00675327	     -3.19939725	      2.76326199	      0.04389885	    -73.91539410	      2.04062797	      7.00346333	     -0.75755643
      0.72000000	     -6.36079789	    -12.47709807	    -16.10902147	    -36.17244831	     26.84383639	      6.89416391	     -0.97378398	    -22.66829333	      3.21594047	    -11.61641872	     -0.18758105	     -1.44659352	     25.87610335	      1.12714218	    -31.81420987	      9.66436288	     13.16324957	    -16.01821831	     -2.43952555	      2.32648251	     -0.00717794	    -63.07464349	      2.30380926	      5.70839021	     -0.91269869
      0.72500000	     -1.24784234	     -8.18835322	    -21.58888784	     -1.20816115	     60.64657657	      9.11414035	      9.02542014	    -11.57161167	      1.29850826	    -10.07572909	      1.77252600	     -1.28053178	     17.91348480	      7.40646192	    -34.24320655	     10.14418422	     13.51189283	     -9.36939185	     -2.06041639	      1.95511235	     -0.00409554	    -53.01222212	      2.53251933	      4.66595767	     -1.01611964
      0.73000000	     10.51189860	     -2.91272412	    -23.58651232	     32.80479901	     92.04520086	      6.84239911	     21.16394835	     -2.79387686	     -0.36118910	     -8.60882907	      2.42051253	     -0.93181939	     11.59289638	     11.78492999	    -34.74844375	      8.93940924	     13.98734768	     -3.74636022	     -1.90064930	      1.40492115	      0.08224027	    -43.83811588	      2.65561311	      3.83599943	     -1.05321809
      0.73500000	     23.95924633	      2.31918061	    -21.00187039	     56.83250314	    111.47706311	     -1.26320753	     32.78662660	      2.93904629	     -1.52726281	     -8.32791374	      1.73470687	     -0.47814730	      6.15780386	     13.37728738	    -31.95536653	      7.17557764	     14.93224348	      0.32179606	     -1.76949275	      0.79269874	      0.25184612	    -35.82792470	      2.63441635	      3.19851802	     -1.01528187
      0.74000000	     34.69426965	      6.29332329	    -15.84933106	     68.03682057	    111.05968398	    -10.82474922	     43.20214511	      6.26681046	     -2.24381847	    -10.38679735	      0.68080243	     -0.12422910	      0.65168761	     12.25110569	    -27.18022553	      5.00464804	     16.62742707	      3.18405809	     -1.59463600	      0.39275325	      0.46722941	    -28.97764900	      2.48166019	      2.80434757	     -0.92179292
      0.74500000	     38.44820001	      6.48624703	    -11.69412875	     68.49761474	     88.20413953	    -14.27808171	     51.92203095	      7.70100508	     -2.59934790	    -15.69245995	      0.69443168	     -0.06554750	     -5.49110425	      8.89478834	    -23.38380113	      2.48119194	     19.26089476	      5.12961909	     -1.43733058	      0.49761653	      0.67359233	    -23.08376630	      2.24515323	      2.53859827	     -0.81357207
      0.75000000	     30.23515482	      1.28359335	    -11.02292446	     60.59821687	     47.84860105	     -8.53717023	     56.09177533	      7.49605397	     -2.52372126	    -24.56086646	      2.61926307	     -0.33189509	    -12.18785200	      4.01247442	    -22.51444549	      1.27969221	     22.87090874	      6.07005507	     -1.20200049	      1.21711555	      0.83980850	    -18.26143394	      1.96726826	      2.18556168	     -0.72710491
      0.75500000	      9.69019352	     -6.71363384	    -13.98521583	     46.94928682	      0.51674563	      1.48029413	     54.05326112	      6.72160154	     -1.95451117	    -36.41670868	      5.89643121	     -0.72745136	    -18.49367709	     -0.97043669	    -24.48027267	      2.77778863	     27.22106927	      6.32690659	     -0.69058339	      2.28345617	      0.97784068	    -14.37285232	      1.66167979	      1.73591702	     -0.68076767
      0.76000000	    -14.60749956	    -12.20274383	    -18.22850351	     30.36788266	    -45.44990858	      8.42269764	     50.07256260	      6.32273215	     -1.07035374	    -49.91508668	      8.91221298	     -0.97774080	    -23.22523917	     -4.03173989	    -27.69708096	      4.77299174	     31.79548061	      6.52719582	     -0.05687585	      3.13526793	      1.12189999	    -10.35780434	      1.32818117	      1.38551589	     -0.67880967
      0.76500000	    -31.85717520	    -11.65480596	    -20.72935973	     11.87699760	    -85.42240114	      7.70585756	     50.48836269	      6.44919763	     -0.20480463	    -63.33892344	     10.49780797	     -0.99669870	    -25.95076558	     -3.90026783	    -30.11140790	      3.53135444	     35.98343094	      6.95818568	      0.25484424	      3.45227803	      1.29089518	     -5.16128905	      0.97218028	      1.11105155	     -0.70013156
      0.77000000	    -39.83505746	     -5.44790538	    -19.95292137	     -8.90787200	   -110.15205128	     -2.72662854	     55.27153534	      6.88188472	      0.64899489	    -75.05588912	     10.31477537	     -0.85114981	    -26.89311180	     -0.93854670	    -30.27062247	     -0.94481118	     39.36033934	      7.15044890	      0.26270732	      3.22417967	      1.48756093	      1.06445846	      0.60599273	      0.35130384	     -0.71097453
      0.77500000	    -54.43582012	      5.97828007	    -19.00467466	    -56.67838682	   -140.41455974	    -23.42351899	     48.57520139	      7.35951223	      1.64273718	    -83.79247590	      8.48882166	     -0.62172699	    -26.38517145	      3.36049884	    -27.89182543	      0.85095275	     41.80038179	      6.13653900	      0.58136459	      2.53474510	      1.71414940	      1.48372068	      0.23659451	      0.29464730	     -0.68698017
      0.78000000	    -63.57582992	     16.69350553	    -16.48428269	    -94.85997872	   -144.59574774	    -50.38062651	     42.94743896	      7.40478650	      2.37073710	    -88.74846023	      5.49240177	     -0.37341555	    -25.02724419	      7.31065405	    -23.68903588	      1.38847872	     43.38546124	      4.82626429	      0.73992717	      1.51626228	      1.96764109	      2.07795673	     -0.13362848	      0.16769713	     -0.62365748
      0.78500000	    -67.50441190	     23.36415554	    -13.41187749	   -108.96253848	   -124.33215243	    -77.93459685	     39.70831571	      6.15031859	      2.67636366	    -89.61149279	      2.18054876	     -0.16673039	    -23.88328792	      9.96781288	    -18.79675375	      0.49422606	     44.24609774	      3.21214019	      0.73545946	      0.39899842	      2.22488062	      2.56657792	     -0.49631433	      0.02997244	     -0.53673479
      0.79000000	    -66.83343164	     24.98642442	    -10.89410120	    -92.20694449	    -87.91356534	    -99.26811502	     39.71327585	      3.43240527	      2.51809089	    -86.75415972	     -0.28290228	     -0.02064620	    -24.06410633	     11.87554654	    -14.29392190	     -1.70309524	     44.51876220	      1.48183249	      0.59091072	     -0.50083282	      2.44996204	      2.74271976	     -0.84175205	     -0.06240568	     -0.45244099
      0.79500000	    -62.12582224	     22.58424082	     -9.63430347	    -51.18536752	    -48.44565418	   -106.98969175	     43.17649330	     -0.37851251	      1.97731389	    -81.47321384	     -0.55048013	      0.11777611	    -26.06592762	     14.82770322	    -10.86827070	     -4.92421357	     44.40449717	     -0.11174394	      0.33720902	     -0.77196373	      2.61945664	      2.58113328	     -1.17369335	     -0.08938779	     -0.37987410
      0.80000000	    -53.53654230	     18.40495789	     -9.02754253	     -2.98874754	    -18.84264529	    -94.27410887	     49.79774787	     -4.86173560	      1.15033520	    -75.66157810	      2.27214013	      0.33682247	    -29.34672744	     20.78082975	     -8.40112229	     -8.87822695	     44.16084845	     -1.42195236	     -0.01422873	     -0.06651066	      2.73683456	      2.24627876	     -1.50747735	     -0.08311699	     -0.29665658
      0.80500000	    -41.35832286	     15.47047490	     -7.26942231	     33.64610429	     -6.48542685	    -59.55771752	     58.70852049	     -9.51146947	      0.08536860	    -71.05656614	      7.70650823	      0.68665498	    -32.71536000	     30.62439839	     -5.88341107	    -13.24835169	     44.02202615	     -2.36803052	     -0.46834035	      1.55102703	      2.82834741	      1.98101372	     -1.85086561	     -0.09940623	     -0.17545107
      0.81000000	    -27.66362930	     15.86700408	     -3.06233968	     47.06000443	    -10.61826156	    -12.02775605	     68.40974292	    -13.41515520	     -1.15020214	    -68.82557792	     13.89556135	      1.16609465	    -35.42276297	     42.87405334	     -2.11796190	    -17.64851355	     44.16546453	     -2.80961411	     -1.00520774	      3.51394671	      2.93647274	      1.95091334	     -2.19166392	     -0.16616707	     -0.01557153
      0.81500000	    -16.62640306	     18.55929504	      3.06793020	     37.01199962	    -23.20988116	     31.00339000	     77.15633609	    -15.51240143	     -2.40409930	    -69.51768268	     18.64907730	      1.76903286	    -37.63787453	     53.26020915	      3.24987307	    -21.69759881	     44.69910711	     -2.61603197	     -1.55724489	      5.06997830	      3.11187189	      2.16542987	     -2.50527617	     -0.26655970	      0.15972482
      0.82000000	    -12.09024815	     19.98197629	      9.36854140	     12.12703520	    -34.10149887	     55.16523474	     83.52207004	    -15.37579154	     -3.46920057	    -73.01119592	     20.46719964	      2.48607441	    -39.69717330	     56.73701760	      9.34148917	    -25.09385113	     45.62558227	     -1.88304751	     -2.03315648	      5.65696447	      3.39101021	      2.51490931	     -2.77115635	     -0.36869938	      0.32493955
      0.82500000	    -14.65506798	     17.27750224	     14.34659084	    -17.56714922	    -38.13053473	     57.42829833	     86.71195706	    -13.59532432	     -4.15766420	    -78.54239937	     18.88998931	      3.25172922	    -41.12176303	     50.80241314	     14.58828072	    -27.61132018	     46.83630994	     -0.99016431	     -2.35914552	      5.06786985	      3.76932954	      2.86182135	     -2.97549938	     -0.45740454	      0.46263952
      0.83000000	    -21.37655727	     10.66771212	     17.48606606	    -45.78729785	    -36.90549006	     45.39125261	     86.69057118	    -11.45461800	     -4.35283979	    -84.95743407	     14.35919499	      3.93264520	    -40.57824991	     37.21194076	     17.46473960	    -29.14646155	     48.13741563	     -0.42996697	     -2.50605222	      3.43869305	      4.19470142	      3.11643916	     -3.09534484	     -0.53886684	      0.56191045
      0.83500000	    -28.03937483	      3.10850080	     18.86494935	    -69.48845164	    -33.83341733	     30.53868554	     84.15507316	    -10.28799008	     -4.03046454	    -91.03735657	      7.80881839	      4.38352456	    -36.76750195	     20.81672807	     16.79683174	    -29.78772272	     49.27757235	     -0.59047687	     -2.49472203	      1.11738742	      4.58656098	      3.27064233	     -3.08761914	     -0.63122036	      0.61255331
      0.84000000	    -31.36006265	     -1.77669801	     18.32882870	    -86.65498794	    -29.91272060	     21.46197124	     80.21582675	    -10.76012331	     -3.30577996	    -95.83734813	      0.38132028	      4.51419409	    -29.13350517	      6.82388108	     11.87082381	    -29.71350024	     50.06040636	     -1.52293668	     -2.38555476	     -1.45205550	      4.86692029	      3.38557385	     -2.91100919	     -0.74897319	      0.60366914
      0.84500000	    -29.76694517	     -1.57528640	     15.32843417	    -96.18822916	    -24.75945659	     21.70059610	     75.98060910	    -12.53840405	     -2.45430878	    -99.01850471	     -6.56189618	      4.32859012	    -17.98053825	     -1.26649386	      2.78084981	    -29.03345115	     50.50451427	     -2.85045107	     -2.25302453	     -3.75496630	      4.98885941	      3.53889614	     -2.57567149	     -0.88648918	      0.53302771
      0.85000000	    -23.74597414	      3.72114903	      9.92597450	    -98.74848682	    -18.46696487	     30.90615492	     72.27016794	    -14.75615018	     -1.76505653	   -100.69878685	    -11.72464832	      3.89774721	     -4.96969615	     -2.69633494	     -8.95104981	    -27.83610230	     50.74639716	     -4.04652384	     -2.14667024	     -5.33102645	      4.94089634	      3.75605519	     -2.18240570	     -1.01637897	      0.41301796
      0.85500000	    -15.78585182	     11.14952770	      3.77398700	    -95.65677769	    -10.65260935	     46.00803723	     69.58162017	    -16.71757856	     -1.36692045	   -100.72172051	    -14.42627451	      3.27521644	      6.32443056	      0.15746402	    -20.16804988	    -26.37034863	     50.69448184	     -4.78747885	     -2.07209513	     -5.97865249	      4.72129447	      3.97506314	     -1.91757826	     -1.10104265	      0.26413364
      0.86000000	     -8.64999961	     16.20677197	     -0.30531739	    -87.15710490	      0.15109291	     64.18413469	     68.15873849	    -18.39284061	     -1.19683813	    -98.35041300	    -14.58685547	      2.47001734	     12.09385010	      3.49323467	    -27.30532791	    -25.02417732	     49.90901656	     -5.11616507	     -2.01052003	     -5.73068907	      4.32100722	      4.09219099	     -1.98615358	     -1.12004994	      0.11027519
      0.86500000	     -3.08536132	     16.25479380	     -0.37343499	    -73.08013045	     15.04945685	     84.83182797	     68.01217242	    -19.92088325	     -1.17506705	    -92.93072654	    -12.22279581	      1.51524228	     11.50011920	      4.98629533	    -28.56589376	    -24.05614117	     47.87822710	     -5.17100341	     -1.95383306	     -4.64056714	      3.74017098	      4.05034157	     -2.50295194	     -1.08063930	     -0.02162987
      0.87000000	      2.12546870	     11.57594779	      2.93842161	    -55.07885210	     33.69438487	    106.84556281	     68.81013723	    -20.93680203	     -1.29111784	    -84.62632454	     -7.17493591	      0.50559498	      7.21606417	      4.41712742	    -24.96818413	    -23.39864174	     44.34664426	     -4.95204963	     -1.90418862	     -2.67602290	      3.00445441	      3.87447005	     -3.40729024	     -1.00807543	     -0.11066711
      0.87500000	      8.11810856	      3.58054101	      6.95169673	    -37.83506291	     54.11279036	    127.19368449	     69.90048371	    -20.91097541	     -1.49728177	    -74.32983094	      0.74122038	     -0.46561878	      2.62225753	      2.67785716	    -19.43218196	    -22.76600846	     39.36807983	     -4.46272363	     -1.85486379	      0.20514206	      2.15381420	      3.63750150	     -4.43652058	     -0.93630098	     -0.15550505
      0.88000000	     14.23832549	     -6.40318006	      9.00193406	    -28.53729029	     75.58797084	    143.64513242	     70.60082576	    -19.95770023	     -1.64490165	    -62.97085047	     11.18305579	     -1.36450355	     -0.88130284	      1.33429222	    -14.96643080	    -21.95279705	     33.19511401	     -3.89505556	     -1.79445982	      3.85521837	      1.24234931	      3.40878610	     -5.16990227	     -0.90066526	     -0.17169734
      0.88500000	     18.02652530	    -16.90066162	      7.57964985	    -35.04558388	    106.04041213	    153.20821499	     70.48699634	    -18.61506991	     -1.62937365	    -50.82943145	     22.52050570	     -2.16964628	     -4.16094334	      1.51700402	    -13.41701848	    -21.00210485	     26.34232112	     -3.44343743	     -1.72278784	      7.74270859	      0.37657739	      3.21823455	     -5.16216699	     -0.91564626	     -0.17318270
      0.89000000	     17.54126470	    -26.25525862	      2.15481229	    -62.14031501	    164.10798019	    146.94964390	     69.42774208	    -17.21444968	     -1.43452803	    -37.11211067	     31.79256073	     -2.80168324	     -8.66293965	      2.15826621	    -15.33838408	    -20.08961106	     19.67612793	     -3.19115957	     -1.64439440	     11.02875223	     -0.28072958	      3.06666232	     -4.12141570	     -0.97158819	     -0.16952752
      0.89500000	     14.10164789	    -32.37048145	     -7.02993295	   -106.47643493	    266.89327290	    111.76101932	     67.69204126	    -15.33000322	     -1.18996027	    -20.43126672	     36.12194466	     -3.14281659	    -14.74228009	      0.66357426	    -20.03551037	    -19.28425352	     14.22130888	     -2.98101810	     -1.56027453	     12.99417791	     -0.58814371	      2.96490345	     -2.05239307	     -1.03670611	     -0.18428733
      0.90000000	     11.83040442	    -31.86480050	    -18.78984206	   -156.33685636	    413.48562495	     40.79225350	     66.05975608	    -11.78766195	     -1.25194227	     -0.73677132	     34.40687701	     -3.08545845	    -21.22389013	     -3.54567688	    -25.58177299	    -18.46086963	     10.98938083	     -2.32717640	     -1.46915909	     13.39992726	     -0.49024163	      2.93835231	      0.69999197	     -1.05931277	     -0.26154911
      0.90500000	     13.83504655	    -19.98003180	    -31.05348289	   -199.46860792	    582.30426573	    -57.28124333	     65.26843129	     -5.66984626	     -1.96960461	     18.81783581	     27.38628045	     -2.53909788	    -25.70872389	     -6.59340292	    -29.80582170	    -17.33103506	     11.00004470	     -0.77895420	     -1.36308761	     12.34018663	     -0.00621778	      2.99667577	      3.58178400	     -1.00282004	     -0.45262257
      0.91000000	     18.87426708	      7.16352394	    -41.09048881	   -231.54185937	    744.68363613	   -157.48528328	     65.36242520	      2.86832482	     -3.44980852	     32.37466297	     16.64877720	     -1.45536468	    -25.39664989	     -2.25464904	    -31.43497520	    -15.60264698	     14.96551609	      1.76463599	     -1.23060079	      9.91229915	      0.78123357	      3.11721999	      6.08155642	     -0.86808668	     -0.79819032
      0.91500000	     21.07738780	     47.96612607	    -44.94640381	   -257.20193528	    881.67077939	   -224.67500058	     65.43401149	     11.92196027	     -5.18771734	     34.19354500	      4.03565222	      0.15208609	    -18.51208390	     12.98604463	    -30.01352433	    -13.22703742	     22.52266670	      4.63789211	     -1.04506075	      6.13939712	      1.70596310	      3.25691963	      7.89440066	     -0.70525545	     -1.31222693
      0.92000000	     13.00736910	     94.56331244	    -38.28130588	   -283.25095045	    990.70123614	   -227.21637521	     64.11392044	     18.67846734	     -6.18733213	     21.67277172	     -8.81092150	      2.27767833	     -5.40798594	     36.99618112	    -25.31278841	    -10.52032486	     31.77637249	      6.63219216	     -0.77177113	      1.02917091	      2.54225325	      3.37244145	      8.89794931	     -0.58286176	     -1.95912577
      0.92500000	    -10.35644454	    136.36861273	    -19.19888641	   -309.21156760	   1081.99447809	   -152.55777149	     60.41203714	     21.09224815	     -5.57807255	     -3.43437220	    -20.40733165	      4.91712646	     11.55835957	     63.53430452	    -17.28710402	     -7.97120359	     39.79626845	      6.73734166	     -0.40076507	     -5.07014361	      3.08685129	      3.43565974	      9.03907525	     -0.54675572	     -2.60576336
      0.93000000	    -49.75782081	    163.92276591	      9.20854718	   -321.93648326	   1174.43477451	    -16.64752711	     54.41285475	     19.11903900	     -3.34956750	    -35.99376958	    -28.96157621	      7.83062384	     29.03886006	     85.59466514	     -6.44869260	     -5.94104722	     43.82693744	      4.91580431	      0.02093632	    -11.07591064	      3.23666961	      3.43727865	      8.28833597	     -0.58748702	     -3.01320202
      0.93500000	   -101.93156727	    171.26394579	     39.24065548	   -300.94859047	   1294.22331581	    138.12149990	     47.21030350	     14.67970858	     -0.53740649	    -69.23595231	    -32.66859901	     10.29264452	     44.11994706	     97.72948772	      5.87644579	     -4.54536612	     42.37637659	      2.24078925	      0.39970316	    -15.39031023	      3.00582873	      3.37914406	      6.72565968	     -0.63846815	     -2.94505269
      0.94000000	   -159.92469610	    156.84341223	     62.04236693	   -234.90732061	   1468.18771535	    258.48484555	     40.06169751	     10.31239087	      1.46329228	    -96.28203771	    -30.28145165	     11.08632854	     56.00749581	     97.53618703	     17.82297267	     -3.73643900	     35.66433530	      0.14248763	      0.64853061	    -16.39357900	      2.46937234	      3.26740150	      4.64336343	     -0.62143887	     -2.31383311
      0.94500000	   -213.80227364	    125.78350527	     71.58836923	   -136.84352972	   1705.97665113	    299.92720800	     33.61949009	      7.83420665	      1.70359832	   -112.08008734	    -23.05908389	      9.33742900	     66.86097132	     86.76081102	     27.56411124	     -3.37950246	     25.53417281	     -0.40128028	      0.73010930	    -13.73493292	      1.72667896	      3.10748354	      2.51518568	     -0.49160093	     -1.29812078
      0.95000000	   -252.63769067	     88.39516548	     66.12086800	    -42.31177669	   1981.21443743	    245.35490847	     27.62322764	      7.55372457	      0.18555782	   -115.20411657	    -14.24708496	      5.26344874	     80.53783153	     71.06161293	     33.54872703	     -3.18124412	     14.92268292	      0.67283811	      0.67044755	     -8.50318327	      0.88797520	      2.90199844	      0.80442273	     -0.26447257	     -0.25400690
      0.95500000	   -267.02631871	     55.49575031	     47.50854575	     11.66163818	   2230.75583963	    112.96505480	     21.37800886	      8.29118246	     -2.23393340	   -107.76198514	     -7.29903451	      0.22413470	     99.62323566	     57.63176799	     34.38871551	     -2.66277758	      6.73562975	      2.64033989	      0.53870421	     -2.63413481	      0.07394892	      2.66181630	     -0.21225650	     -0.00712350	      0.47157636
      0.96000000	   -251.32995216	     33.19965505	     20.30582169	     10.23678207	   2379.11249002	    -52.35198498	     14.75058912	      7.79061133	     -4.18942214	    -93.30637772	     -4.76314916	     -3.81776934	    122.84738308	     51.35746528	     28.78931929	     -1.42602539	      2.57031239	      4.27919636	      0.41395448	      1.70057814	     -0.58395175	      2.42242324	     -0.48977718	      0.18214817	      0.67929295
      0.96500000	   -205.01516316	     20.81464169	     -9.82784339	    -35.38028421	   2372.98457923	   -199.51767593	      8.91999214	      4.32242937	     -4.61872510	    -74.96384504	     -6.91416057	     -5.42643856	    145.71675111	     52.33722121	     15.96365840	      0.39575163	      2.19273618	      4.58535568	      0.34273177	      3.19352188	     -0.96958774	      2.23690449	     -0.17584077	      0.22743361	      0.40023905
      0.97000000	   -133.60823617	     14.89222329	    -37.38324621	   -105.62052130	   2206.17235825	   -291.02768084	      5.74934117	     -1.56745794	     -3.53383085	    -55.38431330	    -11.43991373	     -4.50961497	    164.19924568	     57.37295963	     -2.95181839	      2.07853050	      4.17517069	      3.50186522	      0.31543792	      2.11792691	     -1.02391663	      2.14692918	      0.46011988	      0.12694856	     -0.13644677
      0.97500000	    -49.61501022	     14.59701574	    -57.36127916	   -187.33633330	   1926.23120637	   -310.90016095	      6.12019238	     -7.02916267	     -2.09749314	    -37.28937059	    -14.91385943	     -2.11737915	    177.08395738	     63.42742674	    -23.62746012	      2.92809601	      6.99318563	      2.07111921	      0.28579937	     -0.08603768	     -0.77460940	      2.15237028	      1.12479084	     -0.03824081	     -0.64807032
      0.98000000	     28.05518411	     21.02105645	    -66.20501771	   -272.45126753	   1619.63782129	   -261.59617016	      8.73248418	     -8.84426662	     -1.83228865	    -23.16038605	    -14.49624717	      0.31951904	    184.57659440	     68.81065601	    -39.87942743	      2.94683399	      9.68294374	      1.76559141	      0.21937698	     -1.73729048	     -0.32544878	      2.19756283	      1.60424583	     -0.14974126	     -0.93168882
      0.98500000	     78.53306225	     32.63954192	    -63.63150392	   -352.23115258	   1377.50724556	   -159.39750862	     10.51643211	     -5.62612915	     -3.54761888	    -14.48567677	     -8.99690711	      1.70515393	    186.00023057	     71.76763568	    -47.23561263	      2.79343406	     11.87133908	      3.45205736	      0.12124787	     -1.70646963	      0.19241127	      2.19432093	      1.81540503	     -0.12545024	     -0.91548583
      0.99000000	     87.42102098	     44.11347881	    -52.92587223	   -416.31097706	   1259.79718509	    -30.73762243	      8.57384249	      1.27824911	     -6.75282305	    -11.31022118	      0.70125126	      1.63854384	    180.10059190	     69.86716093	    -45.29920387	      3.17585262	     13.48166532	      6.73304798	      0.02087973	      0.19578448	      0.65764162	      2.08266708	      1.78431571	      0.02216000	     -0.65201700
      0.99500000	     55.06571227	     51.07355319	    -38.54602548	   -453.84842752	   1278.54078349	     93.74920228	      2.36964349	      8.75173998	    -10.04224629	    -12.11150799	     11.57172958	      0.49308034	    167.62930561	     62.08119207	    -36.85104780	      4.24430848	     14.38501319	     10.22210722	     -0.06247838	      3.11027716	      0.96963403	      1.88697936	      1.59993566	      0.19488793	     -0.29324333
      1.00000000	     -2.48093099	     54.14171886	    -23.49844318	   -454.36859512	   1402.87650903	    187.48562540	     -5.72504778	     13.80834968	    -12.06986999	    -14.32461147	     19.48555860	     -0.82550751	    152.48954457	     50.62430598	    -25.17970413	      5.42788882	     14.32004955	     12.46678334	     -0.13406160	      5.51285478	      1.06905029	      1.71037384	      1.37375838	      0.28289574	     -0.02523540
      1.00500000	    -63.08882218	     55.30479569	     -9.52870789	   -410.54883252	   1576.28715849	    235.64007672	    -12.19630905	     14.90933081	    -12.29088515	    -15.70718873	     22.02707909	     -1.59169818	    138.70814066	     39.17138954	    -12.83303462	      5.92030005	     13.24339436	     12.76155415	     -0.20584255	      6.36207606	      0.96251475	      1.65473669	      1.19026489	      0.24113198	      0.04454511
      1.01000000	   -111.07511877	     52.54666173	      1.12224861	   -326.13825392	   1736.63598540	    239.77947892	    -14.75118542	     12.06094649	    -10.99466587	    -15.46923934	     20.56725463	     -1.86378253	    126.29557678	     29.81380873	     -2.33111657	      5.36922928	     11.62838578	     11.30719302	     -0.27625717	      6.01094812	      0.71342721	      1.74135025	      1.07020871	      0.10161857	     -0.04891480
      1.01500000	   -141.08620273	     42.62799967	      6.07045050	   -221.42742116	   1834.00592537	    215.27104886	    -13.17674676	      6.28921656	     -8.85082702	    -14.01237721	     18.41123640	     -2.11875156	    111.84412542	     22.93784033	      3.93198831	      4.06090829	     10.18593188	      8.80713579	     -0.33511755	      5.55125796	      0.41889130	      1.91586892	      0.99387335	     -0.07707725	     -0.18958554
      1.02000000	   -153.40911950	     27.86400601	      4.66684947	   -124.33346221	   1844.58836725	    180.07896988	     -8.76141733	     -0.73591680	     -6.53701890	    -11.80286845	     17.08780480	     -2.39508968	     93.39323045	     18.99455540	      5.18522756	      2.61213567	      9.34180195	      6.05677272	     -0.37907449	      5.39459538	      0.19949288	      2.10601271	      0.95390339	     -0.25407120	     -0.28778407
      1.02500000	   -149.43251374	     16.47619806	     -1.58860599	    -54.83900363	   1775.52723024	    143.75858326	     -3.51124180	     -6.96792283	     -4.64357447	     -8.60399605	     15.34766944	     -2.16158356	     73.46927269	     18.88918665	      2.79216059	      1.62698186	      9.00919468	      3.79075151	     -0.41098195	      4.93013931	      0.16013470	      2.25254160	      0.96722877	     -0.40280615	     -0.32675966
      1.03000000	   -131.40123070	     16.19010521	     -9.79142566	    -17.92430713	   1656.58984132	    106.59178025	      0.51213825	    -10.61247965	     -3.58220687	     -3.52041098	     11.31891139	     -0.98418224	     57.19563476	     22.74482919	     -0.58942894	      1.51257229	      8.65944568	      2.55008774	     -0.42586633	      3.40416483	      0.31497223	      2.31779552	      1.04643344	     -0.49655727	     -0.34325714
      1.03500000	   -104.55278922	     28.25272100	    -16.42394618	     -3.81515884	   1524.32246594	     67.22944604	      1.92804446	    -10.85327517	     -3.41883695	      4.31045588	      4.89524088	      0.91663803	     47.62645790	     29.02503651	     -2.10365971	      2.39116230	      7.61006739	      2.48431925	     -0.40634322	      0.82092728	      0.56223831	      2.30689834	      1.17459437	     -0.52063941	     -0.37936975
      1.04000000	    -77.63575684	     47.00908405	    -19.12178801	      7.47899467	   1407.07563237	     29.27716625	      0.59803366	     -7.91109664	     -3.92750407	     14.89261769	     -1.80200046	      2.74615538	     42.77752384	     35.30334451	     -0.35635228	      4.02864345	      5.47939445	      3.37191003	     -0.34238539	     -1.92793550	      0.75053520	      2.27755045	      1.29943158	     -0.49040671	     -0.43896233
      1.04500000	    -59.34256081	     64.03288773	    -18.48030145	     34.16509619	   1316.50013235	      0.42011447	     -2.51467723	     -2.69357717	     -4.81170263	     27.00248706	     -5.90299104	      3.66579986	     37.56929236	     39.64415060	      3.25560923	      5.89696535	      2.50633417	      4.82663658	     -0.25275494	     -3.64953374	      0.77291880	      2.30164799	      1.35525637	     -0.44594784	     -0.48412452
      1.05000000	    -53.47927944	     72.87689744	    -16.97451131	     79.90507789	   1248.94366679	    -13.24460361	     -6.19518681	      3.32079074	     -5.74436099	     38.50930452	     -5.87770225	      3.35823826	     28.71394583	     41.16719176	      6.01534911	      7.48268072	     -0.54780196	      6.38687096	     -0.16781312	     -3.69837818	      0.61773782	      2.40524260	      1.31438082	     -0.42587392	     -0.48159101
      1.05500000	    -57.55021945	     71.56096965	    -15.77364576	    132.50506367	   1192.86723659	    -10.09766436	     -9.72520647	      8.24686069	     -6.28330144	     47.27023635	     -2.43379830	      2.16866381	     17.18821758	     39.92189788	      7.03471809	      8.56160778	     -2.85148853	      7.50577607	     -0.09065002	     -2.36503996	      0.35547359	      2.55157258	      1.21467238	     -0.44525931	     -0.43984763
      1.06000000	    -64.71182893	     62.36318900	    -13.47161652	    174.32179328	   1135.20088075	      7.49344949	    -12.81729028	     10.50344122	     -6.02868292	     52.23279938	      2.10322024	      0.78051633	      6.72372492	     36.48290073	      8.19628201	      9.12700011	     -4.00874503	      7.71841079	      0.00287060	     -0.60282080	      0.08457935	      2.67906056	      1.12534090	     -0.49355409	     -0.39635129
      1.06500000	    -67.30485132	     49.88028949	     -7.77554407	    194.52289605	   1066.71701838	     34.09059725	    -15.16779420	      9.75755249	     -4.98214584	     54.02741803	      5.29591252	     -0.26575015	      0.81652417	     31.63193869	     12.26184677	      9.18451124	     -4.26491753	      6.98196458	      0.12731360	      0.63119287	     -0.12673343	      2.74552814	      1.09918957	     -0.54305928	     -0.37949658
      1.07000000	    -61.61980670	     38.44971465	      1.94914113	    194.33194681	    986.07904776	     63.20107179	    -16.48421764	      6.90969043	     -3.47063157	     54.32367064	      5.93219035	     -0.82427188	      0.09107681	     26.49550250	     20.29313896	      8.76197976	     -4.23524213	      5.61441254	      0.27434809	      0.90241314	     -0.26608151	      2.74755910	      1.15776166	     -0.57425997	     -0.39131949
      1.07500000	    -50.50323906	     30.71289442	     13.03092867	    183.15012020	    897.35780260	     88.16516354	    -16.74844563	      3.64853799	     -2.02816273	     54.28827892	      4.39865333	     -1.06797845	      1.53920897	     22.44789644	     30.04210472	      8.01132214	     -4.34784585	      4.20632575	      0.41647031	      0.41212794	     -0.35689979	      2.71364378	      1.29399826	     -0.57760508	     -0.41425092
      1.08000000	    -40.47313546	     26.62037580	     20.42288462	    170.88794913	    804.72823610	    102.79779782	    -16.29435663	      1.32006003	     -1.02760976	     53.71167087	      1.99858693	     -1.24268961	      0.94147204	     20.16125107	     36.72203818	      7.24429679	     -4.53078877	      3.21807188	      0.52383482	     -0.28492760	     -0.42117556	      2.68941271	      1.48391318	     -0.56358283	     -0.42781563
      1.08500000	    -35.99952748	     24.23411205	     20.25885372	    163.76962746	    712.05628699	    103.67252896	    -15.59949108	      0.35164028	     -0.53958508	     51.67034793	     -0.05698532	     -1.47138736	     -3.41601697	     18.89546677	     36.32023278	      6.87592500	     -4.42500109	      2.80060531	      0.58269488	     -0.70106065	     -0.46213054	      2.71941691	      1.70518904	     -0.55542668	     -0.42344478
      1.09000000	    -36.19938831	     21.23119858	     13.13253753	    163.70229466	    623.12958373	     93.68693464	    -15.04239452	     -0.02277309	     -0.20343272	     47.79023189	     -1.08371740	     -1.74645738	     -9.40371767	     17.15448321	     28.83595537	      7.23696284	     -3.80883042	      2.58153860	      0.61038832	     -0.59276753	     -0.47361090	      2.83290500	      1.93722795	     -0.59125108	     -0.40108694
      1.09500000	    -36.39540808	     17.58571029	      3.73319305	    167.35354720	    539.88253606	     78.55923488	    -14.85499952	     -0.55968528	      0.27991688	     42.78342727	     -1.16420822	     -1.97954264	    -13.15023706	     13.92379312	     18.52544677	      8.38494797	     -2.84021775	      2.18621835	      0.63503488	     -0.02483838	     -0.45583037	      3.02522485	      2.15201604	     -0.68545148	     -0.36726881
      1.10000000	    -32.86019975	     16.02085476	     -2.56732726	    166.72959712	    464.57090699	     60.30953738	    -15.14749512	     -1.04722603	      0.84053837	     37.98208845	     -1.30188813	     -2.04097418	    -12.36548101	      9.08938599	     10.97144507	     10.09649569	     -2.00258122	      1.65281707	      0.67202997	      0.60221276	     -0.42248160	      3.25997000	      2.32095617	     -0.81136808	     -0.34242406
      1.10500000	    -26.13872688	     19.12475600	     -3.10191231	    154.44285846	    401.64945539	     36.43462767	    -15.94413918	     -0.68997493	      1.23708326	     34.44198716	     -2.81507322	     -1.84149870	     -8.07091041	      3.01403075	      9.42329804	     12.09363473	     -1.76829895	      1.27838237	      0.72202790	      0.77703460	     -0.39407906	      3.48954147	      2.42523939	     -0.92891497	     -0.35437546
      1.11000000	    -19.58112620	     26.84353228	      1.15205469	    129.65528605	    352.61943200	      4.45439804	    -17.18168861	      1.31756631	      1.20389720	     32.44454577	     -6.02580930	     -1.43749797	     -3.51885881	     -3.67157793	     13.25185244	     14.24984827	     -2.22175604	      1.47715312	      0.77151405	      0.34930114	     -0.38537760	      3.66236866	      2.45495382	     -0.99903392	     -0.41045689
      1.11500000	    -15.80887381	     36.62043914	      7.19573528	     97.86081979	    313.68871886	    -33.05486869	    -18.89867314	      5.42258774	      0.52793377	     31.72765441	     -9.59975459	     -1.02414954	     -1.46031435	     -9.85806334	     19.27720117	     16.68134412	     -3.02810484	      2.69999302	      0.80186432	     -0.24615775	     -0.39919036	      3.71939525	      2.41054878	     -0.97956950	     -0.48165908
      1.12000000	    -15.38473505	     43.16362041	     12.11471506	     66.93879864	    281.85309683	    -65.39139363	    -21.37429540	      9.79651195	     -0.41779144	     32.07774823	    -11.37341360	     -0.78886864	     -2.56294829	    -14.30183925	     24.17214239	     19.57234381	     -3.79357266	      4.40410755	      0.82589585	     -0.31303905	     -0.43019764	      3.62172205	      2.31435793	     -0.88995877	     -0.52243842
      1.12500000	    -17.70330431	     41.77234469	     14.21656348	     45.25803691	    258.77000169	    -80.38043167	    -24.90108224	     11.71632856	     -1.13119453	     33.72738601	     -9.90214138	     -0.76820618	     -6.13364898	    -16.35461916	     26.03101403	     22.96261228	     -4.41165318	      5.55154284	      0.88052520	      0.55712188	     -0.47054039	      3.37180043	      2.21200217	     -0.78295310	     -0.50574599
      1.13000000	    -21.38118829	     31.82432931	     13.15163325	     40.20191948	    246.56142582	    -72.30806269	    -29.50426474	      9.77591974	     -1.43888606	     37.23274136	     -5.32012749	     -0.85347434	    -11.06005506	    -15.79156607	     24.73265253	     26.67311140	     -5.06857527	      5.50197193	      0.99866136	      2.23660228	     -0.51411659	      3.00090676	      2.14762424	     -0.69141452	     -0.43849006
      1.13500000	    -24.32561365	     15.66281139	      9.22203845	     53.12780736	    242.71942842	    -42.86037626	    -35.20857601	      3.39904603	     -1.30355475	     42.93680459	      1.00254124	     -0.91840568	    -15.80768399	    -12.33067254	     21.34686410	     30.48905165	     -6.04061722	      3.76193236	      1.20787565	      4.24131683	     -0.56362588	      2.54793274	      2.13614369	     -0.65469706	     -0.35006797
      1.14000000	    -25.20580301	     -2.21084552	      3.35390436	     75.34658161	    238.71899184	     -1.42051505	    -42.19066310	     -5.94828063	     -0.95705239	     50.34628133	      7.35472043	     -0.89843164	    -19.07588055	     -6.23062565	     17.32273818	     34.28712796	     -7.47560257	      0.65051481	      1.50639658	      6.04276011	     -0.62336775	      2.03427730	      2.15460753	     -0.67666450	     -0.26877686
      1.14500000	    -25.37976749	    -17.15932668	     -2.39711719	     90.97408417	    222.43806872	     39.65180556	    -50.79172901	    -15.05627728	     -0.67364145	     57.96487714	     12.39914730	     -0.76843199	    -20.99368269	      1.05848499	     14.21698837	     38.08334069	     -9.21994591	     -2.75721610	      1.86262353	      7.26404665	     -0.67594227	      1.47660708	      2.14552307	     -0.73359788	     -0.20204204
      1.15000000	    -27.04423929	    -26.55034311	     -5.42198055	     86.58467070	    181.89114900	     71.38398791	    -60.84970029	    -20.87698004	     -0.55096153	     64.06489272	     15.34333343	     -0.51651604	    -22.89311568	      7.18522343	     13.40609739	     41.83778639	    -10.87010225	     -5.37259345	      2.21892881	      7.68879881	     -0.68332314	      0.89960105	      2.04179945	     -0.81098447	     -0.14037440
      1.15500000	    -30.06705072	    -29.67934314	     -3.91473669	     59.70314528	    110.38343245	     87.54950171	    -71.20866134	    -20.68318084	     -0.63319476	     67.75698841	     15.84016264	     -0.16472734	    -25.89603455	      9.23711251	     15.38404882	     45.37040408	    -12.03759819	     -5.98986588	      2.49105126	      7.23376367	     -0.62093290	      0.32073523	      1.81949325	     -0.86116616	     -0.07939085
      1.16000000	    -31.92621082	    -28.76739526	      1.90253306	     20.46044375	     14.56833452	     86.42987477	    -80.05941912	    -14.18307073	     -0.81419254	     69.17792495	     14.08798454	      0.20606282	    -29.49604465	      4.86818201	     19.32557025	     48.38265299	    -12.55035182	     -4.27220780	      2.62629948	      6.02391933	     -0.50541964	     -0.23749616	      1.54070899	     -0.84786525	     -0.03122757
      1.16500000	    -29.97226539	    -25.83512496	     10.00489927	    -15.17060070	    -81.64778573	     73.38488175	    -85.90115799	     -3.41066901	     -0.93778249	     68.83809809	     10.84480072	      0.47802452	    -30.99090849	     -5.21502886	     23.34472426	     50.64821831	    -12.49584729	     -0.83090154	      2.63772866	      4.39069669	     -0.39150946	     -0.74803768	      1.35007963	     -0.75936967	     -0.02101241
      1.17000000	    -23.23404753	    -20.53642022	     17.70228283	    -36.60919698	   -149.21002396	     58.28659694	    -88.34081173	      8.63421848	     -0.92584980	     67.18104254	      7.05255789	      0.55806420	    -27.28667122	    -16.90477410	     25.51639409	     52.16687336	    -12.16183258	      3.24356663	      2.58297867	      2.70053706	     -0.34439676	     -1.19401203	      1.41666226	     -0.61194357	     -0.07937806
      1.17500000	    -13.06964212	    -12.73669725	     22.93767527	    -44.24127855	   -174.27300755	     46.71195208	    -88.35568571	     19.17338961	     -0.82320323	     64.78343300	      3.58906815	      0.40431050	    -17.96449346	    -26.15176305	     25.12117166	     53.22693293	    -11.88630677	      6.85264395	      2.53518060	      1.28006765	     -0.40896342	     -1.58791931	      1.83520799	     -0.43766217	     -0.22380566
      1.18000000	     -2.26292280	     -5.64031672	     24.86045507	    -44.72903246	   -165.62948247	     35.42055242	    -87.88162283	     26.18665496	     -0.73898713	     62.54618380	      1.35819611	     -0.00196276	     -5.72173718	    -32.13704883	     22.88656261	     54.33555227	    -11.88577504	      9.17558582	      2.57867289	      0.48611595	     -0.59124073	     -1.97871214	      2.54492432	     -0.25343999	     -0.43146603
      1.18500000	      6.63870438	     -5.10072993	     23.38314660	    -43.84871419	   -144.42352419	     17.51197826	    -88.82445112	     28.49302175	     -0.75117774	     61.35908623	      1.11445671	     -0.65992776	      5.90355439	    -37.10728043	     19.91370371	     55.96335639	    -12.20283812	      9.77674379	      2.79513503	      0.61083294	     -0.85538802	     -2.42610399	      3.34111159	     -0.05125592	     -0.63774529
      1.19000000	     11.47351031	    -15.49701366	     18.39579290	    -43.83909632	   -127.82027799	     -9.76689314	    -92.22746161	     25.83708408	     -0.82772305	     61.64335633	      2.70651323	     -1.48426945	     14.09411723	    -43.86969516	     16.44833493	     58.28111590	    -12.81372898	      8.64648528	      3.22674762	      1.53984805	     -1.13374210	     -2.95412128	      3.97742197	      0.17700996	     -0.77495459
      1.19500000	     10.13083920	    -35.15663799	      9.51194372	    -44.68060637	   -119.14262466	    -42.24940447	    -98.11132847	     19.11092415	     -0.79783111	     63.30879982	      4.50239889	     -2.25846444	     17.17623008	    -52.84361893	     11.73688797	     61.04990677	    -13.76026663	      6.21860054	      3.84672828	      2.56049123	     -1.35119048	     -3.52112212	      4.27546518	      0.41503613	     -0.81441815
      1.20000000	      2.30138275	    -56.31205656	     -3.25472440	    -46.56718577	   -110.58977497	    -71.65289560	   -105.54219795	      9.99734760	     -0.47522128	     65.97691648	      4.16889377	     -2.73726594	     15.43906716	    -61.13743582	      5.12708370	     63.63668799	    -15.13205667	      3.10504887	      4.53195899	      2.74983778	     -1.46598297	     -4.01470032	      4.18200932	      0.60254713	     -0.77288252
      1.20500000	     -9.16440754	    -69.61172498	    -17.82571990	    -51.30067400	    -93.16130044	    -91.50923707	   -113.04542396	      1.21047146	      0.30730975	     69.10734168	      0.66648363	     -2.86956875	     11.46849207	    -64.64446649	     -2.59170641	     65.31251812	    -16.88481773	      0.26570704	      5.16450546	      1.77224631	     -1.50200328	     -4.30413505	      3.77296426	      0.72095147	     -0.68581495
      1.21000000	    -19.30167653	    -70.89220620	    -30.42864802	    -60.23516721	    -65.04402818	    -98.02632285	   -118.88041053	     -5.73320502	      1.48727765	     72.08600742	     -4.67771789	     -2.88507964	      8.72690467	    -60.63274007	     -8.99684337	     65.42105012	    -18.71676873	     -1.91389334	      5.61887937	      0.22099687	     -1.53120900	     -4.26524876	      3.21912526	      0.73856119	     -0.58648719
      1.21500000	    -23.71424448	    -61.33624076	    -37.03405070	    -72.57055774	    -33.06530769	    -91.30274571	   -121.78645886	    -10.39353337	      2.86584891	     74.42404717	     -9.42309654	     -3.07981835	      9.51660882	    -48.96839291	    -11.17798977	     63.80442052	    -20.21226527	     -3.42759269	      5.84465316	     -0.96507676	     -1.61206949	     -3.85904511	      2.71849046	      0.65693375	     -0.50870707
      1.22000000	    -20.06946361	    -45.77367324	    -35.38984873	    -86.28613488	     -8.57418904	    -74.15766243	   -121.20546062	    -13.61424984	      4.12318776	     75.95409579	    -12.07968627	     -3.51462450	     14.01165507	    -32.40260763	     -7.16263331	     60.67127337	    -21.14845321	     -4.73421200	      5.81084098	     -1.33771798	     -1.74281925	     -3.15749103	      2.40743318	      0.46546786	     -0.48519340
      1.22500000	     -9.20558115	    -28.29653028	    -25.24710756	   -100.49159835	     -0.19980177	    -53.74406978	   -117.78771967	    -14.78381176	      5.14596581	     76.83831651	    -12.94034048	     -3.94187008	     20.47859348	    -15.68327936	      3.06428009	     56.82295386	    -21.62996360	     -5.46252304	      5.62433357	     -1.20760652	     -1.87021699	     -2.36481003	      2.30633070	      0.26764574	     -0.53308422
      1.23000000	      5.52618665	    -13.32229159	     -9.84783873	   -112.97534502	     -9.73348601	    -36.21115630	   -112.55940131	    -14.61647360	      5.73961463	     77.36126820	    -13.34898338	     -4.02108019	     26.19500566	     -3.14260222	     17.14116848	     52.77618351	    -21.90641704	     -5.84537629	      5.29170662	     -1.22690524	     -1.93810709	     -1.66985169	      2.35105304	      0.06112243	     -0.64644546
      1.23500000	     19.10073842	     -2.35371506	      5.37800391	   -118.84576276	    -30.37754567	    -27.52169970	   -106.83686475	    -13.31228868	      5.83689650	     77.60926070	    -14.47702693	     -3.58383247	     28.81350787	      3.46182704	     30.71932169	     48.87412378	    -22.11420249	     -5.90216180	      4.82812953	     -1.81245949	     -1.92480963	     -1.23243760	      2.46702937	     -0.14755574	     -0.80175916
      1.24000000	     26.81790323	      5.31506209	     14.67855237	   -113.09255409	    -50.19598004	    -31.31446033	   -101.69928814	    -10.83170551	      5.49451823	     77.30722336	    -16.49636838	     -2.74755247	     27.42382254	      4.84587057	     38.87449068	     45.13770330	    -22.20184444	     -5.57055120	      4.26231180	     -2.85956620	     -1.84389891	     -1.17789804	      2.59992535	     -0.33128378	     -0.96121509
      1.24500000	     26.53276579	     10.42337047	     14.71850179	    -94.58557319	    -58.79636825	    -47.20896008	    -97.36073054	     -7.15294017	      4.84532839	     76.00815499	    -18.47330991	     -1.86447230	     22.65608509	      2.68052645	     38.34854489	     41.31510148	    -21.99909639	     -4.74658762	      3.64564219	     -3.82667425	     -1.72496669	     -1.58456139	      2.69928539	     -0.43348008	     -1.07658362
      1.25000000	     20.43974374	     12.82786430	      6.43768013	    -66.74277916	    -52.53339398	    -71.13628978	    -92.46153294	     -2.29066622	      3.95188107	     73.43316657	    -19.01001469	     -1.37004219	     16.20570047	     -1.37274293	     29.42125783	     36.93123840	    -21.29941691	     -3.26719774	      3.00520844	     -4.05847620	     -1.59908570	     -2.40786232	      2.71516919	     -0.39739801	     -1.10695746
      1.25500000	     14.70201282	     12.89737616	     -5.32743305	    -36.89315265	    -34.92889663	    -97.43649768	    -84.17944288	      3.84475926	      2.73290418	     69.58274071	    -17.46784088	     -1.49842827	     10.14668087	     -5.82600124	     16.13831765	     31.35306234	    -19.94986086	     -0.93614457	      2.30157849	     -3.28155018	     -1.48382083	     -3.40134142	      2.62570626	     -0.21039078	     -1.04821016
      1.26000000	     15.93439515	     12.35050038	    -14.19777225	    -15.78474554	    -10.94217188	   -120.11498097	    -69.61405946	     11.07501177	      1.09329637	     64.68221828	    -14.39121385	     -2.13920472	      5.85047864	     -9.15639920	      4.57172458	     24.08991632	    -17.93753304	      2.20580325	      1.47142907	     -1.73871900	     -1.37133086	     -4.14370000	      2.45530808	      0.06993263	     -0.92889528
      1.26500000	     26.72376789	     13.32018982	    -15.93563778	    -13.80214753	     22.70822450	   -134.51110944	    -47.42692115	     18.28344252	     -0.88143334	     59.25367921	    -11.26334571	     -2.81964885	      2.99772981	     -9.66006698	     -0.25173691	     15.29142116	    -15.52697854	      5.60216443	      0.52201675	     -0.13612304	     -1.23098155	     -4.19807287	      2.27258675	      0.33119804	     -0.80026035
      1.27000000	     43.99942732	     15.73338979	    -10.60064065	    -34.64477651	     81.71929998	   -137.74557628	    -18.60421917	     23.43025976	     -2.87157441	     54.36594013	     -9.38155904	     -3.02927953	     -0.27675959	     -6.31788236	      3.06417748	      6.04172368	    -13.31812934	      8.31730977	     -0.41773155	      0.80947512	     -1.04482380	     -3.31860598	      2.17735060	      0.46195183	     -0.71737787
      1.27500000	     61.15730703	     16.16085291	     -1.10983786	    -73.24928973	    186.20230370	   -126.83602848	     13.60400816	     24.66613717	     -4.42402003	     51.44436570	     -8.68494072	     -2.66279338	     -5.90971656	     -0.12842548	     12.13826741	     -1.84867812	    -11.99289166	      9.58621719	     -1.13021737	      0.93216883	     -0.83452810	     -1.57986256	      2.26468285	      0.41230765	     -0.71301186
      1.28000000	     71.10144874	     10.76327754	      9.72442879	   -120.57442970	    348.83738846	    -99.21179558	     43.97768638	     21.95749061	     -5.14188104	     51.29097937	     -7.66570202	     -2.11712409	    -13.98873425	      6.18779211	     22.87814177	     -6.35850649	    -11.79220708	      9.41290700	     -1.40370377	      0.73872546	     -0.63971895	      0.66141234	      2.56640808	      0.21695089	     -0.78052166
      1.28500000	     67.75504281	     -1.00912729	     20.12623302	   -169.52975741	    569.16674682	    -58.06862328	     65.91216433	     17.83211287	     -4.90597123	     53.25057032	     -4.14921411	     -2.10919738	    -22.00244696	      9.83446957	     31.36683322	     -5.76425170	    -12.22119821	      8.73865407	     -1.13720077	      1.18366223	     -0.47769281	      2.95122407	      3.01206289	     -0.03384620	     -0.86087687
      1.29000000	     46.67880612	    -15.52775855	     27.76360853	   -216.02688024	    831.80860801	    -16.96080715	     72.86185762	     16.11557152	     -3.95648825	     55.39257604	      2.96806542	     -3.10981483	    -26.19500582	      8.93209426	     34.42170976	      0.82598067	    -12.35803897	      8.83991633	     -0.39424270	      2.91637284	     -0.31703164	      4.92569708	      3.45237594	     -0.25971050	     -0.87344905
      1.29500000	      6.94646627	    -27.26841737	     29.21299356	   -256.23300451	   1105.43053304	      5.38655275	     60.82640988	     18.86415924	     -2.66416374	     55.73665782	     12.28706034	     -4.75875398	    -23.76544077	      3.02936651	     30.33105340	     12.81469774	    -11.56103165	     10.09313291	      0.62988143	      5.51875457	     -0.09525039	      6.38074620	      3.73921753	     -0.46186642	     -0.78355884
      1.30000000	    -46.11729795	    -33.10653119	     21.95280630	   -284.16629128	   1347.15561924	     -1.93655153	     31.37651288	     23.38959341	     -1.10421654	     53.41296219	     20.35218009	     -5.86334423	    -14.21912802	     -6.45732139	     20.15942036	     27.55632190	     -9.87783285	     10.95138613	      1.69068187	      7.54518929	      0.23130797	      7.24755943	      3.80460599	     -0.75044063	     -0.64362606
      1.30500000	   -100.34539780	    -35.11895418	      6.37280567	   -291.73182523	   1514.77638502	    -33.89833428	     -6.64427899	     22.98727903	      1.14858146	     48.65080703	     23.59867149	     -5.01170333	      0.36275940	    -16.80598856	      7.57658957	     40.56753332	     -7.74723966	      8.59844287	      2.55272543	      7.33761209	      0.65158952	      7.55393194	      3.67012321	     -1.26302916	     -0.56634075
      1.31000000	   -140.57631613	    -38.49012366	    -13.29038098	   -272.77367931	   1580.89675666	    -70.70727553	    -39.30357727	     12.41942075	      4.60426943	     41.83995124	     20.97545599	     -1.84514089	     15.79576539	    -24.91196653	     -3.23714632	     47.14540246	     -5.20166180	      1.43580721	      3.01724740	      4.51900242	      1.08158215	      7.40305075	      3.37463291	     -2.00985730	     -0.61549187
      1.31500000	   -155.57268496	    -45.04821668	    -29.86597937	   -228.61202204	   1540.78584979	    -86.44603598	    -53.30287289	     -6.95913804	      8.99925036	     32.27710837	     14.30268110	      2.48773686	     27.05006016	    -27.64094927	     -9.54606049	     44.72586253	     -1.24862145	     -8.98597574	      2.96073731	      0.44959501	      1.39530006	      6.96432698	      2.91025115	     -2.81174228	     -0.75482671
      1.32000000	   -142.40573247	    -50.10533910	    -35.87601267	   -168.03714218	   1410.52409646	    -61.29834006	    -41.61068278	    -27.40347986	     12.81099853	     18.17621231	      6.61664183	      6.00117839	     30.53298639	    -22.63185996	    -10.52859013	     34.10068784	      5.76066821	    -18.51361929	      2.36885922	     -2.58659803	      1.48717780	      6.44638063	      2.22939647	     -3.39934214	     -0.88010233
      1.32500000	   -106.13076494	    -46.59233314	    -27.86902882	   -102.29585643	   1218.83205323	      5.94724245	     -6.46069418	    -40.46661478	     14.04606371	     -1.55100408	     -0.05882451	      7.18592114	     26.34539721	     -9.90531090	     -6.95500363	     18.52355915	     16.78301323	    -23.25697245	      1.35410128	     -2.90392951	      1.32819544	      6.01092602	      1.31147719	     -3.58938169	     -0.89774576
      1.33000000	    -58.36781809	    -31.81846102	     -9.25891667	    -40.90149456	    998.33123364	     92.51821954	     40.52459648	    -42.11969883	     11.69027198	    -25.34932926	     -4.88222820	      5.39833284	     18.11380415	      7.21828323	     -1.17500866	      1.84631030	     31.06106281	    -21.96811539	      0.15056635	      0.10324031	      0.96776127	      5.62519595	      0.21360990	     -3.34297640	     -0.74818687
