# Supplementary material for: Biomechanics of running: A special reference to the comparisons of wearing boots and running shoes
Source: PLoS One. 2022 Jun 24;17(6):e0270496. doi: 10.1371/journal.pone.0270496 (PMC9231798; doi:10.1371/journal.pone.0270496)
Supplement: S1 File — The file contains experimental markers and force data (TRC and MOT), OpenSim model (OSIM), setup (XML), and output (STO) files for 17 participants, 2 conditions (boot\shoe), and 4 trials which are stored in separate folders. (ZIP) [file pone.0270496.s001.zip › DataSet/s02/boot/T3/results/s02_boot_T3_inverse_kinematics.mot]

Coordinates
version=1
nRows=267
nColumns=26
inDegrees=yes

Units are S.I. units (second, meters, Newtons, ...)
If the header above contains a line with 'inDegrees', this indicates whether rotational values are in degrees (yes) or radians (no).

endheader
time	pelvis_tilt	pelvis_list	pelvis_rotation	pelvis_tx	pelvis_ty	pelvis_tz	hip_flexion_r	hip_adduction_r	hip_rotation_r	knee_angle_r	knee_add_r	knee_rot_r	ankle_angle_r	subtalar_angle_r	hip_flexion_l	hip_adduction_l	hip_rotation_l	knee_angle_l	knee_add_l	knee_rot_l	ankle_angle_l	subtalar_angle_l	lumbar_extension	lumbar_bending	lumbar_rotation
      0.00000000	     -8.93347248	      5.51636563	      3.23678004	     -0.42586001	      1.03449371	      0.58402566	    -16.65977298	     -2.17386444	     -9.67470592	     18.72996246	      0.00000000	      0.00000000	    -29.77973134	     -2.38232909	     31.88000618	      7.38116115	     -2.34123672	      8.20789938	      0.00000000	      0.00000000	     -7.58560155	      2.53137477	    -10.58283251	     -9.55672436	     12.72958711
      0.00500000	     -8.94604841	      5.26053062	      3.47390089	     -0.41002731	      1.03432202	      0.58385200	    -16.66688837	     -1.87025694	     -9.39263651	     19.82439678	      0.00000000	      0.00000000	    -29.15155239	     -2.05934954	     31.72287414	      7.22544827	     -2.59923356	      7.42324412	      0.00000000	      0.00000000	     -7.27081854	      3.91040048	    -10.50546239	     -9.44035999	     12.29630270
      0.01000000	     -9.04949808	      5.03609828	      3.83756435	     -0.39415649	      1.03373657	      0.58299352	    -16.28957983	     -1.68875529	     -9.54664858	     21.53785916	      0.00000000	      0.00000000	    -28.67405125	     -1.78477883	     31.74591076	      7.25148594	     -2.73814623	      6.94989257	      0.00000000	      0.00000000	     -6.95364698	      4.55766219	    -10.36640421	     -9.32960175	     11.40521627
      0.01500000	     -9.08627876	      4.81454889	      4.00844577	     -0.37821849	      1.03297246	      0.58245787	    -16.00585993	     -1.52670322	     -9.55558086	     23.03944397	      0.00000000	      0.00000000	    -28.13709062	     -1.55225990	     31.64554423	      7.21185937	     -3.12522593	      6.49787217	      0.00000000	      0.00000000	     -6.75704737	      4.82333280	    -10.20948981	     -9.26996915	     11.20305345
      0.02000000	     -8.96988390	      4.56800462	      4.26390321	     -0.36225291	      1.03234292	      0.58171314	    -15.91869079	     -1.30447292	     -9.46281625	     24.49701405	      0.00000000	      0.00000000	    -28.22940669	     -1.27850915	     31.36761081	      7.17639762	     -3.10453562	      6.15070561	      0.00000000	      0.00000000	     -6.51043082	      4.83347086	    -10.27336552	     -9.08983685	     11.00614411
      0.02500000	     -9.05147285	      4.32716471	      4.35309759	     -0.34684832	      1.03111976	      0.58109147	    -15.28432189	     -1.29923325	     -9.63712711	     26.44424726	      0.00000000	      0.00000000	    -27.23031418	     -0.73870798	     31.41591582	      7.05618077	     -3.21952749	      6.08098057	      0.00000000	      0.00000000	     -6.11346504	      4.82582685	    -10.14628404	     -8.93592399	     10.59819043
      0.03000000	     -8.85782842	      4.07365976	      4.53372235	     -0.33098932	      1.03015921	      0.58031699	    -15.08823745	     -1.12343975	     -9.66012277	     27.91883783	      0.00000000	      0.00000000	    -27.44510720	     -0.52036432	     31.13656477	      7.01556533	     -3.30189776	      6.06887879	      0.00000000	      0.00000000	     -5.95003851	      4.62698479	    -10.35402935	     -8.70607961	     10.47875222
      0.03500000	     -9.05961774	      3.87109170	      4.85145523	     -0.31543569	      1.02820459	      0.57933262	    -14.30706704	     -1.08657674	    -10.13437854	     29.87002279	      0.00000000	      0.00000000	    -26.93851759	     -0.48866351	     31.39800928	      7.10491065	     -3.18430766	      6.39241414	      0.00000000	      0.00000000	     -5.30375697	      3.88771412	    -10.10884712	     -8.61608862	     10.02129767
      0.04000000	     -9.15277073	      3.54427905	      5.05720090	     -0.29994130	      1.02612842	      0.57848744	    -13.67381513	     -0.89357023	    -10.23395552	     31.59972145	      0.00000000	      0.00000000	    -26.47762024	     -0.60609468	     31.52544134	      7.02667008	     -2.95234327	      6.79817185	      0.00000000	      0.00000000	     -4.78896028	      2.96985346	     -9.99372432	     -8.26942623	      9.66655722
      0.04500000	     -9.16114678	      3.31650324	      5.28953792	     -0.28450259	      1.02412631	      0.57777741	    -13.08021589	     -0.74756938	    -10.36193379	     33.32429762	      0.00000000	      0.00000000	    -25.86130227	     -0.81375582	     31.71187627	      7.00070840	     -3.03751431	      7.64767233	      0.00000000	      0.00000000	     -4.18262721	      2.38497645	     -9.95025614	     -8.08406396	      9.43832843
      0.05000000	     -9.20219794	      3.03714826	      5.54061074	     -0.26917279	      1.02176085	      0.57696356	    -12.48559270	     -0.63437575	    -10.70216023	     34.95261302	      0.00000000	      0.00000000	    -25.27539634	     -0.78652979	     31.93935413	      6.90303292	     -2.89735423	      8.56607237	      0.00000000	      0.00000000	     -3.47412209	      1.61894992	     -9.95193841	     -7.86899813	      9.05472382
      0.05500000	     -9.10788585	      2.83372331	      5.80716150	     -0.25398474	      1.01950995	      0.57599849	    -12.00269797	     -0.59085006	    -11.00510843	     36.56047514	      0.00000000	      0.00000000	    -24.80521621	     -0.87296166	     31.89094621	      6.94290412	     -2.41591308	      9.39889475	      0.00000000	      0.00000000	     -2.85157409	      0.87250094	    -10.07246588	     -7.68417794	      8.74124667
      0.06000000	     -9.12218980	      2.63840576	      6.01718054	     -0.23880627	      1.01702839	      0.57528023	    -11.45620417	     -0.55459913	    -11.32292789	     38.05015920	      0.00000000	      0.00000000	    -23.98176588	     -1.15039055	     32.08380899	      6.90719903	     -2.39430328	     10.45167063	      0.00000000	      0.00000000	     -2.48739298	      0.31327026	    -10.09151483	     -7.57196250	      8.27174233
      0.06500000	     -8.95000255	      2.54679715	      6.14871020	     -0.22342079	      1.01453639	      0.57462531	    -11.02236562	     -0.72612151	    -11.69348835	     39.60736689	      0.00000000	      0.00000000	    -23.50184789	     -1.25827956	     31.95749046	      6.87974699	     -2.27260704	     11.46503776	      0.00000000	      0.00000000	     -2.19108766	      0.07641640	    -10.32277934	     -7.47542292	      7.99144676
      0.07000000	     -8.69331064	      2.39997505	      6.19094786	     -0.20831483	      1.01200851	      0.57436589	    -10.67862697	     -0.78563549	    -11.82249609	     40.91106823	      0.00000000	      0.00000000	    -23.48354616	     -1.24190102	     31.63392068	      6.75942268	     -2.05089838	     12.25613946	      0.00000000	      0.00000000	     -2.15506323	      0.01819621	    -10.72814912	     -7.39393487	      7.87744394
      0.07500000	     -8.57921339	      2.47316808	      6.33802660	     -0.19306936	      1.00884521	      0.57385834	     -9.99490464	     -1.23852706	    -12.47087847	     42.84379861	      0.00000000	      0.00000000	    -22.19949056	     -1.80624262	     31.53717859	      6.93195238	     -1.96755683	     13.44924493	      0.00000000	      0.00000000	     -1.53433579	     -0.50503611	    -10.91129604	     -7.58992669	      7.37858913
      0.08000000	     -8.28446874	      2.47680599	      6.26464679	     -0.17796566	      1.00605922	      0.57361803	     -9.57335653	     -1.47240044	    -12.35149668	     44.34456562	      0.00000000	      0.00000000	    -22.17023714	     -1.85949819	     31.18884096	      6.90256251	     -1.60123558	     14.63508809	      0.00000000	      0.00000000	     -1.83486464	     -0.49275907	    -11.37607325	     -7.64724646	      7.27219140
      0.08500000	     -8.25520979	      2.84201858	      6.23326351	     -0.16277889	      1.00249665	      0.57351325	     -8.74046730	     -2.31555601	    -12.85204348	     46.37067647	      0.00000000	      0.00000000	    -20.51449546	     -2.67803497	     31.12331288	      7.23869064	     -1.81849264	     15.84159068	      0.00000000	      0.00000000	     -2.63617597	     -1.01658473	    -11.54461907	     -8.21620010	      6.62431606
      0.09000000	     -7.81606573	      2.94479903	      6.23018220	     -0.14763877	      0.99944421	      0.57325877	     -8.42189942	     -2.79185876	    -13.25964612	     48.05996942	      0.00000000	      0.00000000	    -19.91222254	     -2.94400711	     30.66436950	      7.31296072	     -1.95221408	     17.14643928	      0.00000000	      0.00000000	     -3.48853816	     -1.39866337	    -12.20057587	     -8.35560571	      6.26056714
      0.09500000	     -7.68933175	      3.19189816	      6.21955519	     -0.13285310	      0.99549923	      0.57314384	     -7.48626236	     -3.45540074	    -13.44951009	     50.24130684	      0.00000000	      0.00000000	    -18.99087851	     -3.65601972	     30.49333973	      7.61421733	     -1.80602773	     18.39603377	      0.00000000	      0.00000000	     -4.34728816	     -2.37721780	    -12.48890060	     -8.74717940	      5.72229434
      0.10000000	     -7.40847074	      3.64312526	      6.05133958	     -0.11769384	      0.99205112	      0.57304140	     -6.78329048	     -4.35757430	    -13.40276869	     52.12832174	      0.00000000	      0.00000000	    -17.68126120	     -3.94972641	     29.87832787	      8.14936494	     -1.44388282	     19.04691147	      0.00000000	      0.00000000	     -6.23111454	     -4.64046682	    -12.99459522	     -9.28946446	      5.29018984
      0.10500000	     -7.16446316	      3.76374694	      6.11617581	     -0.10335205	      0.98817033	      0.57258470	     -5.87613200	     -4.80471431	    -13.41882074	     54.16078339	      0.00000000	      0.00000000	    -16.97488040	     -4.58074003	     29.73392601	      8.39130906	     -1.41272774	     20.55027847	      0.00000000	      0.00000000	     -6.27580008	     -5.46667279	    -13.57977395	     -9.43155029	      4.52273420
      0.11000000	     -6.91529535	      3.90205978	      6.17677026	     -0.08888942	      0.98441924	      0.57250503	     -5.09622831	     -5.31420055	    -13.63906823	     55.92133618	      0.00000000	      0.00000000	    -16.01381696	     -5.19976157	     29.72478841	      8.57595949	     -1.34092764	     22.40444023	      0.00000000	      0.00000000	     -6.42868969	     -6.09042809	    -14.12521298	     -9.69162055	      4.14945451
      0.11500000	     -6.96906285	      4.15926179	      6.17534014	     -0.07504562	      0.98007014	      0.57210910	     -3.54304545	     -6.02684182	    -13.47280588	     58.28397762	      0.00000000	      0.00000000	    -15.13442429	     -5.83430219	     30.15138101	      8.98603991	     -1.26490381	     24.35250492	      0.00000000	      0.00000000	     -6.84680909	     -8.22555832	    -14.30192152	     -9.95711475	      3.30972521
      0.12000000	     -6.86658995	      4.60043669	      6.11816433	     -0.06142461	      0.97570593	      0.57214733	     -2.20614792	     -6.86663062	    -13.29928919	     60.60614900	      0.00000000	      0.00000000	    -14.12807754	     -6.70158355	     30.66505772	      9.42325859	     -1.50265502	     26.93440722	      0.00000000	      0.00000000	     -5.90227921	     -9.28774607	    -14.85571124	    -10.52913219	      2.60139537
      0.12500000	     -6.69731844	      4.68527831	      6.21791275	     -0.04844451	      0.97175800	      0.57163515	     -0.88965745	     -7.23134467	    -13.08455738	     62.66507931	      0.00000000	      0.00000000	    -13.18737715	     -7.47489757	     31.33756636	      9.57916266	     -1.49658906	     29.96705495	      0.00000000	      0.00000000	     -5.17545843	    -10.32662651	    -15.40293629	    -10.52360099	      1.87238042
      0.13000000	     -6.56816274	      4.91692166	      6.32944132	     -0.03481548	      0.96762450	      0.57080537	      0.47906185	     -7.83830534	    -12.93545226	     64.76916795	      0.00000000	      0.00000000	    -12.28955302	     -8.28853725	     31.90137352	      9.94270580	     -1.50986996	     32.92877443	      0.00000000	      0.00000000	     -4.09302319	    -11.52554729	    -15.92621142	    -10.72155543	      1.16986294
      0.13500000	     -6.24712306	      5.00429164	      6.40410648	     -0.02191289	      0.96407864	      0.57004700	      1.74877590	     -8.13381231	    -12.51238373	     66.70393715	      0.00000000	      0.00000000	    -11.51674864	     -8.84638366	     32.27677787	     10.13133253	     -1.43139074	     35.86479310	      0.00000000	      0.00000000	     -2.78799780	    -12.57038755	    -16.68735598	    -10.69062163	      0.48925935
      0.14000000	     -5.94255753	      5.10130537	      6.40766787	     -0.00898567	      0.96058229	      0.56971986	      3.14924156	     -8.41279276	    -11.97616553	     68.72416878	      0.00000000	      0.00000000	    -10.77176674	     -9.38927312	     32.50680302	     10.28774585	     -1.43009636	     38.58254581	      0.00000000	      0.00000000	     -1.47134159	    -13.58904307	    -17.47047940	    -10.59709416	     -0.19595748
      0.14500000	     -5.54608218	      5.31817958	      6.27109913	      0.00450747	      0.95745931	      0.56971042	      4.45033045	     -8.70741233	    -11.21017103	     70.57806869	      0.00000000	      0.00000000	     -9.75198826	    -10.08767604	     32.34337249	     10.52927545	     -1.33993959	     40.89112829	      0.00000000	      0.00000000	     -0.13910711	    -14.34910581	    -18.32847102	    -10.78243090	     -0.80538185
      0.15000000	     -5.16430476	      5.46221563	      6.42682914	      0.01758249	      0.95453383	      0.56941797	      5.71716361	     -8.85173658	    -10.66134240	     72.26277401	      0.00000000	      0.00000000	     -9.01240029	    -10.53095317	     32.08963607	     10.84553071	     -0.97065866	     42.98795722	      0.00000000	      0.00000000	      1.08026988	    -14.90604905	    -19.20595503	    -10.74624547	     -1.47177862
      0.15500000	     -4.97779444	      5.45367228	      6.57389651	      0.03085199	      0.95169695	      0.56944020	      7.26913290	     -8.78729652	     -9.98929335	     73.96237954	      0.00000000	      0.00000000	     -8.20584929	    -10.73832564	     31.84197780	     10.91788567	     -0.68053551	     44.73611418	      0.00000000	      0.00000000	      2.35170397	    -15.19212888	    -19.74555718	    -10.66113096	     -2.24134221
      0.16000000	     -5.17640314	      5.31996126	      6.81315259	      0.04450975	      0.94863470	      0.56956625	      9.20067725	     -8.55462107	     -9.33505297	     75.43226604	      0.00000000	      0.00000000	     -7.24074794	    -10.82712159	     31.78599460	     10.89691372	     -0.29628509	     46.15205040	      0.00000000	      0.00000000	      3.84390262	    -15.20106697	    -19.82124128	    -10.42884770	     -2.87431228
      0.16500000	     -5.30354682	      5.42617305	      7.12520364	      0.05866054	      0.94702461	      0.56857514	     10.88648314	     -8.82177376	     -8.85137184	     76.60976716	      0.00000000	      0.00000000	     -6.34865012	    -10.02963884	     31.18547251	     11.18883070	      0.10037711	     46.79364078	      0.00000000	      0.00000000	      5.21866097	    -14.22891660	    -19.98505677	    -10.41627026	     -3.83622196
      0.17000000	     -5.62702227	      5.36298748	      7.11098655	      0.07275592	      0.94518241	      0.56853978	     12.97389380	     -8.71933401	     -8.07872926	     77.78194497	      0.00000000	      0.00000000	     -5.69200847	    -10.16324708	     30.77273310	     11.03617434	      0.01359070	     47.31185785	      0.00000000	      0.00000000	      6.44555707	    -14.13727722	    -19.84315193	    -10.33128006	     -4.16801978
      0.17500000	     -5.88394290	      5.25329531	      7.04941248	      0.08728222	      0.94411498	      0.56825537	     14.91607561	     -8.58382260	     -7.27668447	     78.64852852	      0.00000000	      0.00000000	     -5.25534599	    -10.08619818	     30.04115438	     10.81688091	     -0.15688986	     47.40360851	      0.00000000	      0.00000000	      7.51668411	    -14.20694846	    -19.67406520	    -10.11007110	     -4.78830313
      0.18000000	     -5.94141896	      5.30211905	      6.78034310	      0.10155444	      0.94365904	      0.56793465	     16.72167965	     -8.58495924	     -6.26302327	     79.49680774	      0.00000000	      0.00000000	     -4.61807877	     -9.98147196	     28.99976755	     10.74146246	     -0.27484546	     47.30886962	      0.00000000	      0.00000000	      8.45302435	    -14.15461802	    -19.75536676	    -10.04591573	     -5.20653874
      0.18500000	     -6.19252605	      4.93323847	      6.52260695	      0.11587827	      0.94278257	      0.56820465	     18.66401395	     -7.95198083	     -5.37571719	     80.11172311	      0.00000000	      0.00000000	     -3.72634425	     -9.54038649	     28.37167768	     10.05920331	     -0.52855800	     47.59208890	      0.00000000	      0.00000000	      9.84668012	    -13.00649969	    -19.44206213	     -9.59661153	     -5.32104875
      0.19000000	     -5.99748835	      4.83878177	      6.15263637	      0.13016711	      0.94284267	      0.56815248	     20.14271848	     -7.72863082	     -4.53987053	     80.67318899	      0.00000000	      0.00000000	     -3.43955940	     -9.45838248	     27.07455959	      9.63995621	     -1.02070454	     47.54310401	      0.00000000	      0.00000000	     10.67535213	    -12.92776456	    -19.71939525	     -9.35335080	     -5.84118412
      0.19500000	     -6.00325792	      4.45444685	      5.95981984	      0.14470507	      0.94299187	      0.56783181	     21.69097501	     -7.15285140	     -3.93508801	     80.94239024	      0.00000000	      0.00000000	     -2.86245401	     -9.49057152	     26.01655938	      9.06481934	     -1.11357700	     47.52542299	      0.00000000	      0.00000000	     11.47508955	    -12.67646400	    -19.73085121	     -8.68631392	     -6.37716088
      0.20000000	     -5.72154337	      4.20803368	      5.75570601	      0.15925462	      0.94361934	      0.56765422	     22.84372231	     -6.74182359	     -3.38373176	     81.07468571	      0.00000000	      0.00000000	     -2.35519506	     -9.40045409	     24.52629161	      8.55662929	     -1.29105938	     47.36088780	      0.00000000	      0.00000000	     12.25878686	    -12.19704614	    -20.02402370	     -8.19421431	     -6.82831235
      0.20500000	     -5.68028998	      4.01175962	      5.57958468	      0.17440559	      0.94424695	      0.56737718	     24.15238939	     -6.41065360	     -2.82502615	     81.10945518	      0.00000000	      0.00000000	     -1.52237824	     -8.88572431	     23.15241995	      8.14470691	     -1.30830845	     46.99859329	      0.00000000	      0.00000000	     13.72711529	    -10.57700120	    -19.91855982	     -7.82228697	     -7.10755187
      0.21000000	     -5.65781632	      3.58724364	      5.32614908	      0.18906521	      0.94496362	      0.56739658	     25.53595639	     -5.71889453	     -2.32574534	     80.97845111	      0.00000000	      0.00000000	     -1.25748733	     -8.94419542	     21.94662284	      7.36681473	     -1.71850666	     46.73492787	      0.00000000	      0.00000000	     13.90801952	    -10.30144347	    -19.81145292	     -7.16764335	     -7.50952603
      0.21500000	     -5.68419665	      3.35410467	      5.28239754	      0.20394388	      0.94610767	      0.56708387	     26.87352077	     -5.48646258	     -2.17546036	     80.76831291	      0.00000000	      0.00000000	     -1.10760921	     -8.94157872	     20.55921893	      7.01585378	     -1.73475155	     46.01030036	      0.00000000	      0.00000000	     14.05176948	    -10.15656248	    -19.62179944	     -6.71275229	     -7.81939905
      0.22000000	     -5.88150358	      2.97482791	      4.94471714	      0.21888842	      0.94723426	      0.56758523	     28.37566602	     -4.82513810	     -1.73453850	     80.36450828	      0.00000000	      0.00000000	     -0.57911762	     -9.10223097	     19.42213292	      6.24571106	     -2.19164841	     45.46959410	      0.00000000	      0.00000000	     15.09505123	     -8.47975517	    -19.18082663	     -6.18133834	     -8.39019780
      0.22500000	     -5.97068758	      2.68487134	      4.92480712	      0.23425576	      0.94923771	      0.56735263	     29.52416690	     -4.51519504	     -1.67539095	     79.66588142	      0.00000000	      0.00000000	     -0.37872392	     -9.20442158	     17.95680442	      5.81212280	     -2.28058448	     44.45219749	      0.00000000	      0.00000000	     14.86762499	     -8.35616803	    -18.84865659	     -5.69788373	     -8.74042258
      0.23000000	     -6.12329238	      2.41290791	      4.57752306	      0.24963465	      0.95119754	      0.56797581	     30.80940385	     -4.02078096	     -1.38522218	     78.98643110	      0.00000000	      0.00000000	     -0.29322879	     -9.57587805	     16.59543404	      5.14431416	     -2.89367519	     43.45311848	      0.00000000	      0.00000000	     14.47001740	     -7.69239020	    -18.37378604	     -5.26583295	     -9.25956820
      0.23500000	     -6.22949008	      2.01966198	      4.61099021	      0.26563499	      0.95379717	      0.56777568	     31.70981197	     -3.56095417	     -1.47799021	     77.88823919	      0.00000000	      0.00000000	      0.12074482	    -10.34559343	     15.07907305	      4.56441498	     -3.04176716	     42.25927017	      0.00000000	      0.00000000	     13.94440448	     -7.20531823	    -17.96367500	     -4.60519824	     -9.90724552
      0.24000000	     -6.39107316	      1.74586755	      4.45221476	      0.28114905	      0.95633421	      0.56802120	     32.73886973	     -3.16093324	     -1.44731893	     76.76927922	      0.00000000	      0.00000000	      0.00824293	    -11.05131515	     13.69879385	      4.06142401	     -3.35965482	     41.08919817	      0.00000000	      0.00000000	     13.29709515	     -6.61660306	    -17.45427593	     -4.17834280	    -10.31701011
      0.24500000	     -6.38895874	      1.55935380	      4.37941684	      0.29693220	      0.95953880	      0.56788994	     33.43598243	     -2.96235486	     -1.48504256	     75.49320785	      0.00000000	      0.00000000	      0.16166126	    -11.67497519	     11.93155205	      3.76720335	     -3.38383716	     39.47740481	      0.00000000	      0.00000000	     12.38578128	     -6.06380398	    -17.24121514	     -3.70471429	    -10.90912487
      0.25000000	     -6.40816899	      1.28034589	      4.17104957	      0.31275470	      0.96288962	      0.56813726	     34.13951886	     -2.54643591	     -1.46242933	     74.08895756	      0.00000000	      0.00000000	      0.42672452	    -12.13401389	     10.25487359	      3.28556905	     -3.66751704	     37.96098774	      0.00000000	      0.00000000	     11.34445026	     -5.66012591	    -16.90330991	     -3.20595100	    -11.29590716
      0.25500000	     -6.43583729	      1.05804731	      4.04551551	      0.32902843	      0.96662697	      0.56810667	     34.64374495	     -2.27158602	     -1.59141945	     72.42180698	      0.00000000	      0.00000000	      0.41151598	    -12.65311839	      8.54507285	      2.93544066	     -3.62267815	     36.33050697	      0.00000000	      0.00000000	      9.94700736	     -5.06751581	    -16.53449013	     -2.74480106	    -11.75058425
      0.26000000	     -6.41903289	      0.83247383	      3.93193307	      0.34522054	      0.97045703	      0.56816721	     35.09502015	     -2.00056717	     -1.75002054	     70.77166248	      0.00000000	      0.00000000	      0.51232136	    -13.35097833	      6.86621775	      2.53329970	     -3.75052722	     34.76082400	      0.00000000	      0.00000000	      8.34176554	     -4.52295541	    -16.25544906	     -2.29108084	    -12.26084390
      0.26500000	     -6.47433042	      0.45532299	      3.95081014	      0.36171661	      0.97445272	      0.56815640	     35.43407292	     -1.60097578	     -2.05030519	     68.82456360	      0.00000000	      0.00000000	      0.40821480	    -13.68585644	      5.31023512	      1.98853672	     -3.56226637	     33.21596874	      0.00000000	      0.00000000	      6.60739592	     -3.95449322	    -15.85324134	     -1.63548807	    -12.71353689
      0.27000000	     -6.41045206	      0.28678937	      3.79986744	      0.37868749	      0.97870048	      0.56828985	     35.60613865	     -1.37836817	     -2.24032183	     66.88389801	      0.00000000	      0.00000000	      0.40104398	    -13.97656622	      3.49789126	      1.66993904	     -3.58638704	     31.45905650	      0.00000000	      0.00000000	      4.58402777	     -3.33486147	    -15.56096940	     -1.21887858	    -13.17590677
      0.27500000	     -6.35234602	     -0.05327633	      3.69525788	      0.39548838	      0.98292740	      0.56841623	     35.67740949	     -0.94210498	     -2.36889407	     64.74736945	      0.00000000	      0.00000000	      0.32247114	    -14.15287121	      1.77981346	      1.16517432	     -3.68101045	     29.76670964	      0.00000000	      0.00000000	      2.26943870	     -2.79879790	    -15.25459286	     -0.59530779	    -13.52204696
      0.28000000	     -6.25261272	     -0.36371438	      3.49146637	      0.41210104	      0.98720958	      0.56880623	     35.69964960	     -0.48313098	     -2.47078647	     62.55608101	      0.00000000	      0.00000000	      0.29098096	    -14.34070287	      0.07172638	      0.67145693	     -3.89471904	     28.11464125	      0.00000000	      0.00000000	     -0.24575842	     -2.30087355	    -15.06320730	     -0.03192425	    -13.87813836
      0.28500000	     -6.34969448	     -0.78707526	      3.32567919	      0.42935641	      0.99130184	      0.56902814	     35.79326544	      0.04353935	     -2.72595902	     60.20072056	      0.00000000	      0.00000000	      0.20492843	    -14.31236311	     -1.48060862	      0.12581515	     -3.98951143	     26.35976261	      0.00000000	      0.00000000	     -2.67620991	     -1.81632457	    -14.54839050	      0.63968332	    -14.12279675
      0.29000000	     -6.44884379	     -1.16881797	      3.07080908	      0.44609218	      0.99521416	      0.56926689	     35.90434741	      0.57282695	     -2.83289487	     57.84015765	      0.00000000	      0.00000000	      0.19593327	    -14.25037837	     -2.92565428	     -0.38008563	     -4.21835367	     24.68264228	      0.00000000	      0.00000000	     -5.35721378	     -1.31457700	    -14.12475952	      1.31050044	    -14.33686404
      0.29500000	     -6.46417665	     -1.57365811	      2.89284917	      0.46305944	      0.99921853	      0.56971382	     35.82354110	      1.10418026	     -3.01729177	     55.35729123	      0.00000000	      0.00000000	     -0.11431036	    -14.02384052	     -4.39677362	     -0.97083905	     -4.57598770	     23.13490497	      0.00000000	      0.00000000	     -7.91735274	     -0.65501679	    -13.75888930	      1.97643082	    -14.55402638
      0.30000000	     -6.53852973	     -2.06895583	      2.73820340	      0.48060054	      1.00309415	      0.56996572	     35.63967869	      1.70755049	     -3.33944406	     52.65442586	      0.00000000	      0.00000000	     -0.13823463	    -13.61057968	     -5.89788303	     -1.58273076	     -4.83147524	     21.45286350	      0.00000000	      0.00000000	    -10.49575848	      0.03622394	    -13.28479952	      2.76077201	    -14.90417292
      0.30500000	     -6.39550600	     -2.60682401	      2.44058401	      0.49738279	      1.00677970	      0.57006789	     35.28740590	      2.39391603	     -3.47847640	     50.01520153	      0.00000000	      0.00000000	     -0.31826743	    -13.26670044	     -7.54708962	     -2.21004277	     -5.20620180	     19.91553123	      0.00000000	      0.00000000	    -12.85785616	      0.68055488	    -13.16932629	      3.64642020	    -14.96228838
      0.31000000	     -6.45936003	     -3.22622248	      2.27208524	      0.51445750	      1.01055346	      0.57043013	     34.92928302	      3.21347935	     -3.67629707	     46.98067124	      0.00000000	      0.00000000	     -0.61882534	    -12.78118343	     -8.87786058	     -2.95652879	     -5.73563609	     18.51225667	      0.00000000	      0.00000000	    -15.29702911	      1.15340440	    -12.76660142	      4.56646620	    -15.10680242
      0.31500000	     -6.76859235	     -3.66579394	      2.14038941	      0.53170120	      1.01348880	      0.57079190	     34.91011254	      3.73454527	     -3.98598587	     44.15132399	      0.00000000	      0.00000000	     -0.82858175	    -12.29231177	     -9.86205873	     -3.49650711	     -6.21017490	     17.25898223	      0.00000000	      0.00000000	    -17.47898587	      1.74055119	    -12.05985861	      5.30769813	    -15.38538106
      0.32000000	     -6.92495206	     -4.10850102	      1.97410332	      0.54915240	      1.01673460	      0.57100668	     34.62297110	      4.29831546	     -4.06282738	     41.26284777	      0.00000000	      0.00000000	     -1.17160573	    -11.51301440	    -10.97592815	     -4.04819600	     -6.88197116	     16.11865340	      0.00000000	      0.00000000	    -19.97927937	      2.39635337	    -11.53095094	      6.06330607	    -15.62692988
      0.32500000	     -7.16137630	     -4.41480982	      1.85692306	      0.56644084	      1.01965664	      0.57118072	     34.40746547	      4.71936710	     -4.24341126	     38.32124092	      0.00000000	      0.00000000	     -1.35636596	    -10.61533055	    -11.85052079	     -4.42887911	     -7.36062473	     15.15384733	      0.00000000	      0.00000000	    -22.11741603	      2.83087965	    -10.93186679	      6.64854383	    -15.94553257
      0.33000000	     -7.28805866	     -4.65354204	      1.72593780	      0.58365472	      1.02251940	      0.57142112	     34.11207643	      5.04087530	     -4.46046739	     35.56583242	      0.00000000	      0.00000000	     -1.41853644	     -9.90753532	    -12.85931766	     -4.72312517	     -7.74833349	     14.21565027	      0.00000000	      0.00000000	    -24.16000746	      2.93073126	    -10.47561063	      7.13657193	    -16.06174334
      0.33500000	     -7.46725960	     -4.70489191	      1.55189456	      0.60111727	      1.02526244	      0.57171156	     33.74542068	      5.25438132	     -4.35420299	     32.65757242	      0.00000000	      0.00000000	     -1.83221523	     -8.88170872	    -13.74170508	     -4.80070452	     -8.25513334	     13.41062216	      0.00000000	      0.00000000	    -25.67907772	      3.20432717	     -9.95444093	      7.39933388	    -16.31690532
      0.34000000	     -7.60907614	     -4.81655776	      1.41225205	      0.61818808	      1.02753998	      0.57191844	     33.51049064	      5.43030534	     -4.67152366	     30.06641297	      0.00000000	      0.00000000	     -1.90811865	     -7.25773808	    -14.47936001	     -4.93802837	     -8.86106303	     12.94209416	      0.00000000	      0.00000000	    -27.30480654	      2.99721546	     -9.54161084	      7.75318124	    -16.46116542
      0.34500000	     -7.72006469	     -4.71367808	      1.26926344	      0.63546644	      1.02981745	      0.57183788	     33.09153935	      5.48925870	     -4.31317639	     27.35466796	      0.00000000	      0.00000000	     -1.72868706	     -6.36520451	    -15.23396364	     -4.77468124	     -9.26033027	     12.44479377	      0.00000000	      0.00000000	    -28.67995043	      2.70859936	     -9.12101151	      7.90357267	    -16.64520095
      0.35000000	     -7.85218707	     -4.67763789	      1.20348514	      0.65236894	      1.03184755	      0.57176002	     32.88560605	      5.41026416	     -4.89795384	     24.97328541	      0.00000000	      0.00000000	     -1.88227321	     -4.92850247	    -15.82116004	     -4.74706085	     -9.31815791	     12.15391314	      0.00000000	      0.00000000	    -29.91997202	      2.54498941	     -8.78041780	      8.13424821	    -16.66537443
      0.35500000	     -7.89475661	     -4.63242950	      1.14502401	      0.66939915	      1.03360320	      0.57163222	     32.41286580	      5.47111854	     -4.80256363	     22.31212832	      0.00000000	      0.00000000	     -2.09058645	     -3.72838896	    -16.42974343	     -4.67655180	     -9.69750894	     12.01016253	      0.00000000	      0.00000000	    -31.26546648	      2.21602864	     -8.43809134	      8.28283885	    -16.96594263
      0.36000000	     -8.15141959	     -4.46623936	      1.06020752	      0.68608675	      1.03482622	      0.57171233	     32.38582663	      5.37485580	     -5.01023669	     20.15375019	      0.00000000	      0.00000000	     -1.93456623	     -2.64151739	    -16.63729657	     -4.51897465	    -10.09586043	     12.07218410	      0.00000000	      0.00000000	    -33.06744254	      1.64762021	     -7.99576011	      8.36545235	    -16.97017699
      0.36500000	     -8.20602387	     -4.35322956	      0.95358631	      0.70300035	      1.03599866	      0.57165747	     32.08399988	      5.31256478	     -5.26863367	     17.98659738	      0.00000000	      0.00000000	     -2.37986854	     -0.76252279	    -16.87220491	     -4.46263802	    -10.74113971	     12.62542663	      0.00000000	      0.00000000	    -34.58066085	      0.87106098	     -7.78711070	      8.51759735	    -17.01288834
      0.37000000	     -8.29982409	     -4.14532115	      0.74789799	      0.71950169	      1.03697267	      0.57152172	     31.94831847	      5.17544918	     -5.51856671	     16.13703068	      0.00000000	      0.00000000	     -2.37119036	      0.66713314	    -17.14722354	     -4.16316142	    -10.92564375	     12.98001572	      0.00000000	      0.00000000	    -35.97289597	     -0.00797045	     -7.61113191	      8.56927423	    -16.78018171
      0.37500000	     -8.38837020	     -3.97002252	      0.60090010	      0.73593289	      1.03771733	      0.57162472	     31.78208808	      5.08900399	     -5.80745949	     14.30599086	      0.00000000	      0.00000000	     -2.19074278	      1.67314985	    -17.32948184	     -3.97498307	    -10.82825589	     13.57601944	      0.00000000	      0.00000000	    -36.47371559	     -0.69158879	     -7.42610523	      8.60925423	    -16.73342124
      0.38000000	     -8.51152515	     -3.70861981	      0.46047895	      0.75234773	      1.03797959	      0.57177076	     31.73270452	      4.88318679	     -6.17513991	     12.71728057	      0.00000000	      0.00000000	     -2.51946161	      3.29494469	    -17.31442428	     -3.75244470	    -11.01524340	     14.60736749	      0.00000000	      0.00000000	    -36.01761854	     -1.40223893	     -7.20349919	      8.51667784	    -16.66905719
      0.38500000	     -8.62854121	     -3.43513470	      0.31421110	      0.76827945	      1.03800683	      0.57202504	     31.76509261	      4.73260794	     -6.37083528	     11.39908624	      0.00000000	      0.00000000	     -2.49259126	      3.93312785	    -17.15275490	     -3.51841698	    -11.02992387	     15.81168689	      0.00000000	      0.00000000	    -35.66300070	     -1.86546333	     -7.09800770	      8.38128700	    -16.47948716
      0.39000000	     -8.71151535	     -3.11659313	      0.16531249	      0.78456649	      1.03809054	      0.57216810	     31.70383529	      4.51396124	     -6.65728577	     10.08471826	      0.00000000	      0.00000000	     -2.56185570	      5.08245931	    -17.11079393	     -3.22962689	    -11.00078207	     16.97119149	      0.00000000	      0.00000000	    -34.60910255	     -2.45145049	     -6.92543274	      8.24161513	    -16.37915554
      0.39500000	     -8.78256926	     -2.87592649	     -0.04505675	      0.80041353	      1.03759225	      0.57260306	     31.83054564	      4.40438441	     -6.95963540	      9.21986370	      0.00000000	      0.00000000	     -2.50134288	      5.90692334	    -16.95394359	     -2.99813791	    -10.98427136	     18.34341669	      0.00000000	      0.00000000	    -33.69890889	     -3.05868835	     -6.90767780	      8.14770579	    -15.99611417
      0.40000000	     -8.88479386	     -2.46937578	     -0.13003621	      0.81633009	      1.03702865	      0.57299678	     31.97516175	      4.08208156	     -7.48689231	      8.42654279	      0.00000000	      0.00000000	     -2.25647356	      6.67524505	    -16.68247301	     -2.67757726	    -10.92357328	     19.75680061	      0.00000000	      0.00000000	    -32.86092862	     -3.28809212	     -6.77886653	      7.83038243	    -15.95520991
      0.40500000	     -8.76284664	     -2.15035703	     -0.33127647	      0.83216878	      1.03634336	      0.57372320	     31.90681688	      3.98038181	     -7.53757762	      7.83632284	      0.00000000	      0.00000000	     -2.14482559	      7.14322807	    -16.62703320	     -2.40524757	    -10.90737042	     21.18855136	      0.00000000	      0.00000000	    -32.11499405	     -3.90922757	     -6.98481013	      7.58919583	    -15.77137504
      0.41000000	     -8.85044533	     -1.86974454	     -0.52941959	      0.84811682	      1.03512783	      0.57435564	     32.12530793	      3.87096940	     -7.90588376	      7.45637761	      0.00000000	      0.00000000	     -1.70592660	      7.33876060	    -16.25872226	     -2.21418852	    -11.09304865	     22.78928563	      0.00000000	      0.00000000	    -31.33676061	     -4.49676078	     -6.89972757	      7.39696130	    -15.36810899
      0.41500000	     -8.69455736	     -1.54346190	     -0.67688031	      0.86390222	      1.03427056	      0.57512496	     32.08107394	      3.72393057	     -8.01597214	      7.17156433	      0.00000000	      0.00000000	     -1.58721111	      7.39501048	    -16.13455039	     -2.00742579	    -11.10444382	     24.23049123	      0.00000000	      0.00000000	    -31.36423773	     -4.49240639	     -7.14494040	      7.09511221	    -15.30607885
      0.42000000	     -8.66175649	     -1.29964889	     -0.96543490	      0.87970072	      1.03259120	      0.57610099	     32.26140831	      3.71909136	     -8.13522101	      7.17145467	      0.00000000	      0.00000000	     -1.35146704	      7.79708831	    -15.78795796	     -1.89486282	    -11.40767828	     26.03175593	      0.00000000	      0.00000000	    -30.18666042	     -5.15917372	     -7.23714240	      6.88965117	    -14.89241921
      0.42500000	     -8.54416902	     -1.06633069	     -1.12157103	      0.89531469	      1.03106250	      0.57665968	     32.37759231	      3.61838352	     -8.40935516	      7.33123025	      0.00000000	      0.00000000	     -1.04260974	      7.95359456	    -15.45708794	     -1.74096562	    -11.53092940	     27.81253348	      0.00000000	      0.00000000	    -29.35255838	     -6.05692696	     -7.45329157	      6.72660150	    -14.61035628
      0.43000000	     -8.33074403	     -0.78944037	     -1.28837974	      0.91112154	      1.02962224	      0.57735210	     32.30928870	      3.49283022	     -8.36597532	      7.45763017	      0.00000000	      0.00000000	     -0.98214569	      8.01617141	    -15.31199617	     -1.58427761	    -11.44954962	     29.23461560	      0.00000000	      0.00000000	    -29.49370918	     -6.02182204	     -7.76459061	      6.53048879	    -14.53317224
      0.43500000	     -8.21410312	     -0.53703265	     -1.55610148	      0.92664428	      1.02758732	      0.57804094	     32.34095879	      3.44037285	     -7.88349152	      7.60117519	      0.00000000	      0.00000000	     -0.11846329	      8.07963745	    -14.93871981	     -1.39061465	    -11.60049999	     30.98877625	      0.00000000	      0.00000000	    -28.70308507	     -6.78816752	     -7.97998715	      6.32402618	    -14.21076225
      0.44000000	     -8.17848553	     -0.26099208	     -1.88635994	      0.94239128	      1.02508281	      0.57903592	     32.56271981	      3.42844673	     -7.47889872	      8.15093217	      0.00000000	      0.00000000	      0.14456021	      8.07946523	    -14.47879832	     -1.25290210	    -11.94051399	     32.72136616	      0.00000000	      0.00000000	    -27.93836547	     -7.17707306	     -8.09901504	      6.04143316	    -13.76029973
      0.44500000	     -7.84026640	      0.00147283	     -2.10344997	      0.95750824	      1.02312102	      0.57952205	     32.43970082	      3.29141175	     -7.20176115	      8.61911130	      0.00000000	      0.00000000	      0.08797227	      8.09928347	    -14.27140149	     -1.06343999	    -11.87634764	     34.30728708	      0.00000000	      0.00000000	    -28.02995125	     -7.25216721	     -8.68163686	      5.89386055	    -13.62428562
      0.45000000	     -7.64357923	      0.20524538	     -2.40628076	      0.97305995	      1.02043735	      0.58040047	     32.34093499	      3.33850954	     -6.44751648	      9.07575389	      0.00000000	      0.00000000	      0.77386863	      7.87193443	    -13.87394056	     -0.99043862	    -12.27016725	     36.19211864	      0.00000000	      0.00000000	    -27.02255836	     -8.08266106	     -8.97484530	      5.67289474	    -12.92043757
      0.45500000	     -7.35191202	      0.40210354	     -2.56792699	      0.98851964	      1.01799645	      0.58109564	     32.13988110	      3.27867921	     -6.07855446	      9.57512527	      0.00000000	      0.00000000	      0.84421795	      7.83521325	    -13.54941026	     -0.94343121	    -12.34357539	     37.83625327	      0.00000000	      0.00000000	    -26.99217716	     -8.25060471	     -9.47609071	      5.51262783	    -12.80358587
      0.46000000	     -7.14577211	      0.48219744	     -2.84231442	      1.00389091	      1.01487786	      0.58178013	     32.10818834	      3.38031617	     -5.20161111	     10.39905650	      0.00000000	      0.00000000	      1.75312625	      7.46778349	    -13.06147027	     -1.04874988	    -12.78384800	     39.82757918	      0.00000000	      0.00000000	    -25.67815206	     -9.09950106	     -9.73600331	      5.43715676	    -12.12822974
      0.46500000	     -6.77574139	      0.58376390	     -2.93347583	      1.01935569	      1.01198980	      0.58214097	     31.78606201	      3.35784513	     -4.69347112	     11.02774188	      0.00000000	      0.00000000	      1.71761069	      7.46781915	    -12.80615650	     -1.07096702	    -12.54896002	     41.39354911	      0.00000000	      0.00000000	    -25.65525642	     -9.20744007	    -10.26700183	      5.41055346	    -11.98748972
      0.47000000	     -6.48548775	      0.57502822	     -3.12433166	      1.03479083	      1.00865613	      0.58276264	     31.56391998	      3.50693972	     -3.89913746	     11.83212507	      0.00000000	      0.00000000	      2.44429329	      6.92247385	    -12.35407078	     -1.34304757	    -12.94837848	     43.39232018	      0.00000000	      0.00000000	    -24.43049738	    -10.19702067	    -10.65460917	      5.40528764	    -11.28060135
      0.47500000	     -6.19797805	      0.52493133	     -3.17753177	      1.05023601	      1.00539385	      0.58294380	     31.23125623	      3.63419271	     -3.36659465	     12.48782667	      0.00000000	      0.00000000	      2.68369086	      6.37726507	    -11.81350274	     -1.58996977	    -12.93869974	     45.38665254	      0.00000000	      0.00000000	    -23.53992759	    -10.80431540	    -11.12479588	      5.60705403	    -10.78176777
      0.48000000	     -5.77270092	      0.55730991	     -3.28564452	      1.06571466	      1.00210903	      0.58303403	     30.87820482	      3.65155999	     -3.01654708	     13.50189655	      0.00000000	      0.00000000	      2.39446416	      6.27480531	    -11.47471569	     -1.75181151	    -13.05684534	     47.06316194	      0.00000000	      0.00000000	    -23.54651347	    -10.88971635	    -11.69140103	      5.61151829	    -10.67677098
      0.48500000	     -5.60813668	      0.05648904	     -3.41220785	      1.08107622	      0.99801029	      0.58351164	     30.76349389	      4.39738952	     -2.46019135	     14.66044268	      0.00000000	      0.00000000	      1.13249937	      3.31365638	    -10.72370693	     -2.63104400	    -13.41169663	     49.38502435	      0.00000000	      0.00000000	    -21.99686495	    -11.67121255	    -11.99044345	      6.26542401	     -9.75536936
      0.49000000	     -5.09005941	     -0.11338131	     -3.36054094	      1.09633337	      0.99458118	      0.58360201	     30.19998519	      4.66245960	     -2.33932864	     15.63124800	      0.00000000	      0.00000000	     -0.85065508	      1.13348183	    -10.32895556	     -3.16446709	    -13.63308774	     51.37362588	      0.00000000	      0.00000000	    -21.25806020	    -12.49966168	    -12.74837260	      6.48578240	     -9.38957494
      0.49500000	     -4.78357977	     -0.39900296	     -3.35609017	      1.11156687	      0.99044761	      0.58368666	     29.93292357	      5.07005845	     -2.12666418	     16.82867244	      0.00000000	      0.00000000	     -3.18060709	     -1.24274749	     -9.62273619	     -3.76697737	    -13.61646057	     53.52336512	      0.00000000	      0.00000000	    -20.41981379	    -13.04332200	    -13.20139727	      6.88249365	     -8.91197473
      0.50000000	     -4.47011222	     -0.50459824	     -3.32794715	      1.12641431	      0.98629574	      0.58373802	     29.80932226	      5.27137744	     -1.91291786	     18.29733369	      0.00000000	      0.00000000	     -4.96024528	     -3.36579558	     -8.80835475	     -4.18721042	    -13.63706915	     55.66611288	      0.00000000	      0.00000000	    -19.81550005	    -13.68876295	    -13.72710380	      7.05565009	     -8.45203300
      0.50500000	     -4.24613853	     -0.74929405	     -3.42745386	      1.14074705	      0.98184105	      0.58383192	     29.98330521	      5.64161108	     -1.70723258	     20.16469829	      0.00000000	      0.00000000	     -5.34915018	     -4.88676862	     -7.79477308	     -4.73136172	    -13.63007906	     57.94042875	      0.00000000	      0.00000000	    -19.08015389	    -14.70915741	    -14.22540828	      7.36125321	     -7.62866477
      0.51000000	     -4.09832745	     -1.12206780	     -3.47187581	      1.15437450	      0.97749873	      0.58392101	     30.43681393	      6.18129038	     -1.62383758	     22.40871976	      0.00000000	      0.00000000	     -6.02037263	     -7.10051159	     -6.49623326	     -5.61286153	    -13.92907244	     60.45014093	      0.00000000	      0.00000000	    -18.72266247	    -15.48462375	    -14.75840466	      7.82659945	     -6.96180813
      0.51500000	     -3.82665257	     -1.65872545	     -3.60651677	      1.16789938	      0.97330371	      0.58426896	     31.07572648	      6.77957492	     -1.91195446	     25.37980679	      0.00000000	      0.00000000	     -5.83945261	     -7.81391931	     -5.34664120	     -6.57577669	    -14.06529273	     62.88591335	      0.00000000	      0.00000000	    -18.14488889	    -16.39197995	    -15.53846054	      8.46020610	     -6.05275816
      0.52000000	     -3.78377592	     -2.27634541	     -3.64834654	      1.18081861	      0.96888289	      0.58468632	     32.20596337	      7.38668379	     -2.44223779	     28.78001701	      0.00000000	      0.00000000	     -5.87700147	     -8.42166762	     -3.73074920	     -7.60504357	    -13.79797880	     65.51295411	      0.00000000	      0.00000000	    -17.60218232	    -17.05830985	    -16.06782991	      9.16322847	     -5.19820726
      0.52500000	     -3.49695231	     -2.58124834	     -3.76574432	      1.19376785	      0.96483870	      0.58519135	     33.14673481	      7.73680889	     -2.44464940	     32.28223990	      0.00000000	      0.00000000	     -6.20273741	     -8.88125013	     -2.38778937	     -8.18062767	    -13.55290854	     67.87499794	      0.00000000	      0.00000000	    -17.20854492	    -17.70575298	    -16.82683013	      9.42018127	     -4.42935071
      0.53000000	     -3.39883413	     -2.95055743	     -3.82817239	      1.20661336	      0.96056119	      0.58546458	     34.26475712	      8.14393905	     -2.44882490	     35.81946424	      0.00000000	      0.00000000	     -6.10583845	     -9.76346626	     -0.73053426	     -8.77951517	    -13.07006389	     70.25852785	      0.00000000	      0.00000000	    -16.58452784	    -18.47381262	    -17.42618331	      9.80189964	     -3.50949546
      0.53500000	     -3.05798030	     -3.22230367	     -3.93592303	      1.21949807	      0.95692011	      0.58567397	     34.90958030	      8.56003177	     -2.30673489	     39.11612680	      0.00000000	      0.00000000	     -5.37882128	    -10.88819828	      0.59908864	     -9.06023022	    -12.49339591	     72.37703922	      0.00000000	      0.00000000	    -16.14199147	    -19.05726033	    -18.28664807	     10.03586362	     -2.68070831
      0.54000000	     -2.69822893	     -3.61276349	     -3.98156520	      1.23246386	      0.95325431	      0.58536362	     35.37347351	      8.94262793	     -2.43653515	     42.22556500	      0.00000000	      0.00000000	     -4.34168870	    -11.67472736	      2.00897764	     -9.33062476	    -11.62059740	     74.51092362	      0.00000000	      0.00000000	    -15.54729908	    -19.60181281	    -19.17902582	     10.44041400	     -1.86936585
      0.54500000	     -2.47248170	     -3.98672250	     -4.14759385	      1.24603898	      0.94958861	      0.58507801	     35.61344325	      9.49116562	     -2.24165250	     44.83299243	      0.00000000	      0.00000000	     -3.22225001	    -12.38592489	      3.43640754	     -9.54970315	    -10.87516498	     76.39247418	      0.00000000	      0.00000000	    -15.07378057	    -20.08768836	    -19.79462166	     10.86480773	     -0.96750586
      0.55000000	     -2.01228145	     -4.46363925	     -4.08174467	      1.25945479	      0.94669524	      0.58434425	     35.27599865	      9.86387609	     -2.54930218	     46.90924315	      0.00000000	      0.00000000	     -2.12007091	    -12.68105077	      4.74129055	     -9.84162483	     -9.94390811	     78.29792612	      0.00000000	      0.00000000	    -14.43459713	    -20.44137696	    -20.73707294	     11.39670313	     -0.15904872
      0.55500000	     -1.96074244	     -4.77475253	     -4.36637281	      1.27311487	      0.94383377	      0.58402341	     35.07383542	     10.25190547	     -2.51778521	     48.50021558	      0.00000000	      0.00000000	     -0.67396866	    -12.77215125	      6.34675456	     -9.96572163	     -9.32938653	     79.90661882	      0.00000000	      0.00000000	    -13.98635389	    -20.49324345	    -21.19095260	     11.73672596	      0.93850951
      0.56000000	     -1.93207132	     -5.10023564	     -4.32825851	      1.28714313	      0.94149179	      0.58341426	     34.53744832	     10.46468394	     -2.79518325	     49.53030757	      0.00000000	      0.00000000	      0.85870521	    -12.81147741	      8.07381514	    -10.03704960	     -8.29589516	     81.36687202	      0.00000000	      0.00000000	    -13.58354819	    -20.39430222	    -21.52985272	     12.10664338	      1.83558668
      0.56500000	     -2.03344514	     -5.32674990	     -4.18410935	      1.30135626	      0.93929396	      0.58310643	     34.04017712	     10.50594733	     -3.04847878	     50.44122559	      0.00000000	      0.00000000	      2.75765766	    -11.91216862	      9.98003001	     -9.97187391	     -7.01400719	     82.74237963	      0.00000000	      0.00000000	    -12.76878372	    -19.70911610	    -21.61382893	     12.44965798	      2.41865144
      0.57000000	     -1.97552042	     -5.40588964	     -3.91060638	      1.31523973	      0.93786407	      0.58318489	     33.16972246	     10.41379617	     -3.48485294	     50.84745412	      0.00000000	      0.00000000	      3.89254612	    -12.04081147	     11.74301725	     -9.80319985	     -5.90220590	     83.88475344	      0.00000000	      0.00000000	    -12.14248591	    -19.63473749	    -21.89258627	     12.43943754	      3.11529048
      0.57500000	     -2.28365330	     -5.56935464	     -3.54051885	      1.32962056	      0.93598293	      0.58289215	     32.57377833	     10.36126419	     -3.74688668	     51.19452234	      0.00000000	      0.00000000	      5.78421290	    -10.93104636	     13.93765281	     -9.70259288	     -4.61991749	     85.06153645	      0.00000000	      0.00000000	    -10.98307387	    -18.52305576	    -21.62670021	     12.68426243	      3.46738402
      0.58000000	     -1.80273243	     -5.37558318	     -3.34457068	      1.34405786	      0.93582226	      0.58349676	     31.06741152	     10.13560984	     -3.72590442	     51.51886837	      0.00000000	      0.00000000	      7.42565101	    -10.78651312	     14.94686061	     -9.12601750	     -3.65534360	     85.62148524	      0.00000000	      0.00000000	    -10.07883514	    -17.26764546	    -22.26475283	     12.17028393	      4.08366452
      0.58500000	     -1.79456454	     -5.25804845	     -2.81828214	      1.35817071	      0.93462589	      0.58335656	     30.06202515	      9.81179222	     -4.15327743	     51.68812854	      0.00000000	      0.00000000	      8.65341469	    -11.06233709	     16.80231575	     -8.61641672	     -2.48564692	     86.39888878	      0.00000000	      0.00000000	     -9.88922598	    -17.12978367	    -22.26842012	     11.92938298	      4.51617778
      0.59000000	     -1.65391508	     -4.58201021	     -2.81734431	      1.37172341	      0.93384496	      0.58436653	     29.03016558	      9.25275645	     -3.71486557	     52.11639851	      0.00000000	      0.00000000	     10.41921345	    -10.57354755	     18.23473372	     -7.59408093	     -1.89696164	     86.83339247	      0.00000000	      0.00000000	     -9.06274152	    -16.12488701	    -22.49450599	     10.88463816	      4.80930900
      0.59500000	     -1.50141142	     -4.23018350	     -2.50477029	      1.38623468	      0.93321430	      0.58513963	     27.84101230	      8.86009379	     -3.78991554	     52.35049191	      0.00000000	      0.00000000	     11.67790534	    -10.80636878	     19.67455690	     -6.98274360	     -1.19928536	     87.23514862	      0.00000000	      0.00000000	     -8.77948807	    -15.93307811	    -22.53802210	     10.19236151	      5.21754114
      0.60000000	     -1.07983031	     -3.99598476	     -1.98002717	      1.40050940	      0.93381099	      0.58518111	     26.09918740	      8.49959234	     -3.89084782	     52.09155910	      0.00000000	      0.00000000	     13.25809572	    -10.11829535	     20.83597856	     -6.31481827	     -0.24313402	     87.46550402	      0.00000000	      0.00000000	     -7.80449699	    -15.06641644	    -22.97630189	      9.77357571	      5.08565485
      0.60500000	     -1.15297239	     -3.60806461	     -1.99042367	      1.41518819	      0.93357385	      0.58587940	     25.16958401	      8.10849675	     -3.77215799	     52.33737666	      0.00000000	      0.00000000	     14.05073586	    -10.00846794	     22.29630194	     -5.64923828	      0.14086876	     87.47632801	      0.00000000	      0.00000000	     -7.48714487	    -14.89789307	    -22.75311927	      9.04795512	      5.79598832
      0.61000000	     -1.46898151	     -3.26534972	     -1.89998288	      1.42944578	      0.93383748	      0.58582667	     24.37159372	      7.68494956	     -3.78121390	     52.18393473	      0.00000000	      0.00000000	     14.69063553	     -9.79136182	     23.99395417	     -4.87509423	      0.63589186	     87.26707649	      0.00000000	      0.00000000	     -7.30343479	    -14.58424800	    -22.30242517	      8.59091740	      6.12530288
      0.61500000	     -1.57966840	     -2.96679338	     -1.68697895	      1.44326961	      0.93410744	      0.58585292	     23.44881231	      7.18813302	     -3.76182973	     52.27834884	      0.00000000	      0.00000000	     15.81720131	     -8.10650676	     25.57104169	     -4.18087575	      1.15813044	     87.17302391	      0.00000000	      0.00000000	     -6.72714928	    -14.41561467	    -22.09893870	      8.07637766	      6.25667584
      0.62000000	     -1.94046804	     -2.66554152	     -1.51590774	      1.45796269	      0.93506980	      0.58542170	     22.60121712	      6.67189597	     -3.99260552	     51.95271547	      0.00000000	      0.00000000	     16.09251678	     -7.88437960	     27.20059541	     -3.39716486	      1.60881500	     86.66283383	      0.00000000	      0.00000000	     -6.43334000	    -14.51261859	    -21.57514134	      7.64364842	      6.61443106
      0.62500000	     -2.05542273	     -2.40694757	     -1.36524779	      1.47241739	      0.93643234	      0.58557592	     21.35222710	      6.42528588	     -3.88316946	     51.33192270	      0.00000000	      0.00000000	     16.21181959	     -7.78764612	     28.57426774	     -2.87597057	      1.89990819	     86.08328179	      0.00000000	      0.00000000	     -6.25569785	    -14.56360063	    -21.27939580	      7.21738635	      6.76720489
      0.63000000	     -2.44862536	     -1.92048640	     -1.37380077	      1.48773709	      0.93726728	      0.58576403	     20.39983873	      5.91404359	     -3.74233653	     50.85362695	      0.00000000	      0.00000000	     16.93025648	     -7.53033988	     30.09856167	     -2.14083992	      1.97134675	     85.43020654	      0.00000000	      0.00000000	     -5.92118989	    -14.56168129	    -20.50524501	      6.47655123	      7.39426416
      0.63500000	     -2.60110827	     -1.28693056	     -1.34976783	      1.50240377	      0.93957189	      0.58604709	     19.16360249	      5.19634202	     -3.56241001	     50.16750194	      0.00000000	      0.00000000	     17.09197177	     -6.90680244	     31.19304182	     -1.24372110	      1.91673719	     84.29684871	      0.00000000	      0.00000000	     -6.01686627	    -14.88682757	    -20.19974976	      5.54780335	      7.74218420
      0.64000000	     -2.81908009	     -1.07822043	     -1.29113317	      1.51770284	      0.94139772	      0.58644855	     17.80830718	      5.04661598	     -3.30422402	     49.16912277	      0.00000000	      0.00000000	     17.04355519	     -6.74595018	     32.35400595	     -0.87182843	      2.02246915	     83.21539285	      0.00000000	      0.00000000	     -5.95069553	    -14.99861206	    -19.67318208	      5.13214498	      8.00412751
      0.64500000	     -2.91769846	     -0.74934648	     -1.26016800	      1.53283025	      0.94370012	      0.58661853	     16.39351039	      4.59036227	     -3.46488108	     48.21726458	      0.00000000	      0.00000000	     17.01396850	     -6.27395673	     33.32093104	     -0.34509172	      2.01736725	     82.07429131	      0.00000000	      0.00000000	     -5.51996383	    -15.49994021	    -19.31524895	      4.55612045	      8.77847206
      0.65000000	     -3.28453294	     -0.53706652	     -1.19048078	      1.54795751	      0.94623216	      0.58715607	     15.14571799	      4.40472720	     -3.38367193	     46.91754112	      0.00000000	      0.00000000	     16.95502857	     -6.10814853	     34.49453964	      0.00085756	      2.01547983	     80.73591213	      0.00000000	      0.00000000	     -5.13110032	    -15.72906921	    -18.71473476	      4.09519111	      9.06212148
      0.65500000	     -3.33078091	     -0.23743052	     -1.26507712	      1.56330847	      0.94931390	      0.58767415	     13.53952276	      4.04370441	     -3.34856745	     45.63205455	      0.00000000	      0.00000000	     15.84199845	     -5.67860761	     35.17583795	      0.30790686	      1.83017108	     79.25049447	      0.00000000	      0.00000000	     -4.87739360	    -15.92829206	    -18.43484147	      3.49326801	      9.81704959
      0.66000000	     -3.30168661	      0.13753934	     -1.36353696	      1.57879619	      0.95311776	      0.58825553	     11.80379995	      3.68169356	     -3.09992994	     44.16420999	      0.00000000	      0.00000000	     15.38991052	     -5.52371859	     35.62493629	      0.71397429	      1.60176999	     77.53075013	      0.00000000	      0.00000000	     -4.45856920	    -15.96359759	    -18.27825877	      2.77786769	     10.46032675
      0.66500000	     -3.52354500	      0.46371200	     -1.38334683	      1.59426431	      0.95623460	      0.58861647	     10.39692858	      3.28243227	     -3.14304124	     42.79437140	      0.00000000	      0.00000000	     14.42109420	     -5.27382237	     36.32334667	      1.14494591	      1.49715976	     75.73396076	      0.00000000	      0.00000000	     -4.62536965	    -16.46877430	    -17.84373627	      2.16735641	     11.04317156
      0.67000000	     -3.80870216	      0.81184891	     -1.40028727	      1.60993414	      0.95967554	      0.58913834	      9.00287311	      2.91077368	     -2.95194437	     41.24213954	      0.00000000	      0.00000000	     13.38179376	     -4.91203711	     36.95340970	      1.53980929	      1.35375024	     73.83171107	      0.00000000	      0.00000000	     -4.46946560	    -16.78042178	    -17.23720885	      1.50047361	     11.46447134
      0.67500000	     -3.88896624	      1.13415051	     -1.39019801	      1.62569381	      0.96362619	      0.58953841	      7.34974282	      2.54428467	     -2.90228644	     39.53294445	      0.00000000	      0.00000000	     11.87903583	     -4.68047275	     37.32837491	      1.87481590	      1.22601852	     71.81762850	      0.00000000	      0.00000000	     -4.51048853	    -17.12218561	    -16.93946305	      0.88169828	     12.02222026
      0.68000000	     -4.14506456	      1.49031471	     -1.41084986	      1.64195610	      0.96726530	      0.59008177	      5.92708655	      2.07963603	     -2.94961943	     37.91112748	      0.00000000	      0.00000000	     10.38510520	     -4.35192071	     37.72783872	      2.24823677	      1.04370558	     69.66825497	      0.00000000	      0.00000000	     -4.40146287	    -17.45154568	    -16.32221691	      0.20897861	     12.57253518
      0.68500000	     -4.31903740	      1.82997767	     -1.46718793	      1.65846259	      0.97114548	      0.59036933	      4.31143198	      1.65499972	     -2.89827556	     36.12891583	      0.00000000	      0.00000000	      8.68398444	     -4.05486620	     37.90884061	      2.59462251	      0.84287341	     67.31954372	      0.00000000	      0.00000000	     -4.29922644	    -17.62585535	    -15.78698561	     -0.41816530	     13.17996263
      0.69000000	     -4.49061887	      2.20568046	     -1.45124456	      1.67502103	      0.97508938	      0.59047662	      2.72358116	      1.17277632	     -2.90991010	     34.30985829	      0.00000000	      0.00000000	      6.83065584	     -3.69255557	     38.05247517	      3.01798460	      0.69412957	     64.94590484	      0.00000000	      0.00000000	     -4.26120504	    -17.81539684	    -15.31289808	     -1.06047977	     13.64580957
      0.69500000	     -4.50312541	      2.57010085	     -1.33053001	      1.69161622	      0.97953920	      0.59045261	      0.96647611	      0.62202790	     -3.37310416	     32.42276176	      0.00000000	      0.00000000	      4.70183419	     -3.15909162	     37.88129671	      3.51600680	      0.64756703	     62.33506472	      0.00000000	      0.00000000	     -4.35486286	    -17.88413382	    -15.01395842	     -1.76237585	     14.07607163
      0.70000000	     -4.51867554	      2.90893748	     -1.18534034	      1.70818899	      0.98393589	      0.59035782	     -0.74439778	      0.13597543	     -3.73071583	     30.58975005	      0.00000000	      0.00000000	      2.44744916	     -2.45477636	     37.68528010	      3.95532006	      0.57797996	     59.68146610	      0.00000000	      0.00000000	     -4.44352816	    -17.80515673	    -14.68851227	     -2.36192210	     14.25447616
      0.70500000	     -4.52064507	      3.34051827	     -1.08677225	      1.72501287	      0.98823040	      0.59062050	     -2.45916712	     -0.45241251	     -4.21165314	     28.73977230	      0.00000000	      0.00000000	      0.13883256	     -1.68300469	     37.30749839	      4.45293733	      0.38503898	     56.79199054	      0.00000000	      0.00000000	     -4.54044597	    -17.91641837	    -14.37601415	     -3.08687196	     14.58245673
      0.71000000	     -4.46607526	      4.04903384	     -0.98106551	      1.74235740	      0.99283983	      0.59065512	     -4.24780578	     -1.37971762	     -4.82264826	     26.90980243	      0.00000000	      0.00000000	     -2.34769683	     -0.87581052	     36.73024152	      5.25754210	      0.12118159	     53.73448551	      0.00000000	      0.00000000	     -4.78852899	    -17.93064302	    -14.06456180	     -4.16607432	     14.82369923
      0.71500000	     -4.40849140	      4.53737157	     -0.87894102	      1.75932128	      0.99704749	      0.59068019	     -5.98685420	     -2.01745825	     -5.33870918	     25.06370893	      0.00000000	      0.00000000	     -4.74202716	     -0.04988697	     36.17951745	      5.77057697	     -0.08694494	     50.67694248	      0.00000000	      0.00000000	     -5.18040399	    -17.58422559	    -13.75662337	     -4.95486971	     15.02684219
      0.72000000	     -4.45213540	      5.01655807	     -0.85566517	      1.77655849	      1.00104488	      0.59096691	     -7.60088401	     -2.63109876	     -5.87048420	     23.25680274	      0.00000000	      0.00000000	     -7.53602912	      0.85825722	     35.63262474	      6.21658059	     -0.42651095	     47.50926056	      0.00000000	      0.00000000	     -5.60893155	    -17.22106245	    -13.33307616	     -5.78596149	     15.24744865
      0.72500000	     -4.49728296	      5.48422310	     -0.75335959	      1.79374928	      1.00483733	      0.59103751	     -9.21121125	     -3.15836990	     -6.19455410	     21.42742227	      0.00000000	      0.00000000	    -10.03033187	      1.50606480	     35.10258570	      6.73721495	     -0.61302457	     44.41026273	      0.00000000	      0.00000000	     -6.00303039	    -16.86587199	    -12.91573324	     -6.57805143	     15.36725206
      0.73000000	     -4.57667986	      5.81719271	     -0.62176548	      1.81072330	      1.00851155	      0.59116213	    -10.58189282	     -3.58843611	     -6.84938968	     19.96583180	      0.00000000	      0.00000000	    -12.47179395	      2.27229994	     34.60946145	      7.07506663	     -0.83812573	     41.31563821	      0.00000000	      0.00000000	     -6.52084293	    -16.22168357	    -12.44983782	     -7.23155076	     15.90968366
      0.73500000	     -4.64039952	      6.26206119	     -0.52527206	      1.82798745	      1.01188243	      0.59121001	    -12.00069753	     -4.05310813	     -7.27405752	     18.42532910	      0.00000000	      0.00000000	    -15.16637563	      2.57982147	     33.98225007	      7.55513730	     -1.08859208	     38.06833730	      0.00000000	      0.00000000	     -6.95384891	    -15.58462350	    -12.03108626	     -7.96405455	     15.78409324
      0.74000000	     -4.92845838	      6.23187380	     -0.35448882	      1.84527393	      1.01491672	      0.59169368	    -13.11401475	     -3.94950965	     -7.60048841	     16.98476110	      0.00000000	      0.00000000	    -17.61171853	      3.07991503	     33.72268935	      7.52472062	     -1.28272985	     35.18890643	      0.00000000	      0.00000000	     -7.21109672	    -14.83723065	    -11.27071126	     -8.19397004	     15.85230629
      0.74500000	     -4.96836856	      6.33054320	     -0.10739909	      1.86223980	      1.01787356	      0.59168480	    -14.44580444	     -3.92771435	     -7.85310639	     15.60874707	      0.00000000	      0.00000000	    -19.83608204	      3.09270019	     33.14410399	      7.75017724	     -1.25952513	     32.20471516	      0.00000000	      0.00000000	     -7.44009424	    -14.05703064	    -10.92927918	     -8.54631350	     15.89584463
      0.75000000	     -5.02924938	      6.51828879	      0.07931806	      1.87958092	      1.02098420	      0.59168792	    -15.55395219	     -4.09998952	     -8.44804061	     14.72203565	      0.00000000	      0.00000000	    -21.69723821	      3.25942270	     32.56923949	      7.97511141	     -1.53881453	     29.23814946	      0.00000000	      0.00000000	     -7.93260387	    -12.77914160	    -10.49239032	     -9.02153957	     15.92411079
      0.75500000	     -5.04036326	      6.50513601	      0.20714342	      1.89678592	      1.02362668	      0.59175594	    -16.64303132	     -4.04233401	     -8.86892797	     13.81376663	      0.00000000	      0.00000000	    -23.61350326	      3.48078360	     31.97000608	      8.01290088	     -1.58031594	     26.42333866	      0.00000000	      0.00000000	     -8.23952532	    -11.47192270	    -10.07906078	     -9.19853109	     15.92873949
      0.76000000	     -4.91150253	      6.40734502	      0.45540528	      1.91350614	      1.02635405	      0.59189085	    -17.84190826	     -3.73955477	     -9.01252411	     13.02399964	      0.00000000	      0.00000000	    -25.05118794	      2.97268273	     31.27028614	      7.98035963	     -1.63505727	     23.69994813	      0.00000000	      0.00000000	     -8.49937415	    -10.01694506	     -9.98176802	     -9.31719844	     15.97650442
      0.76500000	     -5.14372129	      6.35042314	      0.59497799	      1.93051360	      1.02833916	      0.59229364	    -18.37750641	     -3.60806010	     -9.49046681	     12.69351921	      0.00000000	      0.00000000	    -26.65638635	      2.58957919	     30.95799581	      7.91862235	     -2.03656009	     21.09016186	      0.00000000	      0.00000000	     -8.67470405	     -8.32840619	     -9.38404455	     -9.54496168	     15.91211023
      0.77000000	     -4.96578036	      6.19438489	      0.75047111	      1.94739082	      1.03040603	      0.59233340	    -19.39071669	     -3.30136224	     -9.51815378	     12.31108558	      0.00000000	      0.00000000	    -28.04075124	      1.97214538	     30.27015855	      7.84401049	     -2.15000648	     18.74663903	      0.00000000	      0.00000000	     -8.67531540	     -6.84192707	     -9.29244129	     -9.57487885	     15.88734324
      0.77500000	     -5.15864366	      5.99849861	      0.88512188	      1.96419301	      1.03197717	      0.59283787	    -19.78660744	     -3.03414155	     -9.74695305	     12.28153174	      0.00000000	      0.00000000	    -29.74084840	      1.72870639	     29.98942204	      7.65672542	     -2.43920176	     16.46626947	      0.00000000	      0.00000000	     -8.87863921	     -5.07220345	     -8.76161230	     -9.62722867	     15.86565603
      0.78000000	     -5.36378098	      5.84372283	      1.04309973	      1.98090977	      1.03294355	      0.59290283	    -19.91210100	     -2.85977156	     -9.90436021	     12.87770275	      0.00000000	      0.00000000	    -30.73091778	      1.31468867	     29.74796332	      7.58109537	     -2.71257067	     14.32027946	      0.00000000	      0.00000000	     -8.86528313	     -3.93715921	     -8.27544953	     -9.68899201	     15.64203401
      0.78500000	     -5.42580144	      5.73997258	      1.27686022	      1.99753518	      1.03396380	      0.59310090	    -20.31103401	     -2.62558449	    -10.11114053	     13.21157319	      0.00000000	      0.00000000	    -31.77415988	      0.32177318	     29.36923227	      7.57045319	     -3.02297259	     12.30731449	      0.00000000	      0.00000000	     -8.86037018	     -2.12556976	     -7.95483822	     -9.82532227	     15.56585196
      0.79000000	     -5.54617963	      5.49492898	      1.35016330	      2.01401437	      1.03458687	      0.59328798	    -20.37443630	     -2.37954746	     -9.60881989	     14.13084694	      0.00000000	      0.00000000	    -31.90308337	      0.03313487	     29.10623000	      7.39892300	     -3.46887644	     10.47857782	      0.00000000	      0.00000000	     -8.83510750	     -1.22071893	     -7.57843928	     -9.74413200	     15.32123198
      0.79500000	     -5.67855092	      5.32507388	      1.53391070	      2.03008057	      1.03478251	      0.59318570	    -20.36517877	     -2.10823151	     -9.14766219	     15.13600552	      0.00000000	      0.00000000	    -31.60371242	     -0.63100012	     28.77725670	      7.37833927	     -3.37020211	      8.54918943	      0.00000000	      0.00000000	     -8.91333310	     -0.08033364	     -7.26803387	     -9.76248320	     15.16669188
      0.80000000	     -5.87093679	      5.21218182	      1.77062594	      2.04645413	      1.03482212	      0.59330517	    -20.19050929	     -1.99180269	     -9.31802357	     16.49206415	      0.00000000	      0.00000000	    -30.71870456	     -1.12629407	     28.66362393	      7.36145742	     -4.07391495	      7.04306102	      0.00000000	      0.00000000	     -8.86952749	      1.84722111	     -6.82044768	     -9.86562271	     14.87159970
      0.80500000	     -5.99590306	      5.06845086	      1.87792871	      2.06248957	      1.03460361	      0.59317010	    -20.04740013	     -1.84811773	     -8.83640362	     17.79558726	      0.00000000	      0.00000000	    -30.12988969	     -1.33900430	     28.50444072	      7.32371767	     -4.48984500	      5.69810829	      0.00000000	      0.00000000	     -8.87297402	      2.95832786	     -6.52595456	     -9.86744047	     14.67950650
      0.81000000	     -6.11822377	      4.84455484	      2.07452080	      2.07854403	      1.03411521	      0.59271997	    -19.83842919	     -1.59975709	     -8.48939377	     19.19910341	      0.00000000	      0.00000000	    -29.62340059	     -1.67626156	     28.42677417	      7.26210958	     -4.83529707	      4.62805683	      0.00000000	      0.00000000	     -8.65710226	      3.99666450	     -6.23741050	     -9.77253996	     14.51577867
      0.81500000	     -6.46825338	      4.65547025	      2.24109038	      2.09468579	      1.03328852	      0.59252089	    -19.30191198	     -1.42751702	     -7.95472871	     20.69497281	      0.00000000	      0.00000000	    -29.31733868	     -1.66285842	     28.61269214	      7.23347071	     -5.00307788	      3.68961200	      0.00000000	      0.00000000	     -8.52987449	      4.67883704	     -5.68081267	     -9.77584628	     14.14852924
      0.82000000	     -6.54882815	      4.42186875	      2.48262557	      2.11056828	      1.03245044	      0.59210559	    -18.94019052	     -1.21226032	     -7.97912693	     22.38527343	      0.00000000	      0.00000000	    -28.73990076	     -1.76646505	     28.59322155	      7.19153887	     -5.17983741	      3.00994336	      0.00000000	      0.00000000	     -8.53189511	      5.34511631	     -5.50096863	     -9.63501741	     13.87762259
      0.82500000	     -6.57404953	      4.23853904	      2.54017062	      2.12632897	      1.03139858	      0.59186329	    -18.59736959	     -1.10628350	     -7.62624789	     24.12640079	      0.00000000	      0.00000000	    -28.12233921	     -1.75176506	     28.56466344	      7.13336392	     -5.59038998	      2.52314498	      0.00000000	      0.00000000	     -8.16365032	      5.86663279	     -5.34895365	     -9.54123013	     13.65405837
      0.83000000	     -6.67360671	      3.83903916	      2.84253012	      2.14191816	      1.03006146	      0.59116480	    -18.04522588	     -0.79606471	     -7.84800412	     25.99248966	      0.00000000	      0.00000000	    -27.56422859	     -1.52863126	     28.72822342	      7.00669568	     -5.57099141	      2.35308110	      0.00000000	      0.00000000	     -7.96855800	      6.14669503	     -5.19823162	     -9.14696060	     13.34451288
      0.83500000	     -6.72491105	      3.61179675	      3.07789099	      2.15736455	      1.02857732	      0.59050168	    -17.57627761	     -0.63762105	     -7.80558543	     27.69111202	      0.00000000	      0.00000000	    -27.16809890	     -1.37014460	     28.80667324	      6.98491224	     -5.45719509	      2.19964815	      0.00000000	      0.00000000	     -7.57501857	      6.36544393	     -5.11103772	     -8.92798808	     12.98470851
      0.84000000	     -6.64091716	      3.21756652	      3.27371802	      2.17276809	      1.02721586	      0.58992885	    -17.14771730	     -0.35883256	     -7.95258293	     29.54319921	      0.00000000	      0.00000000	    -26.50405256	     -1.30612231	     28.84050419	      6.79017716	     -5.43667285	      2.34611631	      0.00000000	      0.00000000	     -7.30873698	      6.37000656	     -5.21217145	     -8.57717073	     12.73982493
      0.84500000	     -6.67200460	      2.93733046	      3.50328812	      2.18812879	      1.02521083	      0.58922345	    -16.52508132	     -0.23662129	     -8.22479062	     31.49929132	      0.00000000	      0.00000000	    -25.99565270	     -1.21240664	     28.96231432	      6.74710442	     -4.94361878	      2.63817434	      0.00000000	      0.00000000	     -6.86387386	      6.08801032	     -5.14861333	     -8.28134651	     12.47252845
      0.85000000	     -6.56195009	      2.62225185	      3.71833441	      2.20325924	      1.02327763	      0.58864398	    -16.09304001	     -0.02501040	     -8.33508487	     33.25354926	      0.00000000	      0.00000000	    -25.45307685	     -1.10013083	     28.95705730	      6.61626800	     -4.47301216	      2.99030338	      0.00000000	      0.00000000	     -6.51807967	      6.02325052	     -5.29281095	     -7.94489848	     12.14510898
      0.85500000	     -6.29227427	      2.35466230	      3.88250199	      2.21837991	      1.02164244	      0.58825150	    -15.80360769	      0.14876828	     -8.33552723	     34.85714182	      0.00000000	      0.00000000	    -25.53292026	     -0.92667532	     28.76441771	      6.46769165	     -4.21656522	      3.43064351	      0.00000000	      0.00000000	     -6.49651895	      6.02092532	     -5.71520703	     -7.80384063	     12.07892457
      0.86000000	     -6.04405416	      2.10673164	      4.01349963	      2.23342887	      1.01953853	      0.58787407	    -15.40752803	      0.20289784	     -8.58674972	     36.62911466	      0.00000000	      0.00000000	    -25.39556566	     -0.81547693	     28.64593925	      6.30427385	     -3.82340619	      4.11250379	      0.00000000	      0.00000000	     -6.32448809	      5.98741621	     -6.05279046	     -7.52097492	     11.91391845
      0.86500000	     -6.22115627	      1.89912489	      4.32037134	      2.24863489	      1.01638530	      0.58721835	    -14.52502168	      0.15583593	     -9.26407808	     38.70027658	      0.00000000	      0.00000000	    -23.76720233	     -0.95260312	     28.98890774	      6.31124770	     -3.05338317	      4.95691896	      0.00000000	      0.00000000	     -5.23979178	      5.86012102	     -5.80225980	     -7.32120215	     11.31075843
      0.87000000	     -5.84124499	      1.76056416	      4.38661315	      2.26373350	      1.01430080	      0.58690449	    -14.25514072	      0.18301097	     -9.07779671	     40.31641311	      0.00000000	      0.00000000	    -23.75741615	     -0.81368027	     28.66256859	      6.22385961	     -2.62034958	      5.78679580	      0.00000000	      0.00000000	     -5.29365306	      5.83638217	     -6.32385419	     -7.27040016	     11.20856244
      0.87500000	     -5.48816665	      1.84303020	      4.43625237	      2.27888035	      1.01160686	      0.58660979	    -13.93972466	     -0.24963427	     -9.53861015	     42.29672223	      0.00000000	      0.00000000	    -22.16932007	     -0.66229113	     28.31255475	      6.38385199	     -2.14983366	      6.75917149	      0.00000000	      0.00000000	     -4.39132483	      5.08020055	     -6.75811286	     -7.35016894	     10.71907856
      0.88000000	     -5.26228942	      1.71818072	      4.61329241	      2.29383937	      1.00853938	      0.58632005	    -13.40474206	     -0.39411864	     -9.96329483	     44.18857358	      0.00000000	      0.00000000	    -21.27960687	     -0.61425522	     28.15513490	      6.38884088	     -1.83257397	      7.59433717	      0.00000000	      0.00000000	     -4.17879241	      4.74118639	     -7.11031907	     -7.26708658	     10.35947889
      0.88500000	     -4.84047635	      1.59393021	      4.54514114	      2.30862263	      1.00593530	      0.58649752	    -13.02588486	     -0.57178706	    -10.09916242	     45.87470781	      0.00000000	      0.00000000	    -21.24439006	     -0.55715862	     27.77427095	      6.18375686	     -1.51572605	      8.75407030	      0.00000000	      0.00000000	     -4.45982003	      4.68649289	     -7.69447253	     -7.15229164	     10.32076411
      0.89000000	     -4.55292513	      2.15001579	      4.50329141	      2.32349183	      1.00298447	      0.58643196	    -12.47686549	     -1.61120521	    -10.51911244	     48.10957359	      0.00000000	      0.00000000	    -19.42582261	     -0.51219520	     27.60346276	      6.74962923	     -1.53003339	     10.11974118	      0.00000000	      0.00000000	     -5.20912368	      3.43388089	     -8.15217233	     -7.90119065	      9.71816250
      0.89500000	     -4.06703572	      2.24666299	      4.53374233	      2.33840110	      0.99988840	      0.58639808	    -12.15402121	     -2.04521190	    -10.81424778	     49.92626217	      0.00000000	      0.00000000	    -18.73036121	     -0.44494614	     27.19470665	      6.86001627	     -1.68496727	     11.33873723	      0.00000000	      0.00000000	     -6.52643456	      2.64495505	     -8.82941169	     -8.07163937	      9.59934988
      0.90000000	     -3.72459047	      2.61092234	      4.46836044	      2.35313027	      0.99649794	      0.58649892	    -11.50969227	     -2.89584396	    -11.07158504	     52.14008273	      0.00000000	      0.00000000	    -17.50560299	     -0.22270959	     26.69738983	      7.39073461	     -1.30646888	     12.02913188	      0.00000000	      0.00000000	     -9.13896431	     -0.42032969	     -9.37231334	     -8.53410427	      9.17330786
      0.90500000	     -3.22452525	      2.90415424	      4.28492931	      2.36768356	      0.99310095	      0.58653388	    -11.04305876	     -3.67242527	    -11.24779192	     54.16274247	      0.00000000	      0.00000000	    -16.71274123	     -0.69932775	     26.23717357	      7.70471288	     -1.34811284	     13.25920595	      0.00000000	      0.00000000	    -11.10039149	     -2.46200826	    -10.08164170	     -8.87668759	      8.96100997
      0.91000000	     -3.15597044	      3.06239771	      4.27134025	      2.38162977	      0.98893024	      0.58670138	     -9.84600411	     -4.26654818	    -11.40623996	     56.55404457	      0.00000000	      0.00000000	    -15.76193860	     -1.37016448	     26.41866442	      7.94952095	     -1.59391981	     14.68286220	      0.00000000	      0.00000000	    -12.20021398	     -3.94385710	    -10.38873062	     -9.09797419	      8.31837585
      0.91500000	     -2.98465611	      3.48439623	      4.31682365	      2.39530124	      0.98511745	      0.58666300	     -8.82663684	     -5.23666391	    -11.72307641	     58.74510643	      0.00000000	      0.00000000	    -14.93961138	     -1.53536494	     26.52292471	      8.60851164	     -1.51004940	     16.15386290	      0.00000000	      0.00000000	    -14.35692194	     -7.11107179	    -10.87809161	     -9.70099087	      7.94020868
      0.92000000	     -2.79255081	      3.85931697	      4.36321419	      2.40857474	      0.98131440	      0.58661601	     -7.69513349	     -6.02557558	    -11.72705229	     61.01532469	      0.00000000	      0.00000000	    -14.12848617	     -2.09793584	     26.88070365	      9.08174432	     -1.69338741	     18.24489140	      0.00000000	      0.00000000	    -14.92594831	     -8.40994873	    -11.50417289	    -10.18135708	      7.08672399
      0.92500000	     -2.67266131	      4.20305121	      4.42603276	      2.42120860	      0.97725413	      0.58629787	     -6.31224294	     -6.85323438	    -11.77474438	     63.51912702	      0.00000000	      0.00000000	    -13.12836066	     -2.62840565	     27.69407957	      9.60363153	     -1.75253366	     21.05491965	      0.00000000	      0.00000000	    -15.31705967	    -10.92589134	    -12.06664657	    -10.59335925	      6.57477344
      0.93000000	     -2.46751305	      4.59944604	      4.42279424	      2.43391285	      0.97349583	      0.58560122	     -4.95152400	     -7.84939889	    -11.81364535	     65.94285981	      0.00000000	      0.00000000	    -12.53329978	     -3.32550865	     28.46531556	     10.16637255	     -1.75595555	     24.36464440	      0.00000000	      0.00000000	    -13.90377463	    -12.19645107	    -12.74999619	    -10.96381214	      5.75343348
      0.93500000	     -2.17873944	      4.85194844	      4.47550668	      2.44640905	      0.96995618	      0.58517944	     -3.63320783	     -8.39853580	    -11.51341755	     68.19432567	      0.00000000	      0.00000000	    -11.79167022	     -4.14715496	     29.49362396	     10.48857171	     -1.87597713	     28.41071421	      0.00000000	      0.00000000	    -11.95226078	    -13.67074271	    -13.58228560	    -11.21478747	      5.03278180
      0.94000000	     -2.03407994	      4.91820394	      4.57504995	      2.45843067	      0.96607763	      0.58458181	     -2.05463112	     -8.74996464	    -11.13634043	     70.43526553	      0.00000000	      0.00000000	    -11.04082181	     -4.88715660	     30.59878197	     10.64029037	     -1.73369469	     32.27827305	      0.00000000	      0.00000000	    -10.08968608	    -15.04249389	    -14.19375127	    -11.15788603	      4.19711628
      0.94500000	     -1.71601424	      5.04533898	      4.74995664	      2.47066364	      0.96295788	      0.58410215	     -0.72348591	     -9.09236349	    -10.88462054	     72.43690865	      0.00000000	      0.00000000	    -10.40395249	     -5.59163178	     31.12415858	     10.94974087	     -1.44257529	     35.45270899	      0.00000000	      0.00000000	     -8.65112386	    -15.89613730	    -15.06243046	    -11.18596420	      3.45919428
      0.95000000	     -1.56648509	      5.17060449	      4.76451779	      2.48262976	      0.95942003	      0.58419002	      0.96675866	     -9.25899182	    -10.14183425	     74.51635932	      0.00000000	      0.00000000	     -9.76007393	     -6.28167138	     31.70246141	     11.20164352	     -1.26682387	     38.43828934	      0.00000000	      0.00000000	     -6.99917473	    -16.62120413	    -15.66709056	    -11.21548013	      2.72632931
      0.95500000	     -1.14576640	      5.30539540	      4.90495867	      2.49532844	      0.95705875	      0.58422673	      2.09553518	     -9.44023870	     -9.72227253	     76.13593414	      0.00000000	      0.00000000	     -8.95913312	     -6.81522544	     31.51575951	     11.47997962	     -0.85982354	     40.75696470	      0.00000000	      0.00000000	     -5.23568182	    -16.94111711	    -16.52604885	    -11.25359209	      2.07391615
      0.96000000	     -0.72873372	      5.53844075	      5.09912806	      2.50831478	      0.95553182	      0.58449772	      3.25123910	     -9.63307045	     -9.27096977	     77.60374340	      0.00000000	      0.00000000	     -8.32532383	     -7.26808313	     31.03542467	     11.81328185	     -0.55002513	     42.53908798	      0.00000000	      0.00000000	     -3.77119602	    -16.96460414	    -17.43946591	    -11.34095349	      1.27022823
      0.96500000	     -0.61070114	      5.68645720	      5.23027222	      2.52163277	      0.95427726	      0.58481653	      4.66480299	     -9.75175355	     -8.72169953	     78.78147419	      0.00000000	      0.00000000	     -7.95411486	     -7.44709871	     30.60711340	     11.97849984	     -0.25243540	     43.84929519	      0.00000000	      0.00000000	     -1.91099142	    -15.79452688	    -17.91591220	    -11.47099324	      0.53786027
      0.97000000	     -0.82429221	      5.97592905	      4.88788550	      2.53464626	      0.95303510	      0.58536858	      6.74498195	    -10.02936678	     -7.58269133	     80.03388180	      0.00000000	      0.00000000	     -7.33659718	     -7.88349141	     30.28760916	     12.03767413	     -0.80146025	     44.49550387	      0.00000000	      0.00000000	     -1.13960023	    -15.73420153	    -17.97000160	    -11.81101137	      0.22981657
      0.97500000	     -1.03761566	      6.12416358	      4.72803611	      2.54822416	      0.95230918	      0.58547969	      8.67694260	    -10.18173095	     -6.65662210	     81.03612418	      0.00000000	      0.00000000	     -6.96022968	     -7.76143666	     29.77935560	     12.09383254	     -0.98487538	     44.96113100	      0.00000000	      0.00000000	      0.05738213	    -15.49259552	    -17.84318581	    -12.02016883	      0.27843981
      0.98000000	     -0.93053746	      5.96997317	      4.66756324	      2.56225161	      0.95296398	      0.58561309	     10.03552276	     -9.83895203	     -5.97834273	     81.49734083	      0.00000000	      0.00000000	     -6.50791382	     -8.05074862	     28.74231276	     11.71680432	     -1.33164217	     45.14539883	      0.00000000	      0.00000000	      0.99077973	    -15.35934823	    -18.04903602	    -11.72683980	     -0.14215673
      0.98500000	     -1.20054905	      5.91830625	      4.20099213	      2.57545190	      0.95246667	      0.58581276	     12.08724847	     -9.67208298	     -4.78606642	     82.15201898	      0.00000000	      0.00000000	     -6.19877285	     -7.70795162	     28.14835484	     11.41643138	     -1.65023282	     45.30931258	      0.00000000	      0.00000000	      2.57675023	    -14.41077481	    -17.74840746	    -11.68303835	     -0.01449365
      0.99000000	     -0.81347691	      5.64691015	      4.03811538	      2.58973790	      0.95363364	      0.58561793	     13.03171733	     -9.21516003	     -4.19541638	     82.31848943	      0.00000000	      0.00000000	     -5.79327906	     -7.94950493	     26.66787317	     10.92817381	     -1.93062556	     45.36416582	      0.00000000	      0.00000000	      3.58938000	    -14.32776071	    -18.13512340	    -11.17443745	     -0.47314586
      0.99500000	     -0.71518812	      5.52651469	      3.40672041	      2.60298306	      0.95409598	      0.58580365	     14.69211804	     -8.89769248	     -3.05396532	     82.74453416	      0.00000000	      0.00000000	     -5.54506182	     -7.88824971	     25.54763141	     10.53162845	     -2.44367326	     45.30810763	      0.00000000	      0.00000000	      4.75449777	    -14.15479650	    -18.19187455	    -10.92673753	     -0.58234632
      1.00000000	     -0.15359840	      4.93198450	      3.45591555	      2.61721159	      0.95574128	      0.58515842	     15.19588848	     -8.12008606	     -2.87169120	     82.42791786	      0.00000000	      0.00000000	     -5.01620184	     -7.83698030	     23.79097642	      9.86390472	     -2.20644113	     45.30038470	      0.00000000	      0.00000000	      6.11573921	    -13.68583619	    -18.68680032	     -9.94209074	     -0.98522553
      1.00500000	      0.32309732	      4.35685453	      3.51007128	      2.63129039	      0.95749547	      0.58451724	     15.81043607	     -7.36654866	     -2.71123140	     82.07312999	      0.00000000	      0.00000000	     -4.48329043	     -7.74476253	     22.09089329	      9.18866070	     -1.86615808	     45.19224218	      0.00000000	      0.00000000	      7.71980434	    -12.17213598	    -19.06241356	     -9.01835782	     -1.49129638
      1.01000000	      0.62032460	      3.96396449	      3.25072366	      2.64459197	      0.95929219	      0.58475875	     16.84277445	     -6.70642283	     -2.17272953	     81.72813526	      0.00000000	      0.00000000	     -4.44150469	     -7.86813837	     20.60607148	      8.51565848	     -2.20546214	     44.87776274	      0.00000000	      0.00000000	      8.42211333	    -11.81337419	    -19.33810877	     -8.42367155	     -1.92685204
      1.01500000	      0.64124340	      3.85244496	      2.77937693	      2.65740746	      0.96065477	      0.58543410	     18.35381930	     -6.31042641	     -1.36072759	     81.62562300	      0.00000000	      0.00000000	     -4.07676541	     -8.19102722	     19.41227792	      8.15845481	     -2.63462400	     44.42573741	      0.00000000	      0.00000000	      9.05467910	    -11.37395245	    -19.29606845	     -8.21427649	     -2.12580562
      1.02000000	      0.69089196	      3.54299529	      2.57681060	      2.67167320	      0.96289558	      0.58565076	     19.34273866	     -5.68954866	     -0.98128903	     80.88529020	      0.00000000	      0.00000000	     -3.68892657	     -8.67453659	     17.89754516	      7.63801476	     -2.67026387	     43.68868827	      0.00000000	      0.00000000	     10.20514401	     -9.69554328	    -19.10735603	     -7.74501099	     -2.41803837
      1.02500000	      0.65198989	      3.19396494	      2.31776476	      2.68551697	      0.96517257	      0.58591317	     20.48004279	     -5.04237706	     -0.55086555	     80.07164290	      0.00000000	      0.00000000	     -3.53522792	     -8.99722140	     16.63370674	      7.11210789	     -2.83953474	     43.06796088	      0.00000000	      0.00000000	     10.29109897	     -9.39690364	    -18.84006382	     -7.20282417	     -2.78416995
      1.03000000	      0.12503538	      3.14084535	      1.98032678	      2.69901936	      0.96684490	      0.58648270	     22.23770943	     -4.73729144	     -0.03352483	     79.35805305	      0.00000000	      0.00000000	     -3.31570910	     -9.36958439	     15.82358727	      6.87923828	     -3.31758969	     42.17354460	      0.00000000	      0.00000000	     10.40305734	     -8.96681753	    -18.05444510	     -7.07918667	     -3.16784449
      1.03500000	     -0.06654602	      2.87730492	      1.83869973	      2.71332754	      0.96966390	      0.58653098	     23.32580940	     -4.34641424	      0.12547797	     78.14904959	      0.00000000	      0.00000000	     -3.13552322	     -9.48031576	     14.48245262	      6.56928270	     -3.33865639	     41.04550120	      0.00000000	      0.00000000	     10.35679699	     -8.85881103	    -17.55790445	     -6.66185722	     -3.35089011
      1.04000000	     -0.31200572	      2.67888644	      1.53431926	      2.72708844	      0.97245303	      0.58739672	     24.49987323	     -3.76339667	      0.56632581	     76.90061760	      0.00000000	      0.00000000	     -2.83781071	    -10.03478812	     13.25557041	      6.19122549	     -3.60808482	     39.96056311	      0.00000000	      0.00000000	     10.04084555	     -8.38437783	    -17.16397070	     -6.32492593	     -3.79434205
      1.04500000	     -0.28863935	      2.53365517	      1.25717531	      2.74119199	      0.97592060	      0.58778156	     25.21853627	     -3.50460509	      0.61947850	     75.35181792	      0.00000000	      0.00000000	     -2.98870299	    -11.04975884	     11.58977760	      5.87826898	     -3.97088873	     38.59988224	      0.00000000	      0.00000000	      9.66557215	     -7.44252282	    -16.98872356	     -6.01000289	     -4.37586504
      1.05000000	     -0.28215870	      2.39467508	      0.90301318	      2.75534215	      0.97952842	      0.58816716	     25.90746527	     -3.18241138	      0.83596640	     73.77417481	      0.00000000	      0.00000000	     -3.14773738	    -11.40198403	      9.95218690	      5.68284852	     -4.12604256	     37.23673550	      0.00000000	      0.00000000	      9.14494773	     -6.97283435	    -16.70834868	     -5.71543439	     -4.66924267
      1.05500000	     -0.58298468	      2.18971099	      0.76547924	      2.76940276	      0.98285181	      0.58841666	     26.78534899	     -2.88291023	      0.86548347	     72.02660980	      0.00000000	      0.00000000	     -2.97263463	    -11.63720286	      8.73949164	      5.43108266	     -4.06576130	     35.90551260	      0.00000000	      0.00000000	      8.60015694	     -6.62819989	    -16.18976021	     -5.28826375	     -4.98875808
      1.06000000	     -0.34361488	      2.10411814	      0.61063096	      2.78376137	      0.98716824	      0.58851742	     26.94208758	     -2.72511700	      0.80859701	     70.00703764	      0.00000000	      0.00000000	     -3.03779521	    -12.18940709	      6.83073032	      5.29890777	     -4.07117939	     34.34699431	      0.00000000	      0.00000000	      7.23068389	     -5.93648351	    -16.22281765	     -5.00149256	     -5.58866631
      1.06500000	     -0.49708744	      1.84784019	      0.46903143	      2.79814743	      0.99086473	      0.58864164	     27.45314410	     -2.37663658	      0.64392407	     67.93844210	      0.00000000	      0.00000000	     -2.98649577	    -12.69258468	      5.52041212	      5.01009068	     -4.00796143	     33.03097723	      0.00000000	      0.00000000	      6.07471554	     -5.67140387	    -15.80423877	     -4.50029588	     -5.91756337
      1.07000000	     -0.60636154	      1.60496073	      0.49793442	      2.81268860	      0.99523164	      0.58863334	     27.70585016	     -2.02983278	      0.47506014	     65.52583502	      0.00000000	      0.00000000	     -2.96203363	    -13.39297716	      4.15326585	      4.72136701	     -3.84564891	     31.60045362	      0.00000000	      0.00000000	      4.48954258	     -5.26930375	    -15.49594079	     -3.98525869	     -6.53347204
      1.07500000	     -0.63285573	      1.29230148	      0.44840949	      2.82705546	      0.99925503	      0.58860257	     27.84781960	     -1.65575404	      0.19401291	     63.09554295	      0.00000000	      0.00000000	     -2.94720134	    -13.81987792	      2.76700620	      4.37635283	     -3.69922912	     30.37713361	      0.00000000	      0.00000000	      2.79695219	     -5.15349984	    -15.29926311	     -3.35055035	     -7.19325491
      1.08000000	     -0.52977521	      1.09810700	      0.27791506	      2.84172157	      1.00365661	      0.58871339	     27.70791832	     -1.37148835	      0.02220622	     60.40125376	      0.00000000	      0.00000000	     -2.90280878	    -14.40270458	      1.14446318	      4.16118341	     -3.64695751	     28.88758212	      0.00000000	      0.00000000	      1.01870462	     -4.95531200	    -15.19652443	     -2.91417891	     -7.68375855
      1.08500000	     -0.75472912	      0.66124648	      0.32509868	      2.85644939	      1.00779080	      0.58882998	     27.81611148	     -0.82930143	     -0.26114964	     57.62156399	      0.00000000	      0.00000000	     -2.91197380	    -14.60288743	      0.09172117	      3.61939128	     -3.48194265	     27.77330718	      0.00000000	      0.00000000	     -0.79052778	     -4.71236177	    -14.70251892	     -2.18967593	     -8.14569892
      1.09000000	     -0.82501014	      0.32385429	      0.27873783	      2.87134530	      1.01178556	      0.58928214	     27.68268679	     -0.36102576	     -0.51078326	     54.67067557	      0.00000000	      0.00000000	     -3.01459946	    -14.92234830	     -1.10926845	      3.16662725	     -3.44880089	     26.68804874	      0.00000000	      0.00000000	     -2.73769059	     -4.34578196	    -14.35379094	     -1.60325807	     -8.48557409
      1.09500000	     -0.74394860	     -0.13968321	      0.15768444	      2.88618154	      1.01603926	      0.58950856	     27.22605555	      0.27810705	     -0.72806979	     51.43776227	      0.00000000	      0.00000000	     -3.15906808	    -15.10230171	     -2.46090042	      2.59735527	     -3.56439721	     25.59415400	      0.00000000	      0.00000000	     -4.72532811	     -3.98638840	    -14.22061450	     -0.85063323	     -8.59844532
      1.10000000	     -0.94955300	     -0.63409846	      0.26446042	      2.90069565	      1.02000232	      0.58970957	     27.00897782	      0.89847617	     -1.01542590	     48.07859460	      0.00000000	      0.00000000	     -3.47420916	    -15.14659338	     -3.31439923	      1.90112610	     -3.61215508	     24.73979586	      0.00000000	      0.00000000	     -6.59554985	     -3.53448279	    -13.84088797	     -0.03193288	     -9.05175991
      1.10500000	     -0.94380163	     -1.15886642	      0.23658308	      2.91572546	      1.02424278	      0.59006012	     26.42575391	      1.57905525	     -1.31629646	     44.46027271	      0.00000000	      0.00000000	     -3.77670495	    -15.21767419	     -4.51160035	      1.17171049	     -3.81103668	     23.72272983	      0.00000000	      0.00000000	     -8.58467737	     -2.91095214	    -13.61636665	      0.77169564	     -9.38533105
      1.11000000	     -0.91526389	     -1.64341905	      0.13218737	      2.93084098	      1.02779837	      0.59054173	     25.83398150	      2.31834681	     -1.35028398	     40.97102451	      0.00000000	      0.00000000	     -4.15734396	    -15.04747418	     -5.64971576	      0.51521869	     -4.22706161	     22.95291451	      0.00000000	      0.00000000	    -10.04743603	     -2.31121423	    -13.46719328	      1.54441067	     -9.75112668
      1.11500000	     -0.95030486	     -2.10627220	      0.12015044	      2.94595511	      1.03141746	      0.59089784	     25.21645081	      2.92613182	     -1.60973808	     37.31127783	      0.00000000	      0.00000000	     -4.42103677	    -14.59021110	     -6.69333058	     -0.12502340	     -4.54136725	     22.20602846	      0.00000000	      0.00000000	    -11.82197514	     -1.61975081	    -13.16194903	      2.31018414	    -10.02622021
      1.12000000	     -1.14009404	     -2.36976512	     -0.05585221	      2.96115046	      1.03471847	      0.59159755	     24.77550842	      3.39412003	     -1.47709383	     33.74769911	      0.00000000	      0.00000000	     -4.91348930	    -13.81020756	     -7.56774026	     -0.52721692	     -4.98167735	     21.38887946	      0.00000000	      0.00000000	    -13.37127522	     -1.05997482	    -12.71290086	      2.78094296	    -10.22772736
      1.12500000	     -1.14407435	     -2.60444086	     -0.16417433	      2.97622479	      1.03786495	      0.59216198	     24.07604505	      3.86646149	     -1.38703782	     30.06941895	      0.00000000	      0.00000000	     -4.88849396	    -13.06308395	     -8.61491502	     -0.91539878	     -5.47665358	     20.61529176	      0.00000000	      0.00000000	    -15.06276077	     -0.42581087	    -12.52511608	      3.22899463	    -10.53276167
      1.13000000	     -1.43086332	     -2.70375244	     -0.26443876	      2.99137288	      1.04045624	      0.59254267	     23.74140001	      4.16073092	     -1.13027794	     26.61155250	      0.00000000	      0.00000000	     -5.20378199	    -12.12761592	     -9.18385498	     -1.14453732	     -5.69260284	     20.19309608	      0.00000000	      0.00000000	    -16.52017924	      0.04166490	    -11.97995794	      3.53776794	    -10.61659264
      1.13500000	     -1.37763305	     -2.80559120	     -0.41755227	      3.00666185	      1.04331110	      0.59308721	     22.96870272	      4.42358359	     -1.11560841	     23.11247042	      0.00000000	      0.00000000	     -5.53829882	    -10.66048323	    -10.24432544	     -1.38381259	     -6.50095626	     19.48938941	      0.00000000	      0.00000000	    -18.30339873	      0.44391049	    -11.77718261	      3.87913984	    -10.87431231
      1.14000000	     -1.54652984	     -2.70185089	     -0.60767606	      3.02140492	      1.04542454	      0.59329537	     22.62810631	      4.46276704	     -0.91495557	     19.97143237	      0.00000000	      0.00000000	     -5.71418135	     -9.42197902	    -10.91372429	     -1.28790256	     -6.85151054	     18.98402304	      0.00000000	      0.00000000	    -19.69560403	      0.54077043	    -11.43469970	      3.93269242	    -11.07861953
      1.14500000	     -2.00590313	     -2.52929647	     -0.57639353	      3.03616624	      1.04712839	      0.59370451	     22.53557391	      4.41027834	     -0.51234130	     16.86732862	      0.00000000	      0.00000000	     -5.84575303	     -8.26753370	    -11.03925565	     -1.24473801	     -6.87334670	     18.92598440	      0.00000000	      0.00000000	    -21.07570512	      0.85864317	    -10.75549679	      3.90980534	    -11.23597616
      1.15000000	     -1.82944010	     -2.42061903	     -0.93988047	      3.05133324	      1.04928721	      0.59421746	     21.90943073	      4.44130651	     -0.66885916	     14.11726878	      0.00000000	      0.00000000	     -6.03328183	     -6.21908710	    -12.11987815	     -1.10403708	     -7.60844986	     18.36394654	      0.00000000	      0.00000000	    -22.71478023	      0.65203048	    -10.73440693	      4.02152431	    -11.35281613
      1.15500000	     -2.18999349	     -2.17983645	     -0.94231895	      3.06595745	      1.05065199	      0.59461605	     21.83172106	      4.26507101	     -0.55726633	     11.42641441	      0.00000000	      0.00000000	     -6.19100565	     -4.85518861	    -12.12640696	     -0.98636783	     -7.51669103	     18.69180117	      0.00000000	      0.00000000	    -23.67483836	      0.74249761	    -10.22384007	      3.85238701	    -11.49325116
      1.16000000	     -2.01950459	     -1.93795342	     -1.19499059	      3.08082307	      1.05225601	      0.59471762	     21.35944622	      4.00679353	     -0.94236008	      9.21144750	      0.00000000	      0.00000000	     -5.71042913	     -1.68142824	    -12.88106883	     -0.62769281	     -7.81213409	     18.64554140	      0.00000000	      0.00000000	    -25.01619296	     -0.25545402	    -10.26572100	      3.79634060	    -11.58638222
      1.16500000	     -2.85226617	     -1.59280712	     -1.34098097	      3.09617791	      1.05292017	      0.59541548	     21.86929525	      3.76532604	     -0.74209545	      6.96809925	      0.00000000	      0.00000000	     -6.21217438	      0.12910778	    -12.43971817	     -0.33643715	     -7.78914370	     18.79033213	      0.00000000	      0.00000000	    -26.06855222	     -0.27533747	     -9.03106084	      3.59981617	    -11.81375713
      1.17000000	     -2.52212760	     -1.43794340	     -1.62699358	      3.11032398	      1.05414795	      0.59576719	     21.33256031	      3.70903220	     -0.93630360	      5.10617114	      0.00000000	      0.00000000	     -6.07573925	      1.70950775	    -13.15896563	     -0.11971323	     -7.87969470	     19.07767586	      0.00000000	      0.00000000	    -26.93207965	     -0.92273676	     -9.36932263	      3.69201166	    -11.66227155
      1.17500000	     -2.76623065	     -1.11298465	     -1.79618749	      3.12480442	      1.05467629	      0.59632283	     21.41539470	      3.45933393	     -1.10866002	      3.44241694	      0.00000000	      0.00000000	     -6.25930670	      3.54925974	    -13.08307077	      0.21745867	     -7.79957564	     19.63524196	      0.00000000	      0.00000000	    -27.87142715	     -1.83838882	     -9.04874331	      3.40247747	    -11.70903403
      1.18000000	     -2.84312963	     -1.00396749	     -1.97628856	      3.13913877	      1.05487315	      0.59667405	     21.34717806	      3.46573712	     -1.19187873	      1.98013903	      0.00000000	      0.00000000	     -6.33655078	      4.86349090	    -13.03891593	      0.29912651	     -7.67635490	     20.51988659	      0.00000000	      0.00000000	    -28.90177520	     -2.09255832	     -8.90011409	      3.50422419	    -11.52382284
      1.18500000	     -2.88068407	     -0.66857472	     -2.23724010	      3.15364163	      1.05484209	      0.59745659	     21.37175348	      3.25142787	     -1.54192436	      0.85411741	      0.00000000	      0.00000000	     -6.18702906	      6.78798182	    -13.13779329	      0.70750818	     -7.61212708	     21.16572234	      0.00000000	      0.00000000	    -29.80018951	     -3.15378002	     -8.73550735	      3.21561814	    -11.45616544
      1.19000000	     -2.98446088	     -0.46026437	     -2.38717023	      3.16774940	      1.05463416	      0.59836653	     21.55242055	      3.24065538	     -1.72323364	      0.06247339	      0.00000000	      0.00000000	     -6.08245968	      7.16801713	    -12.94124776	      0.82203829	     -7.41684510	     22.20891138	      0.00000000	      0.00000000	    -30.16350082	     -3.21790987	     -8.61807989	      3.02366815	    -11.37573206
      1.19500000	     -3.26703712	     -0.20843506	     -2.60656074	      3.18188437	      1.05385065	      0.59916207	     21.98622598	      3.15133702	     -1.73360939	     -0.47057169	      0.00000000	      0.00000000	     -5.71394113	      7.86680881	    -12.44584861	      1.05374368	     -7.23476475	     23.47920167	      0.00000000	      0.00000000	    -30.29487377	     -4.08401107	     -8.22070200	      2.92966469	    -11.25451684
      1.20000000	     -3.11849980	      0.14616416	     -2.83600774	      3.19602509	      1.05340822	      0.60015313	     21.98151328	      3.04104046	     -2.07495033	     -0.86849152	      0.00000000	      0.00000000	     -5.60187463	      8.00848411	    -12.48060767	      1.30529798	     -7.34010278	     24.55063886	      0.00000000	      0.00000000	    -30.25425184	     -4.21070876	     -8.33707541	      2.56166570	    -11.19441156
      1.20500000	     -3.37381100	      0.36838467	     -2.98131608	      3.20997857	      1.05200656	      0.60096684	     22.56013690	      3.01557090	     -2.66131426	     -0.78750368	      0.00000000	      0.00000000	     -4.91176460	      8.98207466	    -11.84418410	      1.50842038	     -7.13275206	     26.17493658	      0.00000000	      0.00000000	    -29.48470367	     -5.21692409	     -7.96982613	      2.37335275	    -10.89263241
      1.21000000	     -3.37698072	      0.71980160	     -3.26615150	      3.22391958	      1.05072345	      0.60189489	     22.86591675	      2.86960858	     -2.79586293	     -0.58006501	      0.00000000	      0.00000000	     -4.48895576	      9.71654153	    -11.51863373	      1.86820191	     -7.10189598	     27.61692965	      0.00000000	      0.00000000	    -28.75826056	     -5.88041917	     -7.90905268	      2.02152754	    -10.71528033
      1.21500000	     -3.32941205	      0.90646483	     -3.39042339	      3.23791606	      1.04922496	      0.60263383	     23.22086362	      2.82667495	     -3.51793016	      0.09035147	      0.00000000	      0.00000000	     -3.69704052	     10.40792269	    -11.11470016	      1.98293500	     -6.97251108	     29.38041472	      0.00000000	      0.00000000	    -27.70349453	     -6.63138492	     -7.93695726	      1.83454250	    -10.59846413
      1.22000000	     -3.37785505	      1.28284882	     -3.58765017	      3.25163224	      1.04739198	      0.60362683	     23.66990094	      2.62423207	     -3.83617128	      0.80396418	      0.00000000	      0.00000000	     -3.47928458	     11.44718294	    -10.58311393	      2.30428855	     -6.83222045	     30.98337245	      0.00000000	      0.00000000	    -27.04635355	     -7.11449906	     -7.80883850	      1.38220547	    -10.34813615
      1.22500000	     -3.06159484	      1.50620290	     -3.82445677	      3.26544813	      1.04605964	      0.60473163	     23.59204270	      2.54612340	     -3.92740194	      1.35747416	      0.00000000	      0.00000000	     -3.46503595	     11.49804026	    -10.48480534	      2.41771295	     -7.00656186	     32.41513284	      0.00000000	      0.00000000	    -27.06044302	     -7.08652369	     -8.18547722	      1.07027264	    -10.35574696
      1.23000000	     -3.09182953	      1.55436460	     -3.93187461	      3.27913793	      1.04372426	      0.60553507	     24.08339933	      2.61093232	     -4.31415501	      2.68311025	      0.00000000	      0.00000000	     -2.41654509	     11.77751173	     -9.74262560	      2.24384995	     -7.32173280	     34.59885745	      0.00000000	      0.00000000	    -25.56562891	     -7.78916320	     -8.10172295	      1.00468629	    -10.06824088
      1.23500000	     -2.83142247	      1.78521345	     -4.27834002	      3.29317234	      1.04194468	      0.60654969	     24.01505809	      2.54113618	     -4.16121125	      3.39122884	      0.00000000	      0.00000000	     -2.43275989	     11.86262705	     -9.56957000	      2.38576344	     -7.55697121	     36.01549910	      0.00000000	      0.00000000	    -25.49701844	     -7.88754639	     -8.36655169	      0.76637907	    -10.01407683
      1.24000000	     -2.82736887	      1.99863594	     -4.61721772	      3.30679687	      1.03920182	      0.60773492	     24.40044214	      2.51822962	     -3.63641481	      4.67357994	      0.00000000	      0.00000000	     -1.58781655	     11.78494391	     -8.87777928	      2.36603452	     -8.33892624	     38.01259219	      0.00000000	      0.00000000	    -24.24903910	     -8.64457606	     -8.28055860	      0.45887138	     -9.58351979
      1.24500000	     -2.41481340	      2.08959909	     -4.73397639	      3.32044879	      1.03708478	      0.60857307	     24.17229492	      2.47725134	     -3.28533498	      5.71890654	      0.00000000	      0.00000000	     -1.51383372	     11.72847158	     -8.64574941	      2.29902012	     -8.30206043	     39.70938320	      0.00000000	      0.00000000	    -24.24785123	     -8.79572915	     -8.75401093	      0.33033106	     -9.47152952
      1.25000000	     -2.27353935	      2.01492616	     -5.04427666	      3.33418721	      1.03417972	      0.60955968	     24.37272460	      2.70910597	     -2.99788370	      7.19497071	      0.00000000	      0.00000000	     -0.69322591	     11.32480044	     -8.04752026	      1.91664128	     -9.14984026	     41.79461825	      0.00000000	      0.00000000	    -23.32734160	     -9.75540883	     -8.85588313	      0.38631179	     -8.93832977
      1.25500000	     -1.91934170	      2.10073853	     -5.20781030	      3.34783504	      1.03123822	      0.61050461	     24.25641574	      2.74675743	     -2.56364048	      8.54028864	      0.00000000	      0.00000000	     -0.06113591	     10.39275208	     -7.66099045	      1.71351397	     -9.53280840	     43.68033186	      0.00000000	      0.00000000	    -22.92248627	    -10.34030523	     -9.21493792	      0.23075306	     -8.60026006
      1.26000000	     -1.47855468	      2.09695066	     -5.37377787	      3.36131026	      1.02827609	      0.61154274	     23.86192454	      2.88900207	     -1.77271472	      9.52603238	      0.00000000	      0.00000000	      0.17520640	      9.28086360	     -7.31284356	      1.34894040	     -9.97543072	     45.70967251	      0.00000000	      0.00000000	    -22.26470763	    -10.83681240	     -9.70234311	      0.13562017	     -8.08367683
      1.26500000	     -0.95609515	      1.94365778	     -5.52150937	      3.37513028	      1.02543733	      0.61215313	     23.28672372	      3.14484350	     -1.19261545	     10.53817211	      0.00000000	      0.00000000	     -0.01209263	      8.05149134	     -7.12041550	      0.87156708	    -10.45168042	     47.55817184	      0.00000000	      0.00000000	    -21.95634093	    -11.52203305	    -10.28688795	      0.30126239	     -7.83892831
      1.27000000	     -0.64342415	      1.67448188	     -5.62055828	      3.38869753	      1.02217968	      0.61279122	     22.95236487	      3.53910571	     -0.78922649	     11.62831480	      0.00000000	      0.00000000	     -0.99586070	      6.79510342	     -6.57121406	      0.18599689	    -10.89860505	     49.60467468	      0.00000000	      0.00000000	    -21.36065846	    -12.29690447	    -10.65190336	      0.58289998	     -7.43835437
      1.27500000	      0.01052948	      1.62549122	     -5.73107144	      3.40237362	      1.01895474	      0.61375251	     22.18243638	      3.67801332	     -0.30178835	     12.43842987	      0.00000000	      0.00000000	     -2.25085814	      6.04424221	     -6.44220647	     -0.22257802	    -11.34085377	     51.48375223	      0.00000000	      0.00000000	    -21.10816572	    -13.17344846	    -11.40038715	      0.49022911	     -7.34879857
      1.28000000	      0.52274567	      1.31153336	     -5.62860936	      3.41594510	      1.01545101	      0.61416919	     21.43799216	      4.11475021	      0.17920559	     13.09653043	      0.00000000	      0.00000000	     -4.20687096	      3.78945048	     -6.02236026	     -1.00018633	    -11.62720865	     53.60156890	      0.00000000	      0.00000000	    -20.80104016	    -14.40306949	    -11.98947420	      0.80980066	     -6.98981685
      1.28500000	      0.83171649	      1.07876603	     -5.64838303	      3.42911267	      1.01147924	      0.61462295	     21.11978306	      4.48153904	      0.25806165	     14.00934942	      0.00000000	      0.00000000	     -5.77343134	      2.59780599	     -5.31922205	     -1.64022214	    -11.92299764	     55.79506951	      0.00000000	      0.00000000	    -20.46538425	    -15.32762873	    -12.36250443	      1.09014636	     -6.69756132
      1.29000000	      1.48979339	      0.83508540	     -5.72302466	      3.44224037	      1.00782431	      0.61488838	     20.52919741	      4.77989110	     -0.05292326	     15.16970945	      0.00000000	      0.00000000	     -6.86430565	      1.65523953	     -5.03100775	     -2.27270564	    -12.27277372	     57.81960816	      0.00000000	      0.00000000	    -19.99422223	    -16.07312900	    -13.22487866	      1.27360691	     -6.37906983
      1.29500000	      1.84299542	      0.43863153	     -5.70051674	      3.45482939	      1.00368896	      0.61541330	     20.26200284	      5.39055703	      0.27151752	     16.24305235	      0.00000000	      0.00000000	     -8.74021501	     -0.87770050	     -4.21212072	     -3.17844507	    -12.46472410	     60.08535495	      0.00000000	      0.00000000	    -19.85059516	    -16.95375565	    -13.73945607	      1.72644060	     -6.01398215
      1.30000000	      2.15334863	      0.06022620	     -5.73881228	      3.46685403	      0.99953811	      0.61549513	     20.51155295	      5.86255136	     -0.00805221	     18.22559432	      0.00000000	      0.00000000	     -9.38647057	     -1.53349345	     -3.23541851	     -3.99185563	    -12.61816563	     62.48299284	      0.00000000	      0.00000000	    -19.04058574	    -18.30069567	    -14.36529055	      2.15840080	     -5.32697882
      1.30500000	      2.38116765	     -0.41056025	     -5.70785713	      3.47838996	      0.99531117	      0.61573887	     21.23166563	      6.39518887	     -0.45218292	     20.90808574	      0.00000000	      0.00000000	     -9.93253394	     -3.18377296	     -2.03216927	     -4.87950377	    -12.48735927	     64.90708349	      0.00000000	      0.00000000	    -18.52892402	    -19.19375440	    -14.91163254	      2.66085431	     -4.84294911
      1.31000000	      2.48789057	     -0.96906693	     -5.75546215	      3.48961310	      0.99131343	      0.61593621	     22.20002680	      7.11055901	     -0.51963771	     24.03952642	      0.00000000	      0.00000000	     -9.77724943	     -4.49607819	     -0.66563071	     -5.86352835	    -12.44528826	     67.25130952	      0.00000000	      0.00000000	    -18.18747524	    -19.96774764	    -15.42170903	      3.28967189	     -4.18274221
      1.31500000	      2.82331236	     -1.46580685	     -5.58651193	      3.50037605	      0.98745633	      0.61591516	     23.07923413	      7.69170124	     -0.91418015	     27.57954273	      0.00000000	      0.00000000	     -8.78056090	     -5.85986664	      0.65592780	     -6.77536378	    -12.11613023	     69.74432799	      0.00000000	      0.00000000	    -17.36813929	    -21.02036647	    -16.20779521	      3.86050428	     -3.75971331
      1.32000000	      2.83179479	     -1.53809159	     -5.55498916	      3.51169485	      0.98345288	      0.61594993	     24.36512955	      7.84731130	     -0.87253609	     31.31374148	      0.00000000	      0.00000000	     -7.79857588	     -7.68625389	      2.25718751	     -6.90983550	    -11.50692276	     71.79589965	      0.00000000	      0.00000000	    -16.91394550	    -21.67795418	    -16.50745940	      3.95193289	     -3.40718998
      1.32500000	      3.07166959	     -1.73814261	     -5.56144311	      3.52291423	      0.97986279	      0.61582873	     25.07097145	      8.18041156	     -0.59981328	     34.52832592	      0.00000000	      0.00000000	     -6.43768904	     -9.22591421	      3.58118225	     -7.16194365	    -10.97132718	     73.72540032	      0.00000000	      0.00000000	    -16.45354138	    -22.35227132	    -17.06010646	      4.19116977	     -2.75080503
      1.33000000	      3.17125848	     -1.80192355	     -5.89267820	      3.53404704	      0.97653856	      0.61575625	     25.79914062	      8.50652103	      0.05250255	     37.48439929	      0.00000000	      0.00000000	     -5.46935262	    -10.21500077	      5.01055779	     -7.17713155	    -10.64373114	     75.52856212	      0.00000000	      0.00000000	    -15.89381388	    -22.86728857	    -17.51686447	      4.21899075	     -2.11802196
