# Supplementary material for: Biomechanics of running: A special reference to the comparisons of wearing boots and running shoes
Source: PLoS One. 2022 Jun 24;17(6):e0270496. doi: 10.1371/journal.pone.0270496 (PMC9231798; doi:10.1371/journal.pone.0270496)
Supplement: S1 File — The file contains experimental markers and force data (TRC and MOT), OpenSim model (OSIM), setup (XML), and output (STO) files for 17 participants, 2 conditions (boot\shoe), and 4 trials which are stored in separate folders. (ZIP) [file pone.0270496.s001.zip › DataSet/s02/boot/T3/results/s02_boot_T3_Kinematics_q.sto]

Coordinates
version=1
nRows=267
nColumns=26
inDegrees=yes

Units are S.I. units (second, meters, Newtons, ...)
If the header above contains a line with 'inDegrees', this indicates whether rotational values are in degrees (yes) or radians (no).

endheader
time	pelvis_tilt	pelvis_list	pelvis_rotation	pelvis_tx	pelvis_ty	pelvis_tz	hip_flexion_r	hip_adduction_r	hip_rotation_r	knee_angle_r	knee_add_r	knee_rot_r	ankle_angle_r	subtalar_angle_r	hip_flexion_l	hip_adduction_l	hip_rotation_l	knee_angle_l	knee_add_l	knee_rot_l	ankle_angle_l	subtalar_angle_l	lumbar_extension	lumbar_bending	lumbar_rotation
      0.00000000	     -8.93347248	      5.51636563	      3.23678004	     -0.42586001	      1.03449371	      0.58402566	    -16.65977298	     -2.17386444	     -9.67470592	     18.72996246	      0.00000000	      0.00000000	    -29.77973134	     -2.38232909	     31.88000618	      7.38116115	     -2.34123672	      8.20789938	      0.00000000	      0.00000000	     -7.58560155	      2.53137477	    -10.58283251	     -9.55672436	     12.72958711
      0.00500000	     -8.95843743	      5.28253812	      3.49498813	     -0.40996252	      1.03413999	      0.58353845	    -16.51182299	     -1.94734490	     -9.58753537	     20.11603591	      0.00000000	      0.00000000	    -29.27281731	     -2.05648586	     31.75191449	      7.31085864	     -2.58835352	      7.55303371	      0.00000000	      0.00000000	     -7.32772354	      3.44366137	    -10.48904498	     -9.45906823	     12.21626911
      0.01000000	     -8.97855737	      5.04859272	      3.74343269	     -0.39407986	      1.03370044	      0.58301693	    -16.33160002	     -1.73586587	     -9.52424145	     21.54594575	      0.00000000	      0.00000000	    -28.79223311	     -1.73260041	     31.62640417	      7.24558004	     -2.81606756	      6.95916096	      0.00000000	      0.00000000	     -7.06813160	      4.21563396	    -10.40236499	     -9.35413781	     11.73502754
      0.01500000	     -8.99222641	      4.81360534	      3.97637424	     -0.37822832	      1.03309833	      0.58243551	    -16.09172178	     -1.54926524	     -9.50361757	     23.05140067	      0.00000000	      0.00000000	    -28.35338667	     -1.41777385	     31.51051081	      7.18878337	     -3.00652709	      6.48105690	      0.00000000	      0.00000000	     -6.79976485	      4.73848618	    -10.32683353	     -9.23493648	     11.30685773
      0.02000000	     -9.00272698	      4.57561016	      4.19461009	     -0.36242510	      1.03227233	      0.58178126	    -15.77316012	     -1.38928069	     -9.53685255	     24.64505010	      0.00000000	      0.00000000	    -27.95499078	     -1.12735989	     31.41779390	      7.14190117	     -3.14529659	      6.16324976	      0.00000000	      0.00000000	     -6.50799066	      4.95264505	    -10.26149497	     -9.09549468	     10.93535718
      0.02500000	     -9.01694488	      4.33206341	      4.40512525	     -0.34668604	      1.03118079	      0.58105320	    -15.36772500	     -1.24996973	     -9.62728641	     26.31965684	      0.00000000	      0.00000000	    -27.58036090	     -0.88352855	     31.36598464	      7.10455488	     -3.22307361	      6.03808741	      0.00000000	      0.00000000	     -6.17281802	      4.84912994	    -10.20109455	     -8.93192182	     10.60819604
      0.03000000	     -9.04125800	      4.08083824	      4.61771904	     -0.33102373	      1.02980575	      0.58026015	    -14.87999114	     -1.12118278	     -9.77129204	     28.05164225	      0.00000000	      0.00000000	    -27.20408946	     -0.70829965	     31.37036000	      7.07452703	     -3.23657819	      6.12447266	      0.00000000	      0.00000000	     -5.77470829	      4.46165628	    -10.13998184	     -8.74331426	     10.30490343
      0.03500000	     -9.07675748	      3.82157480	      4.84029343	     -0.31544660	      1.02815570	      0.57941861	    -14.32745540	     -0.99385919	     -9.96045959	     29.80739143	      0.00000000	      0.00000000	    -26.80137241	     -0.61430444	     31.43591879	      7.04777600	     -3.18845015	      6.42649067	      0.00000000	      0.00000000	     -5.30176514	      3.85628942	    -10.07745983	     -8.53246727	     10.00598549
      0.04000000	     -9.11680469	      3.55708009	      5.07523048	     -0.29995792	      1.02626280	      0.57855053	    -13.73728692	     -0.86514750	    -10.18513964	     31.55117787	      0.00000000	      0.00000000	    -26.35703192	     -0.59947303	     31.55260055	      7.01943914	     -3.08623684	      6.93252043	      0.00000000	      0.00000000	     -4.75556652	      3.11978532	    -10.02111778	     -8.30648456	      9.69901210
      0.04500000	     -9.14845040	      3.29422601	      5.31810175	     -0.28455438	      1.02417275	      0.57768128	    -13.13960001	     -0.74138406	    -10.43756520	     33.25354218	      0.00000000	      0.00000000	    -25.87010115	     -0.64945292	     31.69616294	      6.98572961	     -2.94095920	      7.61647960	      0.00000000	      0.00000000	     -4.15364613	      2.34565101	     -9.98582977	     -8.07696960	      9.38030194
      0.05000000	     -9.15651161	      3.04392893	      5.55842424	     -0.26922525	      1.02193048	      0.57683882	    -12.55957548	     -0.63806079	    -10.71254497	     34.89841538	      0.00000000	      0.00000000	    -25.35109860	     -0.74582107	     31.83402878	      6.94564693	     -2.76622264	      8.44257002	      0.00000000	      0.00000000	     -3.52851956	      1.61922111	     -9.98938833	     -7.85947732	      9.05332756
      0.05500000	     -9.12783557	      2.82025180	      5.78189800	     -0.25395347	      1.01956782	      0.57605292	    -12.01164440	     -0.57731459	    -11.00612103	     36.48706746	      0.00000000	      0.00000000	    -24.81345386	     -0.87466968	     31.93306188	      6.90197041	     -2.57765533	      9.37267521	      0.00000000	      0.00000000	     -2.92467997	      1.00403095	    -10.04764518	     -7.67241400	      8.72534566
      0.06000000	     -9.05422169	      2.63889202	      5.97373921	     -0.23871896	      1.01709734	      0.57535193	    -11.49750619	     -0.58411653	    -11.31422769	     38.03775867	      0.00000000	      0.00000000	    -24.26348584	     -1.03147021	     31.96629518	      6.86184837	     -2.39121365	     10.37324376	      0.00000000	      0.00000000	     -2.39547001	      0.53068333	    -10.17107844	     -7.53558373	      8.40293945
      0.06500000	     -8.93366343	      2.51519615	      6.12226699	     -0.22350309	      1.01451337	      0.57475722	    -11.00784036	     -0.68204641	    -11.63226495	     39.58103593	      0.00000000	      0.00000000	    -23.69366532	     -1.22132768	     31.91700530	      6.83691432	     -2.22041916	     11.41863326	      0.00000000	      0.00000000	     -2.00090193	      0.19003931	    -10.36319683	     -7.46807582	      8.08747361
      0.07000000	     -8.76989640	      2.46169327	      6.22151558	     -0.20829287	      1.01179869	      0.57427812	    -10.52647597	     -0.88906826	    -11.95492551	     41.15166678	      0.00000000	      0.00000000	    -23.08318315	     -1.45527997	     31.77965179	      6.84207228	     -2.07416771	     12.49015871	      0.00000000	      0.00000000	     -1.80453664	     -0.06605171	    -10.62086751	     -7.48511406	      7.77264928
      0.07500000	     -8.57060388	      2.48531583	      6.27220920	     -0.19308409	      1.00893331	      0.57391026	    -10.03499981	     -1.21370341	    -12.27562189	     42.77967834	      0.00000000	      0.00000000	    -22.40664131	     -1.74412924	     31.55837130	      6.89255664	     -1.95551014	     13.57290258	      0.00000000	      0.00000000	     -1.86439663	     -0.31499391	    -10.93636989	     -7.59428593	      7.44582194
      0.08000000	     -8.34548789	      2.58510090	      6.28128499	     -0.17788450	      1.00590129	      0.57363743	     -9.51543134	     -1.65245832	    -12.58557280	     44.48393370	      0.00000000	      0.00000000	    -21.64615716	     -2.09287108	     31.26543025	      7.00024034	     -1.86076900	     14.65474464	      0.00000000	      0.00000000	     -2.21495155	     -0.64657308	    -11.29986771	     -7.79267375	      7.09219402
      0.08500000	     -8.10550061	      2.75164620	      6.26031972	     -0.16271678	      1.00269344	      0.57343519	     -8.94990796	     -2.18978611	    -12.87309632	     46.27046597	      0.00000000	      0.00000000	    -20.79972173	     -2.49899614	     30.92229057	      7.17067792	     -1.78002469	     15.73168762	      0.00000000	      0.00000000	     -2.84569041	     -1.14225160	    -11.70069033	     -8.06665889	      6.69914779
      0.09000000	     -7.86310490	      2.96902085	      6.22318576	     -0.14762005	      0.99930671	      0.57327494	     -8.31890945	     -2.80131433	    -13.12432378	     48.13519039	      0.00000000	      0.00000000	    -19.88178017	     -2.95556396	     30.56313575	      7.40167283	     -1.70137066	     16.81898920	      0.00000000	      0.00000000	     -3.68824636	     -1.85455856	    -12.12736032	     -8.39490059	      6.25849196
      0.09500000	     -7.63196262	      3.21844464	      6.18350740	     -0.13264829	      0.99574272	      0.57312773	     -7.60084004	     -3.45940200	    -13.32610988	     50.06899174	      0.00000000	      0.00000000	    -18.91726680	     -3.45682275	     30.23699016	      7.68348844	     -1.61849615	     17.96177414	      0.00000000	      0.00000000	     -4.62102327	     -2.79313255	    -12.56789107	     -8.75309413	      5.76639025
      0.10000000	     -7.42465031	      3.48233614	      6.15235968	     -0.11786427	      0.99200782	      0.57296678	     -6.77460192	     -4.13879898	    -13.46916552	     52.06277775	      0.00000000	      0.00000000	    -17.93333349	     -4.00240694	     30.00333097	      8.00088184	     -1.53624393	     19.23593234	      0.00000000	      0.00000000	     -5.49196709	     -3.92533562	    -13.01174859	     -9.11844867	      5.22242024
      0.10500000	     -7.24846063	      3.74742884	      6.13642095	     -0.10332900	      0.98811617	      0.57276875	     -5.82498064	     -4.82009420	    -13.54824340	     54.10987837	      0.00000000	      0.00000000	    -16.95239355	     -4.59709653	     29.91891089	      8.33677833	     -1.46881220	     20.73354078	      0.00000000	      0.00000000	     -6.15227440	     -5.19264600	    -13.45370350	     -9.47242752	      4.62913764
      0.11000000	     -7.10079572	      4.00559748	      6.13724359	     -0.08908857	      0.98409590	      0.57251424	     -4.74939711	     -5.48920203	    -13.55944723	     56.20399045	      0.00000000	      0.00000000	    -15.98855359	     -5.24620319	     30.01929109	      8.67588845	     -1.43128195	     22.53631869	      0.00000000	      0.00000000	     -6.48814603	     -6.53191625	    -13.89840759	     -9.80083507	      3.99232828
      0.11500000	     -6.96687429	      4.25198583	      6.15229956	     -0.07516234	      0.97999445	      0.57218981	     -3.56266835	     -6.13332162	    -13.49774639	     58.33410779	      0.00000000	      0.00000000	    -15.04812220	     -5.94930303	     30.30336301	      9.00636660	     -1.43001395	     24.68798565	      0.00000000	      0.00000000	     -6.43939411	     -7.88839296	    -14.36268020	    -10.09173596	      3.32129933
      0.12000000	     -6.82255817	      4.48247171	      6.17723170	     -0.06153650	      0.97587742	      0.57179313	     -2.29522057	     -6.73712450	    -13.35651582	     60.48116392	      0.00000000	      0.00000000	    -14.13243291	     -6.69551584	     30.72884700	      9.31994476	     -1.45708334	     27.17579770	      0.00000000	      0.00000000	     -6.00255460	     -9.21846868	    -14.87204689	    -10.33405434	      2.62812712
      0.12500000	     -6.64265986	      4.69298942	      6.20820201	     -0.04816555	      0.97181871	      0.57133970	     -0.98339631	     -7.28281760	    -13.12870635	     62.61971193	      0.00000000	      0.00000000	    -13.23993810	     -7.46227562	     31.22156383	      9.61215678	     -1.49084765	     29.92682335	      0.00000000	      0.00000000	     -5.22189421	    -10.48717632	    -15.45117415	    -10.51925806	      1.92511384
      0.13000000	     -6.41173760	      4.88048686	      6.24413536	     -0.03498013	      0.96788655	      0.57086456	      0.34387659	     -7.75363022	    -12.80936181	     64.72275534	      0.00000000	      0.00000000	    -12.36650241	     -8.21752483	     31.69499809	      9.88258381	     -1.50164532	     32.81980681	      0.00000000	      0.00000000	     -4.17232800	    -11.66283744	    -16.11170792	    -10.64466176	      1.22131939
      0.13500000	     -6.13302067	      5.04337971	      6.28878207	     -0.02189725	      0.96413291	      0.57041292	      1.67578754	     -8.13770137	    -12.39926918	     66.76540212	      0.00000000	      0.00000000	    -11.50552827	     -8.92350945	     32.07259731	     10.13382933	     -1.45991393	     35.70811620	      0.00000000	      0.00000000	     -2.93933787	    -12.71089188	    -16.84216270	    -10.71474312	      0.52027304
      0.14000000	     -5.83177728	      5.18060774	      6.35099874	     -0.00882953	      0.96059137	      0.57002232	      3.02378825	     -8.43040411	    -11.90763543	     68.72554786	      0.00000000	      0.00000000	    -10.64989187	     -9.54050544	     32.30456465	     10.36875998	     -1.34459668	     38.44533834	      0.00000000	      0.00000000	     -1.60156881	    -13.59184059	    -17.60392010	    -10.73897283	     -0.17955880
      0.14500000	     -5.55093265	      5.29046312	      6.44100445	      0.00430680	      0.95728425	      0.56970699	      4.41803787	     -8.63490424	    -11.35069470	     70.58294294	      0.00000000	      0.00000000	     -9.79553960	    -10.03110626	     32.37338013	     10.58689226	     -1.15080373	     40.90598150	      0.00000000	      0.00000000	     -0.22002533	    -14.26676998	    -18.33631481	    -10.72790269	     -0.88138703
      0.15000000	     -5.33908794	      5.37070756	      6.56277748	      0.01758449	      0.95423482	      0.56945479	      5.89674702	     -8.76121945	    -10.74568875	     72.31854398	      0.00000000	      0.00000000	     -8.94463149	    -10.36705274	     32.28700503	     10.78164974	     -0.89497198	     42.99826294	      0.00000000	      0.00000000	      1.16455430	    -14.70889407	    -18.97113176	    -10.69025733	     -1.58505289
      0.15500000	     -5.23437092	      5.41982239	      6.70658409	      0.03105780	      0.95147711	      0.56923778	      7.49117561	     -8.82334793	    -10.10361020	     73.91502556	      0.00000000	      0.00000000	     -8.10639676	    -10.53807590	     32.06431409	     10.93977684	     -0.61450114	     44.67034294	      0.00000000	      0.00000000	      2.52734692	    -14.91563009	    -19.45247811	    -10.63185041	     -2.28281243
      0.16000000	     -5.25043952	      5.43752334	      6.84696694	      0.04475468	      0.94905619	      0.56902923	      9.21173231	     -8.83391478	     -9.42549848	     75.35837351	      0.00000000	      0.00000000	     -7.29504013	    -10.55791518	     31.72095696	     11.04268400	     -0.35989403	     45.91268827	      0.00000000	      0.00000000	      3.85246650	    -14.91416988	    -19.75421354	    -10.55475484	     -2.95873209
      0.16500000	     -5.37089828	      5.42346792	      6.94876911	      0.05867192	      0.94701746	      0.56881699	     11.04093771	     -8.79811771	     -8.70506822	     76.63963630	      0.00000000	      0.00000000	     -6.52478358	    -10.46171306	     31.26228133	     11.06915602	     -0.18082195	     46.75689327	      0.00000000	      0.00000000	      5.12849846	    -14.75485642	    -19.88735605	    -10.45564143	     -3.59298094
      0.17000000	     -5.55443875	      5.37551923	      6.97900887	      0.07277850	      0.94539195	      0.56860531	     12.93564739	     -8.71118523	     -7.93682454	     77.75545795	      0.00000000	      0.00000000	     -5.80386892	    -10.29403546	     30.68423614	     10.99963513	     -0.11111886	     47.26854313	      0.00000000	      0.00000000	      6.34833081	    -14.49306368	    -19.89484627	    -10.32471478	     -4.16938992
      0.17500000	     -5.74800678	      5.28958382	      6.91885248	      0.08702803	      0.94418675	      0.56840571	     14.83704735	     -8.56181866	     -7.12532315	     78.70684450	      0.00000000	      0.00000000	     -5.13140824	    -10.09435794	     29.97875474	     10.82157301	     -0.15919650	     47.53257105	      0.00000000	      0.00000000	      7.51050166	    -14.16970665	    -19.83674486	    -10.14732833	     -4.68221042
      0.18000000	     -5.90259220	      5.16142600	      6.76986492	      0.10137574	      0.94338475	      0.56822510	     16.68498214	     -8.33956702	     -6.28994862	     79.49700490	      0.00000000	      0.00000000	     -4.49951556	     -9.88861858	     29.13976182	     10.53376250	     -0.30790085	     47.63360149	      0.00000000	      0.00000000	      8.61835012	    -13.80248310	    -19.77168224	     -9.90846107	     -5.13825940
      0.18500000	     -5.98640783	      4.98923259	      6.55209179	      0.11579223	      0.94295131	      0.56806038	     18.43252202	     -8.04159149	     -5.46216410	     80.12957006	      0.00000000	      0.00000000	     -3.89862415	     -9.68900218	     28.16790300	     10.14747233	     -0.52290543	     47.63748058	      0.00000000	      0.00000000	      9.67641265	    -13.38972788	    -19.74031992	     -9.59827819	     -5.55336724
      0.19000000	     -5.99200394	      4.77520933	      6.29572504	      0.13026851	      0.94284326	      0.56790247	     20.05671551	     -7.67516837	     -4.67701483	     80.60789332	      0.00000000	      0.00000000	     -3.32215447	     -9.49841595	     27.07374115	      9.68338239	     -0.76566363	     47.58063190	      0.00000000	      0.00000000	     10.68605988	    -12.91952662	    -19.75521971	     -9.21630322	     -5.94529247
      0.19500000	     -5.93588053	      4.52521484	      6.03069230	      0.14481164	      0.94301709	      0.56774628	     21.56215052	     -7.25526810	     -3.96394780	     80.93507849	      0.00000000	      0.00000000	     -2.76930350	     -9.31705749	     25.87884683	      9.16529782	     -1.00636441	     47.46998251	      0.00000000	      0.00000000	     11.64138851	    -12.37937221	    -19.79981674	     -8.77217583	     -6.32765787
      0.20000000	     -5.85109842	      4.24692338	      5.77873118	      0.15943637	      0.94343704	      0.56759841	     22.97554472	     -6.79959440	     -3.34148000	     81.11365352	      0.00000000	      0.00000000	     -2.24619448	     -9.15023993	     24.61313510	      8.61380779	     -1.23217373	     47.29073658	      0.00000000	      0.00000000	     12.52554319	    -11.76603046	    -19.83680757	     -8.28256926	     -6.70874860
      0.20500000	     -5.77552675	      3.94797769	      5.55050288	      0.17415882	      0.94408326	      0.56747685	     24.33274300	     -6.32430240	     -2.81683346	     81.14427977	      0.00000000	      0.00000000	     -1.76419223	     -9.01445881	     23.30786664	      8.04312090	     -1.44746603	     47.01682546	      0.00000000	      0.00000000	     13.30977246	    -11.09176494	    -19.82273516	     -7.76605857	     -7.09452069
      0.21000000	     -5.73996284	      3.63520768	      5.34732111	      0.18899514	      0.94495715	      0.56740336	     25.66323769	     -5.84208235	     -2.38858237	     81.02425032	      0.00000000	      0.00000000	     -1.33490547	     -8.93750680	     21.98679719	      7.46181433	     -1.66691246	     46.62017338	      0.00000000	      0.00000000	     13.95739971	    -10.38183751	    -19.72286884	     -7.23868664	     -7.49161860
      0.21500000	     -5.76018076	      3.31479688	      5.16521698	      0.20396201	      0.94607996	      0.56739320	     26.97884336	     -5.36233798	     -2.05003673	     80.74724965	      0.00000000	      0.00000000	     -0.96500044	     -8.95233256	     20.65984023	      6.87582533	     -1.90577696	     46.07724262	      0.00000000	      0.00000000	     14.43031009	     -9.66609069	    -19.52106432	     -6.71166726	     -7.90746079
      0.22000000	     -5.83495728	      2.99264927	      4.99900483	      0.21907457	      0.94748457	      0.56744754	     28.27079866	     -4.89238972	     -1.79234405	     80.30508185	      0.00000000	      0.00000000	     -0.65443389	     -9.08827648	     19.32224938	      6.29156393	     -2.17166406	     45.37275543	      0.00000000	      0.00000000	     14.69458380	     -8.97146438	    -19.22236741	     -6.19102701	     -8.34793728
      0.22500000	     -5.94953488	      2.67453679	      4.84479995	      0.23434153	      0.94920425	      0.56755191	     29.51493372	     -4.43877520	     -1.60677469	     79.69059559	      0.00000000	      0.00000000	     -0.39793405	     -9.36272797	     17.95901436	      5.71773129	     -2.46005551	     44.50103207	      0.00000000	      0.00000000	     14.72569123	     -8.31686594	    -18.84911703	     -5.67867805	     -8.81489696
      0.23000000	     -6.08212844	      2.36595009	      4.70051201	      0.24976188	      0.95126338	      0.56768142	     30.68092365	     -4.00789366	     -1.48571098	     78.90023765	      0.00000000	      0.00000000	     -0.18741146	     -9.77463752	     16.55173482	      5.16503685	     -2.75462495	     43.46557514	      0.00000000	      0.00000000	     14.51281543	     -7.70946515	    -18.43302331	     -5.17435412	     -9.30499189
      0.23500000	     -6.21068349	      2.07148564	      4.56506534	      0.26532768	      0.95367327	      0.56780978	     31.74101077	     -3.60542282	     -1.42265033	     77.93508329	      0.00000000	      0.00000000	     -0.01420705	    -10.30214063	     15.08512381	      4.64364772	     -3.03207497	     42.27773940	      0.00000000	      0.00000000	     14.05822007	     -7.14443247	    -18.00618358	     -4.67729074	     -9.81046089
      0.24000000	     -6.31800297	      1.79367629	      4.43772155	      0.28103207	      0.95643162	      0.56791775	     32.67542974	     -3.23456600	     -1.41214373	     76.80015028	      0.00000000	      0.00000000	      0.12885091	    -10.90676026	     13.55165614	      4.15938960	     -3.26936284	     40.95537207	      0.00000000	      0.00000000	     13.37058479	     -6.60892537	    -17.59353641	     -4.18660450	    -10.32164442
      0.24500000	     -6.39445130	      1.53183388	      4.31814481	      0.29687678	      0.95952333	      0.56799748	     33.47417759	     -2.89420056	     -1.44988219	     75.50273226	      0.00000000	      0.00000000	      0.24574568	    -11.54305232	     11.95373470	      3.71095220	     -3.45015126	     39.52143614	      0.00000000	      0.00000000	     12.45707239	     -6.08757642	    -17.20858773	     -3.70057357	    -10.82991938
      0.25000000	     -6.43806956	      1.28188190	      4.20640935	      0.31287326	      0.96292106	      0.56805264	     34.13620755	     -2.57824076	     -1.53205080	     74.05098528	      0.00000000	      0.00000000	      0.33665482	    -12.16839553	     10.30274196	      3.29004989	     -3.56857838	     38.00151566	      0.00000000	      0.00000000	     11.31912719	     -5.56707366	    -16.85340384	     -3.21600437	    -11.32919586
      0.25500000	     -6.45265135	      1.03738511	      4.10186396	      0.32903643	      0.96658646	      0.56809608	     34.66744145	     -2.27636466	     -1.65345092	     72.45342531	      0.00000000	      0.00000000	      0.39934775	    -12.74822829	      8.61524159	      2.88430014	     -3.63044241	     36.41981129	      0.00000000	      0.00000000	      9.95323366	     -5.03928953	    -16.52210798	     -2.72837532	    -11.81513600
      0.26000000	     -6.44515427	      0.79091827	      4.00122269	      0.34537537	      0.97047202	      0.56814656	     35.07871994	     -1.97530097	     -1.80563389	     70.71891511	      0.00000000	      0.00000000	      0.43209257	    -13.25672389	      6.90848660	      2.48074714	     -3.65231419	     34.79534155	      0.00000000	      0.00000000	      8.35511657	     -4.50255826	    -16.20540968	     -2.23242266	    -12.28303016
      0.26500000	     -6.42379569	      0.53481930	      3.89767106	      0.36188608	      0.97452355	      0.56822437	     35.38418223	     -1.66020917	     -1.97714047	     68.85642178	      0.00000000	      0.00000000	      0.43587133	    -13.67587633	      5.19781828	      2.06810301	     -3.65839962	     33.14068322	      0.00000000	      0.00000000	      6.52536387	     -3.96042185	    -15.89389303	     -1.72243121	    -12.72628837
      0.27000000	     -6.39711336	      0.26114287	      3.78230000	      0.37854981	      0.97868296	      0.56834611	     35.59969254	     -1.31623817	     -2.15650573	     66.87423424	      0.00000000	      0.00000000	      0.41424955	    -13.99461690	      3.49649572	      1.63717828	     -3.67525035	     31.46376542	      0.00000000	      0.00000000	      4.47486691	     -3.41800803	    -15.57949173	     -1.19184325	    -13.13692044
      0.27500000	     -6.37319343	     -0.03851078	      3.64722401	      0.39533768	      0.98289197	      0.56851998	     35.74047087	     -0.93031195	     -2.33619614	     64.77877174	      0.00000000	      0.00000000	      0.37124472	    -14.20749443	      1.81617127	      1.18032930	     -3.72605684	     29.77109965	      0.00000000	      0.00000000	      2.22832300	     -2.87758527	    -15.25602731	     -0.63265075	    -13.50775236
      0.28000000	     -6.35836045	     -0.37253249	      3.48845846	      0.41221896	      0.98709680	      0.56874381	     35.81789600	     -0.49276584	     -2.51466779	     62.57346108	      0.00000000	      0.00000000	      0.30883609	    -14.31284036	      0.16636165	      0.69104668	     -3.82721575	     28.07058800	      0.00000000	      0.00000000	     -0.17607769	     -2.33565329	    -14.91984300	     -0.03548483	    -13.83498947
      0.28500000	     -6.35598754	     -0.74811480	      3.30711015	      0.42916814	      0.99125229	      0.56900680	     35.83718846	      0.00169745	     -2.69532287	     60.25835840	      0.00000000	      0.00000000	      0.22570404	    -14.31139534	     -1.44636685	      0.16419679	     -3.98831821	     26.37324426	      0.00000000	      0.00000000	     -2.69113188	     -1.78351531	    -14.57026201	      0.60910965	    -14.11975930
      0.29000000	     -6.36705043	     -1.16953676	      3.10869416	      0.44616816	      0.99532319	      0.56929400	     35.79836495	      0.55354939	     -2.88338396	     57.83120536	      0.00000000	      0.00000000	      0.11782113	    -14.20580736	     -3.01732187	     -0.40286844	     -4.21412494	     24.69394167	      0.00000000	      0.00000000	     -5.26733025	     -1.21145060	    -14.20835710	      1.30817159	    -14.36799965
      0.29500000	     -6.39283408	     -1.63587388	      2.90129527	      0.46321049	      0.99928210	      0.56959118	     35.70086690	      1.15751562	     -3.08243830	     55.29029314	      0.00000000	      0.00000000	     -0.01962343	    -14.00019442	     -4.54009325	     -1.00813822	     -4.50635547	     23.05136537	      0.00000000	      0.00000000	     -7.85907788	     -0.61433526	    -13.83361426	      2.06271240	    -14.58902603
      0.30000000	     -6.43771938	     -2.13840632	      2.69355517	      0.48029361	      1.00310632	      0.56988853	     35.54890391	      1.80080365	     -3.29200146	     52.63855029	      0.00000000	      0.00000000	     -0.18990637	    -13.69874973	     -6.00298355	     -1.64218752	     -4.86415266	     21.46716774	      0.00000000	      0.00000000	    -10.42837752	      0.00431118	    -13.44079932	      2.86377967	    -14.79378609
      0.30500000	     -6.50908984	     -2.65905125	      2.49304138	      0.49742118	      1.00677684	      0.57018165	     35.35325875	      2.46176376	     -3.50684803	     49.88715150	      0.00000000	      0.00000000	     -0.39252194	    -13.30339665	     -7.38936661	     -2.28629211	     -5.28309525	     19.96400511	      0.00000000	      0.00000000	    -12.94481547	      0.63138167	    -13.02041253	      3.69015904	    -14.99334654
      0.31000000	     -6.61348857	     -3.17153743	      2.30497002	      0.51459890	      1.01028008	      0.57046946	     35.12788043	      3.11116267	     -3.71801395	     47.05672436	      0.00000000	      0.00000000	     -0.62135546	    -12.81191245	     -8.68319616	     -2.91306609	     -5.75354990	     18.56250527	      0.00000000	      0.00000000	    -15.38213771	      1.24540378	    -12.56382629	      4.50990567	    -15.19705830
      0.31500000	     -6.75164647	     -3.64578380	      2.13141992	      0.53182901	      1.01360993	      0.57075046	     34.88401300	      3.71686214	     -3.91486417	     44.17530968	      0.00000000	      0.00000000	     -0.86429915	    -12.21817115	     -9.87598258	     -3.49030428	     -6.26007439	     17.27842585	      0.00000000	      0.00000000	    -17.71400702	      1.81836855	    -12.06998105	      5.28611765	    -15.41017243
      0.32000000	     -6.91639495	     -4.05400248	      1.97161166	      0.54910474	      1.01676660	      0.57101997	     34.62660636	      4.25010656	     -4.08777359	     41.27406940	      0.00000000	      0.00000000	     -1.10516954	    -11.51460760	    -10.96968767	     -3.98707579	     -6.78326286	     16.12165720	      0.00000000	      0.00000000	    -19.91318378	      2.31832895	    -11.54846901	      5.98492036	    -15.63229660
      0.32500000	     -7.09497725	     -4.37621680	      1.82336569	      0.56640865	      1.01975158	      0.57126898	     34.35528145	      4.69063514	     -4.23093825	     38.38290850	      0.00000000	      0.00000000	     -1.32737561	    -10.69544406	    -11.97351160	     -4.38000571	     -7.30363535	     15.09756421	      0.00000000	      0.00000000	    -21.95719315	      2.71380284	    -11.01680916	      6.58270868	    -15.85815843
      0.33000000	     -7.27372798	     -4.60350039	      1.68491841	      0.58371542	      1.02256194	      0.57148445	     34.06818876	      5.02909310	     -4.34460957	     35.52766952	      0.00000000	      0.00000000	     -1.51779674	     -9.75949661	    -12.89738477	     -4.65775128	     -7.80552188	     14.20968023	      0.00000000	      0.00000000	    -23.83888437	      2.97909958	    -10.49444481	      7.07038692	    -16.08013408
      0.33500000	     -7.44217130	     -4.73826079	      1.55593806	      0.60099650	      1.02518747	      0.57165154	     33.76576429	      5.26677798	     -4.43604638	     32.72930417	      0.00000000	      0.00000000	     -1.66983090	     -8.71214001	    -13.74644373	     -4.82241435	     -8.27914747	     13.46225195	      0.00000000	      0.00000000	    -25.57506843	      3.09792540	     -9.99740788	      7.45346971	    -16.29057116
      0.34000000	     -7.59502068	     -4.79177045	      1.43701606	      0.61822450	      1.02761144	      0.57175831	     33.45267203	      5.41347351	     -4.51851366	     30.00471336	      0.00000000	      0.00000000	     -1.78530406	     -7.56525051	    -14.51891257	     -4.88757016	     -8.72102122	     12.86187380	      0.00000000	      0.00000000	    -27.20545887	      3.06369486	     -9.53575328	      7.74823935	    -16.48259526
      0.34500000	     -7.73206105	     -4.77992250	      1.32788762	      0.63537632	      1.02981362	      0.57180138	     33.13779280	      5.48423186	     -4.60813826	     27.36873202	      0.00000000	      0.00000000	     -1.87421494	     -6.33414436	    -15.20735478	     -4.87359943	     -9.13331290	     12.41834646	      0.00000000	      0.00000000	    -28.77861634	      2.87724461	     -9.11377974	      7.97561015	    -16.64956585
      0.35000000	     -7.85655061	     -4.71863038	      1.22566086	      0.65243424	      1.03177408	      0.57178889	     32.83279696	      5.49574817	     -4.71975929	     24.83642625	      0.00000000	      0.00000000	     -1.95106812	     -5.03381272	    -15.80205734	     -4.80183281	     -9.52115598	     12.14463751	      0.00000000	      0.00000000	    -30.32799186	      2.54434172	     -8.73200318	      8.15498742	    -16.78417532
      0.35500000	     -7.97300428	     -4.62027880	      1.12453811	      0.66938499	      1.03347710	      0.57173874	     32.54994915	      5.46294594	     -4.86380964	     22.42442184	      0.00000000	      0.00000000	     -2.02909931	     -3.67858616	    -16.29507965	     -4.68951990	     -9.88682954	     12.05527804	      0.00000000	      0.00000000	    -31.84664650	      2.07588940	     -8.38945681	      8.29985872	    -16.87842732
      0.36000000	     -8.08536919	     -4.49214099	      1.01753079	      0.68621786	      1.03491361	      0.57167421	     32.30000772	      5.39669753	     -5.04520820	     20.15030945	      0.00000000	      0.00000000	     -2.11572148	     -2.28621362	    -16.68321890	     -4.54740356	    -10.22378620	     12.16334047	      0.00000000	      0.00000000	    -33.27297407	      1.49139590	     -8.08495029	      8.41584311	    -16.92535810
      0.36500000	     -8.19628912	     -4.33674323	      0.89918359	      0.70292329	      1.03608083	      0.57161978	     32.09113559	      5.30336247	     -5.26360274	     18.03073562	      0.00000000	      0.00000000	     -2.21109538	     -0.88259680	    -16.96840151	     -4.38033126	    -10.51623503	     12.47749144	      0.00000000	      0.00000000	    -34.49855587	      0.82211499	     -7.81687733	      8.50116552	    -16.92178272
      0.37000000	     -8.30712962	     -4.15345570	      0.76753672	      0.71949364	      1.03697972	      0.57159883	     31.92887632	      5.18591995	     -5.51438811	     16.07993136	      0.00000000	      0.00000000	     -2.30928337	      0.49787053	    -17.15592696	     -4.18972925	    -10.74616017	     13.00024991	      0.00000000	      0.00000000	    -35.39984767	      0.10918077	     -7.58271725	      8.54915021	    -16.86980569
      0.37500000	     -8.41778914	     -3.94057773	      0.62415361	      0.73592554	      1.03761322	      0.57163226	     31.81624059	      5.04592931	     -5.79057936	     14.30957215	      0.00000000	      0.00000000	     -2.40006845	      1.81735207	    -17.25291856	     -3.97621405	    -10.90282614	     13.72679944	      0.00000000	      0.00000000	    -35.88176668	     -0.60414759	     -7.37969691	      8.55193215	    -16.77565064
      0.38000000	     -8.52602649	     -3.69737702	      0.47252152	      0.75222251	      1.03798634	      0.57173780	     31.75327375	      4.88558608	     -6.08510751	     12.72927927	      0.00000000	      0.00000000	     -2.46997264	      3.04102352	    -17.26843433	     -3.74138930	    -10.98815048	     14.64369983	      0.00000000	      0.00000000	    -35.91314083	     -1.28231423	     -7.20650145	      8.50404084	    -16.64693069
      0.38500000	     -8.62703410	     -3.42558764	      0.31612641	      0.76839600	      1.03810664	      0.57193006	     31.73656160	      4.70923563	     -6.39233895	     11.34675066	      0.00000000	      0.00000000	     -2.50340428	      4.14098850	    -17.21404245	     -3.48894018	    -11.01611747	     15.72898114	      0.00000000	      0.00000000	    -35.53802528	     -1.90432550	     -7.06457687	      8.40452283	    -16.49060287
      0.39000000	     -8.71393417	     -3.13002266	      0.15720381	      0.78446424	      1.03798382	      0.57222060	     31.75937314	      4.52390778	     -6.70775154	     10.16721518	      0.00000000	      0.00000000	     -2.48577368	      5.09717403	    -17.10309355	     -3.22526963	    -11.00877530	     16.95524456	      0.00000000	      0.00000000	    -34.86020521	     -2.46518660	     -6.95800940	      8.25726259	    -16.31241161
      0.39500000	     -8.77916197	     -2.81829913	     -0.00371648	      0.80044922	      1.03762879	      0.57261665	     31.81262875	      4.33879114	     -7.02597246	      9.19250768	      0.00000000	      0.00000000	     -2.40804704	      5.89722048	    -16.94875531	     -2.95939026	    -10.99120093	     18.29461861	      0.00000000	      0.00000000	    -34.01058332	     -2.97288505	     -6.89211236	      8.07026243	    -16.11694960
      0.40000000	     -8.81622386	     -2.49980745	     -0.16771657	      0.81637269	      1.03705289	      0.57311822	     31.88652764	      4.16371662	     -7.33879383	      8.42033813	      0.00000000	      0.00000000	     -2.27010090	      6.53762962	    -16.76206846	     -2.70164526	    -10.98624080	     19.72283272	      0.00000000	      0.00000000	    -33.11185630	     -3.44323601	     -6.87149240	      7.85457563	    -15.90761239
      0.40500000	     -8.82114703	     -2.18395171	     -0.33698417	      0.83225186	      1.03626700	      0.57371573	     31.97229929	      4.00687837	     -7.63433903	      7.84414977	      0.00000000	      0.00000000	     -2.08074794	      7.02602405	    -16.55086920	     -2.46128183	    -11.00977776	     21.22082641	      0.00000000	      0.00000000	    -32.25289570	     -3.89435068	     -6.89853646	      7.62270467	    -15.68676907
      0.41000000	     -8.79303183	     -1.87797404	     -0.51413641	      0.84809620	      1.03528048	      0.57439022	     32.06316091	      3.87265459	     -7.89678534	      7.45337650	      0.00000000	      0.00000000	     -1.85420513	      7.38140041	    -16.31977124	     -2.24366983	    -11.06797233	     22.77399791	      0.00000000	      0.00000000	    -31.47946054	     -4.34191218	     -6.97298700	      7.38625322	    -15.45631742
      0.41500000	     -8.73361535	     -1.58526200	     -0.70177768	      0.86390661	      1.03410008	      0.57511712	     32.15403432	      3.76075716	     -8.10590312	      7.23378243	      0.00000000	      0.00000000	     -1.60464785	      7.62983002	    -16.07095903	     -2.04858303	    -11.15783453	     24.37020829	      0.00000000	      0.00000000	    -30.80072045	     -4.79573188	     -7.09254568	      7.15350301	    -15.21781916
      0.42000000	     -8.64621953	     -1.30503921	     -0.90240660	      0.87967702	      1.03272942	      0.57587229	     32.24057189	      3.66722319	     -8.23738049	      7.16816244	      0.00000000	      0.00000000	     -1.34147680	      7.79733180	    -15.80519660	     -1.87072775	    -11.27114384	     25.99825948	      0.00000000	      0.00000000	    -30.20451008	     -5.25762855	     -7.25395302	      6.92794623	    -14.97160552
      0.42500000	     -8.53445731	     -1.03372717	     -1.11827182	      0.89539734	      1.03116892	      0.57663801	     32.31829984	      3.58665946	     -8.26581379	      7.23799948	      0.00000000	      0.00000000	     -1.06719612	      7.90478593	    -15.52256101	     -1.70258943	    -11.39986127	     27.64832125	      0.00000000	      0.00000000	    -29.67106872	     -5.72204995	     -7.45409978	      6.70851675	    -14.71539635
      0.43000000	     -8.40091536	     -0.76754818	     -1.35056621	      0.91105693	      1.02941685	      0.57740523	     32.38203881	      3.51455248	     -8.17072279	      7.42582737	      0.00000000	      0.00000000	     -0.77763919	      7.96773958	    -15.22297443	     -1.53844128	    -11.53992326	     29.31390705	      0.00000000	      0.00000000	    -29.17949984	     -6.18073769	     -7.69091405	      6.49177415	    -14.44377983
      0.43500000	     -8.24618545	     -0.50532327	     -1.59790595	      0.92664844	      1.02747200	      0.57817069	     32.42532660	      3.44865419	     -7.94276459	      7.71686826	      0.00000000	      0.00000000	     -0.46263364	      7.99922805	    -14.90685063	     -1.37776930	    -11.69113944	     30.99312414	      0.00000000	      0.00000000	    -28.70928515	     -6.62897599	     -7.96360961	      6.27533367	    -14.14967202
      0.44000000	     -8.06893745	     -0.25027980	     -1.85513331	      0.94217194	      1.02533601	      0.57893130	     32.44025523	      3.38936345	     -7.58609527	      8.09904825	      0.00000000	      0.00000000	     -0.10648195	      8.01165719	    -14.57552683	     -1.22676301	    -11.85407698	     32.68782718	      0.00000000	      0.00000000	    -28.24065231	     -7.06921076	     -8.27175362	      6.06094190	    -13.82719640
      0.44500000	     -7.86723307	     -0.01023423	     -2.11363843	      0.95763739	      1.02301322	      0.57967939	     32.41851200	      3.33966294	     -7.11613240	      8.56227768	      0.00000000	      0.00000000	      0.30839918	      8.01496556	    -14.23087595	     -1.09755713	    -12.02702397	     34.40161837	      0.00000000	      0.00000000	    -27.75455248	     -7.51028237	     -8.61352205	      5.85589490	    -13.47398600
      0.45000000	     -7.63999899	      0.20368623	     -2.36313492	      0.97306373	      1.02050887	      0.58040089	     32.35294983	      3.30496072	     -6.55578779	      9.09793988	      0.00000000	      0.00000000	      0.79033228	      8.01006546	    -13.87450179	     -1.00586016	    -12.20505658	     36.13816113	      0.00000000	      0.00000000	    -27.23314653	     -7.96324655	     -8.98487451	      5.67262051	    -13.09162590
      0.45500000	     -7.38746468	      0.37908193	     -2.59377939	      0.98847482	      1.01782827	      0.58107636	     32.23803495	      3.29290570	     -5.93280336	      9.69816489	      0.00000000	      0.00000000	      1.32123305	      7.97852527	    -13.50733597	     -0.96811250	    -12.38139994	     37.90050744	      0.00000000	      0.00000000	    -26.66190832	     -8.43650655	     -9.38074239	      5.52691044	    -12.68449998
      0.46000000	     -7.11075695	      0.50431825	     -2.79771632	      1.00389410	      1.01497711	      0.58168466	     32.06917478	      3.31316218	     -5.27812466	     10.35483760	      0.00000000	      0.00000000	      1.84179420	      7.87237190	    -13.12945137	     -0.99922962	    -12.55039868	     39.69151836	      0.00000000	      0.00000000	    -26.03205788	     -8.93318801	     -9.79703615	      5.43530773	    -12.25807831
      0.46500000	     -6.81157308	      0.57016656	     -2.96980030	      1.01933946	      1.01196081	      0.58220789	     31.84271292	      3.37677953	     -4.62402343	     11.05979182	      0.00000000	      0.00000000	      2.24843995	      7.61063626	    -12.73947791	     -1.11124411	    -12.71032046	     41.51476413	      0.00000000	      0.00000000	    -25.34153138	     -9.45170501	    -10.23159304	      5.41213901	    -11.81759582
      0.47000000	     -6.49233187	      0.57109554	     -3.10765005	      1.03481769	      1.00878249	      0.58263549	     31.55785655	      3.49453303	     -4.00120312	     11.80724581	      0.00000000	      0.00000000	      2.40832815	      7.08938009	    -12.33357071	     -1.31238504	    -12.86378165	     43.37504454	      0.00000000	      0.00000000	    -24.59453146	     -9.98883280	    -10.68364173	      5.46668378	    -11.36716173
      0.47500000	     -6.15676689	      0.50636253	     -3.21137968	      1.05031829	      1.00544107	      0.58296628	     31.22042251	      3.67404887	     -3.43537182	     12.59797816	      0.00000000	      0.00000000	      2.19377281	      6.20814969	    -11.90397661	     -1.60609005	    -13.01540550	     45.27846165	      0.00000000	      0.00000000	    -23.80066732	    -10.54414385	    -11.15262372	      5.60095988	    -10.90861639
      0.48000000	     -5.81086651	      0.38060234	     -3.28347139	      1.06580800	      1.00193172	      0.58320832	     30.84771555	      3.91662467	     -2.94483244	     13.44464347	      0.00000000	      0.00000000	      1.52899901	      4.90825002	    -11.43716772	     -1.99013666	    -13.16852742	     47.23246424	      0.00000000	      0.00000000	    -22.97493775	    -11.12319213	    -11.63724251	      5.80888708	    -10.44018746
      0.48500000	     -5.46377430	      0.20280957	     -3.32909659	      1.08122775	      0.99824910	      0.58337777	     30.47335609	      4.21599635	     -2.54041970	     14.37810859	      0.00000000	      0.00000000	      0.43102522	      3.20773493	    -10.91229984	     -2.45720485	    -13.32319207	     49.24586208	      0.00000000	      0.00000000	    -22.13888103	    -11.73628673	    -12.13516889	      6.07799249	     -9.95576545
      0.49000000	     -5.12775081	     -0.01722818	     -3.35651318	      1.09649495	      0.99439221	      0.58349840	     30.14945402	      4.56115713	     -2.22762624	     15.45290245	      0.00000000	      0.00000000	     -0.97814467	      1.21207260	    -10.30168403	     -2.99828756	    -13.47648900	     51.32863774	      0.00000000	      0.00000000	    -21.31994477	    -12.39345246	    -12.64367796	      6.39411780	     -9.44494986
      0.49500000	     -4.81615320	     -0.27361826	     -3.37646277	      1.11151328	      0.99036959	      0.58360163	     29.94243104	      4.94198507	     -2.00938304	     16.74678620	      0.00000000	      0.00000000	     -2.50045407	     -0.90991028	     -9.57482808	     -3.60739592	    -13.62380398	     53.49104178	      0.00000000	      0.00000000	    -20.54588741	    -13.09957524	    -13.16143436	      6.74698418	     -8.89408474
      0.50000000	     -4.53938482	     -0.56635235	     -3.39995041	      1.12619051	      0.98620342	      0.58372392	     29.92069972	      5.35295085	     -1.88723823	     18.34975258	      0.00000000	      0.00000000	     -3.92223801	     -2.97349597	     -8.70592798	     -4.28251005	    -13.75783075	     55.74068254	      0.00000000	      0.00000000	    -19.83647440	    -13.85183260	    -13.69078542	      7.13237472	     -8.28949168
      0.50500000	     -4.30053291	     -0.89811804	     -3.43536434	      1.14046078	      0.98193031	      0.58389928	     30.13693919	      5.79165009	     -1.85882468	     20.34270462	      0.00000000	      0.00000000	     -5.07708241	     -4.82669502	     -7.68218648	     -5.01944751	    -13.86447191	     58.07728593	      0.00000000	      0.00000000	    -19.19792069	    -14.63917714	    -14.23884928	      7.54860825	     -7.62255150
      0.51000000	     -4.09306416	     -1.26794964	     -3.48675898	      1.15430347	      0.97759752	      0.58414753	     30.61087379	      6.25414973	     -1.91203422	     22.77160775	      0.00000000	      0.00000000	     -5.88049150	     -6.38380997	     -6.50922270	     -5.80203483	    -13.91943033	     60.48744351	      0.00000000	      0.00000000	    -18.62280657	    -15.44434022	    -14.81629472	      7.98998430	     -6.89348630
      0.51500000	     -3.90183318	     -1.66693467	     -3.55424894	      1.16775153	      0.97325675	      0.58446302	     31.31836854	      6.73217178	     -2.02066150	     25.62583215	      0.00000000	      0.00000000	     -6.32462943	     -7.63713372	     -5.21120026	     -6.59677237	    -13.89042547	     62.94280940	      0.00000000	      0.00000000	    -18.09463091	    -16.24830414	    -15.43451571	      8.44321460	     -6.11110572
      0.52000000	     -3.70721577	     -2.07991590	     -3.63587821	      1.18088670	      0.96895923	      0.58480931	     32.19088109	      7.21497367	     -2.14771023	     28.82902112	      0.00000000	      0.00000000	     -6.44531143	     -8.64423158	     -3.82551225	     -7.35783500	    -13.74545831	     65.40348423	      0.00000000	      0.00000000	    -17.59434239	    -17.03452457	    -16.10240455	      8.89099677	     -5.28879193
      0.52500000	     -3.49138562	     -2.49219505	     -3.72945820	      1.19382431	      0.96475343	      0.58512453	     33.12667166	      7.69391717	     -2.25745708	     32.24656131	      0.00000000	      0.00000000	     -6.28544544	     -9.49330657	     -2.39329013	     -8.04055486	    -13.46228381	     67.82535387	      0.00000000	      0.00000000	    -17.10583256	    -17.78958195	    -16.82282588	      9.32078332	     -4.43928140
      0.53000000	     -3.24516162	     -2.89596787	     -3.83310862	      1.20669272	      0.96068494	      0.58533722	     34.01130506	      8.16505441	     -2.32954015	     35.70704708	      0.00000000	      0.00000000	     -5.87462308	    -10.25970192	     -0.94800646	     -8.61533794	    -13.03378532	     70.16809037	      0.00000000	      0.00000000	    -16.61851624	    -18.49964110	    -17.58849139	      9.73185839	     -3.57112084
      0.53500000	     -2.97312405	     -3.29161092	     -3.94410078	      1.21961264	      0.95679733	      0.58538778	     34.74114828	      8.62699794	     -2.36617182	     39.03048763	      0.00000000	      0.00000000	     -5.22899183	    -10.97379751	      0.49436796	     -9.07419301	    -12.46734805	     72.40051835	      0.00000000	      0.00000000	    -16.12668303	    -19.14521367	    -18.37842131	     10.13494976	     -2.68841473
      0.54000000	     -2.69445735	     -3.68324385	     -4.05650845	      1.23268031	      0.95313322	      0.58524780	     35.24223070	      9.07550371	     -2.38911274	     42.05591507	      0.00000000	      0.00000000	     -4.36124923	    -11.61443893	      1.93968651	     -9.42728643	    -11.77928937	     74.50188522	      0.00000000	      0.00000000	    -15.62640585	    -19.69760156	    -19.15774379	     10.54435465	     -1.79379002
      0.54500000	     -2.43806113	     -4.07187926	     -4.15887158	      1.24595729	      0.94973451	      0.58493014	     35.47890673	      9.49865463	     -2.42951872	     44.66344380	      0.00000000	      0.00000000	     -3.28881086	    -12.12699139	      3.41185821	     -9.69253719	    -10.98705157	     76.45985103	      0.00000000	      0.00000000	    -15.11165482	    -20.11935651	    -19.88293859	     10.96732419	     -0.89320962
      0.55000000	     -2.23277248	     -4.45020951	     -4.23344966	      1.25946813	      0.94664015	      0.58448693	     35.45086145	      9.87590029	     -2.51586267	     46.78780187	      0.00000000	      0.00000000	     -2.03634049	    -12.45358985	      4.94146515	     -9.88412766	    -10.10321798	     78.26723524	      0.00000000	      0.00000000	    -14.57174141	    -20.36965927	    -20.51210079	     11.39607903	     -0.00018627
      0.55500000	     -2.09601853	     -4.80122473	     -4.25851840	      1.27320446	      0.94388191	      0.58399711	     35.18122795	     10.18163860	     -2.66397907	     48.42158022	      0.00000000	      0.00000000	     -0.63509895	    -12.56128070	      6.55057888	    -10.00507893	     -9.13531238	     79.91925571	      0.00000000	      0.00000000	    -13.99211671	    -20.41374541	    -21.01723078	     11.80529416	      0.86354410
      0.56000000	     -2.02576963	     -5.10045395	     -4.21409999	      1.28713281	      0.94148013	      0.58354872	     34.70177280	     10.39144659	     -2.87150350	     49.60815359	      0.00000000	      0.00000000	      0.87890124	    -12.45827479	      8.23994844	    -10.04583755	     -8.09200748	     81.41185365	      0.00000000	      0.00000000	    -13.35958689	    -20.23340199	    -21.39370845	     12.15497791	      1.67238710
      0.56500000	     -1.99995704	     -5.32043379	     -4.08917994	      1.30120429	      0.93944061	      0.58322149	     34.04175466	     10.48796479	     -3.11777697	     50.42659692	      0.00000000	      0.00000000	      2.46806301	    -12.19406868	      9.98462937	     -9.98785779	     -6.99125554	     82.74098821	      0.00000000	      0.00000000	    -12.67036984	    -19.83472391	    -21.66201888	     12.39748633	      2.40433683
      0.57000000	     -1.98414603	     -5.43624216	     -3.88651768	      1.31536510	      0.93775333	      0.58307316	     33.22426804	     10.46418917	     -3.36957166	     50.97262904	      0.00000000	      0.00000000	      4.09682381	    -11.84421445	     11.74064954	     -9.81025879	     -5.86383572	     83.90295737	      0.00000000	      0.00000000	    -11.93617808	    -19.25066478	    -21.85991617	     12.48752743	      3.04701419
      0.57500000	     -1.94438836	     -5.43145026	     -3.62220185	      1.32956664	      0.93639374	      0.58313087	     32.26948077	     10.32388738	     -3.59140437	     51.33974004	      0.00000000	      0.00000000	      5.73321960	    -11.48538474	     13.46006913	     -9.49794245	     -4.74941412	     84.89577201	      0.00000000	      0.00000000	    -11.18318741	    -18.53745140	    -22.02792489	     12.39370639	      3.59917072
      0.58000000	     -1.85997939	     -5.30357833	     -3.32049688	      1.34377393	      0.93532803	      0.58338716	     31.20074410	     10.08037789	     -3.75672444	     51.60398494	      0.00000000	      0.00000000	      7.34751680	    -11.16997643	     15.10753113	     -9.04915974	     -3.68756201	     85.72061182	      0.00000000	      0.00000000	    -10.44313891	    -17.76437591	    -22.19425439	     12.10890448	      4.06834006
      0.58500000	     -1.73098910	     -5.06701967	     -3.00700808	      1.35797110	      0.93452188	      0.58380032	     30.04885589	      9.75446066	     -3.85544552	     51.81523574	      0.00000000	      0.00000000	      8.90957810	    -10.91063440	     16.67080024	     -8.47931763	     -2.70857706	     86.38177148	      0.00000000	      0.00000000	     -9.74220530	    -16.99914408	    -22.36532723	     11.65540687	      4.46755023
      0.59000000	     -1.57830766	     -4.75078979	     -2.70331274	      1.37216100	      0.93394869	      0.58430042	     28.85238084	      9.37090407	     -3.89501590	     51.99630694	      0.00000000	      0.00000000	     10.38700468	    -10.68174983	     18.16207060	     -7.81815677	     -1.82833614	     86.88475946	      0.00000000	      0.00000000	     -9.09539748	    -16.29552684	    -22.52482880	     11.08094324	      4.81302970
      0.59500000	     -1.43734036	     -4.39036220	     -2.42461613	      1.38635735	      0.93359216	      0.58480330	     27.65441753	      8.95323869	     -3.89487611	     52.14867196	      0.00000000	      0.00000000	     11.74601505	    -10.43636169	     19.61170567	     -7.10087825	     -1.04916782	     87.23398979	      0.00000000	      0.00000000	     -8.50882124	    -15.68900354	    -22.64005010	     10.44528155	      5.12243610
      0.60000000	     -1.34735974	     -4.01693433	     -2.17962881	      1.40057587	      0.93344449	      0.58523117	     26.49533551	      8.51878793	     -3.87712268	     52.26049992	      0.00000000	      0.00000000	     12.95641096	    -10.12924894	     21.05687812	     -6.35809066	     -0.36528172	     87.43153032	      0.00000000	      0.00000000	     -7.98495188	    -15.19919283	    -22.67295959	      9.80258066	      5.41229867
      0.60500000	     -1.33893795	     -3.64964720	     -1.97098899	      1.41483212	      0.93350623	      0.58553298	     25.40145552	      8.07677552	     -3.85804601	     52.31248290	      0.00000000	      0.00000000	     13.99870607	     -9.73647773	     22.52747306	     -5.61017194	      0.23099594	     87.47700287	      0.00000000	      0.00000000	     -7.52543169	    -14.83407163	    -22.59314442	      9.18758487	      5.69524592
      0.61000000	     -1.42413740	     -3.29381695	     -1.79635395	      1.42914665	      0.93378848	      0.58569700	     24.37489755	      7.63029112	     -3.84368924	     52.28071144	      0.00000000	      0.00000000	     14.86852274	     -9.26518494	     24.03406834	     -4.86778722	      0.74472741	     87.36788233	      0.00000000	      0.00000000	     -7.13071683	    -14.59302753	    -22.38790626	      8.61074995	      5.97958202
      0.61500000	     -1.59424077	     -2.94436200	     -1.65107414	      1.44354860	      0.93431252	      0.58575152	     23.39223678	      7.18016315	     -3.82989524	     52.13934572	      0.00000000	      0.00000000	     15.57521815	     -8.74991586	     25.56369113	     -4.13613704	      1.17624613	     87.09995589	      0.00000000	      0.00000000	     -6.79879195	    -14.46877693	    -22.06508748	      8.06216713	      6.27205180
      0.62000000	     -1.82521375	     -2.59216572	     -1.53116819	      1.45807033	      0.93510471	      0.58575330	     22.41351988	      6.72826598	     -3.80644968	     51.86473978	      0.00000000	      0.00000000	     16.13588650	     -8.23593838	     27.08490436	     -3.41972939	      1.52209201	     86.66852089	      0.00000000	      0.00000000	     -6.52366190	    -14.44905792	    -21.64889101	      7.52140745	      6.58083033
      0.62500000	     -2.08668846	     -2.23105841	     -1.43438645	      1.47273536	      0.93619054	      0.58576748	     21.39575625	      6.27931147	     -3.76398393	     51.43941106	      0.00000000	      0.00000000	     16.56703258	     -7.75882016	     28.55843784	     -2.72592790	      1.77897813	     86.07046101	      0.00000000	      0.00000000	     -6.29335663	    -14.51849001	    -21.17266441	      6.96939418	      6.91570804
      0.63000000	     -2.35019669	     -1.86248701	     -1.35943871	      1.48754912	      0.93759104	      0.58584780	     20.30412132	      5.84116553	     -3.69999554	     50.85367603	      0.00000000	      0.00000000	     16.87617766	     -7.33372308	     29.94791551	     -2.06634457	      1.94818562	     85.30621095	      0.00000000	      0.00000000	     -6.08911386	    -14.66022119	    -20.67165363	      6.39730899	      7.28606701
      0.63500000	     -2.59469960	     -1.49504287	     -1.30525938	      1.50249900	      0.93932082	      0.58602546	     19.11807902	      5.42310323	     -3.61989660	     50.10524024	      0.00000000	      0.00000000	     17.05725660	     -6.95845644	     31.22698242	     -1.45495073	      2.03695533	     84.38027422	      0.00000000	      0.00000000	     -5.88847670	    -14.85686860	    -20.17657392	      5.80804465	      7.69899685
      0.64000000	     -2.80907480	     -1.13894742	     -1.27120246	      1.51756258	      0.94138651	      0.58630860	     17.83283848	      5.03180013	     -3.53245260	     49.19849352	      0.00000000	      0.00000000	     17.09249875	     -6.62272944	     32.38162583	     -0.90294375	      2.05623859	     83.29964196	      0.00000000	      0.00000000	     -5.67290479	    -15.09129822	    -19.70864746	      5.21011740	      8.15821621
      0.64500000	     -2.99194600	     -0.79968509	     -1.25725464	      1.53271875	      0.94378449	      0.58668808	     16.45737939	      4.66740910	     -3.44348784	     48.14394100	      0.00000000	      0.00000000	     16.95899531	     -6.31559783	     33.40874354	     -0.41334730	      2.01753799	     82.07108499	      0.00000000	      0.00000000	     -5.43639834	    -15.34848851	    -19.27695053	      4.60966453	      8.66303977
      0.65000000	     -3.14989873	     -0.47553692	     -1.26316670	      1.54795679	      0.94649756	      0.58714398	     15.01052809	      4.32290930	     -3.35297704	     46.95687212	      0.00000000	      0.00000000	     16.63615460	     -6.02889171	     34.31349864	      0.02075742	      1.93171140	     80.69955854	      0.00000000	      0.00000000	     -5.18901186	    -15.61847155	    -18.87803326	      4.00692328	      9.20750381
      0.65500000	     -3.29500742	     -0.15996293	     -1.28679756	      1.56328092	      0.94949244	      0.58765037	     13.51632830	      3.98713811	     -3.25738176	     45.65475898	      0.00000000	      0.00000000	     16.11082739	     -5.75750151	     35.10703187	      0.41330221	      1.80977426	     79.18878564	      0.00000000	      0.00000000	     -4.95181575	    -15.89807962	    -18.49756511	      3.39849718	      9.78071303
      0.66000000	     -3.44130734	      0.15401027	     -1.32309552	      1.57870989	      0.95272318	      0.58817868	     11.99859333	      3.64900819	     -3.15474666	     44.25396811	      0.00000000	      0.00000000	     15.37794935	     -5.49772994	     35.80331906	      0.77991623	      1.66357376	     77.54263187	      0.00000000	      0.00000000	     -4.74616545	    -16.18876768	    -18.11486985	      2.78178037	     10.36896013
      0.66500000	     -3.59977463	      0.47077974	     -1.36462140	      1.59427259	      0.95614213	      0.58870020	     10.47458091	      3.30011271	     -3.04904175	     42.76724026	      0.00000000	      0.00000000	     14.43769363	     -5.24487942	     36.41370424	      1.13371834	      1.50495991	     75.76529255	      0.00000000	      0.00000000	     -4.58404150	    -16.49086146	    -17.71064773	      2.15744964	     10.95888090
      0.67000000	     -3.77356156	      0.79195582	     -1.40297885	      1.61000070	      0.95971292	      0.58918735	      8.95014011	      2.93465785	     -2.95223860	     41.20326256	      0.00000000	      0.00000000	     13.29279262	     -4.99087603	     36.94104236	      1.48444190	      1.34417380	     73.85992663	      0.00000000	      0.00000000	     -4.46502552	    -16.79833354	    -17.27504835	      1.52867029	     11.53956720
      0.67500000	     -3.95619961	      1.11824754	     -1.42992133	      1.62591953	      0.96341749	      0.58961469	      7.41923386	      2.54762538	     -2.88414702	     39.56823330	      0.00000000	      0.00000000	     11.94775260	     -4.72225879	     37.37721568	      1.84040234	      1.18876518	     71.82698387	      0.00000000	      0.00000000	     -4.38075492	    -17.09787396	    -16.81188140	      0.89820489	     12.10191518
      0.68000000	     -4.13349054	      1.45191572	     -1.43790324	      1.64204022	      0.96725493	      0.58996161	      5.86789439	      2.13278644	     -2.87011068	     37.86809139	      0.00000000	      0.00000000	     10.40871270	     -4.41925844	     37.70532636	      2.21086767	      1.04310928	     69.66355916	      0.00000000	      0.00000000	     -4.32298803	    -17.37216248	    -16.33723120	      0.26526540	     12.63625484
      0.68500000	     -4.28792797	      1.79850138	     -1.42094165	      1.65835749	      0.97123316	      0.59021738	      4.28042829	      1.68175780	     -2.93649383	     36.11030952	      0.00000000	      0.00000000	      8.68311270	     -4.05734612	     37.90506989	      2.60666037	      0.90766271	     67.36415958	      0.00000000	      0.00000000	     -4.29009878	    -17.60449172	    -15.87348909	     -0.37649209	     13.13137061
      0.69000000	     -4.40425797	      2.16695243	     -1.37634342	      1.67485434	      0.97535608	      0.59038610	      2.64574852	      1.18478592	     -3.10424231	     34.30484889	      0.00000000	      0.00000000	      6.77986095	     -3.61203313	     37.95935390	      3.03841997	      0.77784681	     64.92262953	      0.00000000	      0.00000000	     -4.28906974	    -17.78196388	    -15.44094562	     -1.03883873	     13.57672061
      0.69500000	     -4.47460305	      2.56760199	     -1.30639366	      1.69151005	      0.97961049	      0.59048726	      0.96215712	      0.63360075	     -3.38220197	     32.46410242	      0.00000000	      0.00000000	      4.71029795	     -3.06588120	     37.86051984	      3.51332825	      0.64393134	     62.33498968	      0.00000000	      0.00000000	     -4.33327889	    -17.89594344	    -15.05006823	     -1.73612160	     13.96651868
      0.70000000	     -4.50133718	      3.00800797	     -1.21826320	      1.70830534	      0.98395859	      0.59055018	     -0.76064118	      0.02605354	     -3.76333808	     30.60206188	      0.00000000	      0.00000000	      2.48914867	     -2.41502121	     37.61453524	      4.03158158	      0.49351067	     59.60283830	      0.00000000	      0.00000000	     -4.43809834	    -17.94010748	    -14.69774923	     -2.47986006	     14.30251226
      0.70500000	     -4.49672263	      3.48786445	     -1.12142214	      1.72522173	      0.98833967	      0.59060472	     -2.50248229	     -0.62889082	     -4.22602777	     28.73358569	      0.00000000	      0.00000000	      0.13495088	     -1.67240709	     37.24188316	      4.58389756	      0.31630414	     56.73634830	      0.00000000	      0.00000000	     -4.61595051	    -17.90789425	    -14.36874391	     -3.27226775	     14.59323852
      0.71000000	     -4.47965924	      3.99562948	     -1.02374461	      1.74223829	      0.99267963	      0.59067339	     -4.23602867	     -1.30852798	     -4.73975249	     26.87450129	      0.00000000	      0.00000000	     -2.32946208	     -0.86676444	     36.77460625	      5.15150617	      0.10881457	     53.75540518	      0.00000000	      0.00000000	     -4.87172664	    -17.79155340	    -14.04093074	     -4.10172924	     14.85016989
      0.71500000	     -4.47062258	      4.50932034	     -0.92835015	      1.75933074	      0.99690505	      0.59076767	     -5.93171622	     -1.97862116	     -5.27272656	     25.04228605	      0.00000000	      0.00000000	     -4.87580485	     -0.03812807	     36.24989526	      5.70953781	     -0.12374184	     50.68795995	      0.00000000	      0.00000000	     -5.19982536	    -17.58318563	    -13.69206101	     -4.94319115	     15.08295476
      0.72000000	     -4.48614866	      5.00130316	     -0.83265807	      1.77647450	      1.00095698	      0.59088834	     -7.56348807	     -2.60003838	     -5.79871936	     23.25633097	      0.00000000	      0.00000000	     -7.46908261	      0.76846130	     35.70198998	      6.23256072	     -0.36895154	     47.56617089	      0.00000000	      0.00000000	     -5.58432932	    -17.27560965	    -13.30600123	     -5.76354249	     15.29582523
      0.72500000	     -4.53444047	      5.44447340	     -0.72994395	      1.79364874	      1.00480007	      0.59102844	     -9.11378378	     -3.13666137	     -6.30087516	     21.53714765	      0.00000000	      0.00000000	    -10.06760117	      1.50962853	     35.15523617	      6.69946084	     -0.61106526	     44.42211055	      0.00000000	      0.00000000	     -6.00257729	    -16.86113313	    -12.87702255	     -6.52913290	     15.48650067
      0.73000000	     -4.61339316	      5.81744085	     -0.61251328	      1.81083808	      1.00842434	      0.59117713	    -10.57599307	     -3.56176638	     -6.77204996	     19.90511377	      0.00000000	      0.00000000	    -12.62504369	      2.14918879	     34.62064430	      7.09606816	     -0.83549578	     41.28466753	      0.00000000	      0.00000000	     -6.43064483	    -16.32899859	    -12.41131679	     -7.21256451	     15.64839984
      0.73500000	     -4.71158270	      6.10777539	     -0.47501007	      1.82803105	      1.01184003	      0.59132356	    -11.95320701	     -3.86189721	     -7.21298519	     18.38002750	      0.00000000	      0.00000000	    -15.09486440	      2.66113250	     34.09670190	      7.41580524	     -1.03265974	     38.17818400	      0.00000000	      0.00000000	     -6.84849628	    -15.66386968	    -11.92548084	     -7.79732037	     15.77543149
      0.74000000	     -4.81219781	      6.31279765	     -0.31660465	      1.84521679	      1.01506720	      0.59146055	    -13.25333776	     -4.03760412	     -7.62939120	     16.98164790	      0.00000000	      0.00000000	    -17.43729571	      3.02954463	     33.57402885	      7.65871822	     -1.20049373	     35.12262980	      0.00000000	      0.00000000	     -7.24262811	    -14.84746349	    -11.44190464	     -8.27927589	     15.86621580
      0.74500000	     -4.89915904	      6.43750707	     -0.14133145	      1.86238274	      1.01812244	      0.59158819	    -14.48223929	     -4.10035723	     -8.02783475	     15.73003560	      0.00000000	      0.00000000	    -19.62756534	      3.24632996	     33.04264867	      7.82895626	     -1.34504360	     32.13506045	      0.00000000	      0.00000000	     -7.60498794	    -13.86425266	    -10.98170848	     -8.66452647	     15.92464859
      0.75000000	     -4.96324514	      6.49073613	      0.04349861	      1.87951442	      1.02100709	      0.59171555	    -15.63768920	     -4.06703440	     -8.41119073	     14.64524091	      0.00000000	      0.00000000	    -21.66072614	      3.30885212	     32.49918157	      7.93196538	     -1.47869114	     29.23159504	      0.00000000	      0.00000000	     -7.92950719	    -12.70969509	    -10.55767870	     -8.96485808	     15.95703635
      0.75500000	     -5.00531392	      6.48210692	      0.22993236	      1.89659717	      1.02370224	      0.59185752	    -16.70696449	     -3.95560609	     -8.77598964	     13.74733986	      0.00000000	      0.00000000	    -23.54822975	      3.21971080	     31.95039146	      7.97351987	     -1.61656486	     26.42829853	      0.00000000	      0.00000000	     -8.20973228	    -11.39687418	    -10.17054455	     -9.19377148	     15.96848896
      0.76000000	     -5.03512108	      6.42121190	      0.41172178	      1.91361834	      1.02617261	      0.59202755	    -17.66911741	     -3.78391483	     -9.11267634	     13.05709295	      0.00000000	      0.00000000	    -25.30538394	      2.98872265	     31.41133373	      7.96095136	     -1.77247037	     23.73996061	      0.00000000	      0.00000000	     -8.43970794	     -9.95764329	     -9.81031611	     -9.36461647	     15.96071045
      0.76500000	     -5.06679085	      6.31807715	      0.58563889	      1.93056756	      1.02837639	      0.59223039	    -18.50084660	     -3.56986075	     -9.40718640	     12.59580828	      0.00000000	      0.00000000	    -26.93392383	      2.63407478	     30.89972971	      7.90468653	     -1.95578367	     21.17762515	      0.00000000	      0.00000000	     -8.61678127	     -8.43728364	     -9.46166403	     -9.49007079	     15.93177418
      0.77000000	     -5.11348381	      6.18345142	      0.75166420	      1.94743486	      1.03027619	      0.59245898	    -19.18334878	     -3.33083495	     -9.64227840	     12.38311771	      0.00000000	      0.00000000	    -28.40760282	      2.18007390	     30.43001813	      7.81833925	     -2.17052262	     18.74687495	      0.00000000	      0.00000000	     -8.74346949	     -6.88459356	     -9.11048381	     -9.58189935	     15.87748277
      0.77500000	     -5.18352220	      6.02833333	      0.91213202	      1.96420890	      1.03184704	      0.59269592	    -19.70748654	     -3.08222690	     -9.79899573	     12.43292200	      0.00000000	      0.00000000	    -29.66951517	      1.65335951	     30.00988995	      7.71708272	     -2.41666069	     16.44854196	      0.00000000	      0.00000000	     -8.82696791	     -5.34107970	     -8.74863271	     -9.65059240	     15.79351689
      0.78000000	     -5.27924457	      5.86282719	      1.07024724	      1.98087809	      1.03307956	      0.59291797	    -20.07533217	     -2.83599656	     -9.85974254	     12.74925021	      0.00000000	      0.00000000	    -30.64580385	      1.08152591	     29.64056031	      7.61503537	     -2.69232949	     14.28204338	      0.00000000	      0.00000000	     -8.87687932	     -3.83358174	     -8.37500376	     -9.70475606	     15.67744572
      0.78500000	     -5.39862050	      5.69484989	      1.22879576	      1.99743406	      1.03397830	      0.59310097	    -20.29760388	     -2.60012784	     -9.81366207	     13.32414284	      0.00000000	      0.00000000	    -31.27216754	      0.49445602	     29.32029215	      7.52286210	     -2.99551812	     12.24990496	      0.00000000	      0.00000000	     -8.90228796	     -2.37362223	     -7.99310371	     -9.75046392	     15.52972192
      0.79000000	     -5.53796638	      5.52919372	      1.38958037	      2.01387539	      1.03455717	      0.59322360	    -20.38905082	     -2.37891626	     -9.66213544	     14.13825444	      0.00000000	      0.00000000	    -31.52192756	     -0.07513849	     29.04866890	      7.44654079	     -3.32447460	     10.36131768	      0.00000000	      0.00000000	     -8.90892869	     -0.96415722	     -7.60752166	     -9.79075529	     15.35333285
      0.79500000	     -5.69354313	      5.36694495	      1.55342264	      2.03020874	      1.03483500	      0.59326941	    -20.36482987	     -2.17333189	     -9.42037411	     15.16357049	      0.00000000	      0.00000000	    -31.42198424	     -0.59414708	     28.82855088	      7.38730190	     -3.67613880	      8.63284362	      0.00000000	      0.00000000	     -8.89737231	      0.38892101	     -7.22214491	     -9.82498322	     15.15253770
      0.80000000	     -5.86132110	      5.20526768	      1.72047938	      2.04644544	      1.03483271	      0.59322769	    -20.23895730	     -1.98117359	     -9.11436434	     16.36783897	      0.00000000	      0.00000000	    -31.04776217	     -1.03337035	     28.66466452	      7.34232431	     -4.04301184	      7.08554194	      0.00000000	      0.00000000	     -8.86330035	      1.66695248	     -6.84094020	     -9.84809579	     14.93139544
      0.80500000	     -6.03574804	      5.03802208	      1.89086737	      2.06259537	      1.03457173	      0.59309353	    -20.02423522	     -1.79766246	     -8.77686756	     17.71995494	      0.00000000	      0.00000000	    -30.49919067	     -1.37179728	     28.56021715	      7.30602466	     -4.41106221	      5.73985678	      0.00000000	      0.00000000	     -8.79986643	      2.83762021	     -6.47005123	     -9.85079200	     14.69276361
      0.81000000	     -6.20865155	      4.85735483	      2.06533112	      2.07866123	      1.03407334	      0.59286706	    -19.73309272	     -1.61682480	     -8.44455920	     19.19403561	      0.00000000	      0.00000000	    -29.87074207	     -1.59948238	     28.51374560	      7.27165070	     -4.76087602	      4.61097828	      0.00000000	      0.00000000	     -8.70071973	      3.86381285	     -6.11954525	     -9.82109163	     14.43837512
      0.81500000	     -6.36931514	      4.65560820	      2.24546514	      2.09463644	      1.03335820	      0.59255157	    -19.37858600	     -1.43297583	     -8.15408177	     20.76996075	      0.00000000	      0.00000000	    -29.23088748	     -1.71824876	     28.51791766	      7.23261674	     -5.07059154	      3.70642057	      0.00000000	      0.00000000	     -8.56222640	      4.71502090	     -5.80340767	     -9.74685169	     14.16996921
      0.82000000	     -6.50626592	      4.42695980	      2.43335060	      2.11050783	      1.03244544	      0.59215185	    -18.97444563	     -1.24166178	     -7.93565518	     22.43063733	      0.00000000	      0.00000000	    -28.61793151	     -1.74039524	     28.56078669	      7.18335714	     -5.31774968	      3.02562026	      0.00000000	      0.00000000	     -8.38465978	      5.37427027	     -5.53712080	     -9.61871089	     13.89052816
      0.82500000	     -6.60983876	      4.16878323	      2.63070873	      2.12626156	      1.03135140	      0.59167487	    -18.53409838	     -1.04034093	     -7.80688851	     24.15864714	      0.00000000	      0.00000000	    -28.04782082	     -1.68619238	     28.62831822	      7.11987877	     -5.48017993	      2.56071983	      0.00000000	      0.00000000	     -8.17260603	      5.83989140	     -5.33397415	     -9.43307847	     13.60474324
      0.83000000	     -6.67377977	      3.88266366	      2.83779134	      2.14188920	      1.03008875	      0.59113259	    -18.06971439	     -0.82921802	     -7.77024851	     25.93485003	      0.00000000	      0.00000000	    -27.52455252	     -1.58058713	     28.70646763	      7.04011408	     -5.53818653	      2.29826738	      0.00000000	      0.00000000	     -7.93380114	      6.12503092	     -5.20234617	     -9.19416374	     13.31863233
      0.83500000	     -6.69538533	      3.57462323	      3.05267415	      2.15739106	      1.02866582	      0.59054375	    -17.59171721	     -0.61196806	     -7.81528777	     27.73947266	      0.00000000	      0.00000000	    -27.04662895	     -1.44907048	     28.78244278	      6.94406292	     -5.47840187	      2.22181277	      0.00000000	      0.00000000	     -7.67532659	      6.25665523	     -5.14490711	     -8.91384085	     13.03831864
      0.84000000	     -6.67497477	      3.25436165	      3.27156690	      2.17277636	      1.02708611	      0.58993233	    -17.10832167	     -0.39593357	     -7.92437443	     29.55461774	      0.00000000	      0.00000000	    -26.60785094	     -1.31332518	     28.84577653	      6.83383067	     -5.29727608	      2.31491568	      0.00000000	      0.00000000	     -7.39789641	      6.27327418	     -5.15908361	     -8.60930428	     12.76789166
      0.84500000	     -6.61523434	      2.93392791	      3.48979114	      2.18806146	      1.02534849	      0.58932304	    -16.62497532	     -0.19190867	     -8.07950906	     31.36717318	      0.00000000	      0.00000000	    -26.19372114	     -1.18823546	     28.88919381	      6.71370383	     -5.00236194	      2.56374062	      0.00000000	      0.00000000	     -7.09115036	      6.21948298	     -5.23808350	     -8.29977569	     12.50709012
      0.85000000	     -6.52022326	      2.62643105	      3.70251025	      2.20326739	      1.02344850	      0.58873687	    -16.14425918	     -0.01379960	     -8.26761875	     33.17129506	      0.00000000	      0.00000000	    -25.77723072	     -1.08111163	     28.90845534	      6.59025345	     -4.61102062	      2.95837614	      0.00000000	      0.00000000	     -6.73401642	      6.13676147	     -5.37251548	     -8.00369485	     12.25031986
      0.85500000	     -6.39352595	      2.34514488	      3.90471300	      2.21841660	      1.02138163	      0.58818937	    -15.66719665	      0.12197473	     -8.48215414	     34.96886270	      0.00000000	      0.00000000	    -25.32011111	     -0.99228316	     28.90034527	      6.47219705	     -4.14779031	      3.49200118	      0.00000000	      0.00000000	     -6.30401676	      6.05305216	     -5.55332006	     -7.73728505	     11.98828397
      0.86000000	     -6.23566504	      2.10297309	      4.09062623	      2.23352902	      1.01914889	      0.58769260	    -15.19604779	      0.19762415	     -8.72074874	     36.76679864	      0.00000000	      0.00000000	    -24.78317311	     -0.91611438	     28.85918723	      6.36964543	     -3.64252545	      4.15776397	      0.00000000	      0.00000000	     -5.79599346	      5.97514716	     -5.77605133	     -7.51463551	     11.71224935
      0.86500000	     -6.04266589	      1.91198928	      4.25332967	      2.24861848	      1.01676116	      0.58725868	    -14.73615987	      0.19548651	     -8.98174030	     38.57305283	      0.00000000	      0.00000000	    -24.14072008	     -0.84302924	     28.77458713	      6.29292746	     -3.12946003	      4.94478982	      0.00000000	      0.00000000	     -5.24355063	      5.88576667	     -6.04375154	     -7.34851561	     11.41876407
      0.87000000	     -5.80798941	      1.78289689	      4.38540289	      2.26369135	      1.01423691	      0.58690142	    -14.29397435	      0.09945480	     -9.26248224	     40.39446849	      0.00000000	      0.00000000	    -23.38858928	     -0.76352579	     28.63322326	      6.25193471	     -2.64471215	      5.83527743	      0.00000000	      0.00000000	     -4.73152409	      5.74406724	     -6.36486079	     -7.25088651	     11.11146438
      0.87500000	     -5.52706044	      1.72450337	      4.48051199	      2.27874731	      1.01159368	      0.58663398	    -13.87204958	     -0.10377951	     -9.55909404	     42.23735977	      0.00000000	      0.00000000	    -22.54097282	     -0.67327921	     28.42376563	      6.25658623	     -2.22095990	      6.80361083	      0.00000000	      0.00000000	     -4.39050476	      5.48766474	     -6.74696339	     -7.23273178	     10.79863387
      0.88000000	     -5.20125921	      1.74295505	      4.53511719	      2.29378015	      1.00883901	      0.58646428	    -13.46469503	     -0.42329830	     -9.86617811	     44.10908241	      0.00000000	      0.00000000	    -21.62061436	     -0.57703174	     28.14166937	      6.31753027	     -1.88138138	      7.81781262	      0.00000000	      0.00000000	     -4.37131662	      5.03700025	     -7.19102380	     -7.30288685	     10.48822799
      0.88500000	     -4.83970632	      1.84005939	      4.54977396	      2.30877533	      1.00596540	      0.58639102	    -13.05585656	     -0.86183698	    -10.17678554	     46.01886004	      0.00000000	      0.00000000	    -20.65061331	     -0.49000814	     27.79305005	      6.44520819	     -1.63589429	      8.84478483	      0.00000000	      0.00000000	     -4.80412437	      4.30677054	     -7.68907233	     -7.46531650	     10.18314080
      0.89000000	     -4.45914850	      2.01131024	      4.52975597	      2.32370405	      1.00295144	      0.58640200	    -12.61877300	     -1.41376366	    -10.48307942	     47.97731397	      0.00000000	      0.00000000	    -19.65247530	     -0.43682959	     27.39905050	      6.64683261	     -1.48147636	      9.86169998	      0.00000000	      0.00000000	     -5.75347418	      3.22778280	     -8.22520377	     -7.71609369	      9.87864478
      0.89500000	     -4.08199167	      2.24594093	      4.48474285	      2.33851750	      0.99976995	      0.58647435	    -12.11786014	     -2.06546323	    -10.77711793	     49.99516759	      0.00000000	      0.00000000	    -18.64760567	     -0.44754826	     27.00005345	      6.92358158	     -1.40660188	     10.87299504	      0.00000000	      0.00000000	     -7.18458115	      1.77315801	     -8.77921335	     -8.04322716	      9.56236687
      0.90000000	     -3.73193320	      2.52984783	      4.42762160	      2.35314733	      0.99640042	      0.58657499	    -11.51418073	     -2.79867472	    -11.05118973	     52.08169622	      0.00000000	      0.00000000	    -17.65663189	     -0.55053708	     26.65581808	      7.27031414	     -1.39718296	     11.92585119	      0.00000000	      0.00000000	     -8.95448751	     -0.02574089	     -9.33238730	     -8.43004542	      9.21636764
      0.90500000	     -3.42754336	      2.84897914	      4.37244317	      2.36751521	      0.99284012	      0.58666165	    -10.77420387	     -3.59391498	    -11.29726894	     54.24287592	      0.00000000	      0.00000000	    -16.69601053	     -0.76460797	     26.43767994	      7.67706745	     -1.43975236	     13.11371142	      0.00000000	      0.00000000	    -10.83346653	     -2.08452263	     -9.87406126	     -8.85860678	      8.82105728
      0.91000000	     -3.17605277	      3.19035552	      4.33160346	      2.38154881	      0.98910922	      0.58668679	     -9.87871978	     -4.43090022	    -11.50550002	     56.47919093	      0.00000000	      0.00000000	    -15.77545968	     -1.09526691	     26.41335451	      8.12988891	     -1.52030574	     14.56219438	      0.00000000	      0.00000000	    -12.54945040	     -4.28824366	    -10.40619350	     -9.30971078	      8.36007458
      0.91500000	     -2.97062224	      3.54047584	      4.31335910	      2.39519836	      0.98524799	      0.58660636	     -8.82774606	     -5.28581814	    -11.66288768	     58.78344995	      0.00000000	      0.00000000	    -14.89813794	     -1.53733240	     26.62953267	      8.61032597	     -1.62139284	     16.39951144	      0.00000000	      0.00000000	    -13.84112891	     -6.51695702	    -10.94315789	     -9.76026620	      7.82418542
      0.92000000	     -2.79277085	      3.88350803	      4.32135872	      2.40844827	      0.98130940	      0.58639256	     -7.63961770	     -6.12831670	    -11.75384503	     61.13888365	      0.00000000	      0.00000000	    -14.06264606	     -2.07994688	     27.09776043	      9.09568028	     -1.72046263	     18.71820635	      0.00000000	      0.00000000	    -14.50882913	     -8.66399350	    -11.50644876	    -10.18213522	      7.21264025
      0.92500000	     -2.61861961	      4.20210364	      4.35635328	      2.42132153	      0.97735292	      0.58604620	     -6.34575790	     -6.92198664	    -11.76287624	     63.51811161	      0.00000000	      0.00000000	    -13.26498435	     -2.70859067	     27.78673344	      9.56232511	     -1.79060758	     21.53845645	      0.00000000	      0.00000000	    -14.45531197	    -10.64490141	    -12.11701586	    -10.54586895	      6.53209433
      0.93000000	     -2.42617496	      4.48158730	      4.41822228	      2.43387769	      0.97344306	      0.58560277	     -4.98345393	     -7.63027396	    -11.67814961	     65.88429240	      0.00000000	      0.00000000	    -12.49959513	     -3.40347717	     28.62304390	      9.99166086	     -1.80418610	     24.78614004	      0.00000000	      0.00000000	    -13.70481248	    -12.39809134	    -12.78836711	    -10.82884476	      5.79456549
      0.93500000	     -2.20153153	      4.71553440	      4.50625631	      2.44620668	      0.96965215	      0.58512786	     -3.58802442	     -8.22620941	    -11.49420915	     68.19499319	      0.00000000	      0.00000000	    -11.76033607	     -4.13765007	     29.50187443	     10.37557592	     -1.73948738	     28.29673121	      0.00000000	      0.00000000	    -12.38921120	    -13.87967032	    -13.52184119	    -11.02392601	      5.01595435
      0.94000000	     -1.94305580	      4.90924609	      4.61729358	      2.45842025	      0.96606334	      0.58470199	     -2.18524025	     -8.70096793	    -11.21213370	     70.40733723	      0.00000000	      0.00000000	    -11.04241558	     -4.87763832	     30.30694865	     10.71761601	     -1.58918721	     31.84664732	      0.00000000	      0.00000000	    -10.70362836	    -15.05740964	    -14.30396579	    -11.14393939	      4.21564163
      0.94500000	     -1.66332570	      5.07823847	      4.74305237	      2.47063991	      0.96276855	      0.58439975	     -0.78489450	     -9.06584930	    -10.83655576	     72.48254075	      0.00000000	      0.00000000	    -10.34482138	     -5.58699615	     30.93534989	     11.02805710	     -1.36741535	     35.20132581	      0.00000000	      0.00000000	     -8.85085575	    -15.90940138	    -15.10546240	    -11.21878461	      3.41683638
      0.95000000	     -1.38830751	      5.24162075	      4.86838421	      2.48298007	      0.95985792	      0.58427007	      0.62281248	     -9.34599248	    -10.37105255	     74.38924980	      0.00000000	      0.00000000	     -9.67181074	     -6.23128050	     31.31929291	     11.31501136	     -1.11149864	     38.16231117	      0.00000000	      0.00000000	     -6.99823026	    -16.42963737	    -15.88236663	    -11.28540357	      2.64703574
      0.95500000	     -1.15225720	      5.41323062	      4.97163964	      2.49552971	      0.95740356	      0.58432393	      2.06479863	     -9.56872649	     -9.81489015	     76.10568931	      0.00000000	      0.00000000	     -9.03222710	     -6.78280577	     31.43626464	     11.57637249	     -0.87587549	     40.59914597	      0.00000000	      0.00000000	     -5.25779376	    -16.63724380	    -16.58134999	    -11.37425886	      1.93739575
      0.96000000	     -0.98709252	      5.59436458	      5.02804914	      2.50833929	      0.95544626	      0.58453311	      3.57324796	     -9.75154032	     -9.16425328	     77.61989087	      0.00000000	      0.00000000	     -8.43628121	     -7.22397592	     31.30280505	     11.79662745	     -0.71835383	     42.46134240	      0.00000000	      0.00000000	     -3.68487820	    -16.58202686	    -17.15146924	    -11.49710197	      1.31905598
      0.96500000	     -0.90831491	      5.77093391	      5.01618421	      2.52141884	      0.95399408	      0.58483876	      5.16603192	     -9.89435549	     -8.41905861	     78.92729003	      0.00000000	      0.00000000	     -7.89118519	     -7.54850617	     30.95478127	     11.94968123	     -0.68218387	     43.77281617	      0.00000000	      0.00000000	     -2.28526368	    -16.33867122	    -17.56097369	    -11.64007443	      0.81522295
      0.97000000	     -0.90421552	      5.91614677	      4.92509965	      2.53474566	      0.95303171	      0.58516648	      6.82907072	     -9.97915183	     -7.59173383	     80.02696385	      0.00000000	      0.00000000	     -7.39811990	     -7.76074153	     30.42468667	     12.00606040	     -0.78104742	     44.61367965	      0.00000000	      0.00000000	     -1.02595777	    -15.98790509	    -17.81187189	    -11.76499368	      0.43142118
      0.97500000	     -0.93565316	      5.99787009	      4.75822476	      2.54827567	      0.95253217	      0.58544384	      8.51247640	     -9.97715390	     -6.71146833	     80.91925834	      0.00000000	      0.00000000	     -6.95172450	     -7.87405956	     29.72794560	     11.94140730	     -0.99455921	     45.09481745	      0.00000000	      0.00000000	      0.14974281	    -15.59347567	    -17.94300364	    -11.81939897	      0.15004181
      0.98000000	     -0.94794359	      5.98788567	      4.53226553	      2.56195373	      0.95246407	      0.58561591	     10.14400410	     -9.86016805	     -5.82074325	     81.60594992	      0.00000000	      0.00000000	     -6.54154105	     -7.90905479	     28.86330596	     11.74321303	     -1.27642641	     45.33109905	      0.00000000	      0.00000000	      1.30277618	    -15.18779511	    -18.01819711	    -11.75206656	     -0.06603533
      0.98500000	     -0.88967173	      5.86959225	      4.27244230	      2.57572208	      0.95279455	      0.58565612	     11.65291815	     -9.61070914	     -4.96615539	     82.09152911	      0.00000000	      0.00000000	     -6.15470109	     -7.89147818	     27.82395336	     11.41378668	     -1.57060757	     45.41908803	      0.00000000	      0.00000000	      2.47920919	    -14.77109613	    -18.10443469	    -11.52812280	     -0.26201574
      0.99000000	     -0.73093548	      5.64230930	      4.00557768	      2.58952667	      0.95348845	      0.58557165	     12.99419366	     -9.22752842	     -4.18690913	     82.38422755	      0.00000000	      0.00000000	     -5.77945028	     -7.85000210	     26.61238403	     10.96935223	     -1.82891490	     45.42347412	      0.00000000	      0.00000000	      3.69771557	    -14.32033816	    -18.24883519	    -11.13930797	     -0.47762121
      0.99500000	     -0.47476126	      5.32231800	      3.75198172	      2.60332146	      0.95450470	      0.58540343	     14.16500044	     -8.72664591	     -3.50392311	     82.49676593	      0.00000000	      0.00000000	     -5.40863858	     -7.81434110	     25.25212930	     10.43695228	     -2.02523368	     45.37341251	      0.00000000	      0.00000000	      4.94565656	    -13.80418314	    -18.46254322	    -10.60780656	     -0.73682793
      1.00000000	     -0.15773550	      4.94059733	      3.51882485	      2.61707283	      0.95579342	      0.58521835	     15.20744809	     -8.13884238	     -2.91386756	     82.44619468	      0.00000000	      0.00000000	     -5.04160183	     -7.81353593	     23.79071386	      9.85068502	     -2.16213616	     45.26727590	      0.00000000	      0.00000000	      6.18249910	    -13.20125703	    -18.71692497	     -9.98258155	     -1.04399435
      1.00500000	      0.16081380	      4.53623766	      3.29937653	      2.63076620	      0.95729958	      0.58509167	     16.19458424	     -7.50354272	     -2.39299690	     82.25080830	      0.00000000	      0.00000000	     -4.68317395	     -7.87294801	     22.29139446	      9.24717529	     -2.26609024	     45.08299863	      0.00000000	      0.00000000	      7.34978301	    -12.51429717	    -18.95348543	     -9.32710945	     -1.38709559
      1.01000000	      0.41746740	      4.14627789	      3.07956153	      2.64441191	      0.95897456	      0.58508356	     17.20372773	     -6.85996294	     -1.91069665	     81.92389718	      0.00000000	      0.00000000	     -4.34071403	     -8.00954502	     20.81647566	      8.65990621	     -2.37263681	     44.79053964	      0.00000000	      0.00000000	      8.38570070	    -11.77207351	    -19.10412708	     -8.70114676	     -1.74641965
      1.01500000	      0.56407260	      3.79643872	      2.84709743	      2.65804303	      0.96078994	      0.58522169	     18.28924678	     -6.23911272	     -1.44474857	     81.46828235	      0.00000000	      0.00000000	     -4.02192547	     -8.22814821	     19.40965152	      8.11385501	     -2.51042001	     44.36264862	      0.00000000	      0.00000000	      9.23870045	    -11.01941980	    -19.11432822	     -8.14471650	     -2.10455809
      1.02000000	      0.58074847	      3.49755135	      2.59666382	      2.67170179	      0.96274556	      0.58549953	     19.46687699	     -5.66033198	     -0.98899511	     80.87601580	      0.00000000	      0.00000000	     -3.73473587	     -8.52222231	     18.08482508	      7.62286593	     -2.69287392	     43.78113165	      0.00000000	      0.00000000	      9.87530563	    -10.30176131	    -18.96074886	     -7.67210289	     -2.45278392
      1.02500000	      0.47916360	      3.24801760	      2.32952432	      2.68542320	      0.96486841	      0.58588761	     20.71278595	     -5.13243105	     -0.55158587	     80.13289076	      0.00000000	      0.00000000	     -3.48765115	     -8.87944458	     16.82456909	      7.19044378	     -2.91815698	     43.03848346	      0.00000000	      0.00000000	     10.28215114	     -9.64919536	    -18.65748118	     -7.27607993	     -2.79182009
      1.03000000	      0.29630393	      3.03890604	      2.05082417	      2.69922679	      0.96720340	      0.58634651	     21.97373851	     -4.65687714	     -0.14865593	     79.22409147	      0.00000000	      0.00000000	     -3.28892236	     -9.28790464	     15.58802972	      6.81264891	     -3.17266911	     42.13706599	      0.00000000	      0.00000000	     10.46336008	     -9.06594268	    -18.24951243	     -6.93669049	     -3.12887824
      1.03500000	      0.08099568	      2.85870072	      1.76771577	      2.71311781	      0.96979788	      0.58683460	     23.18412165	     -4.23116602	      0.20182021	     78.13856172	      0.00000000	      0.00000000	     -3.14432772	     -9.73817224	     14.32643470	      6.48174510	     -3.43503765	     41.08787656	      0.00000000	      0.00000000	     10.43307132	     -8.53268761	    -17.79618484	     -6.62965323	     -3.47374807
      1.04000000	     -0.12207838	      2.69642914	      1.48907791	      2.72709324	      0.97268443	      0.58731090	     24.28469384	     -3.85134493	      0.48414704	     76.87129748	      0.00000000	      0.00000000	     -3.05398153	    -10.22093118	     13.00106912	      6.18948318	     -3.67987935	     39.90930093	      0.00000000	      0.00000000	     10.20498712	     -8.02202472	    -17.35155856	     -6.33230838	     -3.83554585
      1.04500000	     -0.28430088	      2.54276470	      1.22571224	      2.74114826	      0.97586975	      0.58773776	     25.23603130	     -3.51253844	      0.68699778	     75.42300918	      0.00000000	      0.00000000	     -3.00963803	    -10.72506399	     11.59585223	      5.92854249	     -3.88165618	     38.62548224	      0.00000000	      0.00000000	      9.78371389	     -7.51632630	    -16.95037870	     -6.02640936	     -4.22117859
      1.05000000	     -0.39664833	      2.38958812	      0.98930072	      2.75528049	      0.97933429	      0.58808597	     26.02223053	     -3.20758218	      0.80424338	     73.79760680	      0.00000000	      0.00000000	     -2.99523150	    -11.24015503	     10.11940047	      5.69160678	     -4.01933475	     37.26425222	      0.00000000	      0.00000000	      9.16226266	     -7.01635585	    -16.60454944	     -5.69829893	     -4.63570227
      1.05500000	     -0.46573374	      2.22914861	      0.78963939	      2.76949091	      0.98303970	      0.58834076	     26.64641195	     -2.92559828	      0.83531355	     71.99932604	      0.00000000	      0.00000000	     -2.99172918	    -11.76048195	      8.59803034	      5.46947036	     -4.08119560	     35.85489839	      0.00000000	      0.00000000	      8.32705995	     -6.53809863	    -16.30812040	     -5.33799794	     -5.08269564
      1.06000000	     -0.50653640	      2.05362698	      0.63163329	      2.78378218	      0.98693826	      0.58850528	     27.12278368	     -2.65206130	      0.78529951	     70.03102990	      0.00000000	      0.00000000	     -2.98370236	    -12.28450149	      7.06526214	      5.24996829	     -4.06754101	     34.42610657	      0.00000000	      0.00000000	      7.26766647	     -6.10307567	    -16.04538809	     -4.93838985	     -5.56258299
      1.06500000	     -0.53536073	      1.85518992	      0.51399132	      2.79815619	      0.99098039	      0.58859971	     27.46887102	     -2.37031198	      0.66433862	     67.89373403	      0.00000000	      0.00000000	     -2.96414331	    -12.80939850	      5.55258254	      5.01822631	     -3.99016265	     33.00432450	      0.00000000	      0.00000000	      5.98557317	     -5.72769484	    -15.79831213	     -4.49473157	     -6.06952551
      1.07000000	     -0.56489942	      1.62615340	      0.43034591	      2.81261266	      0.99511975	      0.58865613	     27.69966529	     -2.06338483	      0.48585461	     65.58655104	      0.00000000	      0.00000000	     -2.93629923	    -13.32603070	      4.08385778	      4.75755791	     -3.86958183	     31.61276325	      0.00000000	      0.00000000	      4.49793656	     -5.41485335	    -15.55172686	     -4.00402583	     -6.58956620
      1.07500000	     -0.60221113	      1.35898635	      0.37209213	      2.82714905	      0.99931611	      0.58871088	     27.82461023	     -1.71525218	      0.26409159	     63.10661962	      0.00000000	      0.00000000	     -2.91290150	    -13.81835013	      2.67392537	      4.45049447	     -3.73151102	     30.27108294	      0.00000000	      0.00000000	      2.83615730	     -5.15028193	    -15.29597405	     -3.46385225	     -7.10237141
      1.08000000	     -0.64897354	      1.04665298	      0.33125866	      2.84176088	      1.00353631	      0.58879615	     27.84719281	     -1.31190304	      0.01214040	     60.44944649	      0.00000000	      0.00000000	     -2.91318542	    -14.26657930	      1.32961608	      4.08049179	     -3.60341476	     28.99511789	      0.00000000	      0.00000000	      1.04155792	     -4.90505628	    -15.02774061	     -2.87136548	     -7.58694640
      1.08500000	     -0.70268779	      0.68411414	      0.30176052	      2.85644273	      1.00775338	      0.58893398	     27.76629337	     -0.84328039	     -0.25845176	     57.61054818	      0.00000000	      0.00000000	     -2.95807243	    -14.65075851	      0.05081582	      3.63508883	     -3.51160937	     27.79583378	      0.00000000	      0.00000000	     -0.83957989	     -4.64310443	    -14.74979729	     -2.22398764	     -8.02885452
      1.09000000	     -0.75855018	      0.27095550	      0.27878188	      2.87119046	      1.01194351	      0.58913480	     27.57918869	     -0.30606253	     -0.53630378	     54.58881421	      0.00000000	      0.00000000	     -3.06443678	    -14.95198227	     -1.16847543	      3.11007006	     -3.47889122	     26.67795650	      0.00000000	      0.00000000	     -2.76046293	     -4.33040666	    -14.46888399	     -1.52237629	     -8.42472444
      1.09500000	     -0.81203280	     -0.18588403	      0.25734848	      2.88600429	      1.01608109	      0.58940068	     27.28585834	      0.29383805	     -0.80794951	     51.39074831	      0.00000000	      0.00000000	     -3.24006373	    -15.15118187	     -2.33781764	      2.51308110	     -3.52254485	     25.63969536	      0.00000000	      0.00000000	     -4.67802068	     -3.94266737	    -14.19156480	     -0.77445556	     -8.78117300
      1.10000000	     -0.86128191	     -0.67056099	      0.23133957	      2.90088899	      1.02013429	      0.58972990	     26.89286441	      0.94016919	     -1.05625572	     48.03362093	      0.00000000	      0.00000000	     -3.48106294	    -15.22750558	     -3.46679356	      1.86511996	     -3.65282030	     24.67422644	      0.00000000	      0.00000000	     -6.55762731	     -3.46996267	    -13.92017852	      0.00168389	     -9.10897718
      1.10500000	     -0.90837610	     -1.15897509	      0.19385064	      2.91584930	      1.02406436	      0.59011896	     26.41509561	      1.60723619	     -1.26101476	     44.54580742	      0.00000000	      0.00000000	     -3.77277453	    -15.15864289	     -4.56135135	      1.19878222	     -3.87199284	     23.77236973	      0.00000000	      0.00000000	     -8.37767145	     -2.91822649	    -13.65122490	      0.77794092	     -9.41662736
      1.11000000	     -0.95902992	     -1.62195604	      0.13892206	      2.93088262	      1.02782948	      0.59056101	     25.87482740	      2.26298031	     -1.40225178	     40.96435615	      0.00000000	      0.00000000	     -4.09381706	    -14.92386581	     -5.62137411	      0.55314068	     -4.17421307	     22.92560654	      0.00000000	      0.00000000	    -10.13170250	     -2.30779683	    -13.37677295	      1.51999704	     -9.70734727
      1.11500000	     -1.02065791	     -2.03023142	      0.06344679	      2.94597460	      1.03139042	      0.59104334	     25.29851272	      2.87373262	     -1.46530094	     37.33156404	      0.00000000	      0.00000000	     -4.42161530	    -14.50809136	     -6.64074573	     -0.03323692	     -4.54653140	     22.12890544	      0.00000000	      0.00000000	    -11.82601389	     -1.66964492	    -13.08798052	      2.19357661	     -9.98030772
      1.12000000	     -1.09967104	     -2.35950137	     -0.03206191	      2.96110044	      1.03471534	      0.59154695	     24.71279931	      3.40921322	     -1.44575592	     33.69230327	      0.00000000	      0.00000000	     -4.73726235	    -13.90371150	     -7.60965589	     -0.52861453	     -4.97090581	     21.38283516	      0.00000000	      0.00000000	    -13.47301385	     -1.04057913	    -12.77872343	      2.77081414	    -10.23371552
      1.12500000	     -1.19965658	     -2.59389481	     -0.14422449	      2.97623046	      1.03778240	      0.59204975	     24.14165369	      3.84619562	     -1.35223843	     30.09232187	      0.00000000	      0.00000000	     -5.02789121	    -13.10836496	     -8.51730009	     -0.91178305	     -5.42623537	     20.69419064	      0.00000000	      0.00000000	    -15.08341596	     -0.45877233	    -12.44730508	      3.23436106	    -10.46719814
      1.13000000	     -1.32118189	     -2.72707290	     -0.26854946	      2.99133713	      1.04058082	      0.59253220	     23.60512140	      4.17034342	     -1.20563238	     26.57659780	      0.00000000	      0.00000000	     -5.28588935	    -12.12023461	     -9.35362305	     -1.17280992	     -5.88974663	     20.07490663	      0.00000000	      0.00000000	    -16.66061286	      0.03972871	    -12.09591766	      3.57830779	    -10.68234366
      1.13500000	     -1.46246256	     -2.76152406	     -0.40128913	      3.00640120	      1.04311044	      0.59298245	     23.11870811	      4.37677468	     -1.03515631	     23.18704616	      0.00000000	      0.00000000	     -5.50652573	    -10.93422296	    -10.11029672	     -1.31195310	     -6.33822668	     19.53995114	      0.00000000	      0.00000000	    -18.19910005	      0.42346592	    -11.72913835	      3.80694025	    -10.88161468
      1.14000000	     -1.61992266	     -2.70697406	     -0.54067731	      3.02141491	      1.04538005	      0.59339806	     22.69255483	      4.46982817	     -0.87281751	     19.95981898	      0.00000000	      0.00000000	     -5.68687010	     -9.54206200	    -10.78163104	     -1.33787258	     -6.75006536	     19.10480532	      0.00000000	      0.00000000	    -19.68704148	      0.66722106	    -11.35273847	      3.93279791	    -11.06664719
      1.14500000	     -1.78871205	     -2.57831290	     -0.68718072	      3.03637968	      1.04740337	      0.59378444	     22.33107988	      4.46202763	     -0.74719305	     16.92311928	      0.00000000	      0.00000000	     -5.82708575	     -7.93890476	    -11.36507627	     -1.26545406	     -7.10766426	     18.78299801	      0.00000000	      0.00000000	    -21.11136815	      0.75352612	    -10.97305533	      3.97437420	    -11.23697345
      1.15000000	     -1.96354879	     -2.39321393	     -0.84275669	      3.05129883	      1.04919321	      0.59415192	     22.03397543	      4.37239765	     -0.67728903	     14.09641411	      0.00000000	      0.00000000	     -5.93246818	     -6.13636035	    -11.86059150	     -1.11345599	     -7.39874417	     18.58467614	      0.00000000	      0.00000000	    -22.46297087	      0.67496506	    -10.59673551	      3.95323671	    -11.38946026
      1.15500000	     -2.13913063	     -2.16990801	     -1.00960151	      3.06616935	      1.05075594	      0.59451414	     21.79771328	      4.22454278	     -0.66881533	     11.49138462	      0.00000000	      0.00000000	     -6.01377408	     -4.17600401	    -12.26971136	     -0.90259317	     -7.61649822	     18.51699726	      0.00000000	      0.00000000	    -23.73979445	      0.43698536	    -10.23130521	      3.89087090	    -11.51828715
      1.16000000	     -2.30954959	     -1.92534930	     -1.18896722	      3.08097810	      1.05208938	      0.59488764	     21.61653513	      4.04429171	     -0.71543339	      9.11444600	      0.00000000	      0.00000000	     -6.08391014	     -2.13347364	    -12.59530169	     -0.65412167	     -7.75949312	     18.58609875	      0.00000000	      0.00000000	    -24.94598046	      0.05893873	     -9.88638764	      3.80566050	    -11.61572370
      1.16500000	     -2.46834545	     -1.67341613	     -1.38034725	      3.09570503	      1.05318367	      0.59529119	     21.48415760	      3.85628433	     -0.80439543	      6.97023148	      0.00000000	      0.00000000	     -6.15112642	     -0.10747103	    -12.84085739	     -0.38804800	     -7.83130307	     18.79915537	      0.00000000	      0.00000000	    -26.08620180	     -0.42867819	     -9.57297646	      3.71019133	    -11.67419576
      1.17000000	     -2.61079537	     -1.42307589	     -1.58135255	      3.11033165	      1.05402366	      0.59574435	     21.39740205	      3.68003236	     -0.92298501	      5.06487179	      0.00000000	      0.00000000	     -6.21241747	      1.80131848	    -13.00835234	     -0.12056985	     -7.83964735	     19.16446691	      0.00000000	      0.00000000	    -27.15647267	     -0.98997406	     -9.29894249	      3.60955808	    -11.68914472
      1.17500000	     -2.73663776	     -1.17733562	     -1.78844153	      3.12484870	      1.05459247	      0.59626542	     21.35950740	      3.52720205	     -1.06287355	      3.40776230	      0.00000000	      0.00000000	     -6.25172925	      3.51005300	    -13.09647888	      0.13823866	     -7.79530231	     19.68928385	      0.00000000	      0.00000000	    -28.13492251	     -1.59025761	     -9.06411520	      3.50164629	    -11.66094900
      1.18000000	     -2.85004339	     -0.93387436	     -1.99799627	      3.13925749	      1.05487621	      0.59686815	     21.37961148	      3.40122342	     -1.22221261	      2.01116528	      0.00000000	      0.00000000	     -6.24420187	      4.96637210	    -13.10150028	      0.38516799	     -7.71083780	     20.37756290	      0.00000000	      0.00000000	    -28.97781877	     -2.20238612	     -8.86013202	      3.37946574	    -11.59451685
      1.18500000	     -2.95650053	     -0.68731060	     -2.20703695	      3.15356585	      1.05486794	      0.59755719	     21.46809151	      3.29883782	     -1.40628780	      0.88791668	      0.00000000	      0.00000000	     -6.16416682	      6.15591805	    -13.02033032	      0.62270438	     -7.59905379	     21.22931948	      0.00000000	      0.00000000	    -29.62574491	     -2.81153572	     -8.67544534	      3.23449432	    -11.49698341
      1.19000000	     -3.05894432	     -0.43213807	     -2.41342022	      3.16778383	      1.05456925	      0.59832526	     21.63066200	      3.21257994	     -1.62649701	      0.04825883	      0.00000000	      0.00000000	     -5.99349076	      7.10563285	    -12.85393843	      0.85654676	     -7.47142569	     22.24075044	      0.00000000	      0.00000000	    -30.01992366	     -3.41578666	     -8.50156176	      3.05966423	    -11.37533514
      1.19500000	     -3.15543356	     -0.16521895	     -2.61579875	      3.18192132	      1.05399006	      0.59915501	     21.86436336	      3.13345948	     -1.89632806	     -0.50303941	      0.00000000	      0.00000000	     -5.72748962	      7.87757035	    -12.60937580	      1.09247588	     -7.33732806	     23.40384317	      0.00000000	      0.00000000	    -30.12228977	     -4.02085095	     -8.33700669	      2.85120530	    -11.23557002
      1.20000000	     -3.23929799	      0.11284468	     -2.81364711	      3.19598721	      1.05314789	      0.60002533	     22.15679890	      3.05345759	     -2.22395756	     -0.76887565	      0.00000000	      0.00000000	     -5.37704290	      8.54909187	    -12.29945954	      1.33310127	     -7.20501038	     24.70566523	      0.00000000	      0.00000000	    -29.93079084	     -4.63055218	     -8.18778434	      2.60947124	    -11.08348706
      1.20500000	     -3.30118811	      0.39765173	     -3.00755244	      3.20998923	      1.05206660	      0.60091868	     22.48807840	      2.96753954	     -2.60419630	     -0.76140566	      0.00000000	      0.00000000	     -4.96626564	      9.18536381	    -11.94050724	      1.57539649	     -7.08466493	     26.12829410	      0.00000000	      0.00000000	    -29.48374626	     -5.23827926	     -8.06488200	      2.33909447	    -10.92555047
      1.21000000	     -3.33192307	      0.68198063	     -3.19971053	      3.22393436	      1.05077346	      0.60182580	     22.83454134	      2.87489606	     -3.01411823	     -0.50234101	      0.00000000	      0.00000000	     -4.52511796	      9.81776210	    -11.54914192	      1.81015280	     -6.99196671	     27.65026317	      0.00000000	      0.00000000	    -28.85086155	     -5.82565599	     -7.98010347	      2.04855006	    -10.76800907
      1.21500000	     -3.32522170	      0.95723236	     -3.39420697	      3.23782930	      1.04929350	      0.60274586	     23.17357115	      2.77915273	     -3.41463671	     -0.02065729	      0.00000000	      0.00000000	     -4.07797306	     10.43834340	    -11.13890954	      2.02373486	     -6.94896185	     29.24988401	      0.00000000	      0.00000000	    -28.11348468	     -6.37065401	     -7.94173357	      1.74922189	    -10.61408757
      1.22000000	     -3.27921539	      1.21492331	     -3.59648164	      3.25168057	      1.04764330	      0.60368279	     23.48793723	      2.68734094	     -3.75743189	      0.65223373	      0.00000000	      0.00000000	     -3.63299905	     11.01013178	    -10.71788576	      2.20135982	     -6.98029594	     30.90929230	      0.00000000	      0.00000000	    -27.34262098	     -6.86029897	     -7.95194486	      1.45395387	    -10.46103448
      1.22500000	     -3.19572781	      1.44796819	     -3.81165967	      3.26549377	      1.04582809	      0.60464056	     23.76730791	      2.60789157	     -3.99495016	      1.48738911	      0.00000000	      0.00000000	     -3.17925487	     11.48464052	    -10.28876251	      2.33032489	     -7.10592031	     32.61687129	      0.00000000	      0.00000000	    -26.58539270	     -7.29920847	     -8.00752228	      1.17500143	    -10.29919256
      1.23000000	     -3.07747924	      1.65116143	     -4.04215303	      3.27927239	      1.04384434	      0.60561969	     24.00572838	      2.54875604	     -4.09042094	      2.46027749	      0.00000000	      0.00000000	     -2.69453181	     11.81620455	     -9.85163245	      2.40142786	     -7.33413491	     34.36688864	      0.00000000	      0.00000000	    -25.86462119	     -7.70859225	     -8.10372146	      0.92217512	    -10.11411701
      1.23500000	     -2.92486817	      1.82042054	     -4.28565983	      3.29301794	      1.04168639	      0.60661567	     24.19643396	      2.51677711	     -4.02512346	      3.54867644	      0.00000000	      0.00000000	     -2.16045367	     11.96767872	     -9.40782033	      2.40795060	     -7.65882873	     36.15735639	      0.00000000	      0.00000000	    -25.18663130	     -8.11776283	     -8.23891564	      0.70250812	     -9.89121837
      1.24000000	     -2.73438290	      1.95167575	     -4.53486804	      3.30673268	      1.03935308	      0.60761876	     24.32702861	      2.51802822	     -3.80066465	      4.72749870	      0.00000000	      0.00000000	     -1.57927034	     11.91001226	     -8.96256798	      2.34390099	     -8.06198858	     37.98732628	      0.00000000	      0.00000000	    -24.54954832	     -8.55435648	     -8.41699256	      0.52125021	     -9.62122627
      1.24500000	     -2.49943404	      2.04082248	     -4.77919647	      3.32042324	      1.03685122	      0.60861505	     24.37751330	      2.55783297	     -3.43544075	      5.96291237	      0.00000000	      0.00000000	     -0.98819777	     11.62205954	     -8.52540668	      2.20386543	     -8.51936943	     39.85410570	      0.00000000	      0.00000000	    -23.94911246	     -9.03802208	     -8.64625701	      0.38254916	     -9.30445114
      1.25000000	     -2.21284845	      2.08462848	     -5.00739673	      3.33410200	      1.03419473	      0.60958831	     24.32232885	      2.64010844	     -2.95824381	      7.20966371	      0.00000000	      0.00000000	     -0.46629049	     11.09412177	     -8.10813962	      1.98444405	     -9.00613350	     41.75158022	      0.00000000	      0.00000000	    -23.38272075	     -9.57921900	     -8.93601859	      0.28935207	     -8.95220026
      1.25500000	     -1.86988775	      2.08138065	     -5.20965000	      3.34778416	      1.03139966	      0.61052169	     24.13665579	      2.76686629	     -2.40401314	      8.41529078	      0.00000000	      0.00000000	     -0.12713099	     10.33296659	     -7.72087814	      1.68533237	     -9.50075766	     43.67128466	      0.00000000	      0.00000000	    -22.85164954	    -10.18248352	     -9.29269763	      0.24344007	     -8.58430015
      1.26000000	     -1.47083035	      2.03093333	     -5.37882383	      3.36148043	      1.02847622	      0.61139940	     23.80563573	      2.93834384	     -1.81301511	      9.53126352	      0.00000000	      0.00000000	     -0.09418033	      9.36294092	     -7.36728559	      1.30906586	     -9.98715158	     45.60621758	      0.00000000	      0.00000000	    -22.36030078	    -10.85112813	     -9.71688494	      0.24575273	     -8.22283514
      1.26500000	     -1.02222269	      1.93442744	     -5.51114234	      3.37518698	      1.02542210	      0.61220842	     23.33326765	      3.15361709	     -1.23025029	     10.52715995	      0.00000000	      0.00000000	     -0.46472921	      8.22050681	     -7.04087971	      0.85975768	    -10.45491501	     47.55529220	      0.00000000	      0.00000000	    -21.91260848	    -11.58909946	    -10.20257470	      0.29671365	     -7.88413893
      1.27000000	     -0.53658828	      1.79329402	     -5.60647039	      3.38887614	      1.02222185	      0.61293929	     22.74805352	      3.41182098	     -0.70253238	     11.40369654	      0.00000000	      0.00000000	     -1.27595552	      6.94551353	     -6.72364331	      0.34106739	    -10.89774146	     49.52586786	      0.00000000	      0.00000000	    -21.50755131	    -12.39846229	    -10.73880499	      0.39727864	     -7.57245335
      1.27500000	     -0.03121520	      1.60745188	     -5.66818540	      3.40249187	      1.01885360	      0.61358594	     22.10437828	      3.71379171	     -0.27361387	     12.20200788	      0.00000000	      0.00000000	     -2.48650947	      5.57508522	     -6.38686663	     -0.24604063	    -11.31078870	     51.53300430	      0.00000000	      0.00000000	    -21.13600196	    -13.27549706	    -11.31247407	      0.55085717	     -7.27814317
      1.28000000	      0.47359019	      1.37411155	     -5.70225786	      3.41595317	      1.01529988	      0.61414581	     21.47897791	      4.06279212	      0.02180869	     13.00615439	      0.00000000	      0.00000000	     -3.98004502	      4.14199859	     -5.99383930	     -0.90395507	    -11.68778065	     53.59565742	      0.00000000	      0.00000000	    -20.78056482	    -14.20959195	    -11.91089302	      0.76414405	     -6.98119262
      1.28500000	      0.95677266	      1.08885867	     -5.71534397	      3.42916604	      1.01155808	      0.61462039	     20.96160805	      4.46301127	      0.16464496	     13.93514106	      0.00000000	      0.00000000	     -5.58765078	      2.67439089	     -5.50421992	     -1.63567874	    -12.01820011	     55.73098087	      0.00000000	      0.00000000	    -20.41898220	    -15.18589266	    -12.52317213	      1.04498974	     -6.65826510
      1.29000000	      1.39915164	      0.74934210	     -5.71284302	      3.44204220	      1.00764705	      0.61501430	     20.64026919	      4.91589168	      0.15665004	     15.12316255	      0.00000000	      0.00000000	     -7.11926779	      1.19459287	     -4.87992127	     -2.43849953	    -12.28555160	     57.94784763	      0.00000000	      0.00000000	    -20.02994524	    -16.18835652	    -13.14014169	      1.39753976	     -6.29041606
      1.29500000	      1.78632826	      0.36042486	     -5.69857415	      3.45452068	      1.00360869	      0.61533287	     20.58300115	      5.41563958	      0.02256259	     16.69083821	      0.00000000	      0.00000000	     -8.39455294	     -0.28196102	     -4.09238769	     -3.29595851	    -12.46829148	     60.24049890	      0.00000000	      0.00000000	    -19.59903702	    -17.19945145	    -13.75364040	      1.81623755	     -5.86886546
      1.30000000	      2.11144955	     -0.06151910	     -5.67660166	      3.46658581	      0.99950435	      0.61557987	     20.82047719	      5.94616083	     -0.19070627	     18.71408666	      0.00000000	      0.00000000	     -9.26928195	     -1.74710871	     -3.12987525	     -4.17196376	    -12.54401782	     62.58431328	      0.00000000	      0.00000000	    -19.12254256	    -18.19759158	    -14.35627341	      2.28113420	     -5.39684513
      1.30500000	      2.37634901	     -0.48805840	     -5.65391152	      3.47827422	      0.99540568	      0.61575708	     21.33658791	      6.48168045	     -0.41832262	     21.20137644	      0.00000000	      0.00000000	     -9.65589546	     -3.19889965	     -2.00128029	     -5.01157487	    -12.49558266	     64.93696785	      0.00000000	      0.00000000	    -18.60739972	    -19.15710247	    -14.94157563	      2.75763208	     -4.88650543
      1.31000000	      2.58992529	     -0.88396250	     -5.64180927	      3.48966595	      0.99138099	      0.61586566	     22.07351568	      6.99210780	     -0.58784915	     24.09081563	      0.00000000	      0.00000000	     -9.53452505	     -4.63773277	     -0.73375522	     -5.75131336	    -12.31685550	     67.24704853	      0.00000000	      0.00000000	    -18.06736802	    -20.05279543	    -15.50420447	      3.20290398	     -4.35229461
      1.31500000	      2.76460816	     -1.21777405	     -5.65415160	      3.50086140	      0.98748050	      0.61590880	     22.95115085	      7.45215902	     -0.63644445	     27.27140108	      0.00000000	      0.00000000	     -8.95034522	     -6.06167339	      0.63516148	     -6.33797507	    -12.01612764	     69.46878628	      0.00000000	      0.00000000	    -17.51759690	    -20.86687166	    -16.04067580	      3.57837093	     -3.80476774
      1.32000000	      2.91294678	     -1.47367783	     -5.70182894	      3.51195309	      0.98372401	      0.61589447	     23.89313415	      7.85054961	     -0.53084147	     30.62081282	      0.00000000	      0.00000000	     -7.99735491	     -7.46589818	      2.06745594	     -6.74949705	    -11.61559664	     71.57825463	      0.00000000	      0.00000000	    -16.96975422	    -21.59533440	    -16.55097320	      3.86377659	     -3.24864912
      1.32500000	      3.04565784	     -1.65876040	     -5.78567423	      3.52300477	      0.98009417	      0.61583698	     24.84847754	      8.19435720	     -0.28222796	     34.04266540	      0.00000000	      0.00000000	     -6.79515066	     -8.84810951	      3.53261431	     -7.00789132	    -11.14666263	     73.58432614	      0.00000000	      0.00000000	    -16.42899901	    -22.25190628	    -17.03991396	      4.06615072	     -2.68557531
      1.33000000	      3.17125848	     -1.80192355	     -5.89267820	      3.53404704	      0.97653856	      0.61575625	     25.79914062	      8.50652103	      0.05250255	     37.48439929	      0.00000000	      0.00000000	     -5.46935262	    -10.21500077	      5.01055779	     -7.17713155	    -10.64373114	     75.52856212	      0.00000000	      0.00000000	    -15.89381388	    -22.86728857	    -17.51686447	      4.21899075	     -2.11802196
