# Supplementary material for: Biomechanics of running: A special reference to the comparisons of wearing boots and running shoes
Source: PLoS One. 2022 Jun 24;17(6):e0270496. doi: 10.1371/journal.pone.0270496 (PMC9231798; doi:10.1371/journal.pone.0270496)
Supplement: S1 File — The file contains experimental markers and force data (TRC and MOT), OpenSim model (OSIM), setup (XML), and output (STO) files for 17 participants, 2 conditions (boot\shoe), and 4 trials which are stored in separate folders. (ZIP) [file pone.0270496.s001.zip › DataSet/s02/boot/T3/results/s02_boot_T3_Kinematics_u.sto]

Speeds
version=1
nRows=267
nColumns=26
inDegrees=yes

Units are S.I. units (second, meters, Newtons, ...)
If the header above contains a line with 'inDegrees', this indicates whether rotational values are in degrees (yes) or radians (no).

endheader
time	pelvis_tilt	pelvis_list	pelvis_rotation	pelvis_tx	pelvis_ty	pelvis_tz	hip_flexion_r	hip_adduction_r	hip_rotation_r	knee_angle_r	knee_add_r	knee_rot_r	ankle_angle_r	subtalar_angle_r	hip_flexion_l	hip_adduction_l	hip_rotation_l	knee_angle_l	knee_add_l	knee_rot_l	ankle_angle_l	subtalar_angle_l	lumbar_extension	lumbar_bending	lumbar_rotation
      0.00000000	     -5.17824153	    -46.76792697	     51.99594144	      3.17997819	     -0.06781671	     -0.09623030	     28.47866304	     45.84366291	     18.26879683	    275.66352188	      0.00000000	      0.00000000	    102.34155379	     65.19715046	    -25.67147465	    -14.24064433	    -50.07965967	   -133.05170501	      0.00000000	      0.00000000	     51.55909999	    187.36801668	     19.01617494	     19.28783522	   -103.81356474
      0.00500000	     -4.63457771	    -46.76393204	     50.94760926	      3.17852956	     -0.07656443	     -0.09982951	     31.79456488	     44.24398386	     15.78465589	    280.27110042	      0.00000000	      0.00000000	     99.50670448	     65.09301946	    -25.49529085	    -13.70679348	    -48.11544262	   -126.83915311	      0.00000000	      0.00000000	     51.62942965	    172.75514734	     18.25116844	     20.01765046	   -100.40473628
      0.01000000	     -3.35342151	    -46.84420757	     48.22961327	      3.17399063	     -0.10183300	     -0.10964593	     41.21825260	     40.00953498	      8.89864784	    292.77296872	      0.00000000	      0.00000000	     92.19296745	     64.23647741	    -24.48267207	    -12.28828237	    -42.36853670	   -108.87091200	      0.00000000	      0.00000000	     52.43453525	    132.34682105	     16.27866674	     22.19039479	    -91.36876922
      0.01500000	     -2.22785537	    -47.21796396	     44.97453536	      3.16604274	     -0.14106789	     -0.12334786	     55.37511787	     34.57438533	     -1.02186089	    309.83204910	      0.00000000	      0.00000000	     83.39427395	     61.17858788	    -21.41488178	    -10.38414476	    -33.32784760	    -80.88108015	      0.00000000	      0.00000000	     55.40790138	     74.80925408	     13.96755244	     25.69299999	    -79.78510751
      0.02000000	     -2.21695597	    -48.06828539	     42.56496833	      3.15470951	     -0.19073415	     -0.13837566	     72.32987252	     29.62976117	    -12.38092287	    327.37383240	      0.00000000	      0.00000000	     76.54410024	     54.22283435	    -15.05679625	     -8.38100286	    -21.86692635	    -45.15976767	      0.00000000	      0.00000000	     61.98880460	     10.58575872	     12.35707930	     30.21641124	    -69.25547655
      0.02500000	     -3.70071139	    -49.42594446	     41.98509357	      3.14049151	     -0.24649461	     -0.15254770	     89.69336707	     26.45181194	    -23.66477867	    341.66129659	      0.00000000	      0.00000000	     74.18714115	     42.54066963	     -5.12888567	     -6.63065797	     -9.13491394	     -4.27014904	      0.00000000	      0.00000000	     72.75717491	    -50.83351772	     12.01158822	     35.24505776	    -62.32440573
      0.03000000	     -6.07011047	    -51.08115640	     43.32862860	      3.12414873	     -0.30322938	     -0.16411508	    104.80629934	     25.38329807	    -33.64409280	    349.98540510	      0.00000000	      0.00000000	     77.18100143	     27.10954748	      7.06329146	     -5.51861721	      3.64156595	     38.96443677	      0.00000000	      0.00000000	     86.90400639	   -101.91615643	     12.46947429	     40.10707950	    -59.66340877
      0.03500000	     -7.90276110	    -52.53393372	     45.78443825	      3.10659040	     -0.35568278	     -0.17176021	    115.27843284	     25.65164327	    -41.68929489	    351.09446856	      0.00000000	      0.00000000	     84.42918682	     10.56702224	     18.82142671	     -5.35108020	     15.35242820	     81.45230948	      0.00000000	      0.00000000	    102.22889422	   -137.29118471	     12.28225024	     43.99584805	    -60.32279607
      0.04000000	     -7.66917537	    -53.03474727	     48.03987870	      3.08898824	     -0.39990316	     -0.17462522	    119.75673684	     25.62130655	    -47.92187458	    345.41313728	      0.00000000	      0.00000000	     93.32901656	     -4.12495205	     27.02166657	     -6.11592533	     25.16259350	    120.07394703	      0.00000000	      0.00000000	    115.66192338	   -154.14212945	      9.74216470	     46.00841780	    -62.58291823
      0.04500000	     -4.46796222	    -51.73981797	     48.75166568	      3.07278862	     -0.43457660	     -0.17214304	    118.45827898	     23.35851331	    -52.88138216	    334.98316911	      0.00000000	      0.00000000	    101.06124456	    -15.22177038	     29.28965189	     -7.40415166	     32.49444452	    152.28963872	      0.00000000	      0.00000000	    124.01121612	   -152.62142231	      3.76266175	     45.27520427	    -64.77400279
      0.05000000	      1.69166189	    -47.90513038	     46.88908136	      3.05944297	     -0.46124883	     -0.16383611	    113.06413078	     17.21969510	    -56.98359303	    323.00961366	      0.00000000	      0.00000000	    106.05614851	    -22.84555942	     24.72892281	     -8.53820501	     36.87356954	    176.85108573	      0.00000000	      0.00000000	    124.54496682	   -135.79476848	     -5.72590864	     41.10355967	    -65.75862908
      0.05500000	     10.05627944	    -41.03589863	     41.99482598	      3.04995401	     -0.48339922	     -0.14955936	    106.05804904	      6.23216716	    -60.31207847	    313.07602192	      0.00000000	      0.00000000	    108.76610763	    -28.54254114	     13.97158308	     -8.69520028	     38.01078844	    194.06105069	      0.00000000	      0.00000000	    115.20640635	   -109.23614943	    -17.93147729	     33.05492398	    -65.19805084
      0.06000000	     19.45457709	    -30.98821720	     34.34317548	      3.04448709	     -0.50500614	     -0.13010564	     99.92293129	     -9.75317548	    -62.77739522	    308.24696453	      0.00000000	      0.00000000	    111.47301282	    -34.36074951	     -1.23862686	     -6.96215481	     36.10770604	    205.31589993	      0.00000000	      0.00000000	     94.47022544	    -80.40886185	    -31.55777599	     21.03019254	    -63.70953342
      0.06500000	     28.63745352	    -18.06279098	     24.86607013	      3.04230205	     -0.52918848	     -0.10746127	     96.49935094	    -30.03079676	    -64.26264461	    310.25496854	      0.00000000	      0.00000000	    117.18089522	    -41.97264185	    -18.65548441	     -2.50417146	     31.91034315	    212.23049322	      0.00000000	      0.00000000	     61.21072785	    -57.48779728	    -45.17746868	      5.45199105	    -62.69178632
      0.07000000	     36.60585370	     -3.09875976	     14.85931668	      3.04193817	     -0.55737529	     -0.08433292	     96.66990613	    -53.07139169	    -64.58524954	    319.02113793	      0.00000000	      0.00000000	    127.90371196	    -51.98913192	    -36.14091864	      5.08848493	     26.48502260	    215.88857010	      0.00000000	      0.00000000	     15.33797307	    -47.58694233	    -57.62400224	    -12.53095966	    -63.67526406
      0.07500000	     42.78524993	     12.51803433	      5.65470308	      3.04132546	     -0.58931614	     -0.06336349	    100.51782235	    -76.66694890	    -63.40369541	    332.81739789	      0.00000000	      0.00000000	    143.33943841	    -63.72331493	    -51.96591169	     15.51130016	     21.10022725	    216.78708621	      0.00000000	      0.00000000	    -40.51055512	    -55.05357708	    -68.24477121	    -31.04158102	    -67.56477382
      0.08000000	     46.89809410	     27.07570806	     -1.63027713	      3.03775925	     -0.62379246	     -0.04659578	    107.89711228	    -98.30544077	    -60.18580123	    349.07551632	      0.00000000	      0.00000000	    160.92213075	    -75.67813133	    -64.50934833	     27.75202594	     17.14087877	    215.77552237	      0.00000000	      0.00000000	    -99.40951059	    -80.36583399	    -76.79970899	    -47.84868749	    -74.31457669
      0.08500000	     48.68129696	     38.99818704	     -6.28464654	      3.02802128	     -0.65944289	     -0.03526799	    118.96056806	   -115.79328253	    -54.35034084	    365.38298964	      0.00000000	      0.00000000	    177.14772538	    -86.51926228	    -71.61747471	     40.34922068	     15.58272679	    215.46903796	      0.00000000	      0.00000000	   -150.59176230	   -119.70859715	    -83.14665277	    -61.01678999	    -83.17564815
      0.09000000	     47.81387933	     47.31157541	     -8.10717545	      3.00885071	     -0.69519574	     -0.02980472	    134.16755656	   -127.87651614	    -45.68946057	    380.18456149	      0.00000000	      0.00000000	    189.16814320	    -95.90016261	    -70.39736514	     51.71757620	     16.11170744	    220.94862270	      0.00000000	      0.00000000	   -182.29754832	   -165.53524906	    -87.11532688	    -69.45412466	    -93.21049736
      0.09500000	     44.20898781	     51.86063904	     -7.38841504	      2.97772504	     -0.73019646	     -0.02997660	    153.78205353	   -134.50421617	    -34.71482256	    393.02351704	      0.00000000	      0.00000000	    195.70795844	   -104.59208452	    -58.03234192	     60.48721180	     16.87002121	    238.74579613	      0.00000000	      0.00000000	   -185.62426077	   -208.74424862	    -88.73249570	    -73.05385009	   -103.64283807
      0.10000000	     38.45590795	     53.25041174	     -4.84500965	      2.93380421	     -0.76331446	     -0.03518055	    177.24465888	   -136.60915869	    -22.34396956	    404.27607938	      0.00000000	      0.00000000	    197.10567042	   -113.81813147	    -33.47272068	     65.88737969	     15.52545263	    274.08252607	      0.00000000	      0.00000000	   -157.67980373	   -242.10575397	    -88.61916637	    -72.46975667	   -113.86118709
      0.10500000	     32.09695728	     52.52349147	     -1.48265994	      2.87872574	     -0.79243137	     -0.04468425	    202.70892546	   -135.45548937	     -9.16668218	    414.37429674	      0.00000000	      0.00000000	    194.80289874	   -124.25761906	      0.94674800	     67.95648971	     10.90942655	    327.78307978	      0.00000000	      0.00000000	   -102.58723279	   -262.66993201	    -88.30771498	    -68.65753710	   -123.26061706
      0.11000000	     27.47078339	     50.59251424	      1.71904411	      2.81677622	     -0.81409381	     -0.05758551	    227.02581757	   -131.77637395	      4.85200875	    422.91734569	      0.00000000	      0.00000000	    190.53444671	   -135.38780441	     39.18501855	     67.29368490	      3.87096559	    394.84980807	      0.00000000	      0.00000000	    -29.74752613	   -271.20845465	    -90.14579585	    -62.31425900	   -131.15104097
      0.11500000	     26.93209426	     47.82737640	      4.15030835	      2.75418343	     -0.82426132	     -0.07229187	    246.61617603	   -125.35971811	     20.05318388	    428.48691329	      0.00000000	      0.00000000	    185.60130008	   -145.49353075	     73.00128414	     64.62103153	     -3.09702882	    465.40529960	      0.00000000	      0.00000000	     49.33198144	   -269.93750779	    -96.44843250	    -53.67016165	   -136.84898232
      0.12000000	     31.67259427	     44.22655934	      5.68739789	      2.69769782	     -0.82003572	     -0.08587340	    259.10297374	   -115.55445263	     36.68212240	    429.46802057	      0.00000000	      0.00000000	    180.72572703	   -152.23082588	     94.64985708	     60.65948634	     -6.98845009	    527.24633245	      0.00000000	      0.00000000	    123.86840523	   -260.94552208	   -108.16374666	    -42.95910629	   -139.99680932
      0.12500000	     40.83328431	     39.87671554	      6.65701044	      2.65303081	     -0.80113721	     -0.09429679	    264.62467444	   -102.14972263	     54.62032519	    425.03813165	      0.00000000	      0.00000000	    176.40900613	   -153.39056668	     99.47374940	     56.21452853	     -5.50021839	    569.04015750	      0.00000000	      0.00000000	    185.82805312	   -245.50580041	   -123.91126530	    -31.02755822	   -140.89792497
      0.13000000	     51.44052219	     35.07349298	      7.83869940	      2.62393355	     -0.76998635	     -0.09418754	    265.90988872	    -85.77228478	     73.10245667	    415.34840557	      0.00000000	      0.00000000	    173.19174689	   -147.43867281	     87.28878056	     52.05279104	      2.19482128	    583.17554616	      0.00000000	      0.00000000	    231.08890687	   -223.61588019	   -139.93461360	    -19.29169441	   -140.50371274
      0.13500000	     59.18942737	     30.05333224	     10.32754046	      2.61215795	     -0.73037729	     -0.08515666	    267.24831047	    -67.70039164	     90.62357663	    400.97783012	      0.00000000	      0.00000000	    171.44891756	   -133.61844966	     62.07189251	     48.55412142	     15.22602653	    567.19713089	      0.00000000	      0.00000000	    259.44870656	   -194.26969804	   -150.94349492	     -9.07150871	   -139.97791681
      0.14000000	     59.83524889	     24.78052477	     14.92768013	      2.61774737	     -0.68554048	     -0.07059746	    272.99414722	    -49.48911283	    105.46643846	    382.40805012	      0.00000000	      0.00000000	    170.95235912	   -111.91029083	     30.15638210	     45.41210702	     31.08311462	    523.46717189	      0.00000000	      0.00000000	    273.61719184	   -156.77087910	   -151.68670220	     -0.98236423	   -140.08016105
      0.14500000	     50.82486001	     19.08141907	     21.23564675	      2.63923124	     -0.63656890	     -0.05597969	    286.03272884	    -32.65370470	    116.70781906	    359.91346112	      0.00000000	      0.00000000	    170.71958009	    -83.35545014	     -2.31098320	     41.62320693	     45.88636619	    457.71191731	      0.00000000	      0.00000000	    277.65946489	   -112.26361907	   -138.92625650	      5.11732457	   -140.66166689
      0.15000000	     32.59139971	     12.96313644	     27.15747861	      2.67368135	     -0.58207119	     -0.04589459	    306.54305483	    -18.35770536	    124.91410857	    333.74361424	      0.00000000	      0.00000000	    169.32918606	    -50.65674860	    -31.55845840	     35.83288068	     55.17268510	    377.46505464	      0.00000000	      0.00000000	    275.37167939	    -64.47755913	   -113.07441405	      9.74520935	   -140.54947051
      0.15500000	      8.82012174	      6.67870687	     29.49514176	      2.71659557	     -0.51946834	     -0.04185123	    331.60012970	     -6.93772976	    131.89188891	    304.37506398	      0.00000000	      0.00000000	    165.47386043	    -18.21828110	    -56.97242133	     26.78971475	     55.28279101	    291.05119456	      0.00000000	      0.00000000	    269.23191658	    -19.14502046	    -78.56658746	     13.54179086	   -138.00799136
      0.16000000	    -14.68205691	      0.39750947	     25.44287783	      2.76203822	     -0.44733030	     -0.04197959	    356.03133215	      2.52746282	    139.59200501	    272.66356209	      0.00000000	      0.00000000	    158.57203779	      9.06662011	    -80.19772558	     13.65157829	     44.85018044	    206.96257966	      0.00000000	      0.00000000	    260.43390456	     17.98404417	    -42.51447943	     17.40231832	   -131.67099786
      0.16500000	    -32.07725116	     -6.09021401	     14.13498495	      2.80378134	     -0.36709351	     -0.04273873	    374.17734945	     11.96341584	    148.79779578	    239.73442972	      0.00000000	      0.00000000	    149.24344687	     27.87419149	   -103.42788939	     -3.73400297	     25.61626434	    132.95586908	      0.00000000	      0.00000000	    249.73463514	     43.82180388	    -12.22677336	     22.57490348	   -121.46458893
      0.17000000	    -39.51474458	    -13.23258277	     -2.68914292	      2.83724351	     -0.28287594	     -0.04150212	    381.69595146	     23.21372723	    158.36575649	    206.63581337	      0.00000000	      0.00000000	    139.16074316	     37.85183279	   -128.08011751	    -24.50838254	      1.98496233	     74.60452975	      0.00000000	      0.00000000	    238.15220466	     59.50137190	      7.16349420	     30.30006750	   -108.89964237
      0.17500000	    -36.23295115	    -21.29241226	    -21.31364063	      2.86102629	     -0.19979898	     -0.03808882	    376.80797133	     36.90607493	    165.57826026	    174.03214807	      0.00000000	      0.00000000	    130.10701359	     41.15700958	   -154.33055645	    -46.76111426	    -20.61363822	     33.89330427	      0.00000000	      0.00000000	    226.84119742	     69.27059836	     14.06515381	     41.17522448	    -96.46886649
      0.18000000	    -24.51716545	    -30.03715110	    -37.58273775	      2.87705824	     -0.12218979	     -0.03427342	    360.76383377	     52.09796328	    167.49113927	    142.15515812	      0.00000000	      0.00000000	    122.98491695	     40.74895931	   -181.25590088	    -67.97683150	    -37.67830021	      8.75100802	      0.00000000	      0.00000000	    216.46449627	     77.70749848	     10.56919350	     54.71468004	    -86.50490117
      0.18500000	     -8.76226846	    -38.76512041	    -48.48260355	      2.88925798	     -0.05265164	     -0.03195682	    337.47398173	     66.83999185	    162.42098995	    110.98181811	      0.00000000	      0.00000000	    117.59952447	     39.02223400	   -207.14043461	    -85.82688656	    -46.99267249	     -5.98700204	      0.00000000	      0.00000000	    206.81931549	     87.82240153	      1.55318570	     69.37723963	    -80.15317665
      0.19000000	      5.94768676	    -46.64177155	    -53.03852186	      2.90152049	      0.00795573	     -0.03140607	    312.37501168	     79.21159193	    150.63880772	     80.45155124	      0.00000000	      0.00000000	    113.02002572	     37.23358408	   -229.79705087	    -98.99225563	    -49.08710474	    -16.55087616	      0.00000000	      0.00000000	    196.85666329	    100.71040748	     -6.93112277	     83.08000224	    -77.07451850
      0.19500000	     15.35788347	    -53.09333985	    -52.24077527	      2.91624613	      0.06035531	     -0.03084752	    290.73604644	     88.14314989	    133.97106899	     50.51160080	      0.00000000	      0.00000000	    107.91149966	     35.15617242	   -247.13862395	   -107.54435631	    -46.76521743	    -28.23911376	      0.00000000	      0.00000000	    184.71827745	    115.48460971	     -9.61186410	     93.99617944	    -76.13467680
      0.20000000	     17.25055995	    -57.96604259	    -48.19558690	      2.93418466	      0.10694171	     -0.02767353	    275.87227736	     93.58177679	    114.78562436	     20.94649471	      0.00000000	      0.00000000	    100.93434766	     31.02152465	   -258.07165522	   -112.58177108	    -43.73035996	    -44.35979586	      0.00000000	      0.00000000	    167.96997679	    129.43267436	     -3.68301642	    101.21167558	    -76.48818873
      0.20500000	     11.92382880	    -61.38569672	    -43.06685250	      2.95533028	      0.15159945	     -0.02018848	    268.03053761	     96.11332964	     95.13216195	     -8.78493674	      0.00000000	      0.00000000	     91.45954680	     22.34118891	   -263.22081678	   -115.41836202	    -42.91049931	    -66.16228434	      0.00000000	      0.00000000	    144.47464593	    139.39774759	     10.50370504	    104.85055577	    -78.04248290
      0.21000000	      1.76975121	    -63.51762124	    -38.35258136	      2.97976068	      0.19869398	     -0.00867171	    264.57045931	     96.46572183	     76.40183742	    -39.44365105	      0.00000000	      0.00000000	     80.02753310	      7.31033478	   -264.87410966	   -116.91745457	    -45.40550322	    -93.29526762	      0.00000000	      0.00000000	    113.28823656	    143.55361335	     29.98905324	    105.72351003	    -81.05316123
      0.21500000	     -9.80309584	    -64.45035375	    -34.67062979	      3.00751014	      0.25156516	      0.00465445	    261.35992823	     95.19275934	     59.31956000	    -71.64061452	      0.00000000	      0.00000000	     67.94271625	    -14.24673608	   -266.08337388	   -117.27098618	    -50.40919437	   -124.39041316	      0.00000000	      0.00000000	     74.72834742	    141.83160896	     50.55007124	    104.88712061	    -85.48927897
      0.22000000	    -19.59216818	    -64.21590716	    -31.94488433	      3.03781840	      0.31142232	      0.01657972	    254.58280406	     92.57114701	     44.05160629	   -105.47407913	      0.00000000	      0.00000000	     56.46809300	    -40.73342937	   -269.47800857	   -116.14277242	    -55.79400435	   -157.59195256	      0.00000000	      0.00000000	     30.14545955	    135.37414698	     68.15587292	    103.31240766	    -90.76705351
      0.22500000	    -25.48912073	    -62.84418086	    -29.80319137	      3.06892089	      0.37727345	      0.02430510	    242.02973164	     88.65945966	     30.42933954	   -140.44239208	      0.00000000	      0.00000000	     46.40884209	    -69.02212789	   -276.45174513	   -113.02428324	    -59.00096856	   -190.97556644	      0.00000000	      0.00000000	    -18.06198197	    126.22455066	     80.05593817	    101.64243464	    -95.90259708
      0.23000000	    -26.79573127	    -60.43305589	    -27.94510095	      3.09892483	      0.44675601	      0.02659181	    223.42285338	     83.49737438	     18.21249768	   -175.66223050	      0.00000000	      0.00000000	     38.09576549	    -94.99837305	   -286.98529098	   -107.70047455	    -58.02401770	   -222.82407547	      0.00000000	      0.00000000	    -66.98696274	    116.91239453	     85.28549493	    100.11373841	    -99.86750240
      0.23500000	    -24.04391304	    -57.26368992	    -26.25901017	      3.12713867	      0.51711945	      0.02409765	    199.94799090	     77.37702973	      7.19440204	   -210.22584626	      0.00000000	      0.00000000	     31.43109665	   -114.68447359	   -299.91768981	   -100.65027253	    -52.16522557	   -251.71162991	      0.00000000	      0.00000000	   -114.53216153	    109.54851922	     84.60413965	     98.73775171	   -101.98705367
      0.24000000	    -18.56256032	    -53.88227637	    -24.69060069	      3.15466869	      0.58571812	      0.01882852	    173.48967885	     71.00096072	     -2.84978029	   -243.49906974	      0.00000000	      0.00000000	     25.92773262	   -125.61270844	   -313.38618390	    -93.09739153	    -42.19311489	   -276.46201894	      0.00000000	      0.00000000	   -160.26876424	    105.18177081	     80.00489322	     97.59159311	   -102.19337450
      0.24500000	    -11.95878009	    -50.99464288	    -23.13362656	      3.18362070	      0.65004904	      0.01319389	    145.98184695	     65.35117419	    -12.12552290	   -275.19497816	      0.00000000	      0.00000000	     20.83123959	   -127.46624304	   -325.38889680	    -86.56480896	    -29.92336515	   -296.24500712	      0.00000000	      0.00000000	   -205.09171626	    103.81217296	     73.91903436	     96.92801034	   -100.91683419
      0.25000000	     -5.62450747	    -49.20584818	    -21.57462432	      3.21550444	      0.70776024	      0.00930841	    119.03468415	     61.38134898	    -20.57634835	   -305.22039404	      0.00000000	      0.00000000	     15.44676037	   -121.51908870	   -334.43929259	    -82.22181083	    -17.64344945	   -310.90217145	      0.00000000	      0.00000000	   -250.21878863	    104.66468618	     68.36697847	     97.05282121	    -98.65754679
      0.25500000	     -0.44663307	    -48.84300769	    -20.34913390	      3.25009264	      0.75680733	      0.00870820	     93.82538572	     59.81592800	    -27.70180335	   -333.50750731	      0.00000000	      0.00000000	      9.56419237	   -109.55712950	   -339.97673531	    -80.51771218	     -7.66481205	   -321.14110654	      0.00000000	      0.00000000	   -296.30063427	    106.50027932	     64.47225939	     98.17552955	    -95.56746552
      0.26000000	      3.16901724	    -49.99849576	    -20.13977428	      3.28535555	      0.79560098	      0.01217805	     71.16192217	     61.10935673	    -32.77816967	   -359.99498558	      0.00000000	      0.00000000	      3.56723565	    -93.24312616	   -342.21467123	    -81.28057961	     -1.90942787	   -328.23474204	      0.00000000	      0.00000000	   -342.94566106	    108.06114979	     62.52520777	    100.39442786	    -91.36870217
      0.26500000	      5.08783952	    -52.70480993	    -21.58957720	      3.31828761	      0.82306304	      0.01951758	     51.55952243	     65.42857621	    -35.42722632	   -384.72179307	      0.00000000	      0.00000000	     -1.92869320	    -74.05317846	   -341.61353626	    -84.08076623	     -1.43070836	   -333.37629354	      0.00000000	      0.00000000	   -388.60537504	    108.60622779	     62.35133941	    103.81805187	    -85.65991691
      0.27000000	      5.31079546	    -57.04732764	    -24.83216823	      3.34620957	      0.83874252	      0.02946017	     35.16365914	     72.60158770	    -36.06013448	   -407.93510794	      0.00000000	      0.00000000	     -6.57681485	    -53.26831368	   -338.52477367	    -88.54234954	     -6.09485076	   -337.18338859	      0.00000000	      0.00000000	   -430.76945951	    108.27271178	     63.61734850	    108.68411788	    -78.34440628
      0.27500000	      4.04115674	    -63.09801301	    -29.33504678	      3.36788847	      0.84305289	      0.04000884	     21.53640432	     82.09417419	    -35.76888209	   -430.13400141	      0.00000000	      0.00000000	    -10.55456593	    -31.83195467	   -333.28341194	    -94.41497527	    -14.77321998	   -339.62509135	      0.00000000	      0.00000000	   -466.55881820	    108.01483103	     65.89304413	    115.30947835	    -69.85635504
      0.28000000	      1.78101207	    -70.75601167	    -34.13154171	      3.38376459	      0.83736750	      0.04914557	      9.60493064	     93.10163350	    -35.74470903	   -451.99160366	      0.00000000	      0.00000000	    -14.45522093	    -10.33216889	   -326.42457343	   -101.47265224	    -26.00200102	   -340.21484713	      0.00000000	      0.00000000	   -493.60395518	    109.06313447	     68.59964166	    123.88038546	    -61.07663864
      0.28500000	     -0.85396628	    -79.62719864	    -38.21718203	      3.39533807	      0.82366168	      0.05553652	     -1.90474344	    104.70207848	    -36.70364145	   -474.13457776	      0.00000000	      0.00000000	    -18.93894819	     10.82117311	   -318.52402097	   -109.36303528	    -38.59117203	   -338.22665364	      0.00000000	      0.00000000	   -510.74558845	    112.13682704	     71.18433931	    134.20440059	    -53.03471617
      0.29000000	     -3.60268103	    -88.92023143	    -40.87265502	      3.40439125	      0.80379864	      0.05885540	    -13.66399356	    115.86959912	    -38.64897855	   -496.79830088	      0.00000000	      0.00000000	    -24.38249042	     31.27217120	   -309.65894320	   -117.40613437	    -51.78722889	   -332.86900006	      0.00000000	      0.00000000	   -518.20093853	    116.87435490	     73.58198770	    145.46841229	    -46.57821004
      0.29500000	     -6.85642165	    -97.33038027	    -41.79356042	      3.41249653	      0.77901124	      0.05968495	    -25.20212518	    125.29648049	    -40.95874742	   -519.48222589	      0.00000000	      0.00000000	    -30.71207294	     50.82447464	   -299.05955054	   -124.39495748	    -65.08007332	   -323.43337580	      0.00000000	      0.00000000	   -517.23158526	    121.85682150	     76.49023287	    156.05868164	    -42.20176785
      0.30000000	    -11.35834433	   -103.07628207	    -41.04595946	      3.42088415	      0.75003502	      0.05911506	    -35.21044248	    131.29347045	    -42.68852040	   -540.84703032	      0.00000000	      0.00000000	    -37.39104590	     69.68184033	   -285.52154040	   -128.59897663	    -77.89805394	   -309.47952464	      0.00000000	      0.00000000	   -509.48739212	    125.15951495	     80.97150392	    163.65631289	    -40.07687840
      0.30500000	    -17.42734240	   -104.29038893	    -38.98257739	      3.43035336	      0.71771080	      0.05811181	    -42.55977952	    132.09928375	    -42.94423578	   -559.01747481	      0.00000000	      0.00000000	    -43.45332864	     88.53421976	   -268.46964234	   -128.11658639	    -89.36084983	   -291.08730244	      0.00000000	      0.00000000	   -496.22949742	    124.94705499	     87.49676938	    165.80998305	    -40.06797904
      0.31000000	    -24.36445545	    -99.67954583	    -36.17747003	      3.44083072	      0.68338504	      0.05697216	    -47.20332237	    126.56615765	    -41.15846084	   -572.20291222	      0.00000000	      0.00000000	    -47.66971667	    108.27300121	   -248.76826634	   -121.49786453	    -98.29988469	   -268.98376118	      0.00000000	      0.00000000	   -477.82641031	    119.72056772	     95.18480290	    160.83012853	    -41.59806761
      0.31500000	    -30.65047686	    -89.07339130	    -33.27397664	      3.45099365	      0.64858255	      0.05527685	    -50.18323474	    114.73723620	    -37.25096010	   -579.30862477	      0.00000000	      0.00000000	    -48.95499451	    129.48721023	   -228.42451079	   -108.34427373	   -103.64869231	   -244.32347702	      0.00000000	      0.00000000	   -453.99369313	    108.38524274	    102.02249432	    148.50011865	    -43.63154161
      0.32000000	    -34.80614389	    -73.53705546	    -30.72875941	      3.45870549	      0.61415672	      0.05222486	    -52.80693341	     97.87729481	    -31.71153755	   -580.18119252	      0.00000000	      0.00000000	    -46.82655439	    152.14002892	   -209.38869512	    -89.56953812	   -104.96313135	   -218.21514391	      0.00000000	      0.00000000	   -424.88827791	     90.52979205	    105.97572118	    130.21934308	    -45.03253117
      0.32500000	    -36.15681292	    -55.05028300	    -28.63226911	      3.46199805	      0.57974676	      0.04693676	    -55.79812877	     78.02362177	    -25.55911767	   -575.41922305	      0.00000000	      0.00000000	    -41.60848749	    175.57213941	   -192.49168273	    -67.21943045	   -102.65682593	   -191.31322123	      0.00000000	      0.00000000	   -392.44323280	     66.79042108	    106.02120684	    108.59251017	    -45.04951545
      0.33000000	    -34.98773250	    -35.95222428	    -26.75589063	      3.45974237	      0.54405265	      0.03874220	    -59.03083052	     57.41056500	    -20.15444802	   -565.98104738	      0.00000000	      0.00000000	    -34.33295998	    198.62867416	   -177.23564412	    -43.95584582	    -97.77149885	   -163.70397719	      0.00000000	      0.00000000	   -360.79515629	     38.78462931	    102.38173228	     86.67644956	    -43.48320545
      0.33500000	    -32.21416944	    -18.34267487	    -24.80978560	      3.45176405	      0.50559027	      0.02767373	    -61.78307965	     38.00057021	    -16.87357662	   -552.80875684	      0.00000000	      0.00000000	    -26.54117218	    219.90639497	   -162.32374349	    -22.37831126	    -91.56362126	   -135.05038482	      0.00000000	      0.00000000	   -335.05102704	      8.53516965	     96.09924755	     67.12130247	    -40.46489820
      0.34000000	    -28.92420252	     -3.60712087	    -22.76095113	      3.43866329	      0.46331159	      0.01490941	    -63.15272109	     21.19172226	    -16.66618350	   -536.54152398	      0.00000000	      0.00000000	    -19.99440724	    238.32320301	   -146.40388305	     -4.38407538	    -85.26588637	   -104.77466662	      0.00000000	      0.00000000	   -318.80853605	    -22.18917912	     88.42669194	     51.50517302	    -36.12710490
      0.34500000	    -26.00854955	      7.80343600	    -20.98554375	      3.42147813	      0.41688223	      0.00259873	    -62.40217458	      7.68010845	    -19.68935242	   -517.35398789	      0.00000000	      0.00000000	    -16.07515066	    253.61771676	   -128.63474176	      9.24341250	    -79.84307808	    -72.19870351	      0.00000000	      0.00000000	   -311.66110064	    -52.19868842	     80.35406921	     40.10504881	    -30.41830127
      0.35000000	    -23.94437278	     16.29535450	    -20.10477114	      3.40125324	      0.36676915	     -0.00698288	    -59.17966956	     -2.56803332	    -25.30980256	   -495.01176525	      0.00000000	      0.00000000	    -15.12357668	    266.05337332	   -108.97059694	     18.87988061	    -75.39423381	    -36.78933631	      0.00000000	      0.00000000	   -307.91274583	    -80.61304145	     72.39334165	     32.10186648	    -23.15285385
      0.35500000	    -22.77089862	     22.80456863	    -20.58753162	      3.37869675	      0.31413796	     -0.01228491	    -53.59713005	    -10.18911284	    -32.47309655	   -469.19597514	      0.00000000	      0.00000000	    -16.34030228	    275.46499704	    -88.13043502	     25.69002902	    -70.65986830	      1.49202485	      0.00000000	      0.00000000	   -297.47097074	   -106.13141431	     64.66343902	     26.03215596	    -14.30504636
      0.36000000	    -22.26233607	     28.37206493	    -22.40455607	      3.35412892	      0.26038537	     -0.01270499	    -46.10802400	    -16.10255724	    -40.07148555	   -439.88859416	      0.00000000	      0.00000000	    -18.30886146	    280.62251918	    -67.19709558	     31.00431388	    -63.56948557	     42.02699637	      0.00000000	      0.00000000	   -269.33314138	   -126.61856127	     57.18991432	     20.29372515	     -4.35497603
      0.36500000	    -22.15159385	     33.81524618	    -24.99950333	      3.32778172	      0.20653999	     -0.00828350	    -37.25680231	    -21.13907499	    -47.12634404	   -407.46671710	      0.00000000	      0.00000000	    -19.63550488	    279.65782891	    -47.05886988	     35.78634600	    -52.77314971	     83.72051914	      0.00000000	      0.00000000	   -216.62341114	   -139.69417880	     50.12561243	     13.59952633	      5.71021826
      0.37000000	    -22.18405312	     39.56354598	    -27.60088362	      3.30023577	      0.15311158	      0.00060171	    -27.54468936	    -25.79317962	    -52.94653462	   -372.46817126	      0.00000000	      0.00000000	    -19.29646036	    271.24375185	    -28.18735439	     40.43967492	    -38.82030218	    125.22778791	      0.00000000	      0.00000000	   -140.59555284	   -144.00146572	     43.63766815	      5.31934481	     14.86239434
      0.37500000	    -22.00692790	     45.61727681	    -29.62906763	      3.27263689	      0.10045308	      0.01336173	    -17.50594571	    -30.13522229	    -57.28852967	   -335.35535121	      0.00000000	      0.00000000	    -16.56609302	    255.37500490	    -10.90793137	     44.91636316	    -23.91413868	    164.94513198	      0.00000000	      0.00000000	    -51.09400681	   -140.12036477	     37.61926671	     -4.39621527	     22.53858047
      0.38000000	    -21.12602319	     51.60721621	    -30.90343982	      3.24653622	      0.04904814	      0.02934151	     -7.79504189	    -33.85900367	    -60.33605872	   -296.50319395	      0.00000000	      0.00000000	    -10.86506758	    233.16202499	      4.31338462	     48.89306165	    -10.69650746	    201.07145711	      0.00000000	      0.00000000	     37.01767557	   -130.44257779	     31.61013568	    -14.79255601	     28.71642668
      0.38500000	    -19.04283514	     56.94705136	    -31.57878086	      3.22347795	     -0.00060071	      0.04795127	      0.88250661	    -36.44503792	    -62.41350821	   -256.33050648	      0.00000000	      0.00000000	     -2.00420728	    206.15687179	     16.99083665	     51.87310056	     -1.24216189	    232.10929698	      0.00000000	      0.00000000	    109.45160014	   -118.20706198	     25.01831268	    -24.88223189	     33.62396772
      0.39000000	    -15.45878191	     61.02165874	    -31.97292605	      3.20456485	     -0.04816026	      0.06851711	      7.93378687	    -37.37473886	    -63.57995085	   -215.41978148	      0.00000000	      0.00000000	      9.37006176	    175.90160644	     26.94288771	     53.29045793	      3.32526141	    257.45257579	      0.00000000	      0.00000000	    157.18794944	   -106.42168112	     17.42455768	    -33.75182897	     37.49889306
      0.39500000	    -10.41064961	     63.34877059	    -32.43306498	      3.19016910	     -0.09347086	      0.08991157	     13.03526703	    -36.33612133	    -63.43697739	   -174.53925819	      0.00000000	      0.00000000	     21.72490211	    143.99056896	     34.42071741	     52.70799189	      2.92624147	    277.48284006	      0.00000000	      0.00000000	    178.48169626	    -97.20399870	      8.77520265	    -40.67473162	     40.57304102
      0.40000000	     -4.27979255	     63.72657276	    -33.24245650	      3.17980332	     -0.13652373	      0.11039693	     16.22840658	    -33.41241645	    -61.29589428	   -134.54827757	      0.00000000	      0.00000000	     33.14702954	    112.42435160	     39.99287690	     50.07158807	     -1.48174294	    293.17059250	      0.00000000	      0.00000000	    178.01614411	    -91.55619322	     -0.60812724	    -45.17491187	     43.08540599
      0.40500000	      2.33876920	     62.36809560	    -34.55338430	      3.17218169	     -0.17751480	      0.12796136	     17.85553495	    -29.17378709	    -56.39698651	    -96.28021270	      0.00000000	      0.00000000	     42.10042150	     83.58206454	     44.33607938	     45.88827742	     -8.13655555	    305.54782727	      0.00000000	      0.00000000	    164.06868674	    -89.42351167	    -10.19849265	    -47.17794600	     45.18958357
      0.41000000	      8.84567684	     59.90887376	    -36.39437747	      3.16557898	     -0.21686763	      0.14099519	     18.32366738	    -24.52904246	    -47.90748933	    -60.50545550	      0.00000000	      0.00000000	     48.02714794	     59.46477734	     48.03399856	     41.16578296	    -15.02745233	    315.32229517	      0.00000000	      0.00000000	    145.05737685	    -89.93615359	    -19.50126767	    -47.12129767	     46.93564954
      0.41500000	     14.80579430	     57.20659340	    -38.74546845	      3.15837265	     -0.25517031	      0.14893566	     17.88370827	    -20.37024636	    -34.91973609	    -27.91124272	      0.00000000	      0.00000000	     51.47552590	     40.79331147	     51.46779448	     37.05560104	    -20.62340822	    322.78701814	      0.00000000	      0.00000000	    126.89392356	    -91.65178686	    -28.20976151	    -45.86291785	     48.44718464
      0.42000000	     20.02756317	     55.01111883	    -41.58359309	      3.14944286	     -0.29308210	      0.15253404	     16.58376286	    -17.23148677	    -16.80260125	      1.03707066	      0.00000000	      0.00000000	     53.71159921	     26.90252164	     54.83603430	     34.35145839	    -24.41803283	    328.09745834	      0.00000000	      0.00000000	    112.26787295	    -92.90448416	    -36.24637620	    -44.40298102	     50.11167081
      0.42500000	     24.58737739	     53.64970946	    -44.80803686	      3.13831901	     -0.33118790	      0.15346486	     14.33692725	    -15.14907990	      6.13567603	     26.30932764	      0.00000000	      0.00000000	     56.14262345	     16.58530735	     58.22316875	     33.10701361	    -26.93444140	    331.70587167	      0.00000000	      0.00000000	    101.80743378	    -92.56490435	    -43.74198094	    -43.49600505	     52.55756333
      0.43000000	     28.80963068	     52.86758702	    -48.06848923	      3.12525660	     -0.36968967	      0.15333398	     10.94460572	    -13.76945255	     32.22053494	     48.32999216	      0.00000000	      0.00000000	     60.01863965	      9.02289006	     61.59971772	     32.57449502	    -29.09668447	    334.46907457	      0.00000000	      0.00000000	     95.50576760	    -90.74013889	    -50.96068514	    -43.29162724	     56.33627039
      0.43500000	     33.13184009	     51.91528022	    -50.69431752	      3.11134099	     -0.40819403	      0.15276357	      6.10301332	    -12.57618766	     58.81430003	     67.68710934	      0.00000000	      0.00000000	     66.51539733	      3.99160925	     64.80360341	     31.48504582	    -31.41996843	    337.28721446	      0.00000000	      0.00000000	     93.23852443	    -88.63989148	    -58.11021360	    -43.23107334	     61.51119804
      0.44000000	     37.83781616	     49.83685134	    -51.90289579	      3.09839308	     -0.44604844	      0.15123052	     -0.41528771	    -11.04017332	     83.32521415	     84.84967899	      0.00000000	      0.00000000	     76.56926396	      1.33355131	     67.66006375	     28.50438109	    -33.70095422	    340.71998011	      0.00000000	      0.00000000	     94.84995265	    -87.76425238	    -65.09025121	    -42.28067453	     67.55912518
      0.44500000	     42.88091857	     45.80319457	    -51.14865655	      3.08843219	     -0.48288949	      0.14753521	     -8.52172814	     -8.65908284	    103.88767255	    100.15704155	      0.00000000	      0.00000000	     89.72335052	      0.05673237	     70.14573275	     22.64419566	    -35.30893842	    344.92096051	      0.00000000	      0.00000000	    100.19278823	    -89.05119021	    -71.47752018	    -39.31771779	     73.66771714
      0.45000000	     48.00298935	     39.34464401	    -48.31659762	      3.08291991	     -0.51867713	      0.14040428	    -17.88395597	     -4.96629619	    119.32093332	    113.84999103	      0.00000000	      0.00000000	    102.50218284	     -2.59315845	     72.37278491	     13.47886903	    -35.66735851	    349.79609956	      0.00000000	      0.00000000	    108.86329652	    -92.42375440	    -76.88644092	    -33.45666641	     79.12382695
      0.45500000	     52.97193149	     30.42041839	    -43.67703892	      3.08231182	     -0.55337141	      0.12905949	    -28.23428190	      0.46807708	    128.83555221	    125.96964362	      0.00000000	      0.00000000	    107.89484994	    -11.60626277	     74.48905380	      1.11886189	    -34.67049240	    355.23410546	      0.00000000	      0.00000000	    119.92756494	    -96.98187754	    -81.32108813	    -24.26574107	     83.53976337
      0.46000000	     57.65517505	     19.36233243	    -37.72622695	      3.08601438	     -0.58690563	      0.11364801	    -39.43833184	      8.00819093	    131.95028911	    136.41853937	      0.00000000	      0.00000000	     96.82830356	    -33.58548136	     76.70694425	    -13.96951425	    -32.86958807	    361.28756059	      0.00000000	      0.00000000	    132.07931626	   -101.62725582	    -85.12676349	    -11.88813564	     86.85209076
      0.46500000	     61.93971828	      6.78887964	    -31.02916843	      3.09237979	     -0.61950298	      0.09528512	    -51.18571972	     17.80795046	    128.65429533	    145.35603160	      0.00000000	      0.00000000	     61.28384767	    -74.66362601	     79.40601779	    -31.11390799	    -31.19545459	    368.17092606	      0.00000000	      0.00000000	    143.98763139	   -105.65582688	    -88.67473738	      2.93772229	     89.20012404
      0.47000000	     65.63563171	     -6.44469574	    -24.11520691	      3.09858002	     -0.65186132	      0.07571885	    -62.57968160	     29.55962231	    119.60792130	    153.63411041	      0.00000000	      0.00000000	     -1.75145595	   -137.32345065	     83.20867206	    -49.46071814	    -30.35549211	    376.14437036	      0.00000000	      0.00000000	    154.49120710	   -109.16784567	    -92.12947624	     18.95099383	     90.90689097
      0.47500000	     68.39427565	    -19.29151140	    -17.45814462	      3.10056384	     -0.68487769	      0.05687151	    -71.83461826	     42.29577357	    106.11443669	    163.05875906	      0.00000000	      0.00000000	    -86.74749997	   -217.25595455	     89.07368192	    -67.94661267	    -30.41267544	    385.47063508	      0.00000000	      0.00000000	    162.56034510	   -113.14612103	    -95.42118986	     34.55166479	     92.56797895
      0.48000000	     69.66169502	    -30.70014172	    -11.54883330	      3.09334427	     -0.71905764	      0.04048325	    -76.13721214	     54.51577507	     89.74819832	    176.61482369	      0.00000000	      0.00000000	   -178.64385818	   -302.14534136	     98.34519986	    -85.41600598	    -30.83568708	    396.42458176	      0.00000000	      0.00000000	    167.01433175	   -118.83687478	    -98.34682033	     48.18657359	     95.00757414
      0.48500000	     68.75994876	    -40.07239213	     -6.97798302	      3.07177125	     -0.75404337	      0.02808574	    -71.85707984	     64.84383538	     71.84434428	    198.58697357	      0.00000000	      0.00000000	   -256.37685950	   -374.45680243	    112.53829732	   -101.09175076	    -30.92661210	    409.26931884	      0.00000000	      0.00000000	    166.47303808	   -126.75243172	   -100.72668846	     58.96214002	     99.11019748
      0.49000000	     65.18958243	    -47.73780905	     -4.35474881	      3.03183699	     -0.78844214	      0.02122305	    -55.44686037	     72.86834107	     53.18076543	    233.95941634	      0.00000000	      0.00000000	   -300.46923819	   -418.00742444	    132.75104949	   -115.13591729	    -30.24074123	    424.19184403	      0.00000000	      0.00000000	    160.14448123	   -136.28447977	   -102.62355147	     67.13633165	    105.68193771
      0.49500000	     59.08655263	    -54.82989430	     -4.00279984	      2.97234026	     -0.81986909	      0.02130895	    -25.01906018	     79.28488740	     34.05659028	    286.66851833	      0.00000000	      0.00000000	   -301.10296850	   -424.45729829	    158.88164275	   -128.46269989	    -28.45800705	    441.04239001	      0.00000000	      0.00000000	    148.79968136	   -146.07285629	   -104.55280178	     73.88313368	    115.13932951
      0.50000000	     51.50950395	    -62.37799141	     -5.67819539	      2.89629079	     -0.84536416	      0.02878295	     18.14326788	     85.04031102	     14.85782949	    357.30612158	      0.00000000	      0.00000000	   -261.94083027	   -395.79606413	    189.12440684	   -141.48184550	    -24.69773871	    458.82461313	      0.00000000	      0.00000000	    134.75879793	   -154.45556206	   -107.42958178	     80.24292298	    126.99967870
      0.50500000	     44.25262811	    -70.31310176	     -8.62074446	      2.81110105	     -0.86228156	      0.04206143	     69.04863504	     90.31962499	     -3.10771401	    441.48418386	      0.00000000	      0.00000000	   -197.20644273	   -342.58643245	    220.18524529	   -152.77579584	    -17.14178156	    475.37691015	      0.00000000	      0.00000000	    120.92676651	   -159.88984132	   -112.16194078	     86.07528466	    139.76781200
      0.51000000	     39.25405201	    -77.31616251	    -11.93371728	      2.72708981	     -0.86909535	      0.05707230	    119.72351650	     94.39659898	    -17.29265714	    529.75583816	      0.00000000	      0.00000000	   -124.02148873	   -280.04530459	    248.17634197	   -159.12455460	     -3.73456517	    487.72916505	      0.00000000	      0.00000000	    109.69260600	   -161.52506078	   -119.20672822	     90.01907591	    151.54957007
      0.51500000	     37.91422705	    -81.74666465	    -14.99016690	      2.65491183	     -0.86549622	      0.06789046	    160.95093849	     96.43564793	    -24.88025674	    609.36205485	      0.00000000	      0.00000000	    -54.96174812	   -223.32606795	    269.75337740	   -157.19262850	     16.43820344	    493.06066160	      0.00000000	      0.00000000	    102.23208326	   -159.50648519	   -128.38935547	     90.66236256	    160.93739703
      0.52000000	     40.55109739	    -82.93117624	    -17.58657247	      2.60307300	     -0.85189735	      0.06850773	    184.59058792	     96.38674036	    -24.69538623	    667.35018323	      0.00000000	      0.00000000	      5.18844610	   -182.61141192	    283.11079958	   -145.69212165	     42.30892686	    489.71005882	      0.00000000	      0.00000000	     98.42894838	   -154.54789947	   -138.87605492	     88.00481561	    167.55081377
      0.52500000	     46.10564183	    -81.71584861	    -19.78690511	      2.57632097	     -0.82890677	      0.05512197	    185.82812105	     95.06724077	    -18.49869590	    693.85398339	      0.00000000	      0.00000000	     57.77863120	   -159.64610576	    288.62702178	   -126.38618728	     71.19521737	    477.67477840	      0.00000000	      0.00000000	     97.32523301	   -147.03347105	   -149.06319397	     83.88743775	    171.96780004
      0.53000000	     52.23507051	    -79.82291144	    -21.59084274	      2.57512378	     -0.79703946	      0.02789824	    164.50461282	     93.36203063	    -10.42081073	    684.24599236	      0.00000000	      0.00000000	    106.05341544	   -147.94546863	    288.93803196	   -103.27418293	     99.93800201	    458.37701212	      0.00000000	      0.00000000	     97.78037084	   -136.35369699	   -156.50578429	     80.92964049	    175.17024864
      0.53500000	     55.92371446	    -78.59702634	    -22.61719475	      2.59608656	     -0.75658701	     -0.00865530	    124.93733031	     91.29200350	     -4.99430056	    639.68957081	      0.00000000	      0.00000000	    151.80469913	   -136.91919001	    288.21966335	    -80.64510959	    126.06457416	    433.91045422	      0.00000000	      0.00000000	     99.06960640	   -120.91773853	   -158.28600926	     80.82223555	    177.84206079
      0.54000000	     54.54512209	    -78.10855180	    -21.96725574	      2.63303983	     -0.70765297	     -0.04690265	     74.31905885	     87.71664165	     -5.26311938	    566.43904661	      0.00000000	      0.00000000	    194.71783115	   -117.40668698	    290.74487880	    -61.23105121	    148.55489187	    406.23688537	      0.00000000	      0.00000000	    101.23256842	    -98.77082957	   -151.95636781	     83.20964880	    179.82498487
      0.54500000	     47.01134409	    -77.10633418	    -18.37941531	      2.67855618	     -0.65051690	     -0.07837908	     20.38405036	     80.84552379	    -11.88274374	    474.38573418	      0.00000000	      0.00000000	    233.43196764	    -85.58625963	    299.19751411	    -45.36777513	    167.91944698	    376.71955293	      0.00000000	      0.00000000	    105.02595709	    -68.53728243	   -136.68092705	     85.72692214	    179.96015224
      0.55000000	     34.49367412	    -73.65032682	    -10.70750183	      2.72547320	     -0.58615370	     -0.09620879	    -30.77751641	     69.17668044	    -23.20166860	    375.13549667	      0.00000000	      0.00000000	    266.50867184	    -43.89824979	    313.42753046	    -31.37294631	    185.38678157	    346.08008895	      0.00000000	      0.00000000	    111.44246450	    -30.38755321	   -114.01582839	     84.92036746	    176.50894105
      0.55500000	     20.27313791	    -65.92449826	      1.37259956	      2.76791038	     -0.51645288	     -0.09672477	    -75.97755651	     52.28351934	    -35.96672708	    279.87442690	      0.00000000	      0.00000000	    292.77661799	      0.54826301	    330.25915327	    -16.67593957	    201.51793907	    314.59521737	      0.00000000	      0.00000000	    120.87712401	     13.38745354	    -87.87518102	     77.40870783	    168.10215095
      0.56000000	      8.58958991	    -52.83304931	     16.77988639	      2.80176542	     -0.44406166	     -0.07992789	   -114.81750834	     31.04993122	    -46.33485466	    197.45666975	      0.00000000	      0.00000000	    311.55613834	     38.95012879	    344.63337735	      1.01363703	    215.21926019	    282.30839348	      0.00000000	      0.00000000	    132.28464788	     58.55542711	    -63.42671449	     60.84264334	    154.67930370
      0.56500000	      2.92925476	    -34.30793517	     33.09418344	      2.82499774	     -0.37208407	     -0.04901091	   -148.43323578	      7.32348471	    -51.03024317	    133.17607482	      0.00000000	      0.00000000	    322.91732997	     64.12541520	    351.71883639	     22.90230019	    224.04053958	    249.21688497	      0.00000000	      0.00000000	    143.00906756	     99.80601178	    -45.20794844	     34.61103830	    137.68358314
      0.57000000	      4.57252611	    -11.44844298	     47.41524365	      2.83767875	     -0.30366443	     -0.00940277	   -177.91265827	    -16.70346959	    -48.46466003	     88.40543665	      0.00000000	      0.00000000	    327.52748720	     73.16965582	    349.03115393	     48.66775965	    225.57220013	    215.49842453	      0.00000000	      0.00000000	    149.76181637	    131.90874834	    -35.35598965	      0.32187217	    119.35564311
      0.57500000	     12.04719523	     13.45941160	     57.47758710	      2.84175165	     -0.24132852	      0.03223682	   -203.23929319	    -38.96700653	    -39.35672582	     61.00426083	      0.00000000	      0.00000000	    326.04956314	     68.55927393	    337.52106623	     76.33182660	    218.84435285	    181.66665092	      0.00000000	      0.00000000	    150.33381107	    151.01336298	    -32.82118439	    -38.10722788	    101.77031272
      0.58000000	     21.71307844	     37.20287132	     62.33198119	      2.84063273	     -0.18613155	      0.06887079	   -223.22892215	    -57.73220494	    -26.43137002	     46.35840511	      0.00000000	      0.00000000	    318.67195804	     57.18851445	    321.05324063	    102.65813547	    204.86808119	    148.41986537	      0.00000000	      0.00000000	    144.79296189	    155.91463876	    -33.92664622	    -75.05805771	     86.33885486
      0.58500000	     29.16448427	     56.42410460	     62.33708046	      2.83836233	     -0.13722430	      0.09401514	   -236.23050539	    -71.79045920	    -13.32540963	     38.88065358	      0.00000000	      0.00000000	    305.07093792	     47.46452757	    304.68322162	    124.25457680	    186.20047428	    116.23631338	      0.00000000	      0.00000000	    135.09137125	    148.37251071	    -33.93593096	   -104.70210089	     73.89093154
      0.59000000	     30.69156349	     68.84580510	     58.63525037	      2.83808909	     -0.09258354	      0.10314495	   -240.89970442	    -80.82921111	     -3.18504537	     33.56696643	      0.00000000	      0.00000000	    284.75606509	     45.73755068	    292.87561241	    138.99908560	    165.83906425	     85.11014194	      0.00000000	      0.00000000	    123.44967544	    131.90351205	    -28.73636476	   -123.02686502	     64.89820023
      0.59500000	     24.34148899	     74.25751402	     52.55421979	      2.84098430	     -0.05028669	      0.09534117	   -236.89894738	    -85.65266742	      2.47428350	     26.96486502	      0.00000000	      0.00000000	    257.81419800	     53.99329455	    288.26738637	    146.87226838	    146.04355836	     54.65063184	      0.00000000	      0.00000000	    111.10762490	    110.06754213	    -16.03839419	   -129.38339062	     59.42658859
      0.60000000	     10.59551499	     74.47062500	     45.35529544	      2.84691886	     -0.00877341	      0.07406269	   -225.81697916	    -87.82815941	      4.06943785	     17.11541862	      0.00000000	      0.00000000	    225.67788305	     69.68432332	    290.84182707	    149.56712286	    127.78155204	     24.35177939	      0.00000000	      0.00000000	     98.38220074	     85.60065215	      3.92527725	   -126.52315275	     56.94168558
      0.60500000	     -7.63647794	     72.27986502	     38.18860167	      2.85624824	      0.03383907	      0.04626877	   -211.65888299	    -88.88839881	      3.36011838	      2.87311398	      0.00000000	      0.00000000	    191.10010945	     87.17486253	    297.76389372	    149.26108647	    110.90584701	     -6.24791326	      0.00000000	      0.00000000	     85.40616460	     60.47399767	     28.43315057	   -119.14151591	     56.50251271
      0.61000000	    -26.13146790	     70.24393408	     31.83211759	      2.87055391	      0.07979141	      0.02032164	   -199.77952954	    -89.68920914	      2.53537669	    -16.45811266	      0.00000000	      0.00000000	    157.15992286	    100.12953445	    304.42213836	    147.53617962	     94.59512656	    -37.54453810	      0.00000000	      0.00000000	     72.54264108	     36.19183222	     53.38376808	   -111.95757747	     57.44449881
      0.61500000	    -41.07615398	     69.86688140	     26.41588265	      2.89135179	      0.13072443	      0.00345177	   -194.66590524	    -90.30511902	      3.34799620	    -40.89130482	      0.00000000	      0.00000000	    126.11650291	    104.39128234	    306.34017273	    144.98576010	     77.88207872	    -69.79041917	      0.00000000	      0.00000000	     60.41936931	     13.92360607	     74.91117142	   -108.19901622	     59.81600513
      0.62000000	    -50.27243082	     71.23485531	     21.61742325	      2.91815928	      0.18701139	     -0.00049800	   -198.29253975	    -90.29821405	      6.36545196	    -69.53892443	      0.00000000	      0.00000000	     98.73160830	     99.97590261	    300.79830475	    141.33731345	     60.32959351	   -102.89484028	      0.00000000	      0.00000000	     50.02695676	     -5.51734328	     90.43160388	   -108.77350518	     64.03035949
      0.62500000	    -53.35001773	     73.15846322	     17.13524553	      2.94803311	      0.24802857	      0.00799761	   -209.99352512	    -89.01615133	     10.70826129	   -100.91252241	      0.00000000	      0.00000000	     73.99504526	     90.38234208	    287.37816439	    135.79027437	     42.46248307	   -136.31684975	      0.00000000	      0.00000000	     42.73031126	    -21.69095788	     98.86240268	   -112.33094223	     70.24001409
      0.63000000	    -51.34384161	     73.96248830	     12.88078591	      2.97701994	      0.31266177	      0.02516905	   -227.34918161	    -85.91811543	     14.68888595	   -133.45545146	      0.00000000	      0.00000000	     49.45295405	     79.76551902	    267.52726716	    127.55827653	     25.47137567	   -169.22727169	      0.00000000	      0.00000000	     39.74276453	    -34.42048145	    100.50080525	   -116.38256046	     78.14264555
      0.63500000	    -46.08780179	     72.64991858	      8.81402560	      3.00214380	      0.37947836	      0.04614425	   -247.22002759	    -81.06882746	     17.03404197	   -165.77142766	      0.00000000	      0.00000000	     22.36191525	     70.70955391	    243.63892216	    116.60524260	     10.41411772	   -200.90371247	      0.00000000	      0.00000000	     41.16303898	    -43.66129064	     96.81496030	   -119.00817830	     87.15679936
      0.64000000	    -39.62312076	     69.59676773	      4.80608242	      3.02255294	      0.44668846	      0.06678462	   -266.56281228	    -75.44497105	     17.73851889	   -196.57297037	      0.00000000	      0.00000000	     -9.05512399	     63.95668014	    218.12508668	    104.09027059	     -2.31351562	   -231.11737225	      0.00000000	      0.00000000	     45.27990446	    -49.59856599	     90.05225263	   -119.94579117	     96.51185623
      0.64500000	    -33.75275074	     66.17546885	      0.77479975	      3.03954148	      0.51194249	      0.08432836	   -282.97810507	    -70.55735516	     17.85792830	   -224.72937671	      0.00000000	      0.00000000	    -45.05137040	     59.16864227	    192.90067863	     91.99030854	    -12.80909131	   -260.14327596	      0.00000000	      0.00000000	     48.96872237	    -52.93740993	     82.74627281	   -120.23769244	    105.21796009
      0.65000000	    -29.84189598	     63.71860719	     -3.07231507	      3.05581653	      0.57216684	      0.09715710	   -294.94332415	    -67.63050174	     18.48372684	   -249.50389669	      0.00000000	      0.00000000	    -84.52486535	     55.67791499	    169.38171601	     82.13590856	    -21.15756316	   -288.34920245	      0.00000000	      0.00000000	     49.24332490	    -54.95749829	     77.31276919	   -120.98944115	    112.19707287
      0.65500000	    -28.68732775	     62.75425041	     -6.20939374	      3.07447625	      0.62421327	      0.10443751	   -301.92011267	    -67.05685226	     19.83471080	   -270.78645387	      0.00000000	      0.00000000	   -125.76245203	     52.99286559	    148.51700620	     75.41845439	    -27.21897149	   -315.83190029	      0.00000000	      0.00000000	     44.88755467	    -56.95633053	     75.59129202	   -122.47684485	    116.61784036
      0.66000000	    -30.21642972	     62.98171318	     -8.05611707	      3.09810035	      0.66644456	      0.10592651	   -304.58022023	    -68.47442739	     21.09367302	   -289.10385612	      0.00000000	      0.00000000	   -167.37298382	     51.06440773	    130.39835875	     71.66698973	    -30.85984229	   -342.48428797	      0.00000000	      0.00000000	     36.96264632	    -59.34978874	     78.16004963	   -124.18371962	    118.22709687
      0.66500000	    -33.28184992	     63.77248629	     -8.27053201	      3.12806920	      0.69990024	      0.10175930	   -304.82834972	    -71.26970513	     20.78866503	   -305.30392058	      0.00000000	      0.00000000	   -208.63695205	     50.33789243	    113.85983324	     70.17005486	    -32.24075016	   -368.33968518	      0.00000000	      0.00000000	     27.91836451	    -61.28959975	     83.87207449	   -125.43228069	    117.38046132
      0.67000000	    -36.01005245	     64.71269064	     -6.79641644	      3.16404690	      0.72781747	      0.09224306	   -305.16399381	    -75.07226072	     17.26465964	   -320.08863763	      0.00000000	      0.00000000	   -249.17334887	     51.70812193	     96.79625774	     70.38728662	    -31.82116010	   -393.78939483	      0.00000000	      0.00000000	     19.99701335	    -61.24266947	     90.23518200	   -125.97615474	    114.60074819
      0.67500000	    -36.55646476	     65.87312918	     -3.72666342	      3.20386323	      0.75401055	      0.07798722	   -307.68590161	    -79.94486523	      9.11213502	   -333.73117872	      0.00000000	      0.00000000	   -288.63615352	     56.40231124	     77.09080294	     72.30355417	    -30.19413822	   -419.48735326	      0.00000000	      0.00000000	     14.00931714	    -57.97908433	     94.47448383	   -126.22903881	    110.02061590
      0.68000000	    -33.75699905	     67.77809744	      0.73966914	      3.24421816	      0.78127427	      0.06040393	   -313.39501285	    -86.27252843	     -4.39870885	   -346.07982786	      0.00000000	      0.00000000	   -326.73211776	     65.63205235	     53.45376790	     76.24968678	    -28.04834680	   -446.07215011	      0.00000000	      0.00000000	      9.15791312	    -51.16802475	     94.60939485	   -127.15827418	    103.33305507
      0.68500000	    -27.49122823	     71.16108875	      6.14161703	      3.28209232	      0.81019354	      0.04203860	   -321.97775030	    -94.47365825	    -22.87715636	   -356.70063099	      0.00000000	      0.00000000	   -363.21485480	     79.97423565	     25.85216902	     82.43374954	    -26.28131795	   -473.90243933	      0.00000000	      0.00000000	      3.75622592	    -41.33243420	     90.18315091	   -129.94663710	     94.34611717
      0.69000000	    -18.76798153	     76.57822416	     11.62171756	      3.31593846	      0.83856224	      0.02611827	   -331.95753118	   -104.60695194	    -44.53120961	   -365.06713149	      0.00000000	      0.00000000	   -397.71140992	     98.75577023	     -4.40857633	     90.52188376	    -25.97771994	   -502.85410556	      0.00000000	      0.00000000	     -3.80616695	    -29.37615899	     82.47207610	   -135.48899900	     83.59028370
      0.69500000	     -9.45071277	     83.95215951	     16.10970431	      3.34570961	      0.86193452	      0.01535820	   -341.15191272	   -115.95705512	    -66.41323919	   -370.76208459	      0.00000000	      0.00000000	   -429.62388798	    119.84541825	    -34.92938735	     99.45713910	    -28.01967793	   -532.15949473	      0.00000000	      0.00000000	    -14.40665651	    -16.01495655	     73.98829868	   -143.83157578	     72.39003560
      0.70000000	     -1.66316670	     92.21303824	     18.81249715	      3.37180497	      0.87524977	      0.01083337	   -347.28397556	   -126.77355792	    -85.29990443	   -373.55937653	      0.00000000	      0.00000000	   -458.21897276	    140.06256511	    -62.77170537	    107.53562642	    -32.50852851	   -560.36641974	      0.00000000	      0.00000000	    -27.95117472	     -1.43550260	     67.46644439	   -153.75478604	     62.30634555
      0.70500000	      2.86139909	     99.34205272	     19.65006043	      3.39405671	      0.87466247	      0.01174612	   -348.52434115	   -134.43980405	    -98.73171690	   -373.30648776	      0.00000000	      0.00000000	   -482.70325976	    156.00972052	    -85.19868014	    112.75305850	    -38.49743591	   -585.56088023	      0.00000000	      0.00000000	    -43.36371560	     14.58426207	     64.89665479	   -162.81986570	     54.38363706
      0.71000000	      3.26210262	    103.01334961	     19.31364904	      3.41174383	      0.85882601	      0.01610251	   -343.88871178	   -136.24942964	   -105.67449627	   -369.74606023	      0.00000000	      0.00000000	   -502.12427880	    164.89108305	   -100.44357461	    113.44090043	    -44.31868655	   -605.87062379	      0.00000000	      0.00000000	    -58.75964416	     32.21974457	     66.99186344	   -168.10960159	     48.72312014
      0.71500000	     -0.21409257	    101.51978222	     18.93590367	      3.42440128	      0.82934328	      0.02162278	   -333.49999502	   -130.45532325	   -106.62770493	   -362.49064379	      0.00000000	      0.00000000	   -515.24672821	    165.03901257	   -108.27488623	    108.90679873	    -48.27615012	   -620.02017886	      0.00000000	      0.00000000	    -71.93634553	     51.36195291	     73.10858073	   -167.34463256	     44.53615460
      0.72000000	     -6.27659056	     94.35227389	     19.57660739	      3.43240343	      0.79024513	      0.02640133	   -318.61451475	   -116.88612086	   -103.20751359	   -351.20249124	      0.00000000	      0.00000000	   -520.66757489	    156.13159591	   -110.06392034	     99.59030938	    -49.26700454	   -627.61579433	      0.00000000	      0.00000000	    -81.09028313	     71.91476643	     81.51139628	   -159.65101538	     40.52847527
      0.72500000	    -12.96666662	     82.19178859	     21.77726566	      3.43678584	      0.74667790	      0.02926384	   -301.28758326	    -96.85914078	    -97.42355208	   -335.78991608	      0.00000000	      0.00000000	   -517.18175929	    139.11882496	   -108.27360960	     86.69550180	    -47.07918237	   -629.04110056	      0.00000000	      0.00000000	    -85.39299132	     94.22819872	     89.86871550	   -145.65597019	     35.50425097
      0.73000000	    -18.22023863	     66.57772307	     25.38122090	      3.43858108	      0.70340694	      0.02983808	   -283.71635639	    -72.73106708	    -91.08035346	   -316.36653285	      0.00000000	      0.00000000	   -504.21993322	    115.83906752	   -105.62959213	     71.73113572	    -42.36486315	   -625.12532641	      0.00000000	      0.00000000	    -85.15640405	    119.14155214	     95.84486048	   -127.16045991	     29.03602644
      0.73500000	    -20.47352260	     49.47422595	     29.64896875	      3.43825161	      0.66358372	      0.02848269	   -267.45766077	    -47.35054925	    -85.49802934	   -293.01087665	      0.00000000	      0.00000000	   -482.35236567	     88.41676241	   -104.28579203	     56.17434646	    -36.42955623	   -616.80758774	      0.00000000	      0.00000000	    -81.53838347	    147.53920568	     97.71816995	   -106.61235648	     21.72907627
      0.74000000	    -19.21416991	     32.71603338	     33.57288133	      3.43562693	      0.62788034	      0.02630800	   -252.81154719	    -23.33562166	    -81.30025630	   -265.67026769	      0.00000000	      0.00000000	   -453.77497439	     58.68766306	   -105.14235683	     41.14015470	    -30.91183878	   -604.85331585	      0.00000000	      0.00000000	    -75.85997935	    179.57099335	     94.98249937	    -86.39026257	     14.72603604
      0.74500000	    -15.25122231	     17.47328254	     36.28299543	      3.43026557	      0.59427829	      0.02506129	   -238.68374745	     -2.34397792	    -78.18263444	   -234.30611410	      0.00000000	      0.00000000	   -422.17886821	     27.93962338	   -107.53541079	     27.14010349	    -27.33366457	   -589.64082188	      0.00000000	      0.00000000	    -68.89109592	    213.88943966	     88.65626686	    -68.11709895	      8.87056646
      0.75000000	    -10.41649891	      4.14092257	     37.37569870	      3.42190928	      0.55893551	      0.02640519	   -223.06384245	     15.07155464	    -75.04186092	   -198.94589331	      0.00000000	      0.00000000	   -391.51152540	     -2.85290392	   -109.61863460	     14.25044473	    -26.64396558	   -571.20515503	      0.00000000	      0.00000000	    -60.69745826	    247.50175829	     80.93649929	    -52.47095552	      4.26244989
      0.75500000	     -6.75297831	     -7.27538024	     36.98520373	      3.41076710	      0.51791308	      0.03085904	   -203.92676078	     28.90717324	    -70.55282588	   -159.52292943	      0.00000000	      0.00000000	   -364.06292093	    -32.48238694	   -109.37453357	      2.60948679	    -28.97689767	   -549.61092793	      0.00000000	      0.00000000	    -51.18270921	    276.54578881	     74.26989690	    -39.54046069	      0.37585735
      0.76000000	     -5.65976970	    -16.74961642	     35.62233078	      3.39736131	      0.46880202	      0.03732156	   -180.13331881	     39.17064376	    -63.64898769	   -115.85797497	      0.00000000	      0.00000000	   -338.91008140	    -59.29773220	   -105.63640691	     -7.28966006	    -33.70105966	   -525.34932854	      0.00000000	      0.00000000	    -40.71206415	    297.60204837	     70.35616236	    -29.22083845	     -3.55648688
      0.76500000	     -7.46042675	    -24.14437194	     33.94690321	      3.38200331	      0.41143698	      0.04357352	   -151.91325590	     45.86561079	    -53.57645357	    -67.98692385	      0.00000000	      0.00000000	   -311.64310758	    -81.73542248	    -98.51169324	    -14.75661542	    -39.75279539	   -499.40098203	      0.00000000	      0.00000000	    -30.20338283	    308.87654422	     69.59169760	    -21.35411177	     -8.16560644
      0.77000000	    -11.49814430	    -29.33514591	     32.54655229	      3.36453310	      0.34764057	      0.04726436	   -120.77734898	     49.22644213	    -39.81892209	    -16.61065669	      0.00000000	      0.00000000	   -275.88385406	    -98.97217211	    -89.11762351	    -19.26706538	    -46.13369912	   -472.88343656	      0.00000000	      0.00000000	    -20.72008161	    310.78929807	     71.15539923	    -15.72918344	    -13.70220453
      0.77500000	    -16.58872146	    -32.37057709	     31.75207442	      3.34468505	      0.28039178	      0.04672028	    -88.95672180	     49.81629922	    -22.26233960	     36.67410205	      0.00000000	      0.00000000	   -226.32392135	   -110.80106946	    -78.90645093	    -20.75626644	    -52.25331271	   -446.48556912	      0.00000000	      0.00000000	    -13.00940351	    305.71904739	     73.61232118	    -12.03730261	    -19.96871845
      0.78000000	    -21.62190131	    -33.56495951	     31.58854995	      3.32269822	      0.21278582	      0.04128235	    -58.55641258	     48.41128428	     -1.65305642	     89.58918763	      0.00000000	      0.00000000	   -161.94618427	   -116.93951164	    -68.89967270	    -19.70316264	    -57.94533031	   -420.04264074	      0.00000000	      0.00000000	     -7.26789101	    296.91987369	     75.70859390	     -9.83195190	    -26.44316452
      0.78500000	    -25.99999703	    -33.46438058	     31.89073901	      3.29963589	      0.14719028	      0.03120050	    -30.85646114	     45.79448458	     20.04523230	    139.71387308	      0.00000000	      0.00000000	    -87.65103358	   -116.78883676	    -59.22861069	    -16.96704484	    -63.27686987	   -392.50929353	      0.00000000	      0.00000000	     -3.09359451	    287.00748684	     76.89209237	     -8.55460217	    -32.54214053
      0.79000000	    -29.61519855	    -32.76074137	     32.44955505	      3.27713237	      0.08499266	      0.01729903	     -6.23204043	     42.65774483	     40.04503169	    184.98201368	      0.00000000	      0.00000000	    -13.16751956	   -109.92975432	    -49.31959634	    -13.52276613	    -68.21597645	   -362.36316421	      0.00000000	      0.00000000	      0.41913069	    276.62011590	     77.21474125	     -7.54354588	    -37.86626460
      0.79500000	    -32.48590456	    -32.23518955	     33.09034522	      3.25660569	      0.02684174	      0.00066796	     15.45314156	     39.65102222	     55.77832832	    224.04988425	      0.00000000	      0.00000000	     50.54224042	    -96.68541803	    -38.55741864	    -10.27125015	    -72.20857332	   -328.30556409	      0.00000000	      0.00000000	      4.35624503	    263.99296452	     76.81167903	     -5.97911186	    -42.31273327
      0.80000000	    -34.44445107	    -32.64620937	     33.73362095	      3.23842510	     -0.02704101	     -0.01751726	     34.47228857	     37.37678835	     65.52622078	    256.60547046	      0.00000000	      0.00000000	     95.70570428	    -78.29339055	    -26.87870555	     -7.91165090	    -74.06790038	   -289.91706848	      0.00000000	      0.00000000	      9.51185252	    246.10744030	     75.47201335	     -2.95017945	    -46.04910225
      0.80500000	    -35.05416521	    -34.52058410	     34.44562365	      3.22164540	     -0.07664016	     -0.03613436	     51.00647564	     36.23224013	     68.23804296	    283.37652416	      0.00000000	      0.00000000	    120.50109727	    -56.74366953	    -14.94462232	     -6.83786174	    -72.49297225	   -247.84292807	      0.00000000	      0.00000000	     16.08082414	    220.87986538	     72.54858055	      2.27973292	    -49.35033381
      0.81000000	    -33.74347328	    -38.00691497	     35.39433696	      3.20446885	     -0.12202374	     -0.05433694	     65.01555249	     36.29514734	     63.44048342	    305.59603432	      0.00000000	      0.00000000	    128.58549951	    -34.39604207	     -3.89338096	     -7.13389414	    -66.69791131	   -203.45730070	      0.00000000	      0.00000000	     23.70252650	    188.55728942	     67.17885645	     10.01503670	    -52.35183604
      0.81500000	    -30.12965064	    -42.89033023	     36.73148689	      3.18515548	     -0.16338864	     -0.07170356	     76.32526528	     37.39480139	     51.72020248	    324.21712825	      0.00000000	      0.00000000	    126.11184341	    -13.52908410	      5.15426264	     -8.66700710	    -56.43866723	   -158.38724480	      0.00000000	      0.00000000	     31.68759925	    151.35651250	     58.74612753	     20.00356083	    -54.91254398
      0.82000000	    -24.32288222	    -48.66032972	     38.48420630	      3.16291607	     -0.20116940	     -0.08796365	     84.87989456	     39.21857671	     35.05450520	    339.47776293	      0.00000000	      0.00000000	    118.57746318	      3.98404122	     11.51849122	    -11.17117108	    -41.67850076	   -114.20034905	      0.00000000	      0.00000000	     39.18325117	    112.29027373	     47.31603725	     31.38012079	    -56.70617853
      0.82500000	    -16.89805913	    -54.55837179	     40.47031503	      3.13828255	     -0.23602335	     -0.10243524	     90.85217641	     41.30569868	     16.37821665	    351.08365788	      0.00000000	      0.00000000	    109.35563802	     16.85151527	     15.02239907	    -14.28948145	    -22.62262915	    -72.21718929	      0.00000000	      0.00000000	     45.36730063	     74.39910139	     33.66133855	     42.73212394	    -57.40336294
      0.83000000	     -8.59029200	    -59.68587573	     42.29727731	      3.11278385	     -0.26875663	     -0.11384809	     94.55248792	     43.02149068	     -1.35340542	    358.72943647	      0.00000000	      0.00000000	    100.00353400	     24.52520446	     15.80733728	    -17.61642587	     -0.12169122	    -33.32267414	      0.00000000	      0.00000000	     49.89776874	     40.56182000	     18.90282285	     52.42925213	    -56.82932965
      0.83500000	     -0.06458287	    -63.20215507	     43.52557447	      3.08827479	     -0.30029925	     -0.12087074	     96.37037237	     43.63275509	    -16.05038322	    362.51313353	      0.00000000	      0.00000000	     91.35862035	     27.34807994	     14.23037533	    -20.73410309	     24.15836500	      2.18374367	      0.00000000	      0.00000000	     53.45023587	     13.38915085	      4.16199073	     59.11491110	    -55.15110824
      0.84000000	      8.13630408	    -64.49633946	     43.87287689	      3.06639865	     -0.33162613	     -0.12285630	     96.80529204	     42.42022937	    -26.96527485	    363.09850385	      0.00000000	      0.00000000	     84.61782680	     26.45205371	     10.86057544	    -23.21640146	     48.03521850	     34.59125042	      0.00000000	      0.00000000	     57.86588802	     -5.22279886	     -9.60129088	     62.04914723	    -53.02433777
      0.84500000	     15.61858462	    -63.23723368	     43.25574876	      3.04835391	     -0.36357974	     -0.12015472	     96.45117576	     38.72446474	    -34.64705191	    361.72626137	      0.00000000	      0.00000000	     81.93545166	     23.34293439	      6.37168539	    -24.61515776	     69.34131332	     64.61087251	      0.00000000	      0.00000000	     65.56501156	    -14.87345282	    -21.67631289	     61.14269907	    -51.48798913
      0.85000000	     22.25654998	    -59.31748075	     41.66727793	      3.03477985	     -0.39658647	     -0.11380352	     95.81206512	     31.96790926	    -40.38829576	    359.99528403	      0.00000000	      0.00000000	     85.97393308	     19.49850164	      1.23909638	    -24.47184737	     86.37078076	     93.02731620	      0.00000000	      0.00000000	     78.10418564	    -17.25719741	    -31.77848980	     56.74965840	    -51.54551606
      0.85500000	     28.39832306	    -52.76545379	     39.02331262	      3.02558196	     -0.43014801	     -0.10480766	     94.94617447	     21.74348647	    -45.36086112	    359.27836425	      0.00000000	      0.00000000	     98.23589060	     16.22654590	     -4.66252202	    -22.40907808	     97.92514089	    120.20897676	      0.00000000	      0.00000000	     94.14681503	    -15.99145503	    -40.38264746	     49.34809783	    -53.57807547
      0.86000000	     34.88549008	    -43.69885943	     35.10906658	      3.01985179	     -0.46257798	     -0.09350401	     93.32784088	      7.92273327	    -50.02655037	    360.16853369	      0.00000000	      0.00000000	    117.42579418	     14.57412774	    -12.15385195	    -18.26458793	    103.03239668	    145.74376478	      0.00000000	      0.00000000	    107.98935336	    -15.74970228	    -48.81875831	     39.28785960	    -56.95773358
      0.86500000	     42.54967150	    -32.33618575	     29.71901361	      3.01614211	     -0.49186452	     -0.07959440	     90.39316218	     -9.31864458	    -54.28132421	    362.55793193	      0.00000000	      0.00000000	    139.68004054	     14.99539198	    -22.14933046	    -12.09495010	    100.97043881	    168.47605322	      0.00000000	      0.00000000	    110.14259336	    -21.37052881	    -58.56709061	     26.76086071	    -60.30572639
      0.87000000	     51.48766122	    -19.00530489	     22.89321629	      3.01298936	     -0.51721712	     -0.06285422	     86.38037144	    -29.54191785	    -57.88763762	    366.21252330	      0.00000000	      0.00000000	    160.66117678	     16.96380903	    -34.79019727	     -3.97524452	     91.81728350	    186.86104497	      0.00000000	      0.00000000	     90.22748314	    -37.40000832	    -70.15037120	     11.92145303	    -62.31970260
      0.87500000	     60.84326691	     -4.14146805	     15.02800690	      3.00919560	     -0.53980639	     -0.04384378	     82.57302240	    -52.06187297	    -60.57770015	    371.18613742	      0.00000000	      0.00000000	    177.59671172	     18.98116174	    -49.15575787	      6.19337805	     76.89756427	    199.39075325	      0.00000000	      0.00000000	     41.00989934	    -67.84786944	    -82.72994111	     -4.96369502	    -62.53036438
      0.88000000	     69.17280627	     11.59081924	      6.83026002	      3.00347726	     -0.56231501	     -0.02407328	     80.90246739	    -75.84541109	    -62.02147705	    377.81232062	      0.00000000	      0.00000000	    189.77237250	     19.00697474	    -63.49367131	     18.54407818	     58.60410466	    205.14907854	      0.00000000	      0.00000000	    -37.83257161	   -115.33761450	    -94.62483904	    -23.24307236	    -61.52689159
      0.88500000	     74.88410575	     27.10132169	     -0.79061000	      2.99365817	     -0.58787279	     -0.00563902	     83.53007882	    -99.38167325	    -61.95741568	    386.45755878	      0.00000000	      0.00000000	    197.52069581	     14.96911235	    -75.26597460	     32.77865780	     39.70771342	    204.81790009	      0.00000000	      0.00000000	   -137.56270259	   -179.15789702	   -104.05220632	    -41.59919308	    -60.66593907
      0.89000000	     76.57754187	     41.02854031	     -6.88986884	      2.97620169	     -0.61866212	      0.00926826	     92.50772507	   -120.92186638	    -60.29406446	    397.28645466	      0.00000000	      0.00000000	    201.01869572	      5.27566387	    -80.99099071	     47.91066029	     22.46654806	    202.03736363	      0.00000000	      0.00000000	   -241.05100446	   -253.39399344	   -109.70687098	    -58.29798554	    -61.55180205
      0.89500000	     73.47255146	     52.34034147	    -10.67918821	      2.94686616	     -0.65465538	      0.01856609	    109.18648481	   -139.13572381	    -57.06583885	    410.17024564	      0.00000000	      0.00000000	    200.22732590	    -10.53869212	    -76.58963436	     62.61069425	      7.96460585	    204.03816411	      0.00000000	      0.00000000	   -326.55049954	   -327.39034040	   -111.24964051	    -71.98585098	    -65.57076562
      0.90000000	     65.90890922	     60.75051975	    -11.69089192	      2.90240040	     -0.69326728	      0.02026794	    133.43551729	   -153.49799100	    -52.30117049	    424.64805268	      0.00000000	      0.00000000	    195.60402325	    -31.29829208	    -58.67240227	     75.74694000	     -3.75413891	    220.26786354	      0.00000000	      0.00000000	   -373.59655150	   -389.27103835	   -109.64727222	    -82.14393849	    -73.49951997
      0.90500000	     55.59574130	     66.47628528	     -9.95771053	      2.84228158	     -0.73016766	      0.01278227	    163.21306954	   -163.93292492	    -45.80760136	    439.84732546	      0.00000000	      0.00000000	    188.32197475	    -54.50186715	    -26.26423102	     86.49255629	    -12.81847096	    259.16598572	      0.00000000	      0.00000000	   -368.74331689	   -430.31889267	   -107.08798823	    -88.65220529	    -85.18403198
      0.91000000	     45.23758982	     69.63219879	     -6.10122721	      2.76945852	     -0.76082086	     -0.00423948	    194.97566762	   -170.07993282	    -37.04996102	    454.44549579	      0.00000000	      0.00000000	    179.80100501	    -77.56829800	     18.13888106	     94.02181550	    -18.82702747	    324.63395027	      0.00000000	      0.00000000	   -308.76737539	   -447.11031771	   -106.26363308	    -91.02589757	    -99.52126460
      0.91500000	     37.57330127	     69.88595195	     -1.08191879	      2.68982740	     -0.78188385	     -0.02890283	    224.78370166	   -170.87515310	    -25.37571724	    466.70355967	      0.00000000	      0.00000000	    171.18148819	    -98.88919488	     68.74398696	     97.38503259	    -20.85388048	    413.50801569	      0.00000000	      0.00000000	   -201.10515008	   -440.79019395	   -109.26618733	    -88.24548628	   -114.85479145
      0.92000000	     34.38868861	     66.73339955	      4.29864937	      2.61091074	     -0.79156556	     -0.05661368	    249.39550272	   -164.89004589	    -10.47781799	    474.55393955	      0.00000000	      0.00000000	    163.15135035	   -117.68047212	    117.50225770	     95.94728151	    -17.86532271	    514.72277171	      0.00000000	      0.00000000	    -62.66200382	   -415.20827339	   -116.77214603	    -79.49084900	   -129.53362039
      0.92500000	     36.02607370	     60.19490644	      9.69399192	      2.54040181	     -0.78888883	     -0.08073314	    266.87894718	   -151.32391814	      7.26983273	    475.89522403	      0.00000000	      0.00000000	    156.10097338	   -133.12562092	    155.60416717	     90.07005547	     -9.24843955	    610.89489459	      0.00000000	      0.00000000	     83.21430860	   -375.12214214	   -127.92054743	    -65.21685561	   -142.27898643
      0.93000000	     41.42924401	     51.37090765	     15.03713062	      2.48508667	     -0.77265721	     -0.09439706	    276.83965900	   -131.05986187	     26.80373897	    469.14416801	      0.00000000	      0.00000000	    150.26631652	   -143.92830118	    175.35719243	     81.38863229	      4.57081127	    682.58325567	      0.00000000	      0.00000000	    212.42885877	   -324.71446582	   -140.67299046	    -47.71861814	   -152.20147253
      0.93500000	     48.48919649	     42.38955788	     20.08107336	      2.45027235	     -0.74092973	     -0.09280988	    280.45093700	   -107.01252276	     46.72556236	    453.69162100	      0.00000000	      0.00000000	    145.60608482	   -148.61232534	    172.21166649	     72.31336220	     21.57889141	    714.02886364	      0.00000000	      0.00000000	    307.10681506	   -266.84886862	   -152.27100535	    -30.75116164	   -158.59841640
      0.94000000	     54.48005960	     35.63630052	     24.06415741	      2.43926618	     -0.69149346	     -0.07498403	    280.32230059	    -83.29052517	     65.93304773	    429.94232930	      0.00000000	      0.00000000	    141.60151172	   -146.15053912	    146.30955063	     64.87803803	     38.07750023	    697.95319488	      0.00000000	      0.00000000	    360.21654149	   -203.49592954	   -159.60045867	    -18.28667734	   -160.75516102
      0.94500000	     56.53057500	     32.62955329	     25.73371854	      2.45247659	     -0.62335918	     -0.04423687	    280.14839437	    -63.54185296	     84.16610595	    399.08626699	      0.00000000	      0.00000000	    137.29236111	   -136.42801625	    102.75455243	     59.59811981	     49.36665025	    637.19459894	      0.00000000	      0.00000000	    375.25285584	   -137.06527171	   -159.51670382	    -12.93077447	   -157.84951876
      0.95000000	     52.29854342	     33.21046488	     23.66646024	      2.48660149	     -0.53843702	     -0.00726666	    283.87147911	    -49.46919907	    102.06263017	    362.87001807	      0.00000000	      0.00000000	    131.60557426	   -120.35129928	     50.09439668	     55.12459799	     51.13785790	    542.81301253	      0.00000000	      0.00000000	    362.06465056	    -71.64318078	   -149.42788817	    -14.77520708	   -149.02105319
      0.95500000	     41.00645016	     35.48680232	     16.78712642	      2.53493952	     -0.44194515	      0.02784023	    294.06715669	    -40.23496002	    120.55438899	    323.31558754	      0.00000000	      0.00000000	    123.87116826	    -99.66830312	     -2.68198364	     48.89225974	     41.12044566	    430.25942457	      0.00000000	      0.00000000	    332.29216784	    -13.07708924	   -128.40678005	    -21.18331582	   -133.76936431
      0.96000000	     24.50170447	     36.48778803	      5.03575798	      2.58919833	     -0.34074261	      0.05381785	    309.97530682	    -32.88947413	    139.73703508	    282.22747549	      0.00000000	      0.00000000	    114.25596617	    -76.59326696	    -49.42269439	     38.31396664	     20.39135126	    315.47999194	      0.00000000	      0.00000000	    296.71603264	     32.60582954	    -98.52767156	    -27.48832232	   -112.75634046
      0.96500000	      7.39793777	     33.22066586	    -10.16064254	      2.64182553	     -0.24068278	      0.06589980	    326.68402639	    -23.60991490	    157.94278178	    240.71013544	      0.00000000	      0.00000000	    103.74201024	    -53.36944982	    -88.65508675	     21.89500739	     -6.39583761	    211.86794460	      0.00000000	      0.00000000	    264.27893949	     61.95959356	    -65.32859577	    -28.39246998	    -88.57114878
      0.97000000	     -4.41022809	     23.76025022	    -26.15391745	      2.68739826	     -0.14518682	      0.06272072	    336.81864797	     -9.30806753	    172.00071638	    199.16912841	      0.00000000	      0.00000000	     93.66803824	    -31.97649900	   -122.87262259	     -0.17893286	    -32.43945512	    128.26638039	      0.00000000	      0.00000000	    241.40169379	     76.17143318	    -36.36832205	    -19.77091454	    -65.54963888
      0.97500000	     -6.27474616	      7.96169344	    -40.02235132	      2.72273746	     -0.05568663	      0.04635552	    334.04967345	     11.08291080	    178.65675709	    157.80261594	      0.00000000	      0.00000000	     85.24775096	    -14.04401678	   -155.90685220	    -26.10927243	    -51.36414773	     68.09458169	      0.00000000	      0.00000000	    230.97790123	     80.52084745	    -18.29021629	     -0.23068758	    -48.28137006
      0.98000000	      3.13671497	    -12.52273166	    -49.49754798	      2.74653955	      0.02735466	      0.02157088	    316.11865012	     36.31215761	    176.04048191	    117.02064913	      0.00000000	      0.00000000	     79.26678540	     -0.82038505	   -190.22956973	    -53.08722690	    -59.45365952	     29.68265887	      0.00000000	      0.00000000	    231.81362292	     81.77537251	    -14.10125740	     28.36073760	    -39.70477857
      0.98500000	     21.20914184	    -34.82063697	    -53.50918478	      2.75898842	      0.10367858	     -0.00525008	    285.88779992	     63.51562654	    164.44912455	     77.48276502	      0.00000000	      0.00000000	     75.87361506	      6.88896595	   -225.47071126	    -78.13109185	    -56.56299175	      7.68041953	      0.00000000	      0.00000000	    239.39364370	     85.72243687	    -22.02126748	     61.50528432	    -40.04730235
      0.99000000	     42.18710965	    -55.54329852	    -52.53445365	      2.76130030	      0.17252655	     -0.02714973	    250.51661080	     89.21470090	    146.52869381	     40.01954041	      0.00000000	      0.00000000	     74.47231045	      8.70642811	   -258.38417619	    -98.72899863	    -45.86453129	     -4.97161138	      0.00000000	      0.00000000	    247.57613663	     95.69091069	    -36.12400301	     93.27018028	    -47.00738384
      0.99500000	     59.02492364	    -71.39861637	    -48.66095948	      2.75546973	      0.23229855	     -0.03784790	    219.25833288	    110.09175911	    126.78890703	      5.57383187	      0.00000000	      0.00000000	     73.87077813	      4.58053945	   -284.10447341	   -113.07985014	    -32.76486174	    -15.14366189	      0.00000000	      0.00000000	    250.21549616	    111.53697181	    -48.36975408	    117.65637660	    -56.80898617
      1.00000000	     65.74118754	    -79.94977299	    -44.85128100	      2.74456813	      0.28131282	     -0.03358861	    200.25240413	    123.68358254	    110.07539449	    -25.16892910	      0.00000000	      0.00000000	     72.77075784	     -5.12137223	   -298.29275049	   -120.18641053	    -22.93390946	    -28.09033997	      0.00000000	      0.00000000	    242.52034670	    129.54789314	    -51.36110692	    130.25154480	    -65.62528432
      1.00500000	     59.49554900	    -80.52511496	    -43.43242969	      2.73312650	      0.31948017	     -0.01501292	    197.27827800	    129.09974614	     99.35085144	    -52.52106211	      0.00000000	      0.00000000	     70.34687049	    -19.22418766	   -299.29449688	   -120.08167079	    -19.89190975	    -46.65964638	      0.00000000	      0.00000000	    222.28416855	    144.23879307	    -40.91064387	    129.88653128	    -70.92153750
      1.01000000	     41.51567837	    -74.58951775	    -44.92095181	      2.72631137	      0.34953552	      0.01269417	    208.24493743	    127.28712528	     94.33613881	    -78.14885682	      0.00000000	      0.00000000	     66.38134804	    -35.57297952	   -289.17781700	   -113.98423096	    -23.70890644	    -71.25322439	      0.00000000	      0.00000000	    190.33927888	    151.10257966	    -17.46656429	    119.14464128	    -72.20527131
      1.01500000	     16.45322353	    -64.99590078	    -48.23817552	      2.72760890	      0.37661688	      0.04229406	    226.48716199	    120.41411780	     92.23868843	   -104.37988171	      0.00000000	      0.00000000	     60.87212398	    -51.62906783	   -273.08376680	   -103.97854336	    -31.84868629	   -100.51349900	      0.00000000	      0.00000000	    149.73901466	    148.38893964	     14.18562284	    102.96968153	    -70.75820933
      1.02000000	     -9.37207650	    -54.63103842	    -51.88218972	      2.73708898	      0.40656288	      0.06781372	    243.73460621	    110.81605776	     89.76711611	   -133.02037053	      0.00000000	      0.00000000	     53.71723841	    -65.56578734	   -257.45464564	    -92.31064164	    -41.05818649	   -132.33936958	      0.00000000	      0.00000000	    104.46542252	    137.63021080	     46.75313252	     86.34875156	    -68.56793009
      1.02500000	    -29.98148370	    -45.49649313	    -54.79555934	      2.75211910	      0.44412773	      0.08607864	    252.79522301	    100.30696385	     84.63747425	   -164.73820007	      0.00000000	      0.00000000	     44.83411706	    -76.91885545	   -248.06404914	    -80.80212265	    -48.58827789	   -164.63704398	      0.00000000	      0.00000000	     58.43607035	    123.26249310	     72.99521366	     72.75450053	    -67.30062096
      1.03000000	    -41.47729629	    -38.54273552	    -56.44587440	      2.76946971	      0.49151039	      0.09608799	    249.33151044	     90.00743731	     75.92171257	   -199.15823007	      0.00000000	      0.00000000	     34.45350846	    -86.16228610	   -248.24259021	    -70.58571892	    -52.49169981	   -195.55956696	      0.00000000	      0.00000000	     14.55687837	    110.74145746	     88.14309680	     63.83095193	    -67.86041991
      1.03500000	    -43.11396453	    -33.90853716	    -56.50339769	      2.78681422	      0.54740773	      0.09777395	    232.79920066	     80.41057447	     63.73910172	   -235.21918470	      0.00000000	      0.00000000	     23.36954352	    -93.64384601	   -257.73124273	    -62.05606441	    -51.59747860	   -223.49789542	      0.00000000	      0.00000000	    -26.18411830	    103.54161457	     91.33593305	     59.74828911	    -70.39692177
      1.04000000	    -37.15081466	    -31.30870466	    -54.58862175	      2.80318268	      0.60743210	      0.09147262	    206.10454847	     71.67443152	     48.81182604	   -271.65315101	      0.00000000	      0.00000000	     13.04460534	    -99.07859571	   -272.95668354	    -55.08859850	    -45.47214776	   -247.12051247	      0.00000000	      0.00000000	    -64.88677415	    101.34089862	     85.34633702	     59.79736740	    -74.54989773
      1.04500000	    -27.45352276	    -30.42445439	    -50.35794855	      2.81874301	      0.66601551	      0.07827647	    173.91861554	     64.08121745	     32.12310426	   -307.52123471	      0.00000000	      0.00000000	      5.24643257	   -102.20924217	   -288.81568840	    -49.52399959	    -34.51968306	   -265.47158002	      0.00000000	      0.00000000	   -103.87381539	    100.89829718	     74.74918872	     63.01374486	    -79.86882819
      1.05000000	    -17.73214132	    -31.10306492	    -43.86879364	      2.83418758	      0.71848886	      0.06050248	    140.69353039	     58.26422085	     14.75543346	   -342.49295860	      0.00000000	      0.00000000	      1.17493098	   -103.63797096	   -300.85006634	    -45.55334397	    -20.15129696	   -278.03720149	      0.00000000	      0.00000000	   -145.19531225	     98.52145651	     63.80992070	     68.56026120	    -86.06604567
      1.05500000	    -10.42564957	    -33.33382455	    -35.82751379	      2.85007927	      0.76206082	      0.04152138	    109.47926915	     55.01934788	     -2.15597773	   -376.72294812	      0.00000000	      0.00000000	      0.75681634	   -104.46365889	   -306.54873379	    -43.70811226	     -4.60579904	   -284.74257093	      0.00000000	      0.00000000	   -189.26574129	     92.02721018	     55.31045677	     75.79604284	    -92.75765178
      1.06000000	     -6.45597193	    -37.13675845	    -27.42212817	      2.86649681	      0.79569353	      0.02497853	     81.67378103	     54.95753247	    -17.50558962	   -410.56176061	      0.00000000	      0.00000000	      2.69316115	   -105.06983788	   -305.48985441	    -44.59195008	      9.66447963	   -285.88909133	      0.00000000	      0.00000000	   -234.45410783	     81.40555024	     50.40155047	     84.20361129	    -99.01027166
      1.06500000	     -5.50315914	    -42.49387742	    -19.85740967	      2.88309712	      0.81960412	      0.01388711	     57.27073345	     58.31152477	    -30.42230262	   -444.38564132	      0.00000000	      0.00000000	      5.01948047	   -104.58534837	   -298.78289878	    -48.66407008	     20.59061532	   -282.04939329	      0.00000000	      0.00000000	   -277.80504056	     68.63695228	     48.94252287	     93.35530312	   -103.29607198
      1.07000000	     -6.54566165	    -49.37224813	    -13.89830704	      2.89940561	      0.83479613	      0.00992279	     35.36234520	     64.99633266	    -40.48921162	   -478.58346118	      0.00000000	      0.00000000	      5.68371451	   -101.51971324	   -288.21774845	    -56.19058309	     26.77287550	   -273.91956650	      0.00000000	      0.00000000	   -316.18717879	     56.98438504	     50.01559428	    103.00319244	   -104.02188091
      1.07500000	     -8.43094720	    -57.73412178	     -9.67320136	      2.91499706	      0.84264588	      0.01307073	     14.72751554	     74.73024403	    -47.77821062	   -513.54400835	      0.00000000	      0.00000000	      3.01764939	    -94.73527672	   -275.53085189	    -67.19709145	     27.53034660	   -262.22098993	      0.00000000	      0.00000000	   -347.12983281	     49.83549724	     52.39590038	    113.16295991	   -100.37352969
      1.08000000	    -10.18476628	    -67.37665836	     -6.86017086	      2.92954805	      0.84454458	      0.02177798	     -5.74176083	     86.95473941	    -52.62251517	   -549.48637394	      0.00000000	      0.00000000	     -3.84866936	    -83.88691579	   -262.19900208	    -81.23427212	     22.82320690	   -247.79384147	      0.00000000	      0.00000000	   -369.15267471	     49.48985149	     54.79850982	    123.92838806	    -92.95832375
      1.08500000	    -11.13148178	    -77.66252680	     -5.09415674	      2.94303979	      0.84150773	      0.03368906	    -26.72440854	    100.61402782	    -55.24340194	   -586.12537496	      0.00000000	      0.00000000	    -14.68650942	    -69.16004858	   -249.52907992	    -97.08036302	     13.13230311	   -231.76093948	      0.00000000	      0.00000000	   -381.72922039	     56.45119173	     56.13873507	    135.01562565	    -83.69662395
      1.09000000	    -11.05393956	    -87.37541325	     -4.25923902	      2.95605898	      0.83370793	      0.04669002	    -48.13218054	    114.08001539	    -55.45476457	   -622.36311502	      0.00000000	      0.00000000	    -28.12802308	    -50.70075400	   -238.51859001	   -112.67793966	     -0.62631393	   -215.45508880	      0.00000000	      0.00000000	   -385.17225551	     69.45316457	     55.99270306	    145.37564618	    -74.89407834
      1.09500000	    -10.27302009	    -94.83038615	     -4.51924531	      2.96964726	      0.82026567	      0.05959715	    -68.98721674	    125.33562647	    -52.63083815	   -656.28867107	      0.00000000	      0.00000000	    -41.98986374	    -28.28349058	   -229.55057749	   -125.41205706	    -17.17999228	   -200.08630551	      0.00000000	      0.00000000	   -380.67993241	     85.97822383	     54.85146320	    153.18948559	    -68.06883710
      1.10000000	     -9.49669034	    -98.22598985	     -6.12107567	      2.98441974	      0.79970679	      0.07198281	    -87.71078850	    132.32986418	    -46.00640621	   -685.60708199	      0.00000000	      0.00000000	    -53.90661434	     -1.49116841	   -222.24716343	   -132.66789084	    -35.00689330	   -186.41755953	      0.00000000	      0.00000000	   -370.43364417	    102.90073644	     53.82491102	    156.31621299	    -63.34610036
      1.10500000	     -9.53839150	    -96.14971016	     -9.08039605	      2.99963404	      0.77090759	      0.08342350	   -102.64263175	    133.41157225	    -35.21331845	   -708.27077559	      0.00000000	      0.00000000	    -62.04559963	     29.74295299	   -215.57173213	   -132.53989324	    -52.46366645	   -174.61870752	      0.00000000	      0.00000000	   -357.37719328	    117.10241512	     54.03384308	    153.02034472	    -59.81566506
      1.11000000	    -10.98051790	    -88.04890564	    -12.99733485	      3.01320991	      0.73381458	      0.09297474	   -112.56826282	    127.74603013	    -20.77491810	   -722.89087647	      0.00000000	      0.00000000	    -65.60163245	     64.67809541	   -208.22442414	   -124.40880156	    -67.98537667	   -164.26190161	      0.00000000	      0.00000000	   -344.46917639	    126.02022147	     56.05521082	    142.63685055	    -56.43273815
      1.11500000	    -13.89093092	    -74.43926931	    -17.17280495	      3.02273641	      0.68949241	      0.09931140	   -117.05944970	    115.53308799	     -4.28769830	   -728.72527789	      0.00000000	      0.00000000	    -64.87894856	    101.87666685	   -199.18734253	   -109.07189777	    -80.33327441	   -154.40189648	      0.00000000	      0.00000000	   -333.69711423	    127.99835157	     59.67174172	    125.85181420	    -52.68315006
      1.12000000	    -17.83393052	    -56.73643673	    -20.91159350	      3.02658583	      0.63974397	      0.10137516	   -116.42372126	     97.87931474	     11.81550313	   -725.44907801	      0.00000000	      0.00000000	    -60.95452291	    139.93610615	   -188.01101036	    -88.37050342	    -88.70883477	   -143.79548125	      0.00000000	      0.00000000	   -325.47973653	    122.34395071	     64.08489027	    104.46263366	    -48.66593139
      1.12500000	    -22.17622656	    -36.81265419	    -23.79712697	      3.02448194	      0.58672349	      0.09907362	   -111.36496165	     76.43419997	     24.88107180	   -713.03639806	      0.00000000	      0.00000000	    -55.05331046	    178.24879840	   -174.70888692	    -64.57020707	    -92.66064193	   -131.25715074	      0.00000000	      0.00000000	   -318.79954110	    109.16906619	     68.40352310	     80.76437330	    -44.78430948
      1.13000000	    -26.37268620	    -16.54698304	    -25.80363128	      3.01753014	      0.53264273	      0.09350671	   -102.72779360	     53.06283893	     32.76844745	   -691.84645328	      0.00000000	      0.00000000	    -47.99256522	    217.17198063	   -159.53940664	    -39.85512979	    -91.96303211	   -115.94903806	      0.00000000	      0.00000000	   -311.88617953	     89.17759341	     71.99483530	     56.96371674	    -41.36237067
      1.13500000	    -30.01917494	      2.43542854	    -27.23246172	      3.00784919	      0.47951321	      0.08651748	    -91.49740290	     29.65779110	     34.33431169	   -662.76128486	      0.00000000	      0.00000000	    -40.15872295	    257.52964026	   -142.93788033	    -16.09807002	    -86.69929627	    -97.50819140	      0.00000000	      0.00000000	   -303.09561790	     63.47238910	     74.52276909	     34.91458559	    -38.40494634
      1.14000000	    -32.79976138	     18.87993834	    -28.54117906	      2.99770910	      0.42880697	      0.07991997	    -78.82067953	      7.98708235	     29.62667851	   -627.18670025	      0.00000000	      0.00000000	    -31.97623212	    299.54329147	   -125.51366527	      5.22571732	    -77.44530343	    -76.09387405	      0.00000000	      0.00000000	   -291.62687246	     33.43975753	     75.82465437	     16.05481994	    -35.59407266
      1.14500000	    -34.53780385	     31.98777459	    -30.13000433	      2.98834107	      0.38096916	      0.07498093	    -65.78565982	    -10.46684533	     19.97515242	   -586.84755885	      0.00000000	      0.00000000	    -24.28424200	    341.38426531	   -107.86723330	     23.10988628	    -65.18533401	    -52.29226322	      0.00000000	      0.00000000	   -277.78873449	      0.82410193	     75.82860981	      1.30544959	    -32.43223545
      1.15000000	    -35.22336590	     41.43836298	    -32.17760902	      2.97923243	      0.33518540	      0.07246558	    -53.17596314	    -24.59111726	      7.80062561	   -543.45382490	      0.00000000	      0.00000000	    -18.23803020	    378.26549636	    -90.38975709	     36.99487220	    -51.01982206	    -26.80528184	      0.00000000	      0.00000000	   -262.78601442	    -32.07202112	     74.45439648	     -9.03427089	    -28.36635515
      1.15500000	    -34.81378645	     47.31301699	    -34.60497193	      2.96852484	      0.28983022	      0.07297634	    -41.52519778	    -33.67822614	     -4.17846699	   -498.35644705	      0.00000000	      0.00000000	    -14.73968686	    403.31581053	    -73.35498291	     46.63612507	    -36.03499205	     -0.07007314	      0.00000000	      0.00000000	   -248.10113513	    -62.46486440	     71.39640550	    -15.28987566	    -22.89961974
      1.16000000	    -33.12947461	     50.04114137	    -37.12504880	      2.95427439	      0.24320959	      0.07705511	    -31.16922974	    -37.58644221	    -14.02047613	   -452.27634560	      0.00000000	      0.00000000	    -13.61499839	    410.32779977	    -57.00630258	     52.07630106	    -21.28533017	     27.94918474	      0.00000000	      0.00000000	   -234.56159829	    -87.71639789	     66.18680988	    -18.36835519	    -15.81179378
      1.16500000	    -30.21985479	     50.42906875	    -39.34452658	      2.93585052	      0.19399143	      0.08502294	    -21.90149077	    -36.95634435	    -21.12616148	   -405.21136771	      0.00000000	      0.00000000	    -13.17789539	    396.64728924	    -41.28939217	     53.80459916	     -7.69957575	     57.55911103	      0.00000000	      0.00000000	   -221.42792806	   -106.11174524	     58.89485639	    -19.65038234	     -7.41767070
      1.17000000	    -26.75145117	     49.60894255	    -40.93542934	      2.91448526	      0.14142429	      0.09686075	    -12.69110093	    -33.15464691	    -26.02581777	   -356.61783558	      0.00000000	      0.00000000	    -10.78761637	    364.06775311	    -25.66163230	     52.84822847	      3.99862357	     88.81592774	      0.00000000	      0.00000000	   -205.96809459	   -117.22854245	     50.72392593	    -20.68187142	      1.42378750
      1.17500000	    -23.73663688	     48.77274085	    -41.77714705	      2.89239807	      0.08562122	      0.11204420	     -2.14456756	    -27.86897352	    -29.86566280	   -305.80895519	      0.00000000	      0.00000000	     -4.07972508	    317.65692273	     -9.45287296	     50.57256128	     13.31498521	    121.24403687	      0.00000000	      0.00000000	   -183.93376761	   -121.96237236	     43.50539749	    -22.72786458	      9.68198412
      1.18000000	    -21.82282806	     48.80162465	    -41.94497617	      2.87139373	      0.02763880	      0.12921510	     10.55372547	    -22.63977339	    -34.04857536	   -252.39062092	      0.00000000	      0.00000000	      7.97578158	    264.37704724	      7.55944058	     48.29072360	     20.03852870	    154.06667323	      0.00000000	      0.00000000	   -151.18552538	   -122.39173954	     38.49564305	    -26.43888506	     16.64406696
      1.18500000	    -20.86616630	     50.01609374	    -41.60015008	      2.85229210	     -0.03089296	      0.14615166	     25.04294232	    -18.57241626	    -39.97423080	   -196.55761331	      0.00000000	      0.00000000	     24.66304562	    212.35632096	     24.88369947	     46.92440657	     24.28936448	    186.51080866	      0.00000000	      0.00000000	   -105.95344282	   -121.22252155	     35.67596028	    -31.79122343	     22.13354444
      1.19000000	    -20.04568568	     52.16219221	    -40.90829414	      2.83523125	     -0.08825042	      0.16047338	     39.88857843	    -16.23889891	    -48.58543326	   -139.13953779	      0.00000000	      0.00000000	     43.77074178	    169.66771689	     41.43661346	     46.81660252	     26.45221332	    217.79748389	      0.00000000	      0.00000000	    -50.39477983	   -120.70315564	     33.92771381	    -38.26896489	     26.32950121
      1.19500000	    -18.32009040	     54.58542759	    -40.02461927	      2.82006275	     -0.14283746	      0.17069509	     53.17163505	    -15.68345831	    -59.64942972	    -81.47064601	      0.00000000	      0.00000000	     62.25987910	    141.78690612	     55.95288203	     47.65103567	     26.92301309	    247.00922708	      0.00000000	      0.00000000	      9.53274893	   -121.48266205	     31.68505277	    -45.10338604	     29.38741842
      1.20000000	    -14.90416254	     56.48966006	    -39.13239099	      2.80654932	     -0.19322708	      0.17683187	     63.12703487	    -16.48938648	    -71.24522436	    -25.26702964	      0.00000000	      0.00000000	     77.09016337	    129.07242814	     67.45884930	     48.50032050	     25.67824612	    273.11775347	      0.00000000	      0.00000000	     65.75839246	   -122.18361200	     27.62302743	    -51.43427798	     31.22751152
      1.20500000	     -9.53610714	     57.18738935	    -38.50160384	      2.79448906	     -0.23835792	      0.18020155	     68.57916196	    -17.90567654	    -80.08026724	     27.52382827	      0.00000000	      0.00000000	     86.18110715	    126.50006534	     75.55603982	     48.10445330	     21.94177403	    295.20653506	      0.00000000	      0.00000000	    110.66498936	   -120.26453789	     21.12883143	    -56.43077656	     31.72822360
      1.21000000	     -2.54272007	     56.25252871	    -38.49936168	      2.78378426	     -0.27804013	      0.18263234	     69.23605139	    -19.02737541	    -82.56123893	     75.11845128	      0.00000000	      0.00000000	     89.42539711	    126.15463946	     80.52947954	     45.33171450	     14.38939355	    312.84296587	      0.00000000	      0.00000000	    139.69688610	   -113.90361777	     12.49668681	    -59.40293751	     31.16961200
      1.21500000	      5.28311287	     53.56072496	    -39.48633956	      2.77441200	     -0.31338191	      0.18553793	     65.79559399	    -19.02817468	    -76.00025785	    116.48952398	      0.00000000	      0.00000000	     89.14845555	    120.78030388	     83.29436521	     39.59647066	      1.96421435	    326.40097936	      0.00000000	      0.00000000	    152.83863551	   -103.63108090	      2.78131387	    -59.89293610	     30.48701297
      1.22000000	     13.04825241	     49.27739067	    -41.60303070	      2.76628991	     -0.34653360	      0.18938032	     59.61574141	    -17.40837507	    -59.49779285	    151.69511602	      0.00000000	      0.00000000	     89.23473657	    106.26753951	     85.03581342	     31.02474525	    -15.18862402	    336.97727104	      0.00000000	      0.00000000	    153.93852721	    -92.38582586	     -6.74433294	    -57.79844132	     31.06351692
      1.22500000	     20.24398141	     43.77015257	    -44.55613340	      2.75910674	     -0.37969290	      0.19375004	     51.95335919	    -14.10442740	    -34.25837165	    181.55702914	      0.00000000	      0.00000000	     93.05722798	     81.99680754	     86.62462633	     20.25908974	    -35.34761326	    345.87121701	      0.00000000	      0.00000000	    148.22356863	    -83.91754635	    -15.31093112	    -53.45449697	     34.17128554
      1.23000000	     27.03638658	     37.37593549	    -47.56578009	      2.75237944	     -0.41401976	      0.19775071	     43.20686916	     -9.32388045	     -3.29734670	    206.87598200	      0.00000000	      0.00000000	    101.50226093	     49.39652493	     88.19280437	      7.96586522	    -55.72472306	    354.07839730	      0.00000000	      0.00000000	    139.90314858	    -80.84839493	    -23.10573219	    -47.44631108	     40.36468382
      1.23500000	     34.12851243	     30.19206676	    -49.58652262	      2.74590318	     -0.44920990	      0.20031202	     32.66923344	     -3.26554174	     29.34917643	    227.66931812	      0.00000000	      0.00000000	    112.10434213	     10.22768443	     89.15848305	     -5.55612828	    -73.53129988	    362.08706965	      0.00000000	      0.00000000	    131.37355614	    -83.76275625	    -31.10617404	    -40.24804913	     49.11888826
      1.24000000	     42.29424485	     22.16911851	    -49.73442706	      2.74020853	     -0.48388281	      0.20045300	     18.89543890	      3.94639190	     59.79604771	    242.74339058	      0.00000000	      0.00000000	    119.15588479	    -34.01250019	     88.61783548	    -20.25054108	    -86.90471694	    369.81800845	      0.00000000	      0.00000000	    123.61516992	    -91.53343747	    -40.41394432	    -32.11556918	     58.87296533
      1.24500000	     51.93491371	     13.37957545	    -47.61494892	      2.73643648	     -0.51638191	      0.19751743	      0.42487615	     12.10802367	     85.31878753	    249.89966367	      0.00000000	      0.00000000	    114.61622362	    -81.51242567	     85.83944451	    -35.88115974	    -95.20698768	    376.68641645	      0.00000000	      0.00000000	    116.65441624	   -102.26883890	    -51.61579722	    -23.26673596	     67.45200499
      1.25000000	     62.86649794	      4.08598924	    -43.33389388	      2.73559977	     -0.54564893	      0.19122010	    -23.35888516	     20.86847990	    104.39530081	    247.01223447	      0.00000000	      0.00000000	     90.27493490	   -129.44278653	     80.71323730	    -51.89619983	    -98.77402715	    382.00707850	      0.00000000	      0.00000000	    109.85718316	   -114.34245923	    -64.51347169	    -13.95432549	     72.76540066
      1.25500000	     74.31285493	     -5.38945006	    -37.32753020	      2.73765738	     -0.57201221	      0.18159906	    -51.43719819	     29.84071665	    115.95450644	    233.57104671	      0.00000000	      0.00000000	     41.14474693	   -174.18719616	     74.05608039	    -67.65972894	    -98.53825137	    385.62484587	      0.00000000	      0.00000000	    102.41122109	   -127.06641917	    -78.18065807	     -4.37953141	     73.62963896
      1.26000000	     85.09034851	    -14.74842303	    -30.21522690	      2.74075467	     -0.59743879	      0.16904828	    -80.85654740	     38.71553108	    118.93419263	    211.75955576	      0.00000000	      0.00000000	    -31.32894476	   -212.57431045	     67.59265402	    -82.70290441	    -95.67862680	    388.30288060	      0.00000000	      0.00000000	     93.98089676	   -140.53355842	    -91.28765791	      5.31564351	     70.38896427
      1.26500000	     93.93101061	    -23.79919949	    -22.70783406	      2.74096004	     -0.62474985	      0.15424596	   -107.14546984	     47.35848814	    112.59447378	    186.59038417	      0.00000000	      0.00000000	   -118.19507180	   -243.04937354	     63.57334176	    -96.88968863	    -91.22578740	    391.57496541	      0.00000000	      0.00000000	     85.11863297	   -154.73971818	   -102.61258485	     15.09265964	     64.94172737
      1.27000000	     99.74080304	    -32.65171634	    -15.53874090	      2.73282477	     -0.65611631	      0.13790002	   -125.11641137	     55.94759543	     97.01440200	    165.38440560	      0.00000000	      0.00000000	   -204.90342848	   -265.70792011	     64.28718171	   -110.55084546	    -85.75303250	    397.17075617	      0.00000000	      0.00000000	     77.20745185	   -168.88583411	   -111.43387236	     25.24285648	     60.06645794
      1.27500000	    101.72376634	    -41.78160832	     -9.35320767	      2.71072700	     -0.69180245	      0.12067145	   -129.76446614	     64.95456947	     73.37332525	    156.76787623	      0.00000000	      0.00000000	   -275.35868767	   -281.37144058	     71.66193858	   -124.38101470	    -79.26654484	    406.33536006	      0.00000000	      0.00000000	     72.00425390	   -181.56315440	   -117.60583751	     36.41918420	     58.35019095
      1.28000000	     99.48782353	    -51.71461921	     -4.50534690	      2.67059700	     -0.72979522	      0.10332989	   -117.35347312	     74.79824220	     44.14043873	    168.92510585	      0.00000000	      0.00000000	   -316.31425703	   -290.91999640	     86.91319023	   -138.90697054	    -71.18660211	    419.31954050	      0.00000000	      0.00000000	     70.93334535	   -191.56651390	   -121.39960005	     49.17437178	     61.23504610
      1.28500000	     93.13608225	    -62.48339975	     -0.91053614	      2.61153205	     -0.76630238	      0.08666392	    -86.59839102	     85.35380919	     13.04605788	    207.24209258	      0.00000000	      0.00000000	   -320.28830979	   -295.37501786	    110.22892000	   -153.72114641	    -60.42870508	    435.12778538	      0.00000000	      0.00000000	     74.43102685	   -198.42076050	   -123.20966908	     63.32336983	     68.58777226
      1.29000000	     83.32527593	    -73.17724642	      1.79060142	      2.53683473	     -0.79670187	      0.07108690	    -39.60667998	     95.61687581	    -15.41661013	    272.09716058	      0.00000000	      0.00000000	   -286.25910798	   -296.02838120	    140.46903956	   -166.88099277	    -45.77888451	    451.44328421	      0.00000000	      0.00000000	     81.67818706	   -201.99269998	   -123.30669583	     77.52903045	     78.85149586
      1.29500000	     71.31222239	    -81.84700960	      3.79168282	      2.45400902	     -0.81656492	      0.05646780	     17.75784955	    103.74438405	    -36.64269783	    357.58709074	      0.00000000	      0.00000000	   -218.97655311	   -294.32298675	    174.95059224	   -174.89872054	    -26.54851963	    464.79407738	      0.00000000	      0.00000000	     90.80886150	   -201.72720537	   -121.84530476	     89.28745807	     89.64998239
      1.30000000	     58.80343684	    -85.96523383	      4.77023847	      2.37329498	     -0.82273508	      0.04238674	     76.67866186	    107.58666008	    -46.47018763	    452.00731083	      0.00000000	      0.00000000	   -127.95667422	   -291.68509230	    209.74929242	   -173.63735434	     -3.15013975	    471.29139927	      0.00000000	      0.00000000	     99.54325626	   -196.65575474	   -118.99224217	     95.49636020	     98.72850005
      1.30500000	     47.46617032	    -83.43850573	      3.92361912	      2.30481761	     -0.81440688	      0.02852743	    127.76870981	    105.58561308	    -42.10189853	    540.77008577	      0.00000000	      0.00000000	    -26.03507604	   -289.06390819	    240.75515502	   -160.02473675	     22.74082660	    468.00480966	      0.00000000	      0.00000000	    106.03583006	   -186.28429940	   -114.94852891	     93.63101325	    104.90256299
      1.31000000	     38.39082121	    -73.83110468	      0.43585741	      2.25532229	     -0.79375157	      0.01500115	    164.23863078	     97.70850938	    -23.54274827	    611.16915493	      0.00000000	      0.00000000	     73.01949597	   -286.40821185	    264.96823916	   -134.02114092	     48.47242924	    454.44378743	      0.00000000	      0.00000000	    109.45514492	   -171.37741388	   -109.98068698	     83.14050975	    108.42311603
      1.31500000	     31.90708208	    -59.13975622	     -5.76258820	      2.22601955	     -0.76575930	      0.00251252	    184.19222753	     85.91991816	      5.26848202	    656.85172655	      0.00000000	      0.00000000	    157.43489169	   -282.98608850	    281.30286831	    -99.86037524	     71.06151444	    433.41346277	      0.00000000	      0.00000000	    110.05350435	   -154.10535233	   -104.60166363	     66.33819524	    110.44173162
      1.32000000	     27.78653734	    -43.46224577	    -13.35171218	      2.21279571	     -0.73742007	     -0.00776347	    190.87363962	     73.68238671	     36.60695540	    679.63392387	      0.00000000	      0.00000000	    219.70412688	   -278.59989335	    290.58727160	    -65.48976007	     88.08040740	    410.66917237	      0.00000000	      0.00000000	    108.91101608	   -137.73873342	    -99.67895026	     48.06144321	    111.96704056
      1.32500000	     25.57885225	    -31.56573197	    -19.73997488	      2.20885087	     -0.71630877	     -0.01456200	    190.69960792	     64.63124861	     60.88414317	    687.39680990	      0.00000000	      0.00000000	    256.96424200	   -274.50750622	    294.81841479	    -40.06035643	     98.33408356	    393.18900084	      0.00000000	      0.00000000	    107.45143097	   -125.93611919	    -96.21671945	     34.04207881	    113.18404073
      1.33000000	     24.89337717	    -27.14260372	    -22.25145116	      2.20829457	     -0.70848874	     -0.01694262	    189.80526778	     61.31863293	     70.03195387	    688.75679824	      0.00000000	      0.00000000	    269.24873532	   -272.79454983	    295.95971590	    -30.69629682	    101.70951098	    386.63891321	      0.00000000	      0.00000000	    106.82252746	   -121.62724982	    -94.97220327	     28.80178635	    113.67904812
