# Supplementary material for: Biomechanics of running: A special reference to the comparisons of wearing boots and running shoes
Source: PLoS One. 2022 Jun 24;17(6):e0270496. doi: 10.1371/journal.pone.0270496 (PMC9231798; doi:10.1371/journal.pone.0270496)
Supplement: S1 File — The file contains experimental markers and force data (TRC and MOT), OpenSim model (OSIM), setup (XML), and output (STO) files for 17 participants, 2 conditions (boot\shoe), and 4 trials which are stored in separate folders. (ZIP) [file pone.0270496.s001.zip › DataSet/s02/boot/T3/results/s02_boot_T3_TD.txt]

velocity	2.97737
Rstance	0.29
Rswing	0.5
Rflight	0.115
Rstep	0.405
Rstride	0.79
Lstance	0.275	0.27
Lswing	0.53
Lflight	0.125	0.115
Lstep	0.4	0.385
Lstride	0.805
RstepWidth	5.33525
RflightLength	106.77922
RstepLength	124.5688
RstrideLength	230.20117
RstrideHeight	22.59548
LstepWidth	7.06236	7.46264
LflightLength	110.31718	91.31684
LstepLength	105.84627	105.63237
LstrideLength	253.69929
LstrideHeight	21.58591
