# Supplementary material for: Biomechanics of running: A special reference to the comparisons of wearing boots and running shoes
Source: PLoS One. 2022 Jun 24;17(6):e0270496. doi: 10.1371/journal.pone.0270496 (PMC9231798; doi:10.1371/journal.pone.0270496)
Supplement: S1 File — The file contains experimental markers and force data (TRC and MOT), OpenSim model (OSIM), setup (XML), and output (STO) files for 17 participants, 2 conditions (boot\shoe), and 4 trials which are stored in separate folders. (ZIP) [file pone.0270496.s001.zip › DataSet/s02/boot/T4/exp/s02_boot_T4_markers.trc]

PathFileType	4	(X/Y/Z)	s2_boot_run_120006;yzx;r1
DataRate	CameraRate	NumFrames	NumMarkers	Units	OrigDataRate	OrigDataStartFrame	OrigNumFrames
200	200	258	43	mm	200	0	258
Frame#	Time	RASI			LASI			RPSI			LPSI			RTH1			RTH2			RTH3			RTH4			RLFC			RTB1			RTB2			RTB3			RTB4			RLMAL			RCAL			RTOE
		X1	Y1	Z1	X2	Y2	Z2	X3	Y3	Z3	X4	Y4	Z4	X5	Y5	Z5	X6	Y6	Z6	X7	Y7	Z7	X8	Y8	Z8	X9	Y9	Z9	X10	Y10	Z10	X11	Y11	Z11	X12	Y12	Z12	X13	Y13	Z13	X14	Y14	Z14	X15	Y15	Z15	X16	Y16	Z16
0	0.000000	-476.046844	996.883667	744.918640	-480.196838	1024.077393	490.947754	-631.071960	1094.352173	667.917358	-640.463562	1096.562622	585.439209	-581.689636	793.930847	787.629944	-549.944824	777.870178	760.263000	-594.125061	684.821289	729.878479	-641.465454	705.552368	771.640381	-768.811829	610.045471	740.849487	-835.847961	484.453918	757.277649	-801.862183	453.574951	741.533142	-871.197327	375.470154	716.463623	-910.992615	415.270935	747.568420	-1058.895630	263.050171	712.162720	-1123.621948	303.032562	650.349426	-1021.341614	124.000900	612.268372
1	0.005000	-457.382538	999.394592	744.900085	-463.755798	1024.596924	491.314453	-610.704834	1094.938232	667.967346	-621.266479	1097.557739	585.271606	-564.848938	795.242737	788.002991	-533.038086	778.855408	761.227295	-574.535828	685.026123	731.684204	-623.657532	706.427002	772.251953	-751.841064	611.864929	741.635681	-820.546570	486.570740	758.316467	-787.830933	454.533417	741.239990	-859.871887	378.243256	715.417175	-897.947693	419.486084	748.338318	-1050.053711	271.248535	712.981079	-1113.515137	311.309448	651.229614	-1014.091003	134.063416	610.149109
2	0.010000	-440.232513	999.790344	744.541992	-447.935974	1025.750732	491.297211	-594.130249	1096.861206	668.776001	-604.358704	1098.445068	585.552917	-547.839355	796.328003	788.187988	-514.963257	779.022339	761.589600	-559.159119	685.737000	732.612549	-605.826538	706.952576	772.701355	-733.751282	611.861328	742.275757	-804.619019	488.093689	759.407349	-774.041992	454.194000	741.669495	-848.772217	380.516632	714.682922	-886.359619	422.592072	748.437866	-1039.864136	278.198120	713.127197	-1104.832642	320.320465	653.156189	-1006.032837	140.541626	609.645508
3	0.015000	-423.646332	1000.802124	743.889526	-432.177917	1026.433350	491.035675	-579.071106	1098.316895	669.515442	-588.386719	1099.299438	586.095642	-530.957153	797.637634	787.617371	-496.889496	779.537537	761.668884	-538.648804	684.929138	734.705750	-587.991150	707.076355	772.933105	-714.851440	610.859619	743.358337	-788.153625	489.059662	760.489075	-759.347412	453.427246	742.005615	-837.533630	382.519836	714.229187	-872.839355	426.710785	748.950562	-1029.991699	286.096069	713.840332	-1095.470825	329.492950	654.986084	-998.823181	149.909058	609.112244
4	0.020000	-406.816223	1001.020142	743.605286	-416.175385	1026.331665	491.265137	-562.247131	1099.128540	670.209290	-574.888062	1100.701538	587.683960	-513.621765	798.168518	787.213318	-478.826630	779.918701	761.366333	-518.790588	684.441956	735.553162	-569.228210	706.488037	772.952698	-696.445618	609.692627	744.358582	-771.238892	489.505554	761.500610	-744.285095	452.270721	742.395447	-825.791443	384.482391	714.024414	-858.675293	429.973145	749.154297	-1018.732605	292.916412	714.513855	-1084.209473	337.555206	656.271484	-990.416931	157.308578	608.219971
5	0.025000	-389.885681	1001.737000	743.402283	-400.445709	1025.472900	491.277954	-546.835632	1099.817383	670.731506	-556.201477	1100.185303	587.195313	-495.927856	798.028442	786.959717	-462.428467	780.661194	760.260498	-502.108978	685.446838	733.232788	-550.524109	705.769165	772.695068	-676.469910	607.601563	745.201172	-753.963074	489.468292	762.380859	-728.522522	451.329895	742.134705	-813.180786	386.633911	714.036804	-842.877258	432.254150	749.768433	-1007.892944	300.990417	714.890442	-1072.595703	346.900360	657.965149	-982.610657	165.263992	607.258850
6	0.030000	-372.369751	1001.561523	742.881226	-384.760101	1025.037598	491.173492	-528.639526	1099.570435	671.167542	-542.783508	1100.451660	588.578369	-477.970245	797.325317	786.840393	-444.461182	780.395081	759.327698	-483.354340	685.154236	731.986633	-531.860291	704.972717	772.215820	-656.828308	605.328979	746.161560	-736.414673	488.984711	763.068726	-712.281799	450.476685	742.038025	-799.336975	389.203888	714.234802	-826.824463	434.446594	750.357361	-995.172607	307.395844	715.569885	-1060.134644	355.895203	660.381226	-974.351990	172.768661	606.219116
7	0.035000	-355.972168	1001.204651	742.942078	-368.122314	1024.125244	491.346222	-513.760376	1099.729126	671.402710	-524.725952	1099.657104	587.964050	-459.843658	796.166870	786.839294	-426.767426	779.519043	758.793579	-464.844727	684.200623	731.248535	-512.946960	703.230103	772.192932	-636.979309	602.461426	747.058350	-718.682007	488.091766	763.503113	-696.068420	447.924713	743.909668	-784.813965	389.219208	715.331055	-811.896179	437.443268	750.485291	-982.754395	313.834778	716.407471	-1046.129883	364.031952	661.994324	-965.533325	180.330765	605.284546
8	0.040000	-338.680878	1000.879272	742.421204	-352.745026	1022.698547	490.709351	-496.055267	1098.971436	671.605164	-510.878937	1099.482422	588.649536	-441.642822	794.660828	786.940125	-408.801422	778.790894	758.321655	-446.184326	683.347168	730.384705	-493.761414	701.635376	772.232239	-616.766968	599.586670	747.667725	-702.563293	488.891968	764.296814	-679.450439	449.893524	743.272644	-768.302368	391.668732	715.069519	-794.419739	438.113861	751.599243	-969.012024	320.310089	717.156311	-1031.432251	371.773438	663.409485	-955.057251	187.121170	604.516846
9	0.045000	-322.260468	999.891724	742.450500	-337.724030	1021.309998	490.442108	-481.418732	1098.515625	671.578613	-492.811249	1097.724731	587.854858	-423.462494	792.915161	787.126770	-390.648956	776.986145	758.385620	-426.775513	681.137756	730.948547	-474.389374	698.964050	772.807434	-596.481750	596.645935	748.449585	-684.604553	487.577393	765.078369	-662.935608	447.458466	745.177795	-752.843567	391.821045	716.076782	-779.269531	440.331818	752.003662	-955.476685	326.288025	718.251465	-1016.913391	379.896942	664.634277	-943.803406	193.645279	603.846008
10	0.050000	-305.373047	999.014343	741.681396	-322.470947	1019.648254	489.752869	-465.313324	1097.465454	671.519714	-479.051880	1096.769165	588.579407	-405.397400	791.037476	787.383118	-371.767120	775.456909	758.484070	-406.457672	679.000610	731.742859	-454.287964	696.568298	773.417114	-575.656372	592.165283	749.331604	-666.413391	486.064972	765.519836	-645.217224	446.339600	744.391479	-737.216064	393.881042	717.014648	-760.287415	440.336212	753.026550	-940.558594	331.372711	719.085510	-1001.106812	386.465363	666.218079	-931.388184	199.953415	603.167236
11	0.055000	-288.609528	997.692200	741.725830	-307.407898	1017.601868	489.127228	-450.742584	1096.454834	671.283081	-463.366760	1094.818237	588.673218	-387.542297	789.135742	787.692932	-354.997437	774.202209	758.757263	-389.008026	677.528137	731.671936	-436.298706	694.446960	774.201477	-555.848083	589.407166	750.106934	-648.417053	484.601868	766.529297	-628.177856	444.398407	746.172302	-720.341125	393.763031	717.382019	-744.475464	442.281891	753.827881	-925.108398	335.755066	719.808289	-985.167908	392.182434	667.340759	-918.860840	205.664139	602.852905
12	0.060000	-272.059601	996.362061	741.043335	-293.017883	1014.922852	488.468933	-434.727936	1094.749634	671.142212	-447.452942	1092.702881	588.332947	-369.780243	787.230835	787.972656	-336.831879	772.126465	758.975647	-369.337952	674.946350	732.712280	-416.913574	691.504639	774.931152	-536.457642	586.321716	751.030457	-629.229980	482.405243	767.713501	-609.726074	442.182922	746.199219	-703.466248	393.645020	717.749329	-725.350403	441.746002	755.240356	-909.028503	339.981293	720.438293	-968.500244	396.984955	668.673889	-904.236816	210.540939	602.748962
13	0.065000	-255.062958	994.937134	740.848083	-277.898010	1011.734253	487.823700	-418.759399	1092.790161	670.997864	-432.029938	1090.361816	588.239868	-351.963440	785.060425	788.168213	-319.479767	770.876709	758.952576	-351.250641	673.409790	732.395081	-398.341919	689.388306	775.419312	-516.962585	582.872925	752.100281	-611.034973	481.079010	768.556030	-591.675476	441.091919	745.862122	-686.591309	393.527008	718.116699	-706.248291	441.045746	756.594116	-892.047852	342.992310	721.342285	-951.393372	401.411133	670.204590	-889.269226	214.648361	602.856628
14	0.070000	-239.254089	993.043396	740.491333	-263.701019	1009.245178	486.951172	-402.930084	1090.956177	670.771484	-416.641602	1087.541138	588.194580	-333.416962	782.751526	788.396851	-302.495270	768.891052	759.326721	-333.466095	671.262817	732.133179	-380.137848	686.536133	776.304688	-496.694885	578.993347	752.743225	-591.612305	478.887238	769.890564	-573.356384	438.415222	747.094238	-669.154480	392.837891	718.613281	-688.284912	441.162567	757.599304	-874.449280	346.019806	722.128113	-933.846680	405.017548	671.272461	-873.287537	217.909225	603.048706
15	0.075000	-222.673218	990.990234	739.398132	-248.798599	1006.137085	485.765991	-387.037170	1088.525879	670.813538	-401.436646	1084.816772	588.005493	-314.789490	780.231445	788.570190	-284.796448	766.646423	758.991699	-314.924713	668.903870	732.135010	-361.219452	683.424927	776.480896	-476.891113	575.260376	753.377502	-572.355042	476.892120	770.822083	-554.622620	435.992371	748.097473	-651.159729	391.624481	719.226013	-669.358032	440.785278	758.337646	-857.716675	348.910645	723.301636	-915.563599	407.272522	672.632019	-855.751831	220.095337	603.594788
16	0.080000	-206.740387	988.888672	739.389160	-233.929855	1003.089294	485.059479	-371.275024	1085.617554	670.622620	-385.934357	1081.648193	588.219849	-296.729736	777.427429	788.600037	-266.336914	764.606323	759.231995	-294.421173	665.475220	733.539551	-341.540344	680.518250	777.232422	-456.988037	571.426819	753.886108	-551.861145	473.261780	772.096497	-535.488647	431.658112	750.006531	-632.611084	389.933624	719.941772	-650.878052	440.329987	758.785339	-838.943298	349.834320	723.989319	-897.564331	409.484192	673.627502	-838.468689	222.283478	604.022339
17	0.085000	-189.841461	986.708984	738.800842	-219.246353	999.988281	484.069153	-355.440521	1082.645996	670.677551	-370.623352	1077.976685	588.270935	-279.886414	774.266663	788.398193	-246.452560	760.837769	760.061462	-274.097290	661.956909	735.266602	-321.669830	676.603821	778.176086	-438.070984	567.779846	754.659912	-531.910522	470.294830	773.084656	-515.702942	428.696869	750.549438	-613.512451	387.812134	720.747498	-630.494507	438.152954	760.044495	-820.520752	351.569916	724.915039	-878.417419	410.484619	674.726135	-819.912903	223.318924	605.006226
18	0.090000	-174.370544	984.424866	739.305115	-203.707169	997.289429	483.646027	-339.601318	1079.213135	670.681335	-355.213776	1074.131714	588.359314	-264.679016	771.009399	787.950928	-230.268448	759.231384	759.699768	-253.343613	658.147400	737.963562	-302.474976	673.295105	779.085693	-418.694916	563.897888	755.241333	-511.693695	467.349060	773.950195	-496.115387	425.309265	752.185913	-593.867859	385.306885	721.630005	-611.409607	437.140625	760.739380	-800.886047	351.906647	725.806946	-857.407532	411.135284	674.893921	-800.494141	223.551712	606.038940
19	0.095000	-159.030457	981.413940	738.566467	-187.980530	994.483093	482.868042	-323.794922	1075.562134	670.886108	-339.581451	1070.065430	588.557373	-250.052536	767.478271	787.386414	-212.411026	757.279968	760.427185	-232.254929	654.172546	741.027649	-283.117676	669.557556	779.880554	-399.244141	559.915039	755.725220	-491.042542	464.298706	774.883484	-475.116089	422.468384	752.269470	-573.681335	382.464661	722.576233	-589.259644	433.968750	762.530029	-780.082031	351.851532	726.722351	-837.772400	411.125092	675.765991	-780.177979	223.206757	607.700867
20	0.100000	-143.181854	978.435059	739.064270	-172.720749	991.824097	482.193665	-308.233490	1071.576416	670.925659	-324.162354	1065.970947	588.629028	-234.951996	763.495972	786.832886	-192.039352	752.224854	760.912415	-210.969528	649.966492	744.431824	-263.662018	665.672852	780.904297	-377.939850	555.347839	755.913147	-469.943298	461.128632	775.875427	-454.134583	419.239899	753.138672	-552.956726	379.332336	723.573120	-568.084167	431.294830	763.942200	-759.879639	350.700623	727.748535	-816.647278	410.242279	676.118347	-759.599365	222.574020	608.918457
21	0.105000	-126.988029	975.543640	738.529480	-156.648056	989.344788	481.698456	-292.910889	1067.366333	670.997375	-309.158051	1061.677246	588.693298	-218.787415	758.939453	786.349365	-175.560226	750.177002	761.237244	-189.998230	645.522644	747.655396	-244.218857	661.285583	782.037964	-356.195770	550.560303	756.708008	-448.382263	457.823578	776.917053	-433.100861	416.250641	753.411255	-531.698120	375.956757	724.607483	-547.931458	425.753204	764.843811	-738.264893	350.385162	728.476990	-795.801697	408.894470	676.684265	-738.722778	220.998749	610.554138
22	0.110000	-111.844193	972.097961	738.601257	-141.102524	986.494629	481.385681	-277.798340	1063.106323	671.008606	-294.093719	1057.297119	588.793091	-201.692856	754.274048	786.004211	-157.740219	746.717896	762.294434	-170.240402	641.637024	749.867920	-225.312225	657.340698	783.204468	-334.190918	545.665649	758.131897	-426.345734	454.368408	777.999207	-411.438263	413.030212	753.988831	-509.909424	372.384705	725.666260	-526.768921	421.630341	766.517639	-716.926697	349.254181	729.278442	-773.675659	407.390747	677.412903	-715.834351	219.475906	612.418518
23	0.115000	-95.891472	968.763367	738.400330	-125.076691	983.601135	480.811157	-262.234802	1058.479614	670.959412	-278.925415	1052.644775	589.231934	-183.802429	749.965149	785.865784	-138.978149	742.989868	762.878357	-149.739838	637.557922	752.257568	-205.611893	652.892212	784.527771	-311.082245	539.536804	759.598145	-403.819977	450.747894	779.112915	-389.002258	409.109863	755.546021	-487.594635	368.663025	726.736328	-504.231842	419.524628	767.932007	-694.748413	347.901978	730.452393	-752.127258	405.553680	676.770203	-692.520935	216.948257	614.688660
24	0.120000	-80.598732	964.108887	737.856079	-109.488731	980.598267	480.637512	-246.727173	1054.010498	671.019592	-263.812531	1048.238037	589.352295	-165.353821	746.161865	786.525208	-120.117966	739.431335	763.673462	-129.153412	633.693481	754.157288	-185.564850	648.410583	785.763733	-284.099731	533.247681	760.726685	-380.791260	446.946808	780.249084	-365.764740	404.092194	758.765991	-464.757782	364.838593	727.804565	-479.955261	420.034332	768.055542	-672.349609	346.650879	730.992371	-729.778015	402.974243	676.608215	-668.214111	213.851486	617.003479
25	0.125000	-64.834473	959.522400	738.059265	-94.537743	977.208313	480.521576	-232.423218	1049.393921	671.048706	-249.691467	1044.091553	589.323486	-146.781921	742.423035	787.521973	-101.324463	736.396729	764.678223	-108.849388	630.434753	754.472229	-165.721436	643.605286	786.080811	-260.622650	526.985962	762.005981	-357.245911	442.950012	781.398743	-342.027527	399.393463	761.066162	-441.402771	360.958221	728.857971	-455.153748	418.465912	768.455872	-649.700745	344.796661	731.824951	-706.323669	399.824036	676.683289	-643.934204	211.004471	619.296143
26	0.130000	-49.879147	956.787048	737.763977	-79.142189	973.912170	479.949371	-217.655655	1044.538330	671.107422	-235.292603	1039.862183	589.688965	-128.521576	738.307434	788.395447	-82.764740	733.235107	765.604492	-87.675980	627.033936	756.057190	-144.956039	638.849670	787.494202	-236.030243	520.486084	763.457153	-333.170135	438.742310	782.552673	-317.912872	395.531860	761.314758	-417.533661	357.068726	729.883301	-431.014160	412.788239	769.756958	-625.796814	343.026794	732.358948	-682.790222	396.839844	676.419250	-618.815735	207.307541	621.760742
27	0.135000	-35.150528	953.002686	737.528931	-65.589790	970.051392	480.457916	-203.703125	1039.895996	671.144897	-222.037766	1035.764648	589.262817	-111.007668	733.373901	788.684937	-65.044647	729.421753	765.025757	-66.542534	623.974182	757.663025	-124.361900	634.693481	788.159180	-211.577713	513.565186	763.762024	-308.550293	434.308441	783.702026	-293.950745	393.391724	758.361084	-393.154327	353.216949	730.867493	-405.426483	408.078552	771.098267	-600.998657	339.985016	733.358154	-658.977051	393.610992	676.187439	-593.149597	203.156235	624.529968
28	0.140000	-20.471638	948.798218	736.440430	-51.707417	966.372620	480.734009	-189.531006	1035.133179	671.181824	-208.197342	1031.632690	588.903931	-92.526718	729.704956	789.183777	-46.286331	726.836975	765.523315	-46.528744	621.500610	759.486206	-103.051132	630.269348	788.776184	-186.676971	507.433441	764.651062	-284.209473	429.749908	784.315918	-269.518890	387.933624	757.856873	-368.268860	349.449738	731.797485	-379.274567	404.154053	772.261353	-576.626831	337.958496	734.264160	-633.643799	389.230835	675.032166	-566.561890	199.580322	627.306824
29	0.145000	-5.714127	944.898438	735.264771	-37.554668	962.765930	480.571045	-176.617661	1030.633545	671.229126	-194.678314	1027.711914	588.312561	-73.043419	727.206848	789.704773	-27.008522	725.157776	765.706909	-25.074783	619.286377	759.321960	-82.075729	626.573242	789.075439	-162.344269	500.468109	764.866638	-257.806793	425.659119	784.568726	-244.507538	383.763702	756.909180	-342.881134	345.813934	732.660156	-353.442200	400.832031	773.027710	-551.318176	336.573212	735.407471	-608.269043	386.444794	676.456970	-539.553589	196.605103	630.187561
30	0.150000	8.956613	941.278320	734.145752	-23.595171	959.739136	480.369080	-163.311142	1025.604980	671.282349	-181.283844	1023.847046	587.409424	-53.031002	725.325928	790.239685	-6.605386	724.908752	767.003113	-3.113103	617.966003	759.799988	-60.014153	624.745667	789.658630	-136.511520	495.648590	765.212402	-231.102707	421.147308	785.100525	-218.825668	379.322449	755.554321	-316.995209	342.356354	733.442383	-328.813232	397.929718	773.178955	-524.670837	332.415375	736.407227	-582.306335	381.896637	676.320190	-511.701050	191.456192	633.205811
31	0.155000	23.375189	937.912781	733.226990	-9.311234	955.917969	479.085968	-150.220627	1020.383545	671.480469	-167.511322	1019.765747	586.819214	-32.504917	723.944214	790.643982	13.307892	723.915894	766.318298	18.912066	616.907410	759.533997	-38.049934	623.092102	789.907043	-110.800232	490.596893	765.068970	-204.495956	418.324188	785.303040	-191.702850	375.541565	756.005493	-290.615021	339.123810	734.131042	-303.424530	394.561035	773.087708	-498.460327	330.402802	737.415710	-556.023010	377.355957	676.502258	-483.624237	187.878159	636.106262
32	0.160000	37.376209	934.776794	732.652344	5.426659	953.026550	478.176636	-137.725693	1015.291565	671.712708	-153.415771	1015.822449	586.406921	-11.480626	722.943726	790.773071	33.190357	722.663940	764.506653	40.910801	616.057861	758.148621	-15.197593	619.626648	789.424927	-84.965073	485.719360	765.619141	-176.939667	414.728943	785.213440	-163.843903	373.059296	756.367676	-263.744568	336.163177	734.713074	-277.343872	390.836853	772.869934	-470.551483	326.658600	738.516418	-529.580811	373.658386	677.903015	-454.818237	184.016617	639.030762
33	0.165000	50.794285	931.845459	732.565491	19.859104	949.717896	477.787415	-124.209808	1009.672607	672.950439	-139.806091	1012.689575	586.258667	9.811077	721.744202	790.698364	52.861980	721.693359	761.955200	63.413624	615.584900	756.387634	7.642767	618.724854	789.930420	-59.065544	483.091034	765.516785	-149.660797	411.952972	785.153015	-135.989594	370.148102	756.224121	-236.387802	333.521271	735.175354	-250.639038	386.867950	772.641541	-443.078491	322.886200	739.492371	-502.256805	368.803192	676.156799	-425.439270	179.851517	641.844604
34	0.170000	63.464024	929.093628	733.110229	34.854733	946.482117	477.547638	-111.496307	1004.666260	673.079468	-124.901466	1009.858643	586.552185	31.290321	720.560730	790.467773	73.221573	721.442505	759.970337	86.224113	615.545654	754.320557	31.187660	617.874878	789.545593	-32.727116	480.611664	764.999084	-121.571800	409.440979	785.463684	-107.617386	368.364655	756.975159	-208.693787	330.905762	734.884216	-223.377808	382.765198	772.518311	-415.481445	320.516937	740.375183	-475.368866	363.633423	678.412964	-396.205261	175.345108	644.067749
35	0.175000	76.602501	926.496887	733.810608	50.238171	944.161011	477.433258	-96.427734	1000.920105	672.387390	-109.418945	1007.919556	586.111267	52.877235	719.608459	790.129211	93.687683	721.594116	758.345703	109.145844	615.997437	752.017090	55.454300	617.069397	788.199951	-6.772045	480.025299	765.269958	-93.349525	406.435516	785.452087	-79.969330	366.068268	755.642029	-180.278580	328.901520	735.317261	-195.123657	379.758240	772.444824	-387.031830	316.189728	741.253235	-447.813782	358.859955	677.949829	-365.852997	171.128311	646.449402
36	0.180000	90.584206	924.221558	733.987183	65.926117	942.386108	476.819061	-84.145073	1000.025513	671.733337	-95.040825	1007.348633	586.093201	74.491951	719.102417	789.730469	114.568558	722.654236	757.327576	131.982391	616.997375	749.546814	78.927139	616.902527	787.831177	20.056549	479.732086	764.347656	-66.094398	405.746246	785.271606	-51.761341	364.595673	756.213928	-152.001373	326.707123	734.989990	-167.019150	377.399719	772.780457	-358.296753	311.738556	741.799805	-421.201538	353.231537	679.953247	-335.222992	167.021149	648.833496
37	0.185000	104.033997	922.960632	734.856079	81.880249	940.857300	476.724030	-68.751228	999.750366	670.618286	-79.532097	1006.868530	585.706848	96.054588	719.257751	789.319458	135.774033	724.757019	756.926575	154.537354	618.602722	746.979370	103.219254	617.717346	788.170166	46.427357	480.908661	764.808228	-38.566467	405.634277	784.972778	-24.752522	362.373779	754.464111	-122.895042	325.514587	735.979919	-139.096008	375.497040	773.129333	-331.453461	309.438385	743.147156	-393.429688	347.419830	680.272034	-304.031189	162.883560	650.953064
38	0.190000	117.720757	921.223267	735.720398	97.647659	939.816284	476.590454	-54.672733	1000.197388	668.496155	-64.533165	1006.784241	584.307007	117.485291	720.289551	788.944031	156.140625	726.671265	755.720154	176.614288	620.870667	744.384338	127.305573	618.590088	787.568542	73.791557	481.030701	764.427795	-11.363381	404.101837	784.311218	4.630783	364.130035	756.194214	-94.567711	323.669891	735.833374	-111.386009	373.857635	773.095459	-302.259308	305.264252	744.199097	-365.762665	341.155884	681.277100	-272.357117	158.430374	652.992981
39	0.195000	131.198212	921.142761	736.664246	113.108559	939.377014	476.476501	-39.276932	1001.254211	666.305603	-48.371758	1007.503174	582.845032	138.861282	721.821472	788.037231	175.930130	728.805176	753.031860	198.016785	623.858398	741.831299	150.842407	619.338013	785.670898	100.022118	483.282349	764.311584	17.087999	404.287994	784.431213	33.221661	365.507721	756.825562	-65.103554	323.465637	737.682678	-83.344978	372.980988	773.354065	-273.037567	300.785583	744.422729	-338.051361	335.380585	681.704102	-240.367752	154.131210	654.887817
40	0.200000	145.568771	920.485779	737.790466	129.132706	938.541382	476.185242	-23.683569	1002.089478	664.755005	-32.372208	1007.322693	581.091431	160.249603	724.066223	786.392029	195.949753	731.168640	750.381226	220.125336	626.422180	739.930542	174.170486	622.791504	786.036011	126.252708	483.994965	763.529541	43.332226	404.565979	782.812317	60.880455	364.973358	756.695862	-36.503067	322.626129	738.200500	-55.254402	372.630859	773.589783	-244.329208	296.178131	745.574097	-309.684113	328.539520	682.057678	-207.178574	150.181351	656.952881
41	0.205000	160.532806	920.583008	738.175049	144.868698	937.672791	476.627563	-9.146563	1002.235718	662.997986	-16.928593	1007.809998	579.550964	180.932983	726.895813	785.452820	215.397690	735.004517	747.680054	241.663574	630.915894	737.965576	197.216553	626.279053	786.081055	152.194702	486.552338	762.781677	71.170166	406.339783	783.280334	88.608543	366.587830	756.347351	-7.470254	322.566162	739.457214	-27.395750	372.571075	773.487427	-214.758087	291.076141	745.640381	-281.439362	321.996918	682.420776	-174.755432	145.587860	658.512756
42	0.210000	173.839157	921.032166	739.441284	161.249207	937.034302	476.544006	5.812868	1002.408752	660.839783	-1.676417	1008.037720	577.773987	201.494019	730.227356	784.095520	234.321182	739.506470	746.221252	263.309631	635.343140	735.814697	220.201019	629.715210	784.652649	177.869080	489.583679	762.611389	96.867310	407.213318	781.774414	116.778175	368.878967	757.290527	20.545168	321.579590	739.000854	-0.050502	372.565399	772.731506	-185.441589	286.683075	746.706055	-252.685944	314.422882	682.624695	-140.373764	142.049377	660.496155
43	0.215000	186.977020	922.172363	740.293152	178.755280	936.261292	476.558472	20.081198	1003.005798	658.988220	14.267506	1008.417664	575.788269	221.086060	734.573792	783.432434	253.029388	743.204041	744.337402	284.455414	640.522644	734.545410	243.815155	634.164429	784.571411	203.032364	491.870514	761.611816	123.758553	409.243774	781.476257	143.540100	370.549713	756.394409	49.075069	321.688385	739.258545	27.954996	372.310516	773.508789	-155.937897	282.299255	746.751587	-223.997009	307.299988	683.013428	-106.901657	137.894409	662.592285
44	0.220000	200.896851	924.045593	740.711121	195.552887	936.021484	476.331085	35.571896	1003.067749	658.145264	30.089174	1008.712219	574.385010	241.176697	738.499817	784.293152	270.485352	747.450012	741.473511	305.208466	646.100403	732.758301	265.944824	639.613586	785.324280	227.442902	495.785309	760.983643	151.580627	413.675751	782.521912	171.238800	372.784119	756.577393	77.565331	322.181427	739.268738	55.464798	372.377930	772.821716	-126.774529	277.110443	747.346802	-194.921341	299.687073	683.485779	-72.701782	134.122223	663.782043
45	0.225000	218.200150	925.803772	741.358459	211.968292	936.153320	476.816650	50.341293	1003.607422	657.261719	45.745953	1009.088806	573.126587	260.425140	743.783752	783.713989	288.442383	752.677979	739.983154	325.947113	652.399353	732.282715	286.358490	645.272644	784.241638	252.708527	499.826935	759.840332	176.307999	414.557465	780.526733	199.250107	377.788940	757.598938	106.317017	323.051941	739.956848	83.071960	373.317291	773.555115	-96.455750	271.606934	747.291748	-165.689957	292.084290	683.067810	-38.286011	130.427048	665.139648
46	0.230000	232.538284	927.645081	742.559998	228.657684	936.105042	476.958374	66.129349	1004.798035	656.141113	62.056938	1010.365662	571.593445	277.415558	748.536682	782.548096	306.605988	758.787231	739.794495	345.989166	658.592773	730.998657	307.052979	650.547729	783.502380	275.784485	504.185638	759.192078	204.046204	418.609436	782.132263	225.383286	380.022552	756.839844	135.017151	323.910309	740.211609	110.512985	374.518829	774.489929	-66.942268	266.671356	747.427185	-136.445129	283.835602	683.319519	-3.866754	125.829376	665.650513
47	0.235000	247.597290	929.949463	742.776184	245.422470	936.642151	477.287231	81.175842	1006.755676	654.979309	78.615425	1011.764587	570.200439	295.212097	753.382996	782.049805	323.364532	764.826721	739.767090	365.304779	665.125671	729.297058	327.037201	656.202942	782.050049	299.382599	509.549835	758.311707	229.020096	421.763428	780.512878	252.106277	381.995117	756.522949	163.416946	324.620178	740.347595	137.524384	375.372711	774.407227	-36.535156	260.625488	747.673645	-106.448936	275.531250	683.256714	31.680637	121.644867	666.704834
48	0.240000	263.362061	932.871521	743.267029	262.010986	936.703430	477.729614	97.217422	1008.950989	653.933411	95.353546	1012.989380	569.411926	312.162689	758.250977	781.306946	339.870697	771.248474	738.865662	384.244995	672.490845	729.006653	347.035553	662.436218	781.676758	321.897705	515.420288	757.372253	253.823547	425.331879	780.827515	278.061707	386.553162	756.453247	191.267624	325.045166	740.679260	163.842667	375.269165	772.088013	-5.632750	255.296265	747.075989	-76.765831	267.559814	683.165649	67.187920	117.886070	667.385376
49	0.245000	279.072754	934.915039	744.020935	279.421417	937.728455	478.075714	112.976463	1011.254272	652.867493	112.284317	1015.025208	568.414551	328.628998	763.607361	781.076355	356.655396	776.657410	738.763855	403.260742	680.427368	728.757019	365.619659	668.022705	781.079651	344.306519	521.904785	756.625610	279.243958	428.253693	779.994812	303.919739	391.039520	756.369690	219.840912	326.865814	741.122864	190.433426	375.015259	772.640869	24.466467	250.083038	747.157593	-46.386395	258.797668	683.281128	103.439674	115.612228	668.870117
50	0.250000	294.208344	938.795349	743.765198	296.078735	938.574341	478.806061	129.131241	1013.999512	651.926025	128.389709	1017.511597	567.362915	345.326630	768.527588	781.579163	373.031067	782.431091	740.081116	421.833221	686.909668	728.545410	384.462128	674.536865	780.255737	365.991608	528.302246	755.958923	302.953217	431.624817	779.299744	329.623260	395.412598	756.266907	247.353455	327.516724	740.796814	215.607803	374.539795	770.300842	54.910366	244.760254	747.364075	-16.004374	250.726089	682.625732	139.331390	113.369568	669.662231
51	0.255000	309.490845	942.221252	744.234924	313.181274	939.890320	479.175873	145.822632	1016.494751	651.260010	144.748398	1020.542358	566.210266	361.522705	772.860779	779.996643	389.521973	788.340820	740.007202	441.008759	694.050903	728.978333	403.266022	680.375000	781.261902	386.401093	534.723816	755.144409	328.139374	436.208679	780.399475	355.170380	399.671844	756.149353	275.603546	328.398254	740.868896	242.911285	376.101166	771.933533	83.592079	240.294662	747.511597	14.775678	241.368515	682.549194	175.794861	111.123802	670.071411
52	0.260000	325.443481	946.176697	744.067871	330.262054	941.604614	479.714691	161.785461	1019.433594	650.678467	162.621902	1022.892273	565.042175	377.641724	778.345947	781.396729	405.693665	794.594849	741.076843	459.311890	700.653137	729.102295	421.716339	685.189331	780.775146	407.123932	540.889832	754.573975	350.861481	437.656464	777.494934	380.600952	403.847107	756.025146	304.262604	329.213379	739.743835	269.465057	375.736511	770.795471	114.321274	235.389038	748.140808	45.442429	233.229248	681.427734	211.629578	108.580406	671.046265
53	0.265000	341.283722	950.385132	744.076599	347.676971	943.314636	480.332123	178.762955	1022.491577	650.019165	179.431412	1025.710327	563.951111	394.419769	782.114929	780.736511	422.714264	799.392395	741.415466	477.332733	706.873169	728.890015	439.241669	690.166077	780.360901	427.306549	546.977600	753.865051	374.473602	440.978516	778.172729	405.972137	407.979919	755.899536	331.245453	332.027649	741.453003	296.075989	376.855164	772.697632	146.918976	228.782059	747.431824	76.472588	224.207733	680.799927	247.718765	106.089180	671.831360
54	0.270000	357.678497	954.807434	743.964661	365.248810	946.250793	480.238800	195.177658	1025.680786	649.325256	195.976074	1028.697144	562.857422	410.640533	787.304199	781.115112	438.809265	805.096130	742.733093	494.975922	713.448792	729.761902	457.083313	696.128723	780.465820	447.204803	552.727295	753.531982	398.148407	444.775543	778.706299	430.921387	412.170319	755.886597	359.356415	332.934113	740.075195	319.712036	374.920471	768.948669	180.714142	221.167297	744.912842	109.855728	215.164780	678.800476	284.028290	104.770714	671.447571
55	0.275000	372.382111	958.963379	743.217041	382.902771	948.740906	480.375641	212.125381	1029.031860	648.824585	213.588226	1031.526001	562.049011	427.374023	791.700867	781.829224	455.735504	810.658386	742.750732	512.824890	720.121460	729.962402	474.714386	701.364319	779.969604	466.932678	557.801453	753.161133	420.188324	446.587921	776.834595	455.448425	416.389771	755.959045	388.061951	335.644592	740.569824	346.959045	376.756195	770.339844	212.301651	216.065506	744.713196	141.571350	207.239090	679.229736	320.613770	103.756836	671.050293
56	0.280000	389.447205	963.694153	742.894348	400.354797	951.371704	480.913788	229.439590	1032.194336	648.136536	231.576233	1034.483887	561.027893	444.380707	796.353516	781.500061	472.982697	815.357971	743.029907	530.563477	725.684753	729.696716	492.425354	706.427307	779.678711	485.923553	562.823242	752.766113	444.937500	450.125122	778.954224	479.552948	420.609772	756.089905	414.446198	337.238647	740.197388	370.684326	374.941406	767.430969	243.061920	210.887787	744.514404	174.526642	199.326584	677.412292	357.461151	102.843704	670.688293
57	0.285000	406.377289	968.294373	742.662842	418.224548	954.128723	481.182678	246.148956	1036.522217	647.441223	248.475693	1037.938477	560.267578	461.643127	801.577148	782.002930	489.390381	821.084900	744.540588	548.455750	730.971985	729.373474	510.027893	711.418640	779.502197	504.703400	567.512085	752.536438	467.396423	453.248413	779.175476	503.234711	424.801788	756.251953	441.136566	338.761566	739.608521	397.775055	376.616913	770.373779	275.215668	205.248566	743.332336	206.498260	190.625275	677.845032	393.726440	102.352386	670.224792
58	0.290000	424.740967	974.237122	743.208679	436.327454	956.717163	481.386932	263.418884	1040.410034	646.568787	266.756439	1041.334473	559.609375	478.408508	806.550049	783.314880	506.735657	826.590698	744.003967	565.941650	736.489197	730.254333	527.562073	716.521545	779.748108	522.893005	572.126221	752.625793	487.579590	455.321625	777.254578	526.493408	428.937317	756.418152	468.581757	340.862823	739.830750	421.810150	374.252686	767.532288	307.533386	199.940170	742.565613	239.553497	182.579483	676.732727	430.190552	101.900665	669.114868
59	0.295000	442.113312	978.842529	743.065002	454.253296	959.975281	481.632538	280.837921	1044.175781	645.866943	284.754242	1044.874878	559.048218	496.462860	811.304260	782.675598	524.296936	831.042542	744.177551	583.159546	742.016418	731.252319	544.711914	721.579102	779.606567	540.840271	576.795776	752.859985	510.944733	458.601990	779.680115	549.328796	432.987854	756.561340	494.926422	342.484650	740.025757	447.424164	375.193634	769.018066	339.866058	194.546967	742.107849	272.593719	174.511002	675.977173	466.814240	102.265419	668.630371
60	0.300000	459.759705	983.903015	742.975647	472.264282	962.749084	482.477875	297.671204	1047.575806	645.072266	301.868591	1048.677734	558.600952	514.464539	816.095398	782.018738	541.733032	835.972107	744.617615	600.709839	746.728516	730.801941	562.241882	726.209473	779.620300	558.148743	580.936157	753.070251	532.317200	460.861389	780.043640	571.740540	436.924835	756.654419	520.720398	343.614594	739.759644	473.127472	376.334839	770.859497	371.760895	188.948898	740.948181	306.326965	167.349365	674.739807	503.497528	102.959892	667.595459
61	0.305000	476.802582	988.699585	743.034668	489.975769	965.391235	482.876709	315.335663	1051.383545	644.363708	320.760010	1051.967651	558.178528	531.107422	820.730530	782.636292	559.025757	841.088196	745.281189	617.881165	751.371460	730.350952	579.559448	730.519775	779.189026	575.325684	584.690430	753.322327	553.685730	463.468903	780.152100	593.619751	440.662170	756.802673	547.120667	345.286865	740.010132	496.551300	373.774506	767.806763	403.930847	185.010147	740.721863	339.964172	159.665817	673.683533	539.413696	104.139595	666.206238
62	0.310000	493.916351	993.290222	742.873291	508.077667	967.759399	483.263458	332.984283	1054.976318	643.810791	337.985107	1053.709229	556.193604	547.918396	825.067749	783.524475	576.825684	845.695007	745.582825	635.235474	754.836670	730.296875	596.261230	735.071838	779.507019	592.533997	588.000610	753.738770	572.930115	463.511749	778.463989	615.084778	444.258179	757.019043	573.260864	346.701385	740.266052	522.073608	374.395996	770.077271	436.879211	180.684021	740.626221	373.803070	153.045761	672.751404	575.318237	105.605240	665.207825
63	0.315000	511.455536	997.872375	743.070190	525.940918	970.551147	483.601807	350.553528	1059.155273	643.182922	356.099792	1057.809814	556.237915	565.655273	829.561462	783.079468	594.636353	849.388000	745.472107	652.558167	759.581970	730.879761	613.475403	739.518982	780.033264	608.842773	591.409302	754.075256	592.823120	464.308075	778.237000	636.254089	447.771149	757.316406	598.879395	349.042175	741.195129	545.691833	373.037567	768.604004	469.604492	176.358765	739.676025	407.828369	146.284103	671.979126	611.702576	107.722435	663.741089
64	0.320000	528.913208	1002.312256	742.966309	544.164856	973.149475	483.999512	368.635712	1063.435059	642.330017	374.926575	1061.008789	555.928467	583.213745	833.133911	782.970825	612.678223	853.040405	744.810303	669.418579	762.612976	731.430725	630.302673	742.983643	779.640747	624.697937	594.634033	754.496460	613.288635	465.851563	778.567139	656.803467	450.572052	757.437927	623.779358	350.124329	740.159485	569.897949	371.808411	768.735840	502.575195	171.825089	738.628723	442.005463	139.755432	671.383301	646.814697	109.769478	662.362061
65	0.325000	546.335205	1006.584167	742.992065	561.871765	974.923462	484.520569	386.403717	1066.952759	641.668701	393.483093	1064.588379	555.524597	600.775574	837.532349	782.726807	629.959473	856.350464	746.061462	686.685303	766.323059	731.016846	647.107788	746.135498	779.529602	640.943481	596.601807	754.921936	633.784424	467.464600	780.163330	677.521851	453.393066	757.445557	648.333130	351.362946	740.955505	594.803162	371.929657	770.669495	535.372192	168.769821	739.378052	476.205811	134.215317	671.132446	682.252014	112.712646	661.098999
66	0.330000	563.627136	1010.719543	743.097412	580.050598	977.421265	484.603455	404.376007	1070.414795	640.986023	411.797791	1068.394653	555.323181	616.544250	840.486145	784.138733	646.693604	860.693970	746.780334	703.665588	769.255249	731.873474	663.011841	749.667053	779.865601	656.591858	599.124268	755.201416	653.857849	468.314240	780.736389	697.606018	455.759857	757.358582	673.625671	353.134094	740.397522	617.870544	370.201263	768.591187	568.484985	165.604675	738.541687	510.018829	128.532837	669.816772	717.342834	116.078949	658.939880
67	0.335000	580.942993	1014.570313	742.904846	597.788879	979.189880	484.797302	422.804077	1073.761108	640.480347	429.716217	1072.047119	555.519653	633.853455	843.696777	783.547058	664.424866	862.650879	747.254272	720.619873	771.543030	731.987427	679.504211	752.184692	779.750671	671.627808	601.278198	755.359009	673.528931	468.765625	780.773926	717.488831	458.359192	757.301392	697.342407	353.791534	740.667236	642.009827	369.738464	769.758179	602.394958	161.667892	736.846375	544.170227	123.573669	669.480713	750.809753	120.097092	658.223755
68	0.340000	599.738281	1018.079163	743.532593	616.122620	981.407227	484.598541	440.911682	1077.024170	639.859497	448.301270	1075.018066	554.866882	650.745789	845.697754	783.286682	682.372559	865.594543	747.834167	737.554077	773.889648	732.863098	695.106079	754.695740	779.772095	686.566223	601.970032	755.534973	692.869629	468.690186	780.441711	737.325256	459.724762	756.539917	722.394836	356.254578	740.956726	665.550049	368.654968	769.573425	635.270569	159.195847	736.239441	577.769348	118.774132	669.263367	785.311096	124.611542	656.039185
69	0.345000	616.844421	1020.966858	743.166992	633.779724	983.467224	484.488159	458.644989	1080.303467	639.137329	466.294128	1078.085693	555.002930	667.717285	847.126038	783.578064	698.941406	868.663635	749.334534	754.048340	775.931885	734.227478	710.963806	755.573181	778.529785	701.287170	603.805298	755.319458	712.629700	468.886383	780.438171	756.729187	460.512146	755.482849	745.766785	357.210327	740.914307	688.771240	367.710602	768.537781	667.558777	157.787537	736.128113	611.444824	114.673904	669.079285	818.585876	128.608871	655.404419
70	0.350000	633.697693	1023.815613	742.881531	651.730225	986.023987	483.810242	477.055969	1083.120972	638.500854	484.894562	1080.926636	554.563171	683.048035	849.574890	784.510437	716.450195	869.490173	750.666809	770.722107	777.045410	735.247864	725.828003	756.896973	778.054993	716.613159	604.047668	755.543091	732.435608	469.058807	780.488464	776.359070	462.415527	754.878357	769.427246	358.713501	740.285828	713.001770	368.578094	770.729004	699.375183	155.578568	735.413696	644.683594	111.506310	669.215698	850.309021	134.635666	652.486511
71	0.355000	650.620605	1026.455322	742.428833	669.666504	987.578918	484.533997	494.873962	1085.969482	637.768005	502.841461	1083.037109	553.980164	699.750916	850.369019	784.070496	733.677979	871.056824	751.308472	786.670654	777.818665	736.325989	740.632446	757.753967	778.304871	731.418152	604.982605	755.370056	751.981506	469.136322	780.300781	796.387268	465.028290	756.198547	793.311462	360.762146	741.232056	735.511536	366.265503	768.719360	731.344849	155.242386	735.116272	677.577454	108.340149	669.591370	882.220886	139.208878	651.430908
72	0.360000	667.555359	1028.409668	741.796875	687.617188	989.495361	484.408417	512.785156	1088.503418	637.156372	520.729919	1085.419067	553.857300	715.653687	850.880615	784.472961	750.195374	872.000854	753.641724	802.725647	778.061340	737.351990	755.833191	757.583252	777.161072	745.887451	604.510742	755.198486	771.369995	469.152039	779.798401	816.336914	466.936859	756.434143	815.864685	361.857971	740.239136	758.724304	366.097900	768.774841	762.451477	153.965790	734.864868	709.637939	105.895889	669.701721	913.596985	145.144760	649.743225
73	0.365000	684.513733	1030.373413	741.402100	704.954163	991.305969	484.188049	530.691406	1090.800781	636.575012	538.858948	1086.992065	552.931396	730.489014	851.143860	785.626160	767.169495	871.515076	754.679016	818.519958	778.056580	738.536499	770.248352	757.218445	777.202942	761.052246	604.671631	755.037720	790.857300	469.062256	779.608765	835.858032	469.266449	756.348877	838.865479	363.479919	739.721375	782.037781	367.201599	770.411011	792.980164	154.208710	735.474487	741.564941	103.959007	670.387817	942.461853	150.191162	646.913574
74	0.370000	701.422363	1031.880981	740.956604	722.095764	992.422546	484.143677	547.997559	1092.884277	635.824585	556.529236	1089.200439	552.366089	746.422485	850.481140	785.634521	782.454834	870.793762	756.385986	833.497253	777.076660	739.744690	784.514099	756.454285	777.162537	776.506348	604.190247	754.222412	809.875488	468.799988	779.081238	854.425781	469.672607	755.407288	861.256958	365.487518	740.193298	804.071594	366.718292	769.472595	822.621704	153.771744	735.263000	772.454163	102.189384	670.942566	971.284302	155.171906	645.340210
75	0.375000	718.524353	1033.993530	740.250916	739.815247	994.102966	483.827057	565.479492	1094.869629	635.168213	574.295898	1090.663208	551.560364	761.116028	849.956177	786.699341	798.294128	870.123230	757.084534	848.648193	775.733337	741.024048	798.887756	755.903076	778.339294	791.476685	603.603760	753.107361	828.623657	468.983063	778.375793	873.749146	472.489990	755.877197	882.683960	366.424316	738.718445	825.791382	366.576843	769.197449	851.182556	154.513016	735.151367	802.419312	101.039642	671.312378	999.416321	160.319763	644.358276
76	0.380000	735.369202	1034.935913	739.971313	757.424194	994.775757	483.881775	582.699402	1096.213013	634.694214	591.678833	1091.554077	550.834167	775.871643	849.050537	785.856140	813.368286	868.781677	758.063416	863.604858	774.375305	742.465149	813.035095	754.374573	779.188354	806.588562	603.244812	752.379944	847.089600	469.106873	777.407471	892.071960	473.528137	755.094788	903.155945	367.256653	737.083801	847.060669	367.300659	769.276123	879.570007	155.077057	735.185608	831.421692	100.550346	671.815430	1025.832642	165.429779	643.330261
77	0.385000	751.576050	1035.686157	739.462097	774.458435	995.784241	484.176788	599.523438	1097.199219	634.149963	608.742737	1092.786499	550.732727	790.066956	848.186707	788.143127	828.026794	867.734436	758.672974	877.422119	772.310852	744.077515	827.350525	753.057434	780.766418	822.160828	603.570374	751.514648	865.567993	469.455505	776.321472	911.039124	475.453217	755.475159	924.809143	369.884766	738.165527	867.870056	368.069061	769.246521	906.357849	155.544022	735.032593	858.685974	99.608719	672.205811	1051.840576	170.902771	642.644592
78	0.390000	768.348267	1035.517700	739.428955	791.622559	996.080872	484.348511	616.380005	1098.365112	633.925781	626.118835	1093.369751	550.034180	804.822571	847.010437	787.253784	842.581299	866.444397	759.031128	891.667480	770.472107	745.943359	841.669189	751.667419	782.741577	837.604187	602.936707	750.849426	883.967773	469.243042	774.981506	929.255981	476.846405	754.534058	944.874146	370.657623	737.549133	888.166138	368.058533	767.768188	932.174927	156.634079	735.384338	885.773865	99.993027	673.187500	1076.334106	174.684845	641.788086
79	0.395000	784.733459	1035.297729	739.217896	808.965576	996.528625	484.514709	629.396362	1099.694702	632.959534	643.122375	1093.619385	549.587708	819.253967	844.617798	789.213684	856.569519	863.335876	759.355713	905.337280	768.128540	747.434509	855.877319	749.948975	784.808228	853.015747	602.264648	749.875488	902.896301	470.398560	774.921570	947.307556	477.250671	752.744141	965.596619	373.084473	738.497620	909.026794	368.562317	767.281372	956.710938	157.701508	735.624329	910.939209	99.916992	673.437012	1100.272461	178.828293	641.005920
80	0.400000	800.835266	1034.487671	739.399414	825.951050	996.490540	484.996521	646.068420	1099.379395	633.153442	659.966492	1094.096191	549.310486	833.725037	843.992859	789.921875	870.697449	862.001099	759.344116	919.469604	765.685303	748.608154	870.326660	748.200134	787.067810	869.283386	602.254150	749.001465	921.323914	470.622253	773.781860	965.541016	477.713959	751.409241	985.669739	373.823547	736.338867	929.082275	367.734680	766.409546	979.612183	158.540802	735.143616	934.756470	99.480537	673.492065	1122.761719	181.136871	640.762268
81	0.405000	817.072083	1033.627441	739.273071	842.968872	996.633789	485.343231	662.110962	1099.189819	633.200012	676.686157	1094.601685	549.089722	848.604187	841.991516	791.418030	885.265320	859.249878	760.390503	933.691406	762.817932	750.045654	884.603516	746.232666	789.211426	885.054443	600.851868	748.134277	940.001770	470.813904	773.175659	983.689697	477.180420	748.766479	1004.817932	373.562958	734.260986	948.981628	368.631104	766.533020	1001.877197	159.200241	734.627625	957.615723	99.108757	673.587769	1144.427002	183.292465	639.334229
82	0.410000	833.202454	1032.764771	739.732483	859.972595	996.021667	485.450439	678.832764	1098.053467	633.328247	692.964905	1093.831299	548.916870	863.085266	839.874939	793.657715	900.389893	856.555298	761.308228	947.745972	759.561218	751.373413	899.122742	744.369873	791.799988	902.025818	600.106934	747.521362	958.887329	471.079651	772.831970	1002.056213	477.967682	746.893372	1023.780151	374.322723	733.303345	968.592224	369.109344	766.102600	1023.046570	159.483368	734.129395	979.697021	98.501183	673.098145	1164.915161	185.131531	639.056641
83	0.415000	849.087524	1031.176514	740.316345	877.346375	995.365845	486.021240	694.297729	1096.377441	632.480286	709.836731	1093.088379	549.008972	879.404358	837.500854	794.080688	915.492432	853.986084	761.926819	962.745789	756.843872	751.798523	914.513855	741.689270	792.980774	918.840088	598.223694	747.119324	977.459351	470.773071	772.154480	1020.334473	478.101318	746.016418	1042.931274	374.666412	732.365601	987.672485	368.240082	764.466125	1042.963989	159.398788	733.298584	999.639282	98.071381	672.190125	1184.389404	185.836853	638.049255
84	0.420000	865.185303	1029.086792	740.298157	894.353943	994.604065	486.296173	710.590332	1095.031494	632.766968	726.290833	1092.467041	549.031006	894.466431	834.826477	796.371521	930.398926	851.338623	763.203125	977.447327	754.126099	752.535156	930.030640	739.375183	794.700745	935.841919	596.009460	746.714355	994.830750	469.431122	769.961975	1038.471191	477.888153	745.267151	1061.309082	374.442047	730.702148	1006.330811	367.576263	763.000854	1061.290649	158.886490	732.634460	1018.917236	97.573830	671.087463	1203.550781	186.505096	637.516846
85	0.425000	881.198669	1027.471680	740.737732	911.230225	993.557678	486.932617	727.076172	1093.265869	633.136597	742.600220	1091.304321	549.298462	911.001953	831.914246	797.170044	946.429016	849.354614	764.683716	993.109253	751.414246	752.818359	945.872864	736.512756	796.110229	952.656372	594.345398	746.046326	1012.897583	468.755432	769.209045	1056.059082	477.242218	744.020203	1078.554688	373.026154	728.269287	1024.543213	366.189758	761.980896	1079.265991	157.374588	731.169678	1036.853271	96.771896	668.933105	1221.403687	186.477280	636.875671
86	0.430000	896.815552	1025.035767	741.354126	928.194397	992.536865	487.446289	743.314270	1091.246094	633.532654	758.742432	1090.010498	549.766418	926.859802	829.981628	797.825073	962.854614	846.649109	764.952026	1009.180359	749.332520	752.996521	962.193665	733.591003	796.104614	969.938904	592.759277	745.573853	1030.417603	467.794495	768.801636	1072.974121	475.958099	742.575623	1096.109863	371.931396	727.524780	1042.028687	364.959045	761.437683	1096.056152	155.810043	730.031982	1053.988159	94.345924	667.339600	1238.281616	185.218796	636.184326
87	0.435000	912.723633	1022.700012	741.777527	945.470520	991.563904	487.838928	759.308228	1088.569214	633.995056	775.149963	1088.174194	549.875977	942.700684	827.030090	798.579224	979.193970	843.838806	765.358704	1026.444824	746.800720	753.361328	978.773254	730.679749	795.291321	987.300720	590.984070	745.341553	1047.372192	465.192566	767.574463	1090.091675	473.808319	741.917480	1113.045410	370.516663	727.466492	1058.542603	363.444611	760.914734	1112.207153	153.910812	728.698303	1070.308472	92.869690	665.677551	1254.350098	184.168533	635.885315
88	0.440000	928.379517	1019.378906	742.329041	962.401672	990.005188	488.250580	775.825134	1086.009155	634.250244	791.673584	1085.538574	549.875671	959.547424	823.500305	797.985107	995.798523	841.318359	765.681946	1043.843506	744.411926	752.343140	995.967468	729.062561	794.714600	1004.624878	589.096863	745.342896	1063.774780	462.771576	766.264832	1106.316406	470.956207	740.523804	1128.763306	367.662872	726.185425	1074.583252	361.452271	760.081726	1127.608765	151.484360	727.264099	1085.586548	90.787834	664.281677	1269.901733	181.497162	634.553284
89	0.445000	943.942871	1016.902466	743.013977	979.287231	988.354309	488.802155	792.174988	1083.237427	634.416870	808.095093	1083.234741	550.388123	976.356079	821.192505	797.207703	1012.610107	839.734375	765.603088	1061.722046	743.452087	752.277710	1013.117554	726.501282	793.055298	1022.181641	587.104553	745.159546	1079.332520	460.003387	765.419128	1122.320923	468.561462	740.260498	1144.067749	364.445221	725.435486	1089.701050	358.757080	759.233459	1141.905396	148.528854	725.527710	1099.664917	88.047211	662.038574	1284.190918	178.658249	633.557007
90	0.450000	959.716370	1013.547668	743.680786	996.572083	986.263000	489.446106	808.164673	1079.272949	634.347351	824.244629	1080.381226	550.621643	993.248352	819.108093	796.939209	1029.747803	838.036377	765.932495	1079.556396	742.326233	751.647156	1030.805908	723.532166	791.670227	1039.405151	584.278687	744.785217	1094.864990	457.463318	765.752319	1138.208618	465.969482	742.263794	1159.527466	361.940918	725.265869	1104.260986	355.287262	757.776794	1155.182007	144.767166	724.178833	1113.046997	85.238861	660.640259	1298.268066	175.549042	632.927917
91	0.455000	975.500610	1010.199951	744.379272	1013.266541	983.978760	490.186157	824.275452	1075.755981	635.220093	840.228577	1077.560059	550.695251	1009.763794	816.099182	795.989441	1045.675415	835.790955	765.380188	1097.372559	740.882324	750.409912	1048.430908	721.451233	790.140808	1056.603760	581.905640	744.779175	1109.618652	452.961487	765.401855	1153.309082	461.219513	741.013062	1174.027832	357.910980	725.868469	1118.380737	351.212372	757.242737	1168.045166	141.059387	722.620239	1125.884033	81.733826	658.382874	1311.301758	171.446747	631.815308
92	0.460000	991.028198	1006.786621	745.027771	1030.085693	981.502563	490.255157	840.455078	1071.370972	634.503418	856.423401	1074.235596	550.851074	1027.265259	813.848267	794.931030	1064.323364	834.504333	765.642151	1115.312988	739.443970	749.408386	1066.370850	719.394226	788.671265	1073.670166	579.437622	744.785461	1124.029419	448.783752	764.080811	1168.142822	457.233643	740.776978	1188.016846	353.414734	724.809692	1132.021606	347.118896	755.825989	1179.862915	136.928543	721.115234	1137.558716	78.627258	656.797729	1323.248169	167.075745	630.985413
93	0.465000	1006.951172	1003.614136	745.582825	1047.060059	978.954468	490.607971	856.660950	1067.508911	635.082825	872.407593	1070.814453	551.366882	1044.375366	810.442200	793.438965	1081.908813	831.418518	764.828186	1133.403198	737.933228	748.656372	1083.631592	716.744324	785.794495	1090.467896	575.914551	744.927490	1138.808350	445.719360	765.320984	1183.151245	452.902924	742.286987	1201.789673	348.696228	725.099731	1145.435303	343.246246	755.416931	1191.052124	132.446259	719.709412	1148.471191	74.113503	654.882935	1335.142700	161.177353	629.844421
94	0.470000	1023.347107	1000.513245	746.070129	1063.610962	976.075439	491.149261	872.783875	1062.627686	635.138611	889.215820	1066.456665	551.428833	1061.475830	808.552917	792.655396	1099.466309	829.405762	764.073853	1151.364014	735.795227	747.255859	1101.276489	715.144653	784.174438	1106.803467	572.452454	745.054932	1152.890503	439.848816	763.998901	1197.488892	447.528259	741.098755	1215.497192	343.863190	725.057861	1158.401367	337.179016	753.722839	1202.135010	127.546799	718.144287	1158.555542	70.268982	652.872009	1345.970825	155.561874	628.691467
95	0.475000	1039.485474	997.055481	746.721558	1080.196533	973.222473	491.241119	889.025696	1057.804688	635.538086	905.502686	1062.583374	551.684509	1079.166138	806.052917	791.076843	1117.395996	827.875854	764.240112	1169.609741	734.337708	746.923096	1119.135864	711.913452	782.033752	1123.178833	567.778748	745.347595	1167.586060	436.171692	764.434631	1212.108154	442.190460	741.609802	1228.304077	337.788025	723.863953	1171.622559	333.674408	753.795959	1212.260132	123.149643	716.963745	1167.325073	68.085014	651.121582	1356.589478	148.835159	627.294128
96	0.480000	1055.720337	994.059814	747.350586	1096.729858	969.583374	491.736084	904.615112	1052.983521	635.186157	921.561768	1057.981445	551.663940	1096.764404	802.715759	789.572083	1134.537354	825.268738	763.133545	1187.323364	731.385742	745.226257	1136.409790	709.263367	779.606445	1138.632813	563.701904	745.511780	1181.845459	430.696136	764.580566	1226.388672	436.796600	741.383728	1241.384766	331.738647	722.907104	1184.482544	328.327454	753.054321	1219.819580	121.695068	716.684021	1174.234863	70.390404	649.285950	1364.901001	140.647202	625.994385
97	0.485000	1072.176758	990.613342	747.852234	1113.122314	966.186890	491.930725	920.777832	1048.177246	635.379883	937.302979	1053.076538	551.613892	1114.141357	799.760376	788.139648	1152.893311	822.076965	762.824036	1205.315674	729.367737	744.569580	1153.825928	706.346924	777.518616	1154.955200	559.101563	745.944946	1195.793579	426.162262	763.734741	1240.504883	430.902252	740.939819	1254.072266	326.134216	723.609619	1197.010254	323.483673	752.954895	1226.383911	120.387428	715.911804	1180.101563	71.063660	646.949463	1372.943726	130.620361	624.600830
98	0.490000	1088.987549	987.236023	748.158203	1129.359375	962.369995	491.750854	936.698486	1042.918457	635.093872	953.573975	1048.235718	551.670837	1131.030396	796.196289	786.496277	1170.577393	819.122498	762.636658	1222.757813	725.309753	743.325562	1171.107544	702.184570	775.616577	1170.498413	554.394348	745.709900	1209.916626	420.489105	763.539856	1255.486450	425.308594	741.787231	1267.197754	320.608429	721.862366	1209.476074	318.544708	751.400757	1233.554443	117.103035	714.393372	1185.514771	71.586288	644.919128	1381.150391	119.103897	624.279663
99	0.495000	1105.277710	983.437073	748.566406	1145.697754	958.388245	492.127075	952.204712	1037.895386	635.175537	969.842590	1043.128906	551.697998	1148.420044	791.350525	785.349609	1187.669922	816.393250	762.553589	1239.833984	722.083801	742.941589	1188.180664	698.987976	774.640930	1186.555542	548.854797	745.069336	1224.402588	415.058899	762.393494	1270.666748	420.003174	741.197083	1279.582153	315.291870	721.486145	1221.979492	313.014404	749.906189	1238.366333	113.481743	713.508545	1189.442749	72.776642	642.993530	1388.230347	107.684715	622.758484
100	0.500000	1121.267944	979.646118	749.189148	1161.678101	953.747864	492.331299	967.832764	1032.723999	635.228394	985.586731	1037.914429	551.694336	1165.149170	788.199463	785.388794	1204.251099	813.876953	762.556702	1256.754761	716.640808	741.684875	1204.937134	693.984924	773.595337	1201.635132	544.552856	744.400269	1239.294189	410.012573	760.742371	1284.850586	413.808014	739.642090	1292.171753	309.882477	719.244080	1234.398193	308.743011	747.410583	1244.561768	111.419342	711.960510	1193.681152	74.188087	642.043213	1395.012085	97.530090	621.477661
101	0.505000	1136.791748	975.545593	749.293091	1177.751587	949.030273	492.657379	982.212219	1027.777344	635.411133	1000.866333	1032.261475	551.546753	1181.411865	783.700134	785.828003	1220.401123	811.561462	762.628174	1272.126831	713.058533	741.413818	1221.154175	690.110168	774.380859	1217.739380	539.427856	744.072144	1255.083130	408.069855	760.671021	1301.500610	410.313568	740.846069	1305.314575	305.606995	717.574280	1246.753540	306.299377	745.638611	1251.052490	111.822609	711.684875	1197.543945	76.304588	641.239136	1400.266968	89.469986	620.212646
102	0.510000	1151.757202	971.087708	748.844849	1193.411133	944.614990	493.017639	996.720825	1022.958862	635.565979	1015.924561	1026.695923	550.463806	1197.616821	781.386780	788.029907	1236.200195	809.434509	762.750061	1288.214111	710.228149	741.932922	1237.714966	688.034058	777.587830	1233.116577	536.422119	744.193665	1271.245361	407.504333	759.885803	1318.075928	409.245392	740.705627	1318.573730	304.415344	717.138733	1260.080811	305.810638	744.542725	1257.296875	112.279915	710.902954	1201.161499	79.260368	641.102600	1404.447754	82.937889	617.810303
103	0.515000	1166.203613	966.577209	748.270508	1208.902466	939.669189	493.622070	1010.422424	1018.105225	635.425110	1030.184326	1021.912781	550.579163	1213.087402	779.718750	788.941284	1251.728638	807.483887	762.904358	1303.206787	707.377502	744.322510	1254.785034	686.524048	782.181030	1249.628906	534.759583	744.956726	1288.801636	408.335022	760.269165	1335.017822	408.899139	739.780701	1332.554565	303.825989	716.273071	1274.707520	308.185120	745.040039	1262.688599	112.783737	710.037292	1204.436646	81.579315	641.247314	1407.884766	76.894165	615.647522
104	0.520000	1179.874268	962.762207	747.767395	1223.725586	934.568726	494.415710	1024.063965	1012.994934	635.546448	1043.093872	1016.757568	551.528137	1229.167603	779.253967	790.690430	1267.066772	805.697449	763.073059	1319.759155	707.398254	747.768738	1271.536133	685.819824	785.839905	1266.163086	533.536804	746.308289	1306.632202	409.202759	760.872375	1351.807617	408.456818	738.366943	1345.650757	303.031403	715.072266	1289.528320	308.929474	746.728882	1266.989014	113.074471	708.369019	1206.960571	83.537117	640.821167	1410.978149	70.845520	612.229004
105	0.525000	1194.447510	959.022766	747.577942	1238.299927	930.219360	495.309296	1037.967773	1008.070862	636.083984	1057.204956	1011.169800	550.246826	1244.483276	778.605530	791.240540	1282.294556	804.062927	763.238342	1336.990479	708.249512	749.409668	1288.571289	685.641724	786.594788	1284.636230	534.215637	747.939697	1323.572998	409.332489	761.014465	1367.783569	407.626678	736.837952	1357.806030	302.224884	713.003113	1303.555664	308.674164	747.103943	1270.778564	113.428993	707.195862	1208.635986	84.878197	640.337524	1412.612305	66.006363	609.713013
106	0.530000	1209.308105	955.656982	747.526367	1252.575195	925.121399	495.853973	1052.039551	1003.293213	635.758667	1071.175659	1005.880737	549.277466	1259.384155	777.104248	789.403748	1297.492432	802.568176	763.382202	1354.849487	710.256287	750.835022	1305.514282	686.049927	785.141968	1304.148193	535.182739	749.388550	1340.258423	409.359222	760.934875	1381.874146	404.874634	732.490845	1369.085938	301.945435	711.853027	1316.772339	310.185822	748.775208	1273.000122	113.154526	705.261047	1209.734619	85.461494	639.474609	1413.694702	64.406441	608.410095
107	0.535000	1224.430542	952.917419	747.849792	1266.554199	920.965759	496.035339	1065.897217	998.729980	635.021240	1084.078125	1000.255859	547.655273	1275.516602	776.339233	788.754150	1312.740601	801.200928	763.486694	1372.437256	711.041626	751.499695	1322.120361	686.291321	783.420044	1325.009277	535.811584	751.656799	1355.164185	408.392944	759.591064	1396.663696	403.841400	731.602173	1378.935547	300.303711	708.860107	1328.095825	310.354919	747.280579	1274.480103	114.480049	704.617798	1210.762817	86.175667	638.338257	1414.938965	63.523151	608.568176
108	0.540000	1239.422485	950.127808	748.123230	1280.234375	916.770691	495.496429	1079.980103	995.098511	633.925659	1097.198364	993.785339	547.006287	1291.382568	774.487976	788.638733	1328.119263	799.949036	763.533875	1388.687988	710.737061	750.246338	1337.820679	684.437378	780.965637	1346.257324	536.505310	753.782776	1368.134766	406.353668	757.936462	1408.188599	401.318512	728.702454	1387.463013	299.070160	706.420898	1337.683472	309.752197	745.939941	1275.759277	114.969788	703.401611	1211.646362	86.684799	637.844238	1415.550171	62.866161	607.785095
109	0.545000	1254.552368	947.574463	748.589905	1294.185791	912.828003	495.270172	1094.692017	991.984070	632.082275	1110.637085	987.689514	544.591064	1305.994019	772.820129	789.085632	1343.273682	797.609497	763.581604	1403.090942	708.185364	748.149780	1353.950562	682.067505	781.367554	1366.919922	537.499207	754.713013	1378.950928	403.545135	757.745361	1419.248291	397.869110	728.853333	1394.058960	296.169037	704.203674	1345.693970	308.713043	745.186951	1276.732300	115.196144	703.072205	1212.163696	87.275162	638.008301	1415.530640	62.168133	606.880798
110	0.550000	1269.520996	945.196838	748.879150	1305.664185	909.724243	494.727661	1109.208740	989.431885	629.980530	1123.332886	982.429260	542.845276	1320.456421	769.811340	790.089478	1357.421509	794.323242	764.059326	1416.854980	706.349792	747.371155	1368.185913	679.064758	780.782715	1385.289307	538.081604	754.343262	1388.333252	400.086426	758.009277	1427.334351	392.899872	727.640991	1400.140259	292.661530	704.552307	1351.861206	306.089874	744.972229	1277.469604	116.243858	703.347839	1212.528320	87.735344	638.330872	1415.625610	61.964111	606.853516
111	0.555000	1282.005249	941.732666	749.228699	1319.527832	906.335693	494.314392	1123.877319	987.270142	628.156250	1137.834961	978.136719	540.412476	1334.664063	765.824219	791.530884	1370.666016	790.695435	764.564270	1429.927979	701.690186	746.445251	1381.901123	675.542297	781.938416	1399.472412	537.322327	753.685181	1396.947021	396.324524	758.089478	1436.047119	388.265381	728.606689	1404.979492	288.012146	704.468933	1357.262329	303.180969	744.900024	1278.543823	116.637070	704.408875	1213.020264	88.132904	638.442261	1415.838867	61.665974	606.688599
112	0.560000	1297.822876	940.724609	748.833435	1333.075684	903.881104	493.422852	1138.372681	985.774719	626.831116	1153.057739	977.368347	539.296509	1347.419312	762.167786	791.556091	1383.110229	787.331238	764.693909	1442.115479	697.285889	746.835754	1394.312622	670.600220	781.048889	1409.866577	534.509521	753.770935	1405.154053	392.333069	758.240173	1445.195557	383.478790	729.595947	1410.639893	284.433197	705.208557	1362.956055	301.053864	745.736206	1279.358032	116.992195	704.421387	1213.526245	88.723557	638.299438	1416.189575	61.098568	606.560608
113	0.565000	1313.406616	940.762085	748.392456	1347.588379	902.074219	492.539001	1153.522095	985.019958	626.152344	1168.125610	977.453003	539.099304	1360.539917	758.070679	791.922058	1397.658813	782.572327	766.282776	1455.245483	692.626160	748.669067	1405.681274	666.916992	781.587097	1417.973511	530.028809	754.368042	1412.940552	389.199707	758.758240	1452.867920	377.987793	730.211243	1415.699707	279.799927	705.383118	1368.449463	298.776764	746.316345	1280.486572	117.461998	704.408508	1214.125610	89.259888	638.163574	1416.397705	60.890968	606.358826
114	0.570000	1328.569336	940.536316	748.343872	1361.138672	899.994019	491.477386	1168.746704	984.283508	625.789917	1183.373657	978.554199	539.988342	1372.979004	753.769043	791.012207	1410.766113	778.749390	766.537903	1467.368164	687.122192	748.787170	1416.990845	662.730286	781.486572	1425.182007	524.712524	754.809875	1419.961426	385.717682	759.621399	1460.186523	373.907806	731.730713	1420.434814	275.675964	704.971985	1372.981079	294.302460	743.801636	1282.188110	118.885803	705.520325	1214.942383	90.163811	638.449097	1416.678711	60.704819	606.126587
115	0.575000	1343.476196	940.142761	748.454468	1375.442261	898.808044	490.419952	1183.472778	983.604492	626.094910	1197.839355	979.287842	541.917786	1385.345337	750.806213	790.568481	1424.403442	774.381714	767.388977	1479.928711	682.699768	750.670715	1428.350220	657.932190	781.782654	1431.693848	517.730042	754.601318	1426.949707	381.581818	760.131714	1466.758301	368.945129	731.529480	1425.239258	272.534912	704.584412	1377.926025	291.939178	744.048523	1283.167114	119.043022	704.872009	1215.776123	91.171829	638.545349	1416.987061	60.375298	606.183472
116	0.580000	1358.292358	939.676941	748.491028	1389.831421	898.374084	488.442474	1199.120850	983.757324	627.451843	1212.759766	980.452759	542.801880	1398.164063	748.094727	791.771179	1437.727905	769.900757	767.527527	1492.144531	678.472595	752.502380	1439.341553	653.392029	782.088440	1437.803589	511.002655	754.034119	1433.118652	376.528900	758.856750	1473.111206	364.297302	730.965881	1429.584717	269.105774	703.522888	1382.717041	290.285889	744.098938	1284.168701	119.371880	704.361755	1216.330688	91.816368	638.559509	1417.280029	60.014893	606.243591
117	0.585000	1373.123657	938.951294	748.517029	1405.018433	899.325378	487.676208	1214.734009	984.293945	629.170593	1226.545532	980.455994	544.924194	1411.091064	744.186462	791.632324	1451.542236	766.289551	768.476318	1503.101685	672.478516	752.526855	1449.305908	649.948608	782.208435	1444.783325	504.600037	752.561279	1439.181519	373.196259	759.419678	1478.745605	360.110626	731.457825	1433.500244	265.675964	703.208374	1386.856079	286.082397	743.026489	1284.874756	119.650261	704.086060	1217.128052	92.576393	638.413208	1417.439819	59.864780	606.176453
118	0.590000	1387.047363	937.565063	748.611877	1418.170288	900.481567	486.486084	1230.719727	985.251953	630.783752	1241.022461	979.952637	546.848938	1424.025024	740.730774	790.840027	1465.384155	761.545837	767.346680	1514.338379	667.140747	753.519531	1459.751465	645.673767	782.429321	1451.597534	499.014435	752.020874	1444.775269	369.255676	759.134644	1482.473511	354.008942	729.132996	1436.758545	261.813995	702.084045	1391.026367	285.119537	743.041809	1285.639771	119.913589	703.764893	1218.223877	93.511879	638.463318	1417.680298	59.737213	606.138123
119	0.595000	1402.191772	936.567871	748.277344	1433.532471	901.683594	484.699768	1245.723877	985.826721	631.773926	1254.493896	980.208252	548.468384	1437.409424	740.339661	792.111267	1479.337524	758.338989	767.562500	1524.278809	662.454590	754.714111	1469.563354	642.568359	783.348328	1458.563232	494.083069	751.313782	1449.963745	368.002563	759.433594	1487.146118	350.708740	728.915710	1439.995972	259.419098	701.712341	1394.314941	282.352905	741.716675	1286.896973	119.399933	702.065613	1218.244019	95.252457	639.839600	1417.912720	59.532604	606.128662
120	0.600000	1417.948364	935.936157	747.527771	1447.750488	903.470093	484.016815	1260.869385	986.447266	632.608887	1267.301392	978.787170	549.548767	1450.233521	738.959900	790.746704	1492.742432	755.743774	767.157654	1534.797852	656.572876	755.070984	1478.880859	640.813171	783.836975	1465.761230	490.491699	750.918884	1454.255859	365.206787	759.447083	1491.668335	349.294891	729.824036	1443.017090	257.952515	701.777527	1397.114502	281.606445	740.825256	1287.821167	119.045036	698.782715	1218.760132	95.757454	639.506165	1418.122192	59.360542	605.953735
121	0.605000	1435.427246	936.170837	746.350159	1462.525024	905.494629	483.117798	1275.333252	987.358643	633.218201	1282.702026	979.830566	550.082275	1462.733887	738.686340	790.156189	1505.648926	753.666077	766.228149	1545.040405	653.534973	755.530579	1488.497192	639.273743	784.238220	1473.146362	488.432037	750.871948	1458.351074	364.437378	758.985229	1495.538940	346.031982	729.174500	1445.952881	255.590866	701.541626	1400.054565	281.323059	740.787598	1288.752441	119.667671	699.086731	1219.311279	96.642456	638.863281	1418.525513	59.162376	605.711670
122	0.610000	1452.371704	936.439880	745.195190	1477.519653	907.567139	482.386475	1290.698364	989.258179	634.187195	1297.086060	980.925476	550.357727	1475.127808	737.271179	789.283997	1518.175781	751.722290	765.091370	1555.326050	651.259216	755.176208	1498.518188	637.236450	784.017151	1480.466431	486.677765	750.783936	1462.607178	362.889709	759.256836	1499.723145	344.799713	729.844543	1448.469971	254.906113	701.867432	1402.809326	280.155365	740.167175	1289.655151	120.653145	699.187317	1219.480469	97.627777	638.173584	1419.000122	59.039459	605.593994
123	0.615000	1469.201782	936.802490	744.127808	1491.958252	910.541748	481.197021	1306.995728	990.753174	634.908142	1312.334839	983.480774	550.289856	1487.343750	735.830383	788.659851	1530.564209	749.822021	764.626404	1566.132324	648.749390	754.545166	1509.084595	635.441040	783.651428	1486.877930	487.404877	750.118896	1466.176025	361.650391	758.566650	1503.614746	342.414734	729.849243	1450.084351	253.496964	701.616089	1405.705811	279.824310	739.730774	1290.095703	121.449471	698.078613	1221.475586	98.541733	634.998535	1419.437866	58.842903	605.405640
124	0.620000	1485.119263	937.303589	743.187195	1507.040039	913.199707	480.325653	1322.672974	992.648376	635.456360	1327.438599	985.712830	550.652710	1499.338745	736.433472	788.717590	1542.982666	748.887817	764.329773	1575.543579	646.033203	751.973999	1519.063599	636.264893	782.987549	1494.046265	487.231354	749.765930	1469.651367	360.447296	757.607239	1507.107544	341.092804	729.689758	1452.683594	252.757339	701.287903	1408.400146	279.920258	739.206482	1291.428467	123.016388	698.006348	1222.155273	100.947441	635.304443	1419.900879	58.794498	605.470825
125	0.625000	1500.719482	938.114502	742.393494	1521.918701	916.268311	479.674377	1338.384521	995.752930	636.019836	1342.239746	989.052795	550.687561	1511.948730	737.048462	788.727051	1555.748291	747.787354	763.830566	1584.466553	643.874268	750.215759	1529.178955	635.128296	782.502869	1499.735962	487.532745	749.220642	1473.300293	359.695435	757.010742	1510.410034	340.559357	729.451477	1455.159546	253.218643	701.182251	1410.785278	279.755981	737.977173	1292.632446	125.178925	697.888916	1222.158325	104.247597	637.419861	1420.448975	58.903381	605.497559
126	0.630000	1516.296265	939.399902	741.788269	1536.693481	919.261414	478.683594	1354.028687	998.649048	636.695557	1360.040649	991.884766	550.348999	1524.205200	736.544006	788.194092	1567.359497	747.047302	761.424377	1594.161255	643.454651	748.549622	1538.629517	636.721191	782.026550	1504.848145	487.868866	748.897766	1476.761230	360.352173	757.283081	1513.731201	340.539673	729.219971	1457.951416	253.778519	701.468872	1413.975342	281.550201	739.286133	1294.127441	126.855614	697.963013	1223.604370	106.653404	636.862915	1421.218994	59.183498	605.928589
127	0.635000	1532.143066	941.324463	741.413025	1551.493286	922.558777	477.768799	1370.520874	1000.828308	637.023987	1374.498291	995.717712	550.420349	1535.506958	737.562500	786.711792	1579.085693	747.488281	761.326782	1604.694946	642.186035	747.382019	1549.286865	636.016174	781.575073	1509.102661	488.972290	748.483765	1479.971802	361.888641	756.896851	1517.279907	340.759155	729.080750	1460.743896	254.577194	701.853516	1416.578735	282.825714	738.593750	1296.198975	130.708359	701.021423	1224.526123	110.868698	636.920959	1422.018677	59.406483	606.249756
128	0.640000	1548.553833	944.052917	741.309265	1566.936157	926.680542	477.537384	1387.228271	1004.371399	637.395996	1390.608276	999.091919	550.468079	1547.700195	737.929443	785.212158	1592.171753	748.621094	761.771423	1614.308472	642.990723	747.324646	1559.121094	637.507324	780.715637	1514.430176	490.223389	748.416199	1483.770508	362.741150	756.533691	1520.911743	341.857178	729.141663	1464.045288	256.094147	702.432983	1420.130981	284.462311	738.483276	1297.540894	132.032822	700.294189	1226.388428	113.844421	637.536560	1422.777954	59.593685	606.409668
129	0.645000	1565.047485	947.392944	741.011475	1582.155640	930.408936	477.544495	1403.148071	1008.500244	637.302124	1405.862305	1002.064270	550.637512	1560.272217	740.423523	785.602539	1604.427002	749.559387	760.379578	1624.027100	643.957520	746.924438	1569.041626	638.481934	779.731384	1519.173584	491.334076	747.648499	1487.903442	365.382599	756.782776	1524.649902	343.674103	729.311462	1466.978394	257.995514	703.296692	1422.958740	286.804352	738.600159	1300.010498	135.268585	700.573059	1227.073242	117.314636	635.432312	1423.644409	59.550503	606.606689
130	0.650000	1581.877930	950.670044	741.054199	1596.769653	934.296509	477.922272	1418.817871	1012.705505	637.235901	1421.582031	1006.351013	550.602966	1572.002441	742.070679	784.124268	1617.218994	750.331909	760.749695	1633.849976	645.077393	746.230286	1578.858643	640.304443	778.202209	1525.292358	493.705048	747.390747	1492.131104	367.740753	756.642517	1528.517456	346.050171	729.498962	1469.977173	259.892426	703.096130	1426.402466	290.884125	739.206726	1301.815674	137.917816	700.420715	1230.542969	122.111176	637.767456	1424.842773	60.126762	607.456909
131	0.655000	1598.830566	954.084106	739.533203	1612.050171	938.101013	477.142303	1435.057251	1016.940552	637.146790	1438.494263	1010.529724	550.320251	1584.186890	743.197266	783.039429	1628.187744	750.877930	757.624023	1643.776489	646.341492	745.291077	1588.897339	642.306763	777.481689	1530.887817	496.194611	746.831238	1496.328247	371.608093	756.949463	1532.537842	348.825806	729.612793	1473.239258	262.148834	702.631775	1430.078735	294.517944	740.048767	1304.952759	141.695587	701.440002	1233.073853	127.097176	638.698730	1425.936401	60.819794	608.646362
132	0.660000	1615.976563	957.637207	739.096558	1628.032837	942.821716	476.569946	1451.744141	1021.122742	636.875916	1453.539185	1014.686768	550.227844	1597.102295	746.559021	782.673157	1641.106934	752.140747	756.314087	1653.805664	647.740906	744.155518	1599.342529	645.311401	776.916016	1536.465942	499.549530	746.346741	1500.076050	374.549286	756.703918	1536.597290	351.997070	729.514893	1476.962036	265.128784	702.704285	1433.809692	297.885498	739.955017	1307.815552	145.153625	702.474915	1235.800415	132.042191	639.878967	1426.630127	60.803055	607.703003
133	0.665000	1633.298828	961.174988	738.756653	1644.629517	947.843750	475.739960	1469.031860	1025.277344	636.720825	1471.822144	1019.015808	549.963013	1609.670166	748.758423	781.375183	1653.415405	753.674438	755.316101	1663.937012	649.266785	742.872681	1609.709351	647.373901	776.355713	1542.455078	503.425171	746.113953	1504.840332	377.528290	756.509399	1540.748535	355.832825	729.801270	1481.342773	269.196259	704.114258	1437.142944	302.113861	740.287964	1311.125610	149.622421	703.318909	1238.376465	137.779877	640.377930	1428.178833	60.921944	608.672363
134	0.670000	1650.741211	964.764954	738.409058	1661.603027	952.805542	475.459015	1486.315796	1028.636230	636.411438	1486.799072	1023.552002	549.705078	1622.182861	750.430603	779.889893	1665.797974	754.706116	753.625732	1674.169434	650.910156	741.491272	1619.641357	649.246887	774.087891	1548.419067	508.614685	745.818298	1508.892700	382.047394	755.871643	1545.043945	360.601929	731.067810	1484.146606	272.626740	705.213013	1441.276123	305.646576	741.044006	1314.727905	153.107224	703.880188	1242.368896	142.916229	640.868286	1429.480469	61.249420	609.223022
135	0.675000	1668.247559	968.474609	737.949402	1676.908081	958.288086	475.240417	1503.936523	1031.879883	636.331360	1504.027954	1027.543457	549.642761	1634.663086	753.998230	779.348022	1678.470459	756.542053	752.476868	1684.502441	652.662109	740.060181	1629.676758	652.923157	773.388489	1555.765869	513.581116	746.006470	1513.609131	386.971649	756.119202	1549.479126	364.105560	730.865173	1488.174683	277.607483	706.337952	1445.669556	309.788696	740.793457	1318.800659	157.210709	705.360352	1245.984253	148.953552	642.186340	1430.171753	61.245480	609.406067
136	0.680000	1685.761719	972.371399	737.273438	1692.869995	963.601624	474.306946	1521.102905	1036.300537	635.929626	1520.370728	1032.286865	549.610535	1647.616821	757.624207	778.543213	1691.441284	758.645935	751.564331	1694.935059	654.513733	738.628296	1640.383667	654.869934	771.500488	1562.110962	518.533630	745.850464	1518.460571	392.056183	756.743103	1554.141846	367.422760	730.573486	1492.773804	282.831238	707.376160	1450.486084	316.691254	742.450928	1323.123413	162.225784	706.327637	1250.127197	155.264587	642.229370	1432.358154	61.553452	610.400146
137	0.685000	1703.227539	976.522827	736.276733	1710.414551	969.624878	472.645233	1538.581543	1040.673096	635.786804	1536.361084	1036.795654	549.572449	1660.717896	760.559692	777.940491	1704.587646	761.170898	750.106384	1705.466675	656.456177	737.244507	1651.311523	660.014160	771.920410	1569.643555	523.763245	745.678162	1523.380127	398.031342	757.840942	1559.120117	371.632599	731.572815	1497.290894	286.990784	708.214844	1454.879150	320.525757	742.090698	1328.018921	166.552597	707.223083	1255.280762	161.266678	643.494629	1433.763184	61.796463	610.577454
138	0.690000	1720.588867	980.996399	734.854919	1727.249146	975.330261	472.235229	1555.771729	1045.404175	635.513489	1554.846069	1041.039429	549.390259	1673.888184	763.916382	776.835266	1717.638306	763.273926	750.005615	1716.096436	658.480469	735.957581	1661.362671	661.835144	769.682068	1576.646484	528.720154	745.667297	1528.257202	402.350708	757.293640	1564.105591	377.249573	732.204468	1502.792847	291.884491	708.273987	1459.834961	327.301208	743.446167	1333.260498	170.648438	707.864380	1259.729004	167.399460	643.516907	1435.307495	62.081982	610.699951
139	0.695000	1738.335938	984.282532	733.752625	1744.258423	980.333130	471.721344	1572.862183	1050.169434	635.468323	1570.089111	1046.105957	549.493591	1687.216431	767.271423	776.624939	1730.697632	767.145569	750.038391	1726.823486	660.577759	734.816467	1672.450195	667.042175	770.123230	1584.276978	533.839722	745.515991	1533.547485	408.605225	757.787598	1569.378418	382.714447	732.953613	1508.466919	297.025177	709.964355	1464.818115	331.707611	743.174133	1338.872681	175.088242	708.299133	1264.787964	173.423538	644.430420	1437.570801	62.738533	611.214478
140	0.700000	1755.887695	987.642700	732.805115	1761.017212	985.957642	470.937622	1590.745605	1054.231689	635.686401	1587.014648	1050.669556	549.497742	1700.383057	770.566467	775.890015	1743.569336	768.485718	749.161316	1737.647217	662.739136	733.869995	1683.464844	669.537170	768.625000	1591.814697	539.316284	745.306458	1539.052734	414.133728	757.692871	1575.027466	389.156769	733.832581	1514.086060	302.915344	711.050659	1470.437134	339.034149	744.207458	1343.385864	178.591782	707.498840	1270.046875	179.521027	644.883850	1439.639038	63.064339	612.658203
141	0.705000	1773.503540	991.087524	731.896729	1778.010742	991.080505	469.843719	1608.287354	1058.516357	635.770813	1604.838867	1054.858521	549.556641	1713.596802	774.569824	775.384705	1756.987183	770.797241	748.199280	1748.566772	664.955627	733.167053	1693.901001	674.456055	768.225281	1599.484619	544.658569	745.343994	1544.693481	419.823151	757.356506	1581.315552	394.156677	734.148987	1519.277832	308.904602	712.971130	1476.201538	344.896271	744.484619	1349.281738	181.647171	706.577820	1275.593384	185.383926	646.130005	1441.340698	65.030602	612.511475
142	0.710000	1791.371704	994.260254	731.194153	1794.982422	996.121826	469.414886	1625.973389	1062.626221	635.942627	1622.778198	1058.801514	549.824158	1726.957520	777.954956	774.927246	1770.539307	772.755554	747.383423	1759.581421	667.218384	732.756409	1705.759888	678.038879	766.864319	1607.035522	550.003784	744.965454	1551.300903	426.880066	758.942505	1587.894043	400.195374	735.194458	1525.627930	314.345520	714.458374	1482.292358	351.658783	745.660706	1354.897339	186.047501	706.978088	1281.172607	191.880432	646.274231	1442.236084	65.813782	613.210144
143	0.715000	1808.899292	997.419861	730.709717	1811.613525	1000.895325	469.375580	1643.768433	1066.613281	635.940857	1640.048950	1062.626831	550.454285	1740.718750	780.915222	774.246704	1784.409302	774.966187	747.308655	1770.690308	669.518433	732.687012	1716.745239	681.877075	766.037109	1614.739746	555.267883	744.615784	1557.892822	433.018097	758.485596	1594.035278	406.165985	735.851868	1532.299438	321.296143	716.488037	1488.571289	355.768494	744.868652	1360.949097	189.770676	707.233215	1287.768799	199.196304	647.293579	1444.673828	68.236366	613.250427
144	0.720000	1826.632202	1000.203491	729.689331	1828.512939	1005.374573	468.916718	1661.751587	1070.404785	635.934082	1657.544189	1066.802002	551.420532	1754.488770	784.643494	773.306458	1798.466797	778.498291	747.992126	1783.259644	671.728333	731.992065	1729.085083	686.230652	765.703613	1622.927002	561.950317	743.979309	1564.608276	438.451416	757.675476	1601.631592	411.622162	735.843201	1539.549927	325.458740	716.151917	1496.197632	363.565735	746.271790	1367.452515	195.296127	708.411316	1294.821045	207.412399	648.693848	1447.487793	71.491669	613.981140
145	0.725000	1844.277710	1003.093994	728.894714	1845.532959	1010.335754	468.075714	1679.580811	1073.647339	635.977966	1674.770020	1070.462036	551.660767	1768.103882	787.645874	772.766968	1812.612671	779.169312	747.854187	1795.162476	675.292419	732.625854	1740.655884	689.069214	763.704346	1631.664551	567.676758	743.172424	1572.616943	444.713684	758.048157	1608.855103	417.876617	736.132324	1546.865356	331.363251	716.973694	1503.406006	368.749878	746.602295	1374.586060	200.782394	709.384644	1302.070679	215.566986	649.597717	1451.024048	75.241478	615.016968
146	0.730000	1862.366821	1005.654480	728.235229	1861.927979	1013.498779	468.540131	1697.255859	1076.648438	635.804810	1692.103638	1074.002563	552.260315	1781.811279	790.921082	772.516235	1826.639282	783.311401	749.594299	1807.283447	677.073364	732.034363	1752.708374	693.230713	763.341248	1640.246460	574.012817	742.179504	1581.395142	450.656555	758.250488	1617.656616	422.796082	736.015381	1555.495361	338.016693	718.176086	1512.045532	375.525208	747.277954	1382.166382	207.238892	711.163818	1309.978394	224.513885	650.248962	1455.232666	79.453636	616.217224
147	0.735000	1879.618042	1007.844849	727.438354	1878.805664	1017.935730	467.977203	1714.861694	1079.963013	636.221252	1709.580811	1077.660645	553.302917	1795.542969	793.873352	772.045593	1840.457153	785.021667	749.954224	1820.228882	679.245544	731.675232	1765.317505	697.182556	763.484924	1649.462402	580.191956	741.207642	1590.904907	456.807709	757.764465	1627.084351	428.014496	735.841248	1564.525513	342.756012	718.502869	1521.334473	381.032257	747.237000	1389.923096	213.854324	712.360596	1319.125854	233.268570	651.780457	1459.334717	84.902985	616.828796
148	0.740000	1897.849121	1010.626587	727.105774	1896.067993	1021.292908	467.207336	1732.554321	1083.389282	637.059570	1726.775146	1081.217041	554.168030	1809.230469	796.036194	771.286377	1854.282715	787.047852	749.537476	1832.479858	683.070068	733.397095	1777.412720	700.008606	762.087891	1659.519409	586.411987	739.576660	1600.948975	461.282654	757.260742	1636.944702	432.938232	734.968506	1573.746582	347.395721	718.527771	1530.919312	385.661926	746.928894	1398.105835	220.095917	713.078491	1327.885132	242.542725	652.482239	1464.312378	90.223610	617.888733
149	0.745000	1914.932373	1012.670532	726.617432	1911.996948	1024.241211	466.275024	1750.279663	1086.183228	637.757629	1744.096313	1083.720581	554.092712	1823.253906	799.919739	772.447571	1868.175781	788.908875	749.072876	1844.451416	684.603394	732.050354	1789.753784	703.866943	761.798096	1669.970215	592.657776	738.769714	1611.743408	465.481812	755.914978	1647.115601	436.983032	733.514954	1583.470337	352.728973	717.659912	1541.120483	391.741638	746.581970	1406.461548	227.240692	713.986023	1337.063599	252.242752	652.910339	1469.041504	95.517944	618.514099
150	0.750000	1933.016846	1014.892517	725.872009	1928.900879	1027.451294	466.160461	1767.937500	1088.455078	638.210022	1761.555054	1086.117188	554.851746	1837.366821	802.730286	772.720459	1882.429565	790.890076	749.509277	1857.180664	686.599060	732.463684	1802.320313	706.928162	762.096313	1681.615601	597.753418	737.369446	1623.353271	470.431335	756.321106	1658.615601	442.372375	734.776550	1594.066162	358.059265	718.910522	1551.594727	397.273499	747.353516	1415.095215	234.011368	714.413147	1347.262085	262.174011	652.698364	1474.315063	100.641098	618.991150
151	0.755000	1950.272095	1016.401611	725.065063	1946.347778	1029.252197	466.133698	1785.456055	1090.558228	638.674744	1778.624878	1089.076294	555.592529	1852.027466	805.153748	772.630859	1896.871338	792.752380	749.200012	1870.022827	689.749756	734.252686	1815.456787	710.069397	761.996582	1694.656982	602.399292	736.677063	1634.941406	474.362366	755.612305	1670.177368	445.592865	733.390930	1604.891968	362.897339	718.424866	1563.047974	403.185547	747.796509	1423.748047	240.901230	714.721863	1358.110596	272.093719	652.367859	1478.677246	105.330933	619.668640
152	0.760000	1968.101929	1018.108032	724.588196	1962.731201	1031.348267	465.785736	1802.703125	1092.657715	639.540405	1795.351563	1090.763428	555.945496	1866.700928	807.867371	772.966431	1911.594238	793.976746	749.642090	1883.204590	691.405762	734.040100	1828.881958	713.071472	762.066284	1708.561035	606.736084	736.202698	1647.767334	479.098785	756.570007	1682.228516	448.229370	733.700623	1616.018066	366.236084	718.524048	1574.569092	406.592926	747.059814	1432.809448	248.356537	715.114929	1368.530640	281.691925	652.611755	1483.788452	111.417419	619.787292
153	0.765000	1985.062622	1019.498413	723.609741	1979.605103	1032.379028	465.329590	1820.162964	1094.567871	640.138916	1812.470947	1092.692871	556.697876	1881.515503	809.232117	771.372192	1926.235229	795.238647	749.358337	1896.916870	692.454773	733.642090	1842.926270	715.079529	762.131775	1723.034058	608.902222	735.717957	1660.111816	483.063568	756.426819	1694.490234	451.927032	734.266602	1627.127441	369.475983	718.783020	1586.199951	412.126984	747.687561	1441.151489	256.378967	715.255798	1378.296021	290.706879	651.822205	1489.297852	117.131744	620.152405
154	0.770000	2002.345581	1020.596069	723.348450	1996.252197	1032.991821	465.238556	1837.605957	1095.976318	640.255554	1828.943481	1094.067383	556.865906	1897.763916	810.849792	770.612488	1942.441528	797.068604	750.174133	1911.617310	694.129211	734.744873	1857.231079	717.177124	761.546753	1738.674438	610.540955	735.350769	1673.261108	484.380768	756.068359	1707.519897	452.685699	734.131104	1638.153442	373.245789	718.683289	1598.208008	415.056580	747.281982	1449.432495	264.004211	714.856384	1387.172241	299.603455	650.616577	1495.869263	123.649040	620.675415
155	0.775000	2019.225220	1020.924011	722.364746	2012.777832	1033.944214	465.516052	1854.483521	1097.213989	640.830750	1845.384399	1095.256348	557.313843	1913.966431	812.139282	770.452271	1958.312988	797.486145	750.392029	1926.753906	694.399963	734.304443	1872.989014	718.505737	761.587524	1755.268188	611.533813	736.172546	1687.064331	487.692322	756.278564	1720.204468	455.531250	734.384583	1648.929199	376.795319	718.648926	1609.670776	420.026611	746.864380	1457.533081	271.313538	713.958374	1396.231812	308.289734	650.324646	1502.833618	130.664368	620.830322
156	0.780000	2035.807739	1021.192688	721.695862	2028.771362	1033.928955	464.945038	1871.234619	1098.568970	641.033813	1861.630981	1096.309204	557.109314	1930.451782	813.441650	769.933838	1975.418335	797.092041	748.238159	1943.905151	695.132874	735.171997	1889.372192	719.606079	761.713745	1772.410522	611.139893	736.100952	1700.603760	489.065216	756.011475	1732.755737	456.536926	734.376404	1659.755249	380.751343	718.919861	1622.212524	424.652557	747.573181	1465.886353	279.428650	713.563843	1405.411011	316.122070	649.622070	1510.216919	137.644196	620.892822
157	0.785000	2052.326660	1021.531860	721.080627	2045.522949	1033.764282	464.145050	1888.230469	1098.902222	640.943726	1878.000488	1096.871216	557.412964	1947.657593	812.628906	768.053589	1992.872314	798.080017	749.176086	1961.755859	695.684998	736.085510	1907.079712	718.982910	760.928894	1790.171997	611.233887	736.823364	1714.658325	492.735596	756.774109	1746.201050	459.404327	736.524963	1671.179565	383.808472	718.560974	1633.651611	428.249908	745.509644	1475.623779	286.513123	712.858398	1415.293823	324.010345	648.919373	1518.103760	144.722534	620.852051
158	0.790000	2069.099365	1021.359070	720.166687	2061.722168	1033.067383	464.283905	1904.627930	1099.214111	640.610107	1894.062744	1096.808105	557.072998	1965.076294	813.237183	768.653320	2010.398193	797.832214	747.573669	1980.100220	694.745422	734.924438	1925.069336	718.704712	760.304138	1807.951660	610.067810	736.711487	1728.717163	494.659973	757.491760	1759.858398	459.766113	736.821594	1682.547974	386.440643	719.286560	1646.795410	433.455322	746.868835	1485.273438	294.126007	712.274963	1425.949463	332.575287	647.588440	1525.665527	151.653336	620.348633
159	0.795000	2085.146484	1020.850830	719.597046	2077.376709	1032.054077	463.631500	1921.210449	1099.915527	640.944275	1910.142090	1096.827637	556.824890	1982.542969	811.627258	766.402893	2027.778198	797.807190	747.462158	1998.717285	693.959595	734.299011	1943.212891	717.673523	759.114319	1826.645386	608.873474	736.632141	1743.382324	495.564331	756.731567	1773.801270	459.730438	736.752563	1695.036987	388.614471	718.748901	1660.096436	437.240204	746.001587	1496.196289	302.037384	712.569580	1436.924927	341.472717	647.774597	1533.821289	158.179749	619.891357
160	0.800000	2102.089355	1020.640015	718.871460	2093.616455	1030.834839	462.631958	1937.420410	1099.504272	640.085144	1926.124268	1096.111572	555.963318	1999.707642	811.245972	766.857361	2045.470825	796.889282	746.002686	2017.358887	693.325073	734.026794	1961.761230	715.988953	758.888245	1845.180054	607.773254	737.238037	1758.660156	497.515747	757.015015	1788.275024	461.032196	737.703247	1707.394775	391.651611	718.965210	1674.032837	440.970520	746.176819	1507.066650	309.592468	712.040161	1449.275269	350.790710	645.586365	1542.389282	165.166702	619.438904
161	0.805000	2118.057129	1019.516663	718.375000	2109.601563	1029.667358	462.461273	1953.609375	1099.050781	639.904358	1941.998413	1094.849121	554.971985	2016.985229	809.582092	764.362549	2062.806152	796.514404	746.312988	2036.229736	691.728333	732.694458	1980.585205	714.533081	758.462585	1864.328613	605.153381	736.876770	1774.962524	498.666290	757.473633	1803.271606	461.692108	739.114563	1720.755493	392.171844	718.071350	1688.767212	443.362732	745.016296	1519.190063	316.370453	711.690979	1460.786865	359.225494	647.870239	1551.707520	172.147354	618.705566
162	0.810000	2135.020264	1018.957520	717.556824	2125.200684	1027.737793	461.661926	1969.662720	1098.357666	639.233582	1958.056763	1093.816284	554.038025	2034.046997	808.498230	764.590942	2080.356445	795.554626	744.779724	2055.225830	691.067932	734.432739	1998.983276	712.660706	758.374084	1883.016357	603.257629	737.440430	1791.417236	498.725586	757.563293	1819.309204	461.472321	739.956360	1735.613403	396.111389	719.738708	1703.510010	447.482666	746.708557	1531.288818	323.493439	711.529724	1475.428223	366.648651	647.025635	1561.390381	179.085556	617.823730
163	0.815000	2151.031494	1017.708069	716.782776	2140.490234	1025.877563	460.511627	1985.492554	1097.116699	638.057434	1973.923218	1092.518555	552.980286	2051.545410	806.344299	762.769775	2097.794678	794.324768	745.071838	2074.052246	689.111511	733.170593	2017.871338	710.684326	758.428528	1902.119751	600.848267	737.401611	1808.406860	498.101532	757.323853	1835.559082	459.384491	739.339600	1749.691040	397.558472	719.879272	1719.920166	449.485260	747.056030	1544.511230	330.243896	710.740540	1489.353516	374.743103	646.880554	1571.586182	185.398819	616.904480
164	0.820000	2167.600830	1016.649231	716.306824	2156.494385	1024.038696	459.513824	2001.400635	1095.688843	637.905518	1989.921875	1090.720093	552.117126	2069.065918	805.063354	763.739929	2115.304688	792.580078	744.222290	2092.935303	688.363708	735.935730	2036.258301	708.543396	759.492859	1920.955078	597.650269	737.344055	1826.522217	498.508270	758.490051	1852.878418	459.137848	740.198914	1765.408325	398.180511	719.797424	1736.714478	449.752197	744.934692	1558.798218	337.106415	711.104431	1502.794556	383.106171	648.995300	1582.534546	191.745865	615.607910
165	0.825000	2183.690186	1015.043884	715.373230	2171.637939	1021.342468	458.383972	2017.073486	1093.793823	636.649719	2005.728516	1088.159058	551.323975	2086.550293	803.355469	764.772461	2132.913086	791.239075	744.763733	2111.146729	686.759827	735.097778	2054.215088	706.576538	759.311707	1940.193481	595.060425	737.730469	1845.003540	496.511353	757.341370	1869.662842	457.545715	739.619507	1781.666016	399.092590	719.828735	1754.143188	451.444672	745.664001	1573.762695	343.146027	710.930786	1519.409058	389.790039	647.667603	1594.075439	198.127319	614.259033
166	0.830000	2200.227539	1013.920105	714.698486	2186.454834	1018.690308	457.381500	2032.788940	1091.578125	635.199463	2021.440308	1085.590576	550.390076	2104.140137	801.070557	763.464111	2150.518799	789.868042	745.060791	2128.774902	684.634583	735.545471	2072.370361	703.988037	759.543518	1959.877197	591.949829	738.129639	1863.820801	495.579163	758.824036	1887.565796	455.070557	738.771973	1797.752808	399.173065	719.088623	1771.421631	452.278809	746.385254	1589.047241	348.702789	710.696777	1535.855835	396.467102	647.620972	1606.485840	203.921555	613.170715
167	0.835000	2216.336670	1011.657227	713.567139	2201.587646	1015.509460	455.905273	2048.301270	1089.236450	634.321777	2037.185791	1082.395752	549.639343	2121.479004	799.604919	764.390808	2167.897705	787.849854	743.936646	2146.830078	682.284668	734.905273	2090.027344	701.982239	760.256226	1979.443726	588.718140	738.365662	1882.803833	493.923309	759.335693	1905.867798	453.237976	739.794495	1814.940674	399.660797	719.267090	1789.203003	453.109589	746.596375	1605.156006	353.011993	710.584290	1552.355957	402.694855	647.911377	1620.019409	209.009750	611.914124
168	0.840000	2232.081299	1009.644775	712.998352	2216.719727	1012.311401	454.553436	2064.281494	1086.708740	633.012207	2052.837891	1079.394897	548.843689	2138.773438	796.568542	762.625061	2184.945557	785.808167	744.576050	2164.794189	679.853760	735.723022	2108.370605	699.420227	760.340149	1999.144897	584.982361	738.412842	1901.763550	491.145477	759.190552	1924.458130	450.395050	739.473206	1832.072021	399.501953	719.270325	1808.214111	452.665100	746.374939	1621.985107	357.049011	710.336975	1569.416992	408.233490	648.344788	1634.233276	213.969131	610.912537
169	0.845000	2248.320068	1007.870483	712.154053	2232.070068	1008.630737	453.237000	2079.403076	1083.636353	632.183960	2068.301758	1075.694458	548.272095	2155.771973	794.719177	763.339539	2202.293945	782.949646	742.964050	2183.333740	677.090210	735.709412	2126.022705	696.231995	760.339844	2019.161621	580.876953	738.327576	1921.621460	488.444061	759.542419	1943.171875	447.861938	739.728333	1849.477295	399.180450	719.507324	1826.572266	452.426880	747.119019	1638.561768	361.530334	710.236694	1586.810425	412.711395	648.438904	1648.838501	217.961197	609.580688
170	0.850000	2264.055664	1005.281799	711.388184	2246.756348	1005.093201	451.922455	2095.059814	1080.096558	631.057617	2083.910645	1072.088501	547.385254	2173.263916	790.937866	761.067932	2219.732178	780.710815	743.606140	2201.639404	674.493591	736.702759	2144.561523	692.837280	759.731689	2039.197388	576.879028	738.682556	1941.792480	486.347290	760.319092	1961.652100	444.539551	739.191772	1867.628540	398.027313	718.574524	1845.514648	451.795624	747.355652	1656.411377	364.023224	709.887146	1604.407104	417.276276	648.570374	1664.295654	221.842743	608.666992
171	0.855000	2279.991211	1002.525879	710.522949	2261.746094	1001.730408	450.738190	2110.366211	1076.697388	630.302734	2099.273438	1067.371338	546.165649	2190.314209	788.187622	762.155579	2237.649414	777.185364	742.575256	2220.731934	671.222900	736.623230	2162.861328	689.867615	761.164001	2059.532715	572.495728	738.442322	1960.431152	483.148315	760.498718	1980.718872	441.602020	740.038696	1886.090820	397.174194	718.941589	1865.339600	450.374115	747.068359	1674.112915	367.194031	709.760132	1623.103882	420.477936	648.933777	1680.751953	225.168167	607.973572
172	0.860000	2295.760254	999.308167	709.491577	2277.067871	998.093994	449.419464	2126.323242	1072.791504	629.294312	2114.231201	1063.112183	544.930847	2208.190430	784.138916	760.889038	2255.216309	775.260071	744.044739	2239.291504	667.982910	737.661438	2181.773438	685.508545	760.111145	2080.159180	567.894531	738.390808	1980.767212	479.200470	760.828491	2000.174194	438.434967	740.681580	1904.607300	395.802979	719.357788	1885.156982	449.698944	748.427612	1692.308716	370.047180	709.664490	1641.944946	423.264862	648.751831	1697.887085	227.799377	607.583496
173	0.865000	2311.464844	996.367981	708.739014	2292.645508	994.704346	448.242584	2141.237305	1068.790894	628.192932	2129.512939	1058.502319	544.290161	2225.791748	780.783203	761.589478	2273.215088	771.183167	743.205078	2258.839111	664.339783	737.637329	2200.423340	681.897278	761.732056	2100.798828	563.387817	738.935425	2002.603516	477.295532	762.050842	2020.404053	435.699554	742.110718	1923.925049	393.298859	718.375122	1905.197266	447.961975	747.921265	1711.302368	371.316589	708.896667	1660.817627	426.246307	649.001465	1715.309204	229.511719	607.229065
174	0.870000	2327.268311	993.205627	708.200684	2307.997314	990.861877	447.059357	2156.474365	1064.023438	627.439026	2145.209473	1053.538208	543.442810	2243.686523	776.346191	761.364075	2290.655273	768.434448	744.109558	2277.810303	660.836853	738.189636	2219.724365	677.239197	761.329407	2121.614502	558.417419	738.513062	2022.233032	473.441589	762.402710	2040.720337	431.650452	742.406677	1943.156006	391.863831	719.572815	1925.027100	446.268677	748.507202	1730.540649	372.415619	708.705505	1680.745361	428.024414	648.484314	1734.411743	231.787216	606.795715
175	0.875000	2342.544922	989.332275	707.118530	2323.683838	987.942627	446.423248	2171.869385	1059.348755	626.390259	2160.393066	1048.941040	542.503967	2261.147217	772.331482	761.942078	2308.686523	764.128418	742.968445	2296.893555	656.932251	738.627075	2238.454590	672.999512	762.634521	2143.114990	553.191650	738.616272	2043.232178	469.422211	762.302002	2061.234619	426.709961	742.060852	1963.048828	389.402100	718.806824	1945.803101	444.285950	748.739014	1750.679932	374.190765	708.465149	1700.842773	430.028412	648.063782	1753.608154	232.370026	606.988647
176	0.880000	2357.810547	985.390930	706.523376	2339.228027	984.199768	445.080048	2187.125977	1054.654419	625.334351	2175.322754	1043.666626	541.537231	2278.633057	767.668518	761.553955	2325.934570	760.729797	744.161682	2316.454590	652.815186	738.616943	2257.490234	667.281494	761.950684	2164.890869	547.710510	738.760315	2064.758545	465.092865	762.671570	2081.279297	423.179443	743.301453	1983.053345	387.044250	719.934448	1967.082397	441.956116	748.339722	1771.029053	375.555206	708.539612	1721.454590	430.144867	647.493774	1772.965088	232.741104	607.330017
177	0.885000	2373.074707	981.520020	705.992737	2354.634033	980.924927	444.525330	2201.789063	1049.200806	624.438171	2190.096436	1037.731445	540.398926	2296.135742	762.769653	761.329041	2343.866211	755.975220	742.806641	2335.860107	648.628357	739.317444	2276.786377	662.252747	761.828857	2186.417725	541.912109	739.163940	2087.292725	461.819427	764.319946	2102.732910	419.281036	744.042725	2004.371704	384.311127	720.685364	1988.616333	439.686523	749.201843	1792.216553	375.994843	708.190308	1743.048218	430.614166	646.520813	1793.508179	232.871094	607.227112
178	0.890000	2388.346680	976.937988	704.979431	2369.780029	977.350769	443.607727	2216.599365	1044.069946	623.519104	2204.403809	1032.740479	539.854614	2313.383545	758.437439	761.683838	2361.243652	751.847656	743.125916	2355.430664	644.469788	739.903076	2296.298584	657.626526	763.821655	2208.750244	536.070801	740.118286	2108.766357	457.726044	764.474792	2124.865723	414.898041	744.586731	2025.413208	381.713165	720.800110	2010.046997	436.562653	749.470581	1813.866211	375.285553	707.528076	1764.841309	430.841614	645.901672	1814.524292	233.056396	607.809814
179	0.895000	2403.364258	972.307617	704.330139	2384.030029	973.675110	443.256378	2230.973877	1038.737793	623.057800	2218.034424	1028.013428	539.520020	2331.296875	752.670105	760.725586	2379.258545	747.864563	742.985107	2375.487061	640.230469	739.925598	2316.178467	652.025513	763.400208	2231.346680	530.289612	741.585388	2130.955322	453.101379	764.724121	2147.003174	410.504456	744.264038	2047.209839	377.775085	720.662231	2032.721313	433.366882	750.123535	1835.211670	375.751801	707.524109	1787.208130	430.821716	644.863098	1836.254639	231.853851	608.348633
180	0.900000	2418.020508	967.645508	703.754700	2397.955566	970.027344	443.141663	2244.978027	1033.349365	622.261108	2231.002930	1022.696533	538.580994	2349.099121	747.901123	761.695190	2397.188477	743.452087	742.415955	2395.227051	635.603455	739.354919	2335.676025	646.210388	762.492615	2254.004395	524.345520	742.925354	2153.420654	448.527832	764.848206	2169.980225	406.402740	744.805603	2069.390625	374.860168	720.678711	2055.496094	430.066345	749.743591	1858.014038	375.071808	707.607117	1809.901855	429.568207	643.951843	1858.456299	230.571854	609.146912
181	0.905000	2432.320801	962.922424	702.335693	2411.120605	966.358521	442.962341	2258.501221	1028.302612	621.557617	2243.596924	1017.864929	537.907043	2366.865234	742.871338	761.186462	2415.252197	739.793701	741.423279	2415.188477	631.735352	738.491455	2355.226807	641.514648	762.639221	2277.173828	518.279480	744.350220	2177.251953	443.816376	764.738586	2193.175293	401.876862	744.462585	2092.496094	371.711823	720.390259	2078.963379	426.809021	750.424744	1880.719360	374.349457	707.246765	1833.161743	428.690552	643.160522	1881.227051	229.399307	610.430664
182	0.910000	2446.414551	958.277283	701.261353	2424.741699	962.224670	442.277191	2271.302979	1023.293945	621.337036	2256.424805	1013.545349	537.064453	2384.279785	739.026245	761.392456	2433.433594	736.836609	740.060242	2435.937500	628.827454	738.035706	2375.852051	637.057617	763.127808	2301.010254	511.538147	745.588745	2202.764893	440.953186	765.138428	2216.527588	398.410278	744.297119	2116.118896	368.258453	719.044189	2103.075195	423.244507	749.699280	1904.655029	373.028473	707.156677	1856.976929	426.181885	641.963684	1904.758667	227.444977	611.701416
183	0.915000	2460.512695	954.170959	699.382324	2438.255127	958.129578	441.679657	2284.007568	1017.842346	621.277588	2268.768311	1009.171631	536.275269	2401.668213	735.024048	760.391785	2451.715332	734.528015	738.380005	2456.292236	626.297302	736.269897	2396.477783	632.246521	761.340027	2324.889648	505.307098	746.079956	2226.815430	436.176025	764.716858	2241.233643	393.647797	742.038452	2139.976807	363.505920	717.286072	2127.841797	418.776794	749.036072	1928.726807	371.483612	706.518982	1881.312866	424.401245	641.508362	1928.969727	225.109604	612.838196
184	0.920000	2473.732666	949.801758	698.109558	2450.281738	954.361816	441.029541	2296.516357	1012.615540	621.293091	2281.232666	1004.989502	535.745483	2420.116211	732.133118	758.522095	2470.080811	732.815247	736.435791	2476.961426	625.519836	735.334656	2417.668945	630.191528	759.992065	2348.849609	499.317871	746.379700	2251.769287	431.682281	763.770203	2265.472656	390.008942	741.422241	2164.834473	361.371796	717.005920	2152.298340	415.735626	749.359558	1953.448975	370.059723	706.032593	1905.601807	421.471130	640.862671	1953.941528	222.429153	613.678772
185	0.925000	2486.758789	945.886719	696.637329	2463.589111	951.114563	440.030121	2308.103027	1007.022034	621.360413	2294.146973	1001.271973	535.176147	2439.452881	730.378723	757.100830	2488.513428	731.645386	734.280640	2497.832764	625.159241	732.717285	2438.454102	628.136475	758.991150	2373.002441	492.429077	745.332458	2277.037842	428.061554	763.777588	2291.285156	386.431610	739.289429	2190.256348	358.379761	714.621460	2177.811768	411.854431	748.914063	1978.448975	367.810822	705.846619	1930.175293	418.776642	640.711914	1979.460571	219.805908	614.966858
186	0.930000	2498.310547	941.080078	696.378845	2477.414551	947.892944	438.987885	2319.938965	1001.297546	621.945374	2307.267090	998.042908	535.188721	2459.106201	729.020264	755.932678	2506.996338	730.965759	731.967712	2518.365234	623.665527	729.453918	2459.884766	626.982117	759.101013	2397.814941	487.782074	743.786560	2303.261230	424.725433	762.398132	2315.304443	382.476776	737.326294	2214.593750	354.518585	712.967468	2202.559570	407.448547	747.764648	2003.400269	365.419098	706.600220	1954.681152	415.432343	640.554443	2005.356812	216.038116	615.460510
187	0.935000	2510.839355	937.964294	694.628723	2491.265625	946.168152	438.395660	2331.665527	995.200378	623.134338	2320.514648	994.903564	534.740417	2478.656250	727.743835	755.051208	2525.512939	730.723633	729.550232	2539.264893	623.984436	728.237732	2481.024170	625.832825	757.387024	2422.197510	483.685272	742.412048	2327.989990	420.964172	760.942017	2341.094482	379.795044	735.880371	2240.210205	352.260498	711.641357	2228.799316	404.758759	746.840393	2029.374268	362.552582	706.752991	1979.484985	411.572876	640.651001	2032.580200	212.170273	616.515564
188	0.940000	2523.478760	934.997681	693.926086	2505.541992	944.995361	437.425446	2343.865234	990.007751	624.611572	2334.156494	992.443054	534.642334	2498.344727	726.940186	753.735718	2544.046143	730.866211	727.081299	2560.445313	623.872742	724.100891	2503.574707	624.649902	755.869934	2447.037109	481.060974	741.227356	2353.875732	418.682556	759.597351	2367.605713	377.656464	734.413086	2266.479736	348.967529	709.795776	2253.603027	401.471802	746.031067	2055.266602	359.133911	706.262390	2004.397949	407.061829	640.591309	2059.217529	208.063339	616.791260
189	0.945000	2535.908936	932.445068	693.675415	2519.718994	944.573975	436.821014	2356.981445	987.169617	625.170532	2347.738281	991.947693	535.951599	2518.532715	726.271362	752.682983	2562.579590	731.340698	724.614075	2581.384033	624.174866	720.150513	2525.894043	624.330872	755.443726	2471.976074	479.849792	739.450928	2379.690430	415.777466	758.113647	2393.681152	375.626862	732.349060	2291.809326	346.628571	708.859558	2280.385498	399.111877	745.239929	2080.877930	354.671783	706.210266	2028.997681	402.135986	640.455811	2086.763916	203.922501	617.601318
190	0.950000	2548.386963	930.505737	693.881226	2534.250000	944.846252	436.399628	2370.570068	986.786255	624.926453	2362.558594	993.307739	538.088989	2538.462402	725.437744	750.359009	2581.096191	732.094360	722.201721	2602.489746	626.014648	718.475830	2547.769531	623.789429	752.932007	2496.532227	480.300262	738.140503	2405.884766	414.578522	756.623230	2419.719727	374.110992	729.990051	2317.916992	343.804352	707.686523	2305.612793	395.781006	744.103271	2107.437012	350.127167	705.081421	2054.071289	396.542725	640.083374	2115.177490	199.984711	618.064575
191	0.955000	2561.072754	929.381042	694.362488	2548.474121	945.042175	435.595886	2384.388672	987.961914	623.573730	2376.575684	992.885620	537.781006	2557.889648	725.979492	749.758728	2599.579346	733.074463	719.897339	2623.297363	626.901367	713.166626	2569.543457	623.825562	751.680725	2520.346680	481.536407	737.638550	2431.848877	412.949554	755.405151	2445.646484	372.871002	728.202026	2344.430420	341.982056	706.080200	2331.437500	393.329132	743.521362	2133.569824	346.274261	705.599365	2078.806885	390.868988	640.301270	2144.204102	194.787827	617.755859
192	0.960000	2573.798096	928.964355	695.152710	2562.571533	945.230286	434.666687	2398.111328	990.662231	622.000305	2389.520752	992.275330	536.338440	2577.176758	726.548279	748.494873	2618.012207	734.228149	717.754089	2643.207275	629.608948	711.814392	2591.769775	625.490967	750.506592	2543.954346	483.833191	737.658386	2457.548340	412.463654	754.136292	2471.438965	372.042786	727.300049	2371.206787	340.636749	705.068237	2357.388184	391.226715	741.721680	2160.282959	340.542877	704.527832	2103.816895	384.386292	640.071655	2173.243652	189.668259	618.415527
193	0.965000	2588.230957	929.435913	696.035156	2576.722900	945.479065	433.868896	2412.066895	991.745300	619.781616	2403.493164	992.613220	535.192688	2596.240967	728.138977	747.698669	2636.298340	736.560242	715.936829	2663.740723	632.000671	707.892334	2612.738281	626.888672	748.981201	2567.383301	485.913879	736.096558	2482.523193	412.274384	752.389893	2497.153564	371.798584	725.888733	2397.366455	339.187775	704.485474	2383.781494	390.184692	740.341675	2186.427734	335.690125	704.572510	2128.784668	377.041534	639.716248	2202.963867	185.016571	618.251526
194	0.970000	2602.736572	930.785034	696.852966	2591.108887	945.856873	433.459473	2425.776123	992.442383	617.415710	2417.281982	993.336670	534.001099	2615.552002	730.958618	747.061279	2654.361816	739.507813	714.480408	2683.320801	635.776855	707.091309	2633.858154	629.487610	748.025940	2591.319824	488.894287	734.429626	2506.470215	411.878357	749.675110	2522.260010	371.947998	724.244324	2423.437012	337.913696	703.988953	2408.790283	389.474243	739.318787	2213.262207	329.671082	703.502747	2154.390869	369.229004	639.083130	2233.079590	178.922180	618.079468
195	0.975000	2617.059326	932.761597	697.561035	2605.103271	946.164124	433.545532	2439.193604	992.884705	615.223083	2431.288330	994.336609	532.437561	2634.393799	733.035950	745.376953	2672.011230	742.762573	712.888550	2703.217529	638.173035	703.304993	2654.108154	632.079529	746.834595	2614.380371	490.926239	732.581726	2531.853027	413.271637	748.367676	2548.076172	373.536774	723.012878	2449.966797	336.135956	702.856506	2433.655029	387.400208	738.102661	2239.489258	323.762787	703.483765	2179.468750	361.295197	638.653198	2264.032959	173.416595	617.738647
196	0.980000	2630.943359	935.115540	698.114380	2619.409912	946.838196	432.810394	2451.352051	993.283691	613.551514	2445.232666	995.327454	530.903259	2653.193604	735.197021	743.075928	2689.286133	746.337036	711.212158	2721.930420	642.943237	702.395386	2675.142334	635.940979	745.961426	2637.423828	493.387970	731.224243	2557.539795	414.870239	747.234741	2574.033203	375.231201	721.935120	2476.442139	335.240570	701.765564	2458.942871	385.925446	736.733643	2266.622070	316.875458	702.163574	2204.746582	353.083923	637.658875	2295.322021	167.646057	617.345276
197	0.985000	2644.132324	937.596680	698.467957	2634.706299	947.622864	432.705994	2465.288086	993.587036	612.040710	2459.170654	996.234924	528.477966	2671.296631	739.000854	742.182007	2706.226563	750.243835	709.502136	2741.371582	648.285339	701.942444	2694.412354	639.888062	745.104797	2659.658691	497.239075	728.764038	2581.901855	417.023254	745.448669	2599.596191	377.437988	720.814514	2502.595947	334.798981	700.493042	2484.783203	386.172363	735.020386	2293.625488	310.962250	701.247925	2230.792236	343.774292	636.264771	2327.075195	161.632660	616.545715
198	0.990000	2658.116455	940.484497	698.738586	2649.931152	948.523254	432.728943	2478.060303	993.835876	611.013062	2472.963867	997.348694	527.622498	2688.691895	742.982910	741.490845	2722.872070	754.495483	707.809265	2760.239014	653.154541	699.802734	2713.597168	643.867615	744.159180	2682.345947	500.638916	726.890930	2605.786865	418.421997	743.185364	2624.881592	379.603271	719.261658	2529.207275	334.749786	699.244324	2509.963135	385.683075	733.169556	2320.426514	303.436493	700.467224	2256.143311	334.286316	635.478210	2359.646973	155.748428	616.005127
199	0.995000	2669.781738	941.546021	699.505310	2665.081055	949.563721	432.872284	2491.793213	994.518860	609.868896	2487.583740	998.831055	526.631042	2705.536133	746.776367	739.668457	2739.262451	759.104553	706.184448	2778.575928	658.216675	697.555237	2733.168457	649.038818	743.269104	2704.822754	503.476257	724.161865	2629.577393	420.478333	740.394592	2649.543701	382.275055	716.749084	2555.250977	334.224854	697.700378	2534.290771	384.070862	731.098938	2347.663330	296.175781	699.020996	2282.442383	324.350098	633.941772	2392.063965	149.441742	615.470337
200	1.000000	2679.659424	942.715820	700.241821	2680.152832	950.768616	433.128998	2505.339111	997.173096	609.033325	2502.738770	1000.711670	525.541870	2722.158203	751.289063	738.996094	2755.437256	764.083496	704.678589	2796.600830	663.888977	696.643127	2751.435791	654.206360	742.794189	2725.380859	507.712189	722.151733	2653.191650	423.443085	738.757019	2674.208008	385.968811	715.987549	2581.861572	334.960693	697.274170	2558.279053	384.924469	730.349792	2375.431152	288.622864	697.202087	2308.813721	313.704376	632.185730	2425.701416	143.465225	614.966614
201	1.005000	2691.975098	946.113159	700.722351	2695.143066	952.162231	433.492157	2519.377441	999.615967	608.107483	2518.138672	1003.020020	524.393066	2737.974121	757.161621	740.180664	2771.436279	769.444946	703.342468	2814.154785	670.404114	695.814941	2769.359131	659.513062	742.121948	2745.786377	512.594238	720.363953	2675.094482	426.395752	737.480652	2698.200439	389.851074	715.770996	2608.224854	335.036621	696.421570	2582.445313	384.371765	728.372620	2403.031738	280.397736	695.088135	2335.788818	303.146240	630.519592	2459.285889	137.417053	613.737915
202	1.010000	2704.674805	949.423096	701.066467	2710.048828	953.769043	433.954803	2533.828857	1002.244080	607.282837	2533.492188	1005.785583	523.222778	2753.338867	761.847595	739.509277	2787.299316	775.201355	702.226929	2831.608643	676.818298	695.166870	2786.684570	665.002014	741.278992	2765.498047	518.388794	718.853699	2697.484375	429.504547	735.612305	2721.988037	393.598724	713.985657	2633.680176	334.758820	694.619263	2607.003906	383.795898	726.569763	2431.122070	272.575623	693.452515	2363.048584	292.214966	628.025452	2492.803223	131.916397	612.723694
203	1.015000	2717.607910	952.413757	701.494141	2724.866455	955.613281	434.509949	2547.774170	1005.338806	606.536804	2548.508545	1009.038025	522.069214	2768.963623	766.079041	738.012085	2802.038574	781.598083	702.778870	2848.677734	683.998474	694.105469	2803.924072	670.539001	740.307129	2784.437012	524.259521	716.954468	2720.252441	432.790771	734.240051	2745.597168	396.995087	713.036865	2659.109375	334.356964	692.831909	2630.750977	382.798126	724.100342	2459.249512	264.597382	691.659851	2390.998291	280.689392	625.491211	2527.052246	126.051147	611.497742
204	1.020000	2730.707031	955.742737	701.429626	2741.312012	958.698120	435.119904	2562.461182	1008.776550	605.543701	2562.896729	1012.806763	520.970581	2783.480469	770.997986	738.950562	2816.643311	787.177368	703.355408	2865.113281	690.717285	693.544189	2820.626953	675.936462	739.445496	2803.222900	531.187012	715.029358	2740.165039	435.223755	732.541870	2767.539551	401.516449	711.877930	2684.727539	335.032867	691.974792	2653.284912	382.125031	723.295105	2487.948730	256.483063	689.891479	2418.945801	269.620728	623.369690	2561.957764	120.338577	610.146484
205	1.025000	2744.507813	959.706604	701.804504	2756.282959	961.054260	436.001770	2577.110352	1011.896973	604.633240	2578.030762	1016.280212	519.764893	2798.095459	775.606995	738.205444	2831.855225	792.434998	702.504639	2881.755127	697.635498	692.707336	2836.851318	681.557068	738.219360	2820.827637	537.449585	713.799683	2761.685547	437.614929	730.276062	2790.681885	404.428802	711.019958	2711.408447	333.092377	689.867065	2676.581055	381.171326	720.376038	2516.521484	248.250336	687.768799	2447.893066	258.064148	620.723145	2597.445313	115.295929	608.756165
206	1.030000	2758.195557	963.213196	702.077271	2772.551025	964.646484	436.568817	2591.584229	1016.340759	603.624451	2593.487793	1020.348755	518.546692	2812.670410	780.958679	738.187744	2845.641113	798.277771	703.889221	2897.437744	704.194519	692.036865	2853.306396	687.065918	736.743713	2838.380615	543.991516	711.607483	2781.434082	440.427795	729.254211	2811.910400	409.438629	708.583069	2734.979004	334.847717	687.743713	2699.952393	382.029572	720.756104	2545.504150	239.533493	685.014465	2477.122070	246.244247	617.160522	2633.439453	111.440437	607.413025
207	1.035000	2772.980713	966.861206	702.627075	2788.201172	967.700684	436.836731	2606.198975	1019.714233	602.700317	2608.036621	1023.852539	517.682190	2827.102051	785.872498	738.624084	2860.375244	804.288147	703.573242	2913.301514	710.844421	691.283264	2868.632568	692.341797	735.547791	2854.895508	549.557251	710.079285	2801.381104	442.815186	727.923035	2833.571045	413.141022	709.034668	2761.290527	334.697937	686.991943	2722.139648	380.087555	717.949890	2575.753418	230.291000	682.021545	2506.732178	234.804871	614.420593	2669.857422	107.315277	606.214539
208	1.040000	2786.831787	971.189514	702.274170	2803.578857	971.323975	437.155853	2620.864258	1023.910583	601.834290	2624.159424	1028.060669	516.112976	2841.885010	789.929932	737.326782	2874.650146	809.680237	703.905457	2928.849365	717.415833	690.385437	2884.990234	697.902100	734.467407	2871.314941	555.519531	708.686768	2821.203857	445.009430	726.478088	2854.672363	416.919189	707.175354	2785.835938	334.722870	684.519348	2745.107422	379.092316	716.511292	2604.731201	223.372650	679.323364	2536.840576	222.561691	611.340210	2706.037598	103.969910	604.552063
209	1.045000	2800.845215	975.542908	701.943970	2819.814453	975.431946	437.712219	2635.722412	1027.723145	600.648804	2638.782715	1032.459717	515.067139	2855.562500	794.793091	737.452881	2888.589844	815.352661	703.772949	2943.857422	723.467285	689.815979	2899.786621	703.122864	733.277100	2887.024170	560.622192	706.964111	2840.579346	447.242767	725.114990	2876.211914	418.319916	703.922119	2810.229248	335.695648	683.644043	2767.516113	377.788971	714.016663	2635.577637	215.715012	676.565430	2568.284912	210.990601	607.668762	2742.334473	100.038071	603.723267
210	1.050000	2814.851807	979.943604	701.593140	2834.942871	978.553650	438.495667	2650.257813	1031.576904	599.460449	2654.490234	1035.805176	514.001770	2869.884033	799.553284	736.859009	2902.791016	820.059998	703.045288	2959.063965	729.272339	688.997437	2915.157471	708.016418	731.998230	2902.629395	565.135986	705.676819	2859.185059	449.747559	724.029297	2896.335938	422.200562	704.563965	2834.991455	336.156372	682.445068	2789.510498	376.775452	712.896545	2664.971436	207.629761	673.293457	2599.464111	199.068329	603.689575	2779.240723	97.889885	601.880737
211	1.055000	2829.359375	984.337891	701.398682	2850.465088	982.219849	439.133820	2665.006104	1036.285889	598.961548	2669.843262	1040.165039	513.197571	2884.228027	804.623962	736.529419	2916.550049	825.348633	702.861755	2973.843018	735.051697	688.156067	2930.292725	713.313782	731.241943	2917.793457	569.548950	705.054993	2877.655762	451.641663	722.864502	2917.677979	424.577667	702.278992	2859.075195	337.270782	682.060486	2812.087891	374.654297	710.307678	2695.936768	200.175308	670.100891	2630.648682	189.568405	601.321350	2815.958984	95.859230	600.688599
212	1.060000	2843.686768	989.235352	701.226868	2866.498535	985.431519	439.359711	2680.020020	1040.135620	598.065918	2685.476807	1044.425659	512.313110	2898.310547	809.226624	736.291260	2930.617920	830.609253	702.336426	2988.152832	740.423218	686.866516	2944.793213	718.582703	730.557434	2932.505615	573.765625	704.149170	2896.047607	452.999023	721.205811	2936.923340	428.158325	702.398193	2882.554443	338.207245	680.852295	2833.961182	372.816467	708.664795	2726.179443	193.793777	669.362244	2663.343994	178.533295	596.948547	2852.251709	94.612495	599.050720
213	1.065000	2858.200195	994.480896	701.072266	2881.626221	989.045593	439.708130	2694.868896	1044.293579	597.479797	2700.084961	1048.950928	511.491608	2913.161133	813.163696	734.990784	2944.691406	835.994080	702.090515	3002.928467	745.844788	685.978455	2959.725098	723.391296	729.825623	2946.582520	576.633057	703.440491	2913.719727	454.646881	719.880493	2955.556152	432.663208	702.738464	2906.271484	339.022919	679.445740	2856.014404	371.147369	706.792603	2757.615723	185.402267	666.056580	2695.853027	168.783173	593.534668	2889.737549	94.198448	597.647766
214	1.070000	2873.170410	999.571350	701.020447	2897.311523	991.836609	440.430054	2709.795166	1049.120972	596.708679	2715.821777	1052.961914	510.772156	2927.083008	818.324341	735.385437	2958.811035	840.745667	701.872009	3017.281250	750.598389	685.364990	2974.250488	727.976929	729.261658	2960.825684	580.260132	703.179993	2931.347900	455.259491	718.647156	2974.733154	435.063721	701.346558	2929.817383	339.524567	678.601563	2878.366211	369.076569	705.190918	2789.156494	177.700668	661.283203	2729.308594	158.965744	589.790161	2925.900635	93.914948	596.101929
215	1.075000	2888.203857	1004.482849	700.819885	2913.057617	995.385681	440.985382	2724.828369	1053.198730	596.147156	2731.301025	1056.931396	510.192627	2941.755615	822.768066	735.200867	2973.626221	844.461670	700.464905	3031.405273	755.088684	684.798035	2988.572266	732.388000	728.699280	2974.708008	583.753723	703.071045	2948.726563	455.592896	717.950684	2992.635498	437.338684	699.713562	2953.351318	340.457764	677.508789	2899.906982	366.920105	703.926880	2821.073975	171.564941	658.150940	2762.383545	149.868286	587.140259	2962.486328	94.836746	594.324463
216	1.080000	2903.029541	1009.454590	701.211914	2928.303955	997.960205	441.981079	2739.968750	1056.344971	595.358582	2747.687256	1060.625122	509.764526	2956.417480	827.153687	734.602478	2987.601318	848.699707	700.376526	3045.567139	758.850220	683.851624	3003.016113	736.861877	728.036133	2987.699951	585.930786	702.338013	2965.842041	456.082367	718.464172	3010.631104	439.853027	699.236206	2976.660645	340.823364	675.864380	2922.247559	365.073914	702.791870	2853.275391	166.204391	656.563477	2795.990479	141.470459	584.068237	2998.908936	96.401787	592.656921
217	1.085000	2917.671631	1014.161804	701.395752	2943.900391	1001.231934	442.763336	2754.760498	1061.458130	595.213989	2763.358398	1064.611938	509.239746	2970.583496	830.775146	734.784241	3001.660400	852.947083	700.485107	3059.575195	762.813171	683.008240	3016.735596	740.118713	727.370850	3000.613525	588.239014	701.786560	2983.084717	455.590515	717.104553	3028.591553	441.980988	698.970215	2999.746094	341.613342	675.259399	2943.724121	362.087189	700.840759	2885.176758	160.913635	654.804993	2829.762207	133.434509	582.065979	3035.478271	99.562828	590.434082
218	1.090000	2932.688965	1018.488831	701.522827	2959.747803	1004.839417	442.867828	2770.505371	1064.926758	594.485718	2779.404541	1068.607788	508.666138	2984.823975	834.312134	734.479675	3016.787842	856.174255	699.673645	3073.519531	766.016663	682.359924	3030.693604	743.603149	726.986694	3012.155518	589.825439	700.870361	3000.132080	455.422974	715.961121	3046.207520	444.704285	698.403992	3022.598145	342.599670	673.825623	2965.971191	359.345978	698.250366	2917.920166	156.661346	653.716125	2863.459717	126.875595	579.252258	3070.608154	102.663406	588.141724
219	1.095000	2947.672607	1022.917847	701.816833	2975.570801	1008.014771	443.318512	2785.522217	1068.032959	593.769348	2794.747559	1072.339355	508.442352	2999.781494	837.261719	733.815918	3030.964111	859.673035	699.647583	3087.116699	768.333557	681.628601	3043.832520	745.944153	725.445496	3023.983398	591.575317	700.486084	3017.186035	455.100220	714.955322	3063.535645	446.092407	697.881287	3044.800537	343.494263	673.271057	2986.932373	357.920532	698.348999	2949.802002	152.108749	651.655884	2896.957764	120.077255	577.854980	3104.892822	106.583168	586.247375
220	1.100000	2962.178467	1027.042847	702.246704	2990.890381	1010.635742	444.000641	2801.014648	1071.721069	593.935425	2810.725098	1076.477539	508.297302	3013.615479	840.778931	734.073120	3045.682861	861.518188	699.350769	3100.913818	770.237854	680.625610	3057.515137	748.450256	724.489746	3035.473389	592.528198	699.601929	3034.083984	454.230133	712.998535	3080.756592	448.363770	697.173096	3066.769043	344.474548	672.388672	3008.580078	356.306396	696.432251	2981.767578	148.862930	650.038208	2930.223389	114.360519	577.055603	3138.410645	110.947945	583.779724
221	1.105000	2976.052246	1030.613647	702.007385	3008.183350	1014.640930	444.561951	2816.325928	1075.190063	593.108276	2827.212158	1080.217773	508.098114	3028.007813	842.632324	733.071960	3060.447266	863.584717	698.884094	3113.935791	771.461304	680.398132	3070.465088	749.807434	723.797485	3046.677246	592.960449	698.091553	3050.780518	454.081940	712.650513	3097.713867	449.765869	696.416443	3089.003418	346.006226	671.369507	3029.510254	355.004730	695.747986	3013.140625	145.570129	648.860596	2963.378418	109.591789	575.908875	3171.622803	115.825249	581.608521
222	1.110000	2990.625977	1034.302979	701.980225	3022.157227	1016.464172	444.667847	2831.756592	1078.542725	592.634827	2842.864990	1083.503784	508.025391	3042.476318	844.234558	732.528931	3075.139893	865.366699	699.182495	3127.538574	772.375671	679.763489	3082.786621	750.853333	722.917419	3058.023926	593.631653	697.474487	3067.384033	453.886169	711.674561	3114.758789	451.878815	695.739075	3110.355713	347.188721	670.518188	3051.043701	353.787994	694.626587	3044.528564	143.749527	648.006714	2996.538574	105.675140	574.652283	3203.562012	121.495232	579.320068
223	1.115000	3005.324707	1037.284302	702.164063	3038.174805	1019.411438	444.834137	2846.586670	1080.805664	592.695618	2858.677002	1086.497070	508.138397	3055.886963	845.242065	732.278931	3089.397705	866.019043	699.710571	3140.365723	772.240295	679.753540	3095.081055	751.460510	722.331055	3069.584717	594.055908	696.320190	3084.148193	453.856293	711.479309	3131.617676	453.304047	694.938660	3131.681641	348.660767	669.994202	3071.606201	352.773621	693.732544	3075.462646	142.816971	647.611511	3028.451172	102.331345	574.342102	3234.458252	127.872025	577.167419
224	1.120000	3019.815186	1040.303711	702.164612	3053.271240	1021.877502	445.078583	2861.809082	1083.513794	592.355713	2874.791748	1089.938965	508.068146	3069.649902	846.447388	731.973938	3104.285645	865.958130	699.016785	3152.551270	771.300781	679.620544	3106.488770	751.076233	722.049194	3080.960205	593.510925	694.841980	3101.067871	453.279938	710.032104	3148.619629	455.461609	694.016113	3152.652344	350.326080	669.039856	3092.774170	352.432526	692.847778	3105.570801	142.148163	647.549622	3059.483154	99.604034	574.455261	3264.134033	134.259766	575.162476
225	1.125000	3034.485840	1042.905151	701.853577	3068.503174	1024.220825	445.394287	2876.818359	1086.404297	592.180481	2890.244141	1092.327515	507.850616	3083.168213	846.197021	731.438599	3117.775146	865.638000	700.045044	3164.629883	769.961548	680.174561	3118.108643	750.772461	722.347534	3092.990723	593.430542	693.668762	3118.258789	454.529755	709.630493	3165.587158	456.569550	692.709045	3172.835449	352.076233	668.294861	3113.215820	352.458801	692.206116	3135.130371	142.175644	647.647827	3089.974365	97.271027	574.986633	3292.880615	140.744812	573.175354
226	1.130000	3049.551270	1045.412476	701.377197	3084.062988	1026.360718	445.190033	2891.583008	1088.479126	591.769470	2905.017822	1094.331665	507.910889	3096.022461	846.748474	732.579041	3131.794922	864.682129	700.337219	3176.855957	768.569336	680.927124	3129.586670	750.370422	722.930664	3105.218750	593.228516	692.375854	3135.261719	454.096130	707.665833	3182.634521	458.878662	691.373962	3193.329834	353.879944	667.858704	3134.078125	352.569916	691.744751	3163.689209	142.809006	647.829346	3119.444824	96.248085	576.192871	3320.278809	147.729248	571.225586
227	1.135000	3064.266113	1047.195068	700.973877	3099.047852	1028.111450	445.268127	2906.615967	1090.203979	591.974792	2919.901611	1096.375732	507.732666	3109.651855	845.510193	732.453918	3145.339355	863.488342	700.503296	3188.797363	766.293213	681.728699	3141.025879	749.121460	723.731323	3117.650146	592.906677	690.987610	3152.506592	454.580505	706.630310	3199.280273	459.753204	688.903442	3213.322998	355.947540	666.052246	3153.503418	353.669678	692.443848	3190.795166	143.957825	648.017395	3147.552490	94.973709	577.553894	3346.094727	154.281784	569.986511
228	1.140000	3078.376953	1048.729248	700.404724	3114.162598	1029.333130	445.534637	2925.142090	1095.015137	590.816406	2935.828125	1098.880127	507.577179	3122.702393	845.088989	733.085388	3158.173096	862.206726	701.065918	3200.755371	764.162842	683.478577	3152.259277	747.653809	724.702759	3130.290771	592.466858	689.528442	3169.739014	455.138397	704.103394	3216.326416	462.418274	687.055359	3232.677734	358.224030	666.259399	3173.909912	353.567535	690.890320	3217.602539	145.127548	649.169189	3174.906494	94.617638	578.838257	3371.316162	160.463333	569.422424
229	1.145000	3093.081055	1049.935669	699.966064	3129.395996	1030.876343	445.485535	2939.645752	1098.359131	590.890442	2951.401611	1100.623535	507.472656	3135.032715	843.939087	733.791870	3171.326172	859.809448	701.157593	3212.215576	761.612000	685.017517	3163.790771	746.222595	725.599976	3143.146240	591.910889	688.022888	3186.781006	456.323944	702.982056	3233.065430	464.175385	684.352295	3252.293701	360.111938	663.993286	3193.391113	355.258301	690.512512	3242.853516	147.050247	649.756714	3200.748047	94.621513	580.871948	3395.069824	166.092194	568.437439
230	1.150000	3108.223633	1050.783203	699.468140	3144.372559	1031.872925	445.393158	2953.746338	1098.513184	590.635254	2965.796875	1101.382080	507.326294	3147.530762	842.674622	734.625793	3183.780762	858.057373	701.295227	3224.109863	759.441040	685.879333	3175.300293	744.129578	726.879883	3156.222656	591.240723	686.495300	3203.934082	457.363312	701.539612	3249.788574	465.980072	682.770752	3271.060547	362.449493	663.103577	3212.857666	355.786560	690.217651	3266.773438	149.224609	650.476379	3226.074707	95.114090	582.307739	3418.067383	170.498123	566.827515
231	1.155000	3122.779541	1050.979370	699.123108	3158.900635	1032.711792	445.303009	2968.201904	1100.649292	590.675293	2980.904541	1102.616943	507.086487	3160.169434	840.459412	735.711426	3197.013672	855.249878	701.216003	3235.937988	755.961670	686.867310	3186.813721	742.258545	727.908447	3169.525635	590.458069	684.970215	3221.167236	458.776154	700.278198	3266.495850	468.501099	680.987061	3290.560791	364.654449	661.114624	3232.663086	356.463898	688.216309	3290.336670	150.805359	651.295532	3249.269775	94.894493	583.195313	3440.082764	174.279434	565.394592
232	1.160000	3136.941406	1050.504028	698.998047	3173.610840	1033.412354	445.164978	2983.196045	1101.349365	590.673706	2995.266846	1103.263306	507.556976	3173.040527	838.967834	736.019775	3209.709961	852.775818	702.276062	3246.149170	753.764832	688.493408	3198.541260	739.641785	729.194397	3183.061523	589.564880	683.471985	3238.195801	460.310181	699.399780	3283.337158	469.991821	677.691284	3308.849121	367.275482	659.564392	3251.603760	358.629333	688.562866	3311.834229	153.314026	651.202209	3271.905762	95.238274	584.842590	3461.258057	178.345123	564.826721
233	1.165000	3151.984619	1050.076660	698.834229	3188.258301	1034.030884	445.098145	2997.630615	1101.161621	591.598816	3009.722900	1104.175171	507.557800	3185.952881	835.853882	736.699463	3222.270264	850.521851	702.833923	3258.535645	750.151062	688.587585	3210.712646	737.183472	729.789551	3196.835693	588.562988	682.025085	3256.387939	461.226135	697.266479	3300.793457	471.291382	674.640747	3327.426270	368.534760	656.657715	3271.354492	359.367645	687.198547	3332.912109	153.812546	650.809143	3293.010498	95.613274	585.563660	3481.375488	181.167435	563.052673
234	1.170000	3166.488037	1048.763306	698.590027	3202.452148	1033.933716	445.152557	3011.983887	1100.458130	592.275391	3023.910400	1103.886230	507.981445	3198.593018	833.536682	737.161682	3234.917969	847.937927	704.198059	3271.135498	747.165222	688.919128	3223.205078	734.245117	730.447144	3210.854004	587.454285	680.653992	3273.922119	460.920044	694.559998	3317.167725	473.088470	672.585999	3344.942627	370.787628	654.791199	3289.694336	360.695465	685.835754	3352.596436	155.127167	651.232483	3313.312012	95.351105	585.662903	3500.233887	183.839645	561.398743
235	1.175000	3180.599121	1046.682861	698.680664	3217.189941	1033.717896	444.637085	3026.379395	1102.221191	591.791748	3038.259766	1103.868286	507.998596	3211.885254	829.927368	737.353943	3248.576904	845.092896	704.896912	3284.264648	744.579224	689.430786	3235.922607	731.656372	730.085510	3225.122559	586.240479	679.383118	3291.047363	462.207214	694.557007	3333.324463	473.627777	670.354736	3361.964111	371.704651	652.676941	3307.550049	360.900604	685.399719	3372.075195	155.334381	649.972473	3332.020508	95.032951	585.903687	3518.353516	185.323059	559.856995
236	1.180000	3195.235840	1044.836792	698.501831	3231.683105	1033.215454	444.921112	3040.262695	1101.658936	592.233154	3052.636230	1103.516602	508.185486	3224.603760	827.403076	737.361511	3262.226563	842.199341	705.643677	3298.125000	741.682434	688.126282	3249.512939	728.611511	729.279175	3239.646973	584.923584	678.236877	3307.535156	461.641754	692.235657	3349.371338	473.406982	668.044250	3379.352783	371.763428	650.411499	3324.537354	361.104218	684.522766	3389.293701	154.170364	648.086304	3349.852295	93.927605	584.654114	3534.632813	186.449432	558.412231
237	1.185000	3209.229980	1042.628296	698.504028	3245.903809	1032.599487	444.589355	3054.680664	1100.029785	593.161804	3066.221924	1102.913940	508.749756	3237.895264	824.076050	737.412842	3274.888184	841.052368	707.473999	3313.128418	740.216919	688.263977	3263.446777	725.677368	728.131836	3254.433350	583.505310	677.239746	3323.447021	460.456787	691.638733	3365.255859	472.740936	666.807678	3395.453613	371.176483	649.225037	3340.804443	360.196655	683.836914	3405.498535	153.869965	646.751648	3366.357666	93.530281	582.526184	3550.851807	187.163971	557.691467
238	1.190000	3223.508789	1039.959839	698.499817	3260.072510	1031.442505	444.811096	3068.901123	1097.917725	593.721191	3080.182861	1102.504395	509.160004	3251.484131	820.903748	737.079590	3288.989258	838.376160	707.570618	3328.537354	739.226685	688.059875	3278.445557	723.261536	726.576721	3269.727295	582.355896	676.445435	3337.800537	460.016693	692.383240	3380.582520	471.725891	666.857910	3409.648926	369.671631	648.889282	3356.146973	358.853607	682.864868	3419.541748	153.008148	645.998169	3382.139404	92.672173	579.847046	3565.767578	187.238708	556.362671
239	1.195000	3237.292725	1037.216797	698.748718	3274.341064	1030.493774	444.611969	3083.217041	1096.092407	594.413574	3094.339111	1101.172119	509.638947	3264.937012	818.326233	737.483704	3303.586182	836.515564	706.705505	3343.818604	738.752625	688.873718	3293.615234	721.766602	725.889282	3285.650146	580.742737	676.012390	3352.905273	457.534698	691.674744	3395.029541	469.150391	667.646362	3424.998291	368.007019	648.633789	3369.747314	356.961395	682.259277	3434.390137	150.604797	644.555847	3395.529785	90.891289	579.256531	3579.492188	185.834290	555.360840
240	1.200000	3251.495117	1034.335938	698.982239	3288.628662	1029.247925	444.334320	3096.576904	1093.899292	594.805542	3107.546143	1099.406372	510.069672	3279.211670	816.487488	737.400513	3318.220703	835.093567	706.702087	3359.791748	738.373169	687.439392	3309.295166	719.846680	723.866882	3302.156006	579.149109	675.544983	3366.650146	455.975372	692.534607	3409.814697	467.098846	666.851135	3438.321777	365.400238	648.896423	3383.591309	354.731598	681.164490	3447.275391	147.825684	643.105408	3408.304199	88.829277	577.262939	3592.516602	183.559113	554.662781
241	1.205000	3265.119873	1031.243774	699.606140	3302.494873	1027.051392	444.799255	3110.741455	1091.523926	595.347656	3121.716553	1097.286499	510.547760	3293.363037	815.383606	737.090088	3332.114502	834.569031	709.187134	3375.506348	737.437927	688.163513	3324.843262	719.027832	723.713501	3319.044678	578.094910	675.617981	3381.298828	453.073120	691.488525	3423.839111	464.227234	667.465210	3451.730713	362.577301	648.828613	3396.905518	351.939728	680.659058	3459.280762	145.422287	641.397827	3420.152100	87.216393	576.092651	3604.490723	180.633560	552.485229
242	1.210000	3279.210693	1028.151733	700.026184	3316.513916	1025.259155	444.612610	3124.535400	1088.478394	595.487610	3135.325195	1094.687622	510.956757	3308.250000	813.817383	736.516785	3347.380127	833.472534	708.570190	3391.856934	737.962463	688.022034	3340.596924	717.925781	721.687378	3336.393066	576.714600	675.838318	3394.672607	450.095245	691.606506	3437.851807	461.138245	668.675964	3464.522217	358.743073	648.565674	3409.408203	348.750000	679.690186	3470.739990	141.932953	640.411804	3430.776123	85.108047	575.041870	3615.805420	176.560760	551.131653
243	1.215000	3292.884033	1024.686768	700.621826	3330.598389	1023.252563	445.067322	3138.543701	1085.372070	595.598999	3149.001465	1091.955322	511.311859	3323.238770	812.800354	734.782043	3363.139160	832.106201	708.406616	3407.767090	737.107849	687.289307	3356.019531	716.653992	719.749146	3353.826416	575.203003	675.558167	3407.830566	447.276489	691.338318	3452.663086	456.968628	667.911316	3477.472168	355.091003	648.619263	3421.783936	345.280304	678.881836	3481.992432	138.381622	637.723450	3440.647461	81.449043	573.103516	3626.461426	171.460648	550.030212
244	1.220000	3306.591309	1021.614380	701.375061	3344.598633	1020.737732	445.492157	3152.521973	1080.860596	596.023804	3163.086182	1088.352661	511.733978	3338.816895	811.280640	732.730408	3378.401855	832.000732	708.464050	3424.505859	736.857971	686.925232	3372.164795	715.657654	717.912964	3370.927002	573.672424	675.630310	3422.240723	443.362427	690.361389	3465.953857	453.936646	668.845398	3490.128662	350.731628	648.251709	3434.171387	342.018402	678.306152	3492.202881	135.453964	637.683838	3449.672363	78.520782	572.174744	3636.378174	166.476471	547.275757
245	1.225000	3320.691650	1018.245544	702.147095	3358.286865	1018.224365	445.187988	3166.255371	1076.274658	596.134827	3176.675537	1084.627930	512.028870	3354.535156	809.747253	731.385498	3394.021484	831.386169	707.816162	3440.565674	736.032227	686.166870	3388.216309	714.843445	717.567505	3387.491211	571.486816	675.492554	3435.911621	439.619720	690.256348	3480.043213	449.028809	668.030273	3502.591797	346.436127	647.583252	3446.196045	337.866333	677.450073	3500.866943	131.110748	636.078247	3458.365723	74.490814	570.879883	3645.584717	160.311646	546.187317
246	1.230000	3334.328125	1014.671204	703.220215	3372.005859	1015.066895	446.144562	3179.973633	1071.955322	596.328369	3190.839844	1081.005371	512.096436	3369.774658	808.511902	730.955933	3409.685547	829.686707	707.052124	3457.179199	734.745605	684.682556	3404.550293	713.886108	716.647522	3403.729004	568.760742	676.166992	3449.562500	435.360046	689.953674	3494.488525	444.597809	667.265503	3514.739258	341.478699	646.670593	3458.321289	334.107178	676.929993	3509.702637	126.321053	634.995850	3465.491943	71.369965	569.101074	3654.685547	154.159088	544.642944
247	1.235000	3348.771729	1011.093628	704.128601	3385.980469	1011.926208	446.026886	3193.491943	1067.275757	596.383606	3204.264893	1077.269775	512.495300	3385.694336	806.440674	730.380737	3425.003906	828.494751	706.040039	3473.136963	734.197510	684.692261	3420.753906	711.961121	715.983765	3419.717285	565.792053	676.470337	3464.209961	431.101074	688.764709	3507.888916	440.609802	668.288452	3527.088867	336.312592	645.767334	3470.541992	330.030396	676.151611	3517.191406	123.109367	633.477478	3470.969727	71.252312	567.233276	3662.374756	146.976227	543.336365
248	1.240000	3362.624268	1007.530640	705.079590	3399.502686	1008.577393	446.326172	3207.593018	1062.055176	596.127380	3218.140869	1072.479492	513.338684	3401.448730	804.622681	729.936523	3440.862793	826.223694	705.572266	3489.042969	732.133850	683.540710	3436.888428	709.830933	715.248169	3434.763428	562.135254	676.561584	3477.664551	428.144104	690.395691	3522.093262	434.532593	665.738403	3538.664795	331.317780	644.772339	3482.535889	325.957855	675.878235	3522.678955	121.517761	632.635925	3475.144043	73.212502	565.839905	3669.010498	138.118927	541.980652
249	1.245000	3376.938965	1003.739075	705.711731	3413.013916	1004.937134	446.362091	3220.822021	1056.136719	596.178040	3232.091064	1067.029053	512.936401	3416.807617	802.328430	730.534546	3456.471924	823.118652	705.066284	3505.040527	729.477173	682.061401	3452.917480	707.129517	714.564209	3449.691406	557.646240	676.818665	3490.788574	423.402069	689.041443	3535.774170	430.488159	665.744385	3550.606934	326.425049	643.893738	3494.227539	321.368988	674.931213	3528.723145	119.467712	631.564331	3480.659424	73.204491	564.215393	3676.057861	128.911407	539.899780
250	1.250000	3390.966309	999.501343	706.278320	3426.931885	1001.248657	446.306793	3234.405762	1050.461426	596.437256	3245.666748	1061.986328	512.652405	3432.091553	798.671570	730.022705	3471.479980	820.132202	704.236328	3520.146973	726.779541	681.686646	3468.580811	704.172241	713.661804	3463.985840	553.683594	676.513489	3504.962402	419.200409	688.097229	3548.650146	425.748810	665.081909	3561.838379	321.558350	643.419006	3506.064941	317.636414	674.524536	3535.168213	116.112442	630.470032	3485.546387	73.664322	562.000977	3682.388184	118.657234	537.707458
251	1.255000	3405.189453	995.586060	706.373352	3439.954102	997.139893	446.271393	3246.868164	1042.578247	597.433289	3258.908447	1057.000366	512.612671	3447.333496	794.162598	729.111511	3486.776367	815.835083	702.676331	3535.195557	723.463623	681.237793	3483.454590	700.301819	713.036804	3478.239502	549.054688	676.002502	3518.278564	414.873932	687.441345	3562.630371	421.052002	664.542236	3573.754883	316.686523	641.723755	3517.847412	312.839905	672.847107	3540.802490	113.336266	629.029053	3490.178711	74.651711	559.856567	3688.938965	108.581161	535.286194
252	1.260000	3419.008545	991.253357	706.480530	3453.704590	993.045532	445.799530	3259.725342	1036.275513	597.664001	3272.340332	1051.180908	512.629944	3461.952637	789.969910	728.820923	3501.144775	811.454773	702.575439	3550.274170	719.166504	680.932251	3498.667725	695.720947	712.880798	3492.177246	545.004456	675.754089	3531.327148	411.136444	687.160645	3576.155029	415.649506	662.578308	3585.399902	311.860596	639.626404	3529.447021	308.953522	670.290710	3547.197021	111.181747	627.172729	3494.752930	76.620453	558.147949	3694.968994	98.980843	532.294922
253	1.265000	3432.582520	987.337891	706.265747	3467.099854	988.562317	445.811523	3271.886963	1031.086914	597.097961	3284.791260	1045.252075	512.769287	3476.656006	785.428772	729.769470	3515.254639	807.817688	703.156067	3565.288086	714.770752	680.331604	3514.668213	690.898132	713.599121	3506.058350	541.085815	674.818542	3545.520264	406.905121	684.782349	3589.742676	412.002228	663.220032	3597.666016	308.139313	637.580383	3541.556152	305.407867	666.925964	3553.170654	111.022568	625.795410	3498.744629	78.609375	556.716125	3700.683105	89.074409	530.422729
254	1.270000	3445.732666	983.006042	705.265015	3480.045166	983.906860	445.354858	3283.825195	1026.076294	596.679199	3297.123047	1039.639404	512.500549	3492.664795	781.002441	730.819458	3529.809326	803.474243	703.737549	3579.084961	709.989197	680.230896	3530.030762	686.815918	715.188354	3519.984131	537.237000	674.319397	3558.592041	405.393982	684.712646	3604.676758	408.732147	661.947693	3610.262695	304.733734	636.584290	3553.207275	303.976929	666.155029	3559.750977	111.026955	623.162170	3502.644043	80.982697	555.412231	3705.209229	82.104996	528.088501
255	1.275000	3458.369141	978.592773	704.640198	3492.947998	979.039185	445.187042	3295.010742	1019.820251	596.321411	3309.410400	1033.935547	512.356323	3506.056396	779.785095	733.836670	3543.182861	801.343323	704.945740	3592.430664	708.031982	684.215820	3543.901123	685.169678	719.594849	3533.942139	534.405640	674.484985	3573.633057	404.367706	683.924805	3619.496338	406.952637	661.123840	3622.164063	303.345886	635.331116	3565.283691	303.724945	665.573425	3564.881348	111.311508	621.412964	3505.624512	82.770798	554.658569	3708.886475	75.398514	524.301208
256	1.280000	3469.895264	974.444702	703.247986	3505.570801	974.443848	445.015686	3306.508057	1014.817017	596.752808	3321.229248	1027.572266	512.401550	3519.782959	779.103821	734.231445	3556.994385	799.384644	705.513855	3606.840088	705.836243	686.693848	3557.790039	684.881653	722.721191	3548.469727	532.377136	674.950562	3589.046875	404.717224	683.628479	3633.664307	406.683411	660.666260	3633.728516	302.280090	633.636169	3577.880127	304.365936	665.761536	3569.124756	111.655121	620.085022	3507.471680	84.376366	554.177979	3710.613037	69.644981	520.282349
257	1.285000	3482.007324	970.384277	702.416260	3517.952148	970.369446	444.973938	3317.724121	1009.614380	596.970764	3332.231934	1021.766418	511.438538	3532.360352	778.803345	734.739441	3570.393066	800.188232	706.744873	3622.708008	706.733582	691.153564	3573.290283	684.037781	724.365662	3563.562500	531.587708	675.673828	3604.884277	405.216888	683.536926	3648.296387	405.609985	658.442688	3644.769043	302.255463	631.814575	3590.692871	304.620911	664.752991	3571.266357	112.165359	618.036926	3508.471924	85.880531	553.067505	3712.506836	67.225372	517.931152
[truncated: 81 more columns]
