# Supplementary material for: Biomechanics of running: A special reference to the comparisons of wearing boots and running shoes
Source: PLoS One. 2022 Jun 24;17(6):e0270496. doi: 10.1371/journal.pone.0270496 (PMC9231798; doi:10.1371/journal.pone.0270496)
Supplement: S1 File — The file contains experimental markers and force data (TRC and MOT), OpenSim model (OSIM), setup (XML), and output (STO) files for 17 participants, 2 conditions (boot\shoe), and 4 trials which are stored in separate folders. (ZIP) [file pone.0270496.s001.zip › DataSet/s02/boot/T4/results/s02_boot_T4_inverse_dynamics.sto]

Inverse Dynamics Generalized Forces
version=1
nRows=258
nColumns=26
inDegrees=no
endheader
time	pelvis_tilt_moment	pelvis_list_moment	pelvis_rotation_moment	pelvis_tx_force	pelvis_ty_force	pelvis_tz_force	hip_flexion_r_moment	hip_adduction_r_moment	hip_rotation_r_moment	hip_flexion_l_moment	hip_adduction_l_moment	hip_rotation_l_moment	lumbar_extension_moment	lumbar_bending_moment	lumbar_rotation_moment	knee_angle_r_moment	knee_angle_l_moment	knee_add_r_moment	knee_rot_r_moment	knee_add_l_moment	knee_rot_l_moment	ankle_angle_r_moment	ankle_angle_l_moment	subtalar_angle_r_moment	subtalar_angle_l_moment
      0.00000000	    -63.50146740	     54.99749341	     18.08722302	      8.05407400	    839.16595474	     -0.57067355	    -30.77651861	     -2.19547157	      0.61943200	     18.00672641	    -32.69400691	      2.52671235	     25.78656462	     21.60436335	      3.94868462	     10.33199889	     -3.91385420	     -3.42254966	      0.81062169	    -16.32392218	     -0.07112435	      0.91715722	      3.71177833	     -0.36600138	     -2.04034360
      0.00500000	    -72.93301630	     69.28832737	     34.68921042	   -153.27090844	    459.04017773	     39.62643386	      4.05312456	     -1.70756105	      2.01928662	    -25.46133602	    -19.39070139	      0.24881570	    -20.84629557	     37.29327350	     23.79469006	      0.46561704	     18.96417140	     -0.98677626	      0.70437515	    -10.73532224	      0.70655240	      0.62582686	      1.83438006	      0.14890255	     -1.74503103
      0.01000000	    -75.10410025	     67.25840168	     43.46516473	   -230.62168658	    143.16159488	     63.80912752	     34.92373982	     -5.19391521	      2.98228795	    -61.32199650	     -7.57858697	     -1.44762821	    -53.83297656	     45.24427075	     34.61625644	     -9.06178444	     38.34953313	     -1.14464977	      0.53458542	     -6.38361305	      1.47048247	      0.51669800	     -0.02074087	      0.35792212	     -1.48554197
      0.01500000	    -67.15210266	     52.56922620	     42.03179479	   -198.91559292	    -69.91003878	     66.17531097	     59.77854525	    -10.46294713	      3.09509751	    -84.20849963	      2.39576706	     -2.48162060	    -68.80715803	     45.87284701	     34.96060365	    -17.50258146	     51.85423867	     -2.96641316	      0.15021305	     -3.05033618	      2.08788928	      0.65979807	     -1.58801397	      0.25900683	     -1.25322011
      0.02000000	    -51.01811865	     31.62129388	     34.00814418	    -98.32402275	   -180.82283056	     49.27949660	     78.22662402	    -15.47042577	      2.19514723	    -94.14120624	     10.46550311	     -2.75511343	    -69.39746627	     40.81239875	     29.32826510	    -24.42802165	     59.18969518	     -5.14088617	     -0.50060479	     -0.31093045	      2.55580168	      1.09862577	     -2.73214263	     -0.04805929	     -0.99008395
      0.02500000	    -30.90284106	     10.31906103	     24.27838384	      4.24392183	   -214.05417983	     22.03356465	     90.92194513	    -18.47266864	      0.43618274	    -95.40947800	     17.18735170	     -2.20136653	    -61.36128878	     32.40807652	     23.18377323	    -29.75328919	     61.80981321	     -6.38532826	     -1.35308298	      2.31463945	      2.96688000	      1.82821098	     -3.45161322	     -0.40986015	     -0.63233861
      0.03000000	    -10.82518789	     -6.90000230	     15.64328112	     57.57959891	   -198.88429451	     -3.98727088	     98.43950087	    -18.67570740	     -1.71591174	    -93.71170428	     23.19600836	     -0.88337722	    -47.95746030	     23.77203677	     19.10362433	    -33.56471868	     61.89427763	     -6.12488304	     -2.24177924	      5.04200137	      3.42230036	      2.76515925	     -3.82483386	     -0.70294535	     -0.16554965
      0.03500000	      5.97515910	    -17.40935495	      8.74218645	     47.59260064	   -158.42197552	    -20.53137549	    101.20975120	    -16.78858628	     -3.62558981	    -93.42491300	     28.04358400	      0.92909770	    -30.51205267	     17.62923719	     16.49536865	    -36.11743492	     61.29943817	     -4.82132885	     -2.97942597	      7.45239374	      3.95823640	      3.76213826	     -3.93912337	     -0.89264150	      0.33757535
      0.04000000	     17.15635421	    -20.61085656	      3.77013934	     -5.51617893	   -107.61225918	    -27.13524093	    100.21433617	    -14.65027346	     -4.73743266	    -96.23193876	     29.94414163	      2.80124581	    -10.98294984	     14.86201239	     13.83123375	    -37.89235755	     60.97706405	     -3.61111387	     -3.45160360	      8.58168307	      4.52815622	      4.66228658	     -3.85004195	     -1.02714602	      0.73937266
      0.04500000	     21.48239159	    -17.07043842	      1.25354403	    -65.72223756	    -56.69414800	    -28.62165907	     97.19532985	    -14.07411905	     -4.79689307	   -101.39876188	     26.87171327	      4.29389253	      7.03819583	     14.75258463	     10.17063473	    -39.36537952	     61.01120486	     -3.52329207	     -3.65050683	      7.53351556	      5.04078709	      5.34692399	     -3.59002811	     -1.17698545	      0.91862960
      0.05000000	     17.78624644	     -7.79067409	      1.28514203	   -101.94011014	    -15.05891500	    -28.03213899	     94.18818727	    -15.67341434	     -3.95691426	   -107.28640125	     18.24941870	      5.16296050	     18.42456701	     16.16613407	      5.21596137	    -40.71243078	     61.11106682	     -4.78826114	     -3.64750901	      4.16700142	      5.42628797	      5.74960312	     -3.21467619	     -1.36751053	      0.85447604
      0.05500000	      5.06634608	      4.92171134	      3.43099613	   -102.14291220	      9.28491842	    -22.80369134	     92.78255643	    -18.74108890	     -2.70248692	   -112.89581752	      5.98977167	      5.47745721	     18.62641172	     17.93457126	     -0.36672669	    -41.83383921	     61.13839789	     -6.80729598	     -3.54712602	     -0.63723763	      5.68465603	      5.84855415	     -2.84729648	     -1.56555349	      0.64927563
      0.06000000	    -13.95468743	     17.38784292	      7.12124507	    -76.13050804	     13.88593405	     -7.48034535	     93.59814727	    -21.88648659	     -1.67249022	   -118.25423667	     -6.18152121	      5.53465470	      8.38574511	     18.85957565	     -5.11718043	    -42.55459197	     61.26789926	     -8.57039277	     -3.45336374	     -5.37710127	      5.87523469	      5.67076376	     -2.66492900	     -1.70963771	      0.46756499
      0.06500000	    -31.71185292	     25.93898424	     11.34178373	    -45.88011171	      4.26440748	     20.60257440	     96.18048643	    -23.83245429	     -1.39204510	   -123.77306912	    -14.68198514	      5.63217867	     -4.93330975	     17.86378675	     -8.11649656	    -42.74133538	     61.77277263	     -9.20610475	     -3.43556920	     -8.70997126	      6.06079998	      5.30689387	     -2.81593825	     -1.75155331	      0.43709277
      0.07000000	    -41.21012605	     27.94935552	     14.49142586	    -30.54466433	     -8.56611458	     57.47278085	     99.20834122	    -24.13144239	     -1.95487393	   -129.40446872	    -17.73373360	      5.89528993	    -13.01306021	     14.14649634	     -9.76387611	    -42.32333932	     62.64661628	     -8.51024553	     -3.49348531	    -10.02616521	      6.25113129	      4.89058321	     -3.32293378	     -1.69128353	      0.58335763
      0.07500000	    -40.82182173	     22.84995800	     14.77836131	    -35.61529651	    -14.20327074	     93.89605449	    101.17727019	    -23.28321662	     -2.96773112	   -133.93735301	    -15.68387003	      6.22852630	    -12.68539168	      7.97520353	    -11.58223391	    -41.26733984	     63.25868257	     -7.00813443	     -3.56137725	     -9.48204327	      6.36452882	      4.53861986	     -4.02985520	     -1.57382358	      0.82476464
      0.08000000	    -32.73654100	     12.72726983	     11.14115552	    -51.48749490	     -7.98792710	    121.88951858	    101.23724739	    -22.35056126	     -3.81621510	   -134.78461718	    -10.09481071	      6.34662124	     -6.27717052	      1.55999902	    -15.36701507	    -39.50242848	     62.32454991	     -5.53664807	     -3.54761697	     -7.62118350	      6.22484030	      4.30244405	     -4.62164990	     -1.45319994	      1.01374409
      0.08500000	    -18.88383770	      1.20339501	      4.21816653	    -61.92142712	      9.65045889	    139.85203982	     99.53505875	    -22.31862427	     -4.04407123	   -128.76909973	     -2.52579147	      5.88539969	      1.99976400	     -1.76222202	    -21.78741331	    -36.94934760	     58.38928083	     -4.69626580	     -3.38742002	     -4.95371123	      5.62645720	      4.16703813	     -4.71688553	     -1.35860965	      1.00313251
      0.09000000	      0.49889237	     -8.74824287	     -4.12463068	    -55.76430091	     39.13932142	    150.72674759	     96.95319418	    -23.46991232	     -3.60162914	   -113.56814398	      6.13168244	      4.58785237	      9.17643187	      0.14460378	    -29.90144132	    -33.72011358	     50.62660165	     -4.54685304	     -3.08616111	     -1.73719402	      4.45692393	      4.09630676	     -4.01367432	     -1.29077106	      0.71793726
      0.09500000	     25.44643368	    -15.46035715	    -12.00181757	    -33.43726620	     86.14072575	    156.06068046	     94.54362031	    -25.08314586	     -2.81668793	    -88.89996640	     15.29004463	      2.49132595	     14.41980056	      6.69890374	    -37.80955576	    -30.21423079	     39.46120564	     -4.67363365	     -2.71626439	      1.89411255	      2.80785218	      4.07684901	     -2.43630285	     -1.23837099	      0.19484049
      0.10000000	     54.55922984	    -16.98729036	    -17.55231821	     -6.92865966	    159.24290752	    152.56724250	     92.86402535	    -25.64773848	     -2.16733859	    -56.98164164	     23.57726833	      0.00288285	     18.48088981	     15.41751546	    -43.02999150	    -26.92182317	     26.60583203	     -4.46916723	     -2.36558045	      5.50655193	      0.98997414	      4.10523900	     -0.20110913	     -1.18711845	     -0.44400969
      0.10500000	     83.97240653	    -10.54489952	    -19.04384874	      5.26367887	    263.54857258	    133.46404622	     91.37883089	    -23.63789884	     -2.02238524	    -22.16561990	     28.40702520	     -2.22893340	     22.37536936	     23.84257090	    -43.06394927	    -24.11519502	     14.50148513	     -3.47511389	     -2.08303565	      8.15842139	     -0.57823162	      4.14109619	      2.24706719	     -1.12134914	     -1.05991683
      0.11000000	    106.59015238	      5.33113403	    -16.33569959	    -10.79289788	    395.43950674	     92.96153920	     88.51081122	    -18.45776290	     -2.45696311	     10.03529486	     27.15956515	     -3.57107173	     25.53598589	     30.71674136	    -36.94566141	    -21.69681036	      5.53997055	     -1.64921402	     -1.85994891	      8.81480335	     -1.53510176	      4.10358900	      4.39957838	     -1.03064253	     -1.54798754
      0.11500000	    113.20181039	     28.78755183	    -11.49104583	    -52.31556663	    541.13613833	     32.07839469	     82.84206134	    -11.21245809	     -3.11584111	     34.01451109	     18.92351560	     -3.58660231	     25.21170218	     36.28700934	    -26.39704117	    -19.32425057	      1.40611833	      0.43559712	     -1.64747212	      6.98008102	     -1.69311128	      3.93798562	      5.86798857	     -0.93272659	     -1.85348531
      0.12000000	     97.67678379	     55.86938550	     -7.23819940	    -99.49809727	    680.74995960	    -37.80020977	     74.72371454	     -4.22964375	     -3.41705458	     45.24072436	      5.27066161	     -2.11385639	     19.12377492	     42.18118952	    -15.06594634	    -16.69171010	      2.57842803	      1.91338970	     -1.40172725	      2.95667546	     -1.09142179	      3.68057816	      6.50202957	     -0.86866598	     -1.97912939
      0.12500000	     63.07189908	     82.98178035	     -4.64240921	   -130.94605298	    797.00446149	    -96.33208632	     66.46207162	      0.55990926	     -3.05187179	     41.70866239	    -10.14617160	      0.64001925	      9.42298086	     50.50048872	     -6.13182960	    -13.73626059	      8.10160804	      2.35233771	     -1.11596974	     -2.27536239	      0.00803442	      3.43680231	      6.39556473	     -0.85764505	     -1.97902675
      0.13000000	     21.52854760	    107.33470976	     -2.28070655	   -140.21175007	    882.18366139	   -121.48796418	     60.55267203	      2.78983506	     -2.20562464	     24.78636318	    -23.01139882	      4.09059879	      3.08442771	     61.95478664	     -0.48538579	    -10.62186640	     15.90039129	      2.04774662	     -0.80665609	     -7.47667248	      1.21342266	      3.29221843	      5.79902330	     -0.87159755	     -1.93212060
      0.13500000	    -13.19177842	    124.98442246	      1.82105927	   -137.08255014	    938.82667919	    -99.99108577	     57.81871321	      3.53058243	     -1.33462679	     -1.29393952	    -29.63475013	      7.36180999	      7.45199193	     74.23518661	      2.70404104	     -7.60490787	     23.55199287	      1.67176982	     -0.48731442	    -11.38442683	      2.15362697	      3.25449052	      4.99510654	     -0.85960387	     -1.88333829
      0.14000000	    -34.34550189	    130.48702720	      8.18055746	   -133.79983816	    979.32682398	    -35.55480002	     57.03851672	      4.12254732	     -0.76299092	    -30.72028985	    -28.36698512	      9.51040826	     24.90082469	     82.50638190	      4.49477469	     -4.90940865	     28.97560167	      1.68288184	     -0.16048339	    -13.04397290	      2.60259509	      3.26640714	      4.19563534	     -0.79058277	     -1.81292985
      0.14500000	    -45.65512129	    120.11971172	     15.68826115	   -130.83034784	   1029.46934258	     51.21241481	     55.90083229	      5.15452679	     -0.47075597	    -57.53324679	    -20.35542965	      9.83088894	     51.31756443	     82.68690867	      5.67724998	     -2.63658543	     30.85197357	      2.04022922	      0.17593331	    -12.12315823	      2.52317715	      3.25296938	      3.48953526	     -0.66877376	     -1.65333061
      0.15000000	    -58.32749317	     96.18625272	     21.77849461	   -116.38270169	   1127.44679267	    129.93262634	     52.38915609	      6.50043607	     -0.26395394	    -77.50301628	     -9.22670373	      8.21591735	     79.32919871	     75.22118064	      6.48266899	     -0.72746234	     28.97214305	      2.44337899	      0.51151787	     -9.16362865	      2.03958279	      3.16956375	      2.86873587	     -0.51933098	     -1.35962928
      0.15500000	    -83.74846221	     66.83945794	     22.88813246	    -78.20704851	   1307.18835844	    171.27197285	     45.68043737	      7.60192698	      0.06792773	    -89.45914289	      0.62184884	      5.23922520	    102.85688489	     65.48774611	      6.32540156	      1.00804778	     24.37010706	      2.56088250	      0.81480043	     -5.31198348	      1.35676805	      3.02680726	      2.29983670	     -0.38242568	     -0.96144580
      0.16000000	   -125.18922853	     42.02954992	     16.47037799	    -15.44574984	   1571.79966968	    157.69333873	     36.44092271	      7.92977538	      0.53647603	    -94.51746630	      5.95131505	      1.84234069	    119.39769594	     59.96562000	      4.68853097	      2.77770976	     18.87295204	      2.30901535	      1.03858375	     -1.70368078	      0.67398269	      2.86881507	      1.77425668	     -0.28872846	     -0.54565483
      0.16500000	   -173.70351503	     28.74107013	      3.13334248	     57.99592133	   1877.48605791	     90.73453462	     26.47128209	      7.21793907	      0.91626309	    -93.99437306	      5.49423626	     -1.01747701	    129.42325421	     61.48085251	      1.92985034	      4.62559706	     14.24827964	      1.89963284	      1.14152406	      0.84142904	      0.13845192	      2.73614547	      1.32253267	     -0.24116321	     -0.21152665
      0.17000000	   -211.98915411	     28.15855237	    -13.77763981	    119.88059432	   2144.34413304	     -9.40314889	     17.78847140	      5.60481589	      0.90768455	    -88.25197021	      0.02472630	     -2.63499834	    134.54935704	     67.68424484	     -1.32264667	      6.39447585	     11.51682979	      1.67573808	      1.11232089	      1.90075425	     -0.16861757	      2.64667309	      1.00443859	     -0.22112614	     -0.03207937
      0.17500000	   -223.71921453	     36.66245949	    -29.91810342	    149.74578349	   2292.74752778	   -112.00347568	     11.53236197	      3.58659880	      0.39694211	    -77.27387874	     -8.17034239	     -2.73016204	    136.63970892	     73.68284426	     -4.67270707	      7.92786455	     10.75984646	      1.85453744	      0.98215741	      1.46857494	     -0.22892226	      2.59289028	      0.87481478	     -0.21091253	     -0.02935130
      0.18000000	   -201.82041455	     48.83045757	    -41.17798082	    135.53484577	   2283.10137883	   -187.15813455	      7.49502262	      1.74317148	     -0.46989274	    -61.85409430	    -16.31233491	     -1.50921256	    137.82258776	     75.55669111	     -7.50771657	      9.22719472	     11.34270611	      2.42255273	      0.81107800	     -0.07199717	     -0.07787071	      2.54817334	      0.93759622	     -0.20361482	     -0.16403136
      0.18500000	   -151.76308576	     59.33083826	    -45.09201284	     77.37069596	   2131.69089700	   -215.70878517	      4.76682788	      0.49576176	     -1.52238464	    -44.19082347	    -22.09976595	      0.41630647	    139.51526946	     71.90693516	     -9.09895568	     10.30760456	     12.35949024	      3.29294038	      0.65434576	     -2.06171967	      0.20257144	      2.47948958	      1.12927773	     -0.18921675	     -0.35404463
      0.19000000	    -89.20023286	     63.60468621	    -42.33353284	     -9.93279570	   1897.65398957	   -193.92640378	      2.81766723	     -0.08487419	     -2.72165304	    -27.52564884	    -23.99647717	      2.19566014	    141.12788020	     63.86414210	     -9.61956385	     10.98966607	     13.07885264	      4.40117693	      0.53833782	     -3.66809306	      0.49486942	      2.36657215	      1.35199494	     -0.14958839	     -0.51343241
      0.19500000	    -32.88429999	     59.00332182	    -36.19690120	   -100.01346896	   1657.40068456	   -131.88188413	      1.76798376	     -0.39441411	     -3.99560442	    -14.97139960	    -21.40467178	      3.05641378	    141.10323400	     54.17665821	    -10.42920007	     11.01705250	     13.15764304	      5.57782838	      0.46368699	     -4.16064849	      0.67691573	      2.21531417	      1.52944713	     -0.07867760	     -0.59405511
      0.20000000	      3.52995760	     45.99746706	    -30.20682124	   -165.33090093	   1478.73409659	    -47.78456456	      1.72706559	     -0.89019958	     -5.18898085	     -8.14574164	    -14.88273745	      2.63263569	    139.39967422	     45.43030760	    -13.07700617	     10.37535603	     12.60409409	      6.60115982	      0.41950828	     -3.24605231	      0.66869302	      2.04538209	      1.63411149	      0.01196342	     -0.59905491
      0.20500000	     15.53106303	     28.16623241	    -26.55649118	   -190.01012900	   1400.13776155	     37.81122666	      2.13797751	     -1.37733453	     -6.28186589	     -6.61514889	     -5.91507127	      1.09139919	    137.90786154	     38.72986910	    -18.22461422	      9.37795085	     11.67554331	      7.46887628	      0.38953913	     -1.15511133	      0.47667926	      1.86851253	      1.66476032	      0.11130811	     -0.55587655
      0.21000000	      6.13249759	     11.10743276	    -25.80645471	   -177.49302784	   1423.35860747	    106.13416858	      1.81715479	     -0.95724953	     -7.43255339	     -8.51376516	      3.63047943	     -0.96668317	    138.43107278	     33.94513550	    -24.79363095	      8.46262420	     10.79554129	      8.41232018	      0.35078204	      1.52241714	      0.20781150	      1.70149536	      1.61647641	      0.20742261	     -0.47970259
      0.21500000	    -17.87985126	      0.64347844	    -26.45554364	   -145.39864540	   1520.74249849	    144.61748346	     -0.27814536	      0.92825059	     -8.62974002	    -11.54036081	     11.73577050	     -2.75126298	    140.69218427	     30.67030268	    -29.51849152	      7.97843570	     10.34520528	      9.49066171	      0.27815203	      4.01249809	      0.01670924	      1.60242109	      1.49227110	      0.25871890	     -0.37243055
      0.22000000	    -48.35379936	      0.14636667	    -25.72332477	   -110.75054337	   1648.59972493	    151.78841091	     -4.08703163	      3.57517983	     -9.49729403	    -13.59221676	     16.52861483	     -3.63087602	    142.05049595	     28.63665506	    -28.84727909	      8.10705193	     10.33561674	     10.35771390	      0.16271342	      5.55529475	     -0.00062869	      1.64927632	      1.33007370	      0.20405211	     -0.25232252
      0.22500000	    -76.87819290	      8.49878131	    -22.29247025	    -80.10452751	   1760.66388011	    137.17499171	     -8.28627145	      5.56557583	     -9.65654978	    -13.12722820	     17.09948073	     -3.40776018	    139.10953739	     27.38060648	    -22.48076972	      8.82586877	     10.32619095	     10.61510682	      0.02718025	      5.69932154	      0.13123746	      1.85299394	      1.19182133	      0.03041866	     -0.16500283
      0.23000000	    -96.38349612	     21.31519839	    -17.52912241	    -51.44724448	   1821.69035138	    112.81183404	    -11.25109453	      6.06113577	     -9.14565511	     -9.40781462	     13.77806221	     -2.22469197	    129.96454818	     25.80615754	    -13.75824501	      9.82127607	      9.75597767	     10.23094218	     -0.08728070	      4.37997121	      0.32165420	      2.11285489	      1.12345342	     -0.18979589	     -0.15938173
      0.23500000	   -103.44628539	     34.62885384	    -13.51240947	    -20.13475918	   1817.83479164	     84.29774817	    -12.14014146	      5.35080667	     -8.38183269	     -2.62215924	      7.47104502	     -0.28866118	    115.18939425	     22.67362463	     -6.05956665	     10.51896041	      8.38223644	      9.51931432	     -0.15473045	      1.76163666	      0.51237313	      2.27251402	      1.12757193	     -0.34588022	     -0.25408800
      0.24000000	    -99.58361906	     47.00442749	    -11.01073529	     18.74234984	   1756.90077748	     52.05000727	    -11.11732803	      4.49954068	     -7.85411875	      6.05792719	     -0.49304891	      2.10236000	     96.93174005	     18.07365608	     -0.24392177	     10.43442311	      6.48317697	      8.90115196	     -0.18054553	     -1.68039820	      0.70126302	      2.22449274	      1.17014724	     -0.36666320	     -0.41778729
      0.24500000	    -89.95409383	     58.54190931	     -9.53299354	     69.26503634	   1659.71482942	     18.99380506	     -8.85284655	      4.56501749	     -7.81942297	     14.81595671	     -8.02545552	      4.41498747	     77.46574638	     14.04978978	      4.44484823	      9.58269893	      4.64513269	      8.67348941	     -0.18310321	     -5.03959174	      0.89248537	      1.98632185	      1.21268468	     -0.26170597	     -0.58418160
      0.25000000	    -80.15909369	     68.88478300	     -8.32214028	    131.66424694	   1550.87179652	     -7.01986037	     -6.06364685	      5.78114007	     -8.11793313	     22.13493595	    -12.85354487	      6.04917963	     58.61865993	     13.18456531	      8.57976611	      8.49019949	      3.27598783	      8.81293684	     -0.16377364	     -7.32576378	      1.05815810	      1.68877560	      1.23596887	     -0.10368699	     -0.69324865
      0.25500000	    -73.81287437	     76.28413547	     -7.07041557	    201.47780396	   1450.78731278	    -17.69741282	     -3.44751017	      7.30971830	     -8.23490999	     27.57527663	    -13.77248247	      6.65200200	     41.70348393	     16.59185569	     11.92969191	      7.79838861	      2.33747587	      8.94673800	     -0.09685126	     -8.00738015	      1.14729698	      1.47953992	      1.23883890	      0.02501176	     -0.72046434
      0.26000000	    -71.86415136	     77.91644123	     -5.90038655	    272.45384092	   1367.81322110	     -9.16884511	     -1.75279790	      7.81111549	     -7.58907188	     31.70830329	    -11.03786318	      6.19317394	     27.42233399	     23.10121821	     13.94562145	      7.83489102	      1.51097499	      8.55435805	      0.05048797	     -7.14125189	      1.11159665	      1.43167788	      1.23031064	      0.07399733	     -0.67522336
      0.26500000	    -72.66060714	     71.52672876	     -4.67843640	    336.86180392	   1295.61685173	     15.89723853	     -1.66075662	      6.43295228	     -5.94007819	     35.46530864	     -5.76213601	      4.86512258	     16.13774589	     30.00192964	     14.76517657	      8.48328070	      0.49059049	      7.34416083	      0.28226576	     -5.14124435	      0.92699522	      1.52886393	      1.22891850	      0.03635332	     -0.58512648
      0.27000000	    -72.89164323	     57.63153585	     -2.88354938	    382.97870439	   1219.18915683	     48.71814056	     -3.44056926	      3.55759687	     -3.69319530	     39.40773547	      0.79608291	      2.97538257	      8.11135218	     34.69865294	     15.36761450	      9.38599158	     -0.84350211	      5.59347175	      0.55052329	     -2.49845136	      0.60731593	      1.70859840	      1.26054232	     -0.05835056	     -0.47874244
      0.27500000	    -69.67170043	     39.76436216	     -0.53071785	    397.90721741	   1123.60964904	     77.20042090	     -6.74632730	      0.58470819	     -1.66434343	     43.35651871	      7.53238288	      0.84405043	      3.14144071	     35.84961144	     16.33725121	     10.24816034	     -2.36745999	      3.99464539	      0.77405453	      0.39669855	      0.19772593	      1.90910608	      1.34750462	     -0.16987939	     -0.37546402
      0.28000000	    -62.27744854	     22.32916543	      1.50897286	    375.72977109	   1001.17558559	     90.37397472	    -10.91645622	     -1.13616957	     -0.42539135	     46.58345210	     13.34106015	     -1.23105306	      0.50409062	     33.20586786	     17.22209318	     10.97188607	     -3.76692385	      3.06500227	      0.89163897	      3.19917114	     -0.24208140	      2.08733050	      1.49336079	     -0.27516084	     -0.29026621
      0.28500000	    -52.34673056	      8.60226162	      2.51301284	    322.58315070	    858.10545598	     83.04419941	    -15.44508279	     -1.08660695	      0.01384880	     48.30144763	     17.03331597	     -2.95437855	     -0.28944345	     27.15563136	     17.48639189	     11.56844211	     -4.70466767	      2.83237569	      0.90025096	      5.46529542	     -0.64501180	      2.21260516	      1.67506329	     -0.36610083	     -0.23878556
      0.29000000	    -42.74786014	      0.02893381	      2.73381082	    255.62960772	    716.83699180	     58.60542983	    -19.99487047	      0.41465042	     -0.01602082	     48.16327500	     17.82641785	     -4.09470962	      0.92321399	     18.68390982	     17.32024426	     12.04631009	     -5.01666224	      3.01410446	      0.84437161	      6.76652489	     -0.94639580	      2.26740700	      1.85804793	     -0.43522598	     -0.22822551
      0.29500000	    -35.97836697	     -3.48800872	      3.29368146	    197.02718815	    606.96349417	     27.68383212	    -23.99732766	      2.60344326	     -0.20010923	     46.49141546	     15.82636287	     -4.57911002	      4.24537741	      9.16039025	     17.42233246	     12.41136657	     -4.78736602	      3.33182969	      0.77489268	      6.94429801	     -1.10444758	      2.26208461	      2.02688402	     -0.47606208	     -0.25088540
      0.30000000	    -33.08538936	     -3.06311360	      5.61542757	    163.49028108	    548.32747552	      3.70441431	    -26.66098489	      4.46908357	     -0.27892444	     44.02466705	     12.09431027	     -4.51824958	      8.89208035	      0.01119626	     18.51003759	     12.72128357	     -4.25013164	      3.51591921	      0.72529402	      6.26980725	     -1.11749597	      2.23601378	      2.19533236	     -0.49955419	     -0.28661442
      0.30500000	    -33.39755231	      0.41534676	     10.32717111	    157.52481501	    538.25969268	     -4.29065335	    -27.60864025	      5.39754667	     -0.15456416	     41.50609980	      8.14479602	     -4.11845312	     13.28405870	     -7.31392979	     20.77411604	     13.11239826	     -3.66016751	      3.43928830	      0.70544617	      5.30639594	     -1.02549101	      2.22924817	      2.39374397	     -0.52298128	     -0.31770632
      0.31000000	    -34.89772088	      6.94098492	     16.29366706	    168.64036590	    552.43754304	      2.21002526	    -27.23725528	      5.69725709	      0.00569498	     39.63846077	      5.07456472	     -3.55814660	     15.53800695	    -11.64366735	     23.50589129	     13.74900524	     -3.28157331	      3.27592563	      0.70058045	      4.55176319	     -0.89565822	      2.25845819	      2.65763533	     -0.55038438	     -0.34756175
      0.31500000	    -35.36302257	     16.66149941	     21.34064876	    183.01013286	    559.77961827	     12.52206537	    -26.32553793	      6.22678419	     -0.06653714	     39.14356619	      2.98967490	     -2.93838748	     13.98334192	    -12.78393370	     25.67627615	     14.71986605	     -3.38622416	      3.34593201	      0.68483166	      4.17003381	     -0.79621292	      2.31789661	      3.00726995	     -0.57289265	     -0.39957020
      0.32000000	    -33.49707046	     27.86985291	     24.09846020	    191.47229013	    538.99129038	     16.09164147	    -25.59143129	      7.11654306	     -0.30884984	     40.51939929	      1.59339838	     -2.35448711	      8.12390999	    -11.65806522	     27.00658167	     16.02618781	     -4.12873915	      3.57498934	      0.65735966	      4.18123063	     -0.77289461	      2.39199690	      3.40386057	     -0.59574093	     -0.47711967
      0.32500000	    -28.56946081	     37.40894876	     24.76132213	    190.13383293	    483.41371584	      9.07802758	    -25.31772485	      7.88265336	     -0.51007328	     43.81442674	      0.92881706	     -1.93157956	     -0.70737434	     -9.46064479	     28.16258551	     17.56092838	     -5.45291911	      3.69177800	      0.64427862	      4.67671011	     -0.84045066	      2.45684577	      3.73350917	     -0.61993356	     -0.54135823
      0.33000000	    -19.98148017	     42.61942502	     24.39810070	    177.46908133	    397.60178072	     -4.71307246	    -25.43707457	      8.03763160	     -0.57492565	     48.85524410	      1.39164653	     -1.77226994	    -10.11029557	     -6.67024303	     30.06696134	     19.16269776	     -7.17793003	      3.56118308	      0.67182223	      5.77766120	     -0.98973410	      2.48733645	      3.85932153	     -0.63267330	     -0.53778396
      0.33500000	     -8.49145081	     42.90735254	     24.08145000	    154.42930537	    294.22078102	    -17.56099928	    -26.14915767	      7.39779698	     -0.52485874	     55.36523629	      2.99739553	     -1.85614778	    -18.17159083	     -3.12347681	     33.21453578	     20.77069119	     -9.10232974	      3.20879289	      0.74766801	      7.36107879	     -1.18500957	      2.46330993	      3.69640782	     -0.62517189	     -0.44200567
      0.34000000	      2.23436444	     39.34456062	     24.32525860	    125.33318239	    190.60702605	    -23.74762458	    -28.37548859	      6.08818556	     -0.39218598	     62.45116919	      4.99339843	     -1.99833939	    -24.41271279	      0.94136153	     37.23438557	     22.57375077	    -10.93349291	      2.69502073	      0.86630907	      8.95776011	     -1.35043489	      2.35872827	      3.24525924	     -0.60550165	     -0.27091269
      0.34500000	      6.47816957	     33.54249465	     24.85946534	     94.33113410	    103.30444883	    -23.59749350	    -33.30536523	      4.77322529	     -0.27803452	     68.26083260	      6.37226113	     -1.92953537	    -29.57426084	      4.36303783	     40.80698168	     24.96288661	    -12.20216028	      2.23502598	      1.01496033	     10.01443894	     -1.38403347	      2.13824677	      2.58679432	     -0.58076772	     -0.06012691
      0.35000000	      0.02488260	     26.45762018	     24.70552719	     61.08871826	     42.51748379	    -21.13708394	    -41.39463147	      4.09894626	     -0.26929539	     70.77504493	      6.64902326	     -1.46507383	    -34.61057779	      5.75973720	     42.21242517	     28.22089988	    -12.42096106	      2.01542793	      1.17997735	     10.25238323	     -1.21713438	      1.78982895	      1.87283363	     -0.55965816	      0.15333867
      0.35500000	    -16.71216875	     17.87867215	     22.66196585	     21.78826578	      8.67576461	    -18.03143481	    -51.90544708	      3.74395081	     -0.30148875	     69.13174534	      6.09216065	     -0.63774646	    -39.77890515	      4.54149527	     40.26479963	     32.26692935	    -11.40965877	      1.82038827	      1.35779348	      9.77151052	     -0.87267106	      1.35436857	      1.30878668	     -0.57132377	      0.32925075
      0.36000000	    -38.46637415	      7.93330350	     18.39969044	    -25.75202673	     -6.81204568	    -12.15190911	    -63.04201210	      3.32179083	     -0.35130945	     64.15598237	      5.38763350	      0.31757070	    -44.42634074	      1.07812493	     34.95264125	     36.62207999	     -9.46630212	      1.49227238	      1.54416329	      8.90174319	     -0.46351757	      0.89877212	      1.09627548	     -0.62301601	      0.42413818
      0.36500000	    -57.65748746	     -3.11719625	     12.63105483	    -78.66108097	    -15.88789558	     -0.53739681	    -72.75009652	      2.63425694	     -0.42193884	     57.87271349	      5.17800194	      1.09508539	    -47.25898149	     -4.22523544	     27.31568188	     40.66492322	     -7.26228706	      1.01010127	      1.73856934	      8.01584245	     -0.13517365	      0.47684969	      1.33641346	     -0.69184110	      0.40721328
      0.37000000	    -67.69889881	    -15.20991213	      6.47394720	   -128.42835787	    -27.39215963	     15.50225107	    -79.65378218	      1.99541861	     -0.54135915	     52.58539113	      5.72356873	      1.46034487	    -46.82528350	    -11.69720905	     18.77794106	     43.99053650	     -5.56231105	      0.57511734	      1.94555427	      7.38417633	      0.00492478	      0.09767190	      1.95153483	     -0.72872987	      0.28233528
      0.37500000	    -65.84455809	    -28.00997727	      0.94953274	   -162.43954858	    -44.25605640	     30.46216315	    -83.69473163	      1.99077359	     -0.71113287	     49.97735692	      6.81571677	      1.34450474	    -42.30571708	    -21.58529779	     10.73222120	     46.62067627	     -4.89725379	      0.42897215	      2.16768898	      7.08237699	     -0.06263174	     -0.26944242	      2.69665829	     -0.69969881	      0.09790164
      0.38000000	    -54.03487272	    -39.50374490	     -2.60687199	   -168.20496368	    -64.67917448	     39.72218171	    -85.86860575	      3.43999647	     -0.91096087	     50.69311190	      7.92116061	      0.85133004	    -34.26110901	    -32.60108307	      4.62026366	     48.88320138	     -5.40797307	      0.86023451	      2.39249660	      6.97967632	     -0.27167817	     -0.65744876	      3.27519183	     -0.60267810	     -0.07183916
      0.38500000	    -37.39927664	    -46.77255363	     -2.73319145	   -139.08444323	    -84.66650556	     44.29626515	    -87.29393455	      6.56104309	     -1.06813628	     54.48766673	      8.40552803	      0.17912661	    -24.81195139	    -41.99340261	      1.72337035	     51.02687734	     -6.96522335	      1.92945759	      2.60007908	      6.81404558	     -0.52493732	     -1.07005791	      3.48593109	     -0.46684018	     -0.16792726
      0.39000000	    -22.07412258	    -47.91803093	      1.07603419	    -78.59553703	   -100.09992600	     48.35687314	    -88.51058156	     10.71578657	     -1.10244239	     60.45329406	      7.87953161	     -0.46548761	    -17.14891711	    -47.16944589	      2.33862651	     52.97389640	     -9.34589507	      3.41378246	      2.77802364	      6.35988478	     -0.74993382	     -1.48913148	      3.30758955	     -0.32030388	     -0.17658206
      0.39500000	    -12.75519113	    -43.28470675	      7.35416808	     -2.44630367	   -108.08188136	     53.55172051	    -89.60194886	     14.77328926	     -0.95948212	     67.18734833	      6.45196961	     -0.92416925	    -13.82741741	    -47.11344081	      5.22811377	     54.41887360	    -12.29439430	      4.89942091	      2.93355293	      5.56659854	     -0.91886770	     -1.89004069	      2.88500987	     -0.17320529	     -0.12885594
      0.40000000	    -10.20780341	    -35.03534563	     12.87739214	     64.53683845	   -106.47096349	     57.62200629	    -90.83348794	     17.67891937	     -0.59805494	     73.19891295	      4.51925724	     -1.13815668	    -14.27051772	    -42.69933481	      8.01820054	     55.16309351	    -15.52068714	      5.94664212	      3.09833784	      4.52437888	     -1.04036814	     -2.24789564	      2.43436006	     -0.02545531	     -0.07890963
      0.40500000	    -11.49889668	    -25.91075554	     14.18157086	    100.03116920	    -93.43360157	     57.48673336	    -92.95269293	     18.68979773	      0.03229275	     77.47960167	      2.32959633	     -1.16369407	    -14.82622547	    -36.03615029	      8.32349031	     55.32850364	    -18.70322682	      6.18237868	      3.31916273	      3.33904236	     -1.13955630	     -2.54336041	      2.12271095	      0.11462032	     -0.07444616
      0.41000000	    -13.47606495	    -17.83144638	      9.45714491	     96.90801232	    -70.96971227	     51.44037090	    -96.67559447	     17.36610474	      0.96489443	     79.77680525	     -0.18835987	     -1.11496202	    -12.51243574	    -29.10578331	      5.08068625	     55.22097329	    -21.52779613	      5.34970489	      3.63130374	      2.06801911	     -1.23781457	     -2.76649744	      2.00549965	      0.22531122	     -0.13515088
      0.41500000	    -15.05519282	    -11.26438747	     -0.35009376	     64.46096047	    -48.26081780	     38.74539802	   -101.94394420	     13.71005516	      2.14474587	     80.37120019	     -3.13244079	     -1.10368849	     -7.55723129	    -22.68342375	     -0.59171464	     55.05440110	    -23.72957314	      3.43981584	      4.03083955	      0.78788586	     -1.34622788	     -2.90878871	      2.05531049	      0.29119066	     -0.25058840
      0.42000000	    -15.94793508	     -5.87622141	    -11.92472609	     18.47441062	    -36.60015823	     19.06069205	   -107.74816361	      8.41124611	      3.38335499	     79.66425796	     -6.43965560	     -1.19261536	     -1.55368837	    -16.70007709	     -5.74213554	     54.83585710	    -25.12668571	      0.83456667	      4.46104183	     -0.42149496	     -1.46586473	     -2.94494377	      2.22292725	      0.32035347	     -0.40146178
      0.42500000	    -15.18405553	     -1.87930813	    -20.91175881	    -28.09824673	    -39.75208064	     -5.21246582	   -112.55260328	      2.64424122	      4.41630772	     78.05781853	     -9.62194308	     -1.42163748	      4.86699830	    -11.24718346	     -7.17038622	     54.39876486	    -25.65835147	     -1.81259219	      4.82415753	     -1.39096352	     -1.59472894	     -2.82925099	      2.46184987	      0.33100281	     -0.56354313
      0.43000000	    -11.90513962	      0.04968254	    -23.83439367	    -67.64093358	    -51.75382968	    -27.47161629	   -114.95363451	     -2.64713567	      5.05127392	     75.95342115	    -12.00481084	     -1.79290634	     11.58402643	     -6.68304421	     -3.15456528	     53.47915439	    -25.42917579	     -3.96831442	      5.02671110	     -1.95484746	     -1.72378272	     -2.53030735	      2.72772693	      0.32721422	     -0.71179313
      0.43500000	     -5.94493070	     -0.54275152	    -19.58272994	    -96.71967494	    -63.43906445	    -40.97377449	   -114.29132837	     -7.05939937	      5.27207275	     73.79913399	    -13.01033733	     -2.27937604	     18.23769977	     -3.22967250	      5.88462223	     51.87929770	    -24.69683772	     -5.44634911	      5.02965493	     -2.01023049	     -1.84040569	     -2.08307237	      2.98484400	      0.29970486	     -0.82543662
      0.44000000	      2.39456273	     -3.13412362	     -9.89402543	   -114.00012529	    -67.74520087	    -45.16476278	   -110.99225421	    -10.18727295	      5.19385112	     72.05502540	    -12.54995694	     -2.83703437	     24.61283536	     -0.83202498	     17.65509171	     49.72162085	    -23.80902318	     -6.21336698	      4.86116866	     -1.60381706	     -1.93807020	     -1.61834473	      3.21622988	      0.24935503	     -0.89952135
      0.44500000	     11.48199897	     -5.50564017	      1.20517781	   -117.66576312	    -59.76570451	    -45.83124975	   -106.30431631	    -11.28064091	      4.92598535	     71.00287924	    -11.39929931	     -3.35498995	     30.15517229	      1.09306032	     28.60682787	     47.50332816	    -23.10951471	     -6.16257530	      4.58462964	     -1.05779382	     -2.01320003	     -1.34751909	      3.40770266	      0.19676504	     -0.94928763
      0.45000000	     18.43132780	     -4.60302010	      9.39573120	   -106.23676450	    -37.84207542	    -49.84760031	   -101.55495905	     -9.74908903	      4.48153616	     70.59579111	    -10.99472040	     -3.63747775	     33.57122947	      3.38553714	     35.56596080	     45.79746619	    -22.80243561	     -5.19429080	      4.24941244	     -0.89839119	     -2.05892539	     -1.48400101	      3.53105352	      0.15988876	     -1.00060930
      0.45500000	     21.51167908	      0.68749970	     13.08063901	    -83.28728743	     -6.67653596	    -61.74597382	    -97.68814697	     -5.69271009	      3.79977831	     70.52777637	    -12.31300545	     -3.59187355	     34.36496419	      5.80764592	     38.13088970	     44.94012868	    -22.80930376	     -3.39486746	      3.86620843	     -1.38481054	     -2.07969230	     -2.12452462	      3.57374312	      0.12772330	     -1.07060087
      0.46000000	     21.13417756	      8.55342932	     13.90179279	    -57.97639846	     25.14319766	    -83.01086079	    -95.03536645	      0.02707929	      2.82977152	     70.36030039	    -15.12326993	     -3.33952543	     33.55322577	      6.82775354	     38.68171052	     44.88105227	    -22.79298109	     -1.09858829	      3.42063067	     -2.25414304	     -2.08821476	     -3.17682519	      3.55832909	      0.06481136	     -1.15462881
      0.46500000	     18.71994665	     16.05362927	     13.59492051	    -39.19790790	     52.57007734	   -110.44933821	    -92.78194517	      5.91454883	      1.60637157	     69.72624324	    -18.43874885	     -3.04326176	     32.16412019	      5.31706097	     39.14234191	     45.05338370	    -22.41911371	      1.17335028	      2.90378906	     -3.04139289	     -2.07446878	     -4.36630236	      3.49706844	     -0.05306982	     -1.22444381
      0.47000000	     16.34456248	     20.55426984	     11.90926926	    -31.57991804	     78.67388125	   -135.09423639	    -88.59416301	     10.20852036	      0.28786980	     68.59743195	    -21.38209470	     -2.72784431	     30.31554128	      1.52061663	     38.97199344	     44.38877748	    -21.60929320	      2.90301274	      2.33841438	     -3.50500795	     -2.00371773	     -5.27273918	      3.36791806	     -0.20564313	     -1.24677105
      0.47500000	     70.31105996	     17.58080377	      8.49437909	     30.02826228	     36.94876488	   -137.92097240	    -37.02298704	      4.00295899	     -0.26127588	     67.32999978	    -23.59051210	     -2.28005124	     27.25563812	     -3.35104928	     37.34143505	     10.52261312	    -20.57742473	     -0.53548952	      0.55338769	     -3.75737205	     -1.85297750	      3.46624719	      3.16769321	     -1.33078044	     -1.21892095
      0.48000000	    105.25814975	      8.67999512	      5.66732792	     57.90797049	     13.17508078	   -113.03458921	      1.66153299	     -8.00061493	      0.03589471	     66.44907647	    -24.57959952	     -1.70906447	     21.47402943	     -7.49186532	     35.85215205	    -13.29346074	    -19.62163604	     -6.23163655	     -0.35538961	     -3.86733540	     -1.64507383	      8.36996359	      2.96069467	     -1.97863357	     -1.16840297
      0.48500000	     99.92550982	      5.52979186	      9.76414570	     36.93652750	    -66.36240959	    -65.78547178	      1.13525620	    -23.00561361	      1.52994561	     66.30242638	    -23.41672520	     -1.26621854	     12.00220968	     -9.34734347	     37.06658457	    -19.26867509	    -18.88027352	    -12.12982196	      0.20971423	     -3.62202860	     -1.43474433	     13.86420846	      2.85082133	     -2.14909404	     -1.12827676
      0.49000000	     45.38722960	     11.07914459	     21.73491329	    -36.09061242	   -243.46880522	     -8.68833312	    -52.18889024	    -40.73409578	      4.68424963	     66.86201347	    -19.06113158	     -1.33804624	      0.05285324	     -9.15323601	     40.66949472	     -4.64415600	    -18.23499202	    -18.87449045	      2.42458989	     -2.61106338	     -1.26328265	     21.24273525	      2.89865656	     -3.28886820	     -1.10388083
      0.49500000	    -27.66581040	     10.38803069	     35.32362806	   -127.96687134	   -440.48791249	     50.33537495	   -126.34540499	    -62.80940245	      9.91502509	     67.70581468	    -11.26037071	     -2.16175036	    -10.98021252	     -9.44666556	     42.91025815	     18.17148929	    -17.36685687	    -28.56218745	      5.58691894	     -0.59808130	     -1.12605707	     25.25875963	      3.07323665	     -5.02416796	     -1.07049271
      0.50000000	    -51.55077703	     -5.12325343	     42.49624273	   -175.06717604	   -514.92947522	     92.63722058	   -150.82581274	    -78.56268684	     14.41957291	     68.07503838	     -1.55242079	     -3.50411502	    -16.84118055	    -13.70560534	     39.84120819	     18.50654469	    -15.89064312	    -36.69919396	      6.66056885	      2.03487069	     -0.97852575	     26.20547762	      3.28459326	     -5.31313274	     -1.01247907
      0.50500000	     -9.23142715	    -27.56149922	     38.64459381	   -162.34256586	   -409.28473340	     86.85754620	   -107.37967520	    -75.64776856	     16.24959321	     67.21179255	      7.10728661	     -4.73973720	    -14.39926265	    -23.60972382	     30.14226476	    -11.40221724	    -13.61582571	    -38.43123320	      5.23450501	      4.42225053	     -0.77444715	     28.73101679	      3.44591782	     -4.46137309	     -0.93898206
      0.51000000	     41.68030973	    -47.78046046	     22.36471334	   -130.53527538	   -219.97785852	     22.16791929	    -55.35108680	    -62.77712084	     17.09032325	     64.59186416	     11.82749497	     -5.07845627	     -3.61612339	    -36.57581892	     15.63542658	    -43.50744945	    -10.73905349	    -37.73380433	      3.54545315	      5.58952057	     -0.48681009	     28.57606738	      3.51032468	     -2.73520528	     -0.88111904
      0.51500000	     60.94731810	    -67.19786346	     -4.87495659	    -98.93423298	    -95.19192509	    -74.54463340	    -38.25432483	    -64.48753302	     21.80227797	     60.07101825	     11.59130688	     -3.98649520	     12.12713396	    -46.61958097	      0.43281298	    -64.29325093	     -7.74776428	    -46.09874985	      3.10669333	      4.99431571	     -0.11898892	     21.05517096	      3.47541346	     -0.04195093	     -0.86878986
      0.52000000	     61.96046662	    -78.30839067	    -35.95484115	    -50.90840829	    -83.92164184	   -172.56525705	    -41.98608951	    -83.66284096	     30.65445840	     53.94206976	      7.59351201	     -1.51785602	     28.01795083	    -48.83445878	    -10.70762404	    -88.32907347	     -5.12672811	    -64.31786459	      2.74396846	      2.80093889	      0.28846127	      8.56294233	      3.37426615	      3.18363075	     -0.91221281
      0.52500000	     52.65731046	    -64.82091621	    -60.41848307	      8.95773082	   -118.04842787	   -253.07567875	    -50.72107978	   -100.56880649	     37.22697592	     46.87536161	      2.25797973	      1.59149111	     40.90727684	    -42.84820411	    -14.32104424	   -120.56028526	     -3.11528682	    -80.14329211	      0.59717569	     -0.14624025	      0.66470559	     -4.68807538	      3.25488898	      6.46167133	     -0.98986381
      0.53000000	     19.45918182	    -35.15324786	    -72.00923628	     55.76262309	   -111.50248079	   -282.82856506	    -69.47247685	   -112.88847495	     39.55036281	     39.70751316	     -1.69131939	      4.07363563	     51.22858953	    -32.23541049	     -9.37337207	   -150.54703048	     -1.66108339	    -90.50351484	     -3.48702736	     -2.51753509	      0.93574768	    -16.22304688	      3.14567510	      8.62104394	     -1.04106940
      0.53500000	    -38.54017861	     -7.13071158	    -66.64577095	     89.22970674	    -34.08594837	   -236.97029711	   -100.03631298	   -126.80657023	     40.92293645	     33.12145875	     -2.12499959	      4.71032047	     62.03409681	    -22.69705733	      2.47387830	   -172.14579979	     -0.57046773	    -98.73429585	     -7.67256047	     -3.08740017	      1.06060122	    -27.86662459	      3.03566757	     10.58655377	     -0.99160248
      0.54000000	   -105.22693362	     14.10684881	    -42.06162662	    125.68643732	    105.60078965	   -129.20153088	   -134.20471789	   -136.02566483	     42.26615075	     27.48541660	      1.58164119	      3.02107908	     75.85283439	    -21.36082571	     16.96210716	   -186.32766098	      0.30277161	   -103.07679622	     -9.66628568	     -1.41382115	      1.04574610	    -42.13289607	      2.89090994	     14.43975476	     -0.80047320
      0.54500000	   -161.53738360	     18.33675234	     -4.61996850	    171.24896017	    284.24134853	     13.93925714	   -160.06193110	   -140.20074815	     43.73424597	     22.85313091	      7.98029020	     -0.34307874	     91.98305955	    -34.53664725	     28.60504137	   -195.85554049	      0.98132098	   -104.96335767	     -9.90215090	      1.80285558	      0.93584352	    -57.63711939	      2.68815615	     19.16510033	     -0.49670497
      0.55000000	   -186.60054345	     -4.75259866	     34.15152629	    221.53563734	    450.34304806	    167.91708541	   -163.64535270	   -147.14664657	     46.85542531	     19.09099343	     13.99484023	     -3.84962812	    106.57459825	    -62.68212352	     33.58542282	   -205.58290322	      1.41718962	   -109.73634036	    -10.36369807	      5.02900223	      0.79402428	    -72.06355024	      2.43837140	     22.55358206	     -0.17140812
      0.55500000	   -168.77976901	    -41.27647124	     65.47604297	    255.19058767	    534.96143404	    298.30122009	   -141.16086903	   -154.02852129	     50.39083480	     15.97380294	     16.23770404	     -5.75213543	    115.87975708	    -97.66998758	     31.58662493	   -217.08863798	      1.60877668	   -115.88040396	    -11.44936612	      6.59403570	      0.68542845	    -85.47434897	      2.19423956	     24.77361281	      0.05962492
      0.56000000	   -117.42530943	    -67.51686842	     83.69584847	    236.05098201	    492.52794178	    373.02523219	   -107.12315447	   -153.89856670	     51.92452497	     13.39989799	     13.15476734	     -5.15591438	    119.95077082	   -126.95442539	     24.69715341	   -225.03206670	      1.67739762	   -118.54325618	    -12.58509795	      5.72902707	      0.65220195	    -98.72016100	      2.02824001	     26.78579672	      0.12272023
      0.56500000	    -46.93923511	    -76.69540775	     84.69099482	    151.21971891	    326.16503645	    380.53660963	    -75.96123704	   -149.69686035	     52.21737063	     11.45214572	      6.18301218	     -2.60340230	    122.91294628	   -141.29580387	     15.12410339	   -227.10386430	      1.84813994	   -118.65448714	    -13.67763878	      3.08077753	      0.69572146	   -111.94484370	      1.98775588	     28.63705117	      0.02879220
      0.57000000	     33.24580629	    -77.24953520	     67.81445596	     27.09622052	     89.76167128	    324.59593961	    -50.26428282	   -148.35624036	     53.24436682	     10.10047262	     -1.40910400	      0.41120545	    129.24201686	   -138.90071151	      4.22394263	   -226.69981419	      2.33411110	   -119.89242843	    -14.86390065	      0.16366323	      0.78028173	   -125.11640962	      2.05925373	     30.17121943	     -0.14470873
      0.57500000	    107.70090459	    -77.21802489	     38.29486646	    -96.11846367	   -134.65422829	    215.25155099	    -30.85609355	   -151.00151145	     55.03665300	      8.87965938	     -6.74881500	      2.37466690	    139.65119409	   -123.81146953	     -6.72483383	   -224.68173884	      3.17928114	   -122.42708111	    -15.96761207	     -1.59203921	      0.85047008	   -138.10681025	      2.16058970	     31.51406828	     -0.29737141
      0.58000000	    158.92961473	    -78.16321110	      5.44048742	   -178.85021264	   -278.80295016	     71.87207845	    -18.30172604	   -155.04133294	     56.46415956	      7.12115072	     -8.81293964	      2.44963152	    150.57939500	   -102.05578759	    -15.64125909	   -220.96461371	      4.15431520	   -124.59128450	    -16.84156851	     -1.50733786	      0.85122832	   -150.62676351	      2.18449534	     32.78725480	     -0.35413827
      0.58500000	    180.42892761	    -78.84600031	    -22.08768378	   -188.66688007	   -311.54414484	    -73.40224481	     -8.06245639	   -159.75697079	     56.86292646	      4.71121254	     -8.28539998	      0.63470395	    157.34457778	    -79.15851760	    -20.47493958	   -218.76755700	      4.83181563	   -126.35488711	    -17.96300532	      0.25715170	      0.74163697	   -162.47725410	      2.08722481	     33.77761397	     -0.30670999
      0.59000000	    169.67548508	    -75.52638512	    -39.00478863	   -127.39236256	   -232.44582065	   -187.63060464	     -0.64102664	   -163.18789801	     55.53032024	      2.34304759	     -6.63693565	     -2.33587302	    157.36006492	    -59.21255969	    -21.02792321	   -217.00044587	      4.86385014	   -126.73358569	    -19.70603372	      2.90264730	      0.51604409	   -173.43562097	      1.93413569	     34.21031426	     -0.22007938
      0.59500000	    127.27840708	    -63.00722615	    -44.40618909	    -35.27557686	    -71.15645167	   -250.48784647	     -2.45467448	   -160.96995281	     51.92356268	      0.91271897	     -5.31495021	     -5.25301448	    150.82830348	    -44.19966179	    -19.18426905	   -209.97114701	      4.23566039	   -123.27715873	    -21.53737880	      5.31335542	      0.22553354	   -183.14458841	      1.83939446	     34.16635768	     -0.18279570
      0.60000000	     71.66199684	    -42.74237716	    -41.37289944	     44.82126129	    107.34851845	   -254.20431927	     -9.78345363	   -154.00599715	     47.35304922	      0.88625572	     -5.08660467	     -7.02099296	    139.55137357	    -33.96622086	    -17.08251798	   -199.10516616	      3.28198912	   -117.11545491	    -22.77959452	      6.59297122	     -0.04027073	   -191.52771785	      1.87190350	     33.96964041	     -0.24089495
      0.60500000	     29.71085094	    -24.43692823	    -33.81487535	     88.70174168	    230.18481500	   -203.48135702	    -11.35763263	   -149.06397119	     44.11822723	      2.05817999	     -5.60402255	     -7.32023065	    125.70050623	    -27.58103988	    -15.34350363	   -191.62067020	      2.52411667	   -112.56358347	    -23.47014212	      6.60816534	     -0.20733409	   -198.76938411	      2.01542703	     33.75994893	     -0.36893237
      0.61000000	      9.48915133	    -15.55217416	    -23.65165958	     85.21191831	    261.81141358	   -120.24306725	     -7.03408512	   -148.70062573	     42.44240558	      3.51646174	     -5.69510809	     -6.71748046	    111.26760184	    -24.66058449	    -12.84449548	   -187.93250414	      2.44731588	   -110.52621337	    -23.94538164	      6.01401297	     -0.25428869	   -204.69843265	      2.18727497	     33.44710254	     -0.49155061
      0.61500000	     -1.78701112	    -17.03428975	    -11.19170318	     36.48687393	    219.25279022	    -34.38194235	     -7.88842159	   -149.39958411	     41.01165537	      4.04016550	     -4.36363225	     -6.11644406	     97.81157893	    -25.00254335	     -8.11552328	   -180.47027704	      3.25085995	   -108.22902744	    -24.13383304	      5.67965597	     -0.21360696	   -208.64264603	      2.29762568	     32.81098443	     -0.54059638
      0.62000000	    -11.92404685	    -26.98372601	      2.16151095	    -31.79365468	    145.64559955	     32.57512939	    -16.32793877	   -148.33254262	     39.03152375	      2.92825830	     -1.68470946	     -6.08845218	     86.33060829	    -27.43323396	     -1.44014489	   -165.90563567	      4.71955689	   -104.09583759	    -23.90924945	      6.03997667	     -0.15161123	   -210.10621137	      2.31815988	     31.70729996	     -0.50866217
      0.62500000	    -13.03356083	    -40.50257695	     12.90237695	    -80.32923781	     74.09624178	     69.10331559	    -20.55967543	   -144.64909472	     36.01541756	      0.47631777	      1.14584244	     -6.56010058	     77.19261132	    -30.10804716	      4.70879858	   -150.44223500	      6.37744729	    -98.50121689	    -23.53506914	      6.85970513	     -0.12973487	   -209.26419822	      2.29740218	     30.30606175	     -0.45371839
      0.63000000	      0.18029519	    -51.46019037	     18.21435464	    -85.28454418	     18.07137029	     70.57038116	    -11.98255465	   -138.48808585	     32.16350403	     -2.40277374	      2.59776355	     -6.92627981	     69.98454200	    -31.90149073	      7.75338428	   -140.29452887	      7.79269320	    -92.54345446	    -23.19493020	      7.45023355	     -0.16008797	   -206.49228805	      2.30042621	     28.81063939	     -0.45193956
      0.63500000	     17.41127285	    -56.00561458	     18.02027566	    -51.74407167	    -19.91505917	     41.25954529	      3.04404295	   -130.98427922	     28.56221858	     -4.94293674	      1.79171383	     -6.49613050	     63.68138774	    -32.60779398	      6.88176500	   -133.54897434	      8.77086747	    -87.22089373	    -22.71724996	      7.15462661	     -0.19861863	   -201.94333645	      2.33240284	     27.16092642	     -0.53943346
      0.64000000	     24.80909108	    -52.70501477	     13.97223511	      0.12805349	    -42.72412641	     -4.71470785	     12.79781050	   -122.98434225	     25.86385473	     -6.77847546	     -0.99624729	     -5.04331232	     57.32963141	    -32.20685929	      2.85816853	   -124.51960173	      9.33322330	    -82.57930362	    -21.87606172	      5.82716657	     -0.19181974	   -195.72223606	      2.33512599	     25.27048948	     -0.69017561
      0.64500000	     21.33215939	    -42.57732276	      8.24789802	     53.18082373	    -56.14688049	    -47.62025582	     14.54092963	   -114.55346233	     23.65838898	     -7.70197734	     -4.49749356	     -3.01744970	     50.61297327	    -30.78872913	     -2.84495536	   -111.74873582	      9.59310156	    -77.98910969	    -20.66499033	      3.95866527	     -0.12477685	   -188.04567319	      2.26421610	     23.24920035	     -0.84324214
      0.65000000	     15.96542255	    -29.22101619	      3.13924536	     94.47293450	    -64.30731499	    -71.41323434	     14.12658605	   -105.71043069	     21.23980575	     -7.84790216	     -7.19368639	     -1.13533657	     43.80112286	    -28.77448044	     -8.50538131	    -98.21494436	      9.72797923	    -72.96949209	    -19.22889257	      2.27734114	     -0.01460545	   -179.10994444	      2.14210284	     21.29004551	     -0.94771632
      0.65500000	     14.11612400	    -16.66542849	      0.20425324	    110.45116038	    -66.08120000	    -72.86643873	     16.09974585	    -96.58362558	     18.37248761	     -8.09812742	     -8.20926891	      0.17051520	     37.42640471	    -26.54265586	    -12.74688521	    -86.27240510	      9.99886883	    -67.35901316	    -17.64819964	      1.24784199	      0.12581727	   -169.08153240	      2.02261535	     19.50453674	     -0.98151488
      0.66000000	     13.28787093	     -7.19349636	     -0.71085183	     92.92289077	    -55.86331476	    -60.78757173	     19.32125078	    -87.51716875	     15.37292387	     -9.52101911	     -7.75440072	      0.89211261	     32.34646910	    -23.81753462	    -15.33880582	    -75.38256939	     10.57702212	    -61.28938824	    -15.89568232	      0.89719672	      0.29407882	   -158.11528672	      1.93566227	     17.88613873	     -0.94564482
      0.66500000	     10.04565177	     -1.61811975	     -1.17493659	     49.17521606	    -29.88227988	    -45.80864887	     20.80189978	    -79.40773552	     12.74226441	    -12.19768154	     -6.74610590	      1.18306705	     29.83869943	    -20.05076414	    -17.30627875	    -64.18440424	     11.30159021	    -55.27737111	    -13.97609607	      0.99853530	      0.47232875	   -146.33540093	      1.87817925	     16.35289287	     -0.85376386
      0.67000000	      4.30894714	     -0.70978719	     -2.60655720	     -1.76692934	      5.95180394	    -32.56853439	     18.86330082	    -73.15607608	     10.80248137	    -15.06934666	     -5.96875031	      1.10652897	     30.72736430	    -15.83869263	    -19.95478013	    -52.20543129	     11.77047279	    -49.91902524	    -11.96570770	      1.34309258	      0.61639570	   -133.85841003	      1.83249763	     14.80752320	     -0.72548203
      0.67500000	     -3.00513172	     -5.14898990	     -4.97169791	    -43.82189490	     36.10369285	    -19.19471165	     12.58209117	    -68.75364893	      9.61303665	    -16.96693210	     -5.61262494	      0.68475628	     34.29697616	    -13.00527079	    -23.67062803	    -39.29060486	     11.71232188	    -45.38023185	     -9.89400620	      1.80188537	      0.67979563	   -120.89989492	      1.78383172	     13.20891678	     -0.58822747
      0.68000000	     -9.77005620	    -13.56383662	     -7.17644940	    -69.38594213	     45.48438193	     -1.56904988	      3.16909049	    -65.00596466	      8.90087126	    -17.37822451	     -5.53361166	      0.09004064	     38.63981487	    -12.60633056	    -27.77124865	    -25.96572341	     11.17598077	    -41.20341230	     -7.78946755	      2.19069889	      0.64465876	   -107.73414266	      1.73568666	     11.61711750	     -0.48171437
      0.68500000	    -11.84340669	    -22.98543350	     -8.44286188	    -75.01580766	     31.23737704	     21.96563815	     -5.20955938	    -60.64928873	      8.24247747	    -16.31172553	     -5.44832026	     -0.47460738	     41.87686848	    -13.70389909	    -31.45641145	    -13.95015176	     10.39036450	    -36.87777313	     -5.81851120	      2.36580874	      0.52515407	    -94.49257182	      1.71190017	     10.08700942	     -0.43947712
      0.69000000	     -7.65614213	    -30.48802855	     -9.11664374	    -60.79093402	      5.15759191	     48.03165063	     -9.35312107	    -54.99250840	      7.36423991	    -14.12144336	     -5.09242588	     -0.87203319	     42.61161686	    -14.23500284	    -34.48552882	     -4.43140351	      9.62479417	    -32.18313388	     -4.16467187	      2.28883543	      0.35878352	    -81.35323951	      1.73896538	      8.61104874	     -0.47351793
      0.69500000	     -0.52128624	    -33.49052065	    -10.19198434	    -32.97094995	    -17.02282450	     69.73689007	     -9.05353076	    -47.53697093	      6.12833249	    -11.67782079	     -4.43174614	     -0.96223972	     39.73594049	    -12.49671007	    -36.83485725	      2.66751808	      9.20281306	    -26.97778475	     -2.91686998	      1.93741782	      0.20182020	    -68.92084927	      1.82987462	      7.21207214	     -0.57752088
      0.70000000	      6.13060193	    -30.84809070	    -12.26028734	     -0.89384018	    -24.80466661	     79.88819216	     -4.00553922	    -37.88549418	      4.41170095	    -10.28341752	     -3.55932384	     -0.67631027	     32.81523847	     -8.34731201	    -38.34528871	      7.11769537	      9.48993471	    -21.03941444	     -2.12416055	      1.35965504	      0.11369421	    -57.76014396	      1.98303597	      6.00134606	     -0.72958470
      0.70500000	     11.18073893	    -25.57887561	    -15.05528637	     28.08005124	    -12.89064219	     74.93969758	      6.12941080	    -27.09641179	      2.38505778	    -10.90405419	     -2.17844553	     -0.27917676	     22.97176673	     -3.39470334	    -39.03900529	      8.47888603	     10.69964751	    -14.75045387	     -1.77494728	      0.93990967	      0.11965340	    -47.82277694	      2.18219529	      5.00773021	     -0.88224641
      0.71000000	     13.63233598	    -22.32851963	    -17.98646250	     49.47262996	     16.79731392	     57.14513818	     18.46588405	    -17.48587418	      0.51609825	    -13.28095407	      0.01609400	     -0.17086786	     12.65852670	      0.47737623	    -39.18616686	      7.72526878	     12.65250001	     -9.20856456	     -1.73369602	      1.12258279	      0.19350412	    -39.12411688	      2.39670954	      4.11812785	     -0.98274676
      0.71500000	     14.05997907	    -20.32340439	    -20.59149276	     64.39475319	     54.94112257	     31.98669798	     29.90604595	     -9.55054690	     -0.96350085	    -16.08530041	      1.97600606	     -0.28802217	      3.93935353	      2.85749670	    -38.93307964	      6.07173908	     14.85718322	     -4.61486681	     -1.77957892	      1.61107442	      0.29454347	    -31.81602189	      2.59364112	      3.35759961	     -1.02797484
      0.72000000	     14.72091403	    -14.99581304	    -22.63935328	     77.93002441	     89.61363529	      6.67731178	     39.77298181	     -2.21460332	     -2.09694241	    -18.02089703	      2.29081462	     -0.37777798	     -2.62487945	      4.97884878	    -38.39239767	      3.83249419	     16.85329526	     -0.29814830	     -1.77165765	      1.80230929	      0.39675187	    -25.72576236	      2.74298780	      2.88030681	     -1.04052155
      0.72500000	     15.15092646	     -5.14055840	    -24.00932256	     90.04328938	    110.16204217	    -11.42725229	     46.45967265	      3.86250382	     -2.84014201	    -18.95190007	      0.70520591	     -0.36379959	     -7.23263547	      8.28612444	    -37.81773971	      2.02265162	     18.55905728	      3.36693218	     -1.68144493	      1.47429865	      0.49660567	    -20.75244700	      2.81885372	      2.56470549	     -1.03419020
      0.73000000	     13.20234987	      5.90156335	    -24.37427122	     95.16336577	    109.71937829	    -18.62581327	     47.92717549	      7.04722248	     -3.08170118	    -20.01643678	     -1.88771852	     -0.29718944	     -9.98359345	     12.73537628	    -37.25174437	      2.10314286	     20.22860625	      5.43732273	     -1.42703526	      0.76475871	      0.60173006	    -16.79387732	      2.80178252	      2.11241600	     -1.01947579
      0.73500000	      8.29689610	     12.66489095	    -23.25666329	     89.19381969	     86.89249464	    -14.26337573	     45.39547930	      6.92140829	     -2.83645356	    -23.12953769	     -3.36292120	     -0.43010330	    -11.40649574	     16.59393373	    -36.36577379	      3.84430657	     22.34918875	      5.88028348	     -0.95203650	      0.36970145	      0.71086231	    -13.29011103	      2.67678233	      1.52185663	     -0.98143871
      0.74000000	      1.69373373	     12.73569119	    -20.38433068	     73.32089136	     45.72594978	     -0.69917426	     43.74460012	      4.57840657	     -2.33197410	    -30.02508557	     -2.28959408	     -0.83264877	    -13.12544141	     18.35595282	    -34.75245017	      4.74874579	     25.42486444	      5.62855055	     -0.47909129	      0.79746647	      0.83070210	     -9.32961333	      2.43745122	      1.09116236	     -0.91325111
      0.74500000	     -6.85553001	      9.46547300	    -15.95784729	     49.87307355	     -4.00160710	     15.42675942	     46.30055357	      1.80796133	     -1.70711671	    -41.33865944	      0.48513885	     -1.21248550	    -16.94319367	     18.54232855	    -32.07060736	      2.82195403	     29.70286006	      5.48515528	     -0.24021490	      1.69180284	      0.99651448	     -4.26595524	      2.08765371	      0.72107846	     -0.84713884
      0.75000000	    -21.14355534	      8.48976416	    -11.33409353	     17.29407424	    -50.44254495	     25.58315601	     49.60841199	      0.77389957	     -0.90912560	    -55.93317666	      3.41690518	     -1.32364291	    -22.96787718	     18.93145015	    -28.09711649	      0.01051156	     34.88134742	      5.80672070	     -0.10316175	      2.51059700	      1.23972907	      1.04287138	      1.63819146	      0.10869770	     -0.80154702
      0.75500000	    -47.62241164	     11.31003994	     -8.02949826	    -36.42064844	   -100.51432080	     27.08209101	     42.96881295	      0.10644553	      0.26646958	    -71.11589671	      5.42446290	     -1.12762984	    -29.18022629	     20.44912280	    -23.05577609	      2.70869109	     40.15305146	      4.97920498	      0.34366957	      2.94203319	      1.55676123	      1.50446414	      1.12032635	      0.12329745	     -0.76637445
      0.76000000	    -68.50355871	     16.72530361	     -5.35803826	    -81.34457769	   -126.60495975	     15.67499055	     37.92250041	      1.10710138	      1.28180924	    -83.81042844	      6.18272660	     -0.75936937	    -33.15875309	     22.48281385	    -17.81059833	      4.26469902	     44.60458598	      4.65241720	      0.66335916	      2.97423867	      1.90615638	      2.05874145	      0.57589173	      0.14927713	     -0.71462077
      0.76500000	    -79.29007437	     22.00746016	     -3.56947260	   -108.55338830	   -128.88896253	     -7.24675511	     35.52342718	      2.55227343	      1.99683455	    -92.07845173	      5.76155444	     -0.39698117	    -33.83499296	     24.05696342	    -13.31741764	      4.25685071	     47.70552294	      4.46027172	      0.82564486	      2.70014498	      2.23754634	      2.47772590	      0.02767846	      0.18192019	     -0.62693138
      0.77000000	    -80.06386072	     25.87938578	     -2.60638459	   -114.56498873	   -113.77877631	    -36.50547896	     36.08025344	      3.67513914	      2.33692818	    -95.76965137	      4.61537156	     -0.18754414	    -31.85384015	     25.13029147	     -9.85025151	      2.68987352	     49.49797987	      4.18726383	      0.82968536	      2.28339009	      2.51350494	      2.62013625	     -0.52581737	      0.21155904	     -0.50289260
      0.77500000	    -73.99231427	     28.69312706	     -1.99778068	   -100.98049244	    -90.49349988	    -63.97721965	     39.52196228	      4.13618992	      2.28376082	    -95.93825667	      3.25227334	     -0.17014178	    -29.21121153	     26.49621981	     -7.05078149	     -0.18212101	     50.37018641	      3.80718466	      0.68728030	      1.78539243	      2.71719507	      2.47356677	     -1.08023518	      0.22961731	     -0.37731888
      0.78000000	    -65.02659574	     30.39780304	     -1.18109052	    -73.18227333	    -66.15428540	    -81.12831321	     45.70235543	      3.43230945	      1.89028516	    -94.00520658	      2.44083474	     -0.27928592	    -28.25508015	     28.91070957	     -4.50638798	     -4.09101783	     50.75430966	      3.26611427	      0.42293646	      1.32411941	      2.84788425	      2.13492563	     -1.61532626	      0.22971106	     -0.29371719
      0.78500000	    -55.20268175	     29.93578958	      0.39855962	    -37.99455587	    -44.04701012	    -81.73412944	     54.56491891	      0.93021913	      1.23360256	    -91.27594277	      3.27568732	     -0.40128838	    -29.82786751	     32.62706503	     -1.99538549	     -8.88188773	     50.96530197	      2.45056893	      0.05724818	      1.24884333	      2.91429406	      1.77112896	     -2.11507862	      0.20374944	     -0.25869423
      0.79000000	    -43.45909849	     27.10526853	      3.03952066	     -1.50818131	    -25.85854823	    -64.56547035	     65.88001731	     -3.13815391	      0.32200993	    -88.60330462	      6.21091833	     -0.44848616	    -32.22950394	     37.16190062	      0.35917975	    -14.37923314	     51.12618876	      1.50400998	     -0.40995299	      1.82596238	      2.93402528	      1.56167535	     -2.57046045	      0.14920608	     -0.23921780
      0.79500000	    -28.11331189	     23.83257560	      6.17714314	     30.43158015	    -14.34780419	    -35.74262930	     78.59121504	     -7.04548373	     -0.91040177	    -86.40573821	     10.16303251	     -0.38460697	    -32.72872487	     41.20361292	      2.00979982	    -20.11165334	     51.23247490	      0.99962955	     -0.97470333	      2.81767474	      2.94655809	      1.61534881	     -2.96013341	      0.08225033	     -0.19939779
      0.80000000	    -10.47637419	     22.50202928	      8.44950630	     51.31398591	    -13.24226745	     -7.19182643	     90.64892767	     -8.49003149	     -2.49352756	    -85.18134901	     13.27058811	     -0.17711051	    -30.16522304	     43.00621790	      2.51252516	    -25.28711610	     51.37726616	      1.57113886	     -1.58991662	      3.66746880	      3.02036376	      1.92016075	     -3.25192119	      0.03007449	     -0.11895644
      0.80500000	      5.06759124	     23.13237105	      8.80353990	     55.31450079	    -24.19764549	     10.61733912	     99.72631763	     -6.54004413	     -4.26427980	    -85.74867263	     14.52372268	      0.23281558	    -25.44507859	     41.16878549	      2.03957777	    -29.17194449	     51.83635479	      3.23971759	     -2.16081333	      4.06330883	      3.22285711	      2.38040216	     -3.42112623	     -0.00054119	      0.01495189
      0.81000000	     14.42551627	     23.44648762	      7.29346406	     39.57571971	    -43.79245648	     15.04087594	    104.22350215	     -2.43589784	     -5.84308602	    -88.77166839	     14.25216949	      0.88312339	    -19.71321317	     35.58058671	      1.07353263	    -31.48212393	     52.85591818	      5.25463665	     -2.58390586	      4.10858240	      3.57316660	      2.88924134	     -3.45607339	     -0.03269588	      0.20569807
      0.81500000	     16.30707477	     21.69053126	      5.02486331	      6.17504860	    -63.93487621	     11.01593740	    103.78812028	      1.26641335	     -6.76628633	    -94.09132057	     13.09712132	      1.72527279	    -13.22567358	     27.90204431	     -0.14373512	    -32.40986206	     54.39415459	      6.50600584	     -2.79113869	      3.95784750	      4.02753369	      3.36561310	     -3.35634575	     -0.10505063	      0.42923990
      0.82000000	     12.04996083	     18.68183174	      3.63845253	    -36.73594845	    -76.06476228	      6.18007859	     99.34396748	      2.37789792	     -6.72331112	   -100.48620065	     10.84859480	      2.60560967	     -6.21696566	     20.64854311	     -1.63180211	    -32.39095510	     56.04100757	      6.20286131	     -2.77789565	      3.42234360	      4.50163113	      3.75487317	     -3.13581986	     -0.24353983	      0.62687420
      0.82500000	      4.25136612	     16.38897815	      4.58650934	    -76.78033186	    -76.01341071	      5.56583612	     92.82565511	      0.20026036	     -5.75903794	   -106.17062790	      6.59973100	      3.31545476	      0.10770659	     15.19855028	     -3.34261868	    -31.91422469	     57.18005837	      4.31089786	     -2.60776934	      2.07161929	      4.90091967	      4.02877462	     -2.83500866	     -0.44106858	      0.73103294
      0.83000000	     -4.63299677	     15.09077258	      8.23594117	   -102.95082220	    -65.38715473	      8.95376050	     86.49450926	     -4.46972603	     -4.27755491	   -109.90557572	      0.14468661	      3.70774765	      4.02809661	     10.86089430	     -5.03404974	    -31.39228919	     57.38309645	      1.47717690	     -2.38493113	     -0.21043896	      5.15192768	      4.18876978	     -2.54272620	     -0.66049688	      0.71246267
      0.83500000	    -13.41222227	     13.23790341	     13.43810867	   -111.02998488	    -48.74381906	     13.62769682	     81.99553798	    -10.01796467	     -2.84001038	   -111.91261946	     -7.03656387	      3.80802802	      4.60306883	      6.33661214	     -6.50863298	    -31.02265710	     56.76908879	     -1.37113388	     -2.20373100	     -2.86835728	      5.23468017	      4.25800884	     -2.40403514	     -0.85243518	      0.60415817
      0.84000000	    -22.31304258	      9.68771998	     18.01753842	   -104.20793569	    -30.12169997	     19.29324602	     79.74275291	    -14.77171238	     -1.90597537	   -113.55728754	    -12.39368306	      3.79499419	      2.33675533	      1.54313692	     -7.97031323	    -30.70146179	     55.90523705	     -3.44179399	     -2.10859323	     -4.95351568	      5.18462546	      4.26781264	     -2.58160313	     -0.97692966	      0.47419043
      0.84500000	    -31.38823938	      4.90200388	     19.71045665	    -89.93054587	    -12.03593672	     29.33333674	     79.01145468	    -17.54456530	     -1.66533095	   -115.77657833	    -13.70669686	      3.83392490	     -1.03879808	     -2.37534368	    -10.14353293	    -30.10083245	     55.19712319	     -4.33489768	     -2.08866169	     -5.67334095	      5.03744844	      4.25032507	     -3.16795672	     -1.02192890	      0.37412980
      0.85000000	    -38.38388839	      0.08569380	     17.13278523	    -76.75444456	      3.78073259	     48.28676446	     78.65132491	    -17.95863074	     -2.02910831	   -117.59687709	     -9.88373566	      3.91301085	     -3.26585922	     -4.11580699	    -13.80622490	    -28.93119873	     54.26411359	     -4.09806978	     -2.10519642	     -4.66010103	      4.76211945	      4.22420007	     -4.09929529	     -1.00681500	      0.31407610
      0.85500000	    -39.08196325	     -4.45134437	     10.59354489	    -71.46403787	     16.66892488	     78.18027950	     77.89586711	    -16.59357581	     -2.72634879	   -116.07951072	     -1.04609867	      3.83117131	     -2.99069334	     -3.19579423	    -18.90851035	    -27.21601382	     51.93256615	     -3.14842284	     -2.12598235	     -1.93953658	      4.26408176	      4.16949754	     -5.12752466	     -0.97058762	      0.27828922
      0.86000000	    -30.71961287	     -9.64233253	      2.09383958	    -76.17131018	     30.42747768	    116.19351889	     76.66863681	    -14.75125533	     -3.42409672	   -107.76983469	     11.52150829	      3.34072655	     -1.22752574	     -0.24443613	    -24.29728932	    -25.31347274	     47.02350692	     -2.08576474	     -2.13820003	      2.14351576	      3.47517781	      4.03188311	     -5.85644306	     -0.95228963	      0.25286572
      0.86500000	    -15.10403007	    -15.86674906	     -5.81258000	    -88.20550479	     57.92605825	    155.04898303	     75.28365636	    -13.61100266	     -3.87457592	    -90.58617037	     25.40740218	      2.33618920	     -1.08595431	      3.57519934	    -28.52315884	    -23.63264285	     39.34395072	     -1.35028067	     -2.13379772	      6.94241717	      2.45476016	      3.77519731	     -5.84193045	     -0.96423998	      0.23740361
      0.87000000	      2.29549278	    -21.54284371	    -11.33635305	   -103.53208417	    119.68167886	    184.82100987	     73.98638368	    -13.53761284	     -3.96833055	    -64.81910947	     37.36550100	      0.94366034	     -5.43437451	      7.01037876	    -30.87567239	    -22.35411827	     30.00253727	     -1.05903740	     -2.09114397	     11.54062013	      1.40028911	      3.43851473	     -4.75794854	     -0.98905721	      0.23082456
      0.87500000	     16.66823156	    -23.46715596	    -14.36715561	   -119.71980100	    232.52584661	    193.87172917	     72.97055913	    -13.64421529	     -3.85050973	    -33.00979542	     44.25149290	     -0.55125723	    -14.42370773	      8.82558273	    -31.57105450	    -21.43110783	     20.90000500	     -0.91424077	     -1.99550260	     14.95804412	      0.55186189	      3.13344941	     -2.56829905	     -0.99557695	      0.20724777
      0.88000000	     26.56688889	    -18.24833385	    -16.19661628	   -136.65194541	    396.14220123	    171.33185498	     72.56608281	    -12.13181479	     -3.93198107	      0.28182631	     44.34125415	     -1.82276136	    -25.04324776	      8.59792589	    -30.95063249	    -20.75267372	     14.09433232	     -0.33301235	     -1.86306955	     16.49616714	      0.09101764	      2.97103466	      0.39275020	     -0.95961749	      0.11298671
      0.88500000	     32.30793030	     -3.96962532	    -17.87516151	   -156.50837583	    589.64894266	    113.84849455	     72.86694140	     -7.76904275	     -4.51111654	     28.63687309	     37.96942417	     -2.56669991	    -32.75138926	      7.81292414	    -28.81562114	    -20.11998721	     11.44504585	      1.01743325	     -1.71438160	     15.93052754	      0.10250800	      2.98902483	      3.51483560	     -0.88389055	     -0.11108994
      0.89000000	     33.17251451	     19.50852315	    -19.02048520	   -182.74714816	    781.15523196	     32.18445174	     73.43675167	     -0.72727540	     -5.59343743	     45.08567268	     26.98820539	     -2.54519428	    -33.70009878	      9.74886125	    -24.74035369	    -19.17890297	     14.10427122	      3.06324633	     -1.55004230	     13.41761166	      0.55856837	      3.14505887	      6.17819201	     -0.78425479	     -0.50513353
      0.89500000	     26.79639164	     50.93870972	    -17.50418165	   -217.75696744	    942.45777380	    -48.05309938	     73.37286914	      7.39146359	     -6.81198557	     44.96128701	     13.59876383	     -1.61713512	    -26.38336545	     17.81088680	    -18.57031044	    -17.59238489	     21.63216562	      5.29193034	     -1.35052435	      9.23744914	      1.30327773	      3.35950070	      8.00841875	     -0.68756108	     -1.07680349
      0.90000000	     11.30113733	     87.98821032	    -10.33322948	   -259.86586294	   1059.30270819	    -95.26672680	     71.71484091	     14.26471382	     -7.50728204	     28.52757846	     -0.52941605	      0.28771873	    -12.01251387	     33.39784776	    -10.38189917	    -15.34431461	     31.53268944	      6.87694903	     -1.09621217	      3.62251360	      2.08742366	      3.55888615	      8.91257576	     -0.62987482	     -1.78308861
      0.90500000	    -12.71184446	    125.67639372	      4.26804011	   -300.92950616	   1135.66117852	    -85.22339025	     67.93614940	     17.67584551	     -6.98922538	      0.90725928	    -13.67957313	      3.09431874	      6.59874407	     54.54267259	     -0.60649014	    -12.80298235	     40.08824694	      6.97743475	     -0.78761545	     -2.86117316	      2.66539214	      3.69958846	      8.93319252	     -0.64342488	     -2.48145894
      0.91000000	    -42.86005105	    155.29200415	     24.70093568	   -326.99053651	   1194.43687637	    -12.85703547	     62.32762347	     16.65830283	     -5.08685892	    -30.93665980	    -23.26533517	      6.35757907	     26.93986532	     75.97333360	      9.41480231	    -10.48019411	     44.09019298	      5.35645381	     -0.45872211	     -8.95193391	      2.89574911	      3.76993433	      8.14094498	     -0.72512111	     -2.93064570
      0.91500000	    -77.32834081	    167.54250765	     45.87941004	   -324.58268757	   1273.96602211	    101.31827164	     55.78821368	     12.48405050	     -2.56581785	    -61.40359799	    -26.90408233	      9.20893266	     48.09481204	     90.95859936	     17.52041905	     -8.69698201	     42.19373750	      2.85014544	     -0.16583392	    -13.19978199	      2.77422359	      3.77362771	      6.67602759	     -0.81388311	     -2.92059210
      0.92000000	   -115.89737731	    157.50517371	     61.47520905	   -290.12563176	   1416.72413172	    215.68744152	     48.93031030	      7.86379408	     -0.64293926	    -87.15003258	    -24.21780583	     10.61847679	     70.50805741	     94.63080321	     21.65352386	     -7.39363619	     35.19915950	      0.82638550	      0.05518424	    -14.68141423	      2.37460223	      3.70906959	      4.82427386	     -0.82565219	     -2.41814256
      0.92500000	   -158.33730052	    128.65244662	     66.00277204	   -234.54753090	   1647.23457788	    281.83691512	     41.57305697	      5.24037387	     -0.25272209	   -106.26313731	    -18.12346542	     10.04432039	     94.61953733	     87.05113527	     20.49846101	     -6.19951624	     25.46833867	      0.36304413	      0.20862736	    -13.66867671	      1.78535328	      3.56025460	      2.98153567	     -0.69831076	     -1.61880357
      0.93000000	   -201.37981926	     90.00332476	     55.57451180	   -177.82139322	   1946.50159749	    267.96161650	     32.99973637	      5.22369803	     -1.50187691	   -117.36351200	    -11.92979058	      7.47594371	    119.25789647	     73.95215725	     13.61000558	     -4.70332963	     15.91907991	      1.62211358	      0.32119268	    -10.72901590	      1.07626408	      3.31312491	      1.48732244	     -0.43182483	     -0.78521083
      0.93500000	   -237.22441823	     51.37043427	     29.22293435	   -137.33099059	   2243.18983843	    173.66580279	     22.97555052	      6.37100748	     -3.73266543	   -119.51973914	     -7.20445406	      3.33902574	    140.58850778	     63.86129043	      1.74952436	     -2.75542906	      8.91553816	      3.90155382	      0.40624089	     -6.31123905	      0.32442507	      2.98584125	      0.50465162	     -0.09079117	     -0.10664613
      0.94000000	   -255.06644549	     19.76362477	     -8.47885728	   -119.24775485	   2438.45883561	     26.30275238	     12.62491059	      5.94390655	     -5.69942675	   -112.47975667	     -4.95217160	     -1.17877435	    153.03914142	     62.17495500	    -12.70328877	     -0.60844443	      5.45870402	      5.86479103	      0.46060255	     -1.55246705	     -0.34963563	      2.64535266	      0.04119124	      0.20584530	      0.29646638
      0.94500000	   -245.14600473	     -2.82644593	    -47.00191306	   -119.85941000	   2456.46579484	   -131.77531906	      4.40469431	      1.99580491	     -6.22030224	    -97.07980729	     -5.80589459	     -4.47085510	    152.96577582	     66.65462924	    -26.03667776	      1.18430433	      5.08860087	      6.27823312	      0.47537879	      1.91840871	     -0.80725258	      2.38924870	      0.01808013	      0.33740748	      0.37617279
      0.95000000	   -204.89381854	    -17.41315052	    -74.29075043	   -134.44036211	   2287.26724697	   -256.05081445	      0.70283313	     -4.42865787	     -5.21019465	    -75.94026684	     -8.77147632	     -5.54867048	    141.97272168	     69.77850799	    -34.56179067	      2.13321832	      6.53651360	      5.07962668	      0.43718531	      3.18889191	     -0.95501519	      2.29178053	      0.30406433	      0.26722462	      0.19200749
      0.95500000	   -143.63950984	    -23.84405172	    -84.01767696	   -162.42055647	   1990.81193544	   -312.81947951	      1.98743778	     -9.48702297	     -4.02321932	    -53.30895414	    -10.98024021	     -4.70058260	    125.67827996	     66.29145298	    -36.65353025	      2.19258067	      8.56643070	      3.68478881	      0.33207087	      2.79122315	     -0.79831863	      2.34362427	      0.73261344	      0.08738458	     -0.10310718
      0.96000000	    -80.36526996	    -20.44578749	    -78.81481935	   -203.51611398	   1663.63517834	   -290.55954355	      6.18088854	     -9.72615050	     -4.30277337	    -33.40727331	     -9.64067872	     -3.07320017	    109.45800939	     57.44269984	    -33.75444317	      1.81063231	     10.40106108	      3.79511143	      0.16682030	      2.08504889	     -0.44114125	      2.44768844	      1.14180306	     -0.04937887	     -0.35023599
      0.96500000	    -34.25059886	     -7.00483656	    -66.09033114	   -251.44606295	   1396.85748770	   -202.42980552	      9.91346134	     -4.99232813	     -6.48222773	    -18.66881382	     -4.49333848	     -1.62105029	     96.46948894	     48.13665568	    -28.83104197	      1.61843761	     11.67718258	      5.89244084	     -0.01771862	      1.93744394	     -0.01989516	      2.49073403	      1.42739261	     -0.05223214	     -0.47358141
      0.97000000	    -15.15978866	     13.55109990	    -51.78627869	   -294.81707000	   1248.70207827	    -77.33726243	     10.54018285	      1.83288776	     -9.52821498	     -9.43104415	      2.04502494	     -0.57209136	     88.97409470	     42.10226585	    -23.93233185	      1.98220565	     12.26955181	      8.97377702	     -0.16441950	      2.18695292	      0.36218070	      2.42088218	      1.56570848	      0.05608783	     -0.49339208
      0.97500000	    -21.11445044	     35.50696685	    -38.45260752	   -325.02689008	   1236.48661429	     53.07828262	      7.34513534	      7.11746766	    -11.84765614	     -4.85178754	      7.19653712	      0.20549560	     89.29461245	     40.03902928	    -19.64366809	      2.76162453	     12.19233889	     11.42698323	     -0.23140028	      2.28854556	      0.63569742	      2.26320094	      1.58259037	      0.18483890	     -0.47348835
      0.98000000	    -42.84176684	     51.48979268	    -26.91481430	   -340.16164872	   1342.77738216	    163.22891194	      1.43637242	      8.34752758	    -12.32792019	     -3.84068969	     10.13014600	      0.63264542	     98.28344350	     40.48826297	    -15.91295487	      3.54494642	     11.60324533	     12.06995966	     -0.21016025	      2.18389734	      0.74432742	      2.08323257	      1.50514934	      0.25045499	     -0.45927002
      0.98500000	    -70.01200117	     55.17636581	    -17.46475289	   -339.37744015	   1526.17874800	    236.88282415	     -5.15025073	      5.03442549	    -10.89670636	     -5.28794479	     12.22872255	      0.36522809	    113.23031154	     41.38145393	    -12.23993936	      4.10742532	     10.83854185	     10.76213561	     -0.12549545	      2.44646631	      0.66992330	      1.94391882	      1.35404868	      0.22202397	     -0.44665132
      0.99000000	    -94.62951711	     45.83990360	     -9.87572748	   -317.33470036	   1729.78215216	    267.73985667	    -10.40347543	     -0.89969753	     -8.50529765	     -7.80920088	     15.31292635	     -0.77096627	    128.01753812	     41.24572303	     -7.68245560	      4.51099475	     10.30687174	      8.43168885	     -0.02934568	      3.64464859	      0.47163463	      1.88741913	      1.17051021	      0.12121764	     -0.39928295
      0.99500000	   -111.32056175	     31.27934186	     -3.62341252	   -269.11015792	   1891.60614705	    258.40625498	    -12.96892655	     -5.78209691	     -6.59034967	     -9.77111876	     19.35098644	     -2.33834748	    136.15759899	     39.96640067	     -1.53270783	      4.78216176	     10.21670952	      6.52065007	      0.01077705	      5.53359462	      0.27580529	      1.93932573	      1.02644432	     -0.00699583	     -0.30009743
      1.00000000	   -117.11840835	     23.74489395	      1.65868455	   -199.71394807	   1964.20238822	    217.90055886	    -12.55473478	     -6.51766976	     -6.18534720	     -9.86847926	     21.92035443	     -3.33861043	    134.39301013	     38.55339290	      6.16239459	      4.76567917	     10.37845202	      6.06505788	     -0.05541633	      6.91239429	      0.21245122	      2.10452134	      0.98927433	     -0.12543287	     -0.18577914
      1.00500000	   -112.37705099	     30.31261750	      6.04637322	   -123.55766301	   1933.57870018	    158.34558899	    -10.08452300	     -2.88395235	     -7.23338017	     -7.49219160	     20.23266518	     -2.85747314	    123.34886337	     37.58949279	     14.72944906	      4.42720713	     10.27090706	      7.03019370	     -0.22006658	      6.45134008	      0.34078646	      2.34950913	      1.06725260	     -0.22216011	     -0.12401169
      1.01000000	   -101.08215464	     48.15723307	      9.32410878	    -53.94694451	   1819.46005834	     91.91324596	     -7.25476784	      2.77209317	     -8.76384300	     -2.38652761	     13.53546404	     -0.74520977	    105.20157525	     36.34040588	     23.15924990	      4.06013042	      9.33592459	      8.51547077	     -0.41606125	      3.72750239	      0.62022294	      2.60175873	      1.19676218	     -0.30635773	     -0.15597337
      1.01500000	    -88.61553981	     69.25445728	     10.98426505	      2.85173624	   1658.54444143	     29.16617227	     -5.59673646	      7.79569371	     -9.74941766	      5.53224088	      3.47206052	      2.30026083	     82.14324574	     33.91316908	     30.28735455	      4.02510231	      7.34197603	      9.56721033	     -0.56437585	     -0.51032558	      0.94504501	      2.77738529	      1.29154996	     -0.38621187	     -0.26626622
      1.02000000	    -78.79586247	     86.82240665	     10.60516036	     44.81572880	   1487.01222196	    -21.34703536	     -5.71263951	     10.71994510	     -9.73093592	     15.58028469	     -7.19584070	      5.21839100	     56.90068928	     30.55765436	     35.10239949	      4.43112995	      4.58650037	      9.73806601	     -0.61831926	     -4.89675531	      1.20198457	      2.81939855	      1.30761369	     -0.45408620	     -0.40766275
      1.02500000	    -73.06923334	     97.09794586	      8.37070991	     72.29855603	   1330.68021239	    -53.38199050	     -7.16867554	     11.24469974	     -8.79809130	     26.01407233	    -15.86781559	      7.15742114	     32.72328370	     27.37519621	     37.13454975	      5.16040599	      1.75047819	      9.07476075	     -0.56838788	     -8.20571716	      1.31100444	      2.72925285	      1.26769013	     -0.49633744	     -0.54436725
      1.03000000	    -71.13113883	     97.88773608	      5.06156240	     89.98098922	   1202.20447525	    -63.34223593	     -8.97421633	      9.63133380	     -7.24774043	     34.94857556	    -20.73317948	      7.73799213	     12.22617579	     25.09373019	     36.45376835	      6.07785231	     -0.49277785	      7.82866382	     -0.42697614	     -9.74876494	      1.24528388	      2.57606984	      1.22692434	     -0.51629737	     -0.65875159
      1.03500000	    -70.96801712	     88.11389417	      1.55430702	    106.54480257	   1102.28981255	    -51.23290809	    -10.22196261	      6.32575881	     -5.36601588	     41.64141802	    -21.18001064	      7.03292416	     -3.13424602	     23.46873003	     33.37951598	      7.10072265	     -1.86200327	      6.25318644	     -0.22186869	     -9.44924502	      1.02989938	      2.46406563	      1.22750550	     -0.53949419	     -0.73501141
      1.04000000	    -69.06436597	     69.16032010	     -1.58706272	    130.39248409	   1022.60890320	    -21.86361045	    -10.52765419	      2.13100039	     -3.46070843	     46.91783390	    -17.74529599	      5.33422078	    -12.88716770	     21.94319883	     28.36977200	      8.10674395	     -2.65425403	      4.62642459	      0.00486205	     -7.63215309	      0.70511317	      2.46775663	      1.29239128	     -0.58843829	     -0.75263723
      1.04500000	    -62.17176612	     45.56246626	     -4.16840952	    164.55883733	    949.46028435	     15.86949038	    -10.17374570	     -1.82561008	     -1.79307061	     52.27479726	    -11.84136245	      2.96801173	    -17.53362455	     20.52519996	     22.09681188	      8.91189009	     -3.53537320	      3.18811522	      0.21075081	     -4.82983718	      0.29036103	      2.59225154	      1.43123218	     -0.66711134	     -0.70199308
      1.05000000	    -49.52187698	     23.63165917	     -6.20476977	    204.16702449	    868.04762383	     52.24276816	     -9.87076029	     -4.47716918	     -0.52142953	     58.20542835	     -5.49256412	      0.30358188	    -18.36587405	     19.65348546	     15.43268255	      9.41484783	     -4.93405858	      2.11376926	      0.37112635	     -1.75336207	     -0.19920431	      2.78951691	      1.61701678	     -0.76017132	     -0.59966957
      1.05500000	    -33.77375192	      8.08826734	     -7.68601527	    238.40779942	    769.41125893	     80.50486718	    -10.42005845	     -5.50092868	      0.44714652	     63.32417355	     -0.65524648	     -2.23456288	    -16.80995368	     19.21388704	      9.20631340	      9.77623086	     -6.60348026	      1.36706862	      0.49640296	      0.85108123	     -0.71252108	      2.99759325	      1.77595318	     -0.85088173	     -0.48011317
      1.06000000	    -19.78665558	      0.46979348	     -8.51123901	    255.62511527	    658.16817115	     96.41910569	    -12.40329442	     -5.09283617	      1.25647066	     65.32618532	      1.53564603	     -4.24819458	    -13.88213497	     17.99291938	      4.08896277	     10.38302087	     -7.85189579	      0.87912824	      0.61905011	      2.47243862	     -1.15822991	      3.16429363	      1.84204114	     -0.91992245	     -0.37584126
      1.06500000	    -11.81644282	     -0.38548859	     -8.33557449	    247.87533579	    552.40768945	     97.39795993	    -15.92156705	     -3.96437733	      2.10987952	     62.80593617	      0.89332234	     -5.45434452	    -10.11594560	     14.48227475	      0.84542536	     11.57687983	     -8.13061615	      0.43322766	      0.76704295	      2.96732241	     -1.43872943	      3.26954994	      1.82062291	     -0.96948145	     -0.30467843
      1.07000000	    -11.37843102	      3.85187871	     -6.74876252	    214.67421406	    472.62508607	     82.97084416	    -20.49964155	     -2.72376900	      3.03806317	     56.26226254	     -2.18155490	     -5.73751601	     -5.99481444	      8.16691752	      0.24625659	     13.44301610	     -7.39677065	     -0.09081088	      0.94148846	      2.46308570	     -1.49678020	      3.32592485	      1.78754719	     -1.01265917	     -0.27353619
      1.07500000	    -17.20104004	     11.45748829	     -3.69127751	    165.14115084	    427.18633682	     56.97435139	    -25.30705061	     -1.61401043	      3.88746784	     47.92005976	     -6.80893657	     -5.21796479	     -2.72404475	     -0.14800576	      2.40634848	     15.79986255	     -6.12515588	     -0.61885625	      1.12452747	      1.28377559	     -1.35836093	      3.35672048	      1.83680674	     -1.05578839	     -0.28784452
      1.08000000	    -26.37793407	     19.51580064	      0.50315845	    113.35724526	    406.35793612	     28.96730197	    -29.72205588	     -1.26219968	      4.64130665	     40.68904445	    -11.69102799	     -4.23006316	     -2.03913084	     -8.85360412	      6.59985803	     18.40606900	     -5.02943582	     -1.25147683	      1.30619406	     -0.11150780	     -1.12933490	      3.37932839	      2.02083570	     -1.11184746	     -0.35398380
      1.08500000	    -34.98130742	     25.89555726	      5.48596732	     69.89107761	    390.67916194	      8.92227855	    -33.29769333	     -1.57698083	      5.02372165	     36.66333776	    -15.41839403	     -3.14900422	     -4.63568271	    -16.08634072	     11.85224555	     21.03114190	     -4.60121035	     -1.69803084	      1.46336909	     -1.22797577	     -0.92366185	      3.39071803	      2.31715874	     -1.15653894	     -0.46435567
      1.09000000	    -39.44417676	     29.87484305	     10.93353755	     37.35898340	    364.73166413	      1.68882582	    -35.89520097	     -1.88531804	      4.70712180	     36.18084960	    -16.87767161	     -2.20398949	     -9.22754510	    -20.23686394	     17.34021370	     23.59314888	     -4.84558241	     -1.47280815	      1.56256174	     -1.64778273	     -0.79054189	      3.36852349	      2.64950129	     -1.14805615	     -0.58530156
      1.09500000	    -38.44049442	     29.48989368	     16.17463107	     13.29115473	    323.40909411	      8.08198566	    -38.01584277	     -3.14022925	      3.99520008	     38.20109655	    -15.39111764	     -1.46123890	    -13.55674783	    -20.54284852	     22.23912434	     26.20128760	     -5.45142782	     -1.08616668	      1.60942870	     -1.08672231	     -0.71738327	      3.28292750	      2.93265808	     -1.11209106	     -0.66734920
      1.10000000	    -34.16389456	     22.98539615	     20.19894410	     -3.42119837	    273.19867246	     25.09579135	    -40.65255931	     -6.19291930	      3.22925867	     41.27854021	    -10.74750038	     -0.91465926	    -16.22948736	    -17.54458720	     25.57029549	     29.13888303	     -6.12461701	     -1.14175270	      1.64847973	      0.54513166	     -0.67665280	      3.09783465	      3.09068629	     -1.07926951	     -0.66781323
      1.10500000	    -31.27804703	     10.25799104	     21.82304588	     -9.08511256	    230.09859634	     46.62479541	    -44.45093164	    -11.09013838	      2.58185815	     44.16219950	     -3.62257161	     -0.50027654	    -17.26385077	    -12.73730350	     26.49448485	     32.52351043	     -6.75231060	     -1.99090578	      1.72747595	      2.96623199	     -0.64301575	      2.79584677	      3.06565238	     -1.07217205	     -0.57374768
      1.11000000	    -33.21919742	     -5.77505326	     20.10165385	      0.73084653	    210.02801302	     64.57807898	    -49.19580835	    -16.93609832	      2.01054173	     46.13246707	      4.20127080	     -0.08619421	    -17.03226370	     -7.34267965	     24.90664291	     36.12160570	     -7.36722560	     -3.60304476	      1.85266321	      5.48388414	     -0.58744084	      2.39053557	      2.84188678	     -1.10707954	     -0.41280758
      1.11500000	    -39.68360252	    -19.80507929	     15.23627546	     24.88696406	    215.96188486	     73.30535402	    -54.22080833	    -21.75879637	      1.31847671	     47.27206958	     10.74245689	      0.42421795	    -15.68476968	     -1.69609438	     21.60879291	     39.51405126	     -8.02071109	     -5.35019594	      1.98515869	      7.38869246	     -0.49059970	      1.90485189	      2.45814010	     -1.16825673	     -0.23467518
      1.12000000	    -47.89956713	    -28.22996996	      8.87764534	     54.18895016	    234.38311192	     74.57640715	    -59.15427934	    -24.06466906	      0.48597588	     48.16630771	     15.04773563	      0.98003396	    -13.65973263	      3.98464323	     17.81617892	     42.35592564	     -8.66391883	     -6.64410485	      2.09001591	      8.40737021	     -0.36378465	      1.36316636	      1.99147607	     -1.23652937	     -0.07964811
      1.12500000	    -54.55277455	    -30.32109636	      3.70960946	     72.88332570	    241.64106516	     74.51710402	    -63.86494113	    -23.12494625	     -0.34417581	     49.08494095	     17.24184252	      1.41986180	    -12.01838611	      8.83329033	     14.77445175	     44.45374135	     -9.12169861	     -7.05982254	      2.15680745	      8.65507184	     -0.24469904	      0.78374207	      1.53509636	     -1.28358143	      0.02740177
      1.13000000	    -56.73762855	    -26.22674999	      2.77307065	     64.82033254	    213.11231062	     77.19852118	    -68.09574882	    -18.40594896	     -1.01129709	     49.69737356	     17.54027190	      1.59309683	    -12.32242957	     11.54523939	     13.82635590	     45.80285574	     -9.20435660	     -6.10390563	      2.19525824	      8.24716530	     -0.17621591	      0.17039552	      1.18594482	     -1.24685934	      0.06094880
      1.13500000	    -53.03484771	    -16.43639612	      7.98860314	     25.02576821	    136.39798780	     82.19935441	    -71.58960435	    -10.25901688	     -1.36411049	     49.63874954	     15.60312343	      1.43634429	    -15.64311964	     11.02138538	     16.08343942	     46.62788156	     -8.89179514	     -3.64521892	      2.23555949	      7.11604937	     -0.19036666	     -0.46531852	      1.03726877	     -1.07628666	     -0.00795350
      1.14000000	    -44.65930343	     -2.47050151	     18.24276628	    -32.30280890	     25.32447840	     84.29295596	    -74.60724257	      0.07076324	     -1.33420480	     49.10535703	     11.04625589	      0.99407268	    -20.83079973	      6.79731048	     21.24818600	     47.37603801	     -8.42265125	     -0.05752865	      2.31266414	      5.22387692	     -0.29757044	     -1.08000556	      1.16370370	     -0.77784282	     -0.18833366
      1.14500000	    -34.76448319	     11.66893946	     28.98281539	    -80.70636257	    -84.96014770	     76.09658077	    -78.06884308	     10.56579778	     -0.96675597	     49.05807946	      4.48734111	      0.39454339	    -24.62306409	     -0.93451161	     27.00384351	     48.53893145	     -8.20336756	      3.79866949	      2.45511039	      2.89468463	     -0.48300393	     -1.61550972	      1.58921937	     -0.42073035	     -0.44665736
      1.15000000	    -25.44355369	     20.30993847	     34.80030324	    -99.40771253	   -164.06063571	     52.82087531	    -83.07127478	     18.80011237	     -0.41429019	     51.16277330	     -2.34316948	     -0.22408369	    -24.11112890	    -11.32854507	     30.49160540	     50.44711204	     -8.63738799	      6.83908569	      2.68735174	      0.81111514	     -0.71737380	     -2.04863726	      2.24740979	     -0.09226835	     -0.71673566
      1.15500000	    -15.69223878	     19.27001830	     32.76534505	    -84.47860901	   -204.39223255	     16.40182350	    -90.16069596	     22.43259617	      0.10237326	     57.29625642	     -7.82918147	     -0.78392055	    -18.54835416	    -22.73339676	     30.54736226	     53.13464431	     -9.98104362	      8.07929648	      3.02694850	     -0.43296281	     -0.96900755	     -2.40784006	      2.97417458	      0.14396638	     -0.93446034
      1.16000000	     -3.01706937	      7.97828040	     23.48025830	    -44.86780353	   -216.08930069	    -23.76715292	    -98.85639669	     19.82327449	      0.37115081	     68.58322025	    -11.58840978	     -1.27952635	     -9.52004895	    -33.09723442	     28.13142826	     56.29590088	    -12.23565743	      6.92291908	      3.46818081	     -0.74140416	     -1.20612091	     -2.73799455	      3.56892721	      0.25694098	     -1.06121437
      1.16500000	     13.62195362	    -10.70201562	      9.79341554	      6.34536016	   -214.44623423	    -54.76541943	   -107.77260191	     10.81606675	      0.29678444	     84.48035640	    -14.36237232	     -1.73101945	     -0.27347633	    -40.81057302	     24.84030290	     59.40688179	    -15.12203999	      3.42352595	      3.97281579	     -0.49548266	     -1.39763599	     -3.06029424	      3.89508729	      0.24551481	     -1.08611864
      1.17000000	     32.56390477	    -31.32300669	     -5.00450731	     55.15913965	   -210.74275772	    -67.59537164	   -115.34982939	     -2.63295577	      0.01157002	    102.38148297	    -17.12124739	     -2.12145337	      6.21558602	    -44.82882333	     21.50458284	     61.96230425	    -18.18880610	     -1.54884338	      4.49830558	     -0.23462797	     -1.51995698	     -3.37072891	      3.93732904	      0.15501964	     -1.02206318
      1.17500000	     49.47228757	    -47.96532595	    -18.39253343	     87.38981327	   -205.91033257	    -62.28694733	   -120.48022540	    -17.48920061	     -0.20093341	    117.92663205	    -20.30031599	     -2.37593151	      9.16726607	    -44.35486278	     18.23008691	     63.51630235	    -20.97709329	     -6.84862878	      4.98540557	     -0.36141231	     -1.56440990	     -3.63661635	      3.77541604	      0.03809779	     -0.90011227
      1.18000000	     58.01595024	    -55.66056308	    -28.01539508	     91.84326586	   -191.40286185	    -48.64145541	   -122.84587515	    -29.49355102	      0.04826256	    126.21720856	    -23.40714813	     -2.43770393	      9.56430795	    -39.40732391	     15.23433341	     63.89097142	    -23.12590768	    -10.89442175	      5.43039220	     -0.94055308	     -1.54486665	     -3.81604840	      3.51564775	     -0.00109192	     -0.75383306
      1.18500000	     53.62274863	    -53.91355143	    -31.95662971	     64.71845247	   -160.09363385	    -37.22569385	   -122.12490052	    -35.71634507	      0.84845216	    123.76652888	    -25.21823781	     -2.36046805	      8.80416231	    -31.55933484	     13.08714237	     62.89221367	    -24.43845651	    -12.75842227	      5.75368700	     -1.70193931	     -1.50048412	     -3.82136450	      3.24298071	      0.05454840	     -0.61154802
      1.19000000	     37.47416629	    -45.68889865	    -29.17776620	     10.07495205	   -114.43064908	    -32.49407384	   -118.11326518	    -35.17905265	      1.98135311	    110.27018402	    -24.48176674	     -2.30279127	      8.80821552	    -23.04057996	     12.26689742	     60.51166182	    -24.94773032	    -12.25728207	      5.85592363	     -2.23156816	     -1.48233656	     -3.57845134	      3.01147197	      0.15841794	     -0.49965099
      1.19500000	     16.42979424	    -34.83845388	    -20.47213179	    -61.22130182	    -65.09918965	    -31.48516254	   -111.33337750	    -29.36916435	      3.08090657	     89.06674557	    -20.82413873	     -2.39061967	     11.86013619	    -15.11652921	     12.78667003	     57.07606782	    -24.91787002	    -10.08670268	      5.68595448	     -2.27817452	     -1.52085131	     -3.09962871	      2.85113733	      0.22905968	     -0.44477817
      1.20000000	     -1.78466003	    -23.33253777	     -8.43140137	   -132.75773563	    -23.91685074	    -29.58816702	   -103.24527095	    -20.69878018	      3.89704457	     65.90716458	    -15.38851210	     -2.54000213	     18.41349156	     -8.06392235	     14.20882208	     53.27936626	    -24.68937609	     -7.14381978	      5.31076329	     -2.03803369	     -1.59782432	     -2.53259107	      2.76640820	      0.23301516	     -0.47162039
      1.20500000	    -12.42740962	    -12.13685598	      3.48899540	   -186.18418299	      1.97166492	    -24.39637904	    -95.34852680	    -11.88529950	      4.26530832	     46.80671562	    -10.43958616	     -2.49422899	     26.01953274	     -2.22277708	     16.19997825	     49.69269729	    -24.44495284	     -4.37851949	      4.80777987	     -2.02914242	     -1.66244448	     -2.09131878	      2.72999777	      0.14952553	     -0.58833559
      1.21000000	    -13.46851473	     -1.88690388	     13.01967708	   -209.03432732	     11.81537071	    -17.48961020	    -88.66974337	     -4.76584963	      4.12703813	     36.10441416	     -7.87784645	     -2.17746156	     31.91608281	      2.00207962	     19.12895384	     46.52662124	    -24.12666574	     -2.33556710	      4.23244273	     -2.46733218	     -1.68604549	     -1.96078941	      2.70150249	     -0.01113949	     -0.76251843
      1.21500000	     -4.20304858	      7.50708689	     19.49174731	   -200.88386940	      8.24436481	    -14.31860793	    -83.54441165	      0.15250680	      3.51389201	     35.05201918	     -8.31050594	     -1.83261084	     35.57706509	      4.81603852	     23.47646845	     43.60932831	    -23.52801279	     -1.05948909	      3.60702050	     -3.03602267	     -1.67443061	     -2.22034288	      2.66075339	     -0.20733845	     -0.92908775
      1.22000000	     14.19103651	     16.89217452	     23.01115382	   -172.08942361	     -7.27213759	    -22.17481921	    -79.39131307	      3.81714993	      2.52767179	     41.51050170	    -10.88289730	     -1.81993030	     37.74592702	      6.65356506	     28.66307500	     40.45061781	    -22.41274710	     -0.10787992	      2.93242855	     -3.12408318	     -1.62927566	     -2.81605789	      2.60745855	     -0.36462201	     -1.01149689
      1.22500000	     37.91121480	     26.99833745	     23.97047424	   -136.91070213	    -34.73854018	    -46.70718192	    -74.66772919	      7.96226397	      1.28420355	     51.21097413	    -14.17433967	     -2.21744840	     38.25768989	      7.32099655	     33.36252522	     36.37002253	    -20.66123310	      1.20483037	      2.20134997	     -2.44098639	     -1.51845104	     -3.54680039	      2.54616918	     -0.39874759	     -0.96685216
      1.23000000	     61.49339471	     37.17505284	     23.44861762	   -106.63197878	    -67.87619732	    -87.23529765	    -67.30471138	     13.86376988	     -0.14821543	     60.10731558	    -16.83099277	     -2.82185660	     35.74266086	      6.27635754	     36.92184209	     30.82628539	    -18.45488033	      3.38164684	      1.41066597	     -1.13995727	     -1.31436966	     -4.07906047	      2.49502500	     -0.26826799	     -0.81205281
      1.23500000	     79.30592322	     45.04431981	     22.61279156	    -87.24250922	    -84.70269076	   -134.87335163	    -55.60794032	     21.24156710	     -1.71932080	     66.11462292	    -18.18748846	     -3.30111215	     28.96741807	      3.44817961	     39.61799604	     23.90452424	    -16.39744075	      6.35555924	      0.58828892	      0.24288874	     -1.04073089	     -4.04496795	      2.49806264	     -0.02114369	     -0.62935110
      1.24000000	     86.42452928	     45.90798655	     21.31971340	    -81.28309423	    -50.03924929	   -175.18467324	    -39.27923740	     27.71887840	     -3.26308252	     69.36322960	    -18.05382098	     -3.47342304	     17.81454602	     -0.73616309	     41.35031654	     16.61259821	    -15.32501203	      9.28278454	     -0.16572416	      1.20645396	     -0.77265110	     -3.19569902	      2.59695295	      0.20861353	     -0.51138195
      1.24500000	     79.48631690	     33.89348229	     17.85208734	    -89.93183985	     67.35268919	   -194.34218120	    -19.72574368	     29.58518753	     -4.44341251	     71.08179662	    -16.20429969	     -3.43092195	      3.19954399	     -5.69841354	     40.87091986	     10.61957462	    -15.79890754	     10.82188451	     -0.68035590	      1.64554228	     -0.58034381	     -1.50895368	      2.79211139	      0.26977681	     -0.49585396
      1.25000000	     58.93181218	      6.82662100	     11.24840545	   -114.50801996	    275.76043683	   -184.44360819	      0.61712772	     24.38693331	     -4.92507032	     72.01901897	    -12.41158636	     -3.35028613	    -12.58890836	    -10.50346691	     37.21968001	      7.52168911	    -17.60061649	     10.10393779	     -0.79636353	      1.76547426	     -0.47049475	      0.79061188	      3.03908955	      0.09639964	     -0.55836956
      1.25500000	     30.92646543	    -29.05143818	      4.01376396	   -156.77126285	    551.46544249	   -145.01601319	     19.10013413	     13.74136110	     -4.63695498	     71.71862977	     -6.67136927	     -3.37263169	    -25.26120763	    -13.48921150	     31.62243088	      8.11942242	    -19.66738822	      7.74693403	     -0.48146392	      1.91273239	     -0.39279890	      3.28837643	      3.26725776	     -0.23634448	     -0.64204285
      1.26000000	      4.38323933	    -60.16399123	      0.77024489	   -213.63032712	    844.61209151	    -83.82541997	     33.36828149	      3.54079494	     -3.90110368	     68.73155035	      0.47611529	     -3.57047605	    -30.21557258	    -12.92679283	     26.78378629	     11.99117681	    -20.43111452	      5.82916671	      0.10585470	      2.39223609	     -0.29070014	      5.51757562	      3.39443791	     -0.56305347	     -0.69559592
      1.26500000	    -15.41628450	    -73.18196147	      3.51348565	   -269.40153049	   1096.87577934	    -17.32348846	     41.93488921	      0.48923743	     -3.33250891	     61.15426690	      7.86278654	     -3.94272847	    -25.90786037	     -8.47249977	     23.92895312	     17.38069185	    -18.21111588	      6.49936583	      0.66546544	      3.37516783	     -0.13894724	      7.11621424	      3.33000594	     -0.74346864	     -0.69218663
      1.27000000	    -29.55381395	    -63.07011501	      9.08929687	   -296.99266205	   1258.11273593	     33.61956418	     44.66125540	      7.24904457	     -3.51857226	     47.32007909	     13.91545097	     -4.44334846	    -15.10660419	     -1.86951825	     21.20109086	     21.52302157	    -11.62401552	     10.18789316	      0.90793507	      4.92448471	      0.05294666	      7.88375306	      2.97822659	     -0.74093167	     -0.62025842
      1.27500000	    -42.67048014	    -34.61379495	     11.81078653	   -270.49032742	   1295.10780633	     52.45771143	     42.35887323	     20.50762947	     -4.60368562	     26.71806997	     16.81430615	     -4.90948001	     -2.97135878	      3.78816767	     15.39537236	     21.55744489	     -0.17380249	     15.07609320	      0.70504338	      6.87918908	      0.25730579	      7.71091675	      2.27231289	     -0.60226366	     -0.47966215
      1.28000000	    -58.51615286	      1.53219445	      8.75305483	   -180.16296232	   1199.43483518	     37.14924908	     35.69772001	     33.45506346	     -6.03491380	      0.97590633	     15.91290640	     -5.45731626	      6.13274689	      5.89434861	      4.93869439	     15.78064790	     15.26133235	     18.25137653	      0.14002976	      9.27086360	      0.43318170	      6.51421425	      1.22983908	     -0.38266987	     -0.25888180
      1.28500000	    -77.35776485	     34.16602806	      1.93066641	    -40.39158811	    997.58869224	      3.85003632	     24.96627888	     39.55931008	     -6.65804836	    -26.17589848	     12.60930566	     -6.47126840	     10.95307907	      4.03599046	     -8.68613999	      4.57363333	     32.40480363	     17.22632444	     -0.55127487	     12.31609378	      0.55227307	      4.33469576	     -0.00691771	     -0.12489126	      0.04736373
