# Supplementary material for: Biomechanics of running: A special reference to the comparisons of wearing boots and running shoes
Source: PLoS One. 2022 Jun 24;17(6):e0270496. doi: 10.1371/journal.pone.0270496 (PMC9231798; doi:10.1371/journal.pone.0270496)
Supplement: S1 File — The file contains experimental markers and force data (TRC and MOT), OpenSim model (OSIM), setup (XML), and output (STO) files for 17 participants, 2 conditions (boot\shoe), and 4 trials which are stored in separate folders. (ZIP) [file pone.0270496.s001.zip › DataSet/s02/boot/T4/results/s02_boot_T4_inverse_kinematics.mot]

Coordinates
version=1
nRows=258
nColumns=26
inDegrees=yes

Units are S.I. units (second, meters, Newtons, ...)
If the header above contains a line with 'inDegrees', this indicates whether rotational values are in degrees (yes) or radians (no).

endheader
time	pelvis_tilt	pelvis_list	pelvis_rotation	pelvis_tx	pelvis_ty	pelvis_tz	hip_flexion_r	hip_adduction_r	hip_rotation_r	knee_angle_r	knee_add_r	knee_rot_r	ankle_angle_r	subtalar_angle_r	hip_flexion_l	hip_adduction_l	hip_rotation_l	knee_angle_l	knee_add_l	knee_rot_l	ankle_angle_l	subtalar_angle_l	lumbar_extension	lumbar_bending	lumbar_rotation
      0.00000000	    -10.37837851	      6.91765717	      1.78341718	     -0.47660757	      1.02522001	      0.62075648	    -19.28237087	     -3.59258221	     -9.98867429	      9.70654959	      0.00000000	      0.00000000	    -34.49864903	      0.12794895	     33.28453100	      8.39625710	     -4.62010464	     15.08644194	      0.00000000	      0.00000000	     -7.70066619	     -2.94474925	    -12.07410740	    -10.68742420	     14.97320311
      0.00500000	    -10.92128875	      6.59581528	      2.19607454	     -0.45850982	      1.02526346	      0.62030453	    -18.90403051	     -3.14977023	    -10.01880427	     10.88426398	      0.00000000	      0.00000000	    -34.05989446	     -0.39030741	     33.27495314	      8.36383642	     -4.74058320	     12.88916566	      0.00000000	      0.00000000	     -7.54344639	     -1.76548309	    -11.09437749	    -10.54340387	     14.06014916
      0.01000000	    -11.14967486	      6.45843725	      2.44493288	     -0.44203649	      1.02546451	      0.62010797	    -18.70185303	     -3.00297743	     -9.90389751	     12.19426730	      0.00000000	      0.00000000	    -33.31372125	     -0.48679352	     33.03800945	      8.40742413	     -4.97899441	     10.79836093	      0.00000000	      0.00000000	     -7.43522130	      0.15742632	    -10.68817589	    -10.65891779	     13.78662887
      0.01500000	    -11.10171169	      6.22489603	      2.67317299	     -0.42618817	      1.02605762	      0.61984404	    -18.47995871	     -2.81822946	     -9.69060643	     14.14385473	      0.00000000	      0.00000000	    -32.34433898	     -0.31053023	     32.67226123	      8.29720134	     -5.56034085	      9.12211645	      0.00000000	      0.00000000	     -7.57655360	      1.72984280	    -10.76779246	    -10.57303699	     13.46212807
      0.02000000	    -11.14346519	      5.97303832	      3.06945857	     -0.41032923	      1.02620797	      0.61974426	    -18.22961833	     -2.46170803	     -9.45509468	     15.76223015	      0.00000000	      0.00000000	    -31.37083522	     -0.31208043	     32.43390706	      8.27825140	     -5.78400251	      7.65921375	      0.00000000	      0.00000000	     -7.38616511	      3.03480143	    -10.78501110	    -10.54039165	     12.85317594
      0.02500000	    -11.30021238	      5.64245696	      3.19283199	     -0.39403948	      1.02584663	      0.61943202	    -17.81182478	     -2.12749105	     -8.58115908	     17.38765982	      0.00000000	      0.00000000	    -31.33133161	     -0.18073175	     32.34025117	      8.13330487	     -6.23492324	      6.42182659	      0.00000000	      0.00000000	     -7.39244528	      3.63330989	    -10.48066037	    -10.30682892	     12.69042756
      0.03000000	    -11.37328617	      5.33360554	      3.75432550	     -0.37781665	      1.02544307	      0.61892462	    -17.55573224	     -1.63789105	     -8.29681802	     18.97711785	      0.00000000	      0.00000000	    -30.75653445	     -0.15855994	     32.27729855	      8.13615618	     -6.78222143	      5.52027764	      0.00000000	      0.00000000	     -7.29975064	      4.71480007	    -10.36013336	    -10.12049900	     11.95499005
      0.03500000	    -11.44016241	      5.22201460	      3.68791626	     -0.36150237	      1.02471014	      0.61897485	    -17.04613402	     -1.64540959	     -7.73951879	     20.81018718	      0.00000000	      0.00000000	    -30.76674245	      0.14786536	     32.19365312	      8.09834532	     -7.77114133	      4.79217788	      0.00000000	      0.00000000	     -7.10366826	      4.85269661	    -10.27590855	    -10.16319273	     11.54454072
      0.04000000	    -11.31431160	      4.80778099	      4.21614205	     -0.34537078	      1.02425710	      0.61807113	    -16.94278646	     -1.08483703	     -7.71284569	     22.16148566	      0.00000000	      0.00000000	    -30.83016267	      0.33042079	     32.05870095	      8.06193021	     -8.04776952	      4.42948820	      0.00000000	      0.00000000	     -7.15316964	      5.02434170	    -10.44149235	     -9.85300208	     11.43781439
      0.04500000	    -11.51416210	      4.68933239	      4.38922748	     -0.32936953	      1.02269107	      0.61761801	    -16.15335134	     -1.13372936	     -7.85344655	     24.30386060	      0.00000000	      0.00000000	    -30.12863894	      0.83018943	     32.41965574	      8.09880902	     -9.03041907	      4.50132667	      0.00000000	      0.00000000	     -6.65587391	      5.28428646	    -10.17806938	     -9.84741293	     10.83458722
      0.05000000	    -11.33493554	      4.36853299	      4.87537021	     -0.31368979	      1.02169417	      0.61678137	    -15.77430213	     -0.78170906	     -7.96636233	     26.21893101	      0.00000000	      0.00000000	    -29.37902732	      1.40608286	     32.35497624	      8.13485858	     -9.30194592	      4.69962845	      0.00000000	      0.00000000	     -6.48696787	      5.39494721	    -10.53365544	     -9.54726614	     10.21075188
      0.05500000	    -11.14565994	      4.09936103	      5.13969186	     -0.29814781	      1.02057386	      0.61630149	    -15.57176480	     -0.49394756	     -7.88448761	     27.60723003	      0.00000000	      0.00000000	    -29.46987179	      1.60130206	     32.22337812	      8.10665154	     -9.38956581	      4.87428099	      0.00000000	      0.00000000	     -6.45293706	      5.33847265	    -10.91827521	     -9.40592015	     10.15376082
      0.06000000	    -11.30134351	      3.78867137	      5.51914505	     -0.28242957	      1.01841086	      0.61527019	    -14.69979119	     -0.38019800	     -8.43583246	     29.65246558	      0.00000000	      0.00000000	    -28.41074547	      2.19200744	     32.63847954	      8.09603897	     -9.49848208	      5.58977423	      0.00000000	      0.00000000	     -6.03638680	      4.88856350	    -10.60193965	     -9.06619156	      9.56868431
      0.06500000	    -11.23140635	      3.40137379	      5.81261870	     -0.26660855	      1.01656836	      0.61461856	    -14.27889233	      0.00447068	     -8.31157907	     31.09583265	      0.00000000	      0.00000000	    -27.55897010	      2.58940275	     32.79533958	      7.93817902	     -9.54435373	      6.45684150	      0.00000000	      0.00000000	     -5.56814992	      4.50701960	    -10.69203926	     -8.74681116	      9.25793512
      0.07000000	    -11.15478595	      3.24914606	      6.07136224	     -0.25110139	      1.01458854	      0.61393230	    -13.75088680	      0.01837828	     -8.49710784	     32.71268837	      0.00000000	      0.00000000	    -26.61716487	      2.91617727	     32.92130679	      7.94963750	     -9.45482079	      7.45199096	      0.00000000	      0.00000000	     -4.95227830	      4.14870910	    -10.86111706	     -8.68339978	      8.94372904
      0.07500000	    -11.00049913	      3.01973395	      6.50421519	     -0.23533371	      1.01252139	      0.61273729	    -13.36446900	      0.14726735	     -8.90860990	     34.08859975	      0.00000000	      0.00000000	    -25.82452054	      3.24307494	     32.92276300	      7.98924473	     -9.27526399	      8.48331995	      0.00000000	      0.00000000	     -4.53684546	      3.95168788	    -11.12173086	     -8.39803187	      8.29849828
      0.08000000	    -10.86432627	      2.97009389	      6.69216692	     -0.21964143	      1.01012361	      0.61237590	    -12.77976399	      0.00562727	     -9.12243229	     35.89119343	      0.00000000	      0.00000000	    -24.68954416	      3.49346647	     32.95759628	      8.02994305	     -9.32548518	      9.72191321	      0.00000000	      0.00000000	     -3.90570437	      3.69345654	    -11.38797817	     -8.45820121	      7.79083102
      0.08500000	    -10.55604817	      2.81012588	      7.10420984	     -0.20385803	      1.00780880	      0.61145500	    -12.47341451	      0.00658164	     -9.71990964	     37.25161623	      0.00000000	      0.00000000	    -24.18964481	      3.73006250	     32.69135857	      8.04408084	     -8.91222051	     10.86534728	      0.00000000	      0.00000000	     -3.59736699	      3.77917641	    -11.79077288	     -8.24675664	      7.49922482
      0.09000000	    -10.25488574	      2.81042253	      7.16401272	     -0.18818798	      1.00548806	      0.61142102	    -12.04966098	     -0.25095756	    -10.17235100	     38.80360463	      0.00000000	      0.00000000	    -23.36507314	      3.62300088	     32.38817201	      8.01056308	     -8.83669224	     12.11845011	      0.00000000	      0.00000000	     -3.19039442	      3.79645423	    -12.23149343	     -8.35984713	      7.00558813
      0.09500000	    -10.07988765	      2.97779914	      7.34608361	     -0.17246562	      1.00279045	      0.61101746	    -11.48277503	     -0.68312346	    -10.53388339	     40.37623745	      0.00000000	      0.00000000	    -22.01306219	      3.44931864	     32.21364658	      8.22439983	     -8.41432981	     13.51872550	      0.00000000	      0.00000000	     -3.81632467	      3.94612921	    -12.57899879	     -8.64502158	      6.54242382
      0.10000000	     -9.71971023	      3.19994171	      7.46292982	     -0.15676392	      1.00019413	      0.61086467	    -11.03327359	     -1.22863447	    -11.01819016	     42.02581483	      0.00000000	      0.00000000	    -21.28205063	      3.42762439	     31.73145382	      8.43772404	     -7.98431162	     14.81939310	      0.00000000	      0.00000000	     -4.14529524	      4.05939152	    -13.09562261	     -8.95329784	      6.15553866
      0.10500000	     -9.24748290	      3.36053164	      7.56020168	     -0.14108990	      0.99762129	      0.61066878	    -10.72247429	     -1.65384577	    -11.40863150	     43.54935397	      0.00000000	      0.00000000	    -20.18321491	      2.96402978	     31.04133200	      8.58957511	     -7.68782964	     15.89804202	      0.00000000	      0.00000000	     -5.23788463	      3.96536943	    -13.79988010	     -9.17810198	      5.61752109
      0.11000000	     -8.84254810	      3.46819114	      7.58413717	     -0.12566602	      0.99476395	      0.61062380	    -10.20221459	     -2.15430369	    -11.86315899	     45.16755727	      0.00000000	      0.00000000	    -19.56584569	      2.90886509	     30.59361509	      8.64313206	     -7.78427385	     17.35616425	      0.00000000	      0.00000000	     -5.64363069	      3.71993059	    -14.36818149	     -9.32463063	      5.11259858
      0.11500000	     -8.45976774	      3.81731143	      7.71592422	     -0.10994999	      0.99172543	      0.61040294	     -9.65514890	     -2.89013443	    -12.33344698	     47.00202116	      0.00000000	      0.00000000	    -18.00302240	      2.43473252	     29.93867032	      9.11489931	     -7.16323752	     18.44287399	      0.00000000	      0.00000000	     -6.04965289	      2.69307399	    -15.06280107	     -9.76798238	      4.34813553
      0.12000000	     -8.29686506	      4.17750102	      7.81031968	     -0.09449944	      0.98818417	      0.61002138	     -8.59925917	     -3.85069116	    -12.91471404	     49.26169800	      0.00000000	      0.00000000	    -16.59690212	      1.96227224	     29.63826937	      9.62684518	     -6.89195303	     19.73596434	      0.00000000	      0.00000000	     -6.13603754	      1.51058134	    -15.42326020	    -10.14426866	      3.44721773
      0.12500000	     -8.07735441	      4.37812502	      7.92371418	     -0.07971056	      0.98471918	      0.60983221	     -7.55501390	     -4.51628689	    -13.20728688	     51.30807252	      0.00000000	      0.00000000	    -15.42811323	      1.48385315	     29.51599810	      9.96809787	     -6.63614007	     21.34934711	      0.00000000	      0.00000000	     -5.80460400	     -0.37611907	    -15.86274600	    -10.38663366	      2.80494594
      0.13000000	     -7.69196655	      4.57014198	      8.07414474	     -0.06490048	      0.98163121	      0.60951368	     -6.69037469	     -5.14683455	    -13.56392961	     53.22584076	      0.00000000	      0.00000000	    -14.41546561	      0.78469179	     29.41729011	     10.24001350	     -6.48226477	     23.50552031	      0.00000000	      0.00000000	     -5.31542765	     -1.86660191	    -16.54075195	    -10.54250704	      2.16029167
      0.13500000	     -7.47575151	      4.62478605	      8.18668164	     -0.05100461	      0.97805629	      0.60925747	     -5.43054431	     -5.54046269	    -13.56375288	     55.29307579	      0.00000000	      0.00000000	    -13.36264282	     -0.18604085	     29.73250993	     10.38746924	     -6.14462638	     26.03969838	      0.00000000	      0.00000000	     -4.00949632	     -3.63800526	    -17.05319573	    -10.55005147	      1.35630710
      0.14000000	     -7.32838618	      4.74730793	      8.34960468	     -0.03691660	      0.97437362	      0.60870294	     -4.04508644	     -6.15800920	    -13.80920800	     57.44615862	      0.00000000	      0.00000000	    -12.09671419	     -1.50094389	     30.13357472	     10.61459507	     -5.85345649	     28.72530369	      0.00000000	      0.00000000	     -3.01726415	     -5.27225887	    -17.59097347	    -10.63201209	      0.47866982
      0.14500000	     -6.97788247	      4.93363513	      8.54748131	     -0.02294056	      0.97127250	      0.60813423	     -2.89517798	     -6.78927466	    -13.90395636	     59.46734851	      0.00000000	      0.00000000	    -11.45316516	     -2.02772690	     30.42843160	     10.78764370	     -5.52524729	     31.61583633	      0.00000000	      0.00000000	     -2.48831202	     -6.13242135	    -18.37094728	    -10.71189897	     -0.13295434
      0.15000000	     -6.67480895	      4.98080108	      8.65046447	     -0.00896975	      0.96830262	      0.60744929	     -1.54021937	     -7.23157876	    -13.82665069	     61.48737680	      0.00000000	      0.00000000	    -10.24592179	     -3.34766723	     30.44203416	     11.05172288	     -4.69274776	     33.94390655	      0.00000000	      0.00000000	     -1.38707818	     -7.94709629	    -19.04490788	    -10.51832222	     -1.07600502
      0.15500000	     -6.32932342	      5.04514426	      8.87873831	      0.00497825	      0.96536492	      0.60651468	     -0.25682503	     -7.71613091	    -13.84340321	     63.47320162	      0.00000000	      0.00000000	     -9.30346176	     -4.47124224	     30.41622695	     11.31303402	     -4.12744147	     36.42904439	      0.00000000	      0.00000000	     -0.24741893	     -9.37233681	    -19.76112433	    -10.35345008	     -1.94906430
      0.16000000	     -5.84889143	      5.22209020	      8.90844463	      0.01899203	      0.96274672	      0.60603873	      0.96676569	     -8.21463838	    -13.44515026	     65.42540475	      0.00000000	      0.00000000	     -8.55431509	     -5.22844900	     30.01425988	     11.64461824	     -3.53055360	     38.54143287	      0.00000000	      0.00000000	      0.98451047	    -10.61496802	    -20.59120152	    -10.25615243	     -2.52841807
      0.16500000	     -5.41218296	      5.32227716	      8.98033954	      0.03299560	      0.96011466	      0.60593336	      2.27811779	     -8.55785643	    -13.16780525	     67.25195923	      0.00000000	      0.00000000	     -7.50394974	     -6.40764134	     29.60106142	     11.83136165	     -2.96131931	     40.56452132	      0.00000000	      0.00000000	      2.18876984	    -11.44005014	    -21.31951900	    -10.18308688	     -3.18842982
      0.17000000	     -5.11266140	      5.32807551	      8.82058653	      0.04696840	      0.95752349	      0.60627728	      3.91772388	     -8.66711561	    -12.24735731	     69.00636211	      0.00000000	      0.00000000	     -6.94047465	     -7.11918469	     29.15346522	     11.84090905	     -2.61050518	     42.22864772	      0.00000000	      0.00000000	      3.51277647	    -12.19008086	    -21.90289954	    -10.09097935	     -3.69793571
      0.17500000	     -5.07005174	      5.41481824	      8.59799364	      0.06183245	      0.95515648	      0.60640221	      5.79713622	     -8.90562440	    -11.37715761	     70.71473118	      0.00000000	      0.00000000	     -6.07555230	     -8.14531361	     28.58332901	     11.99266034	     -2.30620822	     43.26918994	      0.00000000	      0.00000000	      4.74936125	    -12.87739353	    -22.02761247	    -10.11958965	     -4.11372390
      0.18000000	     -5.12791006	      5.43077607	      8.42839726	      0.07612971	      0.95356336	      0.60637701	      7.80588939	     -9.05748424	    -10.42640196	     72.18490976	      0.00000000	      0.00000000	     -5.48778608	     -8.75095298	     27.97071807	     11.98760718	     -2.14440213	     43.89462085	      0.00000000	      0.00000000	      5.65969848	    -13.18917809	    -22.09759858	    -10.06150928	     -4.42540743
      0.18500000	     -5.26244258	      5.37889351	      8.12367139	      0.09139088	      0.95229762	      0.60658771	      9.81950812	     -9.10333767	     -9.49146768	     73.39235331	      0.00000000	      0.00000000	     -5.01146956	     -9.28798711	     27.19611840	     11.80812718	     -2.22984382	     44.22271908	      0.00000000	      0.00000000	      6.68339816	    -13.44376980	    -21.95375507	    -10.01514913	     -4.71353614
      0.19000000	     -5.44814348	      5.37103251	      7.64769014	      0.10626511	      0.95114591	      0.60656166	     12.04164317	     -9.18920750	     -8.32275857	     74.59068416	      0.00000000	      0.00000000	     -4.46538674	     -9.79680748	     26.35176523	     11.66941267	     -2.46207949	     44.24708725	      0.00000000	      0.00000000	      7.55436598	    -13.78496508	    -21.79425859	     -9.94454259	     -4.87725937
      0.19500000	     -5.64338089	      5.35990930	      7.16737288	      0.12158037	      0.95070780	      0.60644044	     14.17227363	     -9.22380925	     -7.13148277	     75.55687547	      0.00000000	      0.00000000	     -4.15736340	    -10.01538200	     25.35584629	     11.50866600	     -2.74164289	     44.01945986	      0.00000000	      0.00000000	      8.40148806	    -13.97674187	    -21.52761367	     -9.87475245	     -5.12033280
      0.20000000	     -5.80000799	      5.32715226	      6.73963940	      0.13724560	      0.95005385	      0.60633400	     16.13586483	     -9.15174591	     -6.09511604	     76.35779896	      0.00000000	      0.00000000	     -3.33608513	    -10.45431497	     24.31916340	     11.28942287	     -3.06025819	     43.84909634	      0.00000000	      0.00000000	      9.28598681	    -13.90882064	    -21.15574423	     -9.76040612	     -5.11246150
      0.20500000	     -5.80102272	      5.16533741	      6.34927589	      0.15255995	      0.94997113	      0.60620266	     17.94519383	     -8.94375865	     -5.17779983	     77.01955605	      0.00000000	      0.00000000	     -3.06357671	    -10.58706006	     23.16213737	     10.92055929	     -3.27767938	     43.73409366	      0.00000000	      0.00000000	     10.11839183	    -13.64361763	    -21.08399940	     -9.45746018	     -5.44878654
      0.21000000	     -5.69313623	      4.95338820	      5.79289234	      0.16784591	      0.95025628	      0.60612931	     19.57596377	     -8.52721957	     -4.15098843	     77.40305237	      0.00000000	      0.00000000	     -2.61392934	    -10.82846483	     21.79300039	     10.52948656	     -3.32149632	     43.41070370	      0.00000000	      0.00000000	     10.51614730	    -13.48768545	    -21.00660088	     -9.05658431	     -5.58235925
      0.21500000	     -5.72969942	      4.81941580	      4.99018302	      0.18319150	      0.95036888	      0.60659753	     21.48373520	     -8.09932045	     -2.89177321	     77.89961845	      0.00000000	      0.00000000	     -1.73650750	    -11.43202621	     20.57294235	      9.97453777	     -4.10498718	     43.10897330	      0.00000000	      0.00000000	     11.82111743	    -12.30509814	    -20.77618977	     -8.91373873	     -5.11229941
      0.22000000	     -5.63089301	      4.46947289	      4.66650091	      0.19874507	      0.95119954	      0.60643379	     22.93900613	     -7.64730661	     -2.36124138	     77.93938513	      0.00000000	      0.00000000	     -1.62831052	    -11.45895128	     19.02898900	      9.48017025	     -4.24695915	     42.45889843	      0.00000000	      0.00000000	     12.04645472	    -12.26553569	    -20.72300883	     -8.32891270	     -5.43929306
      0.22500000	     -5.28840229	      4.01296814	      4.39686940	      0.21464300	      0.95254174	      0.60650380	     23.97525910	     -6.99817308	     -2.00128573	     77.84154766	      0.00000000	      0.00000000	     -1.28556174	    -11.61921175	     17.13445209	      8.79207669	     -4.59729439	     41.72872249	      0.00000000	      0.00000000	     12.87180344	    -11.98082889	    -20.88085887	     -7.61860960	     -6.04751034
      0.23000000	     -5.41576898	      3.66144745	      3.90945178	      0.23035217	      0.95351772	      0.60676048	     25.60195156	     -6.41583382	     -1.34134482	     77.59084581	      0.00000000	      0.00000000	     -1.14699976	    -11.71576525	     15.77998489	      8.20686709	     -4.98712582	     40.89259367	      0.00000000	      0.00000000	     13.08173078	    -11.44283824	    -20.47838042	     -7.14823881	     -6.29423238
      0.23500000	     -5.55941157	      3.30223713	      3.59710352	      0.24618142	      0.95492089	      0.60652442	     27.05326981	     -5.89580652	     -0.95926327	     77.05008425	      0.00000000	      0.00000000	     -0.91512637	    -11.91757258	     14.40739925	      7.72119369	     -5.11944766	     39.96719075	      0.00000000	      0.00000000	     12.93269865	    -11.09379121	    -20.00931804	     -6.60452660	     -6.48730465
      0.24000000	     -5.75870536	      2.62498315	      3.32405700	      0.26215333	      0.95644141	      0.60669408	     28.43903697	     -4.96009454	     -0.84819492	     76.34196687	      0.00000000	      0.00000000	     -0.88781798	    -12.90241734	     13.17167174	      6.71698866	     -5.65806205	     39.28270649	      0.00000000	      0.00000000	     13.15738329	     -9.75455300	    -19.49871731	     -5.67540746	     -6.76667457
      0.24500000	     -6.03234604	      2.38367104	      2.87327297	      0.27829845	      0.95807042	      0.60698876	     29.98255441	     -4.49112513	     -0.34784598	     75.71294580	      0.00000000	      0.00000000	     -0.36354514	    -13.30338453	     11.72635107	      6.37155834	     -6.09475310	     37.92061109	      0.00000000	      0.00000000	     12.83954873	     -9.55414128	    -18.88719926	     -5.28733543	     -7.15816352
      0.25000000	     -6.19462784	      1.97328004	      2.56696717	      0.29418818	      0.96040775	      0.60710748	     31.17876049	     -3.89190556	     -0.29294970	     74.75069372	      0.00000000	      0.00000000	      0.02894638	    -13.90810653	     10.33436265	      5.77806169	     -6.49249548	     36.74788085	      0.00000000	      0.00000000	     12.10292626	     -9.05142794	    -18.43690931	     -4.64971707	     -7.50321449
      0.25500000	     -6.44407177	      1.67040316	      2.25735226	      0.31036618	      0.96278618	      0.60725995	     32.44143683	     -3.48396603	     -0.15933105	     73.65640134	      0.00000000	      0.00000000	      0.03412449	    -13.97641308	      8.91638214	      5.34696140	     -6.71614540	     35.34142775	      0.00000000	      0.00000000	     11.20364712	     -8.33440783	    -17.85738246	     -4.15720743	     -7.93367876
      0.26000000	     -6.55464738	      1.29394976	      1.96068279	      0.32691232	      0.96552740	      0.60746054	     33.32630097	     -2.88378335	     -0.16054597	     72.27031250	      0.00000000	      0.00000000	      0.09565392	    -14.76782653	      7.37815661	      4.77670484	     -7.17072379	     34.03023508	      0.00000000	      0.00000000	     10.03563330	     -7.69131378	    -17.46124208	     -3.55908892	     -8.48470943
      0.26500000	     -6.70241463	      0.91850984	      1.69451079	      0.34348731	      0.96835725	      0.60755303	     34.18539082	     -2.39254534	     -0.12711262	     70.77033360	      0.00000000	      0.00000000	     -0.00349012	    -15.00996056	      5.88676296	      4.31916498	     -7.28852893	     32.63294552	      0.00000000	      0.00000000	      8.75333730	     -7.23892456	    -16.95001671	     -2.97677924	     -8.70822785
      0.27000000	     -6.58790264	      0.64903322	      1.47134982	      0.36011772	      0.97209493	      0.60743729	     34.62392555	     -2.04902803	     -0.45006505	     69.02596841	      0.00000000	      0.00000000	     -0.02074482	    -15.68915881	      4.00299298	      4.00175461	     -7.23185046	     30.91465484	      0.00000000	      0.00000000	      6.96868789	     -6.57321453	    -16.84900179	     -2.43395964	     -9.18354735
      0.27500000	     -6.67245572	      0.43111538	      1.13224731	      0.37679850	      0.97534899	      0.60756595	     35.36401886	     -1.65646091	     -0.35062819	     67.45627597	      0.00000000	      0.00000000	     -0.26585641	    -15.79962124	      2.40692025	      3.76598033	     -7.46986330	     29.32342590	      0.00000000	      0.00000000	      5.09811413	     -6.24603276	    -16.48194348	     -1.97772305	     -9.66916155
      0.28000000	     -6.66796357	      0.07575563	      0.97165485	      0.39416738	      0.97887276	      0.60744875	     35.69647412	     -1.22531039	     -0.65387805	     65.50332348	      0.00000000	      0.00000000	     -0.13307865	    -16.21469830	      0.70737652	      3.37079274	     -7.38731548	     27.71369992	      0.00000000	      0.00000000	      2.92493167	     -5.80521227	    -16.17141340	     -1.35004892	    -10.17581147
      0.28500000	     -6.67967240	     -0.32876337	      0.79971774	      0.41119993	      0.98270876	      0.60747888	     36.00167283	     -0.74646600	     -0.78864375	     63.42406429	      0.00000000	      0.00000000	     -0.39285262	    -15.83133496	     -0.91326991	      2.92148432	     -7.22293367	     26.15100637	      0.00000000	      0.00000000	      0.55804886	     -5.37785179	    -15.90035563	     -0.65551856	    -10.53094359
      0.29000000	     -6.58070490	     -1.06676577	      0.66863545	      0.42909202	      0.98683932	      0.60752279	     35.81529735	      0.12815696	     -1.27331373	     60.84747704	      0.00000000	      0.00000000	     -0.33964379	    -15.97387529	     -2.75134679	      2.09069300	     -7.23914643	     24.37010067	      0.00000000	      0.00000000	     -1.93189679	     -4.90789494	    -15.65272230	      0.44724467	    -10.97874509
      0.29500000	     -6.54252316	     -1.47967351	      0.54818276	      0.44669355	      0.99068667	      0.60745718	     35.89633971	      0.52605922	     -1.63683625	     58.58101166	      0.00000000	      0.00000000	     -0.43761126	    -15.69834814	     -4.36235729	      1.62915508	     -7.17062571	     22.82707944	      0.00000000	      0.00000000	     -4.38868681	     -4.37623506	    -15.43064151	      1.16127063	    -11.43363750
      0.30000000	     -6.41607025	     -2.09016409	      0.43104175	      0.46413408	      0.99457023	      0.60754378	     35.73403642	      1.24343110	     -1.94005117	     56.07327222	      0.00000000	      0.00000000	     -0.46740666	    -15.32888500	     -6.06350254	      0.93429540	     -7.34385071	     21.25056494	      0.00000000	      0.00000000	     -7.08567599	     -4.00780451	    -15.30338161	      2.10521698	    -11.79599104
      0.30500000	     -6.53668999	     -2.66754642	      0.25789709	      0.48189285	      0.99795024	      0.60766607	     35.71413161	      1.98520885	     -2.24908260	     53.41148404	      0.00000000	      0.00000000	     -0.50606853	    -15.07204855	     -7.44690482	      0.30823803	     -7.56619731	     19.76262528	      0.00000000	      0.00000000	     -9.65310962	     -3.57912452	    -14.84536205	      3.01286645	    -12.13531165
      0.31000000	     -6.36783386	     -3.33538205	      0.05140002	      0.49944891	      1.00140090	      0.60750888	     35.36236903	      2.75516918	     -2.57737742	     50.69463313	      0.00000000	      0.00000000	     -0.63908055	    -14.60011411	     -9.12368362	     -0.39225706	     -7.90281096	     18.33955652	      0.00000000	      0.00000000	    -12.15238328	     -3.27174357	    -14.78416894	      4.04618321	    -12.51092751
      0.31500000	     -6.52822077	     -3.96011509	      0.03660834	      0.51718901	      1.00475068	      0.60754832	     35.22684093	      3.45433789	     -3.00948098	     47.80007201	      0.00000000	      0.00000000	     -0.72177294	    -14.05092328	    -10.29902764	     -1.10817307	     -8.27176402	     17.10903654	      0.00000000	      0.00000000	    -14.59840734	     -2.95200151	    -14.34948880	      4.98648006	    -12.88741481
      0.32000000	     -6.71223888	     -4.52333891	     -0.05687997	      0.53528222	      1.00784340	      0.60752477	     35.01643164	      4.16074096	     -3.22206220	     44.78602709	      0.00000000	      0.00000000	     -0.86719482	    -13.45011167	    -11.44097740	     -1.77043890	     -8.68058454	     15.92972979	      0.00000000	      0.00000000	    -17.15571624	     -2.20984088	    -13.78750231	      5.88489951	    -13.21570699
      0.32500000	     -6.95338652	     -5.15375269	     -0.13176758	      0.55313473	      1.01053378	      0.60761419	     34.92729375	      4.85983874	     -3.45078313	     41.85352459	      0.00000000	      0.00000000	     -1.14784752	    -12.45072401	    -12.50418866	     -2.47469464	     -9.27913032	     14.78021867	      0.00000000	      0.00000000	    -19.59073258	     -1.49232884	    -13.21963119	      6.83013978	    -13.59894852
      0.33000000	     -7.13645314	     -5.60650794	     -0.22032330	      0.57096270	      1.01342777	      0.60765521	     34.69565903	      5.41771124	     -3.88998952	     38.82140187	      0.00000000	      0.00000000	     -1.37230980	    -11.55481425	    -13.47192265	     -2.96943774	     -9.77500995	     13.82819883	      0.00000000	      0.00000000	    -21.79744210	     -1.22284849	    -12.71617491	      7.62231050	    -13.96348817
      0.33500000	     -7.37153956	     -5.97055157	     -0.19720311	      0.58883615	      1.01604895	      0.60761806	     34.45230314	      5.85540132	     -3.96999164	     35.78754767	      0.00000000	      0.00000000	     -1.44010297	    -10.63125198	    -14.24474447	     -3.44670540	    -10.13028004	     13.16288392	      0.00000000	      0.00000000	    -23.86432417	     -0.98047125	    -12.15300466	      8.28204636	    -14.40714233
      0.34000000	     -7.45977816	     -6.29260618	     -0.22026717	      0.60720586	      1.01869677	      0.60753250	     33.96669620	      6.28421241	     -4.14950635	     32.66755746	      0.00000000	      0.00000000	     -1.59153792	     -9.38271885	    -15.31510141	     -3.79214365	    -10.60620886	     12.21071383	      0.00000000	      0.00000000	    -25.71940511	     -0.67073216	    -11.70357350	      8.87716911	    -14.82588387
      0.34500000	     -7.67403031	     -6.40400841	     -0.23064650	      0.62484995	      1.02085453	      0.60733747	     33.74080389	      6.45991554	     -4.33700380	     29.80943661	      0.00000000	      0.00000000	     -2.08530169	     -8.20715313	    -16.02329814	     -3.93088006	    -10.73907800	     11.65917729	      0.00000000	      0.00000000	    -27.44783283	     -0.55480087	    -11.20658754	      9.25943000	    -15.24689008
      0.35000000	     -7.84586215	     -6.49138040	     -0.31184262	      0.64266813	      1.02297733	      0.60711944	     33.51822665	      6.61374208	     -4.37688013	     27.11182746	      0.00000000	      0.00000000	     -1.76062392	     -6.55869262	    -16.68633547	     -3.99829363	    -11.19226368	     11.24595410	      0.00000000	      0.00000000	    -28.89258718	     -0.65498899	    -10.73820998	      9.59504367	    -15.54502512
      0.35500000	     -8.00670030	     -6.57664348	     -0.47569802	      0.66033504	      1.02464034	      0.60717806	     33.27969352	      6.83526175	     -4.42564201	     24.45420316	      0.00000000	      0.00000000	     -2.11243882	     -4.98518169	    -17.26796943	     -4.06842222	    -11.82553691	     11.05346916	      0.00000000	      0.00000000	    -30.07191885	     -0.80277917	    -10.33761324	      9.93413668	    -15.69972146
      0.36000000	     -8.16703305	     -6.48234888	     -0.52264566	      0.67796162	      1.02621421	      0.60698528	     33.06384990	      6.80885777	     -4.56424867	     21.94818183	      0.00000000	      0.00000000	     -2.04924897	     -3.46510462	    -17.73390685	     -3.97359276	    -12.08234150	     10.96577908	      0.00000000	      0.00000000	    -31.37504927	     -0.88576548	     -9.93344767	     10.07845207	    -15.91343695
      0.36500000	     -8.30122281	     -6.47596230	     -0.66812974	      0.69548016	      1.02753792	      0.60685131	     32.86646832	      6.89251266	     -4.53014647	     19.56781258	      0.00000000	      0.00000000	     -2.03571382	     -1.62924742	    -18.13592135	     -3.91710651	    -12.49307526	     11.08392912	      0.00000000	      0.00000000	    -32.43883062	     -1.39287638	     -9.60319632	     10.31489095	    -15.96574439
      0.37000000	     -8.43662812	     -6.22851844	     -0.76840676	      0.71276189	      1.02863597	      0.60670169	     32.69483154	      6.71518910	     -4.73955172	     17.38659593	      0.00000000	      0.00000000	     -2.21465878	      0.38979767	    -18.40826470	     -3.67096527	    -12.69208091	     11.27520700	      0.00000000	      0.00000000	    -34.26340662	     -1.84935571	     -9.28612735	     10.22940270	    -16.11318002
      0.37500000	     -8.48272847	     -6.22506150	     -0.87725649	      0.73030683	      1.02976418	      0.60635288	     32.36129564	      6.79859099	     -4.97385296	     15.17263963	      0.00000000	      0.00000000	     -2.52565413	      1.78557571	    -18.78639078	     -3.63564107	    -12.83792388	     11.58722606	      0.00000000	      0.00000000	    -35.48086391	     -2.16988139	     -9.08603531	     10.49701406	    -16.17119831
      0.38000000	     -8.62626108	     -6.06868548	     -1.04368888	      0.74731697	      1.03022161	      0.60634304	     32.24618800	      6.79832793	     -4.90822848	     13.27195133	      0.00000000	      0.00000000	     -2.58999106	      2.83454337	    -18.83627688	     -3.47146364	    -12.72780878	     12.31935286	      0.00000000	      0.00000000	    -36.05915164	     -2.45987682	     -8.85747985	     10.53720289	    -16.11373149
      0.38500000	     -8.70110819	     -5.86208673	     -1.24831377	      0.76397322	      1.03080619	      0.60655560	     32.23571672	      6.69471695	     -5.22786133	     11.74959608	      0.00000000	      0.00000000	     -2.78154604	      4.44653554	    -18.83016727	     -3.31349485	    -13.00372142	     13.27610073	      0.00000000	      0.00000000	    -36.26378960	     -2.70788850	     -8.73299195	     10.48492327	    -16.01414348
      0.39000000	     -8.90494830	     -5.62714532	     -1.47388119	      0.78093722	      1.03069686	      0.60669227	     32.31326036	      6.61843300	     -5.32271954	     10.33370174	      0.00000000	      0.00000000	     -2.90408843	      5.69099356	    -18.69004575	     -3.03932762	    -12.78814584	     14.32884984	      0.00000000	      0.00000000	    -35.91633713	     -3.21597838	     -8.47373426	     10.40452575	    -16.02265979
      0.39500000	     -8.77180303	     -5.29542254	     -1.85427186	      0.79691485	      1.03096022	      0.60693645	     32.27224298	      6.48159040	     -5.50376220	      9.36342342	      0.00000000	      0.00000000	     -2.98734947	      7.12803699	    -18.75690802	     -2.60003467	    -12.70917223	     15.58544241	      0.00000000	      0.00000000	    -35.14441905	     -3.70999663	     -8.78360581	     10.16635766	    -15.67078879
      0.40000000	     -8.99919413	     -4.96879291	     -2.12294027	      0.81357485	      1.03023870	      0.60745870	     32.58226936	      6.36946370	     -5.69347266	      8.58041556	      0.00000000	      0.00000000	     -2.79312322	      8.05216260	    -18.38176791	     -2.29594874	    -12.77932001	     16.96456210	      0.00000000	      0.00000000	    -34.36429229	     -3.96817506	     -8.41963639	      9.92379676	    -15.69762358
      0.40500000	     -8.98345102	     -4.61812342	     -2.34481694	      0.82999630	      1.02985093	      0.60791401	     32.64341943	      6.22324036	     -5.78379492	      7.97398138	      0.00000000	      0.00000000	     -2.72985485	      8.71952207	    -18.07370599	     -1.97790122	    -12.58780666	     18.69527749	      0.00000000	      0.00000000	    -33.57489031	     -4.54386656	     -8.41807758	      9.58552957	    -15.54557872
      0.41000000	     -8.83565573	     -4.33991080	     -2.58441785	      0.84663549	      1.02929832	      0.60851984	     32.61099800	      6.15985128	     -6.07891035	      7.54516644	      0.00000000	      0.00000000	     -2.50918826	      8.88243547	    -17.99288652	     -1.74940190	    -12.56657744	     20.12136160	      0.00000000	      0.00000000	    -33.46593800	     -4.53067009	     -8.66333364	      9.36285525	    -15.41573320
      0.41500000	     -8.77592821	     -4.02846827	     -3.04673346	      0.86304996	      1.02815254	      0.60933300	     32.77019733	      6.16639819	     -6.04609040	      7.46680000	      0.00000000	      0.00000000	     -2.36675753	      9.72366611	    -17.76213209	     -1.38614545	    -12.57905248	     21.81649253	      0.00000000	      0.00000000	    -32.17835641	     -4.75471755	     -8.80351282	      9.05249488	    -14.99339998
      0.42000000	     -8.83651015	     -3.78691279	     -3.18060340	      0.87951241	      1.02678311	      0.60976219	     33.05631968	      6.08873783	     -6.63654352	      7.51285374	      0.00000000	      0.00000000	     -1.99405994	     10.05424689	    -17.21057055	     -1.22680744	    -12.28657021	     23.65609345	      0.00000000	      0.00000000	    -31.54962306	     -5.14509450	     -8.73151385	      8.86108700	    -14.86230355
      0.42500000	     -8.67097629	     -3.54760525	     -3.37841250	      0.89606274	      1.02560760	      0.61055390	     33.04554374	      6.08491626	     -6.84718200	      7.61934187	      0.00000000	      0.00000000	     -1.58348454	     10.09900958	    -16.93613013	     -1.09790768	    -12.19601931	     25.40374433	      0.00000000	      0.00000000	    -30.96677874	     -5.18851129	     -8.88247939	      8.57523603	    -14.77619401
      0.43000000	     -8.53143896	     -3.15296986	     -3.60426999	      0.91241431	      1.02415823	      0.61137030	     33.07968176	      5.91494667	     -6.70894157	      7.86179827	      0.00000000	      0.00000000	     -1.37755992	     10.02909229	    -16.57263338	     -0.70546078	    -11.87986072	     27.15305860	      0.00000000	      0.00000000	    -30.29743832	     -5.47191543	     -9.15689817	      8.16506935	    -14.63816315
      0.43500000	     -8.20603480	     -2.91481491	     -3.82999338	      0.92888502	      1.02274631	      0.61193926	     32.86755969	      5.85594940	     -6.65220363	      8.08517435	      0.00000000	      0.00000000	     -1.19762036	      9.99531487	    -16.40302116	     -0.50699939	    -11.69060778	     28.78209383	      0.00000000	      0.00000000	    -30.30174658	     -5.42508449	     -9.52558082	      7.92112030	    -14.56586535
      0.44000000	     -8.13857956	     -2.55246920	     -4.10644903	      0.94538758	      1.02041171	      0.61268813	     32.95598515	      5.76523494	     -6.22630677	      8.61170943	      0.00000000	      0.00000000	     -0.57294536	      9.82351634	    -15.86896280	     -0.16744764	    -11.72576659	     30.75427227	      0.00000000	      0.00000000	    -28.97994916	     -5.89400547	     -9.56739853	      7.48933147	    -14.29619222
      0.44500000	     -7.82779190	     -2.33847344	     -4.33977337	      0.96188608	      1.01881281	      0.61330174	     32.71244795	      5.74091300	     -6.04745304	      9.09765048	      0.00000000	      0.00000000	     -0.53155278	      9.77549852	    -15.66231875	     -0.03350971	    -11.64290531	     32.29222547	      0.00000000	      0.00000000	    -28.99767294	     -5.90495318	     -9.98205690	      7.31256031	    -14.27400567
      0.45000000	     -7.46572091	     -2.13904444	     -4.61644752	      0.97830304	      1.01666311	      0.61395774	     32.44796874	      5.70652210	     -5.80360591	      9.67615179	      0.00000000	      0.00000000	     -0.39694597	      9.74020421	    -15.40629725	      0.12119857	    -11.62807876	     34.07088043	      0.00000000	      0.00000000	    -28.90573050	     -5.90325064	    -10.46901721	      7.11120018	    -14.16676338
      0.45500000	     -7.35377507	     -1.89708746	     -4.81207121	      0.99456607	      1.01372690	      0.61478856	     32.43101949	      5.67269240	     -5.22410028	     10.44979738	      0.00000000	      0.00000000	      0.64739820	      9.31748876	    -14.77645958	      0.16599509	    -11.91069293	     36.18667176	      0.00000000	      0.00000000	    -27.36362672	     -6.49438926	    -10.51351496	      6.76079300	    -13.65861011
      0.46000000	     -7.00911853	     -1.73630690	     -5.04917559	      1.01093569	      1.01115060	      0.61505237	     32.13585445	      5.66840139	     -4.83952421	     11.21848390	      0.00000000	      0.00000000	      1.13561255	      8.95820287	    -14.43003084	      0.29274849	    -11.93657733	     38.03248990	      0.00000000	      0.00000000	    -26.56549734	     -6.75584953	    -10.95007276	      6.62282881	    -13.26275293
      0.46500000	     -6.61557506	     -1.59220438	     -5.14696722	      1.02738078	      1.00862733	      0.61549168	     31.70506972	      5.56965110	     -4.46270460	     11.90556038	      0.00000000	      0.00000000	      1.07162924	      8.93809066	    -14.13531892	      0.32111640	    -11.79510997	     39.70091630	      0.00000000	      0.00000000	    -26.53345579	     -6.79876301	    -11.43087627	      6.49813066	    -13.21100992
      0.47000000	     -6.19491565	     -1.68938603	     -5.31834937	      1.04402264	      1.00558353	      0.61594638	     31.11328010	      5.83199306	     -3.92872524	     12.56158702	      0.00000000	      0.00000000	      1.78240955	      8.34114684	    -13.82010021	      0.00230259	    -12.22859527	     41.78823591	      0.00000000	      0.00000000	    -25.18119091	     -7.33375087	    -11.83538011	      6.60375555	    -12.89939306
      0.47500000	     -5.76426230	     -1.58643171	     -5.34035812	      1.06044498	      1.00282670	      0.61625179	     30.63603192	      5.73518775	     -3.60245979	     13.40813431	      0.00000000	      0.00000000	      1.61899940	      8.25385280	    -13.49216443	     -0.09533831	    -12.19383413	     43.45775574	      0.00000000	      0.00000000	    -25.12481325	     -7.40808271	    -12.34545964	      6.47566314	    -12.76305201
      0.48000000	     -5.40080256	     -1.92930578	     -5.50814824	      1.07666279	      0.99955989	      0.61650092	     30.15586831	      6.24303373	     -3.21010381	     14.40367254	      0.00000000	      0.00000000	      1.08036905	      6.54386505	    -13.01465129	     -0.71914958	    -12.68847843	     45.68608230	      0.00000000	      0.00000000	    -23.42530671	     -8.34975546	    -12.89294697	      6.93876406	    -11.76938201
      0.48500000	     -4.93594428	     -2.14644823	     -5.51556456	      1.09295757	      0.99641441	      0.61668073	     29.63054472	      6.49630228	     -3.13796310	     15.53683809	      0.00000000	      0.00000000	     -0.32209633	      5.06874530	    -12.63535415	     -1.27715592	    -12.99202299	     47.68752751	      0.00000000	      0.00000000	    -22.72081367	     -8.82263650	    -13.40160451	      7.14696246	    -11.48220810
      0.49000000	     -4.40056287	     -2.21929947	     -5.59600940	      1.10943607	      0.99300925	      0.61657701	     29.13570092	      6.54054174	     -3.26074878	     16.89745045	      0.00000000	      0.00000000	     -1.88455052	      4.01064310	    -12.36566629	     -1.58254956	    -13.23811584	     49.48256687	      0.00000000	      0.00000000	    -22.15709274	     -9.34043491	    -14.04599640	      7.29895171	    -11.14291976
      0.49500000	     -4.13693476	     -2.48922187	     -5.63824266	      1.12556382	      0.98914442	      0.61694959	     28.74425245	      7.00221397	     -2.86802797	     17.89771640	      0.00000000	      0.00000000	     -4.40602139	      1.07764127	    -11.60144102	     -2.22885793	    -13.42945027	     51.70842566	      0.00000000	      0.00000000	    -21.39134129	    -10.11045579	    -14.37933288	      7.57253817	    -10.60384668
      0.50000000	     -3.80446678	     -2.70069079	     -5.73711099	      1.14145103	      0.98524977	      0.61728073	     28.38535612	      7.39924338	     -2.58965050	     19.13270179	      0.00000000	      0.00000000	     -5.94506082	     -1.25195172	    -10.88549794	     -2.90738019	    -13.91934618	     53.90953559	      0.00000000	      0.00000000	    -20.63864206	    -10.71256187	    -14.83251580	      7.80209668	     -9.90275933
      0.50500000	     -3.44492363	     -2.94138689	     -5.86240356	      1.15676723	      0.98125406	      0.61751093	     28.46732807	      7.62548160	     -2.91838268	     21.34916564	      0.00000000	      0.00000000	     -6.13066441	     -2.16692142	    -10.07436806	     -3.57198936	    -14.26943358	     56.18987038	      0.00000000	      0.00000000	    -19.96281473	    -11.54087572	    -15.42419202	      8.00718879	     -9.12434849
      0.51000000	     -3.31955733	     -3.34855624	     -6.04081524	      1.17159638	      0.97719773	      0.61755362	     29.03146228	      8.05343107	     -3.09943072	     23.95093586	      0.00000000	      0.00000000	     -6.26290030	     -3.32717125	     -8.90282139	     -4.37131839	    -14.49708153	     58.57275246	      0.00000000	      0.00000000	    -19.12597810	    -12.59636008	    -15.84384592	      8.54818526	     -8.21837004
      0.51500000	     -3.31012051	     -3.69292877	     -6.20224992	      1.18585320	      0.97283291	      0.61783370	     30.07315533	      8.38131714	     -3.40117612	     27.17402628	      0.00000000	      0.00000000	     -6.50955805	     -4.26825387	     -7.40471898	     -5.07520889	    -14.50627796	     61.15154199	      0.00000000	      0.00000000	    -18.38344851	    -13.66626779	    -16.22301619	      8.93893952	     -7.23371947
      0.52000000	     -3.08861348	     -4.11276852	     -6.20989952	      1.19957338	      0.96875914	      0.61832527	     30.94343493	      8.74422214	     -3.81026586	     30.55724476	      0.00000000	      0.00000000	     -6.49730832	     -5.23103572	     -6.03164865	     -6.02003556	    -14.47358752	     63.75539437	      0.00000000	      0.00000000	    -17.60228811	    -14.68863928	    -16.88022657	      9.30204728	     -6.36891328
      0.52500000	     -2.82702975	     -4.45992434	     -6.36062617	      1.21372485	      0.96491337	      0.61862828	     31.67250625	      9.14377832	     -3.83983802	     33.93593117	      0.00000000	      0.00000000	     -6.11055020	     -6.17327871	     -4.73669287	     -6.78161941	    -14.48844858	     66.18367805	      0.00000000	      0.00000000	    -16.91675314	    -15.58756400	    -17.53197311	      9.57419708	     -5.56026223
      0.53000000	     -2.68733315	     -4.84392055	     -6.44491296	      1.22794012	      0.96095645	      0.61855443	     32.44377751	      9.60092644	     -3.66430441	     37.32965208	      0.00000000	      0.00000000	     -4.93063685	     -7.31683531	     -3.27713786	     -7.45161071	    -14.22343654	     68.51826994	      0.00000000	      0.00000000	    -16.22934413	    -16.68034071	    -18.02607816	      9.97731682	     -4.61755920
      0.53500000	     -2.23243501	     -5.19985552	     -6.45217042	      1.24200866	      0.95766975	      0.61807865	     32.72843587	      9.90880438	     -3.68714515	     40.47057342	      0.00000000	      0.00000000	     -3.88209477	     -8.50930227	     -2.07720200	     -7.98892725	    -13.80108015	     70.72487523	      0.00000000	      0.00000000	    -15.72040982	    -17.50843430	    -18.90316792	     10.33957971	     -3.87683255
      0.54000000	     -1.81289451	     -5.61637021	     -6.36203917	      1.25611633	      0.95446513	      0.61758399	     32.72174415	     10.34342018	     -3.58675570	     43.10793974	      0.00000000	      0.00000000	     -2.66011972	     -9.53130115	     -0.78912959	     -8.56268006	    -13.15117922	     72.91701931	      0.00000000	      0.00000000	    -14.89449023	    -18.31881078	    -19.73558939	     10.72797280	     -3.19040413
      0.54500000	     -1.51710785	     -6.06307930	     -6.48808209	      1.27050517	      0.95135310	      0.61696072	     32.57494419	     10.80889753	     -3.47472208	     45.38052964	      0.00000000	      0.00000000	     -1.46719593	    -10.03416478	      0.52742679	     -9.12441848	    -12.75108343	     74.88733883	      0.00000000	      0.00000000	    -14.30089680	    -19.13471065	    -20.39516312	     11.19349255	     -2.40065871
      0.55000000	     -1.26167029	     -6.45083139	     -6.34961810	      1.28417941	      0.94860379	      0.61590723	     32.20051326	     11.02681269	     -3.59598433	     47.10320940	      0.00000000	      0.00000000	     -0.10538281	    -10.24126616	      2.16985310	     -9.50314568	    -11.81202605	     76.95705354	      0.00000000	      0.00000000	    -13.74265482	    -19.81832154	    -21.14342507	     11.64913324	     -1.39719608
      0.55500000	     -1.44389362	     -6.55449045	     -6.81799406	      1.29820555	      0.94521673	      0.61577826	     32.14633412	     11.26713113	     -3.20338640	     48.63426257	      0.00000000	      0.00000000	      1.49365267	    -10.13725760	      4.08417354	     -9.67128927	    -11.52509474	     78.78744438	      0.00000000	      0.00000000	    -12.99706325	    -20.28217640	    -21.26472252	     11.70193948	     -0.20633544
      0.56000000	     -1.75281054	     -6.74755858	     -6.78779118	      1.31303738	      0.94303451	      0.61487979	     31.84744642	     11.26612482	     -3.28476188	     49.51393245	      0.00000000	      0.00000000	      2.98389581	     -9.12734605	      6.20862762	     -9.84518582	    -10.70614742	     80.31447572	      0.00000000	      0.00000000	    -12.38518160	    -20.80543392	    -21.13822174	     12.02206157	      0.61384341
      0.56500000	     -1.68145192	     -6.91388580	     -6.55212798	      1.32828993	      0.94211833	      0.61408341	     30.83398660	     11.07178316	     -3.84557453	     49.90755013	      0.00000000	      0.00000000	      4.24091115	     -8.98626140	      7.88189057	     -9.87068358	     -9.66653459	     81.51812787	      0.00000000	      0.00000000	    -12.03210696	    -21.07046703	    -21.35937497	     12.21272555	      1.32271079
      0.57000000	     -2.15075865	     -7.11085834	     -6.33971683	      1.34325011	      0.94032319	      0.61364270	     30.33565298	     11.13041050	     -3.96267173	     50.14618394	      0.00000000	      0.00000000	      5.92406858	     -7.95333644	     10.27042784	    -10.03902276	     -8.54367166	     82.84963110	      0.00000000	      0.00000000	    -11.41155809	    -21.31010420	    -20.90422882	     12.47690601	      1.83625361
      0.57500000	     -2.13366881	     -7.02850375	     -6.03360626	      1.35801602	      0.93955061	      0.61352065	     29.34208662	     10.83362070	     -4.28347300	     50.39743786	      0.00000000	      0.00000000	      7.09147446	     -8.14392048	     12.10074599	     -9.78430247	     -7.43754858	     83.81538312	      0.00000000	      0.00000000	    -11.18774639	    -21.26185899	    -21.03577242	     12.24393597	      2.40767520
      0.58000000	     -2.32259352	     -6.89123196	     -5.65435563	      1.37312447	      0.93887910	      0.61323108	     28.43183574	     10.51488589	     -4.52691705	     50.43290878	      0.00000000	      0.00000000	      8.29391170	     -8.23673714	     14.10666869	     -9.48297509	     -6.31286726	     84.53514354	      0.00000000	      0.00000000	    -11.16471571	    -20.86403828	    -20.75600435	     12.03103641	      2.92109863
      0.58500000	     -2.24148965	     -6.56704236	     -5.32481507	      1.38810518	      0.93877458	      0.61351874	     27.16911044	     10.08583779	     -4.56223835	     50.36872690	      0.00000000	      0.00000000	      9.52398819	     -8.24604605	     15.77751198	     -8.88535347	     -5.34759933	     85.17989972	      0.00000000	      0.00000000	    -10.39089013	    -20.88866694	    -20.79468395	     11.42934806	      3.29935037
      0.59000000	     -2.30919581	     -6.13417603	     -4.97473882	      1.40264905	      0.93834559	      0.61366670	     26.10330135	      9.59314189	     -4.45626017	     50.33169876	      0.00000000	      0.00000000	     10.91433749	     -8.20325941	     17.66517216	     -8.22581690	     -4.39594916	     85.73720447	      0.00000000	      0.00000000	     -9.95994414	    -20.57988544	    -20.62065897	     10.73211997	      3.55666001
      0.59500000	     -2.32325416	     -5.77382290	     -4.64959964	      1.41742535	      0.93844314	      0.61345122	     24.98893238	      9.01712074	     -4.36425917	     50.40582721	      0.00000000	      0.00000000	     12.40909877	     -6.67941699	     19.36535889	     -7.53939789	     -3.38507088	     86.12852649	      0.00000000	      0.00000000	     -9.16790763	    -19.46558534	    -20.52136707	     10.17391611	      3.72751707
      0.60000000	     -1.96976559	     -5.57907824	     -4.17740914	      1.43190449	      0.93929723	      0.61288726	     23.37896604	      8.54084694	     -4.74736891	     50.16845042	      0.00000000	      0.00000000	     13.11022709	     -6.64160199	     20.67835421	     -6.98703410	     -2.44395491	     86.29277508	      0.00000000	      0.00000000	     -9.05712558	    -19.19164960	    -20.87994620	      9.75411506	      4.13670321
      0.60500000	     -1.85330637	     -5.42340579	     -3.74984208	      1.44731699	      0.94056373	      0.61206608	     21.81952302	      8.14812620	     -4.90768469	     49.66501023	      0.00000000	      0.00000000	     14.21966121	     -5.64720121	     22.05358116	     -6.44420398	     -1.52270310	     86.27930163	      0.00000000	      0.00000000	     -8.25211971	    -18.57474975	    -20.84420107	      9.49935824	      4.27227895
      0.61000000	     -1.86236425	     -5.14403952	     -3.35337811	      1.46271297	      0.94190754	      0.61132626	     20.44761988	      7.62699114	     -5.23867054	     49.16634174	      0.00000000	      0.00000000	     14.54829870	     -5.51986667	     23.46381797	     -5.78828841	     -0.78846068	     85.96677171	      0.00000000	      0.00000000	     -8.23683796	    -18.35261211	    -20.60974474	      9.05196103	      4.67417135
      0.61500000	     -1.97146435	     -4.67840722	     -2.93525330	      1.47834744	      0.94362071	      0.61034146	     19.09216562	      6.90488215	     -5.69993665	     48.47257850	      0.00000000	      0.00000000	     14.98867394	     -5.47864180	     24.90835142	     -4.85457104	     -0.08597675	     85.45743454	      0.00000000	      0.00000000	     -7.82918921	    -18.21548079	    -20.26502240	      8.44585063	      4.87064805
      0.62000000	     -2.14218538	     -4.34696354	     -2.73971955	      1.49371986	      0.94547959	      0.60990371	     17.79481925	      6.54011930	     -5.48574252	     47.67498818	      0.00000000	      0.00000000	     14.96974348	     -5.35889158	     26.30675648	     -4.26825614	      0.31570923	     84.79308704	      0.00000000	      0.00000000	     -7.53140062	    -18.20796686	    -19.85184005	      7.95211663	      5.01288975
      0.62500000	     -2.40199522	     -3.96649334	     -2.51936655	      1.50897045	      0.94768910	      0.60945588	     16.54139586	      6.12441392	     -5.23594711	     46.74946431	      0.00000000	      0.00000000	     14.83812360	     -5.14823390	     27.80843157	     -3.63467902	      0.64604932	     84.00649470	      0.00000000	      0.00000000	     -7.30022379	    -18.13976341	    -19.39898184	      7.34433388	      5.24768184
      0.63000000	     -2.87171089	     -3.34780149	     -2.51029124	      1.52467362	      0.94966687	      0.60893297	     15.68784836	      5.29085846	     -5.17986774	     46.14268091	      0.00000000	      0.00000000	     14.84829914	     -4.31307888	     29.34669908	     -2.75544479	      0.78218896	     82.98062590	      0.00000000	      0.00000000	     -6.92836337	    -17.91619132	    -18.63114681	      6.43471263	      5.81441454
      0.63500000	     -3.02512713	     -3.01758645	     -2.25492540	      1.53998760	      0.95235680	      0.60830757	     14.32495239	      4.84257635	     -5.20584943	     45.14615333	      0.00000000	      0.00000000	     14.49623440	     -3.94998181	     30.50732912	     -2.15052098	      1.16152796	     81.79652123	      0.00000000	      0.00000000	     -6.95064684	    -17.74262871	    -18.27654002	      5.92205531	      6.20455568
      0.64000000	     -3.14603969	     -2.66101208	     -2.14872966	      1.55602712	      0.95576290	      0.60812244	     12.82889155	      4.38402096	     -5.18093713	     43.91841502	      0.00000000	      0.00000000	     13.74833268	     -3.45056223	     31.41010904	     -1.70300571	      1.21099001	     80.37282592	      0.00000000	      0.00000000	     -6.93904881	    -17.66105830	    -17.89991270	      5.27155656	      6.64823896
      0.64500000	     -3.15767807	     -2.45935732	     -1.97995307	      1.57172790	      0.95935694	      0.60771074	     11.20772221	      4.08559043	     -5.36132394	     42.58745296	      0.00000000	      0.00000000	     12.80940149	     -3.23440250	     32.22662039	     -1.37322630	      1.31882156	     78.96129938	      0.00000000	      0.00000000	     -6.42160168	    -17.68816410	    -17.70106230	      4.82002218	      7.18181600
      0.65000000	     -3.34302397	     -2.26618311	     -1.89548579	      1.58742796	      0.96301364	      0.60761103	      9.84614256	      3.88700693	     -5.07349606	     41.27748232	      0.00000000	      0.00000000	     11.65867379	     -3.00527231	     33.07782512	     -1.09603748	      1.43764876	     77.31553333	      0.00000000	      0.00000000	     -6.02270987	    -17.55549111	    -17.28984930	      4.34846615	      7.77798536
      0.65500000	     -3.62356985	     -2.03455722	     -1.66166932	      1.60363721	      0.96655577	      0.60655602	      8.49756662	      3.53684535	     -5.08529947	     39.85583126	      0.00000000	      0.00000000	     10.44767888	     -2.80554419	     33.92953874	     -0.63498085	      1.66785931	     75.59636537	      0.00000000	      0.00000000	     -5.71024945	    -17.54801906	    -16.73100885	      3.92191665	      8.22548659
      0.66000000	     -3.62048710	     -1.81030549	     -1.47975261	      1.61981243	      0.97077612	      0.60598333	      6.80624907	      3.27727403	     -4.99673651	     38.28499510	      0.00000000	      0.00000000	      8.69634975	     -2.39789814	     34.35111726	     -0.28117480	      1.74063994	     73.57223426	      0.00000000	      0.00000000	     -5.67047777	    -17.75402508	    -16.49555308	      3.46033780	      8.62735952
      0.66500000	     -3.78115414	     -1.40103654	     -1.42183611	      1.63693913	      0.97490983	      0.60546968	      5.25797274	      2.74027026	     -5.02534382	     36.69773132	      0.00000000	      0.00000000	      6.95543625	     -2.20074433	     34.74967768	      0.16301912	      1.57484286	     71.40137296	      0.00000000	      0.00000000	     -5.58012361	    -17.92008921	    -15.94190103	      2.80185389	      9.09669859
      0.67000000	     -3.68034455	     -1.01981463	     -1.32109778	      1.65350836	      0.97935996	      0.60505258	      3.39749477	      2.29916648	     -4.91270319	     34.92062600	      0.00000000	      0.00000000	      5.11063775	     -1.94196185	     34.83337197	      0.57746411	      1.44632334	     69.12525923	      0.00000000	      0.00000000	     -5.52952114	    -18.15465252	    -15.80763308	      2.04856984	      9.55025205
      0.67500000	     -3.60423692	     -0.65510854	     -1.13508624	      1.67023586	      0.98378222	      0.60451905	      1.63477136	      1.83855938	     -5.04086789	     33.29480305	      0.00000000	      0.00000000	      3.13729816	     -1.80116946	     34.83381500	      1.09905311	      1.47054347	     66.73649396	      0.00000000	      0.00000000	     -5.46335106	    -18.38772625	    -15.62265644	      1.38520363	     10.01080011
      0.68000000	     -3.61059162	     -0.26352445	     -0.94128048	      1.68705139	      0.98831437	      0.60373667	     -0.02710138	      1.32795605	     -5.24978814	     31.58364704	      0.00000000	      0.00000000	      0.91448534	     -1.49084383	     34.84739919	      1.62031314	      1.52721504	     64.21336762	      0.00000000	      0.00000000	     -5.39096606	    -18.41810482	    -15.31564936	      0.75738785	     10.33999637
      0.68500000	     -3.41044339	      0.21628653	     -0.76413402	      1.70410106	      0.99326173	      0.60284836	     -1.95767677	      0.69522680	     -5.55706509	     29.72900708	      0.00000000	      0.00000000	     -1.59065051	     -0.93981099	     34.45631475	      2.23026234	      1.42526683	     61.40762838	      0.00000000	      0.00000000	     -5.41878397	    -18.51522688	    -15.24507754	     -0.02072025	     10.63801695
      0.69000000	     -3.34204023	      0.68990132	     -0.73691879	      1.72148626	      0.99791920	      0.60228285	     -3.76836411	      0.13692446	     -5.72826072	     27.83608041	      0.00000000	      0.00000000	     -4.02290926	     -0.59760055	     34.10861212	      2.73766682	      1.29058171	     58.54025668	      0.00000000	      0.00000000	     -5.59558364	    -18.49486657	    -14.96661409	     -0.79086135	     10.96084541
      0.69500000	     -3.41378424	      1.13047206	     -0.58042389	      1.73832116	      1.00218002	      0.60168636	     -5.25764204	     -0.44045574	     -6.22881020	     26.16750960	      0.00000000	      0.00000000	     -6.71133934	      0.08734584	     33.93056218	      3.21821937	      1.25000494	     55.59882360	      0.00000000	      0.00000000	     -5.79802474	    -18.23425920	    -14.59925070	     -1.52039672	     11.27004273
      0.70000000	     -3.38644142	      1.70781332	     -0.44024177	      1.75561436	      1.00641479	      0.60107394	     -6.96105675	     -1.12948572	     -6.65102937	     24.34309515	      0.00000000	      0.00000000	     -9.31050888	      0.51532463	     33.49718046	      3.87618454	      1.16883247	     52.51720797	      0.00000000	      0.00000000	     -6.03731370	    -18.00603832	    -14.27867731	     -2.44875792	     11.52920414
      0.70500000	     -3.48579657	      2.14916589	     -0.33720860	      1.77302671	      1.01029126	      0.60049785	     -8.48736055	     -1.65151279	     -6.97588493	     22.62048306	      0.00000000	      0.00000000	    -11.70336598	      1.30752614	     33.16859293	      4.29318715	      0.97258461	     49.40021069	      0.00000000	      0.00000000	     -6.36237728	    -17.64800344	    -13.79324011	     -3.22341214	     11.61377979
      0.71000000	     -3.49185599	      2.66234756	     -0.27843452	      1.79065772	      1.01408664	      0.60019024	    -10.07933045	     -2.25374455	     -7.38086162	     20.96062335	      0.00000000	      0.00000000	    -14.26281294	      1.83310480	     32.67443663	      4.77217369	      0.67322206	     46.18733836	      0.00000000	      0.00000000	     -6.93044887	    -17.38374723	    -13.35930835	     -4.07590989	     11.90941917
      0.71500000	     -3.55545640	      3.05784370	     -0.21168591	      1.80795612	      1.01758726	      0.60008970	    -11.52829244	     -2.65162263	     -7.70489352	     19.38332047	      0.00000000	      0.00000000	    -16.50847999	      2.27778935	     32.26473143	      5.02055566	      0.43740373	     42.99212289	      0.00000000	      0.00000000	     -7.46481133	    -16.49859052	    -12.95817535	     -4.84853928	     12.18312635
      0.72000000	     -3.66787837	      3.38923166	     -0.06075990	      1.82554629	      1.02086652	      0.59964549	    -12.82861435	     -2.98993838	     -8.14346546	     18.06600707	      0.00000000	      0.00000000	    -18.70925563	      2.57198412	     31.79778914	      5.39144873	      0.39303009	     39.79276163	      0.00000000	      0.00000000	     -7.74138068	    -15.97933843	    -12.44574555	     -5.44584460	     12.12508426
      0.72500000	     -3.60006071	      3.80981301	      0.03352766	      1.84294844	      1.02422934	      0.59911459	    -14.28436701	     -3.44535678	     -8.64484130	     16.80936564	      0.00000000	      0.00000000	    -20.53879010	      2.87671430	     31.15513219	      5.81973702	      0.25625674	     36.54311007	      0.00000000	      0.00000000	     -8.38076530	    -15.15582137	    -12.17137604	     -6.20458863	     12.28647651
      0.73000000	     -3.73636542	      3.88691007	      0.16414545	      1.86037274	      1.02686200	      0.59883103	    -15.37269512	     -3.50831398	     -9.15120923	     15.77576169	      0.00000000	      0.00000000	    -22.29828675	      3.13744597	     30.71523635	      5.89074435	      0.21915321	     33.38878702	      0.00000000	      0.00000000	     -8.67952261	    -14.34741790	    -11.62580821	     -6.54489149	     12.35146741
      0.73500000	     -3.80236419	      4.11394054	      0.27534328	      1.87776576	      1.02966148	      0.59858536	    -16.43207565	     -3.70267746	     -9.50173776	     14.95782055	      0.00000000	      0.00000000	    -23.84919794	      3.16097149	     30.15205664	      6.08094760	      0.11068770	     30.16597165	      0.00000000	      0.00000000	     -9.10243720	    -13.22592706	    -11.22122050	     -7.13483608	     12.41575323
      0.74000000	     -3.94423649	      4.22124800	      0.47799523	      1.89530360	      1.03205697	      0.59824236	    -17.39986686	     -3.70504769	     -9.96502438	     14.15298105	      0.00000000	      0.00000000	    -25.33483735	      2.89423072	     29.75581751	      6.13418302	     -0.05435936	     27.20281324	      0.00000000	      0.00000000	     -9.42543945	    -11.91654433	    -10.71491958	     -7.49048742	     12.27389760
      0.74500000	     -4.08517943	      4.15009211	      0.68886753	      1.91234499	      1.03407148	      0.59762823	    -18.25069142	     -3.48883934	    -10.19925816	     13.53436445	      0.00000000	      0.00000000	    -26.72100395	      2.29073395	     29.43356001	      6.06996725	     -0.02805529	     24.42425559	      0.00000000	      0.00000000	     -9.84048631	    -10.55269571	    -10.28143636	     -7.59468586	     12.21638210
      0.75000000	     -4.09140565	      4.13463841	      0.90841136	      1.92980612	      1.03608536	      0.59719080	    -19.14803434	     -3.42397546	    -10.96581829	     13.07389125	      0.00000000	      0.00000000	    -28.43731964	      2.27837038	     28.93297401	      6.02476974	     -0.09790982	     21.62039844	      0.00000000	      0.00000000	     -9.99883384	     -8.86970068	     -9.91568972	     -7.85933408	     12.06220239
      0.75500000	     -4.34016840	      4.06561426	      1.03295379	      1.94715659	      1.03743146	      0.59691366	    -19.58484957	     -3.30082178	    -11.44005112	     12.98496907	      0.00000000	      0.00000000	    -30.10002782	      1.53818211	     28.73462144	      5.90206509	     -0.45112711	     19.04618835	      0.00000000	      0.00000000	     -9.93270646	     -7.18542558	     -9.27284497	     -7.98700751	     11.96992825
      0.76000000	     -4.37680256	      3.91584808	      1.28221075	      1.96410920	      1.03879052	      0.59646464	    -20.17526436	     -3.07105589	    -11.90307318	     13.06757435	      0.00000000	      0.00000000	    -31.53348370	      1.05997067	     28.43520226	      5.74319740	     -0.61555563	     16.73745292	      0.00000000	      0.00000000	     -9.96110753	     -5.39742074	     -9.01243556	     -8.09670479	     11.70583687
      0.76500000	     -4.67594974	      3.76894644	      1.55239250	      1.98109054	      1.03944123	      0.59580318	    -20.41857182	     -2.85366828	    -12.18688959	     13.34169085	      0.00000000	      0.00000000	    -32.33212292	      0.33708276	     28.37587753	      5.63411338	     -0.87357695	     14.48059366	      0.00000000	      0.00000000	    -10.03221207	     -3.66824133	     -8.38663643	     -8.10534128	     11.36233034
      0.77000000	     -4.87840323	      3.58500800	      1.66739197	      1.99794207	      1.03981925	      0.59545248	    -20.46697537	     -2.67499324	    -12.45452781	     14.24071803	      0.00000000	      0.00000000	    -32.36523260	     -0.56467955	     28.24521819	      5.44708871	     -1.16910480	     12.43479270	      0.00000000	      0.00000000	     -9.82528201	     -2.22332307	     -7.89823094	     -8.11601965	     11.39676772
      0.77500000	     -4.98246703	      3.47380090	      1.86572822	      2.01466371	      1.04021543	      0.59507800	    -20.69792276	     -2.54021478	    -12.54454616	     15.06162127	      0.00000000	      0.00000000	    -32.13069819	     -0.99785112	     28.07305647	      5.31560261	     -1.60233910	     10.53069899	      0.00000000	      0.00000000	     -9.73358419	     -0.48622528	     -7.57802930	     -8.21242034	     10.98256844
      0.78000000	     -5.19782246	      3.22132128	      2.07219087	      2.03095273	      1.04014950	      0.59426281	    -20.56812715	     -2.32716917	    -12.37043266	     16.25209883	      0.00000000	      0.00000000	    -31.78084735	     -1.25532340	     28.10536123	      5.17438106	     -1.54792442	      8.95382693	      0.00000000	      0.00000000	     -9.31776823	      0.20647669	     -7.19756177	     -8.07916792	     10.78590673
      0.78500000	     -5.27733133	      3.02783559	      2.30401985	      2.04763506	      1.04001127	      0.59344634	    -20.57722449	     -2.18252137	    -12.61394486	     17.57114215	      0.00000000	      0.00000000	    -31.10478800	     -1.63641700	     27.86800011	      5.07766476	     -1.77032280	      7.20035631	      0.00000000	      0.00000000	     -9.49926455	      1.69977813	     -6.87908102	     -8.00920670	     10.49525418
      0.79000000	     -5.37834453	      2.89896894	      2.49630126	      2.06423618	      1.03958356	      0.59276724	    -20.54877838	     -2.07948238	    -12.54674100	     18.85680659	      0.00000000	      0.00000000	    -30.18360014	     -1.88892410	     27.82510480	      4.97252141	     -2.47678169	      5.98347510	      0.00000000	      0.00000000	     -9.01786644	      3.41996860	     -6.58597622	     -8.03584630	     10.22752601
      0.79500000	     -5.63997224	      2.59070213	      2.73667721	      2.08035042	      1.03855409	      0.59189983	    -20.19429933	     -1.74467687	    -12.10763500	     20.35891267	      0.00000000	      0.00000000	    -29.66756955	     -2.38572512	     28.04823560	      4.75543700	     -2.74100782	      4.92381821	      0.00000000	      0.00000000	     -8.81367997	      4.53859137	     -6.12879787	     -7.81640526	      9.79023382
      0.80000000	     -5.53739240	      2.31598177	      2.96064414	      2.09660639	      1.03798070	      0.59060832	    -20.13660553	     -1.56724922	    -12.22834631	     22.01935390	      0.00000000	      0.00000000	    -29.25469264	     -2.77233358	     27.86846483	      4.62195831	     -2.87586437	      4.09565104	      0.00000000	      0.00000000	     -8.55033413	      5.38517717	     -6.17944285	     -7.58147996	      9.63577958
      0.80500000	     -5.58893936	      2.15645601	      3.00891387	      2.11266515	      1.03690283	      0.58999816	    -19.85634690	     -1.46619039	    -11.51322693	     23.67123288	      0.00000000	      0.00000000	    -28.61063852	     -2.91477369	     27.88018191	      4.50625160	     -3.45888875	      3.38191657	      0.00000000	      0.00000000	     -8.32670860	      5.87869935	     -6.00921985	     -7.51907100	      9.35082349
      0.81000000	     -5.62747219	      1.76953814	      3.30079889	      2.12884294	      1.03571671	      0.58869062	    -19.50774727	     -1.23599865	    -11.81753698	     25.39490186	      0.00000000	      0.00000000	    -28.31943262	     -2.69399802	     27.92653588	      4.31984504	     -3.56402389	      2.84726070	      0.00000000	      0.00000000	     -8.17258590	      6.36536950	     -5.85134602	     -7.13103443	      9.16771250
      0.81500000	     -5.67274146	      1.58191588	      3.37083813	      2.14474775	      1.03416116	      0.58752403	    -19.02299810	     -1.19383512	    -11.51077465	     27.34682035	      0.00000000	      0.00000000	    -27.64953106	     -2.85241490	     28.10385838	      4.24501892	     -4.24048930	      2.72998777	      0.00000000	      0.00000000	     -7.95162826	      6.52183878	     -5.69804217	     -6.93238469	      8.74932054
      0.82000000	     -5.46165106	      1.29544978	      3.57759271	      2.16076546	      1.03298381	      0.58660258	    -18.85761404	     -1.00781691	    -11.50156829	     29.02089334	      0.00000000	      0.00000000	    -27.71216761	     -2.69454198	     27.94676766	      4.04934796	     -4.32362895	      2.57791325	      0.00000000	      0.00000000	     -7.80298838	      6.63300357	     -5.91510936	     -6.66377665	      8.67951058
      0.82500000	     -5.54090406	      1.05287406	      3.76007699	      2.17655083	      1.03077587	      0.58532197	    -18.16677148	     -0.95539659	    -11.73575402	     31.19134716	      0.00000000	      0.00000000	    -26.88812998	     -2.83954235	     28.29561121	      3.93440419	     -4.92625513	      2.95438964	      0.00000000	      0.00000000	     -7.29316966	      6.93333987	     -5.73238460	     -6.38360156	      8.13634477
      0.83000000	     -5.25817284	      0.75802579	      3.99693717	      2.19226384	      1.02919229	      0.58408284	    -17.99674331	     -0.71530389	    -11.61773607	     32.79594095	      0.00000000	      0.00000000	    -27.01689347	     -2.72204559	     28.13683833	      3.78822314	     -5.01360934	      3.17468899	      0.00000000	      0.00000000	     -7.22400094	      6.91961055	     -6.10573671	     -6.15145285	      8.07341888
      0.83500000	     -5.30809936	      0.48753836	      4.14621527	      2.20795425	      1.02659478	      0.58277776	    -17.27023514	     -0.71091288	    -11.85795462	     34.96247324	      0.00000000	      0.00000000	    -25.96711852	     -2.66142864	     28.44583783	      3.65737726	     -5.09522806	      3.87440094	      0.00000000	      0.00000000	     -6.38688413	      6.73890957	     -5.89255385	     -5.74858267	      7.56738377
      0.84000000	     -5.04185408	      0.27701195	      4.29459607	      2.22358443	      1.02456461	      0.58167608	    -16.96923937	     -0.59152586	    -11.69109593	     36.63158171	      0.00000000	      0.00000000	    -26.01902120	     -2.55121337	     28.26950090	      3.51983971	     -5.03974503	      4.35287828	      0.00000000	      0.00000000	     -6.39591998	      6.72586320	     -6.26170134	     -5.56941313	      7.47328608
      0.84500000	     -4.99527173	      0.14722999	      4.35068634	      2.23918113	      1.02173869	      0.58074613	    -16.30129332	     -0.69405509	    -11.70631116	     38.75226527	      0.00000000	      0.00000000	    -24.74869226	     -2.45937919	     28.54908757	      3.39929368	     -5.10070875	      5.49660468	      0.00000000	      0.00000000	     -5.40285930	      6.43082528	     -6.22132207	     -5.42686368	      7.13619343
      0.85000000	     -4.82170745	     -0.00370144	      4.46184782	      2.25474050	      1.01895587	      0.57963619	    -15.78559496	     -0.72678789	    -11.71096512	     40.63961558	      0.00000000	      0.00000000	    -23.97096062	     -2.32818463	     28.52675395	      3.30980117	     -5.34730758	      6.35149598	      0.00000000	      0.00000000	     -4.81631408	      6.42311937	     -6.41182966	     -5.22872205	      6.78970312
      0.85500000	     -4.41434452	     -0.17536511	      4.56032590	      2.27017877	      1.01644714	      0.57869706	    -15.52060668	     -0.71113955	    -11.67705547	     42.31026693	      0.00000000	      0.00000000	    -23.96352662	     -2.23503466	     28.21085523	      3.12044255	     -5.05645764	      7.15244213	      0.00000000	      0.00000000	     -4.78253483	      6.45908647	     -6.88924153	     -5.08684250	      6.70084140
      0.86000000	     -4.25780788	     -0.18494423	      4.71282943	      2.28575500	      1.01305538	      0.57745843	    -14.91605999	     -1.04170843	    -12.11890856	     44.38274441	      0.00000000	      0.00000000	    -22.64979819	     -2.23827763	     28.25524762	      3.17749124	     -5.26911887	      8.43362157	      0.00000000	      0.00000000	     -4.00614434	      5.93077596	     -7.05554919	     -5.04166139	      6.16030580
      0.86500000	     -3.83543287	     -0.25679002	      4.73029317	      2.30116292	      1.01041508	      0.57671869	    -14.57020620	     -1.14161538	    -11.95695330	     46.03117428	      0.00000000	      0.00000000	    -22.63724722	     -2.11707981	     27.86777588	      3.02105563	     -4.81623584	      9.47388759	      0.00000000	      0.00000000	     -4.21616368	      5.92427429	     -7.60783930	     -4.98800687	      6.09179017
      0.87000000	     -3.67112586	     -0.00902712	      4.85227675	      2.31654931	      1.00686292	      0.57568224	    -13.91381700	     -1.77680000	    -12.25017481	     48.26026582	      0.00000000	      0.00000000	    -20.44865071	     -1.25979036	     27.73353579	      3.35183504	     -4.60082416	     10.67977862	      0.00000000	      0.00000000	     -5.05832085	      4.53745290	     -7.82361836	     -5.26469837	      5.46891641
      0.87500000	     -3.26550172	      0.20075546	      4.82015224	      2.33195997	      1.00369703	      0.57512814	    -13.48214361	     -2.25875292	    -12.39328218	     50.13262478	      0.00000000	      0.00000000	    -19.67441767	     -1.60864123	     27.31920650	      3.46352303	     -4.72125750	     11.75462716	      0.00000000	      0.00000000	     -6.27396613	      3.94251495	     -8.35019525	     -5.56156373	      5.14112027
      0.88000000	     -3.01882392	      0.47009890	      4.78004062	      2.34718171	      0.99997875	      0.57420113	    -12.80242109	     -2.91152096	    -12.45099891	     52.17704063	      0.00000000	      0.00000000	    -18.76447995	     -1.76648208	     26.86133443	      3.88362100	     -4.27734959	     12.46517598	      0.00000000	      0.00000000	     -8.30954878	      1.48877662	     -8.69934289	     -5.83568257	      4.79778503
      0.88500000	     -2.39891272	      0.84185456	      4.66820667	      2.36223995	      0.99672092	      0.57364054	    -12.47179657	     -3.67511012	    -12.51721531	     54.21865179	      0.00000000	      0.00000000	    -17.81763424	     -1.85125422	     26.17001033	      4.26505784	     -4.17327461	     13.50059729	      0.00000000	      0.00000000	    -10.63811723	     -0.54759432	     -9.53272059	     -6.25742882	      4.41576952
      0.89000000	     -2.16718805	      1.05830603	      4.80270048	      2.37694552	      0.99271299	      0.57264337	    -11.64130739	     -4.33754920	    -12.91877232	     56.37632669	      0.00000000	      0.00000000	    -16.99304034	     -2.00652039	     26.04114569	      4.72804877	     -3.63187373	     14.77959456	      0.00000000	      0.00000000	    -12.44759398	     -3.48332671	     -9.94288007	     -6.48564412	      3.78389090
      0.89500000	     -1.95047192	      1.47030078	      4.91988268	      2.39116137	      0.98875337	      0.57211122	    -10.66294921	     -5.09350018	    -13.10443370	     58.61323084	      0.00000000	      0.00000000	    -16.14785332	     -2.54753977	     26.04887405	      5.24088837	     -3.58426781	     16.28741499	      0.00000000	      0.00000000	    -13.39689629	     -4.68916811	    -10.47504128	     -6.95537443	      2.95719704
      0.90000000	     -1.55649979	      1.92675003	      4.95203589	      2.40505879	      0.98508384	      0.57146834	     -9.85207652	     -5.91739714	    -13.17353703	     60.73946548	      0.00000000	      0.00000000	    -15.28811734	     -2.95386037	     26.15364062	      5.85830007	     -3.31911644	     18.30505610	      0.00000000	      0.00000000	    -14.79294335	     -7.55203627	    -11.22148949	     -7.50073927	      2.44721937
      0.90500000	     -1.27551009	      2.45926326	      5.09123521	      2.41830652	      0.98136690	      0.57055894	     -8.73579810	     -6.90069429	    -13.30799586	     63.10977603	      0.00000000	      0.00000000	    -14.58040498	     -3.40343162	     26.70971948	      6.50343202	     -3.28907318	     21.16480733	      0.00000000	      0.00000000	    -14.36027855	     -8.60470200	    -11.98775601	     -8.02258718	      1.53232197
      0.91000000	     -1.16086826	      2.84414736	      5.24096279	      2.43149590	      0.97747393	      0.56969079	     -7.33540466	     -7.69716770	    -13.39995152	     65.44577671	      0.00000000	      0.00000000	    -13.90033017	     -4.07226070	     27.67020783	      7.02047946	     -3.20790024	     24.68054675	      0.00000000	      0.00000000	    -13.21239832	    -10.11170527	    -12.52233834	     -8.45674983	      0.66263267
      0.91500000	     -0.97089352	      3.10362638	      5.47430285	      2.44449916	      0.97362314	      0.56859548	     -5.99034542	     -8.12692845	    -13.18520882	     67.58084291	      0.00000000	      0.00000000	    -13.22762622	     -5.00872906	     28.63122527	      7.49196495	     -2.70176859	     28.50734491	      0.00000000	      0.00000000	    -11.41043002	    -11.87237408	    -13.17025098	     -8.66534568	     -0.21465284
      0.92000000	     -0.74502812	      3.27781877	      5.72946535	      2.45712255	      0.97006337	      0.56756790	     -4.60978911	     -8.54166957	    -13.07876946	     69.70533368	      0.00000000	      0.00000000	    -12.50116756	     -5.76500293	     29.54157835	      7.79628558	     -2.41361118	     32.30172743	      0.00000000	      0.00000000	     -9.70543788	    -13.40433831	    -13.87784903	     -8.73089825	     -1.12182948
      0.92500000	     -0.35726024	      3.52342999	      5.82394366	      2.46984761	      0.96693882	      0.56660311	     -3.31782923	     -8.94775531	    -12.66372654	     71.72719832	      0.00000000	      0.00000000	    -11.93739063	     -6.44376896	     30.02750405	      8.16885413	     -2.10531158	     35.63504402	      0.00000000	      0.00000000	     -8.27748072	    -14.41105511	    -14.71291177	     -8.82372166	     -1.77688038
      0.93000000	     -0.09986822	      3.91494991	      5.70571076	      2.48262802	      0.96365770	      0.56642257	     -1.80897949	     -9.45395707	    -11.99846042	     73.72257222	      0.00000000	      0.00000000	    -11.21596142	     -7.22825598	     30.42438350	      8.58320252	     -2.04887539	     38.60036942	      0.00000000	      0.00000000	     -6.87444026	    -15.13065195	    -15.42633238	     -9.13952651	     -2.40448501
      0.93500000	      0.48885173	      4.26518666	      5.76771162	      2.49555898	      0.96142472	      0.56587986	     -0.79698803	     -9.89907569	    -11.60494301	     75.40913833	      0.00000000	      0.00000000	    -10.46700569	     -7.94390753	     30.10947326	      9.08166911	     -1.63260552	     41.01960516	      0.00000000	      0.00000000	     -5.39954297	    -15.67609731	    -16.44171297	     -9.34187576	     -2.99618509
      0.94000000	      1.01130816	      4.70072027	      5.78643689	      2.50882902	      0.95964982	      0.56562656	      0.29310061	    -10.32046515	    -11.03814458	     76.87961193	      0.00000000	      0.00000000	     -9.96233639	     -8.46878744	     29.55858410	      9.62495249	     -1.27654319	     42.93121097	      0.00000000	      0.00000000	     -3.89407480	    -15.98594567	    -17.42667991	     -9.65372781	     -3.73089726
      0.94500000	      1.14232862	      5.15339417	      5.82688355	      2.52226039	      0.95829416	      0.56571493	      1.81494481	    -10.71453211	    -10.35568637	     78.23260464	      0.00000000	      0.00000000	     -9.40568995	     -8.99479321	     29.09800834	     10.12744331	     -1.04912748	     44.17649606	      0.00000000	      0.00000000	     -2.51976027	    -16.04347685	    -17.82167062	    -10.10540948	     -4.53121683
      0.95000000	      0.76580043	      5.60180561	      5.83134597	      2.53632802	      0.95725518	      0.56604676	      3.90267693	    -11.09598335	     -9.61561763	     79.37843754	      0.00000000	      0.00000000	     -8.72049257	     -9.54420322	     28.78236640	     10.58047336	     -0.97473991	     44.75250999	      0.00000000	      0.00000000	     -1.23969378	    -15.50817062	    -17.62810828	    -10.72674372	     -5.05476122
      0.95500000	      0.71733381	      5.72735142	      5.58063692	      2.55018139	      0.95688600	      0.56590981	      5.69387519	    -11.06627868	     -8.60990538	     80.23792769	      0.00000000	      0.00000000	     -8.22568972	     -9.80574063	     27.98288205	     10.58373108	     -1.25912343	     45.06076706	      0.00000000	      0.00000000	     -0.03113622	    -15.64646572	    -17.63143758	    -10.76255547	     -5.55280346
      0.96000000	      0.67024019	      5.68607339	      5.25012066	      2.56390019	      0.95685891	      0.56557351	      7.48436842	    -10.97268684	     -7.71658412	     80.80325260	      0.00000000	      0.00000000	     -8.10390798	     -9.82262675	     27.19612292	     10.33474527	     -1.63243251	     45.34561662	      0.00000000	      0.00000000	      1.05960989	    -15.49400131	    -17.59996632	    -10.60339075	     -5.88049820
      0.96500000	      0.75096216	      5.61840084	      5.00489808	      2.57821539	      0.95724888	      0.56507896	      8.96589297	    -10.72797763	     -6.94298276	     81.30029900	      0.00000000	      0.00000000	     -7.47110246	    -10.08238968	     26.02148924	     10.12523362	     -1.89462736	     45.35594397	      0.00000000	      0.00000000	      2.12308035	    -15.28570352	    -17.65961822	    -10.36863262	     -6.35595996
      0.97000000	      1.05088926	      5.26134675	      4.82563926	      2.59250528	      0.95818812	      0.56449127	     10.04811180	    -10.16393705	     -6.43654080	     81.31155364	      0.00000000	      0.00000000	     -7.08086320	    -10.23199470	     24.63817591	      9.61014486	     -1.79537827	     45.49792303	      0.00000000	      0.00000000	      4.13816129	    -13.95067511	    -17.90549782	     -9.77337950	     -6.66625685
      0.97500000	      1.28039379	      5.02725253	      4.49737285	      2.60656865	      0.95917096	      0.56417508	     11.32258548	     -9.64402869	     -5.67515725	     81.37827630	      0.00000000	      0.00000000	     -6.64004494	    -10.43318484	     23.22640712	      9.16272637	     -2.19439952	     45.28011250	      0.00000000	      0.00000000	      4.98545642	    -13.97673662	    -18.09586790	     -9.34389305	     -7.13470886
      0.98000000	      1.69699529	      4.77987550	      4.19111360	      2.62031618	      0.96073070	      0.56374377	     12.36920171	     -9.17300699	     -5.11671107	     81.28668751	      0.00000000	      0.00000000	     -6.17645960	    -10.63156826	     21.54863588	      8.69995262	     -2.48549257	     44.94439428	      0.00000000	      0.00000000	      6.06436312	    -13.68624094	    -18.55919105	     -8.85712943	     -7.72325056
      0.98500000	      2.13133672	      4.34808015	      3.86083070	      2.63445539	      0.96252872	      0.56319794	     13.26294185	     -8.51145739	     -4.72431343	     80.95547749	      0.00000000	      0.00000000	     -5.88941180	    -10.69729446	     19.84079844	      8.08811783	     -2.55553701	     44.68516872	      0.00000000	      0.00000000	      7.55740103	    -12.55182251	    -18.89459257	     -8.14732418	     -7.75565017
      0.99000000	      2.44700379	      4.15117298	      3.54080142	      2.64836442	      0.96435482	      0.56324414	     14.30334845	     -7.97053682	     -4.15660538	     80.66087909	      0.00000000	      0.00000000	     -5.36063092	    -11.02832735	     18.18736305	      7.65607516	     -2.99037768	     44.16485974	      0.00000000	      0.00000000	      8.14183201	    -12.37897465	    -19.25237075	     -7.80093429	     -8.43711474
      0.99500000	      2.48158718	      4.04879292	      3.02851784	      2.66233004	      0.96565648	      0.56356327	     15.68678778	     -7.44581737	     -3.38817659	     80.26607949	      0.00000000	      0.00000000	     -4.87374531	    -11.69409228	     16.88162727	      7.28564923	     -3.35912139	     43.74263588	      0.00000000	      0.00000000	      9.37593449	    -10.92058314	    -19.14129836	     -7.61606841	     -8.57452502
      1.00000000	      2.24000679	      3.96356186	      2.33599351	      2.67590980	      0.96719408	      0.56419675	     17.49254164	     -7.02147714	     -2.52359923	     79.84258501	      0.00000000	      0.00000000	     -4.63384723	    -11.70187670	     15.76474508	      6.94043479	     -4.15878054	     42.93671010	      0.00000000	      0.00000000	      9.68549439	    -10.70108534	    -18.73508308	     -7.49357090	     -8.95037971
      1.00500000	      2.06795045	      3.68986905	      2.02693189	      2.69003987	      0.96946919	      0.56414769	     18.84334464	     -6.55626928	     -2.33108886	     78.95758745	      0.00000000	      0.00000000	     -4.43304558	    -11.74127435	     14.45459481	      6.59376296	     -4.29107848	     41.96521077	      0.00000000	      0.00000000	      9.76187993	    -10.54150295	    -18.27955427	     -7.08488271	     -9.18152919
      1.01000000	      1.89051556	      3.39693747	      1.61043977	      2.70420724	      0.97193173	      0.56443746	     20.12521848	     -5.82770522	     -1.86804948	     77.91429004	      0.00000000	      0.00000000	     -4.13433023	    -12.03834443	     13.23056393	      6.17423453	     -4.72393966	     41.10479361	      0.00000000	      0.00000000	      9.80438702	    -10.26697328	    -17.93165804	     -6.65224729	     -9.57993080
      1.01500000	      1.62878708	      3.18472561	      1.23403022	      2.71835739	      0.97460391	      0.56474541	     21.40938596	     -5.26347048	     -1.62913224	     76.61288802	      0.00000000	      0.00000000	     -4.08672569	    -12.44526264	     12.02012823	      5.78762528	     -5.21757555	     40.09036001	      0.00000000	      0.00000000	      9.61932812	     -9.54681540	    -17.38913873	     -6.28716139	     -9.88862633
      1.02000000	      1.50020999	      3.04059701	      0.74034981	      2.73290221	      0.97798586	      0.56511369	     22.36536021	     -4.80550483	     -1.38298811	     75.08455214	      0.00000000	      0.00000000	     -3.86229337	    -12.87961378	     10.45977863	      5.52556378	     -5.73304010	     38.75655924	      0.00000000	      0.00000000	      9.47401528	     -8.86980673	    -16.92860552	     -6.03564730	    -10.16594633
      1.02500000	      1.24849708	      2.80386476	      0.43348831	      2.74737692	      0.98094827	      0.56519486	     23.42562607	     -4.22881990	     -1.28310375	     73.46495389	      0.00000000	      0.00000000	     -3.75371805	    -13.09625390	      9.05751757	      5.30940335	     -5.85134751	     37.32454172	      0.00000000	      0.00000000	      9.32059691	     -8.59936709	    -16.40119891	     -5.58724116	    -10.38714336
      1.03000000	      1.07700104	      2.60140772	     -0.07479655	      2.76221791	      0.98481988	      0.56566362	     24.17592359	     -3.62323622	     -1.06535157	     71.56417057	      0.00000000	      0.00000000	     -3.33450067	    -13.66977401	      7.54987443	      5.00599849	     -6.34586558	     35.86637850	      0.00000000	      0.00000000	      8.46973795	     -7.86302166	    -15.88499844	     -5.27901040	    -10.59812421
      1.03500000	      1.03654130	      2.45107765	     -0.33262087	      2.77692914	      0.98849442	      0.56570448	     24.70293164	     -3.27209080	     -1.20567926	     69.53784088	      0.00000000	      0.00000000	     -3.13658817	    -14.09365690	      5.90448998	      4.89878346	     -6.12806465	     34.36622534	      0.00000000	      0.00000000	      7.49887495	     -7.11178901	    -15.58187890	     -4.92688976	    -10.83542966
      1.04000000	      0.91528671	      2.29438708	     -0.69950660	      2.79186794	      0.99256818	      0.56573750	     25.18073246	     -2.76312851	     -1.13771415	     67.28586334	      0.00000000	      0.00000000	     -2.94227253	    -14.41664290	      4.39355301	      4.74693026	     -6.42493236	     32.80547623	      0.00000000	      0.00000000	      6.43210817	     -6.64331107	    -15.14504230	     -4.58207035	    -11.07550509
      1.04500000	      0.96477236	      2.19944652	     -1.09473915	      2.80668037	      0.99693043	      0.56582758	     25.35617950	     -2.35079880	     -1.13600494	     64.77103053	      0.00000000	      0.00000000	     -3.16030782	    -14.87155912	      2.58981441	      4.71965113	     -6.41494727	     30.97703906	      0.00000000	      0.00000000	      4.94103463	     -6.00043650	    -14.95416551	     -4.29205601	    -11.19083819
      1.05000000	      0.94510624	      1.97228709	     -1.42177051	      2.82145394	      1.00091621	      0.56585310	     25.55637432	     -1.87409302	     -1.30373343	     62.25827774	      0.00000000	      0.00000000	     -2.88166593	    -15.10841352	      1.09321064	      4.49675164	     -6.49295659	     29.64651227	      0.00000000	      0.00000000	      3.39751010	     -5.60005538	    -14.69868183	     -3.83928267	    -11.31075474
      1.05500000	      0.79063160	      1.72732908	     -1.65748778	      2.83646010	      1.00501615	      0.56598820	     25.78195814	     -1.31976954	     -1.39594933	     59.56885407	      0.00000000	      0.00000000	     -3.05098957	    -15.12340560	     -0.33008331	      4.30292252	     -6.27089199	     28.13590542	      0.00000000	      0.00000000	      1.30161090	     -5.21085729	    -14.25667394	     -3.38240492	    -11.53954694
      1.06000000	      0.78528685	      1.47222052	     -1.95551418	      2.85162313	      1.00933944	      0.56597723	     25.67769564	     -0.81279093	     -1.65532925	     56.64024580	      0.00000000	      0.00000000	     -3.11396804	    -15.13960034	     -1.87032105	      4.11295270	     -6.21059128	     26.63118391	      0.00000000	      0.00000000	     -0.23926281	     -4.92242939	    -14.01725463	     -2.88801481	    -11.73265630
      1.06500000	      0.81616467	      1.08226094	     -2.05716083	      2.86648130	      1.01375491	      0.56580744	     25.43302123	     -0.21455161	     -2.06987291	     53.55026439	      0.00000000	      0.00000000	     -3.13629339	    -15.02804788	     -3.22422603	      3.67953679	     -6.00339985	     25.53928432	      0.00000000	      0.00000000	     -2.17982247	     -4.35826040	    -13.87103641	     -2.22578700	    -11.94056560
      1.07000000	      0.71870456	      0.60780922	     -2.25164168	      2.88186868	      1.01780674	      0.56590833	     25.19412497	      0.55257441	     -2.41329459	     50.28149690	      0.00000000	      0.00000000	     -3.39417753	    -14.99467816	     -4.49439405	      3.15365361	     -6.14212365	     24.39987709	      0.00000000	      0.00000000	     -3.86800750	     -3.61669392	    -13.47637067	     -1.44599571	    -12.12976483
      1.07500000	      0.76890017	      0.16465954	     -2.36964961	      2.89724851	      1.02198149	      0.56591946	     24.67147262	      1.29119686	     -2.67254523	     46.85057717	      0.00000000	      0.00000000	     -3.55027424	    -14.65272141	     -5.84733004	      2.60994295	     -6.38537457	     23.30072156	      0.00000000	      0.00000000	     -5.62150557	     -3.04188295	    -13.37124053	     -0.73568487	    -12.48279407
      1.08000000	      0.74870406	     -0.41821806	     -2.56188362	      2.91268613	      1.02551971	      0.56626526	     24.20009389	      2.22904844	     -2.89493721	     43.38724597	      0.00000000	      0.00000000	     -3.74200814	    -14.17502597	     -7.04858793	      1.88369813	     -7.05316909	     22.40555689	      0.00000000	      0.00000000	     -7.51868239	     -2.45332065	    -13.09811264	      0.13280306	    -12.64022165
      1.08500000	      0.61201798	     -0.83771919	     -2.69997051	      2.92801371	      1.02921420	      0.56659183	     23.76189857	      2.99301817	     -3.07129586	     39.73558264	      0.00000000	      0.00000000	     -3.98584615	    -13.37093680	     -8.10810275	      1.31235979	     -7.63709767	     21.51155748	      0.00000000	      0.00000000	     -9.51884010	     -1.54262627	    -12.72287462	      0.80993639	    -12.88687352
      1.09000000	      0.63880366	     -1.14641101	     -2.83622029	      2.94372377	      1.03283648	      0.56654536	     23.10512833	      3.61097694	     -3.24988235	     36.13889846	      0.00000000	      0.00000000	     -4.29533036	    -12.62062707	     -9.39714264	      0.90791432	     -8.10267662	     20.49358086	      0.00000000	      0.00000000	    -11.29511488	     -0.39557927	    -12.51937873	      1.37539716	    -13.19277315
      1.09500000	      0.71923457	     -1.48031962	     -2.96708748	      2.95907343	      1.03623528	      0.56674919	     22.33218672	      4.26806361	     -3.16218477	     32.49513160	      0.00000000	      0.00000000	     -4.50033275	    -11.45233031	    -10.59329514	      0.42932019	     -8.92824738	     19.74003503	      0.00000000	      0.00000000	    -12.93847596	      0.42247802	    -12.34745981	      1.96608115	    -13.43332219
      1.10000000	      0.48554879	     -1.68048200	     -3.07598551	      2.97452182	      1.03911175	      0.56725685	     21.89868094	      4.86886642	     -2.88141374	     28.87546030	      0.00000000	      0.00000000	     -4.86902559	    -10.29734434	    -11.37876188	      0.07124521	     -9.74618985	     19.05430511	      0.00000000	      0.00000000	    -14.90142593	      1.33062014	    -11.92102717	      2.32070459	    -13.75425426
      1.10500000	      0.48823131	     -1.64398571	     -3.47530655	      2.99021448	      1.04222275	      0.56775127	     21.21791516	      5.21463363	     -2.40266642	     25.35060410	      0.00000000	      0.00000000	     -5.13174409	     -9.00934455	    -12.55802899	      0.07493027	    -10.77241852	     18.10343604	      0.00000000	      0.00000000	    -16.87223913	      2.36789196	    -11.67580876	      2.43116041	    -13.83441315
      1.11000000	      0.24859244	     -1.73965515	     -3.42447001	      3.00529900	      1.04446468	      0.56759821	     20.88514055	      5.53331371	     -2.38308411	     22.03904560	      0.00000000	      0.00000000	     -5.49200405	     -7.70317507	    -13.08263352	     -0.15075541	    -11.16943185	     17.80698536	      0.00000000	      0.00000000	    -18.26198843	      2.72484728	    -11.17476111	      2.78512784	    -14.16290572
      1.11500000	      0.25729441	     -1.60653304	     -3.54522614	      3.02053269	      1.04679500	      0.56796748	     20.29620515	      5.63622915	     -2.15613566	     18.87120535	      0.00000000	      0.00000000	     -5.63380073	     -6.02526130	    -13.79736500	     -0.17405018	    -11.94206906	     17.69074306	      0.00000000	      0.00000000	    -19.50583386	      3.24450503	    -11.01734098	      2.77070042	    -14.43561534
      1.12000000	      0.06220162	     -1.45489005	     -3.66509971	      3.03575503	      1.04869630	      0.56817894	     19.93529091	      5.73213863	     -1.74151889	     15.79646468	      0.00000000	      0.00000000	     -5.86317948	     -4.45610507	    -14.34252975	     -0.05987727	    -12.38223848	     17.40273859	      0.00000000	      0.00000000	    -20.79974207	      3.42949660	    -10.56835109	      2.77210386	    -14.67980865
      1.12500000	     -0.03892987	     -1.23046427	     -3.77226887	      3.05080240	      1.05050568	      0.56834095	     19.59650324	      5.66669462	     -1.56248911	     13.08475960	      0.00000000	      0.00000000	     -5.95146277	     -2.97796166	    -14.91416990	      0.12593861	    -12.81274507	     17.18655122	      0.00000000	      0.00000000	    -22.02249793	      3.40523083	    -10.26451213	      2.67376756	    -14.91464981
      1.13000000	      0.00782352	     -1.06040084	     -3.79255307	      3.06575574	      1.05222083	      0.56824726	     19.14257226	      5.59454922	     -1.56160964	     10.50077268	      0.00000000	      0.00000000	     -6.32274922	     -0.80279339	    -15.58398671	      0.26284027	    -12.88227852	     17.08066502	      0.00000000	      0.00000000	    -23.11356962	      3.38402794	    -10.16854956	      2.68223268	    -15.19516660
      1.13500000	      0.06080404	     -0.67243971	     -3.83718545	      3.08056575	      1.05362972	      0.56829864	     18.81494867	      5.26744282	     -1.58377655	      8.41221260	      0.00000000	      0.00000000	     -6.05858400	      1.25718183	    -16.07106178	      0.60866992	    -13.08776509	     17.22369156	      0.00000000	      0.00000000	    -24.38013234	      2.71239313	    -10.12120979	      2.37278740	    -15.38066744
      1.14000000	     -0.84717941	     -0.43072597	     -4.03792348	      3.09643978	      1.05391910	      0.56836026	     19.54769133	      5.21840604	     -1.57390107	      6.46879840	      0.00000000	      0.00000000	     -6.14343194	      2.10641402	    -15.63731220	      0.84193952	    -13.01528425	     17.25403657	      0.00000000	      0.00000000	    -25.34911349	      2.54125833	     -8.71588007	      2.37251138	    -15.55604079
      1.14500000	     -1.22115610	     -0.13835614	     -4.16219068	      3.11139319	      1.05458137	      0.56850319	     19.74802272	      5.08121783	     -1.45583990	      4.68705101	      0.00000000	      0.00000000	     -6.47595860	      3.55743824	    -15.59272973	      1.16059055	    -12.81677508	     17.48375898	      0.00000000	      0.00000000	    -26.43006085	      1.82266250	     -8.11479600	      2.23380597	    -15.78562573
      1.15000000	     -1.00523433	      0.11692761	     -4.23228873	      3.12595396	      1.05541639	      0.56843470	     19.37720636	      4.88913640	     -1.60390328	      3.14924184	      0.00000000	      0.00000000	     -6.44081391	      4.73092276	    -16.11262998	      1.50199177	    -12.44061538	     17.84353763	      0.00000000	      0.00000000	    -27.32919886	      0.63105548	     -8.29944186	      2.12329500	    -15.91352539
      1.15500000	     -1.39235468	      0.45443642	     -4.35123820	      3.14059450	      1.05535591	      0.56865932	     19.82391129	      4.73414915	     -1.72410813	      1.98609151	      0.00000000	      0.00000000	     -6.72068423	      5.66421524	    -15.83847238	      1.75461068	    -12.32024211	     18.44626883	      0.00000000	      0.00000000	    -28.63524955	     -0.06693055	     -7.69565123	      1.92411113	    -15.89500153
      1.16000000	     -1.58047542	      0.76201857	     -4.45928995	      3.15499630	      1.05522132	      0.56896890	     20.04712694	      4.55827132	     -1.78988482	      0.92919374	      0.00000000	      0.00000000	     -6.74662510	      6.83971619	    -15.66520807	      2.04358128	    -12.20565892	     19.30213649	      0.00000000	      0.00000000	    -29.17048618	     -1.61982119	     -7.40177884	      1.73061020	    -15.94147053
      1.16500000	     -1.52789281	      1.09092773	     -4.48871639	      3.16950088	      1.05516333	      0.56933056	     20.10327036	      4.41186835	     -1.98580339	      0.26185544	      0.00000000	      0.00000000	     -6.52375993	      6.81415376	    -15.74315704	      2.23808704	    -12.01988660	     20.20252702	      0.00000000	      0.00000000	    -29.37319029	     -1.83170701	     -7.42031244	      1.43644608	    -15.91928094
      1.17000000	     -1.66491830	      1.44460204	     -4.49144513	      3.18373190	      1.05433833	      0.56960435	     20.40017437	      4.21672231	     -2.17464746	     -0.25979649	      0.00000000	      0.00000000	     -6.16374996	      7.35659100	    -15.41978156	      2.50515906	    -11.65037052	     21.44912461	      0.00000000	      0.00000000	    -29.10837008	     -3.65990886	     -7.15671043	      1.14835402	    -16.19475803
      1.17500000	     -2.11029761	      1.81532101	     -4.66261944	      3.19818704	      1.05315384	      0.56976624	     21.03792798	      4.01156021	     -2.01681233	     -0.64407509	      0.00000000	      0.00000000	     -6.44568932	      8.15311677	    -14.74111691	      2.79787004	    -11.52129315	     22.70338762	      0.00000000	      0.00000000	    -29.00812812	     -4.71201350	     -6.52018527	      0.91028370	    -15.95706607
      1.18000000	     -2.16525428	      2.13991319	     -4.70169789	      3.21252847	      1.05202868	      0.57001999	     21.25336909	      3.86585473	     -2.06358445	     -0.77329918	      0.00000000	      0.00000000	     -5.81030095	      8.23300691	    -14.37000000	      2.99453242	    -11.26523888	     24.17411419	      0.00000000	      0.00000000	    -28.61418721	     -5.91262852	     -6.38416933	      0.61027304	    -15.91359786
      1.18500000	     -2.16832254	      2.41234279	     -4.69084926	      3.22664562	      1.05070585	      0.57035937	     21.52739410	      3.73258891	     -2.69431051	     -0.63035496	      0.00000000	      0.00000000	     -5.53874503	      8.49076548	    -13.75048838	      3.02151119	    -11.32749587	     26.25516968	      0.00000000	      0.00000000	    -27.88165152	     -7.49100113	     -6.35040806	      0.33565654	    -15.91310252
      1.19000000	     -2.25947210	      2.67917367	     -4.69517400	      3.24085666	      1.04900239	      0.57066346	     21.84222529	      3.55672108	     -2.88269243	     -0.37096260	      0.00000000	      0.00000000	     -5.14748717	      8.97953275	    -12.90459452	      3.03237364	    -11.13260365	     28.54840847	      0.00000000	      0.00000000	    -27.20052868	     -8.75515966	     -6.14596942	      0.08201399	    -15.84591175
      1.19500000	     -2.24609645	      2.89114869	     -4.71444541	      3.25512400	      1.04717585	      0.57098447	     22.01297135	      3.38675193	     -2.96226331	      0.04557736	      0.00000000	      0.00000000	     -4.75520954	      9.55100098	    -12.04545411	      2.93602184	    -11.25251812	     31.05378368	      0.00000000	      0.00000000	    -26.57873827	    -10.00124584	     -6.05977134	     -0.08268664	    -15.79887848
      1.20000000	     -2.05490935	      3.06769463	     -4.68420827	      3.26907653	      1.04543012	      0.57106210	     22.04398844	      3.21517622	     -3.13084105	      0.63906740	      0.00000000	      0.00000000	     -4.63974218	      9.84048080	    -11.34877150	      2.82899480	    -11.04904209	     33.49059025	      0.00000000	      0.00000000	    -25.92976922	    -11.06784255	     -6.28377061	     -0.25939058	    -15.73304126
      1.20500000	     -1.71585052	      3.28046611	     -4.85397524	      3.28306133	      1.04376201	      0.57189646	     21.90289421	      3.10027303	     -3.01074072	      1.27670072	      0.00000000	      0.00000000	     -4.71037136	     10.01054172	    -10.90529927	      2.73612686	    -11.28234772	     35.65010047	      0.00000000	      0.00000000	    -26.02135868	    -11.23917307	     -6.72558177	     -0.53400029	    -15.66024280
      1.21000000	     -1.81988399	      3.11662268	     -4.78722560	      3.29716342	      1.04102371	      0.57195984	     22.21491587	      3.27271499	     -3.06048986	      2.18716987	      0.00000000	      0.00000000	     -3.97198483	     10.22063739	     -9.84186654	      2.06388353	    -11.73997254	     38.30014977	      0.00000000	      0.00000000	    -24.95942654	    -12.69671223	     -6.46201713	     -0.28826333	    -15.23586030
      1.21500000	     -1.46279163	      3.36577782	     -4.89903991	      3.31111843	      1.03897910	      0.57226592	     22.05390833	      3.02469107	     -2.79781649	      3.06782929	      0.00000000	      0.00000000	     -4.02503218	     10.16415098	     -9.59022814	      2.05801907	    -11.75486548	     39.94649808	      0.00000000	      0.00000000	    -24.98413523	    -12.90963986	     -6.89233698	     -0.53589198	    -15.21753842
      1.22000000	     -1.24614682	      3.41446896	     -5.06102535	      3.32514450	      1.03621847	      0.57291843	     22.14545107	      3.08820969	     -2.29395517	      4.37859042	      0.00000000	      0.00000000	     -3.20474761	      9.77557565	     -9.13601389	      1.76783734	    -12.21166102	     41.94572785	      0.00000000	      0.00000000	    -24.00317633	    -14.24910867	     -7.02416125	     -0.58310796	    -14.88183737
      1.22500000	     -0.80302111	      3.53686156	     -5.01671517	      3.33898817	      1.03372437	      0.57294492	     21.82574136	      2.88306187	     -1.92966546	      5.31926443	      0.00000000	      0.00000000	     -3.21015246	      9.63810266	     -8.88671745	      1.62993237	    -12.04054550	     43.66187835	      0.00000000	      0.00000000	    -24.07207048	    -14.48540906	     -7.55838208	     -0.75894671	    -14.78022981
      1.23000000	     -0.58266884	      3.46095714	     -5.23828071	      3.35294216	      1.03046003	      0.57373837	     21.90258133	      3.13242950	     -1.36985369	      6.78577629	      0.00000000	      0.00000000	     -2.49275338	      8.53195065	     -8.39009408	      1.14435634	    -12.64120058	     45.66327552	      0.00000000	      0.00000000	    -23.20580064	    -15.99942996	     -7.72509144	     -0.62844733	    -14.22273098
      1.23500000	     -0.27161555	      3.41703484	     -5.22093129	      3.36682155	      1.02751734	      0.57396881	     21.86824444	      3.19663025	     -1.28414786	      8.27114987	      0.00000000	      0.00000000	     -2.82544919	      7.45424468	     -7.93689245	      0.69579521	    -12.78837897	     47.50884818	      0.00000000	      0.00000000	    -22.98121942	    -16.93063493	     -8.05635302	     -0.60341824	    -13.91364393
      1.24000000	      0.06356447	      3.20868822	     -5.23136044	      3.38064523	      1.02427433	      0.57451479	     21.53544830	      3.54457127	     -0.44509317	      9.31571164	      0.00000000	      0.00000000	     -4.28366561	      5.08377612	     -7.44636725	     -0.09503879	    -13.38867596	     49.53585417	      0.00000000	      0.00000000	    -22.89242470	    -18.19762717	     -8.36382019	     -0.35535235	    -13.47953755
      1.24500000	      0.70380680	      3.06636618	     -5.32092772	      3.39440389	      1.02102397	      0.57463569	     21.09667101	      3.68233917	     -0.47764847	     10.82494927	      0.00000000	      0.00000000	     -4.69928562	      4.42896320	     -7.34612602	     -0.59698683	    -13.53446617	     51.37603619	      0.00000000	      0.00000000	    -22.45143671	    -18.77869285	     -9.12559687	     -0.18487341	    -13.30124925
      1.25000000	      1.05249689	      2.91365945	     -5.25062309	      3.40811810	      1.01736810	      0.57468425	     20.75914793	      3.90515109	     -0.21818777	     11.80596455	      0.00000000	      0.00000000	     -6.50909221	      2.60905355	     -6.74941083	     -1.28740345	    -13.81800637	     53.56061929	      0.00000000	      0.00000000	    -21.86916844	    -19.59650327	     -9.50085509	     -0.04985470	    -12.63664172
      1.25500000	      1.80936819	      2.89478738	     -5.23861294	      3.42133694	      1.01367131	      0.57475698	     20.26595483	      3.90205905	     -0.45414444	     13.35324086	      0.00000000	      0.00000000	     -7.59299035	      2.09760363	     -6.57731987	     -1.68288545	    -13.83706158	     55.51683057	      0.00000000	      0.00000000	    -21.49196561	    -20.13542241	    -10.30487239	      0.01910730	    -12.26385991
      1.26000000	      2.25539950	      2.58330846	     -5.04787949	      3.43471184	      1.00968016	      0.57457553	     19.81547081	      4.33177300	     -0.52550568	     14.40533143	      0.00000000	      0.00000000	     -9.07298893	     -0.72023143	     -5.96402969	     -2.63001932	    -14.01837158	     57.77789093	      0.00000000	      0.00000000	    -20.78223202	    -20.92168853	    -10.92393056	      0.31519654	    -11.64337367
      1.26500000	      2.71644452	      2.21838205	     -4.98993864	      3.44766188	      1.00575505	      0.57441035	     19.63876516	      4.78192414	     -0.89714734	     15.91216097	      0.00000000	      0.00000000	    -10.66171323	     -2.45686878	     -5.31213436	     -3.46353997	    -14.04109761	     59.90410192	      0.00000000	      0.00000000	    -20.40723244	    -21.62556548	    -11.52331381	      0.82663187	    -11.18741812
      1.27000000	      3.11384522	      1.82714637	     -4.98240314	      3.46028389	      1.00171102	      0.57402272	     19.72879914	      5.17695674	     -1.30978298	     17.90882160	      0.00000000	      0.00000000	    -10.79640098	     -3.31937731	     -4.51746519	     -4.34824567	    -14.12179673	     62.20466277	      0.00000000	      0.00000000	    -19.68272985	    -22.38868204	    -12.16801963	      1.27858579	    -10.68839010
      1.27500000	      3.38039345	      1.31043077	     -4.93008289	      3.47226131	      0.99750576	      0.57377020	     20.32362102	      5.65933543	     -2.06604106	     20.61815152	      0.00000000	      0.00000000	    -10.67293367	     -4.61609718	     -3.44980016	     -5.40819859	    -14.04882916	     64.42215914	      0.00000000	      0.00000000	    -19.51946154	    -22.78998184	    -12.71156697	      1.89337855	     -9.78849434
      1.28000000	      3.64263710	      0.76853984	     -4.89262125	      3.48392831	      0.99345806	      0.57356611	     21.04610255	      6.21791898	     -2.47407632	     23.74980489	      0.00000000	      0.00000000	    -10.13730688	     -5.75640290	     -2.26842307	     -6.53814499	    -14.01020817	     66.79361317	      0.00000000	      0.00000000	    -18.74744057	    -23.32826539	    -13.30402981	      2.54566131	     -9.17853426
      1.28500000	      4.04933446	      0.37117613	     -4.86746052	      3.49537751	      0.98980077	      0.57316014	     21.84750838	      6.52785988	     -3.18076023	     27.37975322	      0.00000000	      0.00000000	     -9.09198302	     -6.76675051	     -1.25575672	     -7.15921425	    -13.55504990	     68.80264045	      0.00000000	      0.00000000	    -18.23061490	    -23.84416607	    -14.05228224	      3.03704044	     -8.29131364
