# Supplementary material for: Biomechanics of running: A special reference to the comparisons of wearing boots and running shoes
Source: PLoS One. 2022 Jun 24;17(6):e0270496. doi: 10.1371/journal.pone.0270496 (PMC9231798; doi:10.1371/journal.pone.0270496)
Supplement: S1 File — The file contains experimental markers and force data (TRC and MOT), OpenSim model (OSIM), setup (XML), and output (STO) files for 17 participants, 2 conditions (boot\shoe), and 4 trials which are stored in separate folders. (ZIP) [file pone.0270496.s001.zip › DataSet/s02/boot/T4/results/s02_boot_T4_Kinematics_q.sto]

Coordinates
version=1
nRows=258
nColumns=26
inDegrees=yes

Units are S.I. units (second, meters, Newtons, ...)
If the header above contains a line with 'inDegrees', this indicates whether rotational values are in degrees (yes) or radians (no).

endheader
time	pelvis_tilt	pelvis_list	pelvis_rotation	pelvis_tx	pelvis_ty	pelvis_tz	hip_flexion_r	hip_adduction_r	hip_rotation_r	knee_angle_r	knee_add_r	knee_rot_r	ankle_angle_r	subtalar_angle_r	hip_flexion_l	hip_adduction_l	hip_rotation_l	knee_angle_l	knee_add_l	knee_rot_l	ankle_angle_l	subtalar_angle_l	lumbar_extension	lumbar_bending	lumbar_rotation
      0.00000000	    -10.37837851	      6.91765717	      1.78341718	     -0.47660757	      1.02522001	      0.62075648	    -19.28237087	     -3.59258221	     -9.98867429	      9.70654959	      0.00000000	      0.00000000	    -34.49864903	      0.12794895	     33.28453100	      8.39625710	     -4.62010464	     15.08644194	      0.00000000	      0.00000000	     -7.70066619	     -2.94474925	    -12.07410740	    -10.68742420	     14.97320311
      0.00500000	    -10.66662454	      6.67482533	      2.10342830	     -0.45968779	      1.02551002	      0.62047263	    -19.01086641	     -3.29930009	     -9.88232569	     11.11079547	      0.00000000	      0.00000000	    -33.74872433	     -0.09291864	     33.09319343	      8.36544139	     -4.83419374	     12.99177965	      0.00000000	      0.00000000	     -7.62075567	     -1.35058693	    -11.56269019	    -10.64758728	     14.41464972
      0.01000000	    -10.92131522	      6.43035256	      2.41637492	     -0.44289091	      1.02576038	      0.62019917	    -18.73777227	     -3.00496617	     -9.72252418	     12.55396023	      0.00000000	      0.00000000	    -33.02892451	     -0.26985627	     32.89894478	      8.32978018	     -5.09087074	     11.00044599	      0.00000000	      0.00000000	     -7.54616930	      0.17667313	    -11.11332124	    -10.60009821	     13.87808600
      0.01500000	    -11.12084941	      6.18279065	      2.71814482	     -0.42628960	      1.02592567	      0.61993765	    -18.45910657	     -2.70831738	     -9.47621150	     14.06132001	      0.00000000	      0.00000000	    -32.37292799	     -0.37123186	     32.70517826	      8.28719759	     -5.42388836	      9.20064184	      0.00000000	      0.00000000	     -7.47866585	      1.57149449	    -10.76576356	    -10.53833615	     13.37613716
      0.02000000	    -11.25984941	      5.93156965	      3.00877977	     -0.40988983	      1.02595653	      0.61967694	    -18.16823534	     -2.40932643	     -9.14400290	     15.63979585	      0.00000000	      0.00000000	    -31.81242416	     -0.38204731	     32.52294771	      8.23978845	     -5.85183040	      7.65588248	      0.00000000	      0.00000000	     -7.41531787	      2.77680270	    -10.52961318	    -10.45814851	     12.90950520
      0.02500000	    -11.34507314	      5.67732916	      3.29196100	     -0.39365204	      1.02580851	      0.61939525	    -17.85747008	     -2.11082966	     -8.76118078	     17.28299356	      0.00000000	      0.00000000	    -31.36340242	     -0.29997590	     32.36729849	      8.19304080	     -6.37418743	      6.40322648	      0.00000000	      0.00000000	     -7.34970308	      3.75389460	    -10.39219418	    -10.35848746	     12.47102403
      0.03000000	    -11.38833677	      5.42093792	      3.57381134	     -0.37752733	      1.02545001	      0.61906596	    -17.51975940	     -1.81782856	     -8.38536244	     18.97935201	      0.00000000	      0.00000000	    -31.01421417	     -0.12894166	     32.25236857	      8.15322680	     -6.96925706	      5.45737979	      0.00000000	      0.00000000	     -7.27347811	      4.48792087	    -10.33205081	    -10.23998096	     12.05136652
      0.03500000	    -11.40145474	      5.16185026	      3.86143184	     -0.36148361	      1.02486385	      0.61866441	    -17.14962085	     -1.53465461	     -8.07581973	     20.71681780	      0.00000000	      0.00000000	    -30.72449031	      0.12454185	     32.18826534	      8.12437110	     -7.59570429	      4.81691154	      0.00000000	      0.00000000	     -7.17693117	      4.98580918	    -10.32824786	    -10.10234692	     11.64254562
      0.04000000	    -11.39424248	      4.89744313	      4.16095818	     -0.34551147	      1.02404400	      0.61817367	    -16.74382011	     -1.26264693	     -7.87394420	     22.48249436	      0.00000000	      0.00000000	    -30.43626053	      0.45131863	     32.17988381	      8.10632149	     -8.20000628	      4.46987754	      0.00000000	      0.00000000	     -7.04841306	      5.26859903	    -10.36334908	     -9.94304240	     11.23890566
      0.04500000	    -11.37422581	      4.62417603	      4.47551759	     -0.32961446	      1.02299135	      0.61758796	    -16.30214825	     -1.00041508	     -7.79352727	     24.26010157	      0.00000000	      0.00000000	    -30.09128344	      0.83801543	     32.22681644	      8.09476017	     -8.72869849	      4.39830467	      0.00000000	      0.00000000	     -6.87329550	      5.36272397	    -10.42302823	     -9.75847220	     10.83713434
      0.05000000	    -11.34659525	      4.34016302	      4.80426316	     -0.31379485	      1.02171104	      0.61691264	    -15.82785132	     -0.74664783	     -7.82367501	     26.02952857	      0.00000000	      0.00000000	    -29.64577404	      1.26654151	     32.32373262	      8.08319957	     -9.14122394	      4.58185885	      0.00000000	      0.00000000	     -6.63378126	      5.29571793	    -10.49579664	     -9.54710328	     10.43557114
      0.05500000	    -11.31332700	      4.04803984	      5.14303911	     -0.29804479	      1.02021252	      0.61616228	    -15.32772101	     -0.50381341	     -7.94028759	     27.77026792	      0.00000000	      0.00000000	    -29.07773519	      1.71537786	     32.46002484	      8.06618913	     -9.41832692	      4.99993217	      0.00000000	      0.00000000	     -6.31201445	      5.09896140	    -10.57516580	     -9.31284818	     10.03247629
      0.06000000	    -11.27152030	      3.75665740	      5.48584488	     -0.28234632	      1.01851187	      0.61535930	    -14.81221799	     -0.28062432	     -8.11895303	     29.46641844	      0.00000000	      0.00000000	    -28.38837561	      2.16136104	     32.61808364	      8.04215327	     -9.56245606	      5.63097603	      0.00000000	      0.00000000	     -5.89837887	      4.81372711	    -10.66351379	     -9.06699657	      9.62483208
      0.06500000	    -11.21278507	      3.48048117	      5.82580284	     -0.26667685	      1.01663283	      0.61453357	    -14.29470380	     -0.09203362	     -8.34374415	     31.11019587	      0.00000000	      0.00000000	    -27.59928365	      2.58093452	     32.77228842	      8.01428124	     -9.59094222	      6.45005924	      0.00000000	      0.00000000	     -5.40277927	      4.49338413	    -10.77336868	     -8.82759516	      9.20938959
      0.07000000	    -11.12519442	      3.23690654	      6.15509794	     -0.25101477	      1.01460388	      0.61372168	    -13.78883159	      0.04299248	     -8.60934290	     32.70281223	      0.00000000	      0.00000000	    -26.74439310	      2.95125975	     32.89123910	      7.98920930	     -9.52660795	      7.42727497	      0.00000000	      0.00000000	     -4.86290071	      4.19769584	    -10.92332084	     -8.61661853	      8.78507469
      0.07500000	    -10.99687056	      3.04297522	      6.46456942	     -0.23534301	      1.01245282	      0.61296405	    -13.30530591	      0.10469602	     -8.91698445	     34.25284283	      0.00000000	      0.00000000	    -25.85798971	      3.25175193	     32.94264131	      7.97495690	     -9.39036494	      8.52814094	      0.00000000	      0.00000000	     -4.34424870	      3.98066025	    -11.13123510	     -8.45643337	      8.35425370
      0.08000000	    -10.81920253	      2.91287327	      6.74422438	     -0.21965067	      1.01020212	      0.61229855	    -12.84967313	      0.07542267	     -9.26800260	     35.77342245	      0.00000000	      0.00000000	    -24.96362144	      3.46616516	     32.89846318	      7.97989504	     -9.19798057	      9.71518796	      0.00000000	      0.00000000	     -3.93013100	      3.87618507	    -11.40918680	     -8.36664674	      7.92100234
      0.08500000	    -10.58868136	      2.85631154	      6.98525127	     -0.20393336	      1.00786537	      0.61175194	    -12.42117845	     -0.05825046	     -9.65951724	     37.28044228	      0.00000000	      0.00000000	    -24.06847806	      3.58506130	     32.73910168	      8.01291879	     -8.96103044	     10.95012934	      0.00000000	      0.00000000	     -3.70237379	      3.88579163	    -11.76161121	     -8.36122382	      7.48692656
      0.09000000	    -10.30745683	      2.87715242	      7.18273315	     -0.18819342	      1.00544477	      0.61133308	    -12.01196499	     -0.30380653	    -10.08419319	     38.79243193	      0.00000000	      0.00000000	    -23.16480881	      3.60748265	     32.45667327	      8.08343829	     -8.69015263	     12.19722187	      0.00000000	      0.00000000	     -3.71638935	      3.97186522	    -12.18553567	     -8.44566575	      7.04747849
      0.09500000	     -9.98337098	      2.97238690	      7.33751553	     -0.17244125	      1.00293024	      0.61103133	    -11.60611733	     -0.66162150	    -10.53271332	     40.33089252	      0.00000000	      0.00000000	    -22.23603625	      3.53981052	     32.05816781	      8.20024482	     -8.39770179	     13.42902425	      0.00000000	      0.00000000	     -3.97835115	      4.05930018	    -12.67128280	     -8.61527864	      6.59127883
      0.10000000	     -9.63004367	      3.13239832	      7.45627415	     -0.15669839	      1.00030117	      0.61082047	    -11.17871324	     -1.12502113	    -10.99600042	     41.91973530	      0.00000000	      0.00000000	    -21.26325962	      3.39115429	     31.56870709	      8.36974150	     -8.09762809	     14.63485923	      0.00000000	      0.00000000	     -4.43457456	      4.04702181	    -13.20296877	     -8.85604434	      6.10267641
      0.10500000	     -9.26613388	      3.34264162	      7.55003447	     -0.14100120	      0.99753171	      0.61066542	    -10.69666374	     -1.68120446	    -11.46522541	     43.58281793	      0.00000000	      0.00000000	    -20.23073974	      3.16721210	     31.03296094	      8.59406786	     -7.80264588	     15.82966473	      0.00000000	      0.00000000	     -4.97967356	      3.82859154	    -13.75990585	     -9.14770621	      5.56649019
      0.11000000	     -8.91206559	      3.58545131	      7.63190822	     -0.12540243	      0.99460017	      0.61052879	    -10.12379643	     -2.31151904	    -11.93006360	     45.33884698	      0.00000000	      0.00000000	    -19.13205714	      2.86567143	     30.51135260	      8.86876067	     -7.52112030	     17.05862501	      0.00000000	      0.00000000	     -5.48167664	      3.31788197	    -14.32074131	     -9.46660599	      4.97324933
      0.11500000	     -8.58431612	      3.84123005	      7.71467069	     -0.10996761	      0.99150015	      0.61037565	     -9.42993681	     -2.99107928	    -12.37723735	     47.19496557	      0.00000000	      0.00000000	    -17.97595145	      2.47539748	     30.06965521	      9.18061587	     -7.25562723	     18.39316581	      0.00000000	      0.00000000	     -5.81467010	      2.47230989	    -14.87012541	     -9.78693579	      4.32241816
      0.12000000	     -8.29003945	      4.09020022	      7.80877528	     -0.09476376	      0.98824799	      0.61017576	     -8.59980213	     -3.69040916	    -12.79123167	     49.14316904	      0.00000000	      0.00000000	    -16.78666177	      1.97992557	     29.76412262	      9.50867893	     -7.00206268	     19.91615218	      0.00000000	      0.00000000	     -5.88742329	      1.30474032	    -15.40471129	    -10.08201551	      3.62144520
      0.12500000	     -8.02499665	      4.31584849	      7.92121974	     -0.07984222	      0.98488235	      0.60990381	     -7.63689134	     -4.38100178	    -13.15726746	     51.16293791	      0.00000000	      0.00000000	    -15.59608665	      1.36407361	     29.62653513	      9.83027939	     -6.74790585	     21.69827423	      0.00000000	      0.00000000	     -5.65980493	     -0.12148932	    -15.93475234	    -10.32747892	      2.88118231
      0.13000000	     -7.77527834	      4.50874451	      8.05507924	     -0.06522245	      0.98145718	      0.60954062	     -6.56111548	     -5.04219328	    -13.46420965	     53.22843247	      0.00000000	      0.00000000	    -14.43251919	      0.62141466	     29.65390533	     10.12935716	     -6.47167568	     23.77327048	      0.00000000	      0.00000000	     -5.14371606	     -1.71247100	    -16.48028194	    -10.50552259	      2.11137234
      0.13500000	     -7.52129536	      4.66805221	      8.20915403	     -0.05088493	      0.97803258	      0.60907803	     -5.40238110	     -5.66420776	    -13.70445988	     55.31503474	      0.00000000	      0.00000000	    -13.31339065	     -0.24051425	     29.80657559	     10.40156899	     -6.14678713	     26.12247954	      0.00000000	      0.00000000	     -4.38925624	     -3.36946952	    -17.06393046	    -10.60775361	      1.31969641
      0.14000000	     -7.24306936	      4.79962487	      8.37743344	     -0.03677624	      0.97466595	      0.60852691	     -4.19212069	     -6.24521629	    -13.87018557	     57.40209551	      0.00000000	      0.00000000	    -12.24474214	     -1.20018682	     30.01652771	     10.65298698	     -5.75003036	     28.67533395	      0.00000000	      0.00000000	     -3.46141761	     -5.00941283	    -17.70283349	    -10.63560620	      0.51426474
      0.14500000	     -6.92679981	      4.91207559	      8.54864916	     -0.02282273	      0.97140391	      0.60792338	     -2.95357485	     -6.78532808	    -13.94846548	     59.47265361	      0.00000000	      0.00000000	    -11.22527801	     -2.22691869	     30.20447190	     10.89364814	     -5.27166908	     31.32429267	      0.00000000	      0.00000000	     -2.41790618	     -6.57289682	    -18.40104491	    -10.59933792	     -0.29308153
      0.15000000	     -6.57160758	      5.01304901	      8.70656709	     -0.00894494	      0.96827784	      0.60732740	     -1.69289601	     -7.28207376	    -13.91898721	     61.51184223	      0.00000000	      0.00000000	    -10.25198117	     -3.28671368	     30.29996936	     11.12988868	     -4.72274101	     33.94618541	      0.00000000	      0.00000000	     -1.29879306	     -8.02015104	    -19.14392502	    -10.51650681	     -1.08496320
      0.15500000	     -6.19381150	      5.10690090	      8.83155414	      0.00493315	      0.96530700	      0.60680992	     -0.39466994	     -7.72952981	    -13.75623528	     63.50479674	      0.00000000	      0.00000000	     -9.32470638	     -4.34622545	     30.25676469	     11.35936455	     -4.13576513	     36.42100374	      0.00000000	      0.00000000	     -0.12993415	     -9.32292338	    -19.89639808	    -10.40928704	     -1.83948058
      0.16000000	     -5.82611144	      5.19399917	      8.90345134	      0.01888062	      0.96250828	      0.60643123	      0.97528641	     -8.12051491	    -13.43568219	     65.43473375	      0.00000000	      0.00000000	     -8.44782727	     -5.37488918	     30.05800132	     11.57083353	     -3.55827942	     38.64395291	      0.00000000	      0.00000000	      1.06743403	    -10.46077326	    -20.60661775	    -10.29997659	     -2.53407826
      0.16500000	     -5.51045535	      5.27165565	      8.90505399	      0.03295820	      0.95990694	      0.60621953	      2.45933868	     -8.45011139	    -12.94166266	     67.28207314	      0.00000000	      0.00000000	     -7.62876080	     -6.34582973	     29.71102522	     11.74813437	     -3.04231909	     40.53270045	      0.00000000	      0.00000000	      2.26959022	    -11.42270569	    -21.21567075	    -10.20589053	     -3.15029968
      0.17000000	     -5.28593031	      5.33614601	      8.82489809	      0.04721541	      0.95754099	      0.60616143	      4.09256048	     -8.71810611	    -12.27347926	     69.02512049	      0.00000000	      0.00000000	     -6.87458809	     -7.23609025	     29.23585498	     11.87558030	     -2.63379677	     42.03371417	      0.00000000	      0.00000000	      3.44948174	    -12.20891041	    -21.67182272	    -10.13573305	     -3.67701572
      0.17500000	     -5.17601944	      5.38448879	      8.65826645	      0.06168535	      0.95545587	      0.60620981	      5.88842004	     -8.92828950	    -11.44672591	     70.64228427	      0.00000000	      0.00000000	     -6.18818913	     -8.02750020	     28.65320488	     11.94182651	     -2.36425778	     43.12844046	      0.00000000	      0.00000000	      4.58139087	    -12.82880396	    -21.94468700	    -10.08852291	     -4.11128025
      0.18000000	     -5.18055960	      5.41492085	      8.40654380	      0.07638014	      0.95369205	      0.60630378	      7.83148962	     -9.08480394	    -10.48964205	     72.11515590	      0.00000000	      0.00000000	     -5.56531587	     -8.70890128	     27.97652934	     11.94109404	     -2.24606571	     43.83598583	      0.00000000	      0.00000000	      5.64758294	    -13.29579383	    -22.03355386	    -10.05478383	     -4.45727633
      0.18500000	     -5.27544831	      5.42595181	      8.07610725	      0.09128959	      0.95227390	      0.60638992	      9.87922810	     -9.18783392	     -9.43753177	     73.43093990	      0.00000000	      0.00000000	     -4.99410580	     -9.27853288	     27.20935815	     11.87212399	     -2.27156264	     44.20844861	      0.00000000	      0.00000000	      6.64251672	    -13.62113656	    -21.96681627	    -10.01897436	     -4.72420232
      0.19000000	     -5.41955712	      5.41456029	      7.67748757	      0.10638433	      0.95120626	      0.60643663	     11.97107764	     -9.23098610	     -8.32841540	     74.58276589	      0.00000000	      0.00000000	     -4.45807659	     -9.74457380	     26.34674838	     11.73558160	     -2.41664656	     44.31834200	      0.00000000	      0.00000000	      7.57217131	    -13.80984423	    -21.79361173	     -9.96211806	     -4.92416186
      0.19500000	     -5.56602999	      5.37463435	      7.22445976	      0.12162289	      0.95047898	      0.60643848	     14.04162371	     -9.20170590	     -7.20048478	     75.56788614	      0.00000000	      0.00000000	     -3.94200340	    -10.12295864	     25.37904289	     11.53123871	     -2.64833144	     44.24125137	      0.00000000	      0.00000000	      8.44923185	    -13.86152539	    -21.57101657	     -9.86424913	     -5.07102941
      0.20000000	     -5.67457076	      5.29687150	      6.73298037	      0.13696233	      0.95007476	      0.60641097	     16.03417493	     -9.08488736	     -6.09050888	     76.38503083	      0.00000000	      0.00000000	     -3.43794411	    -10.43334801	     24.29668211	     11.25681204	     -2.93391122	     44.03894470	      0.00000000	      0.00000000	      9.28649084	    -13.77643096	    -21.35008361	     -9.70683574	     -5.18064743
      0.20500000	     -5.72143936	      5.17043812	      6.22071243	      0.15236985	      0.94997537	      0.60637890	     17.91096043	     -8.86822620	     -5.03296387	     77.03208149	      0.00000000	      0.00000000	     -2.94824824	    -10.69514515	     23.09542683	     10.90925492	     -3.24800328	     43.74860043	      0.00000000	      0.00000000	     10.09047715	    -13.56284829	    -21.16377744	     -9.47505753	     -5.27194086
      0.21000000	     -5.70451447	      4.98559678	      5.70693193	      0.16783082	      0.95016386	      0.60636380	     19.65751811	     -8.54672835	     -4.05936882	     77.50474301	      0.00000000	      0.00000000	     -2.48416824	    -10.92551311	     21.78125712	     10.48744032	     -3.57486668	     43.38176204	      0.00000000	      0.00000000	     10.85643219	    -13.24040278	    -21.01994545	     -9.15946494	     -5.36751405
      0.21500000	     -5.64242537	      4.73646324	      5.21082311	      0.18334828	      0.95062331	      0.60637656	     21.28168978	     -8.12448358	     -3.19586193	     77.79685835	      0.00000000	      0.00000000	     -2.06042409	    -11.14066752	     20.37363682	      9.99454449	     -3.90686036	     42.93200474	      0.00000000	      0.00000000	     11.56582759	    -12.83604792	    -20.90128891	     -8.75717392	     -5.49113343
      0.22000000	     -5.56852852	      4.42343298	      4.74720433	      0.19893452	      0.95133481	      0.60641798	     22.80887022	     -7.61385721	     -2.45842498	     77.90259320	      0.00000000	      0.00000000	     -1.68738878	    -11.35957988	     18.90520923	      9.43917710	     -4.24232841	     42.38609824	      0.00000000	      0.00000000	     12.18796309	    -12.37454599	    -20.77212364	     -8.27312042	     -5.66110255
      0.22500000	     -5.52106372	      4.05451888	      4.32235836	      0.21460100	      0.95227838	      0.60648445	     24.27356575	     -7.03355935	     -1.84931835	     77.81934045	      0.00000000	      0.00000000	     -1.36487772	    -11.60599132	     17.41584694	      8.83523318	     -4.58437759	     41.73271301	      0.00000000	      0.00000000	     12.68541335	    -11.87064475	    -20.59049916	     -7.72061897	     -5.88394304
      0.23000000	     -5.53142567	      3.64476685	      3.93354908	      0.23035316	      0.95343876	      0.60657325	     25.70720906	     -6.40668745	     -1.35869010	     77.54926660	      0.00000000	      0.00000000	     -1.08210280	    -11.90439577	     15.94129839	      8.20092973	     -4.93887638	     40.96560597	      0.00000000	      0.00000000	     13.02038612	    -11.32967166	    -20.32292323	     -7.11981569	     -6.15462644
      0.23500000	     -5.61440198	      3.21386879	      3.57239958	      0.24619125	      0.95481286	      0.60668399	     27.12597465	     -5.75887348	     -0.97047552	     77.09828243	      0.00000000	      0.00000000	     -0.82451715	    -12.27086848	     14.50145853	      7.55744771	     -5.31025789	     40.08250375	      0.00000000	      0.00000000	     13.15881732	    -10.75508167	    -19.95635367	     -6.49428213	     -6.46308642
      0.24000000	     -5.76461956	      2.78266029	      3.22953741	      0.26211482	      0.95641288	      0.60681595	     28.52445876	     -5.11592929	     -0.66864864	     76.47299651	      0.00000000	      0.00000000	     -0.58356035	    -12.70547863	     13.09507706	      6.92694415	     -5.69637691	     39.08337971	      0.00000000	      0.00000000	     13.07158819	    -10.15487586	    -19.50200881	     -5.86698609	     -6.80062334
      0.24500000	     -5.96020366	      2.36907281	      2.89824726	      0.27812758	      0.95826235	      0.60696403	     29.87770786	     -4.50038898	     -0.44128400	     75.67765174	      0.00000000	      0.00000000	     -0.36332689	    -13.19257821	     11.70321352	      6.32946295	     -6.08536512	     37.97048416	      0.00000000	      0.00000000	     12.73496989	     -9.54163999	    -18.99009816	     -5.25618599	     -7.16196486
      0.25000000	     -6.17090892	      1.98464436	      2.57605519	      0.29424069	      0.96038732	      0.60711688	     31.14950206	     -3.92773582	     -0.28170725	     74.71328176	      0.00000000	      0.00000000	     -0.17945988	    -13.70803063	     10.29803595	      5.77955411	     -6.45659609	     36.74915496	      0.00000000	      0.00000000	     12.13193879	     -8.92879795	    -18.45938152	     -4.67207146	     -7.54407289
      0.25500000	     -6.36691880	      1.63289069	      2.26424799	      0.31047271	      0.96280739	      0.60725910	     32.30280581	     -3.40417934	     -0.18716452	     73.57950435	      0.00000000	      0.00000000	     -0.05048745	    -14.22628218	      8.85220694	      5.28414636	     -6.78522612	     35.42748318	      0.00000000	      0.00000000	     11.25322867	     -8.32828592	    -17.94651140	     -4.11544483	     -7.94451218
      0.26000000	     -6.52557843	      1.30942642	      1.96638181	      0.32684654	      0.96552968	      0.60737590	     33.30837991	     -2.92654275	     -0.15661474	     72.27689289	      0.00000000	      0.00000000	      0.01255868	    -14.72224534	      7.34609509	      4.84163109	     -7.04819069	     34.01514665	      0.00000000	      0.00000000	     10.09686589	     -7.75033526	    -17.47834410	     -3.57836162	     -8.36082427
      0.26500000	     -6.63475592	      1.00265132	      1.68690197	      0.34338561	      0.96854599	      0.60745791	     34.14892670	     -2.48309644	     -0.18918868	     70.80755914	      0.00000000	      0.00000000	      0.01181661	    -15.16981954	      5.77179881	      4.44102102	     -7.22997065	     32.52316543	      0.00000000	      0.00000000	      8.66740821	     -7.20284284	    -17.06839003	     -3.04544985	     -8.79055460
      0.27000000	     -6.69259925	      0.69475786	      1.43014896	      0.36011040	      0.97183251	      0.60750398	     34.81847183	     -2.05479573	     -0.28372618	     69.17372399	      0.00000000	      0.00000000	     -0.03842177	    -15.54189769	      4.13354127	      4.06168375	     -7.32686497	     30.96484012	      0.00000000	      0.00000000	      6.97650650	     -6.68973974	    -16.71747125	     -2.49554408	     -9.23077283
      0.27500000	     -6.70457793	      0.36423321	      1.19936773	      0.37703380	      0.97535149	      0.60752081	     35.31922475	     -1.61797415	     -0.43876766	     67.37638619	      0.00000000	      0.00000000	     -0.11732670	    -15.81396614	      2.44483158	      3.67592332	     -7.34882947	     29.35637716	      0.00000000	      0.00000000	      5.04433962	     -6.20990374	    -16.41771950	     -1.90471796	     -9.67695741
      0.28000000	     -6.67993533	     -0.00940235	      0.99547240	      0.39415536	      0.97905312	      0.60751972	     35.65932533	     -1.14914187	     -0.65180436	     65.41633807	      0.00000000	      0.00000000	     -0.20444284	    -15.96940414	      0.72445072	      3.25541996	     -7.31896230	     27.71639493	      0.00000000	      0.00000000	      2.90022132	     -5.75782267	    -16.15752624	     -1.25146001	    -10.12258158
      0.28500000	     -6.62970753	     -0.44014340	      0.81612776	      0.41145754	      0.98287613	      0.60751254	     35.85300782	     -0.63037228	     -0.91740716	     63.29709776	      0.00000000	      0.00000000	     -0.28518916	    -16.00283480	     -1.00614089	      2.77904377	     -7.27084563	     26.06516761	      0.00000000	      0.00000000	      0.58126887	     -5.32573920	    -15.92450899	     -0.52245656	    -10.56019816
      0.29000000	     -6.56667610	     -0.93233331	      0.65615753	      0.42890795	      0.98674945	      0.60750822	     35.92128529	     -0.05262307	     -1.22574398	     61.02661890	      0.00000000	      0.00000000	     -0.35368117	    -15.91910627	     -2.72337024	      2.23767449	     -7.24329508	     24.42424269	      0.00000000	      0.00000000	     -1.87079074	     -4.90560963	    -15.70548817	      0.28423671	    -10.98324903
      0.29500000	     -6.50580503	     -1.48127951	      0.50955416	      0.44646834	      0.99059863	      0.60751132	     35.89041723	      0.58410831	     -1.56335300	     58.61569482	      0.00000000	      0.00000000	     -0.41288748	    -15.72857780	     -4.40174917	      1.63381212	     -7.27296159	     22.81578258	      0.00000000	      0.00000000	     -4.41357918	     -4.48928714	    -15.48507703	      1.16031286	    -11.38768397
      0.30000000	     -6.46361214	     -2.07603329	      0.37215835	      0.46410613	      0.99435678	      0.60752232	     35.78802786	      1.27222352	     -1.91594938	     56.07485785	      0.00000000	      0.00000000	     -0.47256380	    -15.44141947	     -6.01526239	      0.97791235	     -7.38695807	     21.26111359	      0.00000000	      0.00000000	     -7.00729031	     -4.06735211	    -15.24523399	      2.09074538	    -11.77316725
      0.30500000	     -6.45604357	     -2.70162047	      0.24346714	      0.48180214	      0.99797447	      0.60753938	     35.63896806	      1.99758235	     -2.27103288	     53.41317072	      0.00000000	      0.00000000	     -0.54559253	    -15.06325285	     -7.54003539	      0.28510917	     -7.59795238	     19.77898618	      0.00000000	      0.00000000	     -9.61614601	     -3.62906633	    -14.96700279	      3.05654652	    -12.14357740
      0.31000000	     -6.49531748	     -3.33981997	      0.12640369	      0.49955057	      1.00142387	      0.60756012	     35.46235522	      2.74022421	     -2.61861134	     50.63997287	      0.00000000	      0.00000000	     -0.64368770	    -14.59337470	     -8.95768188	     -0.42593302	     -7.90298483	     18.38427643	      0.00000000	      0.00000000	    -12.20764494	     -3.16580270	    -14.63427534	      4.03572213	    -12.50629899
      0.31500000	     -6.58662613	     -3.96946396	      0.02521219	      0.51735255	      1.00469636	      0.60758206	     35.26978235	      3.47579025	     -2.95048473	     47.76799770	      0.00000000	      0.00000000	     -0.77354829	    -14.02574533	    -10.25854720	     -1.13286371	     -8.28577031	     17.08759680	      0.00000000	      0.00000000	    -14.74986325	     -2.67760484	    -14.23850600	      5.00359191	    -12.87032559
      0.32000000	     -6.72618230	     -4.56733965	     -0.05707041	      0.53520826	      1.00779624	      0.60760117	     35.06491913	      4.17784975	     -3.25940074	     44.81585715	      0.00000000	      0.00000000	     -0.93440069	    -13.35149230	    -11.44332416	     -1.80987421	     -8.72138588	     15.89606051	      0.00000000	      0.00000000	    -17.20871265	     -2.17892500	    -13.78227324	      5.93367724	    -13.24366579
      0.32500000	     -6.90220386	     -5.11012347	     -0.12028237	      0.55311163	      1.01073263	      0.60761058	     34.84551763	      4.82081830	     -3.53863738	     41.80891352	      0.00000000	      0.00000000	     -1.11770730	    -12.56091950	    -12.52143419	     -2.42947400	     -9.18236914	     14.81487283	      0.00000000	      0.00000000	    -19.54832004	     -1.69848490	    -13.27918863	      6.79962090	    -13.63050386
      0.33000000	     -7.09885006	     -5.57727162	     -0.16778117	      0.57104865	      1.01351121	      0.60760120	     34.60790135	      5.38322415	     -3.78220393	     38.77860686	      0.00000000	      0.00000000	     -1.30935935	    -11.64401727	    -13.50633032	     -2.96592703	     -9.64530854	     13.84900999	      0.00000000	      0.00000000	    -21.73615734	     -1.27219973	    -12.74970633	      7.57820988	    -14.02870103
      0.33500000	     -7.30107019	     -5.95418694	     -0.20621746	      0.58899785	      1.01612821	      0.60756451	     34.35178959	      5.85072725	     -3.98600476	     35.76041277	      0.00000000	      0.00000000	     -1.49353068	    -10.59067642	    -14.40982002	     -3.39943836	    -10.09601589	     13.00463466	      0.00000000	      0.00000000	    -23.75112399	     -0.93377444	    -12.21529682	      8.25294132	    -14.42867293
      0.34000000	     -7.49793986	     -6.23450684	     -0.24419877	      0.60693255	      1.01856978	      0.60749552	     34.08235151	      6.21793608	     -4.14957250	     32.79018349	      0.00000000	      0.00000000	     -1.65672211	     -9.39286902	    -15.23803629	     -3.71970563	    -10.53062088	     12.28997727	      0.00000000	      0.00000000	    -25.59066862	     -0.70812939	    -11.69399031	      8.81678479	    -14.81466676
      0.34500000	     -7.68341280	     -6.42057532	     -0.28992658	      0.62482524	      1.02081688	      0.60739384	     33.80826621	      6.48835333	     -4.27722208	     29.89935998	      0.00000000	      0.00000000	     -1.79138521	     -8.04931743	    -15.99082307	     -3.92754767	    -10.95132120	     11.71488789	      0.00000000	      0.00000000	    -27.27315991	     -0.60858802	    -11.19861539	      9.27280830	    -15.16851602
      0.35000000	     -7.85515636	     -6.52188497	     -0.34892175	      0.64265206	      1.02285225	      0.60726247	     33.53788895	      6.67244748	     -4.37792386	     27.11130885	      0.00000000	      0.00000000	     -1.89879665	     -6.57052344	    -16.66412167	     -4.03382561	    -11.35876231	     11.28907932	      0.00000000	      0.00000000	    -28.83269876	     -0.63627360	    -10.73728329	      9.63225537	    -15.47447428
      0.35500000	     -8.01295422	     -6.55208402	     -0.42333441	      0.66039381	      1.02466503	      0.60710637	     33.27697560	      6.78464976	     -4.46380036	     24.44127977	      0.00000000	      0.00000000	     -1.98957287	     -4.98137293	    -17.25297272	     -4.05592440	    -11.74583174	     11.02087959	      0.00000000	      0.00000000	    -30.30518894	     -0.78094427	    -10.31487883	      9.91081141	    -15.72280832
      0.36000000	     -8.15765875	     -6.52561371	     -0.51334676	      0.67803296	      1.02625101	      0.60693322	     33.02951059	      6.84049289	     -4.54747163	     21.90024484	      0.00000000	      0.00000000	     -2.08032948	     -3.32003484	    -17.75312423	     -4.01312488	    -12.09711296	     10.91807672	      0.00000000	      0.00000000	    -31.70813544	     -1.02315964	     -9.93449832	     10.12440807	    -15.91049190
      0.36500000	     -8.29074622	     -6.45477365	     -0.61962756	      0.69554978	      1.02760913	      0.60675639	     32.80051860	      6.85444523	     -4.63907257	     19.50050088	      0.00000000	      0.00000000	     -2.18715677	     -1.63329011	    -18.16109454	     -3.92225089	    -12.39401060	     10.99011261	      0.00000000	      0.00000000	    -33.02206331	     -1.33768496	     -9.59833092	     10.28555701	    -16.03927526
      0.37000000	     -8.41402823	     -6.34755026	     -0.74512137	      0.71292098	      1.02873731	      0.60659751	     32.59858664	      6.83814708	     -4.74424312	     17.26026767	      0.00000000	      0.00000000	     -2.31838396	      0.03123272	    -18.47376419	     -3.79441978	    -12.62182685	     11.24922297	      0.00000000	      0.00000000	    -34.18488889	     -1.69833256	     -9.30793099	     10.40062050	    -16.11295306
      0.37500000	     -8.52903967	     -6.20670956	     -0.89502682	      0.73012309	      1.02963044	      0.60648524	     32.43599274	      6.79914284	     -4.86416072	     15.20499029	      0.00000000	      0.00000000	     -2.46987559	      1.63362364	    -18.68875219	     -3.63370992	    -12.77488519	     11.70855278	      0.00000000	      0.00000000	    -35.10691823	     -2.08344039	     -9.06414020	     10.46868800	    -16.13563458
      0.38000000	     -8.63600928	     -6.03094442	     -1.07489432	      0.74714039	      1.03028160	      0.60644990	     32.32560247	      6.74109428	     -4.99752416	     13.36422657	      0.00000000	      0.00000000	     -2.62521408	      3.14570024	    -18.80602307	     -3.43872729	    -12.85768445	     12.37750913	      0.00000000	      0.00000000	    -35.70258107	     -2.47904712	     -8.86699357	     10.48321115	    -16.11151468
      0.38500000	     -8.73297833	     -5.81808342	     -1.28777301	      0.76397397	      1.03068519	      0.60651649	     32.27601736	      6.66595117	     -5.14309147	     11.76526092	      0.00000000	      0.00000000	     -2.76031028	      4.54716909	    -18.82966011	     -3.20704214	    -12.88232300	     13.25700101	      0.00000000	      0.00000000	    -35.92371942	     -2.87729252	     -8.71569383	     10.43650924	    -16.04533690
      0.39000000	     -8.81581749	     -5.56882474	     -1.53190902	      0.78064629	      1.03083958	      0.60669985	     32.28793282	      6.57681125	     -5.30142097	     10.42656662	      0.00000000	      0.00000000	     -2.85004605	      5.81837693	    -18.76825169	     -2.94039631	    -12.86404203	     14.33725881	      0.00000000	      0.00000000	    -35.77834289	     -3.27148946	     -8.60862669	     10.32508882	    -15.94261829
      0.39500000	     -8.87917815	     -5.28887717	     -1.80031309	      0.79719797	      1.03074824	      0.60700337	     32.35355450	      6.47946237	     -5.47525886	      9.35396057	      0.00000000	      0.00000000	     -2.87478301	      6.93761766	    -18.63373263	     -2.64746210	    -12.81661948	     15.59860776	      0.00000000	      0.00000000	    -35.32776360	     -3.65230441	     -8.54372650	     10.15293595	    -15.80942779
      0.40000000	     -8.91775534	     -4.98835747	     -2.08250115	      0.81367722	      1.03041952	      0.60741989	     32.45876052	      6.38165065	     -5.66813209	      8.54036020	      0.00000000	      0.00000000	     -2.82501041	      7.88551277	    -18.43964618	     -2.34229297	    -12.74873393	     17.01394379	      0.00000000	      0.00000000	    -34.66591580	     -4.00809431	     -8.51927850	      9.93122947	    -15.65212086
      0.40500000	     -8.92739312	     -4.67884449	     -2.36732695	      0.83012696	      1.02986541	      0.60793411	     32.58652375	      6.29058580	     -5.88087740	      7.96823535	      0.00000000	      0.00000000	     -2.70273578	      8.65156626	    -18.19929136	     -2.03957072	    -12.66258308	     18.55203608	      0.00000000	      0.00000000	    -33.89220726	     -4.32858372	     -8.53423777	      9.67483651	    -15.47772930
      0.41000000	     -8.90562937	     -4.36970399	     -2.64540110	      0.84657583	      1.02910020	      0.60852584	     32.71972494	      6.21014097	     -6.10690128	      7.61302788	      0.00000000	      0.00000000	     -2.51954773	      9.23655876	    -17.92413999	     -1.74968612	    -12.55564141	     20.18115195	      0.00000000	      0.00000000	    -33.09055152	     -4.60865902	     -8.58766278	      9.39748718	    -15.29499450
      0.41500000	     -8.85122061	     -4.06562053	     -2.91073017	      0.86303652	      1.02813924	      0.60917385	     32.84221103	      6.13948624	     -6.32833374	      7.44648962	      0.00000000	      0.00000000	     -2.29254305	      9.64989056	    -17.62356158	     -1.47612005	    -12.42504885	     21.87207255	      0.00000000	      0.00000000	    -32.32047769	     -4.84953745	     -8.67856086	      9.10815579	    -15.11434070
      0.42000000	     -8.76324385	     -3.76655307	     -3.16195315	      0.87950941	      1.02699671	      0.60985907	     32.93916862	      6.07413847	     -6.51613807	      7.44018930	      0.00000000	      0.00000000	     -2.03903181	      9.90674544	    -17.30566767	     -1.21593972	    -12.27277073	     23.60009379	      0.00000000	      0.00000000	    -31.61662023	     -5.05717490	     -8.80656176	      8.81043129	    -14.94515336
      0.42500000	     -8.64118360	     -3.47001453	     -3.40255779	      0.89598785	      1.02568120	      0.61056594	     32.99866426	      6.00879923	     -6.63626388	      7.56929084	      0.00000000	      0.00000000	     -1.77032775	     10.02856173	    -16.97729283	     -0.96312579	    -12.10881239	     25.34678882	      0.00000000	      0.00000000	    -30.99032958	     -5.24003666	     -8.97171130	      8.50485773	    -14.79159809
      0.43000000	     -8.48597737	     -3.17432125	     -3.63896600	      0.91246256	      1.02419232	      0.61128195	     33.01377538	      5.94017143	     -6.65991999	      7.81527311	      0.00000000	      0.00000000	     -1.48606171	     10.04425878	    -16.64250711	     -0.71337785	    -11.95033224	     27.10172979	      0.00000000	      0.00000000	    -30.43210422	     -5.40773970	     -9.17289960	      8.19247634	    -14.65020735
      0.43500000	     -8.30035796	     -2.88104235	     -3.87696338	      0.92892461	      1.02252178	      0.61199635	     32.98277874	      5.86824071	     -6.57214412	      8.16593658	      0.00000000	      0.00000000	     -1.17231860	      9.98796514	    -16.30168380	     -0.46795775	    -11.81682942	     28.86285364	      0.00000000	      0.00000000	    -29.91674445	     -5.57022393	     -9.40700087	      7.87740752	    -14.51091153
      0.44000000	     -8.08761909	     -2.59575045	     -4.11843741	      0.94536741	      1.02065915	      0.61269858	     32.90639616	      5.79594522	     -6.37405288	      8.61263616	      0.00000000	      0.00000000	     -0.80646488	      9.89267858	    -15.95277157	     -0.23474810	    -11.72406845	     30.63448513	      0.00000000	      0.00000000	    -29.41097038	     -5.73705263	     -9.67003258	      7.56758325	    -14.36050688
      0.44500000	     -7.84968729	     -2.32750195	     -4.36000412	      0.96178900	      1.01859864	      0.61337657	     32.78368676	      5.72837976	     -6.07936491	      9.14648836	      0.00000000	      0.00000000	     -0.36906812	      9.78227785	    -15.59416871	     -0.02692560	    -11.68010412	     32.42355097	      0.00000000	      0.00000000	    -28.88137600	     -5.91707089	     -9.95925376	      7.27432623	    -14.18678756
      0.45000000	     -7.58571102	     -2.08795392	     -4.59382888	      0.97819436	      1.01634444	      0.61401568	     32.60883570	      5.67259350	     -5.70926600	      9.75567359	      0.00000000	      0.00000000	      0.13914795	      9.66413741	    -15.22763625	      0.13898853	    -11.68518857	     34.23532691	      0.00000000	      0.00000000	    -28.30202072	     -6.11817548	    -10.27489548	      7.01182183	    -13.98210524
      0.45500000	     -7.29192008	     -1.89040074	     -4.81002658	      0.99459583	      1.01391249	      0.61459995	     32.37061101	      5.63791421	     -5.28871710	     10.42519302	      0.00000000	      0.00000000	      0.68100585	      9.52308874	    -14.85957011	      0.24462051	    -11.73511423	     36.07070436	      0.00000000	      0.00000000	    -27.66038201	     -6.34711825	    -10.62078501	      6.79643613	    -13.74483400
      0.46000000	     -6.96334049	     -1.74816813	     -4.99965015	      1.01100955	      1.01132589	      0.61511519	     32.05567612	      5.63575325	     -4.84429481	     11.13944331	      0.00000000	      0.00000000	      1.17607695	      9.31725935	    -14.49902992	      0.27131311	    -11.82601470	     37.92690253	      0.00000000	      0.00000000	    -26.95751969	     -6.61035624	    -11.00281955	      6.64476246	    -13.47714565
      0.46500000	     -6.59703416	     -1.67193652	     -5.15727007	      1.02744864	      1.00860503	      0.61555222	     31.65503982	      5.67790516	     -4.40242717	     11.88661174	      0.00000000	      0.00000000	      1.50914283	      8.97893285	    -14.15280769	      0.20289788	    -11.95761426	     39.80094323	      0.00000000	      0.00000000	    -26.20218602	     -6.91574734	    -11.42531335	      6.57002395	    -13.18028883
      0.47000000	     -6.19515668	     -1.66672442	     -5.28241982	      1.04391617	      1.00575833	      0.61590867	     31.17066770	      5.77349685	     -3.98761206	     12.66283210	      0.00000000	      0.00000000	      1.55331558	      8.42575939	    -13.82025781	      0.02941785	    -12.13269707	     41.69281557	      0.00000000	      0.00000000	    -25.40579466	     -7.27266056	    -11.88735573	      6.57824765	    -12.85160882
      0.47500000	     -5.76639589	     -1.73007560	     -5.37967827	      1.06039985	      1.00277872	      0.61619012	     30.61986312	      5.92602266	     -3.62063306	     13.47512423	      0.00000000	      0.00000000	      1.20429631	      7.58404596	    -13.49018378	     -0.25021053	    -12.35370172	     43.60669158	      0.00000000	      0.00000000	    -24.58255476	     -7.68955931	    -12.38121716	      6.66615031	    -12.48552220
      0.48000000	     -5.32580177	     -1.85274871	     -5.45766351	      1.07686781	      0.99964644	      0.61641138	     30.03757803	      6.13224965	     -3.31707974	     14.34460289	      0.00000000	      0.00000000	      0.41876240	      6.41732280	    -13.13986693	     -0.62862801	    -12.61937095	     45.55121551	      0.00000000	      0.00000000	    -23.75063178	     -8.17168234	    -12.89325457	      6.82199515	    -12.07550141
      0.48500000	     -4.89335674	     -2.02220542	     -5.52736222	      1.09326457	      0.99633673	      0.61659630	     29.47725323	      6.38383947	     -3.08731596	     15.31164819	      0.00000000	      0.00000000	     -0.75709174	      4.94754075	    -12.73596000	     -1.09384935	    -12.92327855	     47.53993413	      0.00000000	      0.00000000	    -22.92883459	     -8.72174352	    -13.40707993	      7.02971381	    -11.61342491
      0.49000000	     -4.49089753	     -2.22743705	     -5.59996166	      1.10951053	      0.99283018	      0.61677404	     29.00852375	      6.67055821	     -2.93864690	     16.44104329	      0.00000000	      0.00000000	     -2.18478206	      3.25873591	    -12.23831194	     -1.63427489	    -13.25375630	     49.59083465	      0.00000000	      0.00000000	    -22.12980671	     -9.34297989	    -13.90839278	      7.27467695	    -11.08785260
      0.49500000	     -4.13717596	     -2.46229157	     -5.68423634	      1.12551076	      0.98912301	      0.61697185	     28.70855587	      6.98287196	     -2.87751221	     17.82030886	      0.00000000	      0.00000000	     -3.66367824	      1.47956479	    -11.60761014	     -2.24139774	    -13.59362070	     51.72295803	      0.00000000	      0.00000000	    -21.35593587	    -10.04083870	    -14.38994903	      7.54771346	    -10.48602204
      0.50000000	     -3.84224960	     -2.72549566	     -5.78400609	      1.14117470	      0.98523338	      0.61720741	     28.64545151	      7.31327597	     -2.90732878	     19.54416956	      0.00000000	      0.00000000	     -4.98518755	     -0.25313407	    -10.81529964	     -2.90866375	    -13.91951337	     53.95015899	      0.00000000	      0.00000000	    -20.60156171	    -10.82074322	    -14.85465005	      7.84507114	     -9.80039583
      0.50500000	     -3.60317693	     -3.01809393	     -5.89676871	      1.15644123	      0.98120225	      0.61748340	     28.85676441	      7.65722996	     -3.02116710	     21.68590184	      0.00000000	      0.00000000	     -5.98679238	     -1.83776125	     -9.85251484	     -3.62815316	    -14.20291678	     56.27467509	      0.00000000	      0.00000000	    -19.85886276	    -11.68291376	    -15.31575034	      8.16518747	     -9.03515641
      0.51000000	     -3.40280568	     -3.34040057	     -6.01454793	      1.17129868	      0.97708932	      0.61778414	     29.33140322	      8.01366879	     -3.19517942	     24.26715693	      0.00000000	      0.00000000	     -6.58018220	     -3.23613458	     -8.73476320	     -4.38750770	    -14.41417875	     58.68319373	      0.00000000	      0.00000000	    -19.12288795	    -12.61761068	    -15.79449233	      8.50530615	     -8.20779386
      0.51500000	     -3.21330934	     -3.69026382	     -6.12703124	      1.18579028	      0.97296528	      0.61807370	     30.00485803	      8.38421720	     -3.38981449	     27.24086828	      0.00000000	      0.00000000	     -6.74630477	     -4.47030405	     -7.49929410	     -5.16847423	    -14.52773401	     61.14699355	      0.00000000	      0.00000000	    -18.39329775	    -13.60417774	    -16.31533062	      8.86075142	     -7.34445212
      0.52000000	     -3.00491009	     -4.06317180	     -6.22569736	      1.20000174	      0.96890141	      0.61829809	     30.77239137	      8.77100104	     -3.56006153	     30.49424158	      0.00000000	      0.00000000	     -6.51249124	     -5.59228308	     -6.19379364	     -5.94780120	    -14.52569024	     63.62679441	      0.00000000	      0.00000000	    -17.67282046	    -14.61469869	    -16.89871027	      9.22707822	     -6.47118831
      0.52500000	     -2.75723935	     -4.45325861	     -6.30703825	      1.21403613	      0.96495902	      0.61839571	     31.51535768	      9.17372887	     -3.66984869	     33.86859961	      0.00000000	      0.00000000	     -5.93093295	     -6.64497462	     -4.85967914	     -6.70057216	    -14.39912497	     66.08089806	      0.00000000	      0.00000000	    -16.96422508	    -15.61976278	    -17.55272269	      9.60240011	     -5.60527693
      0.53000000	     -2.46882378	     -4.85376375	     -6.37366172	      1.22798939	      0.96118267	      0.61831486	     32.12976718	      9.58693064	     -3.70339321	     37.18748838	      0.00000000	      0.00000000	     -5.06534277	     -7.63282445	     -3.51701655	     -7.40451525	    -14.14815508	     68.47276860	      0.00000000	      0.00000000	    -16.26832001	    -16.59309390	    -18.26607848	      9.98717374	     -4.75046271
      0.53500000	     -2.16080800	     -5.25632825	     -6.43282163	      1.24193799	      0.95760074	      0.61803054	     32.54699073	      9.99816934	     -3.66851359	     40.28469825	      0.00000000	      0.00000000	     -3.98212178	     -8.51407390	     -2.15743414	     -8.04273961	    -13.78081581	     70.77430862	      0.00000000	      0.00000000	    -15.58459436	    -17.51361924	    -19.00484882	     10.38133886	     -3.89815293
      0.54000000	     -1.87267989	     -5.64984187	     -6.49216267	      1.25594088	      0.95423347	      0.61755266	     32.74081732	     10.38784003	     -3.59212229	     43.02651525	      0.00000000	      0.00000000	     -2.74279253	     -9.21704988	     -0.74801428	     -8.60356392	    -13.30952564	     72.96414594	      0.00000000	      0.00000000	    -14.91403949	    -18.36512859	    -19.71554549	     10.78072713	     -3.03455652
      0.54500000	     -1.65023139	     -6.02023381	     -6.55351983	      1.27004801	      0.95110526	      0.61692353	     32.72016322	     10.73116000	     -3.51161062	     45.32515143	      0.00000000	      0.00000000	     -1.39908705	     -9.67244483	      0.75488476	     -9.07859028	    -12.74534960	     75.02348763	      0.00000000	      0.00000000	    -14.26193012	    -19.13427156	    -20.33603781	     11.17466675	     -2.15158075
      0.55000000	     -1.52969629	     -6.35183240	     -6.60770747	      1.28430455	      0.94825349	      0.61620784	     32.51238693	     11.00246451	     -3.46519184	     47.14296093	      0.00000000	      0.00000000	      0.00763851	     -9.84647663	      2.38721305	     -9.46090450	    -12.09297265	     76.93322226	      0.00000000	      0.00000000	    -13.63846272	    -19.80807965	    -20.81210573	     11.54553110	     -1.25633845
      0.55500000	     -1.52474289	     -6.62920369	     -6.63422397	      1.29874400	      0.94572617	      0.61548012	     32.14621337	     11.18041557	     -3.48217333	     48.48950901	      0.00000000	      0.00000000	      1.44448076	     -9.75990755	      4.16216761	     -9.74373851	    -11.35008150	     78.67466366	      0.00000000	      0.00000000	    -13.05643425	    -20.37211754	    -21.11347405	     11.86950205	     -0.37316090
      0.56000000	     -1.62203968	     -6.83786920	     -6.60761847	      1.31337325	      0.94356737	      0.61481343	     31.64202386	     11.25172084	     -3.57410627	     49.41398327	      0.00000000	      0.00000000	      2.88587711	     -9.48419736	      6.06457837	     -9.91895321	    -10.51267021	     80.23331357	      0.00000000	      0.00000000	    -12.52618209	    -20.80983486	    -21.24230855	     12.11759465	      0.46382672
      0.56500000	     -1.78644321	     -6.96425597	     -6.50741404	      1.32816307	      0.94180081	      0.61426851	     31.01072533	     11.21185885	     -3.73035225	     49.99361003	      0.00000000	      0.00000000	      4.31418083	     -9.11577968	      8.05518344	     -9.97599375	     -9.58339754	     81.60239299	      0.00000000	      0.00000000	    -12.04942606	    -21.10365992	    -21.23076354	     12.25801825	      1.22279498
      0.57000000	     -1.97205244	     -6.99721034	     -6.32536386	      1.34305477	      0.94042444	      0.61388148	     30.25669820	     11.06349308	     -3.92241499	     50.31792446	      0.00000000	      0.00000000	      5.72000436	     -8.73970466	     10.08068823	     -9.90341465	     -8.57696750	     82.78339982	      0.00000000	      0.00000000	    -11.61526726	    -21.23830827	    -21.12987588	     12.26233500	      1.88350426
      0.57500000	     -2.13425366	     -6.93217963	     -6.06627082	      1.35798097	      0.93941876	      0.61365178	     29.38088813	     10.81473093	     -4.11660778	     50.47116747	      0.00000000	      0.00000000	      7.10012878	     -8.39994543	     12.08531430	     -9.69386257	     -7.51870772	     83.78374043	      0.00000000	      0.00000000	    -11.20153168	    -21.20572234	    -20.99510538	     12.11520356	      2.44001959
      0.58000000	     -2.23956647	     -6.77576253	     -5.74366333	      1.37288927	      0.93876100	      0.61353716	     28.38362120	     10.47842665	     -4.28876176	     50.51761997	      0.00000000	      0.00000000	      8.45183858	     -8.09143852	     14.02113183	     -9.35011270	     -6.43817943	     84.61278631	      0.00000000	      0.00000000	    -10.78254975	    -21.01000105	    -20.87306149	     11.82299504	      2.89845002
      0.58500000	     -2.27176895	     -6.54665999	     -5.37412098	      1.38775945	      0.93843684	      0.61346104	     27.26769043	     10.07157046	     -4.43354602	     50.49366817	      0.00000000	      0.00000000	      9.76454823	     -7.77793387	     15.85527548	     -8.88784734	     -5.36286694	     85.27725798	      0.00000000	      0.00000000	    -10.34058690	    -20.67114640	    -20.79193234	     11.41527301	      3.27316100
      0.59000000	     -2.23412985	     -6.27079421	     -4.97351088	      1.40260921	      0.93844489	      0.61333307	     26.04174047	      9.61330360	     -4.56369155	     50.40759182	      0.00000000	      0.00000000	     11.01303443	     -7.42429776	     17.57343343	     -8.33254104	     -4.31577534	     85.77729951	      0.00000000	      0.00000000	     -9.87428099	    -20.22708662	    -20.75636043	     10.93635789	      3.58314673
      0.59500000	     -2.14835765	     -5.97210501	     -4.55650030	      1.41748597	      0.93879152	      0.61307726	     24.72384644	      9.12144752	     -4.69912661	     50.24651465	      0.00000000	      0.00000000	     12.15783040	     -7.02226111	     19.18042274	     -7.71178962	     -3.31717051	     86.10542766	      0.00000000	      0.00000000	     -9.39856672	    -19.73165873	    -20.74697183	     10.42975627	      3.84852333
      0.60000000	     -2.05012551	     -5.66392579	     -4.13829466	      1.43244617	      0.93947929	      0.61265660	     23.34374330	      8.60901441	     -4.85203825	     49.98851591	      0.00000000	      0.00000000	     13.15390909	     -6.59393546	     20.69785078	     -7.04772690	     -2.38754148	     86.24933468	      0.00000000	      0.00000000	     -8.93698309	    -19.24528225	    -20.72569168	      9.92303545	      4.08755403
      0.60500000	     -1.98040854	     -5.34629424	     -3.73595020	      1.44753111	      0.94049813	      0.61208287	     21.94026616	      8.08290658	     -5.01709094	     49.61527730	      0.00000000	      0.00000000	     13.96263128	     -6.17434537	     22.15736393	     -6.35431819	     -1.54835926	     86.19705293	      0.00000000	      0.00000000	     -8.51192386	    -18.81981875	    -20.64764472	      9.42125212	      4.31555319
      0.61000000	     -1.97394332	     -5.01085735	     -3.36715491	      1.46275180	      0.94182655	      0.61140788	     20.55245911	      7.54593061	     -5.17277550	     49.11972009	      0.00000000	      0.00000000	     14.56037722	     -5.78800050	     23.58959801	     -5.64071861	     -0.81929952	     85.94168525	      0.00000000	      0.00000000	     -8.13759627	    -18.48493460	    -20.47661164	      8.91192767	      4.54618143
      0.61500000	     -2.04911979	     -4.64987858	     -3.04647802	      1.47809074	      0.94344174	      0.61070156	     19.20786514	      7.00077206	     -5.29272542	     48.50611128	      0.00000000	      0.00000000	     14.94024282	     -5.43549313	     25.01260974	     -4.91730439	     -0.21321149	     85.48350492	      0.00000000	      0.00000000	     -7.81743073	    -18.24296746	    -20.19730323	      8.37749218	      4.79364566
      0.62000000	     -2.20354933	     -4.26383852	     -2.78102056	      1.49351729	      0.94533098	      0.61002748	     17.91389925	      6.45354315	     -5.35975971	     47.78433053	      0.00000000	      0.00000000	     15.10683285	     -5.09728404	     26.42477600	     -4.19976042	      0.26838054	     84.82902094	      0.00000000	      0.00000000	     -7.54519333	    -18.07434246	    -19.81917232	      7.80779424	      5.07320369
      0.62500000	     -2.41668482	     -3.86416197	     -2.56807118	      1.50900579	      0.94749724	      0.60942568	     16.65627743	      5.91571135	     -5.37352410	     46.96231860	      0.00000000	      0.00000000	     15.06719704	     -4.75009247	     27.80507445	     -3.50921584	      0.63648420	     83.98835986	      0.00000000	      0.00000000	     -7.30767016	    -17.95043849	    -19.37134139	      7.20704333	      5.39846027
      0.63000000	     -2.65816499	     -3.47043294	     -2.39641741	      1.52454686	      0.94995531	      0.60890719	     15.40541028	      5.40360477	     -5.34722630	     46.04124260	      0.00000000	      0.00000000	     14.82308364	     -4.38332323	     29.12058664	     -2.86872678	      0.91144187	     82.97268337	      0.00000000	      0.00000000	     -7.08749948	    -17.84745423	    -18.89155227	      6.59298891	      5.77692442
      0.63500000	     -2.89851342	     -3.10327934	     -2.25072367	      1.54014996	      0.95271965	      0.60845796	     14.12832573	      4.93414369	     -5.29760041	     45.01632650	      0.00000000	      0.00000000	     14.36906272	     -4.00462191	     30.33777370	     -2.29686427	      1.11681721	     81.79225674	      0.00000000	      0.00000000	     -6.86688232	    -17.75502492	    -18.41349221	      5.98918925	      6.20717412
      0.64000000	     -3.11724900	     -2.77592895	     -2.11650844	      1.55584011	      0.95579144	      0.60804735	     12.79992988	      4.51750755	     -5.23660009	     43.88205295	      0.00000000	      0.00000000	     13.69672861	     -3.63329456	     31.43147738	     -1.80055726	      1.27332564	     80.45480530	      0.00000000	      0.00000000	     -6.63336971	    -17.67726829	    -17.95788956	      5.41429013	      6.67933295
      0.64500000	     -3.30448958	     -2.48858280	     -1.98342606	      1.57165193	      0.95915417	      0.60763881	     11.40718544	      4.15090880	     -5.16987702	     42.63705636	      0.00000000	      0.00000000	     12.80064383	     -3.28877397	     32.38684320	     -1.37124682	      1.39489438	     78.96415524	      0.00000000	      0.00000000	     -6.38593134	    -17.62822290	    -17.53156656	      4.87376165	      7.17792218
      0.65000000	     -3.45664471	     -2.22833956	     -1.84623021	      1.58762170	      0.96278011	      0.60720129	      9.94564309	      3.81767185	     -5.10085857	     41.28551964	      0.00000000	      0.00000000	     11.68167813	     -2.98207469	     33.19502383	     -0.98709689	      1.48752443	     77.32002052	      0.00000000	      0.00000000	     -6.13641726	    -17.62481565	    -17.13372064	      4.35777907	      7.68566078
      0.65500000	     -3.57103738	     -1.97425992	     -1.70392141	      1.60377720	      0.96664047	      0.60671738	      8.41408665	      3.49223091	     -5.03585418	     39.83586677	      0.00000000	      0.00000000	     10.34686922	     -2.71322754	     33.84835230	     -0.61991420	      1.55128924	     75.51955796	      0.00000000	      0.00000000	     -5.90388067	    -17.67930741	    -16.76373789	      3.84552785	      8.18719073
      0.66000000	     -3.64398960	     -1.70467830	     -1.55776476	      1.62012830	      0.97071075	      0.60618352	      6.81281530	      3.14810950	     -4.98660553	     38.29896235	      0.00000000	      0.00000000	      8.80706377	     -2.47271416	     34.33968167	     -0.24283547	      1.58493444	     73.55991961	      0.00000000	      0.00000000	     -5.70567733	    -17.79281694	    -16.42470637	      3.31340501	      8.67138556
      0.66500000	     -3.67293222	     -1.40324467	     -1.40925902	      1.63666392	      0.97496857	      0.60560344	      5.14579292	      2.76480070	     -4.96959253	     36.68669955	      0.00000000	      0.00000000	      7.07357242	     -2.24361888	     34.66564961	      0.16426113	      1.59024287	     71.44013780	      0.00000000	      0.00000000	     -5.55198765	    -17.95217616	    -16.12112233	      2.74302000	      9.13131584
      0.67000000	     -3.65991328	     -1.06142113	     -1.25943290	      1.65335849	      0.97938739	      0.60498193	      3.42331755	      2.33092283	     -5.00290638	     35.01084235	      0.00000000	      0.00000000	      5.15557708	     -2.00349320	     34.83045872	      0.61224751	      1.57265617	     69.16149750	      0.00000000	      0.00000000	     -5.44661608	    -18.13157866	    -15.85355148	      2.12519105	      9.56272908
      0.67500000	     -3.61366385	     -0.67755481	     -1.10969210	      1.67018355	      0.98392967	      0.60432484	      1.66254406	      1.84379857	     -5.10170370	     33.28238670	      0.00000000	      0.00000000	      3.06082884	     -1.72735601	     34.84748316	      1.10244838	      1.53785918	     66.72722732	      0.00000000	      0.00000000	     -5.39163103	    -18.29817533	    -15.61437667	      1.45885350	      9.96287610
      0.68000000	     -3.54892812	     -0.25455048	     -0.96274516	      1.68711678	      0.98854233	      0.60364366	     -0.11444042	      1.30750854	     -5.27390301	     31.51219784	      0.00000000	      0.00000000	      0.80051468	     -1.39279379	     34.73817728	      1.62793120	      1.48787302	     64.14283974	      0.00000000	      0.00000000	     -5.39149569	    -18.41907992	    -15.38739654	      0.74732244	     10.33042069
      0.68500000	     -3.48332331	      0.20190573	     -0.82222842	      1.70414460	      0.99315768	      0.60295850	     -1.88400499	      0.73115109	     -5.51808835	     29.71290850	      0.00000000	      0.00000000	     -1.60424034	     -0.98574415	     34.52881171	      2.17597499	      1.42006079	     61.41718073	      0.00000000	      0.00000000	     -5.45400696	    -18.46719604	    -15.15145670	     -0.00455935	     10.66563876
      0.69000000	     -3.43285764	      0.68401857	     -0.69138330	      1.72126051	      0.99770167	      0.60229551	     -3.62489094	      0.12768901	     -5.82429462	     27.90075719	      0.00000000	      0.00000000	     -4.11813261	     -0.50450328	     34.24561826	      2.73103016	      1.32918702	     58.56300945	      0.00000000	      0.00000000	     -5.58817529	    -18.42439692	    -14.88638945	     -0.79083961	     10.97004288
      0.69500000	     -3.40781226	      1.18183973	     -0.57203444	      1.73846205	      1.00210684	      0.60168048	     -5.32140446	     -0.48682513	     -6.17693453	     26.09623843	      0.00000000	      0.00000000	     -6.69190434	      0.03918201	     33.90970866	      3.27722897	      1.21078396	     55.59638254	      0.00000000	      0.00000000	     -5.80080538	    -18.28173285	    -14.57878796	     -1.60315202	     11.24558808
      0.70000000	     -3.41088205	      1.68306609	     -0.46422723	      1.75574650	      1.00632356	      0.60113205	     -6.96411204	     -1.09391334	     -6.55898985	     24.32374715	      0.00000000	      0.00000000	     -9.26687841	      0.62154861	     33.53417901	      3.80002771	      1.06460675	     52.53540129	      0.00000000	      0.00000000	     -6.09326597	    -18.03699403	    -14.22521582	     -2.42915963	     11.49398335
      0.70500000	     -3.43832708	      2.17324298	     -0.36599597	      1.77310600	      1.01032413	      0.60065686	     -8.54766106	     -1.67365127	     -6.95642845	     22.61053574	      0.00000000	      0.00000000	    -11.78231056	      1.21019612	     33.12480481	      4.28728915	      0.89718977	     49.39923827	      0.00000000	      0.00000000	     -6.45918433	    -17.69077547	    -13.83167966	     -3.25205294	     11.71602306
      0.71000000	     -3.48311432	      2.63668440	     -0.27318666	      1.79052506	      1.01409951	      0.60024767	    -10.06761709	     -2.20614449	     -7.36106343	     20.98455408	      0.00000000	      0.00000000	    -14.18388927	      1.76887870	     32.68340101	      4.72982662	      0.72176369	     46.20783091	      0.00000000	      0.00000000	     -6.88394101	    -17.24275992	    -13.41001510	     -4.05172065	     11.91079076
      0.71500000	     -3.53833640	      3.05790298	     -0.17987671	      1.80798272	      1.01765168	      0.59988590	    -11.51836887	     -2.67308883	     -7.77055689	     19.47111070	      0.00000000	      0.00000000	    -16.43230074	      2.26236046	     32.21196567	      5.12080154	      0.55444345	     42.98224793	      0.00000000	      0.00000000	     -7.34676100	    -16.68899668	    -12.97303076	     -4.80718678	     12.07538751
      0.72000000	     -3.59965387	      3.42311276	     -0.07948749	      1.82545723	      1.02098527	      0.59954835	    -12.89258606	     -3.05895474	     -8.18625261	     18.08960114	      0.00000000	      0.00000000	    -18.51069187	      2.65948514	     31.71614980	      5.45408076	      0.40827197	     39.74560002	      0.00000000	      0.00000000	     -7.82452508	    -16.01988920	    -12.53047405	     -5.49930410	     12.20564112
      0.72500000	     -3.66615336	      3.72157520	      0.03398889	      1.84293010	      1.02410106	      0.59921441	    -14.18171798	     -3.35200199	     -8.61090956	     16.85216998	      0.00000000	      0.00000000	    -20.42846222	      2.93412264	     31.20695522	      5.72312288	      0.28850479	     36.52401144	      0.00000000	      0.00000000	     -8.29499609	    -15.21961612	    -12.08722848	     -6.11288252	     12.29705454
      0.73000000	     -3.73960845	      3.94667984	      0.16504620	      1.86038732	      1.02699285	      0.59886960	    -15.37689076	     -3.54567674	     -9.04777967	     15.76547477	      0.00000000	      0.00000000	    -22.21799806	      3.06592230	     30.69999024	      5.92180489	      0.19131484	     33.34671874	      0.00000000	      0.00000000	     -8.73812650	    -14.26895702	    -11.64388681	     -6.63800217	     12.34541267
      0.73500000	     -3.82292882	      4.09651453	      0.31590690	      1.87781802	      1.02964688	      0.59850587	    -16.46938476	     -3.64024435	     -9.50035796	     14.83525062	      0.00000000	      0.00000000	    -23.92249676	      3.04265418	     30.21276302	      6.04665993	      0.10554222	     30.24448714	      0.00000000	      0.00000000	     -9.13596387	    -13.15197313	    -11.19859926	     -7.07068084	     12.34757715
      0.74000000	     -3.91900232	      4.17380347	      0.48598772	      1.89521167	      1.03204304	      0.59812102	    -17.45013819	     -3.64368539	     -9.97070110	     14.07180408	      0.00000000	      0.00000000	    -25.57644415	      2.86312688	     29.76155790	      6.09886931	      0.01591035	     27.24656270	      0.00000000	      0.00000000	     -9.47244366	    -11.86411474	    -10.74880075	     -7.41310584	     12.30263849
      0.74500000	     -4.03039826	      4.18533262	      0.67205226	      1.91255520	      1.03415764	      0.59771782	    -18.30905987	     -3.57089703	    -10.45540947	     13.49350577	      0.00000000	      0.00000000	    -27.18430817	      2.53801814	     29.35925355	      6.08500365	     -0.09326992	     24.37759263	      0.00000000	      0.00000000	     -9.73429410	    -10.41828495	    -10.29234688	     -7.67318098	     12.21254948
      0.75000000	     -4.15924614	      4.14085561	      0.86929181	      1.92983131	      1.03596743	      0.59730108	    -19.03581179	     -3.44102319	    -10.94144192	     13.12588680	      0.00000000	      0.00000000	    -28.70637978	      2.08813992	     29.01424300	      6.01636980	     -0.23414351	     21.65594499	      0.00000000	      0.00000000	     -9.91323585	     -8.84637449	     -9.82851457	     -7.86281504	     12.08171994
      0.75500000	     -4.30645634	      4.05154297	      1.07279083	      1.94701930	      1.03745472	      0.59687320	    -19.62262459	     -3.27392956	    -11.40557810	     12.99629850	      0.00000000	      0.00000000	    -30.06092777	      1.54247231	     28.72976999	      5.90723944	     -0.41201691	     19.09360752	      0.00000000	      0.00000000	    -10.00780219	     -7.19525298	     -9.35910814	     -7.99522597	     11.91606106
      0.76000000	     -4.47042497	      3.92839582	      1.27861193	      1.96409908	      1.03861203	      0.59643079	    -20.06780169	     -3.08725998	    -11.81910518	     13.12636722	      0.00000000	      0.00000000	    -31.14596102	      0.93707655	     28.50350917	      5.77252539	     -0.62456650	     16.69718009	      0.00000000	      0.00000000	    -10.02288747	     -5.51785668	     -8.88920706	     -8.08248601	     11.72194141
      0.76500000	     -4.64624528	      3.78092663	      1.48436516	      1.98105641	      1.03944464	      0.59596371	    -20.37787167	     -2.89452349	    -12.15525208	     13.52506510	      0.00000000	      0.00000000	    -31.87332613	      0.31271650	     28.32819976	      5.62552435	     -0.86427626	     14.46982130	      0.00000000	      0.00000000	     -9.96746361	     -3.86214961	     -8.42696728	     -8.13399064	     11.50498821
      0.77000000	     -4.82628807	      3.61615437	      1.68939717	      1.99788616	      1.03996920	      0.59545621	    -20.56705382	     -2.70396506	    -12.39542220	     14.18484781	      0.00000000	      0.00000000	    -32.19991562	     -0.29108651	     28.19389032	      5.47618892	     -1.12277633	     12.41384896	      0.00000000	      0.00000000	     -9.85252386	     -2.26243428	     -7.98223955	     -8.15564352	     11.26911327
      0.77500000	     -5.00193560	      3.43812120	      1.89429111	      2.01459231	      1.04020896	      0.59488999	    -20.65407433	     -2.51845997	    -12.53198060	     15.08256157	      0.00000000	      0.00000000	    -32.14225969	     -0.84418499	     28.09100882	      5.33021059	     -1.39500655	     10.53309056	      0.00000000	      0.00000000	     -9.69007512	     -0.73734153	     -7.56449666	     -8.14968032	     11.01675748
      0.78000000	     -5.16528996	      3.24815000	      2.09955956	      2.03118485	      1.04018852	      0.59424910	    -20.65782512	     -2.33685502	    -12.56764256	     16.18492728	      0.00000000	      0.00000000	    -31.77067329	     -1.33104789	     28.01268954	      5.18907898	     -1.68107965	      8.83415251	      0.00000000	      0.00000000	     -9.49250549	      0.70357043	     -7.18140944	     -8.11527691	     10.75036576
      0.78500000	     -5.30990430	      3.04569905	      2.30437388	      2.04767483	      1.03993115	      0.59352406	    -20.59382398	     -2.15644912	    -12.51333156	     17.45613475	      0.00000000	      0.00000000	    -31.18886423	     -1.74881192	     27.95529230	      5.05121790	     -1.98444014	      7.32612308	      0.00000000	      0.00000000	     -9.27217320	      2.04749864	     -6.83894307	     -8.04970012	     10.47375343
      0.79000000	     -5.43067022	      2.82954402	      2.50636700	      2.06407080	      1.03945826	      0.59271304	    -20.47260623	     -1.97564551	    -12.38695863	     18.86431874	      0.00000000	      0.00000000	    -30.50799603	     -2.09958222	     27.91727117	      4.91395644	     -2.30793438	      6.01865558	      0.00000000	      0.00000000	     -9.04157677	      3.26901839	     -6.54213733	     -7.94968878	     10.19222945
      0.79500000	     -5.52368772	      2.59903062	      2.70269712	      2.08037851	      1.03878874	      0.59182047	    -20.29999159	     -1.79556713	    -12.21338691	     20.38469870	      0.00000000	      0.00000000	    -29.82296554	     -2.38336817	     27.89777493	      4.77544251	     -2.65149863	      4.91958006	      0.00000000	      0.00000000	     -8.81314409	      4.33229684	     -6.29508614	     -7.81299308	      9.91126712
      0.80000000	     -5.58656412	      2.35488504	      2.89168695	      2.09660236	      1.03793673	      0.59085467	    -20.07846634	     -1.61969818	    -12.02303578	     21.99919929	      0.00000000	      0.00000000	    -29.19712160	     -2.59708929	     27.89632985	      4.63545411	     -3.01226629	      4.03387299	      0.00000000	      0.00000000	     -8.59695587	      5.20411088	     -6.09999757	     -7.63963143	      9.63436244
      0.80500000	     -5.61864222	      2.09920765	      3.07392278	      2.11274584	      1.03690896	      0.58982543	    -19.80904699	     -1.45191638	    -11.84713650	     23.69410810	      0.00000000	      0.00000000	    -28.65843616	     -2.73939109	     27.91317897	      4.49492166	     -3.38447250	      3.36430095	      0.00000000	      0.00000000	     -8.39660321	      5.86773143	     -5.95669600	     -7.43226385	      9.36161062
      0.81000000	     -5.62067666	      1.83495449	      3.25195070	      2.12881061	      1.03570431	      0.58874246	    -19.49313218	     -1.29461126	    -11.71078598	     25.45746107	      0.00000000	      0.00000000	    -28.20482617	     -2.81581817	     27.94896558	      4.35491746	     -3.75805092	      2.91219417	      0.00000000	      0.00000000	     -8.20540845	      6.32901256	     -5.86320244	     -7.19578237	      9.09027434
      0.81500000	     -5.59440689	      1.56544411	      3.42869232	      2.14479620	      1.03431556	      0.58761540	    -19.13352562	     -1.14827965	    -11.62706582	     27.27708983	      0.00000000	      0.00000000	    -27.81347985	     -2.83919016	     28.00379334	      4.21588467	     -4.11783254	      2.67717327	      0.00000000	      0.00000000	     -8.00516219	      6.61357937	     -5.81631931	     -6.93657903	      8.81690359
      0.82000000	     -5.54235969	      1.29421784	      3.60552435	      2.16070125	      1.03273268	      0.58645483	    -18.73435368	     -1.01266649	    -11.59500092	     29.13979437	      0.00000000	      0.00000000	    -27.45059753	     -2.82519895	     28.07644292	      4.07735644	     -4.44527193	      2.65624783	      0.00000000	      0.00000000	     -7.76826861	      6.75908222	     -5.81162190	     -6.66184200	      8.53944288
      0.82500000	     -5.46732684	      1.02538178	      3.78107228	      2.17652569	      1.03094703	      0.58527367	    -18.30075628	     -0.88861500	    -11.60212943	     31.03170054	      0.00000000	      0.00000000	    -27.08032846	     -2.78716460	     28.16371269	      3.93810716	     -4.72273831	      2.84318100	      0.00000000	      0.00000000	     -7.46312519	      6.80724173	     -5.84392481	     -6.37930524	      8.25818621
      0.83000000	     -5.37118511	      0.76414867	      3.95146889	      2.19227288	      1.02895543	      0.58408769	    -17.83910354	     -0.77952983	    -11.63076198	     32.93935875	      0.00000000	      0.00000000	    -26.67214743	     -2.73313520	     28.25956822	      3.79670348	     -4.93860161	      3.22822077	      0.00000000	      0.00000000	     -7.06228661	      6.79831279	     -5.90900622	     -6.09756726	      7.97530272
      0.83500000	     -5.25365498	      0.51704728	      4.11203225	      2.20795048	      1.02676257	      0.58291378	    -17.35745811	     -0.69179954	    -11.66563881	     34.85094226	      0.00000000	      0.00000000	    -26.20545536	     -2.66564050	     28.35420513	      3.65255407	     -5.09017104	      3.79750480	      0.00000000	      0.00000000	     -6.55312414	      6.76681614	     -6.00571922	     -5.82642873	      7.69333088
      0.84000000	     -5.11188415	      0.29175747	      4.25919624	      2.22357006	      1.02438084	      0.58176619	    -16.86548962	     -0.63452971	    -11.69966891	     36.75726007	      0.00000000	      0.00000000	    -25.67029643	     -2.58283172	     28.43332858	      3.50747752	     -5.18216160	      4.53154646	      0.00000000	      0.00000000	     -5.95008318	      6.73519978	     -6.13693027	     -5.57680788	      7.41354103
      0.84500000	     -4.94133947	      0.09714206	      4.39120128	      2.23914586	      1.02182778	      0.58065413	    -16.37319562	     -0.61946789	    -11.73511376	     38.65288645	      0.00000000	      0.00000000	    -25.06381612	     -2.48018681	     28.47824682	      3.36748886	     -5.22157606	      5.40330314	      0.00000000	      0.00000000	     -5.30562484	      6.70429839	     -6.30842425	     -5.36065144	      7.13502983
      0.85000000	     -4.73774440	     -0.05626959	      4.50707365	      2.25469282	      1.01912184	      0.57958300	    -15.88849120	     -0.66130200	    -11.78007761	     40.53760644	      0.00000000	      0.00000000	    -24.38384812	     -2.35302865	     28.46751756	      3.24416130	     -5.21305950	      6.37721183	      0.00000000	      0.00000000	     -4.71470933	      6.64392211	     -6.52621318	     -5.19131303	      6.85475613
      0.85500000	     -4.49896968	     -0.15615183	      4.60495903	      2.27022335	      1.01627778	      0.57855791	    -15.41481230	     -0.77730722	    -11.84293134	     42.41732688	      0.00000000	      0.00000000	    -23.62437127	     -2.20038031	     28.38007429	      3.15469170	     -5.15805211	      7.41015727	      0.00000000	      0.00000000	     -4.30778765	      6.48957437	     -6.79388132	     -5.08365742	      6.56812706
      0.86000000	     -4.22571717	     -0.18975376	      4.68156637	      2.28574237	      1.01330392	      0.57758589	    -14.95011953	     -0.98518219	    -11.92838983	     44.30311001	      0.00000000	      0.00000000	    -22.77854903	     -2.02985936	     28.19915768	      3.11999092	     -5.05727468	      8.45521682	      0.00000000	      0.00000000	     -4.22973719	      6.15019526	     -7.11175684	     -5.05255348	      6.26961584
      0.86500000	     -3.92107403	     -0.14681809	      4.73367209	      2.30124141	      1.01020224	      0.57667435	    -14.48723832	     -1.29926285	    -12.03723543	     46.20834423	      0.00000000	      0.00000000	    -21.84886128	     -1.86136835	     27.91730045	      3.16093818	     -4.91359963	      9.47023141	      0.00000000	      0.00000000	     -4.60539536	      5.52764719	     -7.47812624	     -5.10962563	      5.95288222
      0.87000000	     -3.59022120	     -0.02263634	      4.76108203	      2.31669307	      1.00697085	      0.57582691	    -14.01404430	     -1.72671818	    -12.16848643	     48.14579084	      0.00000000	      0.00000000	    -20.85554166	     -1.72565655	     27.54307717	      3.29394846	     -4.73306828	     10.43251136	      0.00000000	      0.00000000	     -5.49812818	      4.54383708	     -7.89084694	     -5.25985652	      5.60995392
      0.87500000	     -3.24113570	      0.18051277	      4.76936844	      2.33204815	      1.00360756	      0.57503945	    -13.51267321	     -2.26547008	    -12.32128703	     50.12612030	      0.00000000	      0.00000000	    -19.83449056	     -1.65639706	     27.10830055	      3.52742573	     -4.52433074	     11.35639194	      0.00000000	      0.00000000	     -6.87513224	      3.16755374	     -8.34769179	     -5.50008784	      5.22974438
      0.88000000	     -2.88548377	      0.45410008	      4.77052374	      2.34723781	      1.00011313	      0.57429835	    -12.95892230	     -2.90437089	    -12.49467762	     52.15775914	      0.00000000	      0.00000000	    -18.82538193	     -1.68081100	     26.67144413	      3.86005959	     -4.29816549	     12.30557019	      0.00000000	      0.00000000	     -8.59471416	      1.43089232	     -8.84543524	     -5.81997104	      4.79748495
      0.88500000	     -2.53778660	      0.78515507	      4.78052814	      2.36218245	      0.99649410	      0.57358109	    -12.32413199	     -3.62467214	    -12.68494483	     54.24651554	      0.00000000	      0.00000000	    -17.85924463	     -1.81542552	     26.31236446	      4.28084297	     -4.06699980	     13.39172999	      0.00000000	      0.00000000	    -10.42418234	     -0.57370406	     -9.37932353	     -6.20376468	      4.29706256
      0.89000000	     -2.21183101	      1.15756330	      4.81473890	      2.37680607	      0.99276497	      0.57285879	    -11.58065775	     -4.40140689	    -12.88209002	     56.39406569	      0.00000000	      0.00000000	    -16.95289956	     -2.06743426	     26.11672430	      4.77023721	     -3.84243283	     14.75581695	      0.00000000	      0.00000000	    -12.08575718	     -2.71737422	     -9.94432019	     -6.63098592	      3.71615717
      0.89500000	     -1.91576723	      1.55245997	      4.88354408	      2.39105255	      0.98894905	      0.57210085	    -10.70919373	     -5.20424512	    -13.06823155	     58.59586855	      0.00000000	      0.00000000	    -16.11000669	     -2.43754104	     26.15410807	      5.30231509	     -3.63048614	     16.53498022	      0.00000000	      0.00000000	    -13.31694114	     -4.86949627	    -10.53744348	     -7.07593688	      3.05130601
      0.90000000	     -1.64850533	      1.94920630	      4.99002639	      2.40489889	      0.98507820	      0.57128292	     -9.70479983	     -5.99902949	    -13.21927161	     60.83952358	      0.00000000	      0.00000000	    -15.32484283	     -2.92159412	     26.45685653	      5.84840930	     -3.42765641	     18.82297022	      0.00000000	      0.00000000	    -13.92768016	     -6.92646269	    -11.15952698	     -7.50867693	      2.31026829
      0.90500000	     -1.39882546	      2.32901961	      5.12943777	      2.41836173	      0.98119377	      0.57039789	     -8.57962863	     -6.75223735	    -13.30856854	     63.10428746	      0.00000000	      0.00000000	    -14.58608535	     -3.51042953	     27.00595045	      6.38281355	     -3.22146528	     21.63503928	      0.00000000	      0.00000000	    -13.83982201	     -8.82323461	    -11.81579662	     -7.90032498	      1.51147257
      0.91000000	     -1.14776202	      2.68115469	      5.28981071	      2.43149601	      0.97735019	      0.56946539	     -7.36114012	     -7.43890040	    -13.31105188	     65.36229847	      0.00000000	      0.00000000	    -13.88002663	     -4.18816948	     27.72899872	      6.88957751	     -2.99627682	     24.88999980	      0.00000000	      0.00000000	    -13.09805077	    -10.52686305	    -12.51471399	     -8.23238001	      0.68110220
      0.91500000	     -0.87499017	      3.00813596	      5.45403472	      2.44438778	      0.97361807	      0.56853371	     -6.08460088	     -8.05025769	    -13.20712146	     67.58132138	      0.00000000	      0.00000000	    -13.19366736	     -4.93082300	     28.51342572	      7.36726970	     -2.74120575	     28.41821780	      0.00000000	      0.00000000	    -11.84676106	    -12.02005611	    -13.26331303	     -8.50538893	     -0.15216313
      0.92000000	     -0.56842967	      3.32552280	      5.60383127	      2.45714377	      0.97008230	      0.56767051	     -4.78088477	     -8.59517593	    -12.98554433	     69.72758380	      0.00000000	      0.00000000	    -12.51769863	     -5.70755835	     29.23265611	      7.82805724	     -2.45551684	     31.99423965	      0.00000000	      0.00000000	    -10.28016047	    -13.28745200	    -14.05857368	     -8.74082185	     -0.96377576
      0.92500000	     -0.23324006	      3.65460126	      5.72441615	      2.46987894	      0.96683438	      0.56694414	     -3.46418129	     -9.09277347	    -12.64425562	     71.76744988	      0.00000000	      0.00000000	    -11.84873413	     -6.48450178	     29.77662097	      8.28974414	     -2.14971576	     35.38255423	      0.00000000	      0.00000000	     -8.58641430	    -14.31298092	    -14.87833008	     -8.97312965	     -1.73847395
      0.93000000	      0.10492706	      4.01093960	      5.80706059	      2.48270226	      0.96396108	      0.56640239	     -2.12552600	     -9.55982208	    -12.18860472	     73.66832399	      0.00000000	      0.00000000	    -11.19010372	     -7.22874043	     30.07534294	      8.76332763	     -1.84429557	     38.38141642	      0.00000000	      0.00000000	     -6.90771209	    -15.08602882	    -15.67760069	     -9.23456501	     -2.47096500
      0.93500000	      0.40600929	      4.39422177	      5.84778095	      2.49570232	      0.96153288	      0.56605675	     -0.73676612	     -9.99948194	    -11.62819348	     75.39980712	      0.00000000	      0.00000000	    -10.55065095	     -7.91122636	     30.10704073	      9.24162894	     -1.56785511	     40.85369575	      0.00000000	      0.00000000	     -5.32574166	    -15.60851954	    -16.39519666	     -9.53922612	     -3.16166604
      0.94000000	      0.63092487	      4.78384685	      5.84380470	      2.50893578	      0.95959613	      0.56587715	      0.73367066	    -10.39621498	    -10.97510684	     76.93514032	      0.00000000	      0.00000000	     -9.94158208	     -8.50903686	     29.88832458	      9.69468591	     -1.35305345	     42.74071304	      0.00000000	      0.00000000	     -3.86755841	    -15.89778867	    -16.97163211	     -9.87272671	     -3.81072415
      0.94500000	      0.76073573	      5.14217832	      5.79153071	      2.52242152	      0.95817203	      0.56579776	      2.29839812	    -10.71834832	    -10.24547787	     78.25249038	      0.00000000	      0.00000000	     -9.37250936	     -9.00759025	     29.45213169	     10.07484970	     -1.22848417	     44.05978161	      0.00000000	      0.00000000	     -2.52077264	    -15.98413973	    -17.37269066	    -10.19175260	     -4.41508137
      0.95000000	      0.80920208	      5.42468590	      5.68790635	      2.53614262	      0.95726094	      0.56573386	      3.93451587	    -10.92712107	     -9.46263814	     79.33643982	      0.00000000	      0.00000000	     -8.84794921	     -9.40295566	     28.82567996	     10.33028109	     -1.20866983	     44.88780785	      0.00000000	      0.00000000	     -1.24999593	    -15.90368304	    -17.60648585	    -10.43513833	     -4.97064030
      0.95500000	      0.82020727	      5.59354738	      5.53347409	      2.55005529	      0.95684729	      0.56560677	      5.58470696	    -10.98898835	     -8.65754532	     80.18026998	      0.00000000	      0.00000000	     -8.36499969	     -9.70369313	     28.01997919	     10.42143952	     -1.28817332	     45.33485533	      0.00000000	      0.00000000	     -0.01202745	    -15.68927212	    -17.72299072	    -10.54363526	     -5.47692026
      0.96000000	      0.85084952	      5.62934000	      5.33351676	      2.56410057	      0.95690161	      0.56536860	      7.17697131	    -10.88655804	     -7.86370180	     80.78839663	      0.00000000	      0.00000000	     -7.91343989	     -9.93038838	     27.03390358	     10.33334301	     -1.44469583	     45.51469288	      0.00000000	      0.00000000	      1.23003944	    -15.36508937	    -17.79543175	    -10.48024477	     -5.93968507
      0.96500000	      0.94936121	      5.53624547	      5.09556536	      2.57821480	      0.95738000	      0.56501612	      8.65235662	    -10.62417954	     -7.10818414	     81.17728196	      0.00000000	      0.00000000	     -7.47931890	    -10.11132888	     25.86718687	     10.07876360	     -1.65020933	     45.52115232	      0.00000000	      0.00000000	      2.49470211	    -14.94823882	    -17.89325284	    -10.24210905	     -6.36939389
      0.97000000	      1.13776426	      5.33950914	      4.82519475	      2.59233823	      0.95822375	      0.56458897	      9.98690260	    -10.22667005	     -6.40396602	     81.37339626	      0.00000000	      0.00000000	     -7.05047458	    -10.27558061	     24.53386788	      9.69264236	     -1.88332213	     45.41633091	      0.00000000	      0.00000000	      3.77543048	    -14.45373840	    -18.05842629	     -9.86000540	     -6.77692535
      0.97500000	      1.40471036	      5.07709920	      4.52352314	      2.60642388	      0.95936180	      0.56415505	     11.19910649	     -9.73217668	     -5.74810612	     81.40783925	      0.00000000	      0.00000000	     -6.62079754	    -10.44665190	     23.06965132	      9.22161034	     -2.13583973	     45.23071009	      0.00000000	      0.00000000	      5.04238816	    -13.89745869	    -18.29273380	     -9.38755124	     -7.16968417
      0.98000000	      1.70938097	      4.78902026	      4.18798858	      2.62044474	      0.96071881	      0.56379007	     12.34186680	     -9.18207148	     -5.12652839	     81.30867391	      0.00000000	      0.00000000	     -6.19180590	    -10.63872642	     21.53011757	      8.71283794	     -2.41179243	     44.97048242	      0.00000000	      0.00000000	      6.25024857	    -13.29747415	    -18.55870513	     -8.88523953	     -7.55043078
      0.98500000	      1.99445033	      4.50759038	      3.81563485	      2.63439681	      0.96222962	      0.56355677	     13.48304061	     -8.61152931	     -4.52316645	     81.09321073	      0.00000000	      0.00000000	     -5.77209977	    -10.85554785	     19.97991876	      8.20507247	     -2.72156883	     44.62663388	      0.00000000	      0.00000000	      7.34732959	    -12.67643985	    -18.79311890	     -8.40442424	     -7.91887032
      0.99000000	      2.20408693	      4.25102903	      3.40721181	      2.64829766	      0.96385678	      0.56348845	     14.68095501	     -8.04340550	     -3.93007583	     80.76267346	      0.00000000	      0.00000000	     -5.37511999	    -11.09204052	     18.47615972	      7.72332023	     -3.07424695	     44.18285714	      0.00000000	      0.00000000	      8.28445559	    -12.06209254	    -18.92860917	     -7.97534049	     -8.27409267
      0.99500000	      2.30094391	      4.02208415	      2.96995742	      2.66218258	      0.96560283	      0.56358180	     15.96317074	     -7.48653196	     -3.35383923	     80.30138715	      0.00000000	      0.00000000	     -5.01492125	    -11.33950368	     17.05235370	      7.27792871	     -3.47114505	     43.62177690	      0.00000000	      0.00000000	      9.02396023	    -11.48097975	    -18.91574760	     -7.60277306	     -8.61613888
      1.00000000	      2.27560551	      3.81241443	      2.51688673	      2.67609854	      0.96750784	      0.56380310	     17.31740920	     -6.93870077	     -2.81398906	     79.68173378	      0.00000000	      0.00000000	     -4.70061467	    -11.59329614	     15.71033440	      6.86820875	     -3.90363997	     42.92926898	      0.00000000	      0.00000000	      9.54687081	    -10.94694467	    -18.73699431	     -7.27140463	     -8.94614698
      1.00500000	      2.14528854	      3.61062828	      2.06243330	      2.69009495	      0.96963161	      0.56410417	     18.69838358	     -6.39323894	     -2.33415154	     78.87351316	      0.00000000	      0.00000000	     -4.43212859	    -11.85799212	     14.42369751	      6.48909446	     -4.35555225	     42.09626436	      0.00000000	      0.00000000	      9.85403802	    -10.45303806	    -18.40764989	     -6.95810377	     -9.26516621
      1.01000000	      1.94429085	      3.40938116	      1.61748351	      2.70421328	      0.97203042	      0.56443850	     20.04511194	     -5.84595408	     -1.93219844	     77.85342537	      0.00000000	      0.00000000	     -4.19998647	    -12.14547618	     13.15004449	      6.13759228	     -4.80678275	     41.11845405	      0.00000000	      0.00000000	      9.95862074	     -9.97481855	    -17.96604656	     -6.64400046	     -9.57252932
      1.01500000	      1.71205584	      3.20805381	      1.18725939	      2.71847913	      0.97474019	      0.56476978	     21.29865754	     -5.29877582	     -1.61528124	     76.61035521	      0.00000000	      0.00000000	     -3.98944503	    -12.46770335	     11.84584301	      5.81593357	     -5.23545348	     39.99604247	      0.00000000	      0.00000000	      9.87286988	     -9.48354106	    -17.45998526	     -6.32037576	     -9.86529731
      1.02000000	      1.48364163	      3.01117653	      0.77249094	      2.73289880	      0.97777032	      0.56507304	     22.41362330	     -4.75898929	     -1.38058550	     75.14518728	      0.00000000	      0.00000000	     -3.78718661	    -12.82985178	     10.47851541	      5.53057289	     -5.61940676	     38.73517155	      0.00000000	      0.00000000	      9.59697402	     -8.95968860	    -16.93536259	     -5.98779049	    -10.13937316
      1.02500000	      1.28425437	      2.82487793	      0.37191801	      2.74746033	      0.98110611	      0.56533268	     23.36260353	     -4.23578704	     -1.21932218	     73.46699651	      0.00000000	      0.00000000	     -3.58773545	    -13.22707162	      9.03293087	      5.28846790	     -5.93873861	     37.34999897	      0.00000000	      0.00000000	      9.11687183	     -8.39974549	    -16.42894704	     -5.65152214	    -10.39134212
      1.03000000	      1.12729738	      2.65305488	     -0.01551832	      2.76213855	      0.98471473	      0.56554027	     24.13574608	     -3.73608647	     -1.12146183	     71.58843509	      0.00000000	      0.00000000	     -3.39639085	    -13.64436445	      7.51220557	      5.09259723	     -6.17878471	     35.86351317	      0.00000000	      0.00000000	      8.41190502	     -7.81611146	    -15.96474486	     -5.31613419	    -10.61980415
      1.03500000	      1.01493153	      2.49404249	     -0.38919678	      2.77690319	      0.98855150	      0.56569349	     24.73740426	     -3.26071904	     -1.07974657	     69.52216202	      0.00000000	      0.00000000	     -3.22675167	    -14.05866986	      5.93459823	      4.93800211	     -6.33201132	     34.30679021	      0.00000000	      0.00000000	      7.46699554	     -7.23213456	    -15.55318802	     -4.98075804	    -10.82593124
      1.04000000	      0.94060080	      2.33870577	     -0.74594833	      2.79172804	      0.99256584	      0.56579547	     25.18081592	     -2.80219070	     -1.09218393	     67.27861046	      0.00000000	      0.00000000	     -3.09430732	    -14.44277207	      4.32830356	      4.80945932	     -6.39864089	     32.71724834	      0.00000000	      0.00000000	      6.28274872	     -6.67329916	    -15.19289641	     -4.63636732	    -11.01372407
      1.04500000	      0.89306650	      2.17097505	     -1.08001754	      2.80659827	      0.99670671	      0.56585370	     25.48169175	     -2.34500238	     -1.16218884	     64.86456938	      0.00000000	      0.00000000	     -3.01039932	    -14.77004005	      2.72508236	      4.68198072	     -6.38748852	     31.13553712	      0.00000000	      0.00000000	      4.88007707	     -6.15686676	    -14.87467536	     -4.26606510	    -11.19003319
      1.05000000	      0.86089519	      1.97099749	     -1.38437771	      2.82151331	      1.00092697	      0.56587864	     25.65251826	     -1.86833094	     -1.29567100	     62.28247112	      0.00000000	      0.00000000	     -2.97987741	    -15.01839939	      1.15365822	      4.52449254	     -6.31826896	     29.60063953	      0.00000000	      0.00000000	      3.29857659	     -5.68394964	    -14.58660106	     -3.84847728	    -11.36370381
      1.05500000	      0.83575090	      1.71995909	     -1.65326276	      2.83648461	      1.00518431	      0.56588337	     25.69991102	     -1.35012631	     -1.49567164	     59.53118271	      0.00000000	      0.00000000	     -3.00215675	    -15.17190585	     -0.36541207	      4.30579959	     -6.22403465	     28.14434214	      0.00000000	      0.00000000	      1.58874078	     -5.23723278	    -14.31819934	     -3.36329595	    -11.54362145
      1.06000000	      0.81321844	      1.40522918	     -1.88472879	      2.85152972	      1.00943875	      0.56588414	     25.62617611	     -0.77187867	     -1.75667082	     56.60891249	      0.00000000	      0.00000000	     -3.07348094	    -15.21896107	     -1.82179363	      4.00152414	     -6.15026169	     26.78688806	      0.00000000	      0.00000000	     -0.19986178	     -4.78520629	    -14.06199865	     -2.79751431	    -11.73657461
      1.06500000	      0.79149707	      1.02466487	     -2.08192520	      2.86666537	      1.01365000	      0.56590013	     25.43357959	     -0.12354998	     -2.06116282	     53.51734256	      0.00000000	      0.00000000	     -3.18894425	    -15.14831930	     -3.21431308	      3.60069174	     -6.14831212	     25.53489817	      0.00000000	      0.00000000	     -2.02938306	     -4.29090393	    -13.81267944	     -2.15080159	    -11.94600793
      1.07000000	      0.76957198	      0.58895906	     -2.25248349	      2.88190108	      1.01777836	      0.56595037	     25.12828630	      0.59228808	     -2.38025568	     50.26514886	      0.00000000	      0.00000000	     -3.34381633	    -14.94615352	     -4.54792091	      3.11010733	     -6.26458777	     24.38239302	      0.00000000	      0.00000000	     -3.87834082	     -3.72110815	    -13.56567126	     -1.43833506	    -12.17188454
      1.07500000	      0.74605729	      0.12103836	     -2.40637068	      2.89723483	      1.02178848	      0.56604899	     24.72206922	      1.35875666	     -2.67800911	     46.86972587	      0.00000000	      0.00000000	     -3.53412402	    -14.59680466	     -5.82973166	      2.55454714	     -6.52976391	     23.31530683	      0.00000000	      0.00000000	     -5.73859450	     -3.05312927	    -13.31653998	     -0.68976778	    -12.41139482
      1.08000000	      0.71887254	     -0.34768820	     -2.55326619	      2.91265201	      1.02565188	      0.56620189	     24.23188899	      2.14670959	     -2.91753262	     43.35715727	      0.00000000	      0.00000000	     -3.75654259	    -14.08664324	     -7.06499245	      1.97212567	     -6.95289489	     22.31834386	      0.00000000	      0.00000000	     -7.60728785	     -2.27958023	    -13.06124048	      0.05565835	    -12.66021638
      1.08500000	      0.68540364	     -0.78322997	     -2.70047887	      2.92812752	      1.02934553	      0.56640681	     23.67849307	      2.92009241	     -3.06723647	     39.76111080	      0.00000000	      0.00000000	     -4.00753089	    -13.40796185	     -8.25381178	      1.40621996	     -7.52218383	     21.38194426	      0.00000000	      0.00000000	     -9.47840801	     -1.41230057	    -12.79669029	      0.75636762	    -12.91380635
      1.09000000	      0.64287925	     -1.15514109	     -2.85170426	      2.94362927	      1.03284802	      0.56665551	     23.08493536	      3.64235158	     -3.10688770	     36.12125438	      0.00000000	      0.00000000	     -4.28191542	    -12.56026817	     -9.38960131	      0.89684419	     -8.20980875	     20.50699820	      0.00000000	      0.00000000	    -11.33750236	     -0.48386826	    -12.52114513	      1.37581778	    -13.16831419
      1.09500000	      0.58914287	     -1.44101137	     -3.00642693	      2.95912259	      1.03613747	      0.56693483	     22.47482619	      4.28143612	     -3.03281736	     32.48145783	      0.00000000	      0.00000000	     -4.57160976	    -11.54865071	    -10.46032129	      0.47435883	     -8.97675773	     19.70540275	      0.00000000	      0.00000000	    -13.16028981	      0.45583709	    -12.23448543	      1.88797026	    -13.42129714
      1.10000000	      0.52372255	     -1.62857573	     -3.16009283	      2.97457532	      1.03919297	      0.56722650	     21.87007727	      4.81273541	     -2.85996836	     28.88778677	      0.00000000	      0.00000000	     -4.86518948	    -10.38071689	    -11.45239816	      0.15673030	     -9.77662261	     18.99603527	      0.00000000	      0.00000000	    -14.91505337	      1.34769945	    -11.93856232	      2.27987914	    -13.67235484
      1.10500000	      0.44798017	     -1.71564469	     -3.30572605	      2.98996344	      1.04199796	      0.56750875	     21.28938323	      5.22081357	     -2.61849161	     25.38622966	      0.00000000	      0.00000000	     -5.14886878	     -9.06442776	    -12.35506549	     -0.05000278	    -10.56016882	     18.39747967	      0.00000000	      0.00000000	    -16.56973537	      2.13330098	    -11.63664708	      2.55132848	    -13.92303480
      1.11000000	      0.36327878	     -1.70834926	     -3.43704014	      3.00527607	      1.04454254	      0.56776074	     20.74899151	      5.50041461	     -2.34587320	     22.02038350	      0.00000000	      0.00000000	     -5.40904355	     -7.60904132	    -13.16245131	     -0.14900311	    -11.28117870	     17.92033767	      0.00000000	      0.00000000	    -18.10273707	      2.76389901	    -11.33094757	      2.71221187	    -14.17543165
      1.11500000	      0.26797907	     -1.61852577	     -3.55143593	      3.02051743	      1.04682279	      0.56796708	     20.26533994	      5.65641900	     -2.07871473	     18.82954173	      0.00000000	      0.00000000	     -5.63565175	     -6.02964813	    -13.87223874	     -0.14923294	    -11.90148324	     17.56333992	      0.00000000	      0.00000000	    -19.51174911	      3.20601365	    -11.01905620	      2.77912858	    -14.43015197
      1.12000000	      0.15545816	     -1.46114320	     -3.65103827	      3.03570353	      1.04883728	      0.56812025	     19.85714168	      5.70261339	     -1.84705351	     15.84715702	      0.00000000	      0.00000000	     -5.82486020	     -4.35333226	    -14.48200376	     -0.06297594	    -12.39370379	     17.31611918	      0.00000000	      0.00000000	    -20.81456782	      3.44236043	    -10.69190446	      2.77230893	    -14.68499411
      1.12500000	      0.01514387	     -1.25212726	     -3.74164970	      3.05085375	      1.05058354	      0.56822207	     19.54433561	      5.65955412	     -1.67081877	     13.09920403	      0.00000000	      0.00000000	     -5.97995373	     -2.62372627	    -14.98660391	      0.09551380	    -12.74243128	     17.16650495	      0.00000000	      0.00000000	    -22.04141312	      3.46920789	    -10.33567894	      2.71276060	    -14.93485858
      1.13000000	     -0.16258729	     -1.00655878	     -3.83055435	      3.06597965	      1.05205783	      0.56828441	     19.34286614	      5.55168077	     -1.55793083	     10.60261484	      0.00000000	      0.00000000	     -6.11019474	     -0.90029473	    -15.38012479	      0.31098351	    -12.94473923	     17.10718882	      0.00000000	      0.00000000	    -23.22297909	      3.29245351	     -9.93869140	      2.61933161	    -15.17248778
      1.13500000	     -0.37913293	     -0.73717272	     -3.92381941	      3.08107495	      1.05325889	      0.56832760	     19.25721579	      5.40359783	     -1.50530231	      8.36500064	      0.00000000	      0.00000000	     -6.22744900	      0.75029068	    -15.66211303	      0.56813917	    -13.00989791	     17.13898271	      0.00000000	      0.00000000	    -24.37856210	      2.92405439	     -9.50114698	      2.50595424	    -15.38963109
      1.14000000	     -0.62310882	     -0.45305819	     -4.02395253	      3.09611281	      1.05419101	      0.56837606	     19.27629091	      5.23599632	     -1.50295861	      6.38665944	      0.00000000	      0.00000000	     -6.34039335	      2.26789662	    -15.84235411	      0.85258559	    -12.95796616	     17.27120072	      0.00000000	      0.00000000	    -25.50685563	      2.37965266	     -9.04091153	      2.37962235	    -15.57844268
      1.14500000	     -0.87395225	     -0.15885625	     -4.12921263	      3.11105519	      1.05486145	      0.56845285	     19.37796669	      5.06276141	     -1.53884962	      4.66410412	      0.00000000	      0.00000000	     -6.44829437	      3.60960652	    -15.93783951	      1.15171916	    -12.81686650	     17.52021884	      0.00000000	      0.00000000	    -26.58102904	      1.67764478	     -8.58790738	      2.23999580	    -15.73298688
      1.15000000	     -1.11211468	      0.14480278	     -4.23492133	      3.12587021	      1.05527359	      0.56857475	     19.53990379	      4.89062451	     -1.60197022	      3.19287815	      0.00000000	      0.00000000	     -6.53856141	      4.75261499	    -15.96306667	      1.45536847	    -12.61744421	     17.90690081	      0.00000000	      0.00000000	    -27.54996122	      0.83845042	     -8.16943163	      2.08142411	    -15.85065274
      1.15500000	     -1.32743549	      0.45938932	     -4.33562502	      3.14054583	      1.05542281	      0.56874857	     19.74766423	      4.72099054	     -1.68393202	      1.96822303	      0.00000000	      0.00000000	     -6.59049699	      5.69281188	    -15.92172567	      1.75578985	    -12.38749060	     18.45419666	      0.00000000	      0.00000000	    -28.34783844	     -0.11801277	     -7.79819359	      1.89687123	    -15.93278921
      1.16000000	     -1.52005357	      0.78584934	     -4.42678866	      3.15509193	      1.05529907	      0.56896983	     19.99495818	      4.55247878	     -1.78034903	      0.98425129	      0.00000000	      0.00000000	     -6.58342860	      6.44386980	    -15.80511187	      2.04660144	    -12.14780823	     19.18637346	      0.00000000	      0.00000000	    -28.91176973	     -1.17591060	     -7.47108567	      1.68198903	    -15.98374028
      1.16500000	     -1.69526622	      1.12233204	     -4.50548742	      3.16953260	      1.05489392	      0.56922554	     20.27828443	      4.38315041	     -1.89216324	      0.23314547	      0.00000000	      0.00000000	     -6.50476956	      7.03627788	    -15.59636103	      2.32063033	    -11.91259519	     20.12963922	      0.00000000	      0.00000000	    -29.20127235	     -2.32399145	     -7.17682301	      1.43769908	    -16.00871084
      1.17000000	     -1.85637222	      1.46301916	     -4.57016552	      3.18389516	      1.05420822	      0.56950034	     20.59025447	      4.21203255	     -2.02548812	     -0.29482402	      0.00000000	      0.00000000	     -6.35398713	      7.51275504	    -15.27794757	      2.56762389	    -11.69273739	     21.31162961	      0.00000000	      0.00000000	    -29.21048144	     -3.55035247	     -6.90663414	      1.17062323	    -16.01222941
      1.17500000	     -1.99946865	      1.79843961	     -4.62013615	      3.19820132	      1.05325661	      0.56978254	     20.91534316	      4.03975569	     -2.18809849	     -0.61073442	      0.00000000	      0.00000000	     -6.14173999	      7.91981530	    -14.83981868	      2.77358272	    -11.49855367	     22.75660605	      0.00000000	      0.00000000	    -28.96857448	     -4.83442649	     -6.66213530	      0.89175845	    -15.99810487
      1.18000000	     -2.11332319	      2.11719066	     -4.65583081	      3.21246318	      1.05206581	      0.57006694	     21.23095351	      3.86844125	     -2.38221391	     -0.72655273	      0.00000000	      0.00000000	     -5.88618546	      8.29898804	    -14.28504842	      2.92288976	    -11.34035333	     24.47532914	      0.00000000	      0.00000000	    -28.53123974	     -6.14203616	     -6.45594156	      0.61434841	    -15.96956061
      1.18500000	     -2.18389868	      2.40835793	     -4.67986289	      3.22668416	      1.05066771	      0.57035397	     21.51324719	      3.70139474	     -2.59716295	     -0.65475132	      0.00000000	      0.00000000	     -5.60737480	      8.67944281	    -13.63165116	      3.00243194	    -11.22777925	     26.45290041	      0.00000000	      0.00000000	    -27.96816658	     -7.42718994	     -6.30566465	      0.35164658	    -15.92813161
      1.19000000	     -2.19988256	      2.66366539	     -4.69767675	      3.24086254	      1.04909134	      0.57064748	     21.74400817	      3.54297931	     -2.80762311	     -0.40728503	      0.00000000	      0.00000000	     -5.31955346	      9.07158743	    -12.91101186	      3.00540825	    -11.16920306	     28.64160110	      0.00000000	      0.00000000	    -27.34921083	     -8.64124293	     -6.22624531	      0.11481144	    -15.87211137
      1.19500000	     -2.15633525	      2.87876532	     -4.71676964	      3.25499555	      1.04735641	      0.57095281	     21.91530520	      3.39834702	     -2.97899411	      0.00610575	      0.00000000	      0.00000000	     -5.02394565	      9.46334197	    -12.16297124	      2.93303063	    -11.17106194	     30.96474547	      0.00000000	      0.00000000	    -26.73118467	     -9.74719336	     -6.22439892	     -0.08876403	    -15.79630409
      1.20000000	     -2.05554652	      3.05355808	     -4.74477001	      3.26908267	      1.04547007	      0.57127522	     22.03034475	      3.27258207	     -3.07587111	      0.57904680	      0.00000000	      0.00000000	     -4.70758524	      9.82153772	    -11.42818117	      2.79387494	    -11.23635523	     33.33154696	      0.00000000	      0.00000000	    -26.14901790	    -10.73306365	     -6.29657693	     -0.25623953	    -15.69359098
      1.20500000	     -1.90491019	      3.19147325	     -4.78739728	      3.28312712	      1.04342859	      0.57161895	     22.09987199	      3.16971310	     -3.06946400	      1.30768159	      0.00000000	      0.00000000	     -4.35238649	     10.09742529	    -10.74047093	      2.60126683	    -11.36272514	     35.65717061	      0.00000000	      0.00000000	    -25.61507358	    -11.61683474	     -6.43135152	     -0.38896797	    -15.55737678
      1.21000000	     -1.71290353	      3.29746573	     -4.84705820	      3.29713526	      1.04122315	      0.57198702	     22.13546997	      3.09283046	     -2.94308065	      2.18729512	      0.00000000	      0.00000000	     -3.95279734	     10.23344851	    -10.12172050	      2.36868894	    -11.54229187	     37.88083476	      0.00000000	      0.00000000	    -25.12638660	    -12.43966539	     -6.61518885	     -0.49074115	    -15.38336121
      1.21500000	     -1.48570367	      3.37506335	     -4.92218877	      3.31111483	      1.03884580	      0.57238078	     22.14312455	      3.04560564	     -2.69605547	      3.20725521	      0.00000000	      0.00000000	     -3.53405638	     10.17052858	     -9.57963641	      2.10392161	    -11.76463474	     39.97668887	      0.00000000	      0.00000000	    -24.67454760	    -13.25112250	     -6.83776754	     -0.56472174	    -15.16970859
      1.22000000	     -1.22581023	      3.42423397	     -5.00727382	      3.32507338	      1.03629223	      0.57279765	     22.11957621	      3.03343194	     -2.34538915	      4.34625059	      0.00000000	      0.00000000	     -3.16146646	      9.85691499	     -9.10871991	      1.80508495	    -12.02079423	     41.95435409	      0.00000000	      0.00000000	    -24.25220070	    -14.09315292	     -7.09425631	     -0.61072072	    -14.91641951
      1.22500000	     -0.93179847	      3.44194440	     -5.09364957	      3.33901656	      1.03356189	      0.57322759	     22.05172562	      3.06216960	     -1.92385371	      5.57013633	      0.00000000	      0.00000000	     -2.93439771	      9.25887499	     -8.69500570	      1.46209788	    -12.30440259	     43.84930724	      0.00000000	      0.00000000	    -23.85406415	    -14.98752642	     -7.38561571	     -0.62521118	    -14.62529418
      1.23000000	     -0.59862802	      3.42494477	     -5.17102341	      3.35294521	      1.03065652	      0.57365071	     21.91926945	      3.13506668	     -1.47497082	      6.83446838	      0.00000000	      0.00000000	     -2.96379345	      8.37091932	     -8.32250560	      1.06298066	    -12.60879897	     45.70796530	      0.00000000	      0.00000000	    -23.47417359	    -15.92976066	     -7.71826630	     -0.60408137	    -14.30020863
      1.23500000	     -0.21966897	      3.37213619	     -5.22937447	      3.36685121	      1.02757772	      0.57403849	     21.70188364	      3.25081539	     -1.04700514	      8.09333781	      0.00000000	      0.00000000	     -3.33849714	      7.22014154	     -7.97679104	      0.60018806	    -12.92311115	     47.57425425	      0.00000000	      0.00000000	    -23.10241179	    -16.89235846	     -8.10213479	     -0.54520421	    -13.94613145
      1.24000000	      0.20882038	      3.28429178	     -5.26085702	      3.38071299	      1.02432520	      0.57435904	     21.39075429	      3.40505745	     -0.68733830	      9.31412470	      0.00000000	      0.00000000	     -4.09254836	      5.85954640	     -7.64315682	      0.07241868	    -13.23120818	     49.48164757	      0.00000000	      0.00000000	    -22.72370774	    -17.83729340	     -8.54608376	     -0.44805676	    -13.56663997
      1.24500000	      0.68260144	      3.16118759	     -5.26141394	      3.39449219	      1.02089848	      0.57458473	     21.00034104	      3.59461897	     -0.43693410	     10.49422296	      0.00000000	      0.00000000	     -5.18609239	      4.35273229	     -7.30164670	     -0.51854889	    -13.51445451	     51.45052039	      0.00000000	      0.00000000	    -22.32189314	    -18.73174433	     -9.05257101	     -0.31040937	    -13.16173717
      1.25000000	      1.18699102	      2.99848639	     -5.23196028	      3.40813308	      1.01730225	      0.57469857	     20.57463390	      3.82108629	     -0.32521206	     11.67365439	      0.00000000	      0.00000000	     -6.50473828	      2.76097354	     -6.92380389	     -1.17220247	    -13.75570712	     53.48864949	      0.00000000	      0.00000000	    -21.88602892	    -19.55832454	     -9.61496424	     -0.12491404	    -12.72740670
      1.25500000	      1.69891340	      2.78738832	     -5.17877296	      3.42156608	      1.01355253	      0.57469708	     20.18435343	      4.09036425	     -0.36710589	     12.93788582	      0.00000000	      0.00000000	     -7.87536943	      1.14144618	     -6.47437914	     -1.89020732	    -13.94139651	     55.59302425	      0.00000000	      0.00000000	    -21.41427978	    -20.31536795	    -10.21911741	      0.12085659	    -12.25632532
      1.26000000	      2.19288558	      2.51815042	     -5.11230502	      3.43471657	      1.00967926	      0.57458940	     19.91445892	      4.40802864	     -0.56320799	     14.40637051	      0.00000000	      0.00000000	     -9.09615762	     -0.44823910	     -5.91796475	     -2.67276718	    -14.06095749	     57.75220560	      0.00000000	      0.00000000	    -20.91283643	    -21.01009890	    -10.84808011	      0.43975943	    -11.73881119
      1.26500000	      2.64840904	      2.18536243	     -5.04419093	      3.44752016	      1.00572355	      0.57439388	     19.84389661	      4.77408362	     -0.90188051	     16.20493880	      0.00000000	      0.00000000	     -9.97866503	     -1.95243521	     -5.22814284	     -3.51384020	    -14.10570582	     59.94921664	      0.00000000	      0.00000000	    -20.39143188	    -21.65131635	    -11.48745267	      0.83855240	    -11.16461289
      1.27000000	      3.05550482	      1.79152572	     -4.98365031	      3.45994293	      1.00172986	      0.57413319	     20.02286206	      5.18117894	     -1.36196515	     18.42643641	      0.00000000	      0.00000000	    -10.39484085	     -3.33095432	     -4.39565738	     -4.39961987	    -14.06989062	     62.16523708	      0.00000000	      0.00000000	    -19.85861465	    -22.24645836	    -12.12879812	      1.31376426	    -10.52657374
      1.27500000	      3.41618182	      1.34712248	     -4.93512227	      3.47200082	      0.99773527	      0.57382935	     20.45538742	      5.61709026	     -1.91582670	     21.09211240	      0.00000000	      0.00000000	    -10.31477689	     -4.57318375	     -3.43250120	     -5.31191273	    -13.95479041	     64.38409058	      0.00000000	      0.00000000	    -19.31941849	    -22.80306437	    -12.76963354	      1.85202425	     -9.82538423
      1.28000000	      3.74191891	      0.86784668	     -4.89793288	      3.48376936	      0.99375952	      0.57350040	     21.09388676	      6.06919274	     -2.53261435	     24.12975673	      0.00000000	      0.00000000	     -9.82079745	     -5.70193930	     -2.37054004	     -6.23465245	    -13.77388642	     66.59659731	      0.00000000	      0.00000000	    -18.77616260	    -23.33121481	    -13.41061082	      2.43369799	     -9.07281578
      1.28500000	      4.04933446	      0.37117613	     -4.86746052	      3.49537751	      0.98980077	      0.57316014	     21.84750838	      6.52785988	     -3.18076023	     27.37975322	      0.00000000	      0.00000000	     -9.09198302	     -6.76675051	     -1.25575672	     -7.15921425	    -13.55504990	     68.80264045	      0.00000000	      0.00000000	    -18.23061490	    -23.84416607	    -14.05228224	      3.03704044	     -8.29131364
