# Supplementary material for: Biomechanics of running: A special reference to the comparisons of wearing boots and running shoes
Source: PLoS One. 2022 Jun 24;17(6):e0270496. doi: 10.1371/journal.pone.0270496 (PMC9231798; doi:10.1371/journal.pone.0270496)
Supplement: S1 File — The file contains experimental markers and force data (TRC and MOT), OpenSim model (OSIM), setup (XML), and output (STO) files for 17 participants, 2 conditions (boot\shoe), and 4 trials which are stored in separate folders. (ZIP) [file pone.0270496.s001.zip › DataSet/s02/boot/T4/results/s02_boot_T4_Kinematics_u.sto]

Speeds
version=1
nRows=258
nColumns=26
inDegrees=yes

Units are S.I. units (second, meters, Newtons, ...)
If the header above contains a line with 'inDegrees', this indicates whether rotational values are in degrees (yes) or radians (no).

endheader
time	pelvis_tilt	pelvis_list	pelvis_rotation	pelvis_tx	pelvis_ty	pelvis_tz	hip_flexion_r	hip_adduction_r	hip_rotation_r	knee_angle_r	knee_add_r	knee_rot_r	ankle_angle_r	subtalar_angle_r	hip_flexion_l	hip_adduction_l	hip_rotation_l	knee_angle_l	knee_add_l	knee_rot_l	ankle_angle_l	subtalar_angle_l	lumbar_extension	lumbar_bending	lumbar_rotation
      0.00000000	    -58.86082172	    -48.51171892	     64.26059531	      3.38844499	      0.05927018	     -0.05718186	     54.26782495	     58.62650122	     19.34154206	    279.44544523	      0.00000000	      0.00000000	    150.94895753	    -45.73393584	    -38.11964328	     -5.98112220	    -41.33463103	   -422.48649488	      0.00000000	      0.00000000	     16.18780585	    321.05988818	    104.52532285	      7.70678361	   -112.51850126
      0.00500000	    -55.27392362	    -48.67583723	     63.49726080	      3.37517938	      0.05543637	     -0.05597810	     54.37740405	     58.71924125	     25.05181082	    283.60181121	      0.00000000	      0.00000000	    148.03511006	    -41.10219798	    -38.53691989	     -6.51672461	    -45.75190795	   -411.88017081	      0.00000000	      0.00000000	     15.58528229	    314.37503631	     97.88908847	      8.48597009	   -110.13374688
      0.01000000	    -45.86791124	    -49.16451778	     61.54049170	      3.34109525	      0.04318826	     -0.05334302	     54.99244645	     59.06245084	     40.01808936	    294.52267438	      0.00000000	      0.00000000	    138.74304641	    -28.60412892	    -39.05380195	     -7.82217189	    -58.06467632	   -381.68006228	      0.00000000	      0.00000000	     14.18714274	    294.31830579	     80.50633442	     10.73608328	   -104.06300477
      0.01500000	    -33.78409925	    -49.88117151	     59.17140154	      3.29931542	      0.02124493	     -0.05164201	     56.70164751	     59.60540094	     58.49069816	    308.63027513	      0.00000000	      0.00000000	    122.54650197	    -11.46365994	    -38.06927927	     -9.13825013	    -75.77403279	   -336.11991471	      0.00000000	      0.00000000	     12.91722518	    261.66935603	     58.23066880	     14.11035537	    -96.71025067
      0.02000000	    -22.06799389	    -50.58216662	     57.20949967	      3.26204737	     -0.01041271	     -0.05338948	     59.90928434	     59.89391614	     73.17264952	    322.51548819	      0.00000000	      0.00000000	    101.07636094	      7.19032876	    -34.30316874	     -9.63284997	    -95.39418184	   -280.56470417	      0.00000000	      0.00000000	     12.64212839	    219.14394057	     36.70336959	     17.99424282	    -90.20280943
      0.02500000	    -12.43247663	    -51.07838529	     56.27163502	      3.23479098	     -0.04984993	     -0.06019946	     64.63443317	     59.32665909	     77.96067197	    334.36202128	      0.00000000	      0.00000000	     78.91649206	     25.49494172	    -27.47512043	     -8.84607602	   -112.82188266	   -220.02984914	      0.00000000	      0.00000000	     13.88368062	    171.20630891	     19.01101267	     21.83888814	    -85.51218842
      0.03000000	     -5.27235809	    -51.49359957	     56.71184230	      3.21617835	     -0.09411005	     -0.07235709	     70.63452834	     57.72034853	     70.32036895	    343.78261013	      0.00000000	      0.00000000	     62.14526849	     42.70335917	    -18.15666966	     -6.93849038	   -123.80256671	   -158.37540058	      0.00000000	      0.00000000	     16.92774902	    122.66315690	      5.75180434	     25.56777967	    -82.61894953
      0.03500000	     -0.30222666	    -52.23310585	     58.54859252	      3.20158585	     -0.14054013	     -0.08884047	     77.53181267	     55.50560599	     52.08286762	    350.78519561	      0.00000000	      0.00000000	     55.74025469	     58.39183148	     -7.32122203	     -4.60887682	   -124.94876353	    -98.22446959	      0.00000000	      0.00000000	     22.07527422	     77.22609177	     -3.65264129	     29.57518801	    -81.09793607
      0.04000000	      2.93680181	    -53.65695747	     61.36982372	      3.18709792	     -0.18736077	     -0.10764800	     84.79690638	     53.35420224	     28.22013822	    354.94558294	      0.00000000	      0.00000000	     61.54529192	     71.87522822	      3.95295220	     -2.76194416	   -114.94406798	    -41.20096187	      0.00000000	      0.00000000	     29.81743503	     36.78737974	     -9.91275483	     34.27783142	    -80.46691118
      0.04500000	      4.89410913	    -55.72319779	     64.42286889	      3.17159703	     -0.23352899	     -0.12644815	     91.76332574	     51.59595581	      4.35271087	    355.41358399	      0.00000000	      0.00000000	     77.92749539	     82.19506158	     14.64273804	     -2.09050087	    -95.15050327	     11.88591574	      0.00000000	      0.00000000	     40.83152725	      1.76871458	    -13.56863406	     39.61363818	    -80.28995639
      0.05000000	      6.08534025	    -57.80057368	     66.93107702	      3.15651200	     -0.27828975	     -0.14318929	     97.73020121	     49.83764544	    -15.56242926	    351.65486355	      0.00000000	      0.00000000	    101.01280407	     88.49137184	     23.77744105	     -2.72594995	    -69.21690693	     60.85166149	      0.00000000	      0.00000000	     55.59825274	    -27.55020895	    -15.30636340	     44.81070540	    -80.38787981
      0.05500000	      7.31538173	    -58.75155328	     68.37570775	      3.14413376	     -0.32058554	     -0.15620628	    101.97167192	     47.00546624	    -30.23816546	    344.09880013	      0.00000000	      0.00000000	    126.15460900	     90.26738318	     30.15788721	     -4.13393315	    -41.73190779	    105.66954010	      0.00000000	      0.00000000	     73.47072335	    -49.78653191	    -16.51402538	     48.51273725	    -80.95490478
      0.06000000	      9.69428116	    -57.30926716	     68.51799818	      3.13602498	     -0.35887220	     -0.16398822	    103.77441268	     41.76354168	    -40.69010211	    334.09898840	      0.00000000	      0.00000000	    148.84228897	     87.33733338	     32.20352973	     -5.36870989	    -16.53151828	    145.92293658	      0.00000000	      0.00000000	     91.68407195	    -62.50793742	    -19.25859127	     49.21583464	    -82.22074188
      0.06500000	     14.21075380	    -52.56948396	     67.20693580	      3.13249476	     -0.39177353	     -0.16507624	    102.76407939	     33.02891010	    -49.06506858	    323.45851722	      0.00000000	      0.00000000	    165.61995957	     79.72561723	     28.41362913	     -5.55072557	      4.35055558	    180.71128496	      0.00000000	      0.00000000	    105.30050036	    -63.59382379	    -25.32884341	     45.79972654	    -83.99751928
      0.07000000	     21.23264943	    -44.28399896	     64.20445045	      3.13291203	     -0.41886627	     -0.15831077	     99.22085416	     20.31302497	    -57.24014426	    313.88486450	      0.00000000	      0.00000000	    175.15370124	     67.71143584	     18.07236578	     -4.20720373	     20.67527322	    209.01987406	      0.00000000	      0.00000000	    108.43359117	    -52.83150131	    -35.26500920	     37.83510654	    -85.64358206
      0.07500000	     30.38994361	    -32.81085671	     59.24380021	      3.13615568	     -0.44079783	     -0.14344786	     94.00124071	      3.77324415	    -65.87640400	    306.57164540	      0.00000000	      0.00000000	    178.60297159	     51.93506054	      1.54038664	     -1.21639025	     33.30066916	    230.07074655	      0.00000000	      0.00000000	     96.18429812	    -32.80957076	    -48.30845401	     25.57611781	    -86.53291744
      0.08000000	     40.79561310	    -18.90162105	     52.31437504	      3.14092813	     -0.45902093	     -0.12183554	     88.27460371	    -15.93573632	    -74.43470267	    302.18925183	      0.00000000	      0.00000000	    178.91082181	     33.50856892	    -19.87556348	      3.48749200	     43.27992656	    243.46145422	      0.00000000	      0.00000000	     66.64767217	     -8.90559645	    -63.01829145	      9.86296455	    -86.70014012
      0.08500000	     51.34074768	     -3.59011886	     43.92563008	      3.14592116	     -0.47560140	     -0.09650758	     83.38210091	    -37.78751860	    -81.91640063	    301.23447893	      0.00000000	      0.00000000	    179.42851035	     14.02120364	    -44.14188176	     10.03998149	     51.15574261	    249.30491638	      0.00000000	      0.00000000	     22.52562058	     11.48983002	    -77.84950171	     -7.88416995	    -87.07964453
      0.09000000	     60.88848201	     11.82549683	     35.09535001	      3.14971804	     -0.49297919	     -0.07140710	     80.82958577	    -60.44712675	    -87.63470997	    304.27951569	      0.00000000	      0.00000000	    182.61433443	     -4.82324297	    -68.60849091	     18.46725938	     56.78322292	    248.58787242	      0.00000000	      0.00000000	    -28.37735109	     20.39735211	    -91.39676387	    -25.73310383	    -89.08808386
      0.09500000	     68.29078798	     25.94110195	     27.04558866	      3.15044646	     -0.51353627	     -0.05019110	     82.34111148	    -82.45202534	    -91.47116070	    311.90926666	      0.00000000	      0.00000000	    189.54102582	    -21.91954616	    -89.96345086	     28.47451199	     59.72093218	    243.74470686	      0.00000000	      0.00000000	    -74.58955911	     11.13665162	   -102.36940678	    -41.63260110	    -93.93011439
      0.10000000	     72.40734679	     37.57192143	     20.83319856	      3.14549237	     -0.53898679	     -0.03534368	     89.74035796	   -102.47994776	    -93.55652058	    324.44060438	      0.00000000	      0.00000000	    200.11503719	    -37.33634652	   -104.32015588	     39.40334306	     59.87274357	    239.06913719	      0.00000000	      0.00000000	   -104.29723664	    -19.68592792	   -109.60162950	    -53.98793833	   -102.03589054
      0.10500000	     72.45481172	     45.93357120	     17.11641547	      3.13161584	     -0.56956171	     -0.02793986	    104.31826692	   -119.37493266	    -93.79542186	    341.44018309	      0.00000000	      0.00000000	    213.13032785	    -52.31461027	   -107.92808649	     50.18768871	     57.83760193	    240.37118173	      0.00000000	      0.00000000	   -109.22735559	    -70.64008413	   -112.43708713	    -61.88537131	   -112.76659269
      0.11000000	     68.60328298	     50.53225889	     16.06586416	      3.10566947	     -0.60329504	     -0.02788407	    125.86742442	   -131.91757636	    -91.69505852	    361.22408282	      0.00000000	      0.00000000	    226.05484697	    -68.68524419	    -98.47060103	     59.24769155	     54.68526897	    253.64388961	      0.00000000	      0.00000000	    -87.27665879	   -135.10653369	   -111.36289269	    -64.81155630	   -124.54426867
      0.11500000	     62.25094865	     51.10757725	     17.39120485	      3.06596262	     -0.63616431	     -0.03437640	    152.19950258	   -138.90371575	    -86.64584012	    380.94662506	      0.00000000	      0.00000000	    235.54989894	    -87.99644199	    -76.28057889	     64.77394742	     51.64139304	    283.01787476	      0.00000000	      0.00000000	    -42.82341712	   -202.67576774	   -108.27323586	    -62.41972186	   -135.52210268
      0.12000000	     55.60804643	     47.91537264	     20.48504855	      3.01380563	     -0.66338355	     -0.04642558	    179.72796014	   -139.85138912	    -78.44749203	    397.62298405	      0.00000000	      0.00000000	    239.05982916	   -110.72505867	    -44.83666820	     65.66400428	     50.19752457	    328.62240024	      0.00000000	      0.00000000	     15.06265126	   -262.16871551	   -105.91722751	    -54.78394555	   -144.48781318
      0.12500000	     50.88661543	     42.02383116	     24.59621057	      2.95413632	     -0.68104337	     -0.06301167	    204.75002008	   -135.68522381	    -67.59551192	    409.39946532	      0.00000000	      0.00000000	    236.20155906	   -135.84945889	    -10.29040956	     62.42181422	     52.19407852	    385.40675593	      0.00000000	      0.00000000	     75.53925678	   -305.10018130	   -106.79248893	    -42.79783876	   -151.28970908
      0.13000000	     49.67093889	     35.11408865	     28.90956267	      2.89444106	     -0.68699374	     -0.08256584	    224.53527639	   -128.47748317	    -54.94241099	    415.96959268	      0.00000000	      0.00000000	    228.64451938	   -160.96294064	     19.88832264	     57.06985678	     59.21434433	    443.96696825	      0.00000000	      0.00000000	    129.14213652	   -327.92857865	   -112.20118057	    -28.13938297	   -156.38848079
      0.13500000	     52.61065257	     28.81871110	     32.52191894	      2.84239868	     -0.68090411	     -0.10213100	    237.87718987	   -120.29050332	    -40.91519273	    417.98512325	      0.00000000	      0.00000000	    218.82073138	   -183.07204464	     38.85207881	     52.04130905	     71.55100464	    493.30947237	      0.00000000	      0.00000000	    170.39407909	   -332.07518202	   -121.85548980	    -12.80492434	   -160.02379009
      0.14000000	     59.16398492	     24.11051028	     34.41359849	      2.80358499	     -0.66417469	     -0.11711308	    245.42024324	   -112.13274608	    -24.95316693	    416.27936132	      0.00000000	      0.00000000	    208.70195735	   -199.75277290	     42.41368279	     48.88835975	     87.50308838	    524.17069257	      0.00000000	      0.00000000	    198.78213305	   -321.94078334	   -133.86077398	      1.31751531	   -161.76093830
      0.14500000	     67.38897195	     21.13228341	     33.52637616	      2.78049920	     -0.63960616	     -0.12225537	    249.77637808	   -103.83197247	     -5.67403781	    411.45563268	      0.00000000	      0.00000000	    199.20090416	   -209.79415872	     30.36167776	     47.60515694	    103.47629318	    531.24195619	      0.00000000	      0.00000000	    217.30375119	   -302.16022033	   -144.94245701	     12.59626484	   -160.59509863
      0.15000000	     74.14204586	     19.40471215	     28.97639466	      2.77315989	     -0.61021552	     -0.11369344	    255.01786913	    -94.66058995	     18.33782452	    403.73133357	      0.00000000	      0.00000000	    190.12817662	   -213.00553275	      6.27803659	     46.81332111	    114.98722712	    513.47637232	      0.00000000	      0.00000000	    229.51717298	   -275.81231458	   -151.02868277	     19.78121401	   -155.41336646
      0.15500000	     75.86199915	     18.14498037	     20.33403567	      2.78038179	     -0.57759996	     -0.09120901	    265.44882564	    -84.06930075	     47.60885475	    392.89423308	      0.00000000	      0.00000000	    180.63014547	   -209.77735973	    -24.10191130	     44.58720046	    118.18094754	    472.93651623	      0.00000000	      0.00000000	    237.34400327	   -244.60565720	   -148.19937870	     22.34493975	   -145.62420547
      0.16000000	     69.77672560	     16.59705246	      7.84130976	      2.80063900	     -0.54106199	     -0.05929198	    284.00131172	    -72.15118941	     81.15693958	    378.42560547	      0.00000000	      0.00000000	    169.86224579	   -200.79254347	    -55.11644296	     39.44175769	    111.04213756	    413.47814072	      0.00000000	      0.00000000	    240.81478948	   -210.15963178	   -133.87440679	     20.78939214	   -131.58853435
      0.16500000	     55.13689075	     14.33478385	     -7.58566730	      2.83206422	     -0.49818779	     -0.02586564	    310.84022608	    -59.68276844	    116.47875329	    359.77931875	      0.00000000	      0.00000000	    157.51465152	   -186.81617373	    -82.96406705	     30.94226824	     93.78362028	    340.21349285	      0.00000000	      0.00000000	    239.12827092	   -174.62690907	   -107.97131412	     16.55156269	   -114.52661479
      0.17000000	     33.86169530	     11.36041602	    -24.63087883	      2.87193766	     -0.44663002	      0.00098093	    342.92281974	    -47.65526186	    150.26049602	    336.70868854	      0.00000000	      0.00000000	    144.04778995	   -168.67406970	   -106.38647192	     19.65429690	     68.55752092	    259.56191452	      0.00000000	      0.00000000	    231.94603252	   -140.18774185	    -73.44692378	     11.54874254	    -96.06554696
      0.17500000	     10.10764173	      7.92137518	    -41.97138946	      2.91644663	     -0.38602897	      0.01626660	    374.89944044	    -36.57193251	    179.47872849	    309.53403849	      0.00000000	      0.00000000	    130.65103401	   -147.50862947	   -126.21710097	      6.65532776	     38.84280403	    178.98076196	      0.00000000	      0.00000000	    220.21089569	   -108.23865173	    -35.67799406	      7.65997183	    -77.78737855
      0.18000000	    -11.09544670	      4.20841787	    -58.50274868	      2.96111924	     -0.31867510	      0.01949160	    400.87813119	    -26.04944067	    202.16344813	    279.18710165	      0.00000000	      0.00000000	    118.90388042	   -124.99075365	   -144.34144033	     -6.98093754	      8.70126439	    105.81792586	      0.00000000	      0.00000000	    206.08415631	    -78.94816335	     -0.84522210	      6.36268231	    -60.92532415
      0.18500000	    -25.44950258	      0.10930215	    -73.31798930	      3.00166025	     -0.24844069	      0.01389721	    416.15284147	    -14.94824015	    217.40568581	    246.90444114	      0.00000000	      0.00000000	    110.15090584	   -103.14240072	   -162.70502505	    -20.57418841	    -18.07004434	     45.64511342	      0.00000000	      0.00000000	    192.10626384	    -51.35364066	     25.85786234	      8.60156965	    -46.25250466
      0.19000000	    -30.58934712	     -4.86910251	    -85.66645159	      3.03481496	     -0.17898173	      0.00462498	    418.35889617	     -1.88127829	    224.96241065	    213.74384742	      0.00000000	      0.00000000	    104.79048163	    -83.81972844	   -182.67706911	    -34.04593500	    -38.83106037	      0.89149219	      0.00000000	      0.00000000	    180.20159701	    -24.09366213	     41.47329554	     14.81459566	    -34.19290615
      0.19500000	    -26.62164273	    -11.41751521	    -95.01111313	      3.05913649	     -0.11252982	     -0.00332738	    407.93419871	     14.11643665	    224.98128794	    180.26994848	      0.00000000	      0.00000000	    101.91424670	    -68.20396290	   -204.74153812	    -47.77243799	    -52.72740052	    -29.63049312	      0.00000000	      0.00000000	    171.07072986	      3.44097895	     45.82083836	     24.95875221	    -25.07781670
      0.20000000	    -15.98584540	    -20.05804238	   -100.99310327	      3.07551619	     -0.04977489	     -0.00680261	    387.81308109	     33.03740596	    217.85917927	    146.52214235	      0.00000000	      0.00000000	     99.62616724	    -56.60604342	   -228.36115896	    -62.10985440	    -60.65125393	    -50.05002765	      0.00000000	      0.00000000	    164.06777506	     30.33361708	     41.42880007	     38.50606489	    -19.39649421
      0.20500000	     -2.69445100	    -30.84917345	   -103.26688484	      3.08700691	      0.00945995	     -0.00528014	    362.42384616	     53.79923607	    204.10102564	    112.15421339	      0.00000000	      0.00000000	     95.85836234	    -48.68040333	   -251.95355207	    -76.95903219	    -64.46854111	    -65.73182866	      0.00000000	      0.00000000	    157.37764138	     54.43114571	     32.83235670	     54.52355367	    -17.88142160
      0.21000000	      8.82258903	    -43.29203427	   -101.58967772	      3.09751478	      0.06538338	     -0.00040186	    336.47628900	     74.65980952	    184.44723391	     76.69719229	      0.00000000	      0.00000000	     89.25454218	    -43.99231813	   -273.06597428	    -91.66464626	    -66.03019971	    -81.25865756	      0.00000000	      0.00000000	    148.38149576	     73.61212636	     25.30041727	     71.81429026	    -21.16503525
      0.21500000	     14.86760653	    -56.35334291	    -96.34327512	      3.10991653	      0.11776508	      0.00550821	    314.06621225	     93.81884019	    160.40777409	     39.94333822	      0.00000000	      0.00000000	     79.87335220	    -42.69184154	   -288.87457038	   -105.20590822	    -66.71460585	    -99.11617676	      0.00000000	      0.00000000	    134.33312430	     87.27330866	     23.39323088	     88.94070801	    -28.91884071
      0.22000000	     13.37504978	    -68.58955801	    -88.89330026	      3.12497836	      0.16614581	      0.01091951	    297.99913138	    109.80148312	    134.49792140	      2.25777376	      0.00000000	      0.00000000	     69.34631770	    -45.67821947	   -297.12635327	   -116.47432682	    -67.58174804	   -119.63379834	      0.00000000	      0.00000000	    113.25024486	     96.83890645	     29.72359796	    104.23141381	    -39.28517712
      0.22500000	      4.52887079	    -78.46604723	    -81.14951982	      3.14179173	      0.21074450	      0.01557350	    288.97164893	    121.54194339	    109.49573947	    -35.48285303	      0.00000000	      0.00000000	     60.04318024	    -53.73802147	   -297.38304829	   -124.49162021	    -69.44841144	   -141.92208659	      0.00000000	      0.00000000	     84.45605738	    104.57510997	     44.08638304	    116.08522297	    -49.65672310
      0.23000000	     -9.17900601	    -84.76656606	    -74.67015076	      3.15906194	      0.25329356	      0.01994482	    285.04732207	    128.34515133	     87.31315142	    -72.33829887	      0.00000000	      0.00000000	     53.58777053	    -66.18940094	   -291.75415818	   -128.51766958	    -72.51796206	   -164.98912772	      0.00000000	      0.00000000	     48.39516294	    111.72400881	     63.39191060	    123.43692340	    -58.25705053
      0.23500000	    -23.81826261	    -86.88401570	    -70.11479815	      3.17614182	      0.29676755	      0.02434258	    282.27041987	    129.90808437	     68.52069913	   -107.82331954	      0.00000000	      0.00000000	     49.75718479	    -80.40039664	   -284.23759603	   -128.12577356	    -75.97509007	   -188.25367144	      0.00000000	      0.00000000	      6.00657605	    117.84313511	     82.84164114	    125.99684064	    -64.83137424
      0.24000000	    -35.51014534	    -84.98899271	    -67.25925827	      3.19339768	      0.34405731	      0.02827940	    276.26137086	    126.50441135	     52.61129674	   -142.14643687	      0.00000000	      0.00000000	     46.48547363	    -92.89274590	   -278.97873502	   -123.39493560	    -78.07321288	   -211.32523951	      0.00000000	      0.00000000	    -41.69470624	    121.80309616	     97.85143344	    124.30064693	    -70.01354076
      0.24500000	    -41.68445967	    -80.05609084	    -65.33691398	      3.21207955	      0.39663143	      0.03056482	    263.79374024	    119.18780718	     38.55148124	   -175.96447951	      0.00000000	      0.00000000	     41.05357559	   -101.11546674	   -278.72710634	   -115.10556135	    -76.81784832	   -233.65359476	      0.00000000	      0.00000000	    -93.52473815	    123.03600474	    105.58355383	    119.67543627	    -74.42802192
      0.25000000	    -41.58066641	    -73.59949872	    -63.49129447	      3.23379572	      0.45403047	      0.03004567	    243.65913654	    109.66716341	     25.36264899	   -209.80581560	      0.00000000	      0.00000000	     31.83669938	   -104.20913111	   -284.27957173	   -104.62507944	    -70.82560308	   -254.60302804	      0.00000000	      0.00000000	   -147.99392298	    121.70452541	    105.45522732	    113.94684392	    -78.33582430
      0.25500000	    -36.05677802	    -67.25063791	    -61.10834299	      3.25978874	      0.51424365	      0.02633317	    216.67370190	     99.86455898	     12.48385398	   -243.68811453	      0.00000000	      0.00000000	     19.36472604	   -102.26369753	   -294.72012546	    -93.58857668	    -59.83772759	   -273.74210797	      0.00000000	      0.00000000	   -203.55208789	    118.15732316	     98.78577329	    108.97328722	    -81.75692687
      0.26000000	    -27.00391008	    -62.52417667	    -57.88694461	      3.29053412	      0.57439908	      0.02006483	    184.98277588	     91.58426512	     -0.23616959	   -277.27986806	      0.00000000	      0.00000000	      5.92996645	    -95.25275439	   -307.98928271	    -83.78115933	    -44.81581356	   -290.82954434	      0.00000000	      0.00000000	   -258.84342081	    112.75301951	     88.03331405	    106.37698261	    -84.68750585
      0.26500000	    -16.61654490	    -60.78709154	    -53.75725419	      3.32579295	      0.63132465	      0.01270109	    151.04958772	     86.43742672	    -12.75391186	   -310.37349582	      0.00000000	      0.00000000	     -5.72969029	    -82.85997709	   -321.57772155	    -77.15832029	    -27.76689532	   -305.52228566	      0.00000000	      0.00000000	   -312.55728922	    106.10855117	     75.93566366	    107.50263686	    -87.11177157
      0.27000000	     -6.71642210	    -63.10412201	    -48.83131633	      3.36457279	      0.68201729	      0.00596199	    116.85075670	     85.68873388	    -25.01450242	   -343.13083829	      0.00000000	      0.00000000	    -13.64667654	    -65.13412272	   -333.25974773	    -75.52285137	    -11.32472553	   -317.26514691	      0.00000000	      0.00000000	   -363.13342811	     99.17242767	     64.71266064	    113.27537155	    -88.82679584
      0.27500000	      1.61003467	    -69.80867588	    -43.44689066	      3.40478729	      0.72391272	      0.00116159	     83.71974120	     89.84270480	    -36.92577355	   -375.78995931	      0.00000000	      0.00000000	    -17.21443337	    -43.12642568	   -341.58907552	    -79.75436808	      1.76069397	   -325.49636980	      0.00000000	      0.00000000	   -408.75170029	     92.95397229	     55.58552882	    123.79366688	    -89.42513941
      0.28000000	      7.88005471	    -80.12367807	    -38.19023355	      3.44324594	      0.75469355	     -0.00118970	     52.79061397	     98.29964539	    -48.11430073	   -408.11934430	      0.00000000	      0.00000000	    -17.13674017	    -18.87347854	   -345.84734982	    -89.16890998	      9.04916010	   -329.82008999	      0.00000000	      0.00000000	   -447.64706350	     88.14474682	     48.90325848	    137.96514594	    -88.56963008
      0.28500000	     11.78748888	    -92.31425737	    -33.72747875	      3.47651345	      0.77212152	     -0.00137877	     25.38794843	    109.50889162	    -57.79636993	   -439.30495861	      0.00000000	      0.00000000	    -14.96537161	      5.32199080	   -345.60392093	   -101.68282820	      8.87751825	   -329.95081278	      0.00000000	      0.00000000	   -478.52883840	     84.95714849	     44.73670693	    153.69592552	    -86.25306338
      0.29000000	     12.92436158	   -104.39405665	    -30.47075779	      3.50233336	      0.77468362	     -0.00019856	      2.81294314	    121.58456736	    -65.07863815	   -468.51395914	      0.00000000	      0.00000000	    -12.53757458	     27.80380974	   -340.43345196	   -114.76674818	      0.89489730	   -325.67510995	      0.00000000	      0.00000000	   -500.87108800	     83.36066434	     43.38233538	    168.69038549	    -82.82810448
      0.29500000	     10.86603537	   -114.81157263	    -28.31604276	      3.52070689	      0.76272319	      0.00144622	    -14.22467889	    132.85143217	    -69.47893822	   -495.50001204	      0.00000000	      0.00000000	    -11.48291521	     48.05340619	   -330.04162830	   -126.41775756	    -13.68234342	   -316.99180551	      0.00000000	      0.00000000	   -514.91236383	     83.48053003	     45.38951664	    181.22948156	    -78.93258384
      0.30000000	      5.46863815	   -122.58904647	    -26.65821378	      3.53377052	      0.73887494	      0.00288559	    -25.89316175	    141.92179904	    -71.14100435	   -520.53974456	      0.00000000	      0.00000000	    -12.83198617	     66.61639882	   -314.55641196	   -135.43460004	    -32.34224608	   -304.24624160	      0.00000000	      0.00000000	   -521.38194059	     85.66289988	     51.19264725	    190.30844075	    -75.39241107
      0.30500000	     -2.86031640	   -127.03811452	    -24.71277769	      3.54446739	      0.70728301	      0.00385695	    -33.08751682	    147.55161488	    -70.56271167	   -543.83544220	      0.00000000	      0.00000000	    -16.78330452	     84.67776460	   -294.72818982	   -141.06612617	    -51.94837613	   -288.10733290	      0.00000000	      0.00000000	   -521.08700560	     89.96330155	     60.65364876	    195.27852808	    -73.02450189
      0.31000000	    -13.03000499	   -127.53326303	    -21.96183118	      3.55497058	      0.67221182	      0.00436369	    -37.16900361	    148.68513274	    -68.19833646	   -565.02808046	      0.00000000	      0.00000000	    -22.68669877	    103.48451749	   -272.00197455	   -142.60566642	    -69.50559854	   -269.42554703	      0.00000000	      0.00000000	   -514.45977017	     95.36338608	     72.73585721	    195.56623134	    -72.37276959
      0.31500000	    -23.36402588	   -123.54412556	    -18.40805040	      3.56584583	      0.63695664	      0.00428192	    -39.74425879	    144.65051504	    -64.31064240	   -583.14431851	      0.00000000	      0.00000000	    -29.23303626	    123.87042342	   -248.37273324	   -139.30046644	    -82.75719237	   -249.01508571	      0.00000000	      0.00000000	   -501.29120591	     99.43448551	     85.48603735	    190.69276708	    -73.51454817
      0.32000000	    -32.05118224	   -114.81868671	    -14.49766382	      3.57624069	      0.60332665	      0.00313132	    -42.29228914	    135.30925397	    -59.03142873	   -596.86403406	      0.00000000	      0.00000000	    -34.81553701	    146.15489784	   -225.86914913	   -130.57534507	    -90.55059125	   -227.43165605	      0.00000000	      0.00000000	   -481.03444833	     99.05308444	     96.53760586	    180.45245660	    -75.96997869
      0.32500000	    -37.81168486	   -101.59873422	    -10.89951744	      3.58463763	      0.57144011	      0.00031860	    -45.60906331	    121.15173187	    -52.45945579	   -604.85893556	      0.00000000	      0.00000000	    -38.02284194	    170.40689005	   -205.84379109	   -116.39190381	    -93.04328653	   -204.88222880	      0.00000000	      0.00000000	   -453.69479642	     91.89081035	    103.99304960	    165.13847652	    -78.69839224
      0.33000000	    -40.33334958	    -84.76575344	     -8.32607229	      3.58944733	      0.53986966	     -0.00436613	    -49.45456755	    103.32615630	    -44.82398091	   -606.06895090	      0.00000000	      0.00000000	    -38.09670878	    196.69782641	   -188.52285450	    -97.51690200	    -91.65493846	   -181.26110377	      0.00000000	      0.00000000	   -420.71088397	     77.47773953	    107.06863634	    145.73695367	    -80.25685822
      0.33500000	    -40.18854215	    -65.78659037	     -7.34395460	      3.58932830	      0.50645140	     -0.01047879	    -52.80991522	     83.49552228	    -36.67656704	   -599.99617483	      0.00000000	      0.00000000	    -35.10995110	    224.92317195	   -173.07930444	    -75.53826555	    -88.51427350	   -156.21340465	      0.00000000	      0.00000000	   -385.18125973	     57.05372247	    106.08866662	    123.91893445	    -79.19346100
      0.34000000	    -38.36268208	    -46.42505035	     -8.13056152	      3.58361659	      0.46951557	     -0.01712285	    -54.66081553	     63.51165425	    -28.89480486	   -587.03351207	      0.00000000	      0.00000000	    -29.90426135	    254.26099615	   -158.19233574	    -52.59965109	    -85.42945670	   -129.31399550	      0.00000000	      0.00000000	   -351.26524246	     32.75842975	    102.00874440	    101.72759817	    -74.58090724
      0.34500000	    -35.75465067	    -28.32944902	    -10.34725797	      3.57265988	      0.42873223	     -0.02344357	    -54.68629147	     45.01506360	    -22.46908581	   -568.51672609	      0.00000000	      0.00000000	    -24.00063359	    282.81894746	   -142.77576647	    -30.91183968	    -82.89582184	   -100.39263434	      0.00000000	      0.00000000	   -322.91547118	      7.02339339	     95.87644607	     81.06993357	    -66.42082768
      0.35000000	    -32.93900448	    -12.66104206	    -13.31709247	      3.55744158	      0.38505269	     -0.02894248	    -53.27640018	     29.11353018	    -18.22504329	   -546.20967105	      0.00000000	      0.00000000	    -19.32950180	    307.86509706	   -126.37307045	    -12.19512889	    -79.84526781	    -69.65657030	      0.00000000	      0.00000000	   -302.16875759	    -17.74878214	     88.49860989	     63.24632201	    -55.63593908
      0.35500000	    -30.20974180	      0.09019827	    -16.44473226	      3.53868942	      0.33993420	     -0.03325185	    -50.96688467	     16.29197828	    -16.55697097	   -521.45653570	      0.00000000	      0.00000000	    -17.55804075	    326.50719897	   -109.02611043	      2.69806712	    -74.44889339	    -37.37263359	      0.00000000	      0.00000000	   -287.47991962	    -39.46044275	     80.36292396	     48.71944650	    -43.60446738
      0.36000000	    -27.72193131	     10.08046419	    -19.57586114	      3.51631853	      0.29443764	     -0.03557339	    -47.86129743	      6.53338367	    -17.25678246	   -494.56417002	      0.00000000	      0.00000000	    -19.30702266	    336.44194745	    -90.92059481	     13.84971939	    -65.41780554	     -3.43890140	      0.00000000	      0.00000000	   -273.07371017	    -56.56825063	     71.71704986	     37.14566685	    -31.53757958
      0.36500000	    -25.57537443	     17.98571274	    -23.03465824	      3.48962114	      0.24874796	     -0.03443328	    -43.45035865	     -0.55943628	    -19.57150447	   -464.73124757	      0.00000000	      0.00000000	    -23.71889125	    336.63603870	    -72.16268637	     22.12413146	    -52.83311200	     32.66747071	      0.00000000	      0.00000000	   -250.37590529	    -68.34866127	     62.69759354	     27.53061012	    -20.10830346
      0.37000000	    -23.79239322	     24.81512234	    -27.34305549	      3.45804740	      0.20234955	     -0.02814586	    -36.90190478	     -5.70857445	    -22.52833409	   -430.50286025	      0.00000000	      0.00000000	    -28.63310875	    327.82651855	    -52.81972951	     28.87742311	    -38.10047929	     71.43213578	      0.00000000	      0.00000000	   -211.64878125	    -75.17578865	     53.43397139	     18.45925860	     -9.49991854
      0.37500000	    -22.22331448	     31.57643242	    -32.81457647	      3.42223756	      0.15465949	     -0.01572553	    -27.68857140	     -9.77917400	    -25.38599909	   -390.59945244	      0.00000000	      0.00000000	    -31.39921056	    312.20636958	    -33.16718224	     35.46906507	    -23.28273033	    112.63110297	      0.00000000	      0.00000000	   -154.18938494	    -78.40824103	     44.08121623	      8.53307234	      0.28965855
      0.38000000	    -20.49919843	     38.81585240	    -39.24256393	      3.38470214	      0.10560869	      0.00244102	    -16.16752064	    -13.38618286	    -27.91204441	   -344.77297354	      0.00000000	      0.00000000	    -29.90994171	    291.97781687	    -13.87595493	     42.62447054	    -10.25613451	    154.98906963	      0.00000000	      0.00000000	    -82.40399348	    -79.59200267	     34.80382298	     -2.99944935	      9.20098362
      0.38500000	    -18.14709122	     46.31309748	    -45.85213488	      3.34948897	      0.05576953	      0.02469204	     -3.64179305	    -16.57348569	    -30.33193528	   -294.18425199	      0.00000000	      0.00000000	    -23.26868145	    267.96516836	      4.13012716	     50.00199113	     -0.12308427	    196.47840634	      0.00000000	      0.00000000	     -6.33042038	    -79.49800626	     25.77083449	    -15.80962818	     17.08526615
      0.39000000	    -14.80585820	     53.19780566	    -51.56278092	      3.32083322	      0.00610247	      0.04876205	      8.14008983	    -18.88674401	    -33.09578699	   -241.09935744	      0.00000000	      0.00000000	    -11.95453244	    239.77624708	     20.02947804	     56.36134168	      6.96324670	    234.96020282	      0.00000000	      0.00000000	     62.36141826	    -77.86780625	     17.12831928	    -28.62446496	     23.79849936
      0.39500000	    -10.35775830	     58.43317540	    -55.43882130	      3.30149340	     -0.04235537	      0.07239758	     17.62532682	    -19.78542939	    -36.56893443	   -188.18848503	      0.00000000	      0.00000000	      2.38145566	    207.24776628	     33.32054800	     60.32598528	     11.71122387	    268.66482073	      0.00000000	      0.00000000	    114.64052091	    -74.05566932	      8.89051569	    -39.85122942	     29.26692190
      0.40000000	     -4.93227629	     61.37527969	    -57.05664607	      3.29166962	     -0.08872906	      0.09369164	     23.87917573	    -19.08850294	    -40.62528287	   -137.84811591	      0.00000000	      0.00000000	     17.45327476	    171.55181521	     43.86450129	     61.23437808	     15.37594611	    296.41577345	      0.00000000	      0.00000000	    146.71129683	    -67.90333138	      0.92040536	    -48.31812236	     33.42608853
      0.40500000	      1.15733754	     62.10875244	    -56.55578204	      3.28918333	     -0.13243504	      0.11131003	     26.65272329	    -17.20309487	    -44.26774885	    -91.83117296	      0.00000000	      0.00000000	     31.05613746	    134.90829554	     51.89403575	     59.49913889	     19.18425126	    317.75293268	      0.00000000	      0.00000000	    159.94852662	    -60.11799721	     -6.87376963	    -53.76820383	     36.04047330
      0.41000000	      7.58541516	     61.39120497	    -54.46955214	      3.29077368	     -0.17313230	      0.12466197	     26.08967833	    -15.00640667	    -45.54741642	    -51.20482742	      0.00000000	      0.00000000	     41.63166294	     99.41420858	     57.85870198	     56.34046483	     23.70662952	    332.91354698	      0.00000000	      0.00000000	    158.73243837	    -51.95966466	    -14.45929668	    -56.87029283	     36.69607648
      0.41500000	     14.20911825	     60.25198845	    -51.61498686	      3.29349747	     -0.21076104	      0.13390239	     22.40543872	    -13.41559424	    -42.03618810	    -16.37170586	      0.00000000	      0.00000000	     48.57188145	     66.42084508	     62.10277764	     53.19547237	     28.47706982	    342.62564526	      0.00000000	      0.00000000	    148.14826239	    -44.59870662	    -21.88776238	    -58.75158749	     35.23628652
      0.42000000	     21.00360706	     59.46990244	    -48.99715487	      3.29542177	     -0.24595143	      0.13966964	     15.97071294	    -12.91051228	    -31.91225814	     13.01342972	      0.00000000	      0.00000000	     52.43431661	     37.02843185	     64.82032442	     51.09494272	     32.09762594	    347.96179541	      0.00000000	      0.00000000	    133.02251661	    -38.74240657	    -29.32115474	    -60.33332879	     32.29068857
      0.42500000	     27.79100129	     59.21036580	    -47.47206945	      3.29563293	     -0.28026761	      0.14266646	      7.59548598	    -13.33937139	    -15.14663845	     38.00974267	      0.00000000	      0.00000000	     55.05148945	     12.66958728	     66.38964966	     50.18806842	     32.89601600	    350.36667755	      0.00000000	      0.00000000	    117.82790749	    -34.72530382	    -36.70550870	    -61.87052441	     29.25134224
      0.43000000	     34.19550757	     59.01677403	    -47.29590282	      3.29394864	     -0.31558466	      0.14338395	     -1.59804886	    -14.11030172	      6.18979267	     59.98693677	      0.00000000	      0.00000000	     59.13482800	     -5.23021568	     67.51708192	     49.67219425	     29.82362116	    351.54804173	      0.00000000	      0.00000000	    106.32952040	    -32.68999351	    -43.66068354	    -62.94656151	     27.65335035
      0.43500000	     39.93526659	     58.10664630	    -47.97063629	      3.29064493	     -0.35300253	      0.14202872	    -10.76147906	    -14.56066442	     28.86885222	     80.00424770	      0.00000000	      0.00000000	     67.15752125	    -16.15930040	     68.89115866	     48.22739851	     23.03771807	    353.05898744	      0.00000000	      0.00000000	    100.95025155	    -32.62335232	    -49.83926298	    -62.81438194	     28.51936042
      0.44000000	     45.09108525	     55.70509305	    -48.50303558	      3.28640063	     -0.39225896	      0.13846606	    -19.81133821	    -14.18710017	     49.89123509	     98.38918400	      0.00000000	      0.00000000	     79.89118275	    -21.13445956	     70.73765759	     44.61002002	     13.79828581	    355.83975141	      0.00000000	      0.00000000	    102.49816191	    -34.40339497	    -55.27617604	    -60.73614212	     32.06199971
      0.44500000	     50.10908263	     51.20298017	    -47.85390649	      3.28239623	     -0.43181372	      0.13223646	    -29.46354149	    -12.60590717	     67.26573246	    114.75878864	      0.00000000	      0.00000000	     95.10369841	    -22.76006784	     72.65024045	     37.96372532	      3.79124581	    359.97310888	      0.00000000	      0.00000000	    110.22768702	    -37.86879869	    -60.41705789	    -56.09245726	     37.68695649
      0.45000000	     55.61285467	     44.16814121	    -45.33594755	      3.28017164	     -0.46932035	      0.12286534	    -40.86256790	     -9.39771941	     79.93554303	    128.40624278	      0.00000000	      0.00000000	    106.96990553	    -24.98616556	     73.74298795	     27.78517055	     -5.66690039	    364.76425996	      0.00000000	      0.00000000	    121.93337642	    -42.79543598	    -65.97204817	    -48.35764656	     44.23225095
      0.45500000	     62.08136358	     34.39954210	    -40.83586533	      3.28098127	     -0.50265307	      0.11035677	    -54.89549030	     -4.08788386	     87.39232110	    138.86529673	      0.00000000	      0.00000000	    107.06286060	    -32.82810311	     73.16302426	     13.83639535	    -14.16196467	    369.28004941	      0.00000000	      0.00000000	    134.66146481	    -48.98921510	    -72.59414238	    -37.23049761	     50.58493284
      0.46000000	     69.45959596	     22.12641288	    -34.82762803	      3.28496896	     -0.53127250	      0.09542823	    -71.40187825	      3.62775589	     89.48968539	    146.42640452	      0.00000000	      0.00000000	     87.04605473	    -51.79652077	     70.80785874	     -3.71211344	    -22.19150339	    373.08833830	      0.00000000	      0.00000000	    146.17164547	    -56.56667510	    -80.37696499	    -22.98420166	     56.43707049
      0.46500000	     76.99565566	      8.19214042	    -28.20471377	      3.29078566	     -0.55678006	      0.07930328	    -88.80126537	     13.54824551	     86.43482147	    152.30344481	      0.00000000	      0.00000000	     41.83350134	    -86.36081255	     67.69248042	    -23.99607707	    -30.55459846	    376.52454021	      0.00000000	      0.00000000	    155.58539958	    -65.91212006	    -88.59552328	     -6.70262118	     62.39973038
      0.47000000	     83.46479672	     -6.02341235	    -22.01147036	      3.29582845	     -0.58214670	      0.06345665	   -104.37774550	     24.80920100	     78.79272468	    158.40949557	      0.00000000	      0.00000000	    -27.77749520	   -137.46852878	     65.69789553	    -45.43087909	    -39.57208650	    380.36338781	      0.00000000	      0.00000000	    162.50553102	    -77.14520855	    -95.96060714	      9.88014290	     69.26800992
      0.47500000	     87.53346415	    -18.99660106	    -17.18482622	      3.29659790	     -0.61038228	      0.04961581	   -114.78287363	     36.08726395	     67.47828157	    167.19302735	      0.00000000	      0.00000000	   -113.37977612	   -200.50935079	     67.09113861	    -66.16115066	    -48.79238127	    385.47301756	      0.00000000	      0.00000000	    166.17314223	    -89.78613867	   -101.11843249	     24.87513821	     77.38089690
      0.48000000	     88.02818613	    -29.63664668	    -14.38264985	      3.28874308	     -0.64338939	      0.03969560	   -116.34439560	     46.11318411	     53.60598391	    181.92304603	      0.00000000	      0.00000000	   -199.30798012	   -265.46181433	     74.15903580	    -84.78716596	    -57.26009481	    392.78800939	      0.00000000	      0.00000000	    165.94169404	   -103.14065107	   -103.13326216	     36.90559105	     86.88851397
      0.48500000	     84.20467436	    -37.76675878	    -13.87871865	      3.26727856	     -0.68118005	      0.03527022	   -105.43670391	     54.17259899	     38.06665264	    207.05498183	      0.00000000	      0.00000000	   -266.31227942	   -319.59112431	     88.76859798	   -100.90461307	    -63.91460672	    403.31025924	      0.00000000	      0.00000000	    162.33957750	   -116.98437443	   -101.90227393	     45.67924592	     98.32945094
      0.49000000	     76.13397525	    -44.12138361	    -15.46271814	      3.22787313	     -0.72158638	      0.03676011	    -79.42599634	     60.19364620	     21.18019815	    247.67203409	      0.00000000	      0.00000000	   -297.88053958	   -351.51487272	    111.63624187	   -114.98723034	    -67.70754439	    417.70741303	      0.00000000	      0.00000000	    157.20162373	   -131.69997850	    -98.37046689	     52.00112515	    112.35016282
      0.49500000	     65.00417503	    -49.78788115	    -18.37973053	      3.16911012	     -0.76067914	      0.04297146	    -38.21449812	     64.47848207	      3.13115964	    307.29477825	      0.00000000	      0.00000000	   -286.52735921	   -355.43264792	    141.62776510	   -127.65608401	    -67.45737808	    435.62678858	      0.00000000	      0.00000000	    152.55803882	   -147.64369794	    -94.34852105	     57.10112683	    128.65809049
      0.50000000	     53.05933853	    -55.53983092	    -21.44205017	      3.09435578	     -0.79379404	      0.05135277	     14.29134810	     67.52928647	    -14.85365494	    384.80229492	      0.00000000	      0.00000000	   -236.56070346	   -334.15507181	    175.60940713	   -138.99716909	    -61.93431340	    455.34202066	      0.00000000	      0.00000000	    149.47036368	   -164.34353018	    -91.98170198	     61.80301854	    145.45890225
      0.50500000	     43.15265969	    -61.51608048	    -23.38584220	      3.01184699	     -0.81664094	      0.05852723	     69.88323241	     70.01944248	    -29.88325501	    472.67340147	      0.00000000	      0.00000000	   -161.16532510	   -298.43740076	    208.98013368	   -148.39191357	    -50.41914798	    474.02076437	      0.00000000	      0.00000000	    147.78000908	   -180.20384086	    -93.18205776	     66.15428542	    160.03700683
      0.51000000	     37.95405577	    -67.33383881	    -23.36707351	      2.93261660	     -0.82613918	      0.06056788	    117.77477632	     72.61799295	    -38.36595439	    558.24724314	      0.00000000	      0.00000000	    -75.64483456	   -261.75993096	    236.83925717	   -154.73870325	    -33.22125214	    488.41248921	      0.00000000	      0.00000000	    146.61496899	   -192.97239348	    -99.15478227	     69.72821380	    170.00483889
      0.51500000	     38.87787420	    -72.45672274	    -21.33080082	      2.86697467	     -0.82106410	      0.05342139	    148.02112466	     75.68246317	    -37.93519989	    627.40584630	      0.00000000	      0.00000000	      8.20982878	   -233.78271031	    255.69856077	   -156.86090716	    -11.60117919	    495.76844932	      0.00000000	      0.00000000	    145.11847518	   -200.70248042	   -109.89143824	     72.29205438	    174.43188310
      0.52000000	     45.19458334	    -76.50900751	    -18.01492999	      2.82113334	     -0.80241388	      0.03421707	    154.93620726	     79.03106344	    -28.92013159	    668.55566998	      0.00000000	      0.00000000	     83.53515725	   -216.54366512	    265.06695150	   -154.02320041	     12.71627101	    494.73417090	      0.00000000	      0.00000000	    142.97241575	   -202.50944574	   -123.75477474	     74.17660191	    174.28096697
      0.52500000	     53.93652976	    -79.30318682	    -14.61299898	      2.79586223	     -0.77305910	      0.00304770	    138.71178641	     81.88396874	    -14.45799397	    675.20927868	      0.00000000	      0.00000000	    146.93722468	   -204.70857807	    267.88472397	   -146.33270841	     37.90334870	    485.67813587	      0.00000000	      0.00000000	    140.44119459	   -198.63367096	   -137.48628914	     75.97826063	    171.96274226
      0.53000000	     60.71075395	    -80.62504311	    -12.29263705	      2.78797924	     -0.73656183	     -0.03624858	    104.74030128	     82.98322014	      0.76184346	    646.73001957	      0.00000000	      0.00000000	    197.05868656	   -188.98023055	    269.47281784	   -134.68299028	     62.20504852	    470.14093514	      0.00000000	      0.00000000	    137.94879687	   -189.99784224	   -146.71608045	     77.94232490	    170.27416507
      0.53500000	     61.13686971	    -80.03162434	    -11.64858753	      2.79339172	     -0.69558123	     -0.07714001	     61.30259199	     80.85239356	     12.26235252	    587.65175653	      0.00000000	      0.00000000	    234.16109261	   -161.01348664	    275.50658079	   -120.22521111	     84.29565978	    449.77880156	      0.00000000	      0.00000000	    135.51902397	   -177.67937334	   -146.97152787	     79.59324336	    171.14882034
      0.54000000	     52.53090950	    -76.89951452	    -12.16894785	      2.80941106	     -0.65054845	     -0.11256536	     16.58655473	     74.17463066	     17.01534855	    506.13614681	      0.00000000	      0.00000000	    259.84562325	   -117.74705723	    289.78248755	   -103.83066529	    103.83242419	    425.54091286	      0.00000000	      0.00000000	    132.52954463	   -162.48832841	   -135.17713421	     79.80731689	    174.59533983
      0.54500000	     35.19364800	    -70.72745335	    -12.07010990	      2.83496972	     -0.59948462	     -0.13688431	    -23.87422506	     62.27888883	     13.88304494	    412.07499495	      0.00000000	      0.00000000	    276.26690765	    -63.21626953	    312.62961984	    -85.95312588	    121.67860490	    397.55590018	      0.00000000	      0.00000000	    127.96654356	   -144.74292704	   -111.15452422	     77.17750644	    178.36608860
      0.55000000	     12.54936628	    -61.39527897	     -8.89844052	      2.86882301	     -0.53956735	     -0.14687147	    -58.24582599	     45.51825005	      3.67592639	    315.39318207	      0.00000000	      0.00000000	    285.33073644	     -7.10174111	    340.76039586	    -66.75234222	    139.36862153	    365.70026416	      0.00000000	      0.00000000	    120.97618123	   -124.30158270	    -78.23290598	     70.37150696	    178.89180194
      0.55500000	    -10.10365605	    -49.07258838	     -0.82238882	      2.90722419	     -0.46982873	     -0.14174643	    -87.54398261	     25.21712264	    -10.87170608	    224.90360595	      0.00000000	      0.00000000	    288.55064197	     39.25489739	    368.69851690	    -46.11500967	    157.95339073	    330.37934777	      0.00000000	      0.00000000	    111.46800756	   -100.75869426	    -42.39651295	     58.24486400	    173.19633297
      0.56000000	    -27.60368257	    -33.93708662	     12.17379329	      2.94347671	     -0.39288065	     -0.12286404	   -113.78066710	      3.16112191	    -25.53234005	    147.51396622	      0.00000000	      0.00000000	    287.41722096	     67.68289888	    390.92096269	    -23.61477581	    176.94308730	    292.85312578	      0.00000000	      0.00000000	    100.56020724	    -73.73118507	    -10.24959924	     39.91213344	    160.50446107
      0.56500000	    -36.58590517	    -16.23033412	     28.18440325	      2.97041907	     -0.31384495	     -0.09385512	   -138.60269593	    -19.01046292	    -35.96963598	     87.38320004	      0.00000000	      0.00000000	    283.59765918	     76.74075979	    403.50484638	      1.19821862	    194.26964882	    254.83753052	      0.00000000	      0.00000000	     90.50917669	    -43.27172090	     13.11559857	     15.27377607	    142.40059403
      0.57000000	    -36.13700910	      3.21818261	     44.45867820	      2.98393193	     -0.23740554	     -0.06095666	   -162.98555624	    -40.06410552	    -39.67901887	     45.20183122	      0.00000000	      0.00000000	    278.64347509	     72.19399018	    404.80214532	     28.10155791	    207.43341373	    217.82547946	      0.00000000	      0.00000000	     83.92078018	    -10.30183655	     25.34518625	    -14.09110290	    121.69524164
      0.57500000	    -27.60695911	     22.57877749	     58.70677251	      2.98474107	     -0.16566692	     -0.03235451	   -187.33809954	    -59.01130823	    -37.15865672	     18.26475396	      0.00000000	      0.00000000	    273.34630242	     63.94491407	    395.42611079	     55.63778241	    214.86170571	    182.63918351	      0.00000000	      0.00000000	     82.47159317	     23.21188202	     26.97717549	    -44.55583187	    101.12803352
      0.58000000	    -13.97060776	     39.34756649	     69.77017234	      2.97788330	     -0.09793216	     -0.01611702	   -211.48665578	    -74.93748713	    -31.52752119	      1.52949559	      0.00000000	      0.00000000	    267.01131854	     60.78756711	    377.79461905	     81.32820583	    216.42537464	    149.21784334	      0.00000000	      0.00000000	     85.74440488	     54.41789359	     20.88385828	    -71.31241118	     82.73468573
      0.58500000	      0.97719102	     51.39563205	     77.51690294	      2.97080594	     -0.03175936	     -0.01744305	   -234.61007267	    -87.15449274	    -26.85040717	    -10.85819640	      0.00000000	      0.00000000	    257.23135192	     65.88163029	    355.38403590	    102.70025014	    212.94056691	    116.57985840	      0.00000000	      0.00000000	     91.08504636	     79.85581038	     11.41072788	    -90.24242543	     67.79469536
      0.59000000	     13.34079975	     58.12037945	     82.24579909	      2.97075416	      0.03523709	     -0.03636755	   -255.17735091	    -95.54511713	    -25.92795916	    -24.04470288	      0.00000000	      0.00000000	    240.81507787	     75.85894151	    332.04614699	    118.47395787	    205.23267626	     83.17693756	      0.00000000	      0.00000000	     94.90990619	     95.94182839	      3.48050884	    -99.81768835	     56.88110314
      0.59500000	     19.74956798	     60.90073045	     84.05733942	      2.98191855	      0.10353592	     -0.06722416	   -270.98197682	   -100.75834830	    -28.68870008	    -41.16272774	      0.00000000	      0.00000000	    215.55831438	     84.15023454	    311.49203536	    129.07895766	    193.52959011	     47.64505395	      0.00000000	      0.00000000	     94.55585613	    100.15975861	      1.58538147	   -101.88019343	     49.88240859
      0.60000000	     18.13607778	     62.38845934	     82.65225868	      3.00359508	      0.17123240	     -0.10061447	   -279.73271445	   -103.99250468	    -32.29273964	    -62.67435957	      0.00000000	      0.00000000	    181.55445776	     85.92447364	    296.57342128	    136.09418518	    177.59618832	      9.50171026	      0.00000000	      0.00000000	     89.30683790	     92.61222142	      8.47862092	   -100.65898411	     46.23507512
      0.60500000	      8.55637073	     64.97627903	     77.68219479	      3.03074093	      0.23554694	     -0.12707261	   -280.31370125	   -106.37207113	    -32.96920231	    -86.85610698	      0.00000000	      0.00000000	    141.14155217	     81.04562583	    288.29483129	    140.98740059	    157.40236121	    -30.65155249	      0.00000000	      0.00000000	     80.23511820	     76.56615655	     23.99180433	   -100.51662894	     45.41090384
      0.61000000	     -6.59867890	     69.48364004	     69.33414906	      3.05689261	      0.29501880	     -0.14050569	   -273.86006612	   -108.34108316	    -28.37301350	   -111.20304207	      0.00000000	      0.00000000	     97.74575725	     73.48810025	    285.22599267	    144.12116409	    133.77650789	    -71.48235659	      0.00000000	      0.00000000	     69.38675239	     57.32950739	     44.94363849	   -103.84375428	     47.31112535
      0.61500000	    -23.38271993	     74.90106398	     58.69098715	      3.07759400	      0.35061365	     -0.13984194	   -263.72464087	   -109.52518977	    -19.00558453	   -133.88328938	      0.00000000	      0.00000000	     54.38737750	     68.22907313	    283.92359389	    144.72158629	    108.60308917	   -111.56290338	      0.00000000	      0.00000000	     58.89725102	     40.15674526	     66.44584366	   -110.29302720	     52.19310100
      0.62000000	    -37.67456538	     79.12428283	     47.58710084	      3.09213383	      0.40519408	     -0.12843834	   -254.36027877	   -108.98371913	     -7.81015482	   -154.54610725	      0.00000000	      0.00000000	     12.51253996	     67.89254682	    280.21527698	    141.57980247	     84.41226570	   -149.88421251	      0.00000000	      0.00000000	     50.44698775	     28.29752302	     83.79662556	   -117.44273754	     60.10085477
      0.62500000	    -46.52886186	     80.06813265	     37.98266723	      3.10294633	      0.46184792	     -0.11193274	   -249.71835015	   -105.59040798	      1.82480972	   -174.22329458	      0.00000000	      0.00000000	    -28.30212384	     71.35623875	    270.76538124	    133.84712294	     63.52967727	   -186.00214335	      0.00000000	      0.00000000	     45.15217227	     22.08750452	     94.03218953	   -122.23787851	     70.26261089
      0.63000000	    -49.05089251	     76.70503539	     31.20811377	      3.11380892	      0.52191110	     -0.09596046	   -251.76965854	    -98.66086986	      8.10573612	   -194.38702813	      0.00000000	      0.00000000	    -69.54136297	     75.06955268	    254.28815947	    121.70282549	     47.26029616	   -219.92088196	      0.00000000	      0.00000000	     43.52956033	     19.45360168	     96.72794411	   -122.55933856	     81.07311476
      0.63500000	    -46.40076648	     69.69497044	     27.56325940	      3.12828661	      0.58387921	     -0.08478627	   -259.91497804	    -88.76065461	     11.34218483	   -215.78176859	      0.00000000	      0.00000000	   -112.36994310	     75.72387099	    231.74221662	    106.79643655	     35.59360474	   -251.98707544	      0.00000000	      0.00000000	     45.15604821	     17.36356286	     93.80233171	   -118.30922702	     90.68715362
      0.64000000	    -40.78178501	     61.23858857	     26.47045494	      3.14895437	      0.64426043	     -0.08071640	   -271.86214429	    -77.98338319	     12.88626984	   -237.97690920	      0.00000000	      0.00000000	   -156.75625408	     72.12924049	    205.26246764	     92.02004224	     27.47806664	   -282.86472300	      0.00000000	      0.00000000	     48.29031800	     13.24682437	     88.23613717	   -111.46100106	     97.64740362
      0.64500000	    -34.01573461	     54.14863572	     26.93423665	      3.17701799	      0.69986930	     -0.08376640	   -285.36229784	    -69.23057998	     13.70798317	   -259.87631302	      0.00000000	      0.00000000	   -201.64713778	     65.30488484	    176.60820481	     80.45776728	     21.34281968	   -313.41051614	      0.00000000	      0.00000000	     50.26831967	      5.78124325	     82.34972567	   -105.09375669	    101.19896613
      0.65000000	    -26.76359415	     50.67317770	     27.97025048	      3.21184963	      0.74952650	     -0.09182124	   -299.28969371	    -64.94557716	     13.69768056	   -280.45120868	      0.00000000	      0.00000000	   -245.69618694	     57.38090831	    146.41021495	     74.16947317	     15.69454254	   -344.34783124	      0.00000000	      0.00000000	     48.86786278	     -4.85014202	     76.82156455	   -102.02289936	    101.37606788
      0.65500000	    -18.86194986	     51.70242724	     28.90331826	      3.25069265	      0.79381175	     -0.10183478	   -313.33255638	    -66.13791561	     11.90971724	   -299.04337702	      0.00000000	      0.00000000	   -287.85384170	     50.48296999	    114.66959475	     73.61722872	      9.75244204	   -375.93901332	      0.00000000	      0.00000000	     43.54828119	    -16.99538864	     71.05901216	   -103.69347478	     98.86575120
      0.66000000	    -10.21983847	     56.68342914	     29.50679485	      3.28935380	      0.83357640	     -0.11156035	   -327.05439735	    -72.20454034	      7.22959118	   -315.31795645	      0.00000000	      0.00000000	   -327.68085761	     46.29120990	     81.73583731	     77.89277343	      3.76270886	   -407.94918761	      0.00000000	      0.00000000	     35.39825274	    -27.96339481	     64.38331576	   -109.78276250	     94.58761294
      0.66500000	     -1.41789481	     64.17011369	     29.86514127	      3.32399830	      0.86869078	     -0.12031311	   -339.41300940	    -81.49549188	     -1.04352716	   -329.19227704	      0.00000000	      0.00000000	   -365.41114771	     46.10436696	     48.78598073	     85.30891848	     -1.44395936	   -439.91865669	      0.00000000	      0.00000000	     25.96913817	    -34.89980494	     57.01556761	   -118.67194949	     89.24712062
      0.67000000	      6.33193512	     72.60536709	     30.02256465	      3.35284798	      0.89760437	     -0.12811489	   -348.99812316	    -92.13731173	    -12.80296279	   -340.78608403	      0.00000000	      0.00000000	   -401.54658635	     50.79661948	     17.58757296	     93.92535109	     -5.38584222	   -471.43095058	      0.00000000	      0.00000000	     16.12591879	    -35.74128559	     50.26536893	   -128.48023334	     83.22616049
      0.67500000	     11.66525411	     80.83822207	     29.78187777	      3.37642527	      0.91753650	     -0.13435113	   -354.56332541	   -102.57053198	    -26.98729213	   -350.24131756	      0.00000000	      0.00000000	   -436.00410528	     60.42639173	    -10.05160498	    101.91531007	     -8.46247759	   -502.09780284	      0.00000000	      0.00000000	      5.72221598	    -29.78094317	     45.95782196	   -137.93394064	     76.78679748
      0.68000000	     13.62592046	     88.17206175	     28.87029112	      3.39642146	      0.92524210	     -0.13744091	   -355.42915084	   -111.63853728	    -41.84194203	   -357.42009854	      0.00000000	      0.00000000	   -467.43276985	     73.88122763	    -32.77823944	    107.84326638	    -11.62811851	   -531.36481880	      0.00000000	      0.00000000	     -5.93630237	    -17.66701206	     45.56058797	   -146.51631123	     70.24169350
      0.68500000	     12.06739727	     94.15101481	     27.22476972	      3.41449852	      0.91838295	     -0.13572894	   -351.67607460	   -118.46984806	    -55.48981537	   -361.75617791	      0.00000000	      0.00000000	   -493.29145608	     88.99859948	    -50.07496366	    110.84727039	    -15.68306632	   -558.47094387	      0.00000000	      0.00000000	    -19.38083904	     -0.97463944	     49.50835695	   -154.04322754	     63.89907251
      0.69000000	      7.76944078	     98.36353176	     25.05178394	      3.43179841	      0.89692167	     -0.12858181	   -344.15247298	   -122.37799329	    -66.45874307	   -362.41967210	      0.00000000	      0.00000000	   -510.60746506	    103.10106224	    -62.48803668	    110.64075513	    -20.82720939	   -582.65753421	      0.00000000	      0.00000000	    -34.52429906	     18.38387863	     56.97687974	   -160.19596419	     57.92988855
      0.69500000	      2.16347809	    100.35437871	     22.68553099	      3.44874627	      0.86347808	     -0.11679268	   -334.14717821	   -122.80863966	    -74.01402308	   -358.57165051	      0.00000000	      0.00000000	   -516.91975184	    113.56956803	    -71.44237092	    107.35046486	    -26.55188693	   -603.38645182	      0.00000000	      0.00000000	    -50.58153443	     38.74106522	     66.17603205	   -164.31985345	     52.34711183
      0.70000000	     -3.25515085	     99.65111218	     20.50178678	      3.46478256	      0.82230052	     -0.10235206	   -322.76936170	   -119.35726070	    -78.32986708	   -349.50942678	      0.00000000	      0.00000000	   -511.01622106	    118.28033058	    -78.58940959	    101.36207471	    -31.70186481	   -620.36598138	      0.00000000	      0.00000000	    -66.19270980	     59.12174043	     75.03942160	   -165.51868218	     47.04067142
      0.70500000	     -7.47634610	     95.89169558	     18.93050295	      3.47849143	      0.77765468	     -0.08797290	   -310.50953732	   -111.86919094	    -80.37314943	   -334.83153393	      0.00000000	      0.00000000	   -493.31730455	    115.95294187	    -85.11431463	     93.23819658	    -34.81019038	   -633.43589183	      0.00000000	      0.00000000	    -79.67985733	     79.36773947	     81.96308775	   -162.95946982	     41.74604808
      0.71000000	    -10.19985284	     88.96350951	     18.39482828	      3.48841671	      0.73259252	     -0.07634686	   -297.28721961	   -100.51416302	    -81.41155778	   -314.70538818	      0.00000000	      0.00000000	   -465.97733788	    106.33498029	    -91.39277216	     83.55543913	    -34.80087431	   -642.42803818	      0.00000000	      0.00000000	    -89.51590690	     99.96313615	     86.26147404	   -156.19893582	     36.06135422
      0.71500000	    -11.74140424	     79.05990524	     19.15279394	      3.49390570	      0.68845246	     -0.06916358	   -282.76719775	    -85.74302590	    -82.43918915	   -290.02025377	      0.00000000	      0.00000000	   -432.81061552	     90.01746488	    -96.99916939	     72.63489205	    -31.67535935	   -647.03862809	      0.00000000	      0.00000000	    -94.82985594	    121.85853667	     88.20124913	   -145.34207207	     29.63459303
      0.72000000	    -12.75806477	     66.66225791	     21.20613081	      3.49527938	      0.64501710	     -0.06655478	   -266.63117622	    -68.20726798	    -83.93369279	   -262.18480025	      0.00000000	      0.00000000	   -398.86879267	     67.96030735	   -100.95770303	     60.45553993	    -26.61416825	   -646.75063326	      0.00000000	      0.00000000	    -95.53069020	    146.32080265	     88.66129061	   -130.99427028	     22.31552936
      0.72500000	    -13.90687531	     52.50036552	     24.33670518	      3.49340802	      0.60109522	     -0.06750248	   -248.72368777	    -48.78704714	    -86.03677499	   -232.58202977	      0.00000000	      0.00000000	   -369.36030011	     41.20782584	   -102.18978285	     46.94853075	    -21.42723389	   -640.90489891	      0.00000000	      0.00000000	    -91.99053849	    174.45305366	     88.62430510	   -114.10440288	     14.10689981
      0.73000000	    -15.57633882	     37.47812595	     28.16244678	      3.48912785	      0.55515864	     -0.07068520	   -229.05690839	    -28.68811466	    -88.83258756	   -201.92501726	      0.00000000	      0.00000000	   -347.96214229	     11.09254085	   -100.00129771	     32.40155163	    -17.83203284	   -628.97554734	      0.00000000	      0.00000000	    -84.66468025	    206.37110060	     88.78004250	    -95.80983191	      5.12713726
      0.73500000	    -17.84852281	     22.54842228	     32.16211731	      3.48281039	      0.50577192	     -0.07487888	   -207.64216207	     -9.40742766	    -92.28204945	   -169.83434722	      0.00000000	      0.00000000	   -335.06314874	    -20.44268434	    -94.33945730	     17.57736929	    -16.99846460	   -610.93094221	      0.00000000	      0.00000000	    -73.93206849	    240.59570088	     89.42382019	    -77.33551937	     -4.29415790
      0.74000000	    -20.66629381	      8.59695388	     35.75833791	      3.47421859	      0.45188986	     -0.07895935	   -184.32065855	      7.52489295	    -95.75853100	   -134.92890797	      0.00000000	      0.00000000	   -326.71783079	    -51.00452864	    -85.71029796	      3.52771672	    -19.39086341	   -587.41167736	      0.00000000	      0.00000000	    -60.20897070	    274.12323265	     90.57019635	    -59.90375424	    -13.61439335
      0.74500000	    -23.96576886	     -3.65465780	     38.50172177	      3.46261479	      0.39315598	     -0.08214483	   -158.89307130	     20.93950909	    -97.69307695	    -95.52005695	      0.00000000	      0.00000000	   -315.09950229	    -78.33772744	    -74.92964553	     -8.69082347	    -24.69844231	   -559.56421315	      0.00000000	      0.00000000	    -44.24766013	    303.13204369	     92.03952151	    -44.53321595	    -22.27068088
      0.75000000	    -27.60875826	    -13.75831692	     40.22662295	      3.44712514	      0.33015532	     -0.08445978	   -131.53572822	     30.33784092	    -95.92846038	    -50.58900943	      0.00000000	      0.00000000	   -290.92788967	   -100.64568366	    -62.96439336	    -18.27887961	    -31.83107297	   -528.69850336	      0.00000000	      0.00000000	    -27.28201466	    324.03854142	     93.43611570	    -31.76960664	    -29.86084589
      0.75500000	    -31.22509008	    -21.59571066	     41.04007217	      3.42738178	      0.26450138	     -0.08680196	   -103.12487446	     35.90547529	    -88.74147916	     -0.50100599	      0.00000000	      0.00000000	   -247.36821056	   -116.41316647	    -50.90395344	    -24.86839271	    -39.23167952	   -496.02305314	      0.00000000	      0.00000000	    -10.71692183	    334.60598357	     94.15663750	    -21.60194865	    -36.18628605
      0.76000000	    -34.19674968	    -27.34256893	     41.20777950	      3.40404589	      0.19860305	     -0.09050357	    -75.16533927	     38.30807572	    -75.75499606	     52.84158413	      0.00000000	      0.00000000	   -183.59381764	   -124.36579214	    -39.85042189	    -28.56808990	    -45.52196649	   -462.45196015	      0.00000000	      0.00000000	      4.37642449	    334.72211806	     93.52713614	    -13.61793108	    -41.26989476
      0.76500000	    -35.87044814	    -31.40932743	     41.07317976	      3.37871452	      0.13501437	     -0.09686165	    -49.34820921	     38.51093810	    -58.07467203	    106.38305173	      0.00000000	      0.00000000	   -105.86461704	   -124.03034267	    -30.61634888	    -29.89744576	    -50.06791357	   -428.42260431	      0.00000000	      0.00000000	     17.42408362	    326.40926526	     91.03256307	     -7.18152029	    -45.38173060
      0.77000000	    -35.85306479	    -34.36583735	     40.96403276	      3.35332754	      0.07560520	     -0.10676648	    -26.96460772	     37.62128509	    -37.74200601	    156.73833875	      0.00000000	      0.00000000	    -25.34603225	   -116.46529405	    -23.43490184	    -29.64711644	    -53.15599707	   -393.84319765	      0.00000000	      0.00000000	     28.14955745	    312.87911707	     86.53730920	     -1.55191209	    -48.89284648
      0.77500000	    -34.14039024	    -36.80636899	     41.01560198	      3.32948615	      0.02112539	     -0.12026854	     -8.48577164	     36.62805331	    -16.98081691	    201.21055088	      0.00000000	      0.00000000	     45.99107880	   -104.26381679	    -17.94822418	    -28.69841580	    -55.74689552	   -358.23916289	      0.00000000	      0.00000000	     36.41505418	    296.88589777	     80.30511185	      3.96875826	    -51.97320804
      0.78000000	    -30.98743226	    -39.20416201	     41.06488329	      3.30791172	     -0.02852443	     -0.13640876	      6.46291373	     36.11348905	      2.34754057	    238.51911728	      0.00000000	      0.00000000	     99.09600262	    -90.41597362	    -13.49616075	    -27.81389316	    -58.81323523	   -321.02606585	      0.00000000	      0.00000000	     42.20203887	    279.08974925	     72.73466922	      9.88819670	    -54.45676525
      0.78500000	    -26.68881990	    -41.82155412	     40.77796865	      3.28836509	     -0.07370814	     -0.15366325	     18.78781571	     36.10817725	     18.78169369	    268.89113406	      0.00000000	      0.00000000	    129.83940373	    -76.78698755	     -9.50851483	    -27.42669567	    -62.63409434	   -281.85456458	      0.00000000	      0.00000000	     45.51496725	    257.62622592	     64.08392607	     16.45662911	    -56.00650131
      0.79000000	    -21.48611838	    -44.66529476	     39.91840108	      3.27020665	     -0.11481166	     -0.17058815	     29.51026112	     36.17448234	     30.93551254	    293.55883879	      0.00000000	      0.00000000	    139.29158106	    -63.52457466	     -5.72762377	    -27.54244503	    -66.75873789	   -240.86775639	      0.00000000	      0.00000000	     46.30162678	    229.73662658	     54.49765639	     23.62761564	    -56.41250320
      0.79500000	    -15.63990025	    -47.51556458	     38.55346669	      3.25302121	     -0.15251339	     -0.18615370	     39.45905553	     35.73294837	     37.46255194	    313.99948987	      0.00000000	      0.00000000	    132.59788906	    -49.86727367	     -2.08896111	    -27.86835449	    -70.57095701	   -198.59995946	      0.00000000	      0.00000000	     44.72001826	    194.41543506	     44.24699768	     31.05113730	    -55.85017863
      0.80000000	     -9.49029688	    -50.07056602	     37.06312122	      3.23664144	     -0.18806659	     -0.19983439	     49.12395351	     34.47819564	     37.61153241	    331.35280197	      0.00000000	      0.00000000	    116.82857811	    -35.55517424	      1.52026830	    -28.09213103	    -73.55024426	   -155.59405263	      0.00000000	      0.00000000	     41.62166291	    153.73219945	     33.79722962	     38.20314851	    -54.91077735
      0.80500000	     -3.36786044	    -52.10007381	     35.92200658	      3.22080697	     -0.22308485	     -0.21153894	     58.60087566	     32.55359478	     31.89026724	    346.21869882	      0.00000000	      0.00000000	     98.74814311	    -21.54937183	      5.24468903	    -28.08244658	    -75.00062427	   -112.18906796	      0.00000000	      0.00000000	     38.73732273	    111.92326513	     23.59186192	     44.57827413	    -54.28937999
      0.81000000	      2.49598444	    -53.48997657	     35.39354663	      3.20507967	     -0.25902708	     -0.22133099	     67.67057522	     30.35621483	     22.20677622	    358.71969609	      0.00000000	      0.00000000	     83.48905368	     -9.46636502	      9.07583186	    -27.90359750	    -73.91930344	    -68.66261391	      0.00000000	      0.00000000	     38.35491536	     73.47204989	     13.91114535	     49.79859064	    -54.36779845
      0.81500000	      7.92623975	    -54.19743284	     35.35349222	      3.18910421	     -0.29682112	     -0.22914580	     76.03292970	     28.19178555	     11.32290091	    368.69032665	      0.00000000	      0.00000000	     74.20624080	     -0.42497220	     12.81654270	    -27.72562056	    -69.35984739	    -25.44327518	      0.00000000	      0.00000000	     42.68171633	     41.63795341	      4.99052420	     53.64215451	    -55.05231443
      0.82000000	     12.79518639	    -54.15843636	     35.33269560	      3.17290478	     -0.33663193	     -0.23465401	     83.46551619	     26.03071396	      1.94055521	    375.92492770	      0.00000000	      0.00000000	     72.16709994	      5.56784536	     16.13955705	    -27.72827333	    -61.00944374	     16.86560652	      0.00000000	      0.00000000	     53.15639899	     17.97152236	     -2.93229521	     55.99635500	    -55.92037349
      0.82500000	     17.15068888	    -53.20297801	     34.75121309	      3.15698099	     -0.37774276	     -0.23727915	     89.76315068	     23.47754384	     -4.17469777	    380.38501810	      0.00000000	      0.00000000	     76.97404014	      9.37778803	     18.57045081	    -28.02266866	    -49.57794586	     57.58409765	      0.00000000	      0.00000000	     69.85164598	      2.64580902	     -9.84005926	     56.73324111	    -56.50439970
      0.83000000	     21.31363781	    -51.07163316	     33.24391022	      3.14215214	     -0.41874028	     -0.23653263	     94.62931798	     19.94201208	     -6.74881973	    382.28092208	      0.00000000	      0.00000000	     86.98766092	     12.15396927	     19.44766201	    -28.56391429	    -36.68322259	     95.97505823	      0.00000000	      0.00000000	     90.94712624	     -5.04648079	    -16.15061619	     55.63462844	    -56.55834641
      0.83500000	     25.79657431	    -47.51276414	     30.85993099	      3.12927678	     -0.45798254	     -0.23254681	     97.70231943	     14.84614693	     -6.96149120	    382.04262906	      0.00000000	      0.00000000	    100.00879213	     14.91094956	     17.93089416	    -29.04154628	    -24.12163329	    131.09646547	      0.00000000	      0.00000000	    112.27602329	     -6.76998429	    -22.63402603	     52.45604938	    -56.18492417
      0.84000000	     31.07000936	    -42.30989491	     27.95111789	      3.11903465	     -0.49411141	     -0.22618816	     98.74306584	      7.67191686	     -6.73928392	    380.29829104	      0.00000000	      0.00000000	    114.12576155	     18.37128758	     13.08990134	    -28.79364092	    -12.92581151	    161.62250088	      0.00000000	      0.00000000	    127.20976935	     -5.81355836	    -30.05320165	     46.99583819	    -55.76154972
      0.84500000	     37.29757769	    -35.18658166	     24.82518029	      3.11179422	     -0.52648056	     -0.21846980	     97.90165246	     -2.13709015	     -7.72983487	    377.94100235	      0.00000000	      0.00000000	    128.51909156	     22.85546138	      4.15154495	    -26.81673742	     -2.99711243	    185.89164011	      0.00000000	      0.00000000	    127.38616892	     -7.53926199	    -38.75490681	     39.02299652	    -55.74653722
      0.85000000	     44.21367123	    -25.76272200	     21.46443636	      3.10742302	     -0.55539372	     -0.20982099	     95.86228307	    -15.17971489	    -10.54915712	    376.14705495	      0.00000000	      0.00000000	    143.67880068	     28.05782201	     -9.15838338	    -21.93464382	      6.36608596	    202.22358232	      0.00000000	      0.00000000	    104.56145648	    -18.78651618	    -48.48308596	     28.21197810	    -56.51838217
      0.85500000	     51.27035850	    -13.75447800	     17.57457779	      3.10497247	     -0.58195290	     -0.19997345	     93.67956348	    -31.82601956	    -14.74947986	    376.12055131	      0.00000000	      0.00000000	    160.37969063	     32.76264336	    -26.39337149	    -13.14297427	     15.62388532	    209.36329979	      0.00000000	      0.00000000	     53.25996733	    -46.05529447	    -58.58985051	     14.34276005	    -58.31820536
      0.86000000	     57.92614544	      0.66698413	     12.94999201	      3.10237194	     -0.60753375	     -0.18857160	     92.43794051	    -51.81565463	    -19.45088096	    378.64995400	      0.00000000	      0.00000000	    177.90100233	     34.77906185	    -46.24530093	     -0.02556822	     24.59446990	    207.20438882	      0.00000000	      0.00000000	    -26.34761343	    -93.06255025	    -68.49672149	     -2.30139459	    -61.29484703
      0.86500000	     63.76126231	     16.66941447	      7.87557105	      3.09634156	     -0.63321435	     -0.17591129	     93.11528524	    -74.06285835	    -24.04733903	    383.87383354	      0.00000000	      0.00000000	    193.29218977	     31.56244350	    -66.23836962	     16.96406731	     32.67085595	    197.98154278	      0.00000000	      0.00000000	   -126.15306651	   -158.65517762	    -77.97847651	    -20.69898126	    -65.65846136
      0.87000000	     68.31827127	     32.92408596	      3.27124187	      3.08267761	     -0.65942395	     -0.16319710	     96.75424232	    -96.84870815	    -28.42508402	    391.45984390	      0.00000000	      0.00000000	    202.79249993	     21.56357750	    -82.40519977	     36.52567999	     39.25171507	    187.36171910	      0.00000000	      0.00000000	   -229.89425961	   -235.96975194	    -87.03976696	    -39.28377801	    -71.87901525
      0.87500000	     70.92512338	     48.04412139	      0.45168914	      3.05702876	     -0.68587783	     -0.15224278	    104.60631659	   -118.27463422	    -32.67281281	    400.95343167	      0.00000000	      0.00000000	    204.25919079	      5.21884411	    -89.54001580	     56.82105879	     43.88416679	    184.31608424	      0.00000000	      0.00000000	   -316.12330028	   -313.46558600	    -95.59351828	    -56.45636421	    -80.70477232
      0.88000000	     70.83864933	     60.95380735	      0.56017782	      3.01613225	     -0.71168492	     -0.14495726	    117.86878352	   -136.65580859	    -36.57344774	    411.90128057	      0.00000000	      0.00000000	    198.33238669	    -15.52744608	    -82.48611455	     75.86156691	     46.15982731	    199.14249299	      0.00000000	      0.00000000	   -363.79157674	   -378.03139474	   -103.34069351	    -70.96995977	    -92.75533225
      0.88500000	     67.76244148	     70.93069449	      3.96915793	      2.95913293	     -0.73544619	     -0.14292269	    136.99544918	   -150.63029434	    -39.20641915	    423.66476650	      0.00000000	      0.00000000	    187.56808985	    -38.54731509	    -58.21287731	     91.79370992	     45.90182966	    240.13428397	      0.00000000	      0.00000000	   -358.52416566	   -419.38524059	   -110.03761591	    -81.86801565	   -107.84298990
      0.89000000	     62.33544570	     77.40206688	     10.06882367	      2.88839779	     -0.75542629	     -0.14704180	    161.05883332	   -159.04909512	    -39.04889356	    435.20970469	      0.00000000	      0.00000000	    174.86206845	    -62.27417140	    -17.64972959	    103.08811226	     43.70856046	    310.21028904	      0.00000000	      0.00000000	   -297.15755738	   -433.62603844	   -115.85567422	    -88.16275136	   -124.64223615
      0.89500000	     56.12338323	     79.85669342	     17.55713713	      2.80940432	     -0.76988048	     -0.15698711	    187.70096060	   -160.93348128	    -34.59118815	    445.10009457	      0.00000000	      0.00000000	    162.49864272	    -85.63051391	     33.73108458	    108.76805225	     41.18816219	    404.70477449	      0.00000000	      0.00000000	   -188.84342608	   -423.73064027	   -121.41951996	    -88.80194876	   -141.03720187
      0.90000000	     51.16260024	     78.19286884	     24.87582579	      2.72969317	     -0.77709593	     -0.17045853	    213.64664990	   -155.83413875	    -24.92295585	    451.66643437	      0.00000000	      0.00000000	    151.95455989	   -107.69205936	     86.74332086	    108.78814729	     40.38113686	    511.06523997	      0.00000000	      0.00000000	    -52.80622309	   -396.91429270	   -127.59050892	    -83.29730506	   -154.75418977
      0.90500000	     49.36297175	     73.35378002	     30.48339648	      2.65730051	     -0.77487655	     -0.18290689	    235.48118826	   -144.58705651	     -9.94669243	    453.30022310	      0.00000000	      0.00000000	    144.01565658	   -127.31938801	    130.43625978	    104.42358872	     42.64605626	    611.02877960	      0.00000000	      0.00000000	     86.37917878	   -360.75918667	   -135.21423928	    -72.71230443	   -163.87340448
      0.91000000	     51.77433470	     67.58406583	     33.08152662	      2.59931473	     -0.76019497	     -0.18844998	    250.69502559	   -129.77957271	      9.61710145	    448.81925273	      0.00000000	      0.00000000	    138.85156343	   -142.97250947	    154.93783793	     98.23637456	     47.81136052	    685.18490950	      0.00000000	      0.00000000	    205.33645119	   -320.16732254	   -144.61816457	    -60.11966106	   -167.29482304
      0.91500000	     57.77029660	     63.75338339	     31.98134279	      2.56099114	     -0.72979577	     -0.18190112	    258.84696589	   -115.08598081	     32.33252126	    437.65899298	      0.00000000	      0.00000000	    136.01023419	   -153.04665342	    154.50517480	     93.27415183	     54.24346712	    718.42525147	      0.00000000	      0.00000000	    288.50565780	   -276.60445823	   -154.75482389	    -49.82772979	   -165.17385976
      0.92000000	     64.69491566	     63.95252231	     27.43455261	      2.54528620	     -0.68142116	     -0.16102521	    262.14228501	   -103.56489140	     56.36077316	    419.72261621	      0.00000000	      0.00000000	    134.49314084	   -156.50424115	    129.43432489	     91.67927478	     59.67626534	    703.98056572	      0.00000000	      0.00000000	    331.72383736	   -229.79202567	   -162.62573274	    -45.54857128	   -158.95973695
      0.92500000	     68.50586205	     68.23435967	     20.51391411	      2.55246565	     -0.61481437	     -0.12787292	    264.84989594	    -96.07356718	     79.96396306	    395.13334880	      0.00000000	      0.00000000	    132.97776970	   -153.16693368	     85.79041373	     93.40347272	     61.95612222	    644.51574029	      0.00000000	      0.00000000	    340.99058344	   -180.03933401	   -163.75637455	    -48.50660271	   -150.75936363
      0.93000000	     65.37128708	     74.30608837	     12.42550302	      2.57985535	     -0.53212881	     -0.08842838	    271.60575768	    -90.86881422	    101.96887331	    364.19769541	      0.00000000	      0.00000000	    130.16829204	   -143.55306707	     33.00816815	     95.80778379	     59.24695164	    550.41286434	      0.00000000	      0.00000000	    327.79430749	   -129.23423855	   -153.84959984	    -56.57419231	   -142.27415073
      0.93500000	     53.68834130	     78.30886731	      3.77833127	      2.62207800	     -0.43760346	     -0.05084922	    285.03315879	    -84.46795567	    121.79916132	    327.49961216	      0.00000000	      0.00000000	    125.22522464	   -128.66987992	    -19.69402568	     94.49628620	     50.21221906	    436.55236752	      0.00000000	      0.00000000	    304.14732488	    -80.34821911	   -131.11959585	    -64.81337546	   -134.02239293
      0.94000000	     35.59886948	     76.25088565	     -5.49468817	      2.67192619	     -0.33640697	     -0.02324202	    303.62533491	    -73.13754577	    138.91120100	    285.90151442	      0.00000000	      0.00000000	    118.07011498	   -109.96043994	    -66.61346316	     85.08998272	     34.71795275	    318.88816046	      0.00000000	      0.00000000	    279.59473548	    -36.39468694	    -98.24961003	    -67.10484502	   -125.48984259
      0.94500000	     16.79335804	     65.54865384	    -15.52930196	      2.72177348	     -0.23324130	     -0.01142463	    321.49923144	    -54.37988515	    152.16601228	    240.51656868	      0.00000000	      0.00000000	    109.39994417	    -89.32253759	   -106.91988062	     65.18801313	     14.60271294	    211.39495920	      0.00000000	      0.00000000	    260.34924174	      0.61657913	    -62.44557379	    -58.39563117	   -116.09780927
      0.95000000	      4.11858067	     46.15175497	    -25.90743068	      2.76516704	     -0.13171942	     -0.01684944	    330.96434902	    -27.97211830	    159.92003809	    192.82999677	      0.00000000	      0.00000000	    100.52007758	    -69.10918366	   -143.31140922	     35.62255851	     -6.48494544	    123.58807703	      0.00000000	      0.00000000	    249.44873034	     30.45012391	    -32.80695836	    -36.91002752	   -106.09966443
      0.95500000	      2.26649000	     20.72743387	    -35.67966845	      2.79789955	     -0.03471771	     -0.03563313	    326.61096622	      3.82434812	    160.96696941	    144.84537270	      0.00000000	      0.00000000	     93.01341500	    -51.88725574	   -179.05499573	      0.33118914	    -24.53148609	     59.10579990	      0.00000000	      0.00000000	    247.01162890	     54.51627093	    -16.33328132	     -5.21358615	    -96.61073053
      0.96000000	     11.65888800	     -6.26121396	    -44.03580353	      2.81806469	      0.05498364	     -0.05973384	    308.25145728	     36.99793478	    155.63927163	     98.96054458	      0.00000000	      0.00000000	     88.09630036	    -39.75912914	   -215.43269607	    -35.12281199	    -37.09725824	     15.99612584	      0.00000000	      0.00000000	    250.45618846	     74.60782213	    -15.04107482	     30.66171792	    -88.86009195
      0.96500000	     28.50395445	    -30.10518034	    -50.94971326	      2.82560300	      0.13441034	     -0.07988132	    281.07892581	     67.10073125	    146.12912071	     57.49445290	      0.00000000	      0.00000000	     85.97247899	    -33.60821950	   -250.81218620	    -65.50681608	    -44.37249751	    -11.34599405	      0.00000000	      0.00000000	    255.18382124	     91.64061826	    -25.53013661	     63.52747298	    -83.40053146
      0.97000000	     46.46477838	    -47.28615805	    -57.16453934	      2.82217828	      0.20069475	     -0.08864474	    253.38566027	     90.59549248	    135.67366532	     22.01489810	      0.00000000	      0.00000000	     85.77345523	    -32.88836463	   -281.31917197	    -87.34856136	    -48.60487341	    -29.59442688	      0.00000000	      0.00000000	    256.08320410	    105.63212054	    -40.59486592	     87.47054671	    -79.86278766
      0.97500000	     58.90767901	    -56.31072391	    -63.60140998	      2.81116938	      0.25196246	     -0.08232823	    233.32739237	    105.78987949	    127.17168925	     -7.27517273	      0.00000000	      0.00000000	     86.04463209	    -36.01653397	   -302.47709625	    -99.46133051	    -52.55769317	    -44.47931798	      0.00000000	      0.00000000	    249.15798784	    116.28753181	    -51.83170373	     99.43921774	    -77.32604016
      0.98000000	     60.98621420	    -57.82125810	    -70.72576689	      2.79704881	      0.28860685	     -0.06151489	    226.12486342	    113.05885036	    122.03135957	    -31.79497307	      0.00000000	      0.00000000	     85.25830775	    -40.93352726	   -311.12217494	   -102.73795288	    -58.19674700	    -59.93853680	      0.00000000	      0.00000000	    232.23488199	    122.95684800	    -52.37297796	     99.73165556	    -74.95355855
      0.98500000	     51.11966866	    -54.13806488	    -78.20152447	      2.78437910	      0.31442080	     -0.03066702	    232.36549151	    114.39024914	    119.60272753	    -54.34582245	      0.00000000	      0.00000000	     82.16187904	    -45.60841413	   -306.99557265	    -99.53136053	    -66.04011151	    -78.16523565	      0.00000000	      0.00000000	    204.92713039	    124.51058197	    -39.06797593	     91.57048534	    -72.38657153
      0.99000000	     31.45643055	    -48.41063114	    -84.92440700	      2.77715397	      0.33653564	      0.00320399	    247.75198319	    112.57524722	    117.40863309	    -78.40874881	      0.00000000	      0.00000000	     76.14123884	    -48.66957436	   -293.36159883	    -92.83747629	    -75.08274937	    -99.93961322	      0.00000000	      0.00000000	    168.64092232	    120.29920286	    -13.43078268	     79.92283601	    -69.70321667
      0.99500000	      6.97856050	    -43.47527600	    -89.52687200	      2.77841272	      0.36328627	      0.03295209	    264.69855558	    110.27168284	    112.40094840	   -107.06039003	      0.00000000	      0.00000000	     67.61853325	    -50.14026470	   -276.11313967	    -85.36638755	    -83.37856372	   -124.96924660	      0.00000000	      0.00000000	    126.52272541	    111.65173819	     19.16167889	     69.66050201	    -67.15761594
      1.00000000	    -16.50427991	    -40.79830078	    -91.20125187	      2.78965729	      0.40079654	      0.05390340	    275.42276677	    109.10890556	    102.71480673	   -141.84208448	      0.00000000	      0.00000000	     58.10567319	    -51.53690971	   -261.61957625	    -78.71396185	    -89.06591741	   -152.33369139	      0.00000000	      0.00000000	     82.69659946	    102.20590134	     51.79215789	     63.70210855	    -64.88713975
      1.00500000	    -34.43658089	    -40.16953619	    -90.21010014	      2.81031647	      0.45064477	      0.06494873	    274.87118772	    109.22836670	     88.60785963	   -182.24111233	      0.00000000	      0.00000000	     49.61961738	    -54.76603018	   -254.50111107	    -73.04253087	    -91.02290009	   -181.00967701	      0.00000000	      0.00000000	     40.65810203	     96.22245591	     78.61900817	     62.26684862	    -62.70058733
      1.01000000	    -44.61519672	    -40.34301606	    -87.60118435	      2.83787795	      0.51009689	      0.06757213	    261.81734121	    109.61727198	     71.93936348	   -226.16256208	      0.00000000	      0.00000000	     43.75254230	    -60.65074564	   -256.45304941	    -67.47954786	    -88.73647431	   -210.11326095	      0.00000000	      0.00000000	      1.62504415	     96.07317838	     96.39025357	     63.65989424	    -60.14224668
      1.01500000	    -47.09251482	    -40.02414544	    -84.47344270	      2.86866778	      0.57411195	      0.06411329	    238.07440390	    108.99849481	     54.93606538	   -271.02151002	      0.00000000	      0.00000000	     40.93132175	    -68.42269983	   -266.33509770	    -60.95512255	    -81.98415023	   -238.65506683	      0.00000000	      0.00000000	    -35.91128205	    101.11000720	    104.48092493	     65.75446410	    -56.82138054
      1.02000000	    -43.42713921	    -38.50948763	    -81.48334506	      2.89878549	      0.63742896	      0.05667968	    207.00102482	    106.59539433	     39.25175159	   -314.72669847	      0.00000000	      0.00000000	     40.16576248	    -76.27483552	   -281.10168493	    -52.94170595	    -70.92255136	   -265.22407445	      0.00000000	      0.00000000	    -74.94494483	    108.54636795	    104.13090310	     67.08495442	    -52.69058463
      1.02500000	    -35.88308192	    -35.86841934	    -78.78589283	      2.92495987	      0.69577250	      0.04689777	    172.27417676	    102.44147905	     25.60158899	   -356.11590603	      0.00000000	      0.00000000	     39.42895620	    -82.10624596	   -297.01678919	    -43.78725771	    -56.31496948	   -288.07555884	      0.00000000	      0.00000000	   -117.82947657	    115.00097282	     97.63243290	     67.25380525	    -48.04892143
      1.03000000	    -26.83625308	    -32.90920918	    -76.17092281	      2.94528584	      0.74616448	      0.03606365	    137.14603514	     97.40282307	     13.79325072	   -394.87971097	      0.00000000	      0.00000000	     36.63126840	    -84.02857380	   -310.64698684	    -34.71770581	    -39.45129803	   -305.47744407	      0.00000000	      0.00000000	   -164.69519556	    117.64375787	     87.70667751	     66.92056264	    -43.37419615
      1.03500000	    -18.34265275	    -31.00189858	    -73.19541328	      2.95967025	      0.78684020	      0.02533350	    103.98092426	     92.99523211	      2.96035214	   -431.27716847	      0.00000000	      0.00000000	     30.68569770	    -80.76962235	   -319.43451436	    -27.62918008	    -21.84506549	   -315.95465176	      0.00000000	      0.00000000	   -213.26389996	    115.06034743	     76.97600767	     67.53166819	    -39.20938024
      1.04000000	    -11.78025000	    -31.67959234	    -69.30897312	      2.96976559	      0.81717781	      0.01571377	     73.92793148	     90.94234527	     -8.05915065	   -465.91417897	      0.00000000	      0.00000000	     21.90667121	    -71.96940081	   -322.00157644	    -24.63379655	     -5.09212268	   -318.48994628	      0.00000000	      0.00000000	   -259.73255849	    107.87009554	     67.46530184	     70.79977860	    -36.13869805
      1.04500000	     -7.62647497	    -36.09137145	    -64.07522247	      2.97831486	      0.83759691	      0.00792711	     46.84834253	     92.64115563	    -20.15901940	   -499.62324418	      0.00000000	      0.00000000	     11.50002835	    -58.19595060	   -318.31119843	    -27.41411168	      8.90649261	   -312.87540502	      0.00000000	      0.00000000	   -299.98933058	     98.65765908	     60.23574838	     78.05293171	    -34.68698968
      1.05000000	     -5.52243247	    -44.54452221	    -57.46726911	      2.98810556	      0.84910704	      0.00248242	     21.69659228	     98.77848600	    -33.35576502	   -533.26410517	      0.00000000	      0.00000000	      0.73650243	    -40.62283442	   -309.56644376	    -36.64472898	     17.67809833	   -300.00917620	      0.00000000	      0.00000000	   -330.88508397	     91.10159194	     55.34813866	     89.68072229	    -35.08532949
      1.05500000	     -4.67691924	    -56.30682302	    -50.01738324	      3.00102315	      0.85250704	     -0.00005090	     -2.67897269	    109.13726966	    -46.47307366	   -567.32602983	      0.00000000	      0.00000000	     -9.51611205	    -20.40867928	   -297.72157322	    -51.66806809	     18.47714061	   -281.82760447	      0.00000000	      0.00000000	   -351.35758323	     88.66731196	     52.25735689	    104.84427458	    -37.11218326
      1.06000000	     -4.38928148	    -69.66506309	    -42.67624601	      3.01759991	      0.84792187	      0.00101024	    -26.75370438	    122.51124508	    -57.34090335	   -601.53843275	      0.00000000	      0.00000000	    -18.84560455	      1.94983608	   -284.80259828	    -70.42384831	      9.28106879	   -260.93626901	      0.00000000	      0.00000000	   -362.80550443	     93.40817970	     50.39475797	    121.48974546	    -40.18413728
      1.06500000	     -4.32924843	    -82.20237972	    -36.46454682	      3.03699244	      0.83523882	      0.00603801	    -50.08489439	    136.74108215	    -63.47693404	   -634.80597104	      0.00000000	      0.00000000	    -27.18019984	     26.77069369	   -272.38384908	    -89.68334460	    -10.08696612	   -240.07481443	      0.00000000	      0.00000000	   -368.29874953	    105.44196890	     49.48332375	    136.68599056	    -43.58551905
      1.07000000	     -4.48614254	    -91.30263653	    -32.10041725	      3.05722868	      0.81491722	      0.01454097	    -71.63781841	    149.02451266	    -62.94083818	   -665.49112291	      0.00000000	      0.00000000	    -34.63643687	     54.63260990	   -261.31034654	   -105.70827416	    -37.46669801	   -221.42033862	      0.00000000	      0.00000000	   -371.04283146	    123.24731727	     49.46892593	    147.29497645	    -46.66693157
      1.07500000	     -4.98986013	    -94.79782464	    -29.78418082	      3.07577590	      0.78818855	      0.02510365	    -90.27832292	    156.57204296	    -54.91008443	   -691.80457957	      0.00000000	      0.00000000	    -41.37876464	     85.57592923	   -251.60020356	   -115.21662210	    -68.90115560	   -205.94851985	      0.00000000	      0.00000000	   -372.99383995	    144.20472862	     50.32075473	    150.79832036	    -48.98844784
      1.08000000	     -5.97223213	    -91.53814534	    -29.22156487	      3.09024946	      0.75641965	      0.03597100	   -105.09750743	    157.38426522	    -39.82601849	   -712.09519460	      0.00000000	      0.00000000	    -47.47582864	    118.74991192	   -242.51374559	   -116.27543638	    -99.93896031	   -193.17229173	      0.00000000	      0.00000000	   -374.30076070	    164.82736796	     51.90291758	    145.96047425	    -50.38592291
      1.08500000	     -7.51013217	    -81.64836460	    -29.78869139	      3.09887002	      0.72033342	      0.04571800	   -115.48700276	    150.73342311	    -19.36223260	   -724.99513973	      0.00000000	      0.00000000	    -52.75171083	    152.73264753	   -232.79035379	   -108.73144267	   -126.83253459	   -181.35999528	      0.00000000	      0.00000000	   -373.66969280	    180.98675695	     53.97591875	    133.08643042	    -50.91953328
      1.09000000	     -9.57596000	    -66.36228924	    -30.68425198	      3.10065658	      0.67992838	      0.05332536	   -121.14066372	    137.09290140	      3.63266740	   -729.47850622	      0.00000000	      0.00000000	    -56.73427422	    186.16366383	   -221.10951829	    -93.99810959	   -146.90612267	   -168.20758608	      0.00000000	      0.00000000	   -369.15171854	    188.69467153	     56.24798122	    113.81705222	    -50.79956762
      1.09500000	    -11.93570235	    -47.57742810	    -31.04787005	      3.09557826	      0.63514162	      0.05778946	   -122.16631551	    117.71506717	     25.48552414	   -724.89690649	      0.00000000	      0.00000000	    -58.75958864	    218.22105163	   -206.70981837	    -74.39913648	   -158.31176902	   -151.77566149	      0.00000000	      0.00000000	   -358.88241361	    185.18234187	     58.35327450	     90.61391839	    -50.38005128
      1.10000000	    -14.18035706	    -27.38166547	    -30.17447487	      3.08469468	      0.58649647	      0.05813727	   -119.11292985	     94.28640079	     42.61978816	   -711.03047720	      0.00000000	      0.00000000	    -58.20387222	    248.68984394	   -189.75440627	    -52.46100797	   -159.97180301	   -131.32357450	      0.00000000	      0.00000000	   -341.91458665	    169.58398044	     59.89811269	     66.15217388	    -50.09974432
      1.10500000	    -16.05969197	     -7.65963845	    -27.85789019	      3.07018421	      0.53517183	      0.05405089	   -112.63351281	     68.76971968	     52.69201603	   -688.13275674	      0.00000000	      0.00000000	    -54.80217471	    277.53367032	   -171.12179841	    -30.35016079	   -151.88825566	   -107.73003115	      0.00000000	      0.00000000	   -319.20448722	    143.01227907	     60.78082926	     42.76949115	    -50.24985827
      1.11000000	    -17.86773536	     10.17455348	    -24.57774636	      3.05502035	      0.48254313	      0.04622608	   -102.98381633	     43.23773235	     55.11720966	   -656.89125701	      0.00000000	      0.00000000	    -48.92265303	    304.14029216	   -151.76962281	     -9.55698631	   -135.23508148	    -83.17981919	      0.00000000	      0.00000000	   -293.91647208	    108.10863358	     61.57093063	     22.14714212	    -50.73377173
      1.11500000	    -20.47579489	     25.24869454	    -21.25565840	      3.04208626	      0.42952229	      0.03605491	    -89.85023862	     19.63081651	     50.73372211	   -618.32487997	      0.00000000	      0.00000000	    -41.58993137	    326.73138392	   -132.07574142	      9.05175496	   -111.97083740	    -59.99293624	      0.00000000	      0.00000000	   -270.31024980	     68.17145764	     63.49363145	      5.30312139	    -51.08086969
      1.12000000	    -24.90181054	     37.16746485	    -18.78621824	      3.03303823	      0.37619295	      0.02527047	    -72.74619590	     -0.45838874	     41.25887104	   -573.75711129	      0.00000000	      0.00000000	    -34.20671536	    342.34037377	   -111.65254196	     24.97280371	    -84.40173718	    -39.32484505	      0.00000000	      0.00000000	   -251.86695454	     26.25681598	     67.85111984	     -7.32067450	    -50.68332377
      1.12500000	    -31.57206585	     45.93135134	    -17.71054954	      3.02747198	      0.32217058	      0.01585809	    -51.81637018	    -15.93813643	     28.97395268	   -524.85796409	      0.00000000	      0.00000000	    -28.15018486	    347.48983544	    -89.96584296	     37.91141259	    -54.99250693	    -20.77450402	      0.00000000	      0.00000000	   -239.93516244	    -15.30898346	     75.06545371	    -15.86095484	    -49.01658532
      1.13000000	    -39.58645084	     51.86708670	    -18.06233804	      3.02269274	      0.26749108	      0.00977147	    -28.60405390	    -26.37641219	     16.29969328	   -473.53113839	      0.00000000	      0.00000000	    -24.36205005	    339.60852521	    -67.40659742	     47.76357471	    -26.24425408	     -2.92550419	      0.00000000	      0.00000000	   -233.36587746	    -54.98593654	     83.74778398	    -21.03896908	    -45.75532818
      1.13500000	    -46.63956528	     55.58111220	    -19.32986538	      3.01449957	      0.21308490	      0.00833735	     -6.04236980	    -32.15639324	      5.10195836	   -421.51796282	      0.00000000	      0.00000000	    -22.85263546	    318.58216850	    -45.72561528	     54.61574790	     -0.49704475	     15.95847889	      0.00000000	      0.00000000	   -228.84112228	    -91.84989777	     90.65467641	    -24.07686288	    -40.83543020
      1.14000000	    -50.22504813	     57.91124889	    -20.66009329	      2.99930889	      0.16003242	      0.01183056	     12.89206757	    -34.42054707	     -3.75273750	   -369.94513921	      0.00000000	      0.00000000	    -22.31049787	    287.02318022	    -26.97569434	     58.74033307	     20.32215966	     37.48396476	      0.00000000	      0.00000000	   -221.57942050	   -125.29684877	     92.38428953	    -26.47428443	    -34.48623716
      1.14500000	    -49.42909178	     59.75543163	    -21.27993366	      2.97652853	      0.10827408	      0.01945722	     27.00322518	    -34.65619168	    -10.23273721	   -319.22717330	      0.00000000	      0.00000000	    -20.41639765	    248.90898636	    -11.73282260	     60.57379306	     35.06745438	     62.82785407	      0.00000000	      0.00000000	   -206.35432285	   -154.81700471	     87.86233433	    -29.57896125	    -27.24159925
      1.15000000	    -45.49591098	     61.76662053	    -20.81590525	      2.94907406	      0.05641750	      0.02953688	     37.29192297	    -34.16075672	    -14.73130867	   -269.41801198	      0.00000000	      0.00000000	    -14.97060486	    208.15968851	      1.51518429	     60.63124987	     43.76021508	     92.61245546	      0.00000000	      0.00000000	   -178.96230383	   -180.18182553	     79.10256902	    -34.09882446	    -19.87310987
      1.15500000	    -40.65663132	     64.10749205	    -19.31210905	      2.92153433	      0.00290976	      0.03983118	     45.62299346	    -33.74640875	    -17.90186264	   -220.63716124	      0.00000000	      0.00000000	     -5.08501137	    168.37504106	     15.32694846	     59.33227776	     47.53014353	    127.11106769	      0.00000000	      0.00000000	   -138.02098895	   -201.87182546	     69.52524332	    -39.87623845	    -13.13472009
      1.16000000	    -36.59311119	     66.41894863	    -17.05701162	      2.89774774	     -0.05271723	      0.04821652	     53.20201134	    -33.72814457	    -20.69566157	   -173.21240192	      0.00000000	      0.00000000	      8.34556330	    133.07950142	     31.90688251	     56.76205300	     47.88304113	    166.63288155	      0.00000000	      0.00000000	    -86.15849041	   -220.93180309	     61.73287476	    -46.04708929	     -7.42508616
      1.16500000	    -33.62154907	     67.97914384	    -14.37308287	      2.87946173	     -0.10933203	      0.05353415	     59.89854200	    -34.03772024	    -24.24485734	   -127.55665926	      0.00000000	      0.00000000	     23.13109633	    105.33882141	     52.20701228	     52.51084544	     45.84944521	    211.60974178	      0.00000000	      0.00000000	    -29.44811530	   -237.93456698	     56.29405610	    -51.44308959	     -2.71315092
      1.17000000	    -30.69094203	     67.97382145	    -11.47455015	      2.86630087	     -0.16445250	      0.05598557	     64.36810595	    -34.38763127	    -29.37043605	    -84.00190796	      0.00000000	      0.00000000	     36.81376044	     86.83278781	     75.51307571	     45.81232910	     41.75064308	    262.03070333	      0.00000000	      0.00000000	     24.76001875	   -251.94270803	     51.72922517	    -55.01317364	      1.18039893
      1.17500000	    -26.15538354	     65.80555982	     -8.52359316	      2.85656191	     -0.21527278	      0.05672581	     64.89194733	    -34.45107180	    -35.77636982	    -42.76180265	      0.00000000	      0.00000000	     47.46201240	     77.39902401	     99.64128385	     36.03530270	     35.57608639	    316.36363538	      0.00000000	      0.00000000	     70.10371207	   -260.54189019	     45.62604919	    -56.08379720	      4.35760259
      1.18000000	    -18.89840164	     61.32354547	     -5.83850712	      2.84828269	     -0.25995664	      0.05705627	     60.53285321	    -33.96436243	    -41.52106323	     -3.98456761	      0.00000000	      0.00000000	     54.06432200	     75.26498696	    121.66133090	     23.23657879	     27.38078401	    370.65694371	      0.00000000	      0.00000000	    102.46044240	   -260.93747585	     36.23668047	    -54.43126239	      7.00243045
      1.18500000	     -8.94237753	     54.86320119	     -3.95866902	      2.84003603	     -0.29829385	      0.05789075	     51.76121605	    -32.70831726	    -43.59334644	     32.30012904	      0.00000000	      0.00000000	     56.95733391	     77.27845272	    138.63505698	      8.34794539	     17.36828427	    418.76803881	      0.00000000	      0.00000000	    120.39390108	   -251.45126217	     23.35726983	    -50.27161474	      9.62500193
      1.19000000	      2.71661446	     47.11380771	     -3.42389054	      2.83121238	     -0.33158472	      0.05969821	     40.27535326	    -30.48301866	    -39.40637325	     66.35691315	      0.00000000	      0.00000000	     58.12358283	     79.17113478	    148.26517536	     -7.11445286	      5.84250669	    454.10255833	      0.00000000	      0.00000000	    125.26249780	   -232.88691097	      8.17897262	    -44.21329861	     12.96211792
      1.19500000	     14.61843718	     38.92500630	     -4.47482072	      2.82197066	     -0.36215493	      0.06261094	     28.36299468	    -27.19619452	    -27.93706723	     98.78942216	      0.00000000	      0.00000000	     60.58276716	     76.40444814	    149.56882192	    -21.54217688	     -6.69399517	    472.05775822	      0.00000000	      0.00000000	    120.78127441	   -209.07529881	     -7.31391179	    -37.12328719	     17.60723174
      1.20000000	     25.43531078	     31.11309417	     -6.92062880	      2.81298672	     -0.39252731	      0.06649470	     18.03570064	    -22.97549950	     -9.83633790	    130.27018838	      0.00000000	      0.00000000	     66.62824085	     65.22602630	    143.20272022	    -33.66057874	    -19.34653739	    471.77187780	      0.00000000	      0.00000000	    111.70103113	   -185.89748957	    -21.15425291	    -29.91763579	     23.70449694
      1.20500000	     34.52439842	     24.22913115	    -10.21259248	      2.80501242	     -0.42438189	      0.07109972	     10.18438797	    -18.07539917	     12.96919899	    161.04463823	      0.00000000	      0.00000000	     75.70318075	     43.18715820	    131.14458989	    -42.91168601	    -30.92739286	    456.41339957	      0.00000000	      0.00000000	    102.01254769	   -169.03667762	    -32.28486494	    -23.31134347	     30.92448757
      1.21000000	     42.06873073	     18.29402423	    -13.59972473	      2.79850659	     -0.45806681	      0.07618009	      4.26623004	    -12.56065298	     37.61284312	    190.46360788	      0.00000000	      0.00000000	     83.32563213	      9.22362654	    116.10100470	    -49.84422999	    -40.53573555	    432.18851550	      0.00000000	      0.00000000	     93.76523742	   -161.80366229	    -40.89966824	    -17.51429606	     38.73966772
      1.21500000	     48.72762741	     12.74179498	    -16.26595574	      2.79357814	     -0.49301646	      0.08125020	     -1.31121598	     -6.14495694	     60.62403774	    216.81833671	      0.00000000	      0.00000000	     81.97485088	    -36.15336144	    100.93285152	    -56.13054118	    -48.09817655	    406.50898043	      0.00000000	      0.00000000	     87.21760442	   -164.22055878	    -47.97092291	    -12.07168383	     46.72145053
      1.22000000	     55.27724975	      6.81419539	    -17.47397215	      2.79004031	     -0.52842529	      0.08517438	     -8.55237934	      1.48317756	     78.53172667	    237.63429215	      0.00000000	      0.00000000	     63.67113097	    -90.45390736	     87.92399317	    -63.76452917	    -54.16511196	    385.79387327	      0.00000000	      0.00000000	     81.88631935	   -173.33953900	    -54.65673260	     -6.19904235	     54.53640563
      1.22500000	     62.50146787	      0.15229805	    -16.72670218	      2.78727301	     -0.56364495	      0.08613503	    -19.28825440	     10.12823411	     88.61077998	    250.40919711	      0.00000000	      0.00000000	     23.33845148	   -148.96349994	     78.10840134	    -73.85374800	    -59.07198776	    373.78172503	      0.00000000	      0.00000000	     77.55353466	   -184.25019701	    -62.10654161	      0.55035238	     61.78150596
      1.23000000	     71.00385057	     -6.98780354	    -13.88226084	      2.78393217	     -0.59844208	      0.08214353	    -34.41278217	     18.98152665	     89.31539387	    253.74170834	      0.00000000	      0.00000000	    -38.17562182	   -205.29249132	     71.36484949	    -86.05093545	    -62.32821691	    371.17181429	      0.00000000	      0.00000000	     74.73561535	   -191.68154236	    -71.30105574	      7.97116424	     68.07741137
      1.23500000	     80.72368827	    -14.09881574	     -9.19124224	      2.77776144	     -0.63309229	      0.07187671	    -52.87834102	     27.15634150	     80.27303133	    248.65920340	      0.00000000	      0.00000000	   -112.90656531	   -253.19301543	     67.39124254	    -99.09639844	    -62.84793149	    376.46685271	      0.00000000	      0.00000000	     74.48569745	   -192.03165886	    -82.56201398	     15.58428339	     73.42585776
      1.24000000	     90.54012624	    -21.03400390	     -3.26246277	      2.76567310	     -0.66794997	      0.05540114	    -71.11420698	     34.42047491	     62.20972834	    239.52349515	      0.00000000	      0.00000000	   -187.38528477	   -288.87536018	     66.71487197	   -111.93440279	    -59.75420618	    387.16690470	      0.00000000	      0.00000000	     77.55956141	   -184.81134416	    -95.10941243	     23.33525814	     78.36978203
      1.24500000	     98.47559805	    -28.35024811	      3.01107809	      2.74413770	     -0.70260665	      0.03429940	    -83.57564949	     41.45823650	     36.96081745	    233.83790997	      0.00000000	      0.00000000	   -246.16539472	   -311.80522695	     70.84362769	   -124.43173000	    -52.96550380	    400.63505725	      0.00000000	      0.00000000	     83.54537789	   -172.39062008	   -107.25827601	     31.96785917	     83.72841900
      1.25000000	    102.48958156	    -37.03674156	      8.55749115	      2.70987199	     -0.73536041	      0.01112399	    -84.30735318	     49.34350370	      7.23164005	    240.82017166	      0.00000000	      0.00000000	   -275.42202412	   -323.01762881	     81.49204485	   -137.09976680	    -43.08660275	    414.50839555	      0.00000000	      0.00000000	     90.85658493	   -158.21310729	   -117.21030237	     42.66187216	     90.25050948
      1.25500000	    101.40324035	    -47.74720367	     12.35823171	      2.66078776	     -0.76352091	     -0.01140488	    -68.90237655	     58.57383830	    -24.00091601	    268.94827768	      0.00000000	      0.00000000	   -265.95887637	   -322.86823903	     99.49072458	   -150.12790597	    -30.84256940	    426.85079108	      0.00000000	      0.00000000	     97.61981238	   -144.87255305	   -123.86652205	     56.09964828	     98.50980130
      1.26000000	     95.48250776	    -60.14129172	     13.82786099	      2.59719087	     -0.78438871	     -0.03103902	    -36.34324214	     68.49833583	    -54.04299945	    322.77869583	      0.00000000	      0.00000000	   -215.90970922	   -311.09769703	    123.98475618	   -162.70057186	    -16.68941757	    436.24360515	      0.00000000	      0.00000000	    102.61573586	   -133.32272625	   -127.22622410	     71.70174491	    108.85021096
      1.26500000	     86.38943284	    -72.89022169	     13.10209099	      2.52304600	     -0.79637496	     -0.04639519	      9.85372761	     77.66876037	    -80.71072361	    399.88221845	      0.00000000	      0.00000000	   -132.68966906	   -289.18639087	    152.26701712	   -173.25607916	     -1.00339744	    441.91805531	      0.00000000	      0.00000000	    105.65280250	   -123.40480796	   -128.24198123	     87.69773149	    121.08532507
      1.27000000	     76.52560062	    -84.28448924	     10.96556196	      2.44655774	     -0.79983029	     -0.05713316	     61.88608804	     84.74517586	   -102.39034079	    489.50484628	      0.00000000	      0.00000000	    -32.73349358	   -261.85574143	    180.32219848	   -180.42511130	     15.30663852	    443.93512519	      0.00000000	      0.00000000	    107.31020005	   -114.89334888	   -128.22434742	    101.92746502	    134.11947049
      1.27500000	     68.14411245	    -92.94075015	      8.47252797	      2.37913555	     -0.79732795	     -0.06380290	    109.50783034	     89.18571612	   -118.11695419	    574.33882187	      0.00000000	      0.00000000	     61.96054423	   -235.82267803	    203.85691054	   -183.93538321	     30.29387728	    443.29170652	      0.00000000	      0.00000000	    108.29994266	   -108.08321103	   -128.14405001	    112.70658214	    145.96255961
      1.28000000	     62.71674635	    -98.18040437	      6.56365059	      2.33265661	     -0.79305659	     -0.06732315	    142.79689781	     91.33412952	   -127.54314449	    635.27654867	      0.00000000	      0.00000000	    129.51908868	   -217.37310720	    219.36915228	   -184.87458039	     41.12400159	    441.71538896	      0.00000000	      0.00000000	    108.94733980	   -103.62385942	   -128.26939179	    119.23049911	    154.30180063
      1.28500000	     60.86450302	    -99.90971484	      5.85629963	      2.31605929	     -0.79106661	     -0.06841272	    154.73060470	     91.92630092	   -130.67132314	    657.45686810	      0.00000000	      0.00000000	    153.98428204	   -210.73198043	    224.76129713	   -184.91651693	     45.10872233	    440.94210354	      0.00000000	      0.00000000	    109.19241956	   -102.07002291	   -128.37014038	    121.38609567	    157.31159385
