# Supplementary material for: Biomechanics of running: A special reference to the comparisons of wearing boots and running shoes
Source: PLoS One. 2022 Jun 24;17(6):e0270496. doi: 10.1371/journal.pone.0270496 (PMC9231798; doi:10.1371/journal.pone.0270496)
Supplement: S1 File — The file contains experimental markers and force data (TRC and MOT), OpenSim model (OSIM), setup (XML), and output (STO) files for 17 participants, 2 conditions (boot\shoe), and 4 trials which are stored in separate folders. (ZIP) [file pone.0270496.s001.zip › DataSet/s02/boot/T4/results/s02_boot_T4_TD.txt]

velocity	3.09104
Rstance	0.275
Rswing	0.48
Rflight	0.11
Rstep	0.385
Rstride	0.755
Lstance	0.265	0.265
Lswing	0.505
Lflight	0.12	0.105
Lstep	0.385	0.37
Lstride	0.77
RstepWidth	11.38258
RflightLength	106.55155
RstepLength	124.94587
RstrideLength	229.66085
RstrideHeight	23.30235
LstepWidth	4.60288	3.25857
LflightLength	110.19886	90.47189
LstepLength	106.09439	104.71498
LstrideLength	253.62979
LstrideHeight	21.44703
