# Supplementary material for: Biomechanics of running: A special reference to the comparisons of wearing boots and running shoes
Source: PLoS One. 2022 Jun 24;17(6):e0270496. doi: 10.1371/journal.pone.0270496 (PMC9231798; doi:10.1371/journal.pone.0270496)
Supplement: S1 File — The file contains experimental markers and force data (TRC and MOT), OpenSim model (OSIM), setup (XML), and output (STO) files for 17 participants, 2 conditions (boot\shoe), and 4 trials which are stored in separate folders. (ZIP) [file pone.0270496.s001.zip › DataSet/s02/shoe/static/s02_shoe_static.trc]

PathFileType	4	(X/Y/Z)	s2_shoe_static;xzy
DataRate	CameraRate	NumFrames	NumMarkers	Units	OrigDataRate	OrigDataStartFrame	OrigNumFrames
200	200	243	54	mm	200	0	243
Frame#	Time	RASI			LASI			RPSI			LPSI			RTH1			RTH2			RTH3			RTH4			RLFC			RMFC			RTB1			RTB2			RTB3			RTB4			RLMAL			RMMAL
		X1	Y1	Z1	X2	Y2	Z2	X3	Y3	Z3	X4	Y4	Z4	X5	Y5	Z5	X6	Y6	Z6	X7	Y7	Z7	X8	Y8	Z8	X9	Y9	Z9	X10	Y10	Z10	X11	Y11	Z11	X12	Y12	Z12	X13	Y13	Z13	X14	Y14	Z14	X15	Y15	Z15	X16	Y16	Z16
0	0.000000	717.069275	1001.686279	-1447.396362	729.180420	993.330688	-1708.196777	554.773804	1071.002930	-1549.744385	554.092712	1066.915771	-1628.503662	671.258423	783.523193	-1401.786865	713.713379	783.692749	-1430.324951	714.305054	676.914978	-1445.461548	661.718567	682.719604	-1407.614136	587.407593	549.964355	-1426.031738	594.699829	513.211792	-1564.627075	582.703369	414.819366	-1405.884277	624.731201	405.099335	-1432.046875	607.503967	300.131958	-1440.949463	554.757080	315.664368	-1406.356445	524.154297	105.199020	-1428.547363	548.795959	121.496681	-1529.009766
1	0.005000	717.068848	1001.664246	-1447.329834	729.173279	993.340332	-1708.074097	554.688965	1071.069580	-1549.677734	554.045898	1066.913452	-1628.464600	671.190613	783.487793	-1401.706543	713.641541	783.718445	-1430.280396	714.234558	676.810059	-1445.345825	661.702393	682.680420	-1407.564941	587.373230	549.980774	-1425.950684	594.621948	513.209290	-1564.586670	582.681702	414.785126	-1405.862915	624.726196	405.083710	-1432.052979	607.469177	300.211517	-1440.947632	554.745911	315.612366	-1406.331055	524.049927	105.205772	-1428.527100	548.805481	121.483109	-1529.009766
2	0.010000	717.085205	1001.673889	-1447.250977	729.160095	993.326172	-1708.024536	554.711792	1070.972168	-1549.666504	554.138489	1066.842651	-1628.413940	671.305176	783.586365	-1401.687134	713.706970	783.693726	-1430.164063	714.220947	676.698364	-1445.249268	661.694458	682.631714	-1407.470093	587.381470	549.917114	-1425.956665	594.618408	513.209656	-1564.571167	582.627441	414.760559	-1405.855835	624.673035	405.068665	-1431.976440	607.399109	300.096069	-1440.885620	554.773865	315.566986	-1406.318237	524.018433	105.193008	-1428.507324	548.882019	121.568665	-1529.008423
3	0.015000	717.073425	1001.632263	-1447.213745	729.198975	993.384094	-1707.993286	554.783630	1070.991943	-1549.543945	554.190369	1066.872314	-1628.377197	671.214478	783.517517	-1401.640869	713.660339	783.744263	-1430.114746	714.257568	676.663757	-1445.213501	661.701538	682.630249	-1407.375366	587.401123	549.879883	-1425.886841	594.655579	513.143372	-1564.543579	582.451538	414.320526	-1405.692993	624.737793	405.063080	-1431.986084	607.416992	300.119080	-1440.903076	554.718262	315.503082	-1406.321777	524.066040	105.211998	-1428.507690	548.845093	121.501823	-1529.094360
4	0.020000	717.130066	1001.620667	-1447.157959	729.210449	993.349609	-1707.921509	554.669983	1071.027954	-1549.515137	554.110229	1066.932251	-1628.304688	671.220764	783.468079	-1401.565552	713.748047	783.461060	-1429.968994	714.221008	676.588989	-1445.130493	661.711853	682.627686	-1407.336914	587.377075	549.914124	-1425.826660	594.622742	513.167175	-1564.481323	582.519958	414.333252	-1405.645386	624.685913	405.060120	-1431.957153	607.417603	300.097443	-1440.849731	554.805664	315.558258	-1406.299194	524.092102	105.200996	-1428.497314	548.835754	121.506416	-1529.037231
5	0.025000	717.093018	1001.642456	-1447.055176	729.204529	993.307983	-1707.870972	554.563843	1071.079712	-1549.486816	554.216248	1066.926025	-1628.259766	671.129700	783.465271	-1401.521240	713.734558	783.415100	-1429.858765	714.226257	676.551147	-1445.120605	662.481567	682.840149	-1407.218628	587.374817	549.870850	-1425.772461	594.503662	513.139587	-1564.439087	582.400696	414.279633	-1405.669312	624.676636	405.057678	-1431.942749	607.474243	300.101410	-1440.855713	554.744629	315.436829	-1406.302979	524.073181	105.190834	-1428.463013	548.796204	121.487534	-1528.952759
6	0.030000	717.170959	1001.617432	-1447.017212	729.202515	993.334778	-1707.806152	554.532837	1071.040283	-1549.445679	554.136108	1066.985962	-1628.187134	671.254822	783.891663	-1401.552612	713.716187	783.301392	-1429.875610	714.170776	676.534424	-1445.059937	661.683838	682.563110	-1407.257202	587.393860	549.830017	-1425.739014	594.503662	513.139587	-1564.439087	582.474731	414.299591	-1405.601563	624.678223	405.061005	-1431.908936	607.483948	300.088837	-1440.844360	555.102173	315.790466	-1405.696045	524.046753	105.231674	-1428.446655	548.762634	121.508102	-1528.966797
7	0.035000	717.138245	1001.574646	-1446.939819	729.286133	993.389465	-1707.737427	554.537292	1071.022461	-1549.323730	554.199097	1066.919434	-1628.178589	671.202393	783.837219	-1401.560913	713.727356	783.309631	-1429.848267	714.170654	676.475098	-1445.029297	662.435730	682.764954	-1407.126831	587.392700	549.853577	-1425.740112	594.470398	513.161865	-1564.416260	582.444275	414.271301	-1405.585938	624.659546	405.024567	-1431.907104	607.404358	300.041107	-1440.771362	555.098389	315.839813	-1405.683228	524.054871	105.194992	-1428.504639	548.645996	121.404442	-1528.883667
8	0.040000	717.170654	1001.567261	-1446.917480	729.276794	993.345642	-1707.666138	554.513855	1070.998657	-1549.283081	554.261047	1066.890747	-1628.015747	671.172058	783.335510	-1401.481934	713.742798	783.254089	-1429.751953	714.231934	676.505249	-1445.012329	662.473267	682.763916	-1407.110352	587.407288	549.846497	-1425.726563	594.504028	513.095947	-1564.373047	582.430664	414.271393	-1405.572021	624.672119	405.033295	-1431.867432	607.386536	300.055176	-1440.763306	554.727173	315.456543	-1406.286865	524.084412	105.091354	-1428.471191	548.752808	121.441635	-1528.933716
9	0.045000	717.170166	1001.563110	-1446.855469	729.316284	993.347778	-1707.617310	554.302429	1071.126953	-1549.269897	554.385559	1066.863159	-1627.926025	671.145752	783.334229	-1401.443237	713.806396	783.251282	-1429.682373	714.195251	676.442017	-1444.973267	661.707764	682.535278	-1407.126831	587.362244	549.826538	-1425.642334	594.388550	513.113098	-1564.373047	582.426697	414.258850	-1405.541504	624.686340	405.025787	-1431.847290	607.418945	300.000458	-1440.720337	555.113220	315.803009	-1405.677368	524.469360	104.504509	-1428.142578	548.751770	121.444290	-1528.908813
10	0.050000	717.206482	1001.569458	-1446.781494	729.364197	993.385742	-1707.490479	554.381836	1071.114258	-1549.143555	554.420227	1066.886353	-1627.808228	671.174683	783.350037	-1401.411255	713.817505	783.259460	-1429.655029	714.124084	676.292480	-1444.886353	662.473572	682.740417	-1407.061401	587.372620	549.771484	-1425.648926	594.388977	513.114624	-1564.333740	582.346619	414.231934	-1405.530029	624.690125	404.991577	-1431.818604	607.354553	299.948975	-1440.722534	554.731262	315.425598	-1406.219238	524.008179	105.136208	-1428.450439	548.721436	121.429794	-1528.938477
11	0.055000	717.186829	1001.533936	-1446.734253	729.402954	993.384033	-1707.476318	554.334778	1071.114990	-1549.066528	554.329041	1066.929199	-1627.733032	671.127441	783.267456	-1401.365723	713.827087	783.233154	-1429.685059	714.179504	676.300476	-1444.912842	661.632874	682.373962	-1407.135376	587.354248	549.842590	-1425.568604	594.348206	513.091003	-1564.292480	582.401062	414.254974	-1405.485718	624.706909	405.022675	-1431.807373	607.337952	299.949738	-1440.687866	554.680298	315.367065	-1406.267212	524.071838	105.152443	-1428.493286	548.685425	121.423485	-1528.968140
12	0.060000	717.107910	1001.477600	-1446.671143	729.975525	993.535278	-1707.377441	554.465698	1071.083862	-1548.895386	554.471069	1066.840698	-1627.642700	671.162109	783.331665	-1401.337402	713.834717	783.255554	-1429.628662	714.211487	676.350159	-1444.872681	662.726990	682.812988	-1406.979858	587.333801	549.806274	-1425.591431	594.269897	513.087036	-1564.291504	582.408325	414.259918	-1405.465454	624.712402	404.972198	-1431.798218	607.384216	299.954956	-1440.678589	555.090149	315.765808	-1405.609863	524.459290	104.540016	-1428.111816	548.754333	121.470970	-1528.893188
13	0.065000	717.202759	1001.513123	-1446.583130	729.420898	993.437866	-1707.318481	554.604126	1071.068359	-1548.724609	554.402466	1066.850098	-1627.490967	671.224731	783.220825	-1401.334717	713.853699	783.201660	-1429.535645	714.144043	676.329102	-1444.917603	662.737915	682.840271	-1406.986694	587.253174	549.806519	-1425.537109	594.348206	513.091003	-1564.292480	582.397827	414.232880	-1405.456909	624.675720	404.985840	-1431.743408	607.346436	299.938629	-1440.702271	555.079712	315.752930	-1405.593872	524.123657	105.169899	-1428.467773	548.719482	121.503166	-1528.939331
14	0.070000	717.227417	1001.508118	-1446.550293	729.496521	993.459595	-1707.263306	554.593506	1071.067261	-1548.605957	554.289001	1066.972290	-1627.385010	671.168396	783.282227	-1401.262207	713.821960	783.111328	-1429.576660	714.178406	676.301941	-1444.865601	662.716492	682.785767	-1406.973022	587.323853	549.788208	-1425.495605	594.318420	513.067810	-1564.258545	582.351624	414.217377	-1405.444702	624.642517	404.987732	-1431.756714	607.311096	299.946899	-1440.640747	555.055542	315.716553	-1405.616699	524.044678	105.074562	-1428.440063	548.687988	121.450150	-1528.952515
15	0.075000	717.236328	1001.470642	-1446.505859	729.516846	993.413452	-1707.184937	554.680420	1071.070435	-1548.480103	554.301453	1066.961426	-1627.261841	671.141724	783.152527	-1401.251465	713.835815	783.120361	-1429.515991	714.201538	676.262329	-1444.842529	662.693665	682.712463	-1406.915649	587.279785	549.867554	-1425.474976	594.315369	513.069641	-1564.203613	582.325562	414.193207	-1405.426147	624.709045	404.986511	-1431.697144	607.277649	299.898224	-1440.590942	555.075134	315.716370	-1405.613281	524.036987	105.115166	-1428.430420	548.798218	121.515030	-1528.937134
16	0.080000	717.229126	1001.486084	-1446.438843	729.514343	993.412109	-1707.084717	554.811401	1070.990967	-1548.304688	554.464294	1066.899048	-1627.129761	671.163879	783.198364	-1401.149414	713.670898	782.790955	-1429.453491	714.210693	676.228149	-1444.817505	662.689697	682.702026	-1406.884277	587.265320	549.756165	-1425.415649	594.199829	513.086853	-1564.203613	582.342407	414.217621	-1405.397095	624.736084	404.989746	-1431.684326	607.338074	299.937195	-1440.619263	555.040222	315.706329	-1405.552124	523.929199	105.104614	-1428.430176	548.642944	121.439171	-1528.868042
17	0.085000	717.130005	1001.411072	-1446.360718	729.536987	993.431824	-1707.036865	554.890869	1070.978394	-1548.178467	554.413818	1066.954712	-1627.015137	671.187073	783.165710	-1401.113525	713.869141	782.994812	-1429.453979	714.189026	676.206116	-1444.735352	662.616028	682.611572	-1406.816284	587.267151	549.734192	-1425.359009	594.266785	513.043762	-1564.209961	582.348450	414.219482	-1405.394165	624.652283	404.955780	-1431.661377	607.260132	299.847015	-1440.592041	555.090332	315.674622	-1405.533203	524.015259	105.061066	-1428.407349	548.718506	121.464325	-1528.922852
18	0.090000	717.180054	1001.403015	-1446.329102	729.579773	993.437073	-1706.968384	554.918762	1070.984253	-1548.097046	554.268799	1066.966187	-1626.866455	671.208496	783.149170	-1401.041260	713.740356	782.676697	-1429.382446	714.141174	676.105164	-1444.694946	662.624146	682.598328	-1406.815918	587.310669	549.735107	-1425.314697	594.229980	513.021240	-1564.144897	582.316345	414.193542	-1405.378662	624.680359	404.997589	-1431.622803	607.311340	299.850128	-1440.587646	555.083557	315.639313	-1405.517090	523.967712	105.042130	-1428.406860	548.645996	121.434845	-1528.868042
19	0.095000	717.172974	1001.416199	-1446.216675	729.626282	993.464294	-1706.896729	554.833923	1071.051025	-1548.030396	554.218262	1067.021851	-1626.751953	671.182495	783.081909	-1401.000732	713.860535	782.931702	-1429.364258	714.226135	676.172913	-1444.643921	662.683228	682.615967	-1406.738525	587.353333	549.723022	-1425.233032	594.188843	512.996155	-1564.142944	582.347290	414.207550	-1405.346436	624.710815	404.907104	-1431.612793	607.262573	299.839417	-1440.579834	555.034119	315.647644	-1405.542480	524.014526	105.079964	-1428.413086	548.680542	121.411797	-1528.878906
20	0.100000	717.235840	1001.404602	-1446.163452	730.344971	993.634583	-1706.797729	554.845764	1071.048950	-1547.908936	554.347778	1067.021729	-1626.586426	671.225220	783.080566	-1400.933594	713.909912	782.948486	-1429.280762	714.377502	676.082947	-1444.514404	660.600830	681.804138	-1407.716309	587.315796	549.751953	-1425.169922	594.152039	512.973694	-1564.077881	582.352051	414.173218	-1405.317383	624.718994	404.962006	-1431.615112	607.266174	299.819916	-1440.506104	555.046021	315.691437	-1405.518555	523.956177	105.095245	-1428.390503	548.686890	121.483131	-1528.911987
21	0.105000	717.179810	1001.395081	-1446.084106	730.374023	993.649048	-1706.730713	555.165588	1070.938599	-1547.757813	554.404602	1066.965576	-1626.499268	671.208313	783.063782	-1400.894165	713.770264	782.607544	-1429.204712	714.289673	676.043884	-1444.489014	660.591125	681.811646	-1407.673096	587.338379	549.696350	-1425.140381	594.155945	512.974792	-1564.054077	582.282349	414.172821	-1405.295288	624.729553	404.959839	-1431.595947	607.300598	299.817078	-1440.538940	555.053528	315.594238	-1405.471802	523.965271	105.072762	-1428.393066	548.687012	121.483025	-1528.911987
22	0.110000	717.234131	1001.400330	-1445.978149	730.424133	993.685669	-1706.628052	555.147339	1070.970093	-1547.642822	554.288818	1067.040283	-1626.390381	671.155640	783.061279	-1400.816895	713.844116	782.590393	-1429.094482	714.263062	676.021667	-1444.438843	660.579956	681.731689	-1407.584839	587.192932	549.460693	-1425.146484	594.163391	512.975586	-1564.045898	582.251892	414.179108	-1405.290283	624.787903	404.902161	-1431.466309	607.289185	299.749542	-1440.493164	555.020203	315.637634	-1405.492065	524.008606	105.073357	-1428.382446	548.637756	121.397614	-1528.794434
23	0.115000	717.243347	1001.360840	-1445.896973	730.502014	993.695679	-1706.570801	555.160217	1070.944458	-1547.560547	554.372925	1066.932495	-1626.258179	671.182495	782.964661	-1400.776367	713.863953	782.559143	-1429.014893	714.248352	675.940186	-1444.385498	660.586731	681.701843	-1407.551758	587.429993	549.686218	-1425.032959	594.077576	512.925720	-1564.026489	582.348450	414.180969	-1405.249634	624.788208	404.963837	-1431.502319	607.275208	299.774750	-1440.469116	555.031494	315.543945	-1405.447021	524.075073	105.112511	-1428.366333	548.610291	121.489822	-1528.841553
24	0.120000	717.260437	1001.349792	-1445.854126	729.739136	993.487488	-1706.516479	555.097900	1071.010254	-1547.491089	554.369202	1066.990479	-1626.182739	671.071960	782.930603	-1400.763306	713.756409	782.502319	-1428.933960	714.270264	675.958679	-1444.335571	660.524048	681.682678	-1407.505249	587.418396	549.684998	-1424.998291	594.115234	512.951172	-1564.012817	582.284668	414.158234	-1405.246460	624.789917	404.940155	-1431.475464	607.248840	299.660828	-1440.410400	555.070801	315.577057	-1405.417480	524.059021	105.052261	-1428.387329	548.680420	121.442245	-1528.863281
25	0.125000	717.289612	1001.327026	-1445.756714	730.458130	993.642090	-1706.434570	555.169922	1070.933716	-1547.360107	554.484863	1066.993408	-1626.093384	671.209595	782.911133	-1400.560913	713.851196	782.541626	-1428.885620	714.280640	675.932617	-1444.302368	660.510681	681.721313	-1407.460815	587.630371	549.902100	-1424.857788	594.119202	512.952332	-1563.989014	582.308594	414.167389	-1405.234253	624.736938	404.932617	-1431.432861	607.261841	299.699524	-1440.397217	555.072998	315.521515	-1405.397095	523.988708	105.007545	-1428.379028	548.746094	121.464043	-1528.803833
26	0.130000	717.327698	1001.321960	-1445.646973	730.554443	993.704102	-1706.320923	555.414734	1070.818237	-1547.213257	554.440735	1066.971069	-1625.975464	671.290710	782.835144	-1400.558594	713.866089	782.518188	-1428.854248	714.263916	675.885193	-1444.224487	660.580811	681.673828	-1407.428101	587.586975	549.902893	-1424.799072	594.160278	512.932312	-1563.964355	582.312073	414.150024	-1405.185425	624.742615	404.875427	-1431.389526	607.320129	299.750671	-1440.380493	555.080688	315.512939	-1405.388184	523.987244	105.009796	-1428.350098	548.601868	121.391083	-1528.824097
27	0.135000	717.343079	1001.309082	-1445.555298	730.630371	993.693970	-1706.219238	555.391235	1070.794556	-1547.172729	554.479126	1066.936279	-1625.933105	671.290283	782.815735	-1400.413330	713.887329	782.465088	-1428.790771	714.252991	675.808716	-1444.212646	660.514954	681.668274	-1407.346313	587.483093	549.592590	-1424.856079	594.164246	512.933472	-1563.940552	582.323303	414.138031	-1405.148560	624.811218	404.907043	-1431.339600	607.250671	299.663422	-1440.343140	555.009338	315.142609	-1405.333130	524.335815	104.405022	-1428.030762	548.631165	121.415726	-1528.851440
28	0.140000	717.375000	1001.271912	-1445.480225	730.702148	993.748352	-1706.187988	555.328918	1070.860229	-1547.103149	554.603516	1066.908691	-1625.843262	671.312012	782.733154	-1400.339233	713.925720	782.443115	-1428.704346	714.373962	675.815308	-1444.100830	660.525391	681.623901	-1407.343262	587.228943	549.403198	-1424.843872	594.130981	512.955750	-1563.917725	582.342041	414.131989	-1405.142334	624.886719	404.922363	-1431.288086	607.221497	299.595947	-1440.313843	555.078186	315.542816	-1405.366089	523.897888	104.988068	-1428.389282	548.601990	121.390869	-1528.824097
29	0.145000	717.428528	1001.258118	-1445.414185	730.684143	993.725952	-1706.117920	555.341797	1070.834717	-1547.020874	554.617310	1066.905640	-1625.767212	671.330444	782.682678	-1400.192383	713.961548	782.452148	-1428.624023	714.351807	675.832825	-1444.061035	660.574097	681.612549	-1407.239990	587.279907	549.408691	-1424.744019	594.172119	512.935791	-1563.893066	582.342651	414.151703	-1405.085938	624.813965	404.844818	-1431.248291	607.218323	299.584259	-1440.255493	555.100952	315.480286	-1405.329468	523.910400	105.051353	-1428.352173	548.604370	121.417793	-1528.808472
30	0.150000	717.394653	1001.246582	-1445.326416	730.679016	993.727905	-1706.034668	555.413757	1070.806396	-1546.894043	554.471924	1066.984619	-1625.700317	671.317871	782.664307	-1400.118652	714.045959	782.498108	-1428.533325	714.427734	675.809326	-1444.032715	660.548401	681.571472	-1407.177002	587.713013	549.751038	-1424.500366	594.176575	512.983521	-1563.856567	582.403625	414.130829	-1405.049805	624.831909	404.857513	-1431.189209	607.228027	299.559845	-1440.243286	555.065125	315.113495	-1405.255981	523.883728	104.997734	-1428.323975	548.638306	121.396797	-1528.794434
31	0.155000	717.472839	1001.221069	-1445.274414	730.707825	993.748901	-1705.947266	555.516846	1070.769165	-1546.804077	554.637024	1066.969849	-1625.571167	671.449951	782.681824	-1400.059570	713.985840	782.449829	-1428.523682	714.413574	675.726563	-1443.944702	660.607849	681.519165	-1407.146973	587.631592	549.830627	-1424.467407	594.172546	512.937256	-1563.853638	582.409851	414.152740	-1405.009644	624.876892	404.875366	-1431.184937	607.225586	299.573639	-1440.223022	555.071777	315.097107	-1405.213623	523.924866	104.925072	-1428.291138	548.638367	121.396706	-1528.794434
32	0.160000	717.487976	1001.167969	-1445.135010	730.808777	993.769470	-1705.825562	555.671509	1070.665283	-1546.664917	554.713745	1066.900269	-1625.486450	671.446838	782.647949	-1399.984985	714.098572	782.421509	-1428.457275	714.410828	675.676941	-1443.951172	660.624695	681.532654	-1407.061523	587.510376	549.411987	-1424.450317	594.247864	512.988159	-1563.826416	582.461792	414.155151	-1405.019775	624.851685	404.854004	-1431.149658	607.179871	299.512604	-1440.181519	555.094177	315.103607	-1405.226929	524.018250	105.008362	-1428.293823	548.640686	121.423729	-1528.778809
33	0.165000	717.499084	1001.208801	-1445.079468	730.732605	993.760864	-1705.813110	555.607117	1070.673950	-1546.512207	554.636292	1066.940186	-1625.335083	671.464661	782.695313	-1399.917358	714.087158	782.393860	-1428.409546	714.506897	675.730957	-1443.856567	660.611694	681.483643	-1407.066528	587.574097	549.416321	-1424.345337	594.292908	512.924194	-1563.751221	582.526489	414.166595	-1404.958130	624.869019	404.802612	-1431.099976	607.249817	299.497894	-1440.185425	555.135315	315.084869	-1405.132813	524.355347	104.422417	-1427.987671	548.609680	121.440536	-1528.792847
34	0.170000	717.598328	1001.239868	-1444.983276	730.761780	993.726990	-1705.722656	555.686523	1070.661377	-1546.385864	554.567566	1066.949585	-1625.183472	671.443298	782.594666	-1399.765259	714.071716	782.380188	-1428.395508	714.501160	675.662170	-1443.826538	660.622498	681.274170	-1406.955444	587.855225	549.633423	-1424.244385	594.222473	512.967651	-1563.729370	582.531677	414.140106	-1404.946533	624.942932	404.818542	-1431.049072	607.191040	299.476990	-1440.074707	555.101990	315.136993	-1405.172729	523.945435	104.994232	-1428.271729	548.570251	121.440269	-1528.797607
35	0.175000	717.617920	1001.158875	-1444.864502	730.837036	993.714172	-1705.673096	555.841187	1070.605713	-1546.250854	554.575195	1066.957031	-1625.028931	671.555786	782.580811	-1399.737427	714.139038	782.345764	-1428.321899	714.478027	675.639893	-1443.800903	660.743958	681.287598	-1406.864380	587.808167	549.608643	-1424.146118	594.293396	512.970825	-1563.738525	582.594177	414.179413	-1404.910889	624.965576	404.811188	-1431.076538	607.345520	299.537476	-1440.093140	555.124756	315.037415	-1405.159546	524.384888	104.434288	-1427.946289	548.600586	121.454697	-1528.767944
36	0.180000	717.601746	1001.327332	-1444.666748	730.819824	993.740051	-1705.590820	555.778931	1070.623169	-1546.177124	554.661560	1066.896729	-1624.899780	671.652100	782.612610	-1399.640503	714.165100	782.330505	-1428.263306	714.508179	675.594238	-1443.742920	660.776062	681.342773	-1406.840576	587.537231	549.188354	-1424.267822	594.338867	512.953430	-1563.650757	582.678223	414.197174	-1404.890991	624.992493	404.825226	-1431.010498	607.226379	299.450653	-1440.120483	555.167908	315.036133	-1405.106201	523.875916	104.930664	-1428.257568	548.635193	121.431595	-1528.778809
37	0.185000	717.670410	1001.289490	-1444.562500	730.884766	993.804626	-1705.491821	556.029236	1070.466431	-1545.947510	554.565613	1066.957886	-1624.793213	671.597412	782.497681	-1399.554810	714.178528	782.339417	-1428.265503	714.589050	675.573608	-1443.716064	660.803162	681.279358	-1406.817505	587.933655	549.618530	-1424.074463	594.454834	512.937744	-1563.611450	582.680908	414.149811	-1404.795410	625.003845	404.779266	-1430.981689	607.063049	299.026123	-1439.938110	555.128296	315.005737	-1405.111328	523.884644	104.937988	-1428.233276	548.561279	121.434418	-1528.708374
38	0.190000	717.741821	1001.315613	-1444.435669	730.826538	993.692871	-1705.412842	556.042053	1070.489014	-1545.869385	554.645569	1066.975586	-1624.667358	671.579163	782.430969	-1399.477173	714.243225	782.322876	-1428.200684	714.487915	675.510864	-1443.693481	660.873230	681.163086	-1406.735352	587.809021	549.346863	-1424.144531	594.455261	512.939270	-1563.572021	582.701416	414.127441	-1404.792603	625.041992	404.790405	-1430.950439	607.328857	299.327606	-1440.058960	555.136780	315.010406	-1405.087280	524.293030	104.382278	-1427.924316	548.566528	121.445518	-1528.797607
39	0.195000	717.749512	1001.295166	-1444.329834	730.890564	993.752258	-1705.351929	556.226440	1070.134399	-1545.663208	554.585571	1066.954468	-1624.515381	671.701721	782.463989	-1399.418823	714.274109	782.310364	-1428.143433	714.625061	675.504211	-1443.640503	660.925903	681.086426	-1406.727661	587.971130	549.598755	-1423.968384	594.463196	512.941528	-1563.524536	582.817871	414.152191	-1404.777100	625.071350	404.791718	-1430.870605	607.316650	299.375671	-1440.018066	555.214539	314.979065	-1405.008057	524.364197	104.356018	-1427.917847	548.561951	121.434563	-1528.683472
40	0.200000	717.849121	1001.280457	-1444.202148	730.814392	993.722168	-1705.241699	556.253662	1070.373413	-1545.606567	554.638306	1067.024048	-1624.434570	671.801697	782.431824	-1399.317261	714.334595	782.291931	-1428.114136	714.599854	675.448792	-1443.620361	661.043457	681.174988	-1406.618530	587.991943	549.537537	-1423.911255	594.511780	512.967468	-1563.518188	582.936707	414.176178	-1404.673706	625.114319	404.756195	-1430.877075	607.156311	298.972900	-1439.876587	555.225891	315.008881	-1404.972412	523.925110	104.958237	-1428.241577	548.568054	121.424690	-1528.708374
41	0.205000	717.894775	1001.256714	-1444.112305	730.875854	993.758667	-1705.188354	556.334900	1070.104126	-1545.494629	554.424255	1067.112427	-1624.216187	671.789185	782.413513	-1399.243530	714.321716	782.296631	-1428.099854	714.657837	675.459778	-1443.548584	661.086670	681.124084	-1406.537354	587.973083	549.252930	-1423.823486	594.579102	512.925842	-1563.485229	582.992920	414.203003	-1404.624268	625.163391	404.777893	-1430.818848	607.136414	298.940369	-1439.922852	555.227722	314.978302	-1404.967651	524.281921	104.342987	-1427.900391	548.598572	121.438919	-1528.678589
42	0.210000	717.930298	1001.267151	-1444.012817	730.916077	993.737793	-1705.106445	556.165466	1070.454834	-1545.421631	554.437927	1067.109375	-1624.140015	671.870300	782.412415	-1399.143555	714.430664	782.299988	-1428.037476	714.708862	675.447693	-1443.534058	661.105774	681.105469	-1406.510498	587.993530	549.218994	-1423.786743	594.549805	512.904175	-1563.411987	583.007690	414.166016	-1404.627441	625.177368	404.736694	-1430.736572	607.174805	298.886108	-1439.863403	555.238342	314.943573	-1404.996704	524.290100	104.370430	-1427.916016	548.598572	121.438873	-1528.678589
43	0.215000	717.961792	1001.224487	-1443.910522	730.889343	993.747803	-1704.997803	556.410461	1070.339355	-1545.274658	554.537720	1067.113525	-1624.016602	671.883423	782.332947	-1399.138062	714.475525	782.285400	-1428.027100	714.754028	675.403015	-1443.436646	661.258667	681.057556	-1406.462158	588.177917	549.594177	-1423.739746	594.628601	512.954773	-1563.400269	583.115601	414.182556	-1404.546509	625.238159	404.730927	-1430.731689	607.370422	299.255920	-1439.928955	555.251221	314.918732	-1404.911499	524.272217	104.357239	-1427.889038	548.632935	121.416138	-1528.689453
44	0.220000	718.089233	1001.213989	-1443.825439	731.001160	993.813660	-1704.910156	556.378845	1070.082520	-1545.173218	554.428345	1067.110229	-1623.904297	671.951416	782.411377	-1399.043457	714.512512	782.260681	-1427.970947	714.787231	675.443176	-1443.412354	661.190979	681.035522	-1406.414307	588.005127	549.186279	-1423.643188	594.714844	512.915894	-1563.327026	583.169739	414.178436	-1404.493042	625.278870	404.770782	-1430.708130	607.156982	298.864014	-1439.796997	555.289307	314.910828	-1404.913574	524.282349	104.376244	-1427.911011	548.609070	121.472893	-1528.752319
45	0.225000	718.069580	1001.002380	-1443.637695	730.935303	993.758911	-1704.820923	556.531860	1070.235352	-1545.019409	554.523132	1067.086914	-1623.856567	672.104980	782.412292	-1398.912231	714.571045	782.237488	-1427.929688	714.867920	675.404724	-1443.351929	661.235840	680.821045	-1406.290649	588.129211	549.203369	-1423.617798	594.748474	512.895142	-1563.310547	583.236755	414.163666	-1404.469116	625.342773	404.763397	-1430.615234	607.180786	298.802521	-1439.771362	555.311462	314.911377	-1404.878418	524.275879	104.351433	-1427.874512	548.528076	121.455513	-1528.697510
46	0.230000	718.105164	1001.003906	-1443.541504	730.994385	993.750366	-1704.725342	556.463684	1070.076782	-1544.968140	554.618896	1067.103516	-1623.764771	671.977844	782.295410	-1398.857788	714.631836	782.118652	-1427.916626	714.901489	675.401001	-1443.344360	661.442993	680.879211	-1406.095825	588.335266	549.340454	-1423.515747	594.864441	512.924561	-1563.297852	583.352295	414.196045	-1404.397217	625.306763	404.712372	-1430.604736	607.232239	298.791382	-1439.760986	555.388000	314.872681	-1404.809570	524.297119	104.359962	-1427.869385	548.530090	121.452667	-1528.697510
47	0.235000	718.228271	1000.945923	-1443.479248	731.007141	993.743042	-1704.638794	556.603333	1069.989502	-1544.832153	554.724792	1067.097290	-1623.719727	672.184631	782.361328	-1398.774048	714.639709	782.206909	-1427.831177	714.868347	675.337097	-1443.312378	661.482422	680.857910	-1406.109497	588.227661	549.109680	-1423.500977	594.756836	512.944031	-1563.250244	583.384155	414.176331	-1404.389038	625.333557	404.684937	-1430.517090	607.431824	299.158783	-1439.838379	555.379822	314.837097	-1404.755737	524.320801	104.324043	-1427.861572	548.593689	121.477371	-1528.638062
48	0.240000	718.169922	1000.680969	-1443.405762	731.005493	993.736084	-1704.608643	556.570435	1070.206787	-1544.776611	554.849121	1067.069702	-1623.629883	672.166321	782.294556	-1398.696411	714.727600	782.155396	-1427.765625	714.974976	675.339905	-1443.277222	661.573181	680.827515	-1405.991089	588.260315	549.057922	-1423.376953	594.947632	512.932678	-1563.196411	583.514282	414.192871	-1404.298950	625.364319	404.683258	-1430.504761	607.230896	298.660675	-1439.685791	555.311768	314.769440	-1404.762451	524.274475	104.260284	-1427.851074	548.598755	121.438660	-1528.678589
49	0.245000	718.229858	1000.795044	-1443.268066	730.457092	993.748413	-1704.481323	556.546814	1070.231323	-1544.740234	554.935181	1067.077026	-1623.582520	672.191589	782.214050	-1398.619507	714.818848	782.160706	-1427.687500	714.970459	675.354004	-1443.210815	661.632263	680.771851	-1405.884888	588.233459	549.048950	-1423.365723	594.914368	512.909851	-1563.146973	583.473938	414.186005	-1404.230347	625.405945	404.650696	-1430.443726	607.308350	298.666168	-1439.651611	555.328125	314.775391	-1404.689819	524.265320	104.321342	-1427.885254	548.527161	121.456810	-1528.697510
50	0.250000	718.312134	1000.615723	-1443.256958	730.489746	993.728027	-1704.424683	556.500610	1070.208618	-1544.702393	555.021179	1067.084351	-1623.535034	672.208008	782.211487	-1398.513794	714.829163	782.248413	-1427.626343	715.001038	675.289734	-1443.113647	662.171814	681.241760	-1405.403564	588.322815	549.036621	-1423.322632	594.828979	512.861450	-1563.088135	583.587524	414.162598	-1404.121460	625.462036	404.663788	-1430.452881	607.278076	298.664001	-1439.641968	555.447754	314.714355	-1404.637695	524.244324	104.318031	-1427.873047	548.602539	121.401810	-1528.719238
51	0.255000	718.322571	1000.546875	-1443.208984	730.540588	993.753113	-1704.328613	556.783691	1069.979004	-1544.540771	555.069214	1067.058838	-1623.448242	672.349487	782.213440	-1398.453979	715.006042	782.267822	-1427.586548	714.979736	675.190308	-1443.134644	662.269653	681.197937	-1405.321167	588.402588	549.038330	-1423.249756	594.952820	512.893188	-1563.027954	583.695740	414.206787	-1404.085327	625.444275	404.618774	-1430.348877	607.341614	298.665253	-1439.602661	555.393066	314.791840	-1404.628052	524.268677	104.333961	-1427.886719	548.627625	121.485550	-1528.633301
52	0.260000	718.378418	1000.569275	-1443.118164	730.568298	993.708679	-1704.216187	556.760132	1069.955322	-1544.500244	555.240356	1067.033569	-1623.397461	672.344971	782.129639	-1398.341187	714.979675	782.226624	-1427.461914	715.079834	675.254150	-1443.062012	662.248169	681.193054	-1405.267456	588.482544	549.043030	-1423.174438	595.105957	512.856384	-1562.987671	583.842896	414.437408	-1403.970093	625.433777	404.601837	-1430.341431	607.321472	298.623474	-1439.570313	555.485291	314.742157	-1404.585571	524.282715	104.343407	-1427.808838	548.553101	121.428566	-1528.594116
53	0.265000	718.425354	1000.461975	-1443.026123	730.676392	993.767639	-1704.165527	556.974731	1069.969604	-1544.368164	555.335144	1067.010376	-1623.349731	672.603577	782.244629	-1398.191406	714.991882	782.154175	-1427.463135	715.117249	675.200623	-1443.016724	662.296326	681.163269	-1405.212646	588.689209	549.190979	-1423.050293	595.032043	512.900146	-1562.950317	583.781372	414.393219	-1403.919922	625.433899	404.568298	-1430.279053	607.282104	298.573334	-1439.571777	555.481201	314.733490	-1404.570679	524.318909	104.299690	-1427.802490	548.593811	121.477226	-1528.638062
54	0.270000	718.476563	1000.475952	-1442.949097	730.718628	993.769287	-1704.065918	556.822693	1070.167969	-1544.358398	555.553040	1066.987427	-1623.338013	672.502808	782.129089	-1398.175537	715.131836	782.143799	-1427.338379	715.152649	675.212158	-1442.969971	662.299683	681.193726	-1405.160400	588.509888	548.999878	-1423.036987	595.114746	512.906799	-1562.888184	583.854736	414.399719	-1403.855835	625.506165	404.558044	-1430.266968	607.360535	298.585480	-1439.539673	555.449524	314.675751	-1404.522583	523.913574	104.934135	-1428.081665	548.563477	121.462700	-1528.667847
55	0.275000	718.584717	1000.475342	-1442.864014	730.821289	993.769043	-1704.037354	556.851318	1070.246704	-1544.324707	555.556580	1067.007202	-1623.215088	672.434326	781.685730	-1398.001953	715.215881	782.208374	-1427.286133	715.164246	675.134888	-1442.896362	662.427124	681.122742	-1405.067383	588.563843	548.937012	-1423.004395	595.155457	512.885254	-1562.902832	583.978149	414.235229	-1403.861694	625.514160	404.522278	-1430.205444	607.357605	298.539825	-1439.524658	555.504517	314.665955	-1404.503540	524.309875	104.328148	-1427.819092	548.521057	121.478355	-1528.567627
56	0.280000	718.586609	1000.379578	-1442.770874	730.871155	993.780273	-1703.975464	556.953674	1070.184937	-1544.191162	555.819214	1066.871338	-1623.157593	672.562622	781.767212	-1397.947510	715.249451	782.196716	-1427.195679	715.183044	675.147705	-1442.836182	662.418335	681.054199	-1404.993408	588.630554	548.933044	-1422.970215	595.275818	512.917358	-1562.827026	584.032837	414.433197	-1403.773682	625.571106	404.616730	-1430.232178	607.285706	298.491180	-1439.466187	555.547607	314.693512	-1404.434937	524.205566	104.301483	-1427.778076	548.553162	121.428497	-1528.594116
57	0.285000	718.601013	1000.329529	-1442.641602	730.937195	993.737671	-1703.884033	557.012756	1070.182129	-1544.146606	555.794617	1066.903076	-1623.123901	672.518066	781.699219	-1397.831299	715.284668	782.160339	-1427.154541	715.108887	674.744629	-1442.761353	662.414063	681.065979	-1404.960571	588.680237	548.956787	-1422.875244	595.235107	512.893738	-1562.785767	584.091003	414.407715	-1403.672485	625.579651	404.505341	-1430.166382	607.366943	298.517151	-1439.446289	555.504395	314.664429	-1404.459229	524.263489	104.333061	-1427.762573	548.593567	121.427406	-1528.589355
58	0.290000	718.678955	1000.302673	-1442.537476	731.002808	993.744812	-1703.769165	556.974060	1070.175171	-1544.109253	556.038147	1066.888184	-1623.101807	672.668945	781.685669	-1397.770630	715.388245	782.188293	-1427.073853	715.265137	675.112488	-1442.744873	662.559570	681.068909	-1404.860229	588.636475	548.920349	-1422.875122	595.198364	512.916382	-1562.747314	584.209045	414.276794	-1403.694824	625.596436	404.529572	-1430.120972	607.427002	298.488770	-1439.435303	555.576416	314.681549	-1404.421021	523.872925	104.859856	-1428.062378	548.631592	121.479874	-1528.633301
59	0.295000	718.753723	1000.269165	-1442.522949	731.070496	993.744080	-1703.747070	557.108276	1070.177368	-1544.060181	556.117065	1066.866211	-1623.020020	672.593445	781.649841	-1397.727417	715.389404	782.184570	-1426.965942	715.129272	674.638550	-1442.621094	662.632202	681.058594	-1404.815918	588.646973	548.885559	-1422.781860	595.306824	512.899902	-1562.716187	584.224060	414.464020	-1403.590698	625.558411	404.494446	-1430.090942	607.372681	298.466614	-1439.376709	555.562683	314.579559	-1404.414185	524.200684	104.306961	-1427.790649	548.553284	121.428322	-1528.594116
60	0.300000	718.748535	1000.268311	-1442.353027	731.161865	993.744141	-1703.678467	557.001892	1070.229370	-1544.032104	556.247559	1066.828247	-1623.008667	672.820374	781.734497	-1397.680420	715.540100	782.182251	-1426.876709	715.148315	674.669128	-1442.594604	662.600586	681.063477	-1404.774048	588.703857	548.895203	-1422.764160	595.356384	512.973938	-1562.657959	584.272339	414.452728	-1403.573608	625.594604	404.442688	-1430.069458	607.416626	298.467896	-1439.400635	555.553711	314.613098	-1404.373047	524.210754	104.281677	-1427.742676	548.521240	121.478111	-1528.567627
61	0.305000	718.819397	1000.235779	-1442.302734	731.268066	993.755127	-1703.612671	557.195374	1070.180542	-1543.934204	556.608337	1066.756592	-1622.862305	672.727417	781.619385	-1397.627441	715.655823	782.252808	-1426.774292	715.256348	674.669312	-1442.449829	662.620605	681.042114	-1404.708618	588.721558	548.880493	-1422.732910	595.356812	512.975464	-1562.618530	584.334473	414.497467	-1403.504639	625.530457	404.407654	-1430.018799	607.441284	298.465759	-1439.343994	555.569641	314.605011	-1404.338379	524.275269	104.302582	-1427.753174	548.520508	121.509514	-1528.552002
62	0.310000	718.900330	1000.220154	-1442.181885	731.404053	993.757385	-1703.565674	557.239380	1070.146240	-1543.888672	556.421265	1066.782959	-1622.879028	672.739563	781.618347	-1397.556030	715.601013	782.159241	-1426.702637	715.311401	674.667114	-1442.457153	662.713318	681.026245	-1404.633667	588.747986	548.898682	-1422.651611	595.323547	512.952637	-1562.569092	584.368408	414.484406	-1403.477783	625.583374	404.404114	-1430.013062	607.406921	298.392365	-1439.323853	555.608765	314.631195	-1404.292603	524.253723	104.354774	-1427.794800	548.490173	121.495010	-1528.581787
63	0.315000	718.932800	1000.184265	-1442.135620	731.446472	993.728333	-1703.491455	557.208130	1070.203125	-1543.856079	556.539246	1066.833496	-1622.792480	672.806885	781.634399	-1397.491211	715.658813	782.183289	-1426.625244	715.258118	674.617188	-1442.403809	662.726135	680.985352	-1404.559692	588.837402	548.930725	-1422.649414	595.394836	512.957275	-1562.538940	584.394775	414.453278	-1403.439453	625.616638	404.365723	-1429.925537	607.419434	298.365356	-1439.290283	555.605530	314.611481	-1404.284912	524.233704	104.274834	-1427.757202	548.591125	121.492683	-1528.533203
64	0.320000	718.960938	1000.184937	-1442.027954	731.609741	993.740906	-1703.408081	557.401489	1070.202637	-1543.762573	556.719116	1066.777710	-1622.741455	672.816345	781.618835	-1397.490356	715.691040	782.174622	-1426.543091	715.364929	674.650208	-1442.293091	662.766602	680.992249	-1404.484375	588.850769	548.898071	-1422.556274	595.485046	512.964722	-1562.468628	584.432251	414.489532	-1403.366699	625.661133	404.380341	-1429.954590	607.428528	298.371490	-1439.273560	555.638367	314.533447	-1404.230469	524.234131	104.318649	-1427.742188	548.596375	121.503860	-1528.622437
65	0.325000	719.036133	1000.144531	-1441.927490	731.674622	993.769653	-1703.342773	557.527466	1070.116333	-1543.665405	556.748657	1066.773560	-1622.699341	672.828430	781.617798	-1397.418945	715.749695	782.217224	-1426.472900	715.401794	674.682251	-1442.220337	662.711914	680.984558	-1404.478394	589.089661	549.138977	-1422.498413	595.448303	512.987366	-1562.430298	584.494751	414.471985	-1403.377075	625.653625	404.395325	-1429.921509	607.393372	297.978912	-1439.133301	555.608337	314.576050	-1404.240356	524.296570	104.252121	-1427.747192	548.563904	121.504128	-1528.547241
66	0.330000	719.115906	1000.107239	-1441.830078	731.816528	993.774475	-1703.228027	557.622925	1070.159790	-1543.583252	556.848389	1066.777832	-1622.575684	672.881531	781.428162	-1397.369507	715.844604	782.239014	-1426.391479	715.380737	674.661987	-1442.166138	662.815491	680.942688	-1404.377197	588.849487	548.915466	-1422.517334	595.560303	512.970581	-1562.414795	584.558960	414.482147	-1403.303345	625.626465	404.320618	-1429.897217	607.418335	297.982910	-1439.112427	555.725586	314.577759	-1404.153442	523.822449	104.890594	-1428.066895	548.559143	121.542404	-1528.506714
67	0.335000	719.188110	1000.075562	-1441.732056	731.918640	993.707947	-1703.144775	557.777588	1070.152222	-1543.452271	556.897766	1066.760010	-1622.535889	672.872070	781.443665	-1397.370239	715.790222	782.178955	-1426.288574	715.443542	674.644958	-1442.065063	662.867065	680.962158	-1404.341919	588.867065	548.939453	-1422.480225	595.643494	513.023804	-1562.339966	584.594116	414.556824	-1403.254150	625.694031	404.347443	-1429.846069	607.455017	298.376770	-1439.210327	555.650391	314.539307	-1404.159058	524.294006	104.345764	-1427.758423	548.591248	121.492508	-1528.533203
68	0.340000	719.261719	1000.117981	-1441.663696	732.054321	993.763367	-1703.087280	557.844238	1070.165283	-1543.408203	556.986145	1066.814819	-1622.491455	672.977783	781.459961	-1397.272583	715.958984	782.239380	-1426.180786	715.484619	674.645142	-1442.025024	662.904419	680.936462	-1404.240479	588.870667	548.900146	-1422.403809	595.684631	513.048950	-1562.341797	584.533508	414.521912	-1403.169556	625.686096	404.359222	-1429.846436	607.390930	298.019745	-1439.086914	555.666687	314.547577	-1404.155884	524.239807	104.274849	-1427.739746	548.595886	121.534897	-1528.606812
69	0.345000	719.287170	1000.067566	-1441.531250	732.148804	993.727112	-1702.951782	558.022705	1070.084839	-1543.309448	556.968872	1066.808350	-1622.410278	672.962585	781.427063	-1397.269531	715.970154	782.247559	-1426.153442	715.530334	674.661316	-1441.938965	662.984131	680.963806	-1404.209717	588.907715	548.886963	-1422.377197	595.644348	513.026794	-1562.261230	584.607544	414.554657	-1403.165649	625.705872	404.286407	-1429.837036	607.416687	298.030762	-1439.019897	555.711914	314.563446	-1404.052490	524.266602	104.275024	-1427.742798	548.634216	121.506485	-1528.617676
70	0.350000	719.358032	1000.060181	-1441.457886	732.318542	993.709229	-1702.846313	558.184937	1070.093140	-1543.178955	557.074768	1066.802124	-1622.365234	672.936340	781.425842	-1397.230835	716.024109	782.266357	-1425.972046	715.581787	674.617065	-1441.859253	662.994690	680.932373	-1404.103882	588.887451	548.894226	-1422.375488	595.723083	513.032288	-1562.222900	584.601257	414.499023	-1403.114746	625.700989	404.306152	-1429.750610	607.440857	297.982361	-1438.986938	555.729065	314.544952	-1404.075195	524.271912	104.301033	-1427.724243	548.562744	121.443993	-1528.603394
71	0.355000	719.429565	1000.035095	-1441.387451	732.468994	993.749329	-1702.708252	558.146118	1070.134399	-1543.145874	557.077332	1066.782104	-1622.286377	673.068298	781.443298	-1397.171875	716.073975	782.272095	-1425.933350	715.654785	674.641846	-1441.801270	662.995300	680.901306	-1404.079468	588.933899	548.905273	-1422.318970	595.760681	513.012634	-1562.182617	584.613647	414.531647	-1403.101563	625.662476	404.286072	-1429.700806	607.443359	297.980927	-1438.953125	555.717590	314.533600	-1404.051880	523.817749	104.827629	-1428.054077	548.555847	121.454979	-1528.578491
72	0.360000	719.409363	1000.019287	-1441.346558	732.576355	993.767639	-1702.593994	558.249268	1070.145386	-1543.059937	557.109192	1066.825317	-1622.247314	673.070984	781.457825	-1397.101196	716.055359	782.205872	-1425.851318	715.682129	674.729431	-1441.717407	663.044128	680.894165	-1403.983032	588.937683	548.896851	-1422.281738	595.806763	513.087036	-1562.108765	584.664856	414.503937	-1403.019409	625.637939	404.065369	-1429.605225	607.510254	298.025635	-1438.964111	555.698914	314.605927	-1404.026123	524.188416	104.286552	-1427.745728	548.595398	121.486664	-1528.533203
73	0.365000	719.521118	1000.036194	-1441.250244	732.788147	993.705566	-1702.463135	558.442932	1070.048340	-1542.957764	557.270569	1066.903931	-1622.215576	673.126221	781.474915	-1397.107788	716.169128	782.247009	-1425.793823	715.673828	674.738464	-1441.609497	663.097473	680.902405	-1403.920898	588.907043	548.899170	-1422.242065	595.806702	513.041870	-1562.082153	584.677856	414.535126	-1403.022461	625.732605	404.281952	-1429.688843	607.432556	297.925629	-1438.895630	555.667175	314.526489	-1404.029785	524.186951	104.314301	-1427.723389	548.526062	121.531921	-1528.536377
74	0.370000	719.520874	1000.054871	-1441.210327	732.947205	993.723511	-1702.319092	558.419250	1070.072998	-1542.921387	557.264343	1066.914429	-1622.137085	673.138367	781.473877	-1397.036377	716.267090	782.284424	-1425.672485	715.733215	674.667175	-1441.567261	663.156250	680.946960	-1403.900024	589.236511	549.143127	-1422.170044	595.852295	513.069702	-1562.020996	584.727722	414.535492	-1402.989136	625.621704	404.010773	-1429.555054	607.490601	297.963470	-1438.903076	555.685974	314.521729	-1404.000244	524.286011	104.346931	-1427.775513	548.554016	121.426094	-1528.619019
75	0.375000	719.602112	1000.034729	-1441.168579	733.436951	993.672668	-1702.267090	558.514832	1070.068237	-1542.835083	557.316040	1066.944092	-1622.100342	673.167297	781.489624	-1397.004395	716.297241	782.275757	-1425.660400	715.791382	674.695984	-1441.529175	663.114319	680.878906	-1403.848755	588.987366	548.893799	-1422.211060	595.856262	513.070801	-1561.997192	584.718323	414.535675	-1402.941650	625.617249	403.919159	-1429.557007	607.509338	297.971039	-1438.913696	555.738647	314.511627	-1403.962524	524.278564	104.324791	-1427.730835	548.708252	121.576981	-1528.526978
76	0.380000	719.662354	1000.070923	-1441.069458	733.255615	993.678711	-1702.128662	558.731995	1070.043091	-1542.777710	557.386169	1066.952637	-1622.018799	673.196228	781.505432	-1396.972290	716.275452	782.254761	-1425.570313	715.801147	674.737976	-1441.471436	663.176392	680.953857	-1403.775635	589.268738	549.168396	-1422.119873	595.927917	513.031860	-1561.901001	584.671021	414.544128	-1402.872070	625.664185	404.007568	-1429.522949	607.469727	297.997284	-1438.806641	555.733154	314.547424	-1403.963989	523.842102	104.892075	-1428.044434	548.595886	121.546547	-1528.501953
77	0.385000	719.658936	1000.050476	-1441.022095	733.380737	993.674866	-1702.057739	558.558716	1070.130249	-1542.797974	557.628845	1066.897949	-1622.040771	673.219421	781.472839	-1396.936401	716.304016	782.241577	-1425.483643	715.873657	674.726379	-1441.336670	663.135010	680.868408	-1403.726440	589.023926	548.905151	-1422.176392	595.920837	513.077698	-1561.896484	584.737549	414.378693	-1402.940796	625.629822	403.965454	-1429.492310	607.525879	298.051971	-1438.878052	555.698669	314.555359	-1403.978149	524.227783	104.327515	-1427.724976	548.559448	121.542007	-1528.506714
78	0.390000	719.683960	1000.050293	-1440.947876	733.462891	993.665771	-1701.953003	558.783630	1070.024536	-1542.732666	557.725952	1066.922241	-1621.995972	673.198914	781.519897	-1396.901611	716.413513	782.341736	-1425.413330	715.817322	674.664001	-1441.335205	663.217285	680.880066	-1403.669678	589.009277	548.957336	-1422.103882	595.887634	513.054871	-1561.847046	584.824280	414.596863	-1402.853638	625.616394	403.976318	-1429.479004	607.553040	298.024963	-1438.865967	555.758301	314.543457	-1403.913940	524.248962	104.280701	-1427.726807	548.631775	121.491333	-1528.528442
79	0.395000	719.751404	1000.003052	-1440.881836	734.022034	993.642700	-1701.871460	558.835266	1070.005859	-1542.687622	557.733215	1066.997192	-1621.923218	673.208374	781.504333	-1396.900879	716.380127	782.214600	-1425.353271	715.879395	674.709534	-1441.256714	663.274780	680.821716	-1403.645142	589.021240	548.947998	-1422.082031	596.014648	513.084778	-1561.841797	584.741394	414.396210	-1402.883545	625.636719	403.948181	-1429.458008	607.513611	298.022888	-1438.824829	555.776306	314.560730	-1403.935059	524.310913	104.335648	-1427.722656	548.593750	121.519279	-1528.517578
80	0.400000	719.842957	999.996765	-1440.826782	733.678284	993.634399	-1701.740845	558.879211	1070.019775	-1542.646240	557.960938	1066.983643	-1621.867065	673.277283	781.504333	-1396.872437	716.466248	782.247681	-1425.304321	715.925415	674.730774	-1441.187866	663.246338	680.911804	-1403.616211	589.024109	548.927490	-1422.075195	595.970398	513.106628	-1561.811523	584.788452	414.615234	-1402.812622	625.657593	403.940582	-1429.451294	607.528625	298.025818	-1438.802490	555.766968	314.483673	-1403.888428	524.304016	104.299660	-1427.718628	548.587036	121.448418	-1528.484497
81	0.405000	719.808899	1000.014587	-1440.785889	733.764709	993.636963	-1701.653320	558.961914	1070.040527	-1542.642334	558.030090	1066.952148	-1621.829590	673.285706	781.567261	-1396.805542	716.494629	782.251953	-1425.250732	715.947632	674.748840	-1441.068359	663.343811	680.842285	-1403.568604	589.008911	548.961121	-1422.053345	596.053101	513.113281	-1561.749512	584.832642	414.446259	-1402.836548	625.599060	403.966217	-1429.382935	607.582581	298.013763	-1438.810669	555.746460	314.569275	-1403.875977	524.271118	104.326324	-1427.742798	548.631836	121.491226	-1528.528442
82	0.410000	719.881897	1000.041077	-1440.723022	733.857178	993.638062	-1701.590088	558.930725	1070.049316	-1542.605469	558.151917	1066.944824	-1621.818481	673.117188	781.576599	-1396.758789	716.540222	782.300354	-1425.171509	715.998535	674.718384	-1441.047607	663.349915	680.856689	-1403.505493	588.986084	548.949707	-1422.030884	596.098267	513.139526	-1561.727661	584.798523	414.592255	-1402.779053	625.764038	403.896301	-1429.351074	607.529541	298.028564	-1438.764038	555.788513	314.568512	-1403.848633	524.299500	104.325531	-1427.689209	548.669128	121.544716	-1528.572388
83	0.415000	719.911682	1000.050964	-1440.673218	734.366394	993.630066	-1701.570313	559.155701	1069.943481	-1542.540161	558.298401	1066.951294	-1621.734009	673.225952	781.626709	-1396.735718	716.650208	782.354431	-1425.142456	716.101318	674.716187	-1440.970947	663.363953	680.836365	-1403.530396	589.058533	548.926392	-1422.007813	596.091187	513.140198	-1561.696411	584.799377	414.602264	-1402.724487	625.668274	403.993286	-1429.366089	607.531799	297.997406	-1438.762207	555.814148	314.575775	-1403.838501	524.280945	104.288208	-1427.691650	548.634766	121.567520	-1528.561523
84	0.420000	720.015381	1000.090759	-1440.584961	734.051636	993.640503	-1701.483154	559.140381	1070.008423	-1542.547729	558.431335	1066.960815	-1621.725586	673.332153	781.502014	-1396.733765	716.688049	782.300110	-1425.092651	716.146790	674.702209	-1440.960449	663.407837	680.846191	-1403.468994	589.045044	548.972107	-1421.995483	596.136292	513.121399	-1561.648071	584.839600	414.616089	-1402.739746	625.705994	404.001221	-1429.368164	607.501160	298.028748	-1438.704102	555.785828	314.566467	-1403.814453	524.325012	104.303108	-1427.730835	548.672913	121.539337	-1528.572388
85	0.425000	720.046204	1000.077576	-1440.519653	734.548157	993.621399	-1701.450562	559.277161	1069.971313	-1542.573486	558.602478	1066.935669	-1621.674683	673.289001	781.644165	-1396.705200	716.737244	782.317993	-1425.014648	716.205383	674.766235	-1440.863892	663.411011	680.870667	-1403.474487	589.013123	548.926819	-1421.974731	596.174316	513.148376	-1561.594971	584.802002	414.641602	-1402.733276	625.696533	404.022614	-1429.314697	607.623474	298.032593	-1438.739502	555.753845	314.611786	-1403.854736	524.299011	104.331657	-1427.755371	548.742737	121.554024	-1528.537842
86	0.430000	720.160706	1000.093445	-1440.491943	734.658936	993.671326	-1701.400757	559.282410	1069.978271	-1542.494873	558.654175	1066.965332	-1621.637939	673.443604	781.566589	-1396.640015	716.748352	782.326233	-1424.987427	716.195496	674.772949	-1440.885132	663.439514	680.855347	-1403.452148	589.085205	548.949219	-1421.977417	596.129639	513.168701	-1561.604126	584.815247	414.644379	-1402.727173	625.709229	403.999634	-1429.280273	607.626465	298.085236	-1438.747070	555.753296	314.593750	-1403.831665	524.316467	104.336884	-1427.698486	548.670410	121.604713	-1528.516113
87	0.435000	720.148743	1000.112061	-1440.409180	734.281250	993.645813	-1701.307373	559.416870	1069.932251	-1542.441528	558.776062	1066.958008	-1621.626953	673.457336	781.549561	-1396.604980	716.857788	782.343140	-1424.913086	716.180481	674.728577	-1440.877319	663.479492	680.823914	-1403.415649	589.329346	549.220032	-1421.884766	596.249084	513.152710	-1561.580444	584.914124	414.683289	-1402.679810	625.723328	403.874847	-1429.234497	607.594360	298.023590	-1438.690918	555.778870	314.581116	-1403.788818	523.882141	104.921761	-1428.048950	548.741333	121.617851	-1528.481689
88	0.440000	720.220276	1000.124817	-1440.334961	734.753784	993.588440	-1701.288452	559.567261	1069.942261	-1542.432617	558.825378	1066.940186	-1621.587158	673.604492	781.599854	-1396.549072	716.883423	782.313232	-1424.861206	716.346130	674.928467	-1440.625488	664.315979	680.965759	-1402.778564	589.079895	548.958191	-1421.889038	596.219910	513.221252	-1561.560425	584.860901	414.666595	-1402.670654	625.745239	404.041168	-1429.289673	607.612976	298.087250	-1438.666992	555.782959	314.620209	-1403.797363	524.289978	104.313606	-1427.721313	548.634888	121.567337	-1528.561523
89	0.445000	720.294983	999.927917	-1440.185913	734.809143	993.590637	-1701.243774	559.492065	1069.937256	-1542.437012	558.998901	1066.962524	-1621.539307	673.582520	781.597107	-1396.476074	716.960693	782.357544	-1424.844604	716.351379	674.935120	-1440.635986	664.347351	680.972900	-1402.750122	589.157410	548.982239	-1421.892700	596.253479	513.155334	-1561.517334	584.881287	414.674347	-1402.644287	625.771545	403.908447	-1429.189697	607.584045	298.076965	-1438.668945	555.800903	314.596344	-1403.742676	524.353638	104.354446	-1427.687744	548.773438	121.567932	-1528.508179
90	0.450000	720.388367	999.968689	-1440.156128	734.861145	993.558594	-1701.192505	559.657654	1069.930664	-1542.424805	559.075317	1066.960449	-1621.536255	673.992676	781.742920	-1396.387451	717.013062	782.346619	-1424.802490	716.316833	674.748047	-1440.737183	663.593689	680.842651	-1403.347778	589.110107	548.957764	-1421.909668	596.220337	513.177612	-1561.494507	584.913269	414.700317	-1402.659912	625.766418	404.119568	-1429.157715	607.633667	298.113037	-1438.684326	555.773438	314.644928	-1403.729004	524.294250	104.367157	-1427.702271	548.777100	121.531250	-1528.548706
91	0.455000	720.501831	1000.079712	-1440.045044	734.925171	993.565186	-1701.160034	559.605957	1069.949341	-1542.469971	559.151672	1066.958496	-1621.533325	674.026428	781.738647	-1396.380249	717.078369	782.301514	-1424.749390	716.422424	674.880066	-1440.552246	664.439514	680.956909	-1402.711304	589.135254	548.962952	-1421.873901	596.216797	513.223083	-1561.505493	584.877869	414.652191	-1402.615723	625.775330	404.026642	-1429.174316	607.604858	298.072876	-1438.606323	555.798584	314.640106	-1403.735962	524.290405	104.339050	-1427.721924	548.694397	121.547729	-1528.453369
92	0.460000	720.567444	1000.069946	-1440.006348	734.986694	993.568542	-1701.129028	559.740479	1069.903320	-1542.416626	559.257568	1066.952271	-1621.488159	674.039063	781.648560	-1396.348145	717.089661	782.289856	-1424.741211	716.404907	674.869995	-1440.527832	664.458313	680.955750	-1402.695923	589.142273	548.971191	-1421.883545	596.250427	513.202332	-1561.489014	584.896667	414.697113	-1402.616455	625.761353	404.043823	-1429.195313	607.718994	298.137726	-1438.590698	555.876038	314.657349	-1403.689209	524.274353	104.295647	-1427.727783	548.773499	121.567841	-1528.508179
93	0.465000	720.665710	1000.105530	-1439.942017	735.107788	993.587585	-1701.048218	559.792114	1069.884644	-1542.371460	559.462219	1066.864746	-1621.470703	674.090027	781.752991	-1396.344116	717.206909	782.300537	-1424.685059	716.466492	674.852966	-1440.546509	664.558411	680.948242	-1402.707397	589.134583	549.004395	-1421.853027	596.250854	513.203796	-1561.449585	584.837830	414.638367	-1402.600586	625.748901	404.033325	-1429.167358	607.602478	298.066742	-1438.604980	555.878723	314.655670	-1403.713745	524.277039	104.415367	-1427.720581	548.737793	121.622894	-1528.481689
94	0.470000	720.761963	1000.123047	-1439.885620	735.149658	993.547668	-1701.022949	559.792114	1069.884644	-1542.371460	559.439880	1066.943970	-1621.439941	674.082397	781.713013	-1396.367432	717.304077	782.323059	-1424.633301	716.490112	674.859314	-1440.542603	664.529175	680.963257	-1402.663940	589.146973	549.018677	-1421.825684	596.254822	513.204956	-1561.425903	584.837891	414.638367	-1402.600586	625.702454	404.025116	-1429.117920	607.678772	298.135223	-1438.594116	555.853943	314.685028	-1403.704956	524.318176	104.346642	-1427.745850	548.704956	121.581650	-1528.526978
95	0.475000	720.849915	1000.122070	-1439.791626	735.249390	993.547913	-1700.990967	559.874878	1069.905518	-1542.367554	559.579163	1066.875488	-1621.428223	673.934265	781.600891	-1396.328125	717.391907	782.378357	-1424.629150	716.504883	674.796387	-1440.517456	664.578125	680.947815	-1402.683960	589.376526	549.255432	-1421.779907	596.250854	513.203796	-1561.449585	584.896729	414.697083	-1402.616577	625.754761	404.037445	-1429.147705	607.697266	298.166962	-1438.520020	555.864258	314.684723	-1403.695435	524.301453	104.361992	-1427.765747	548.735474	121.595848	-1528.497314
96	0.480000	720.966248	1000.125000	-1439.797607	735.318726	993.513855	-1700.964233	559.676270	1071.435669	-1542.709351	559.644531	1066.904175	-1621.341309	674.255371	781.715820	-1396.276245	717.403015	782.367859	-1424.626343	716.521118	674.873962	-1440.484497	664.620972	680.964294	-1402.642578	589.411377	549.272034	-1421.745972	596.292419	513.230408	-1561.412231	584.911316	414.706909	-1402.575928	625.828430	403.941467	-1429.070801	607.720581	298.160065	-1438.584717	555.827393	314.730377	-1403.676514	524.306946	104.369064	-1427.747437	548.670593	121.604416	-1528.516113
97	0.485000	721.093140	1000.112061	-1439.729736	735.397949	993.494995	-1700.915649	560.048096	1069.866455	-1542.351563	559.676392	1066.899902	-1621.383423	674.319397	781.731079	-1396.277222	717.401855	782.353455	-1424.601563	716.586914	674.773987	-1440.497559	664.700134	680.956177	-1402.627319	589.148193	548.987305	-1421.782959	596.255249	513.251587	-1561.413208	584.844604	414.709747	-1402.583740	625.858337	404.166382	-1429.130127	607.718933	298.169067	-1438.577759	555.828979	314.697205	-1403.682983	523.971191	104.996231	-1428.050049	548.776489	121.644043	-1528.541260
98	0.490000	721.226440	1000.137573	-1439.689209	735.472229	993.502991	-1700.877686	559.855591	1071.362427	-1542.700073	559.757385	1066.883545	-1621.375610	674.437317	781.787720	-1396.179810	717.560608	782.372009	-1424.545166	716.612183	674.818359	-1440.488403	664.698608	680.998718	-1402.608765	589.197205	549.004517	-1421.821777	596.296875	513.233093	-1561.349121	584.882629	414.733795	-1402.613525	625.820984	404.082581	-1429.144653	607.681702	298.120026	-1438.504150	555.861267	314.692047	-1403.729492	524.302612	104.412521	-1427.778198	548.817078	121.642746	-1528.536499
99	0.495000	721.235229	1000.137451	-1439.659668	735.566833	993.494385	-1700.834595	560.234192	1069.850098	-1542.257324	559.832947	1066.883301	-1621.345581	674.392578	781.706909	-1396.225586	717.546936	782.297363	-1424.572021	716.575012	674.668396	-1440.605225	663.906555	680.900269	-1403.249878	589.435608	549.239990	-1421.719360	596.341553	513.257874	-1561.366699	584.908569	414.753418	-1402.601440	625.874939	404.009460	-1429.088867	607.741089	298.193146	-1438.494141	555.867249	314.710571	-1403.676025	524.409424	104.355118	-1427.775757	548.814697	121.615738	-1528.552124
100	0.500000	721.392212	1000.123535	-1439.618530	735.606995	993.473572	-1700.752686	559.887329	1071.367798	-1542.655762	559.953003	1066.853027	-1621.354126	674.524292	781.773193	-1396.167603	717.629150	782.379517	-1424.560181	716.564026	674.622559	-1440.587402	663.941101	680.864563	-1403.261963	589.464111	549.260376	-1421.696777	596.338440	513.259705	-1561.311768	584.871338	414.744720	-1402.599365	625.845215	404.134308	-1429.053223	607.731812	298.229126	-1438.500122	555.831604	314.718018	-1403.683838	524.420593	104.357475	-1427.772705	548.849243	121.592720	-1528.562988
101	0.505000	721.463928	1000.125000	-1439.605713	735.666687	993.514221	-1700.796509	559.975037	1071.381348	-1542.686523	560.115112	1066.833618	-1621.280518	674.578308	781.747070	-1396.125000	717.642944	782.369934	-1424.524048	716.673767	674.656433	-1440.506836	663.901733	680.883179	-1403.253296	589.445679	549.277588	-1421.723145	596.264099	513.301941	-1561.313599	584.893005	414.711365	-1402.598877	625.823242	404.112244	-1429.051758	607.728760	298.195404	-1438.549194	555.842468	314.695801	-1403.714966	524.379089	104.358330	-1427.730469	548.748535	121.656502	-1528.555298
102	0.510000	721.574097	1000.112915	-1439.578735	735.692322	993.474060	-1700.777100	560.301819	1069.839355	-1542.252441	560.110107	1066.851929	-1621.249512	674.604797	781.770081	-1396.117188	717.762695	782.380188	-1424.492065	716.663940	674.723267	-1440.479980	664.835999	680.924866	-1402.575806	589.218567	549.002808	-1421.751587	596.297729	513.281189	-1561.296997	584.802307	414.772827	-1402.586304	625.918640	404.081238	-1429.039795	607.736328	298.265869	-1438.522095	555.900146	314.761292	-1403.663086	524.398743	104.357582	-1427.755981	548.705200	121.581314	-1528.526978
103	0.515000	721.630249	1000.144043	-1439.554932	735.812805	993.448303	-1700.776855	560.384583	1069.860107	-1542.248413	560.177734	1066.880493	-1621.246826	674.645386	781.735168	-1396.072388	717.935852	782.497009	-1424.427490	716.663452	674.651917	-1440.509155	664.055420	680.891724	-1403.225708	589.280640	549.030945	-1421.763550	596.260559	513.302307	-1561.297974	584.918457	414.778473	-1402.559082	625.805359	404.132538	-1429.051392	607.712708	298.212860	-1438.430908	555.862732	314.786743	-1403.665771	524.368347	104.360985	-1427.758911	548.813721	121.647484	-1528.536499
104	0.520000	721.735962	1000.131165	-1439.543701	735.840698	993.522461	-1700.726563	560.168091	1071.349121	-1542.629395	560.247192	1066.897949	-1621.268311	674.723145	781.778137	-1396.050903	717.800354	782.391541	-1424.475952	716.772095	674.755005	-1440.407471	664.966736	680.954590	-1402.592896	589.505798	549.342346	-1421.689575	596.342896	513.307495	-1561.275269	584.849426	414.762909	-1402.572388	625.897583	404.256348	-1429.039795	607.775574	298.281067	-1438.439575	555.886536	314.840057	-1403.669800	524.390991	104.358681	-1427.764526	548.810486	121.571701	-1528.503418
105	0.525000	721.806274	1000.132263	-1439.528320	735.876587	993.483826	-1700.701538	560.290405	1071.377441	-1542.634277	560.395569	1066.815674	-1621.232056	674.531799	781.686768	-1396.177368	717.941406	782.404480	-1424.464233	716.693970	674.624512	-1440.521606	664.070374	680.903137	-1403.215820	589.269470	549.067566	-1421.745850	596.342896	513.352600	-1561.301880	584.835388	414.713745	-1402.535278	625.892578	404.240356	-1429.046021	607.764099	298.220795	-1438.444702	555.922791	314.840759	-1403.642822	524.384949	104.386871	-1427.779541	548.780884	121.606331	-1528.581787
106	0.530000	721.928467	1000.155518	-1439.487305	735.937195	993.456116	-1700.662598	560.557861	1069.821167	-1542.232422	560.453857	1066.808960	-1621.194946	674.806763	781.743591	-1396.096680	718.011475	782.426697	-1424.441162	716.829712	674.699585	-1440.466309	664.158813	680.939392	-1403.221069	589.517334	549.374390	-1421.653442	596.298157	513.327820	-1561.284302	584.814575	414.764252	-1402.551270	625.911255	404.258087	-1429.020996	608.019470	298.758484	-1438.596802	555.912292	314.813324	-1403.650024	524.438293	104.415314	-1427.737793	548.851868	121.619377	-1528.547363
107	0.535000	722.015442	1000.180786	-1439.471924	735.939758	993.442139	-1700.681274	560.565369	1069.836914	-1542.232910	560.436401	1066.870117	-1621.195679	674.791382	781.813232	-1396.086670	718.053894	782.440674	-1424.426514	716.814148	674.656189	-1440.463989	664.173706	680.950806	-1403.211182	589.550293	549.374573	-1421.616089	596.418091	513.403564	-1561.274536	584.892944	414.826019	-1402.541870	625.929932	404.253815	-1429.027100	607.757202	298.303284	-1438.465088	555.914673	314.810669	-1403.611084	524.406616	104.455284	-1427.747192	548.851868	121.619301	-1528.547363
108	0.540000	722.076782	1000.151611	-1439.489014	735.997681	993.456360	-1700.701050	560.446716	1071.357300	-1542.635986	560.605164	1066.859253	-1621.163452	674.694214	781.704041	-1396.122681	718.136108	782.505432	-1424.381714	716.884399	674.607666	-1440.489746	664.223572	680.936890	-1403.197998	589.524231	549.394531	-1421.659180	596.384460	513.379211	-1561.264404	584.890503	414.786835	-1402.533081	626.030884	404.353882	-1429.001709	607.824585	298.313538	-1438.424561	555.890381	314.848572	-1403.674927	524.395386	104.459694	-1427.789429	548.851929	121.619240	-1528.547363
109	0.545000	722.117920	1000.187500	-1439.453247	735.798767	993.544250	-1700.682129	560.575806	1071.388550	-1542.659790	560.712463	1066.808105	-1621.182129	674.667969	781.702759	-1396.084106	718.159485	782.489319	-1424.356323	716.834778	674.653931	-1440.504272	664.242676	680.941711	-1403.216675	589.283813	549.100464	-1421.751587	596.384888	513.380737	-1561.225098	584.900757	414.817108	-1402.521362	625.890137	404.261871	-1429.005737	607.785522	298.324097	-1438.430054	555.883667	314.845428	-1403.649048	524.386169	104.412704	-1427.786377	548.887573	121.656456	-1528.501953
110	0.550000	722.225525	1000.179993	-1439.434570	736.135010	993.448669	-1700.688599	560.571838	1071.378052	-1542.646484	560.715332	1066.770142	-1621.179932	674.732605	781.704224	-1396.089966	718.210388	782.510559	-1424.347778	716.917969	674.653259	-1440.482666	664.249023	680.956909	-1403.169556	589.299500	549.126526	-1421.702393	596.392456	513.426636	-1561.243652	584.885132	414.775055	-1402.518799	625.941284	404.328125	-1428.990845	607.831482	298.338501	-1438.378174	555.944763	314.880035	-1403.619141	524.446106	104.471443	-1427.796753	548.887634	121.656395	-1528.501953
111	0.555000	722.327698	1000.182556	-1439.417725	735.857361	993.484863	-1700.621338	560.712036	1071.338013	-1542.684204	560.787537	1066.746704	-1621.147461	674.713623	781.735352	-1396.091553	718.173950	782.449951	-1424.389160	716.927002	674.642395	-1440.449829	664.249023	680.959412	-1403.198120	589.610107	549.406494	-1421.613281	596.392456	513.426636	-1561.243652	584.887756	414.814301	-1402.527588	626.003662	404.372437	-1429.008301	607.988770	298.796448	-1438.589478	555.888672	314.903412	-1403.642700	524.485962	104.404869	-1427.742432	548.814087	121.646980	-1528.536499
112	0.560000	722.400085	1000.184204	-1439.434448	736.236633	993.442993	-1700.655151	560.686707	1071.421997	-1542.680786	560.978821	1066.814453	-1621.175903	674.791992	781.719849	-1396.062256	718.212280	782.496765	-1424.384033	716.922180	674.621521	-1440.478638	664.358093	680.977722	-1403.161987	589.582825	549.394592	-1421.635742	596.392883	513.428101	-1561.204224	584.884888	414.813843	-1402.477539	626.132324	404.655426	-1429.083130	607.850708	298.323181	-1438.428589	555.932556	314.928436	-1403.629761	524.530701	104.461609	-1427.754028	548.844666	121.661110	-1528.506836
113	0.565000	722.501587	1000.172424	-1439.469604	735.993408	993.552979	-1700.629272	560.927856	1069.814941	-1542.245361	560.771484	1066.857910	-1621.141479	674.810913	781.688660	-1396.060669	718.308777	782.475098	-1424.376587	716.902405	674.605042	-1440.463135	664.369507	680.983948	-1403.144043	589.665344	549.396912	-1421.649048	596.419006	513.451660	-1561.222412	584.885925	414.805206	-1402.511108	626.153870	404.683075	-1429.063721	608.077881	298.820862	-1438.552246	555.928833	314.958588	-1403.657593	524.508545	104.406288	-1427.747314	548.929077	121.703926	-1528.545898
114	0.570000	722.516235	1000.155334	-1439.470215	736.265564	993.385254	-1700.622681	561.010620	1069.835815	-1542.241333	561.088379	1066.753540	-1621.157349	674.871765	781.754089	-1396.071167	718.364685	782.516785	-1424.339722	717.012634	674.661804	-1440.433228	664.393433	680.989624	-1403.165649	589.658203	549.434875	-1421.606445	596.426086	513.405823	-1561.227051	584.925110	414.855560	-1402.537231	626.188721	404.718781	-1429.059814	608.045959	298.833984	-1438.523193	555.972229	314.944702	-1403.625854	524.493835	104.468040	-1427.760254	548.884460	121.660866	-1528.501953
115	0.575000	722.631775	1000.188049	-1439.498169	736.149780	993.531677	-1700.629150	560.883606	1069.897583	-1542.295166	560.966431	1066.760864	-1621.168457	674.898010	781.755371	-1396.109863	718.367737	782.489136	-1424.380859	717.057068	674.710876	-1440.418213	664.399719	680.964355	-1403.187012	589.616760	549.430420	-1421.606201	596.475220	513.433289	-1561.181519	584.935852	414.882599	-1402.545654	626.081848	404.416290	-1428.964722	607.882324	298.354584	-1438.442383	555.974548	315.004944	-1403.641235	524.475159	104.426819	-1427.760254	548.849915	121.683907	-1528.491211
116	0.580000	722.635376	1000.190735	-1439.448975	736.176514	993.532166	-1700.603149	560.958801	1069.902710	-1542.290649	561.052551	1066.768311	-1621.120850	674.885498	781.737061	-1396.036133	718.413025	782.455994	-1424.332031	717.104553	674.698975	-1440.379272	664.487671	681.012390	-1403.160034	589.621155	549.469543	-1421.643555	596.475647	513.479858	-1561.168823	584.931763	414.854980	-1402.534790	626.156433	404.721283	-1429.072632	608.097229	298.873810	-1438.480713	555.971130	314.966919	-1403.659424	524.530457	104.476166	-1427.787354	548.886230	121.698586	-1528.518555
117	0.585000	722.700989	1000.210571	-1439.500366	736.221497	993.503845	-1700.636108	560.974060	1071.466064	-1542.716797	561.244080	1066.781006	-1621.157227	674.866089	781.705688	-1396.067261	718.498596	782.507568	-1424.321533	717.114014	674.692749	-1440.427612	664.454834	681.022034	-1403.172119	589.676208	549.448975	-1421.626465	596.377808	513.426514	-1561.220459	584.930115	414.889343	-1402.494629	626.166504	404.753326	-1429.060303	607.908630	298.764343	-1438.499512	555.966980	315.015228	-1403.636719	524.543457	104.474716	-1427.800171	548.887939	121.655922	-1528.501953
118	0.590000	722.775574	1000.218689	-1439.480103	736.238464	993.502075	-1700.582153	561.100891	1069.872437	-1542.237793	561.232483	1066.780151	-1621.151611	674.898010	781.755310	-1396.109863	718.576050	782.550781	-1424.299561	717.141968	674.694031	-1440.398804	664.430298	680.970337	-1403.200806	589.648132	549.451965	-1421.630371	596.434082	513.453247	-1561.206177	584.866394	414.914551	-1402.531250	626.172363	404.757416	-1429.040649	608.108948	299.208649	-1438.617310	555.985352	314.990723	-1403.600464	524.497864	104.439270	-1427.762939	548.929321	121.703621	-1528.545898
119	0.595000	722.848389	1000.203491	-1439.515015	736.286682	993.487061	-1700.613037	561.043579	1071.493286	-1542.692871	561.464417	1066.788452	-1621.173340	674.962646	781.756775	-1396.115601	718.542480	782.506714	-1424.306396	717.111755	674.673157	-1440.422485	664.527771	681.025940	-1403.177002	589.644714	549.457947	-1421.640747	596.355774	513.449280	-1561.205200	584.874207	414.949493	-1402.503296	626.218079	404.813202	-1429.010986	608.100891	299.265656	-1438.642212	555.988831	315.031860	-1403.549316	524.457825	104.469696	-1427.797241	548.924255	121.680435	-1528.561523
120	0.600000	722.990723	1000.264526	-1439.525269	736.423950	993.516235	-1700.579712	561.170837	1069.870605	-1542.312012	561.318604	1066.787476	-1621.104126	675.010986	781.803955	-1396.052368	718.588745	782.544800	-1424.371338	717.136108	674.724243	-1440.431030	664.540405	681.023438	-1403.181152	589.365479	549.148071	-1421.687744	596.475220	513.478394	-1561.208130	584.921631	414.968262	-1402.498169	626.182983	404.774384	-1429.048096	608.078796	298.880707	-1438.469238	556.041077	315.061859	-1403.611938	524.524597	104.493637	-1427.781738	548.963989	121.680420	-1528.556763
121	0.605000	723.052063	1000.314209	-1439.569946	736.616028	993.393250	-1700.601074	561.170837	1069.870605	-1542.312012	561.318604	1066.787476	-1621.104126	674.966858	781.755371	-1396.081299	718.632629	782.545410	-1424.298828	717.198486	674.707947	-1440.436646	664.561646	681.024475	-1403.141602	589.717896	549.496155	-1421.597900	596.397339	513.520996	-1561.194458	584.912842	414.950378	-1402.506226	626.204712	404.814606	-1428.996460	608.154236	299.291718	-1438.593750	556.017334	315.078522	-1403.637939	524.541870	104.457794	-1427.756348	548.929443	121.703453	-1528.545898
122	0.610000	723.059021	1000.277710	-1439.569336	736.542358	993.511292	-1700.573853	561.276489	1069.842407	-1542.301025	561.433167	1066.818237	-1621.140503	675.017761	781.773865	-1396.122314	718.664124	782.522034	-1424.286133	717.185120	674.697754	-1440.428589	664.538757	681.026917	-1403.196167	589.370117	549.193115	-1421.728149	596.442078	513.545776	-1561.212036	584.905579	414.992859	-1402.498779	626.296875	404.878571	-1429.016235	608.103149	298.910553	-1438.434448	555.978210	315.071106	-1403.616821	524.466248	104.480446	-1427.747925	548.884827	121.660408	-1528.501953
123	0.615000	723.126038	1000.277771	-1439.587158	736.584167	993.503540	-1700.580200	561.344177	1069.831543	-1542.296021	561.468994	1066.803467	-1621.177002	675.066101	781.820984	-1396.059082	718.641113	782.552734	-1424.304810	717.218689	674.675842	-1440.451416	664.619690	681.032776	-1403.191284	589.377625	549.203186	-1421.729858	596.393372	513.519836	-1561.218140	584.909485	415.000916	-1402.527466	626.209351	404.836914	-1429.024780	607.928711	298.550079	-1438.317871	556.038696	315.119873	-1403.594482	524.494751	104.478325	-1427.765259	548.998657	121.657143	-1528.567627
124	0.620000	723.199890	1000.281921	-1439.567139	736.687378	993.534180	-1700.536011	561.344177	1069.831543	-1542.296021	561.525574	1066.815186	-1621.171631	674.976318	781.739746	-1396.080566	718.679077	782.518066	-1424.330078	717.148315	674.670837	-1440.481689	664.611633	681.030823	-1403.201050	589.668579	549.539246	-1421.653931	596.360229	513.542114	-1561.195435	584.893311	414.996857	-1402.519043	626.142212	404.803772	-1429.041260	608.092651	298.969025	-1438.445679	556.008728	315.149872	-1403.590454	524.574524	104.433090	-1427.767944	548.964111	121.680168	-1528.556763
125	0.625000	723.219482	1000.309753	-1439.593018	736.645447	993.519714	-1700.589478	561.150085	1069.976929	-1542.402588	561.536682	1066.832031	-1621.174316	675.037231	781.805176	-1396.091064	718.776672	782.595093	-1424.356567	717.177795	674.705688	-1440.415894	664.551514	681.053162	-1403.175781	589.680481	549.587708	-1421.628418	596.356201	513.540955	-1561.219116	584.925110	414.993652	-1402.506836	626.256714	404.892914	-1429.029297	608.110718	299.374756	-1438.572876	555.980896	315.106262	-1403.616455	524.494324	104.512825	-1427.796753	548.964172	121.680092	-1528.556763
126	0.630000	723.207458	1000.310669	-1439.578979	736.719727	993.524414	-1700.534912	561.255859	1069.900391	-1542.387207	561.566162	1066.827881	-1621.132080	675.117004	781.839417	-1396.099976	718.670044	782.575378	-1424.320923	717.209839	674.717102	-1440.408813	664.622009	681.055847	-1403.178467	589.677307	549.555969	-1421.646484	596.397339	513.520996	-1561.194458	584.919800	415.053955	-1402.477905	626.297729	404.950470	-1429.032593	608.147522	298.981659	-1438.444458	556.049377	315.169403	-1403.642334	524.540405	104.498337	-1427.811646	548.881531	121.674995	-1528.534180
127	0.635000	723.302612	1000.338867	-1439.629150	736.800903	993.525330	-1700.551636	561.426819	1071.525391	-1542.807373	561.848694	1066.854492	-1621.240356	675.036743	781.742615	-1396.120728	718.678467	782.520691	-1424.432373	717.195313	674.702637	-1440.426270	664.573181	681.087646	-1403.229614	589.678955	549.550720	-1421.630493	596.404907	513.566895	-1561.212891	584.909912	415.001099	-1402.527466	626.220581	404.935242	-1429.049683	607.906494	298.872437	-1438.450562	556.027039	315.197601	-1403.579468	524.526428	104.492004	-1427.796265	548.926392	121.707787	-1528.545898
128	0.640000	723.374268	1000.375000	-1439.673828	736.780396	993.514648	-1700.567261	561.473206	1069.875244	-1542.329834	561.792969	1066.841797	-1621.202026	675.097595	781.808044	-1396.131226	718.725098	782.555298	-1424.358154	717.210022	674.668701	-1440.445190	664.628845	681.078125	-1403.191528	589.676331	549.586060	-1421.677612	596.359802	513.585754	-1561.261353	584.862305	415.029266	-1402.488770	626.269958	404.975311	-1429.073608	608.127136	299.350555	-1438.570313	556.010864	315.188629	-1403.604858	524.135254	105.124504	-1428.061035	548.964294	121.679939	-1528.556763
129	0.645000	723.469482	1000.442200	-1439.704224	736.933411	993.567017	-1700.568481	561.445007	1069.917480	-1542.415649	561.773193	1066.855469	-1621.199585	675.135986	781.808228	-1396.098389	718.796936	782.546204	-1424.338379	717.252747	674.702332	-1440.469238	664.625671	681.073914	-1403.199463	589.641663	549.553467	-1421.682983	596.363770	513.586914	-1561.237671	584.882507	415.036591	-1402.513794	626.175842	404.917450	-1429.053955	608.149597	299.367584	-1438.562134	556.024475	315.197418	-1403.589478	524.626892	104.478828	-1427.776855	548.961121	121.684448	-1528.556763
130	0.650000	723.486694	1000.253845	-1439.754883	736.929382	993.532593	-1700.553711	561.467957	1069.868408	-1542.408569	561.716553	1066.843750	-1621.204956	675.196838	781.873596	-1396.108887	718.778564	782.596863	-1424.391602	717.245850	674.679871	-1440.462402	664.631042	681.083374	-1403.207886	589.746887	549.612488	-1421.659912	596.359802	513.585754	-1561.261353	584.838135	415.066010	-1402.489624	626.365662	404.995728	-1429.063721	608.153687	299.453247	-1438.568115	555.928772	315.228943	-1403.643677	524.250366	105.083527	-1428.103394	548.998901	121.656784	-1528.567627
131	0.655000	723.491272	1000.392700	-1439.733643	736.938477	993.540161	-1700.572388	561.550720	1069.889282	-1542.404541	561.869385	1066.839722	-1621.198975	675.236755	781.857910	-1396.112427	718.792419	782.606079	-1424.330933	717.201660	674.660645	-1440.502930	664.640015	681.071960	-1403.217773	589.682190	549.581116	-1421.640625	596.363770	513.586914	-1561.237671	584.845825	415.120361	-1402.492554	626.281860	404.974091	-1429.033203	608.153870	299.367554	-1438.623413	555.953430	315.251648	-1403.653809	524.587036	104.521225	-1427.803955	549.036499	121.741371	-1528.571045
132	0.660000	723.557434	1000.417847	-1439.745117	736.985779	993.532043	-1700.573608	561.491333	1069.940308	-1542.453491	561.850891	1066.860840	-1621.243774	675.242493	781.906250	-1396.116333	718.885925	782.631531	-1424.357666	717.226318	674.698425	-1440.489624	664.659851	681.084229	-1403.184937	589.680054	549.637207	-1421.650146	596.401428	513.612366	-1561.223999	584.833984	415.101715	-1402.502075	626.286499	404.996399	-1429.061401	608.128296	299.397186	-1438.590332	556.003296	315.295502	-1403.620972	524.629700	104.514778	-1427.781006	548.995117	121.693665	-1528.527100
133	0.665000	723.592163	1000.285583	-1439.810913	736.988586	993.531738	-1700.591431	561.530090	1069.947266	-1542.490845	561.972900	1066.853516	-1621.232666	675.256165	781.889282	-1396.081177	718.877136	782.642883	-1424.390015	717.224670	674.696411	-1440.517822	664.679993	681.090210	-1403.199097	589.710083	549.626282	-1421.703979	596.359802	513.585754	-1561.261353	584.839661	415.050232	-1402.493042	626.239075	404.949768	-1429.057983	608.162109	299.453186	-1438.621460	555.978821	315.324615	-1403.633911	524.583069	104.515114	-1427.819214	548.999023	121.656662	-1528.567627
134	0.670000	723.665283	1000.432434	-1439.793091	737.059753	993.513916	-1700.565186	561.380127	1070.058105	-1542.551758	561.954407	1066.874634	-1621.277588	675.239807	781.891785	-1396.186890	718.818726	782.627747	-1424.380371	717.262146	674.709656	-1440.506836	664.640503	681.109314	-1403.224854	589.664795	549.648010	-1421.728027	596.322205	513.605347	-1561.301636	584.780334	415.131744	-1402.449219	626.265015	405.019043	-1429.048340	608.054443	299.415100	-1438.583008	556.025818	315.257782	-1403.620239	524.565552	104.519005	-1427.767700	549.071350	121.717842	-1528.581909
135	0.675000	723.673645	1000.342529	-1439.870117	736.981750	993.506531	-1700.569214	561.553711	1069.922607	-1542.527222	562.019775	1066.855713	-1621.271851	675.249756	781.938721	-1396.156494	718.890198	782.637207	-1424.398926	717.254333	674.688110	-1440.505615	664.663940	681.110962	-1403.237427	589.698975	549.657043	-1421.734985	596.285034	513.626526	-1561.302612	584.790039	415.137634	-1402.543579	626.223755	404.994324	-1429.052002	608.112549	299.500427	-1438.612061	556.021057	315.295776	-1403.659058	524.226379	105.114189	-1428.064697	549.029907	121.670311	-1528.537964
136	0.680000	723.756409	1000.376526	-1439.895874	737.090698	993.539429	-1700.615723	561.524780	1069.940430	-1542.569580	561.965454	1066.891479	-1621.280273	675.323853	781.924622	-1396.161499	718.810547	782.591980	-1424.448730	717.238953	674.711426	-1440.537354	664.654480	681.121704	-1403.239380	589.660278	549.660950	-1421.697754	596.288635	513.626160	-1561.318237	584.841125	415.091125	-1402.549805	626.217346	405.029114	-1429.046875	608.111084	299.468170	-1438.591675	555.966736	315.377655	-1403.655884	524.620361	104.518883	-1427.851318	548.995239	121.693481	-1528.527100
137	0.685000	723.781860	1000.361389	-1439.938599	737.057007	993.518433	-1700.609863	561.421265	1070.025879	-1542.663940	562.102478	1066.843018	-1621.347412	675.310120	781.941589	-1396.196655	718.816345	782.646790	-1424.426147	717.262634	674.744629	-1440.512573	664.722900	681.161499	-1403.254272	589.679199	549.681213	-1421.747803	596.284607	513.625000	-1561.341919	584.786560	415.114532	-1402.531372	626.213989	405.002838	-1429.051392	608.108582	299.469543	-1438.578003	555.979736	315.313324	-1403.656738	524.671204	104.615906	-1427.811035	549.071472	121.717712	-1528.581909
138	0.690000	723.852173	1000.422058	-1439.985840	737.054749	993.500427	-1700.617310	561.555847	1069.979858	-1542.610596	562.037109	1066.861938	-1621.353149	675.290710	781.910217	-1396.227905	718.927185	782.668274	-1424.426514	717.240356	674.745483	-1440.537476	664.673340	681.188232	-1403.266235	589.674683	549.735596	-1421.780396	596.288208	513.624634	-1561.357544	584.718262	415.126068	-1402.557007	626.238342	405.109100	-1429.092041	608.141541	299.555908	-1438.624634	555.973633	315.346039	-1403.637817	524.668152	104.502220	-1427.811401	549.036682	121.741074	-1528.571045
139	0.695000	723.797058	1000.399170	-1439.974976	737.065247	993.545288	-1700.664551	561.413696	1070.010132	-1542.663574	562.043396	1066.851440	-1621.431763	675.277039	781.927185	-1396.262939	718.821655	782.619751	-1424.496704	717.406738	675.078125	-1440.558105	664.681030	681.182983	-1403.299438	589.637756	549.683838	-1421.778076	596.214294	513.668396	-1561.320190	584.796387	415.164032	-1402.601929	626.293762	405.143890	-1429.095093	608.118347	299.582367	-1438.619873	555.995789	315.384125	-1403.665161	524.599976	104.570404	-1427.845215	549.030029	121.670166	-1528.537964
140	0.700000	723.871582	1000.578430	-1439.971924	737.082520	993.518738	-1700.680908	561.504028	1070.046753	-1542.660034	562.054443	1066.868286	-1621.434448	675.307434	781.927124	-1396.267212	718.890686	782.674744	-1424.444214	717.278931	674.811340	-1440.565552	664.650574	681.190674	-1403.320801	589.649170	549.692505	-1421.799072	596.250610	513.689392	-1561.424438	584.781799	415.181549	-1402.567993	626.278442	405.151428	-1429.080811	608.104797	299.601501	-1438.583862	555.972961	315.417267	-1403.661255	524.652344	104.572945	-1427.805786	549.040771	121.703773	-1528.611572
141	0.705000	723.896240	1000.583557	-1439.970947	737.091614	993.517395	-1700.689087	561.535217	1070.037964	-1542.696899	562.090210	1066.853516	-1621.470825	675.278564	781.911316	-1396.299316	718.876831	782.665588	-1424.504883	717.426147	675.113403	-1440.612793	664.702026	681.228821	-1403.313477	589.667053	549.772766	-1421.788208	596.213867	513.666931	-1561.359497	584.745361	415.189911	-1402.581421	626.160828	405.099548	-1429.088135	608.134216	299.607117	-1438.584229	555.926086	315.449188	-1403.630859	524.199829	105.093788	-1428.130981	549.071594	121.717567	-1528.581909
142	0.710000	723.843567	1000.571716	-1439.998657	737.050781	993.510254	-1700.724976	561.581726	1069.964233	-1542.726196	562.054382	1066.868286	-1621.434448	675.288513	781.958313	-1396.268799	718.845703	782.687744	-1424.511963	717.374207	675.122681	-1440.649902	664.668640	681.206421	-1403.317139	589.648315	549.724731	-1421.800415	596.254578	513.690552	-1561.400757	584.669434	415.194580	-1402.525146	626.200195	405.167358	-1429.093018	608.103638	299.630219	-1438.653564	555.880188	315.451111	-1403.681274	524.656189	104.600189	-1427.835327	549.030090	121.670052	-1528.537964
143	0.715000	723.927856	1000.823975	-1440.103638	737.095459	993.504517	-1700.739014	561.529907	1070.031128	-1542.775635	562.060669	1066.857666	-1621.513062	675.303711	781.991028	-1396.271973	718.826477	782.658875	-1424.506714	717.301392	675.127747	-1440.632324	664.652649	681.247620	-1403.354858	589.330627	549.441650	-1421.894043	596.250610	513.689392	-1561.424561	584.737366	415.202209	-1402.581787	626.189331	405.146667	-1429.063477	608.117126	299.662018	-1438.623901	555.973389	315.460846	-1403.721680	524.661682	104.625198	-1427.786987	548.992249	121.697823	-1528.527100
144	0.720000	723.898376	1000.836304	-1440.128052	737.124634	993.511780	-1700.769165	561.434021	1070.084106	-1542.866333	562.238281	1066.821899	-1621.540771	675.209778	781.911194	-1396.327759	718.868896	782.692688	-1424.504639	717.384583	675.132446	-1440.627930	664.690247	681.260925	-1403.362671	589.652954	549.775024	-1421.842285	596.209045	513.662781	-1561.461914	584.655457	415.214203	-1402.593506	626.126404	405.118011	-1429.081543	608.084106	299.691315	-1438.654053	555.947388	315.493652	-1403.706177	524.674072	104.593719	-1427.821411	549.071655	121.717461	-1528.581909
145	0.725000	723.897949	1000.861633	-1440.145508	737.142822	993.536194	-1700.817749	561.164856	1070.176147	-1542.972900	562.118591	1066.876709	-1621.554810	675.251221	781.945251	-1396.369507	718.864258	782.708740	-1424.541260	717.425049	675.201904	-1440.661743	664.647339	681.260010	-1403.361572	589.596802	549.812866	-1421.870117	596.216553	513.708679	-1561.480469	584.654358	415.202087	-1402.545654	626.187378	405.190369	-1429.127319	608.096252	299.735199	-1438.634033	555.991333	315.491608	-1403.692871	524.654602	104.597122	-1427.804810	549.107361	121.754570	-1528.536621
146	0.730000	723.909851	1000.880249	-1440.146729	737.069397	993.526794	-1700.831299	561.405884	1070.126343	-1542.952026	562.102722	1066.832275	-1621.628052	675.193848	781.976257	-1396.403809	718.838623	782.722900	-1424.594360	717.401489	675.179626	-1440.705688	664.689392	681.278320	-1403.372314	589.621887	549.828247	-1421.867554	596.182983	513.729492	-1561.497070	584.670776	415.206848	-1402.572876	626.174927	405.229858	-1429.087524	608.134338	299.784851	-1438.656494	555.919006	315.542999	-1403.754395	524.659851	104.607704	-1427.824097	549.033691	121.745369	-1528.571045
147	0.735000	723.935242	1000.910156	-1440.241577	736.921631	993.294495	-1700.934814	561.459900	1070.068604	-1542.981812	562.057129	1066.837402	-1621.636108	675.293091	782.041870	-1396.381470	718.804688	782.745789	-1424.577515	717.397156	675.243530	-1440.737915	664.636719	681.302979	-1403.392090	589.582397	549.833984	-1421.893066	596.215698	513.705688	-1561.559204	584.666199	415.225861	-1402.669922	626.139648	405.200470	-1429.125854	608.085144	299.733429	-1438.677979	555.864685	315.513367	-1403.733154	524.647522	104.561516	-1427.800903	549.036926	121.740753	-1528.571045
148	0.740000	723.932739	1000.937134	-1440.245239	737.020874	993.533997	-1700.882080	561.393005	1070.103760	-1543.030273	562.104004	1066.839600	-1621.675293	675.193909	781.976257	-1396.403809	718.809387	782.765747	-1424.612061	717.372192	675.241577	-1440.730103	664.648010	681.313171	-1403.403564	589.649414	549.875183	-1421.881470	596.219238	513.660217	-1561.548218	584.670349	415.258118	-1402.644043	626.241333	405.312561	-1429.148193	608.003296	299.724976	-1438.662354	555.934692	315.558807	-1403.803101	524.677307	104.590927	-1427.787964	549.107422	121.754471	-1528.536621
149	0.745000	723.910278	1000.951050	-1440.208740	736.967712	993.560852	-1700.935303	561.395264	1070.112793	-1543.109375	562.131104	1066.855469	-1621.712036	675.136108	781.944702	-1396.467773	718.769714	782.733887	-1424.617798	717.376465	675.246582	-1440.734619	664.637939	681.313171	-1403.462158	589.590942	549.829163	-1421.934692	596.178528	513.726868	-1561.560059	584.615173	415.251740	-1402.649414	626.180359	405.240204	-1429.102295	608.097961	299.744720	-1438.667847	555.899353	315.528870	-1403.763550	523.867859	104.890823	-1428.158569	549.114014	121.825462	-1528.569702
150	0.750000	723.934875	1000.997314	-1440.280762	736.912354	993.558105	-1700.948364	561.291870	1070.150024	-1543.199585	562.063354	1066.826782	-1621.714722	675.116638	781.913330	-1396.499023	718.796265	782.775452	-1424.679688	717.315308	675.278320	-1440.759644	664.640747	681.329712	-1403.444702	589.623169	549.880005	-1421.922607	596.181702	513.724976	-1561.615112	584.655212	415.265564	-1402.664673	626.217102	405.234100	-1429.190918	608.142029	299.753052	-1438.693359	555.922546	315.583038	-1403.780396	524.255432	105.200798	-1428.114136	548.995605	121.693008	-1528.527100
151	0.755000	723.832886	1001.008789	-1440.322876	737.019287	993.601318	-1700.973511	561.322937	1070.189453	-1543.240723	562.036133	1066.878540	-1621.759888	675.136108	781.944702	-1396.467773	718.746155	782.750183	-1424.643188	717.314453	675.230713	-1440.801758	664.648560	681.317200	-1403.470703	589.631226	549.877991	-1421.928955	596.215332	513.749329	-1561.625122	584.655212	415.265594	-1402.664673	626.157654	405.281097	-1429.137207	608.055847	299.784027	-1438.683716	555.894409	315.543304	-1403.809204	523.840027	104.884453	-1428.189819	549.116394	121.760323	-1528.625854
152	0.760000	723.824951	1000.984314	-1440.352905	736.915405	993.556824	-1701.003906	561.330444	1070.205322	-1543.241211	561.977051	1066.886841	-1621.844238	675.151306	781.977417	-1396.470947	718.773315	782.825195	-1424.673828	717.342651	675.286621	-1440.851929	664.619141	681.331238	-1403.474731	589.573303	549.895630	-1421.950195	596.140503	513.744995	-1561.639771	584.576233	415.220978	-1402.654175	626.320740	405.302521	-1429.149292	608.093445	299.737061	-1438.721191	555.929382	315.571564	-1403.811157	523.807068	104.766609	-1428.137573	549.036987	121.740616	-1528.571045
153	0.765000	723.821472	1000.992554	-1440.429443	736.865601	993.538086	-1701.040894	561.203552	1070.218872	-1543.290771	561.891907	1066.919434	-1621.847534	675.110229	781.962769	-1396.574341	718.721191	782.751953	-1424.706665	717.313782	675.262695	-1440.867065	664.595398	681.328491	-1403.504517	589.653625	549.904053	-1421.949219	596.218445	513.747498	-1561.680054	584.649170	415.243744	-1402.704956	626.198914	405.282990	-1429.173218	608.042969	299.762085	-1438.683105	555.919922	315.544525	-1403.802979	524.175903	105.198456	-1428.127563	549.072693	121.777740	-1528.525757
154	0.770000	723.824280	1001.024231	-1440.462769	736.791992	993.558533	-1701.065918	561.076538	1070.280762	-1543.344604	561.871033	1066.892944	-1621.889404	675.148621	781.962952	-1396.541504	718.712341	782.809998	-1424.734497	717.272095	675.294678	-1440.903931	664.648010	681.355591	-1403.502319	589.683044	549.844849	-1421.972168	596.177673	513.723877	-1561.638794	584.648254	415.260834	-1402.684937	626.193848	405.253510	-1429.176880	608.155457	299.786560	-1438.693481	555.909119	315.534058	-1403.806396	524.613342	104.563820	-1427.810303	549.037048	121.740570	-1528.571045
155	0.775000	723.720825	1001.034912	-1440.502319	736.782898	993.485596	-1701.108154	561.175537	1070.212891	-1543.372314	561.843872	1066.944702	-1621.934570	675.081360	781.947021	-1396.606323	718.755066	782.814453	-1424.769775	717.246704	675.244873	-1440.901245	664.626587	681.338745	-1403.506836	589.686279	549.842468	-1421.986694	596.225952	513.703186	-1561.645386	584.729370	415.271393	-1402.735474	626.231628	405.238495	-1429.218750	608.140625	299.755768	-1438.781738	555.954346	315.577881	-1403.778564	524.219971	105.159775	-1428.134399	549.071838	121.717171	-1528.581909
156	0.780000	723.703186	1001.038208	-1440.494995	736.759644	993.508606	-1701.131470	561.131348	1070.247314	-1543.417847	561.877319	1066.882324	-1621.968018	675.042969	781.946838	-1396.639038	718.705566	782.826599	-1424.778564	717.226257	675.308716	-1440.914673	664.533630	681.335327	-1403.565674	589.684387	549.866028	-1422.018555	596.259094	513.680908	-1561.668213	584.687195	415.262390	-1402.687622	626.212097	405.218048	-1429.197021	608.059875	299.715240	-1438.767822	555.893250	315.541077	-1403.806519	524.439636	104.333328	-1427.791870	549.071838	121.717140	-1528.581909
157	0.785000	723.668762	1001.056030	-1440.577759	736.718933	993.536499	-1701.163452	561.028015	1070.284546	-1543.508057	561.892273	1066.841064	-1622.046265	675.052429	781.931213	-1396.638306	718.698059	782.786621	-1424.801880	717.333923	675.315674	-1440.955200	664.594910	681.363586	-1403.572388	589.693604	549.837952	-1422.038574	596.255188	513.724854	-1561.718506	584.626282	415.234406	-1402.732910	626.193420	405.236969	-1429.251099	608.054871	299.748993	-1438.730835	555.910645	315.533661	-1403.837891	524.181946	105.225937	-1428.074707	549.072815	121.777618	-1528.525757
158	0.790000	723.619812	1001.034302	-1440.629395	736.687744	993.320679	-1701.277710	560.991638	1070.238281	-1543.545654	561.655518	1066.885254	-1622.102783	675.509705	782.209412	-1396.574707	718.652588	782.819885	-1424.850708	717.260803	675.242981	-1440.985352	664.579346	681.355896	-1403.600586	589.671326	549.862549	-1422.022827	596.336182	513.680420	-1561.787231	584.698181	415.274200	-1402.763794	626.170532	405.227356	-1429.318481	608.078247	299.750122	-1438.754883	555.917175	315.545990	-1403.840088	523.847168	104.855759	-1428.134888	549.072815	121.777580	-1528.525757
159	0.795000	723.576721	1001.072693	-1440.676758	736.602112	993.491882	-1701.260620	560.893677	1070.234009	-1543.552856	561.612549	1066.824951	-1622.139160	674.945251	781.930908	-1396.699585	718.644409	782.829956	-1424.877441	717.241821	675.279053	-1441.046143	664.624329	681.354797	-1403.625488	589.679199	549.860962	-1422.040649	596.295471	513.701904	-1561.772583	584.654053	415.257446	-1402.767212	626.250366	405.271454	-1429.309204	608.136597	299.774017	-1438.835205	555.850281	315.576447	-1403.890259	524.633118	104.578972	-1427.847046	549.071960	121.717033	-1528.581909
160	0.800000	723.580994	1001.064819	-1440.726440	736.603455	993.332886	-1701.418945	560.956055	1070.216431	-1543.626587	561.462097	1066.876465	-1622.148315	674.952515	781.963440	-1396.739746	718.584290	782.782898	-1424.873047	717.150269	675.272156	-1441.024414	664.576172	681.384094	-1403.671753	589.622070	549.812439	-1422.101440	596.295044	513.700378	-1561.811890	584.648010	415.235626	-1402.807495	626.210327	405.303223	-1429.369751	607.925293	299.692657	-1438.791992	555.896240	315.523376	-1403.877319	524.629211	104.613182	-1427.885132	549.107666	121.754143	-1528.536621
161	0.805000	723.472534	1001.033447	-1440.749023	736.560791	993.335327	-1701.456665	560.829163	1070.229980	-1543.676147	561.342712	1066.818237	-1622.187744	674.894714	781.931885	-1396.803711	718.526367	782.824585	-1424.983887	717.267700	675.315125	-1441.090942	664.522339	681.346191	-1403.675659	589.651367	549.804077	-1422.121826	596.256958	513.673401	-1561.864990	584.590454	415.227783	-1402.814087	626.200684	405.264862	-1429.347656	608.029236	299.777405	-1438.865356	555.857239	315.545654	-1403.906616	524.669067	104.624626	-1427.819702	549.037231	121.740341	-1528.571045
162	0.810000	723.449158	1001.089600	-1440.804077	736.486938	993.274475	-1701.523071	560.860352	1070.221191	-1543.713013	561.340271	1066.838379	-1622.266602	674.833191	781.964294	-1396.872437	718.468689	782.797058	-1424.984497	717.140869	675.277832	-1441.077026	664.536255	681.385376	-1403.726929	589.670105	549.818237	-1422.114502	596.253418	513.673767	-1561.849365	584.631470	415.253754	-1402.877197	626.153931	405.230377	-1429.391968	608.010010	299.680450	-1438.850952	555.885681	315.555298	-1403.930542	524.659180	104.609146	-1427.824707	549.072021	121.716942	-1528.581909
163	0.815000	723.373413	1001.064941	-1440.929565	736.446777	993.283569	-1701.525513	560.681763	1070.253418	-1543.807617	561.313354	1066.776978	-1622.337158	674.817993	781.931519	-1396.869385	718.441895	782.778992	-1425.074463	717.067871	675.271606	-1441.141357	664.415833	681.387756	-1403.786255	589.619019	549.874817	-1422.136108	596.186157	513.715332	-1561.882568	584.604431	415.212128	-1402.895874	626.083679	405.197906	-1429.374756	608.042603	299.736938	-1438.860352	555.876038	315.545258	-1403.918579	524.671692	104.602516	-1427.863403	549.076904	121.750122	-1528.598389
164	0.820000	723.323608	1001.041077	-1440.936035	736.441833	993.306030	-1701.587891	560.756958	1070.258423	-1543.803223	561.303528	1066.767456	-1622.381592	674.721741	781.899841	-1396.966187	718.426880	782.845215	-1425.024780	717.106140	675.374573	-1441.215088	664.408325	681.391785	-1403.780151	589.598083	549.817932	-1422.160034	596.211426	513.690735	-1561.952759	584.554504	415.237274	-1402.942017	626.111572	405.200806	-1429.416992	608.054565	299.788849	-1438.947632	555.846497	315.536987	-1403.954224	524.254639	105.165649	-1428.121826	549.116638	121.759941	-1528.625854
165	0.825000	723.217468	1001.071167	-1441.015381	736.349915	993.281128	-1701.655640	560.617249	1070.249390	-1543.930908	561.177856	1066.787476	-1622.424438	675.241211	782.222290	-1396.829956	718.372253	782.791077	-1425.103516	717.108887	675.308594	-1441.211060	664.282593	681.387939	-1403.862061	589.517517	549.787476	-1422.200439	596.222107	513.734802	-1562.026245	584.586914	415.242737	-1402.981934	626.086304	405.203491	-1429.442993	607.990295	299.736816	-1438.924561	555.786682	315.557648	-1403.958862	524.586182	104.589088	-1427.835205	549.041260	121.703041	-1528.611572
166	0.830000	723.172546	1001.019653	-1441.059204	736.338745	993.316711	-1701.670532	560.438599	1070.329834	-1544.029785	561.060791	1066.776733	-1622.466919	675.202087	782.288818	-1396.869751	718.370789	782.823242	-1425.137085	717.031799	675.334534	-1441.279297	664.308044	681.440674	-1403.902466	589.575989	549.837708	-1422.199463	596.221191	513.731812	-1562.104980	584.489319	415.221344	-1402.973267	626.103333	405.246094	-1429.479614	607.976990	299.758789	-1438.968628	555.757141	315.515137	-1403.987793	524.235046	105.164368	-1428.144165	549.037292	121.740189	-1528.571045
167	0.835000	723.107849	1001.077515	-1441.159424	736.232361	993.283447	-1701.711182	560.506226	1070.318970	-1544.024902	561.039917	1066.750244	-1622.508667	675.210449	782.229492	-1396.936768	718.356262	782.864197	-1425.201172	717.050476	675.449951	-1441.222534	665.023132	681.521301	-1403.307373	589.517639	549.847961	-1422.281250	596.213684	513.731018	-1562.113037	584.470947	415.246246	-1403.042725	626.023682	405.192688	-1429.487793	607.927612	299.722687	-1438.941528	555.772705	315.547791	-1404.029663	524.246277	105.128525	-1428.159912	549.037354	121.740166	-1528.571045
168	0.840000	722.996704	1001.051636	-1441.205444	736.263000	993.326721	-1701.772095	560.327698	1070.351196	-1544.119507	560.931519	1066.776611	-1622.632690	675.121765	782.243530	-1396.919312	718.290405	782.847656	-1425.265625	716.876892	675.344299	-1441.359009	664.187927	681.433472	-1403.991943	589.569824	549.867798	-1422.274780	596.213257	513.729553	-1562.152344	584.394287	415.218811	-1403.077759	626.011841	405.193878	-1429.528320	607.962036	299.773193	-1438.975098	555.743225	315.570282	-1404.001343	524.630371	104.570801	-1427.865479	549.034119	121.744751	-1528.571045
169	0.845000	722.901184	1001.075989	-1441.220337	736.222168	993.303711	-1701.814453	560.366516	1070.310059	-1544.152588	560.911804	1066.790405	-1622.630371	675.045166	782.233826	-1396.941040	718.148499	782.801636	-1425.276855	716.846497	675.371521	-1441.447510	664.112671	681.472778	-1404.025635	589.459106	549.902710	-1422.335327	596.175232	513.747681	-1562.232056	584.405457	415.179199	-1403.083008	626.037170	405.278748	-1429.554199	607.851501	299.798920	-1438.972900	555.740356	315.532776	-1404.098511	524.168274	105.218704	-1428.154175	549.036438	121.679634	-1528.627197
170	0.850000	722.842163	1001.058472	-1441.285278	736.162415	993.379517	-1701.841064	560.307251	1070.360962	-1544.201416	560.926697	1066.749146	-1622.708618	675.035950	782.244995	-1396.973633	718.135986	782.844788	-1425.313232	716.798828	675.420776	-1441.531860	664.071777	681.443542	-1404.090210	589.364868	550.053162	-1422.430664	596.167725	513.746887	-1562.240112	584.297852	415.192505	-1403.121216	625.991455	405.222961	-1429.583862	607.919250	299.775909	-1439.005371	555.716003	315.532410	-1404.089478	524.234436	105.224754	-1428.174438	549.085999	121.745949	-1528.655518
171	0.855000	722.752380	1001.073853	-1441.411621	736.116699	993.349854	-1701.903809	560.180237	1070.422852	-1544.255127	560.670288	1066.807129	-1622.762695	674.999634	782.477539	-1397.060791	718.120789	782.849121	-1425.369141	716.725586	675.361023	-1441.583862	664.015930	681.457825	-1404.177734	589.484680	549.863159	-1422.371338	596.137634	513.767273	-1562.272339	584.337646	415.206848	-1403.155396	625.968323	405.209747	-1429.629272	607.886230	299.776947	-1439.054199	555.684448	315.494843	-1404.132568	524.158203	105.172989	-1428.195801	549.001709	121.702927	-1528.616333
172	0.860000	722.645935	1001.040405	-1441.430054	736.097839	993.363708	-1701.963379	560.353577	1070.335693	-1544.234985	560.577698	1066.877808	-1622.813599	674.977417	782.441711	-1397.039673	718.053650	782.783447	-1425.497192	716.719482	675.391235	-1441.653198	664.015381	681.455688	-1404.204102	589.470947	549.829224	-1422.400391	596.099548	513.740295	-1562.325439	584.298706	415.187134	-1403.173462	625.869995	405.123871	-1429.602295	607.836731	299.787415	-1439.035278	555.665771	315.490662	-1404.132935	524.651672	104.638298	-1427.869751	549.001709	121.702904	-1528.616333
173	0.865000	722.589539	1001.044983	-1441.563965	736.030640	993.352051	-1702.031250	560.257751	1070.388672	-1544.325684	560.577698	1066.877808	-1622.813599	674.913147	782.250916	-1397.103271	717.999451	782.806213	-1425.500732	716.637695	675.358704	-1441.704834	663.888794	681.489624	-1404.234741	589.447083	549.801697	-1422.437744	596.133179	513.719543	-1562.308838	584.281433	415.205383	-1403.227295	625.888184	405.148224	-1429.591064	607.831482	299.761871	-1439.052368	555.664917	315.509613	-1404.151855	524.180176	105.102211	-1428.162720	548.965332	121.678505	-1528.556763
174	0.870000	722.490540	1001.049988	-1441.589844	735.981384	993.324768	-1702.061401	560.408386	1070.302246	-1544.308350	560.477966	1066.873535	-1622.937256	674.908020	782.461365	-1397.183472	717.956116	782.806152	-1425.510498	716.571960	675.393494	-1441.745483	663.890747	681.492798	-1404.315552	589.373962	549.866821	-1422.508789	596.087646	513.691772	-1562.369995	584.273804	415.214508	-1403.247681	625.935547	405.218536	-1429.676392	607.875977	299.755157	-1439.123169	555.588928	315.480377	-1404.195435	524.529419	104.584946	-1427.885376	548.929688	121.641235	-1528.602173
175	0.875000	722.407349	1001.020447	-1441.660767	735.914917	993.364441	-1702.100708	560.198608	1070.391479	-1544.370239	560.532288	1066.837646	-1622.928955	674.822693	782.424255	-1397.186401	717.963440	782.827026	-1425.511719	716.525757	675.426208	-1441.795288	663.866760	681.513184	-1404.364258	589.447510	549.787964	-1422.494751	596.090759	513.689880	-1562.425049	584.190247	415.170044	-1403.270874	625.842346	405.175934	-1429.671265	607.780701	299.747009	-1439.118652	555.623047	315.510773	-1404.267578	524.571655	104.550415	-1427.876587	549.006775	121.726013	-1528.600708
176	0.880000	722.269897	1000.983154	-1441.737427	735.852722	993.349548	-1702.117676	560.147034	1070.361816	-1544.411011	560.358521	1066.882935	-1623.058594	674.750427	782.434204	-1397.242920	717.825684	782.805237	-1425.602417	716.480713	675.457947	-1441.839233	663.750183	681.492737	-1404.439697	589.461853	549.811523	-1422.512329	596.083679	513.690613	-1562.393799	584.225708	415.207214	-1403.301636	625.822510	405.188965	-1429.712036	607.834717	299.788666	-1439.187134	555.637939	315.490356	-1404.235718	524.171082	105.124741	-1428.160400	549.010803	121.698700	-1528.673462
177	0.885000	722.199036	1001.020142	-1441.829834	735.830627	993.387268	-1702.169800	560.004944	1070.440186	-1544.468140	560.299377	1066.891357	-1623.142822	674.786377	782.497925	-1397.241699	717.717712	782.775024	-1425.681396	716.451904	675.366638	-1441.884521	663.741455	681.488525	-1404.432861	589.448975	549.847229	-1422.578003	596.086792	513.688782	-1562.448730	584.157532	415.167053	-1403.336304	625.877563	405.230011	-1429.749512	607.732544	299.720276	-1439.190796	555.595886	315.523895	-1404.313965	524.129517	105.120300	-1428.180542	548.972839	121.726578	-1528.662598
178	0.890000	722.162842	1001.011230	-1441.881958	735.783081	993.379883	-1702.244263	560.119141	1070.307617	-1544.488281	560.250061	1066.909302	-1623.182617	674.651123	782.427246	-1397.295044	717.648499	782.766602	-1425.729248	716.406982	675.366760	-1441.900391	663.689392	681.480835	-1404.543823	589.370117	549.817078	-1422.606567	596.045654	513.708740	-1562.473389	584.122803	415.197662	-1403.343018	625.836609	405.199585	-1429.774170	607.815735	299.748810	-1439.185181	555.593750	315.453339	-1404.317871	524.189026	105.171074	-1428.199951	548.975525	121.744354	-1528.589844
179	0.895000	722.060547	1001.051941	-1441.920776	735.735535	993.353027	-1702.324829	560.015808	1070.344727	-1544.578491	560.094788	1066.933594	-1623.267456	674.658325	782.549744	-1397.338867	717.673096	782.776428	-1425.796753	716.414856	675.454712	-1441.935547	663.678528	681.508118	-1404.539551	589.370361	549.846680	-1422.653076	596.048706	513.706909	-1562.528442	584.100891	415.165009	-1403.408691	625.787964	405.171692	-1429.797974	607.769409	299.783234	-1439.239746	555.545166	315.513153	-1404.350098	524.160706	105.108925	-1428.175293	549.010864	121.698616	-1528.673462
180	0.900000	722.022461	1000.897095	-1442.087891	735.643616	993.315308	-1702.361084	559.925476	1070.356323	-1544.586182	559.943176	1066.945068	-1623.320679	674.520691	782.459534	-1397.387207	717.594360	782.729919	-1425.840698	716.366089	675.402832	-1442.049927	663.618713	681.543152	-1404.614258	589.346313	549.820984	-1422.682861	595.999146	513.632874	-1562.586792	584.038147	415.136169	-1403.457764	625.834778	405.173553	-1429.813110	607.771484	299.755432	-1439.232422	555.561340	315.442322	-1404.406250	524.597412	104.541672	-1427.910889	548.929810	121.641068	-1528.602173
181	0.905000	721.921448	1000.894775	-1442.107422	735.627563	993.353943	-1702.444336	559.807007	1070.410034	-1544.679565	559.872986	1066.936523	-1623.402222	674.560486	782.508545	-1397.414795	717.511475	782.731567	-1425.924805	716.329224	675.472229	-1442.061768	663.582520	681.510498	-1404.656982	589.242859	549.974976	-1422.787964	596.040344	513.658020	-1562.588623	583.984680	415.119781	-1403.448730	625.798706	405.156128	-1429.864868	607.738892	299.768372	-1439.231934	555.560791	315.507385	-1404.393555	524.152954	105.149460	-1428.165527	548.929871	121.641045	-1528.602173
182	0.910000	721.833069	1000.884033	-1442.197998	735.563721	993.324707	-1702.499268	559.695496	1070.358887	-1544.721558	559.699341	1066.914185	-1623.449951	674.497742	782.526672	-1397.414185	717.428223	782.764771	-1425.973999	716.306274	675.521851	-1442.087280	663.565002	681.524780	-1404.712891	589.228455	549.776245	-1422.743164	595.961975	513.653992	-1562.587646	584.115112	415.170654	-1403.523560	625.752319	405.148499	-1429.870728	607.791382	299.752472	-1439.297729	555.474792	315.420807	-1404.431152	524.530029	104.482849	-1427.887573	548.895325	121.664017	-1528.591309
183	0.915000	721.752869	1000.881470	-1442.205444	735.544983	993.364380	-1702.532349	559.726624	1070.350098	-1544.758423	559.484802	1066.992065	-1623.511841	674.357544	782.637939	-1397.454346	717.393372	782.772827	-1426.026855	716.285522	675.495117	-1442.159424	663.447144	681.525269	-1404.766357	589.255066	549.719116	-1422.777100	596.035950	513.655334	-1562.651733	583.995789	415.085114	-1403.539185	625.750732	405.112640	-1429.929199	607.715576	299.739868	-1439.324463	555.498962	315.442261	-1404.463989	524.160278	105.097969	-1428.207764	548.929871	121.640968	-1528.602173
184	0.920000	721.623230	1000.839905	-1442.253052	735.500793	993.339417	-1702.593750	559.667480	1070.352905	-1544.802979	559.329529	1067.016357	-1623.596680	674.326965	782.685120	-1397.517456	717.320496	782.749634	-1426.083374	716.176941	675.528015	-1442.236816	663.409973	681.527588	-1404.796875	589.260742	549.763733	-1422.810547	595.961121	513.651001	-1562.666504	583.980103	415.130493	-1403.551147	625.718506	405.118256	-1429.908569	607.731873	299.782959	-1439.367798	555.469604	315.434357	-1404.449951	524.083008	105.128479	-1428.242432	548.895386	121.663940	-1528.591309
185	0.925000	721.606384	1000.861572	-1442.311401	735.397705	993.337280	-1702.644897	559.667480	1070.352905	-1544.802979	559.407349	1066.908691	-1623.666260	674.241150	782.671631	-1397.541382	717.271362	782.759888	-1426.149292	716.225708	675.493225	-1442.214600	663.346313	681.599976	-1404.889893	589.150391	549.951111	-1422.909912	595.957153	513.649841	-1562.690186	583.979675	415.111969	-1403.642334	625.735718	405.151550	-1429.944214	607.663635	299.703552	-1439.312378	555.457764	315.463440	-1404.500366	524.092957	105.107635	-1428.215942	548.895386	121.663918	-1528.591309
186	0.930000	721.501404	1000.819397	-1442.387085	735.339111	993.339539	-1702.688477	559.458618	1070.418091	-1544.904053	559.236084	1066.933838	-1623.717041	674.239990	782.683044	-1397.534058	717.217468	782.720703	-1426.158447	716.122620	675.514954	-1442.266235	663.385132	681.574707	-1404.861206	589.169189	549.783936	-1422.846802	595.869995	513.595459	-1562.788696	583.871277	415.063934	-1403.625366	625.666565	405.124481	-1429.960938	607.714355	299.738739	-1439.375488	555.461548	315.422150	-1404.522461	524.519714	104.561371	-1427.928345	548.981323	121.754692	-1528.679199
187	0.935000	721.436096	1000.872437	-1442.466553	735.302490	993.329956	-1702.725708	559.497437	1070.376953	-1544.937134	559.073425	1066.928467	-1623.767456	674.180054	782.690735	-1397.607788	717.097534	782.729187	-1426.228760	716.020264	675.418213	-1442.344604	663.337952	681.589478	-1404.906250	589.161316	549.923706	-1422.989746	595.791626	513.591492	-1562.787720	583.846436	415.065796	-1403.670166	625.690674	405.107391	-1430.042358	607.672668	299.730103	-1439.361328	555.447205	315.419861	-1404.504761	524.539185	104.585251	-1427.896973	548.940125	121.706810	-1528.635254
188	0.940000	721.396545	1000.853088	-1442.482056	735.226868	993.314087	-1702.781494	559.445923	1070.347290	-1544.978027	559.032837	1066.915771	-1623.806885	674.102112	782.749634	-1397.671875	717.044556	782.768127	-1426.259277	716.095032	675.542480	-1442.384766	663.260010	681.567810	-1404.988159	589.011658	549.922913	-1423.035645	595.866028	513.594299	-1562.812378	583.851074	415.100128	-1403.746826	625.613953	405.085938	-1430.025024	607.715454	299.764038	-1439.436768	555.432678	315.763458	-1404.651733	524.100464	105.130661	-1428.233032	548.893127	121.636856	-1528.606934
189	0.945000	721.381165	1000.843811	-1442.554688	735.219971	993.346741	-1702.793335	559.401794	1070.381836	-1545.023560	558.981140	1066.886230	-1623.843628	674.078308	782.765991	-1397.697388	716.976563	782.730042	-1426.375854	716.010071	675.528198	-1442.445679	663.223206	681.577515	-1405.011230	589.002991	549.913391	-1423.021240	595.861633	513.591675	-1562.875488	583.774231	415.056427	-1403.754150	625.669006	405.154266	-1430.090454	607.661621	299.817139	-1439.451782	555.377808	315.432037	-1404.541626	524.091309	105.132751	-1428.253784	548.899658	121.707924	-1528.640015
190	0.950000	721.262207	1000.859558	-1442.635864	735.145874	993.332397	-1702.851807	559.244629	1070.428467	-1545.079590	559.030579	1066.822876	-1623.911133	673.929626	782.748291	-1397.705322	716.879333	782.690735	-1426.394775	715.986023	675.506531	-1442.425659	663.154053	681.589478	-1405.077393	589.005249	549.910767	-1423.116821	595.746155	513.608826	-1562.875488	583.780701	415.083496	-1403.796021	625.582703	405.094879	-1430.106445	607.609680	299.727264	-1439.464844	555.357239	315.408081	-1404.585327	524.530701	104.566460	-1427.921143	548.893127	121.636795	-1528.606934
191	0.955000	721.242126	1000.880981	-1442.681396	735.113525	993.336365	-1702.883911	559.327454	1070.401001	-1545.071411	558.935669	1066.846069	-1623.958862	673.919250	782.773132	-1397.733032	716.764160	782.654724	-1426.503052	715.940613	675.540955	-1442.509155	663.052124	681.581055	-1405.127686	589.008728	549.944946	-1423.140503	595.742188	513.607666	-1562.899170	583.635254	414.987000	-1403.806274	625.564575	405.097778	-1430.145630	607.655823	299.775726	-1439.487671	555.344482	315.419037	-1404.621338	524.059387	105.129417	-1428.230469	548.937866	121.679718	-1528.650879
192	0.960000	721.167236	1000.875000	-1442.765015	735.063171	993.378723	-1702.931641	559.200806	1070.366455	-1545.116577	558.838379	1066.821655	-1624.003662	673.874817	782.794617	-1397.821167	716.708252	782.724243	-1426.531860	715.911743	675.532898	-1442.524048	663.094788	681.602112	-1405.134766	589.001221	549.927307	-1423.154541	595.662903	513.555542	-1562.950317	583.637939	415.018921	-1403.867432	625.470947	405.061432	-1430.174805	607.614868	299.794861	-1439.500244	555.297363	315.414856	-1404.664917	524.535034	104.560493	-1427.929321	548.893188	121.636711	-1528.606934
193	0.965000	721.104248	1000.931580	-1442.827148	734.957581	993.396851	-1702.943726	559.007202	1070.415161	-1545.214355	558.741089	1066.797241	-1624.048340	673.792053	782.797241	-1397.841919	716.632446	782.731628	-1426.586792	715.816956	675.556580	-1442.601685	663.096741	681.618835	-1405.192505	588.564514	549.685364	-1423.257813	595.576660	513.549316	-1562.996826	583.623718	415.029510	-1403.922607	625.501953	405.086975	-1430.190430	607.544800	299.758636	-1439.506836	555.319519	315.405334	-1404.677246	524.110474	105.089508	-1428.229614	548.929443	121.651466	-1528.634277
194	0.970000	721.049438	1000.914368	-1442.862549	734.892639	993.417847	-1703.022339	559.038330	1070.406372	-1545.251221	558.765808	1066.765625	-1624.082153	673.794250	782.834778	-1397.917480	716.557434	782.643799	-1426.617188	715.810120	675.521179	-1442.605713	662.949158	681.558655	-1405.225830	588.886292	549.915100	-1423.236816	595.497864	513.543823	-1563.035156	583.536621	414.982086	-1404.002563	625.402893	405.040344	-1430.204956	607.534546	299.769318	-1439.491333	555.284546	315.391235	-1404.721558	524.082703	105.145988	-1428.241943	548.857666	121.599342	-1528.652222
195	0.975000	720.945984	1000.881470	-1442.926270	734.822937	993.383606	-1703.098022	559.046021	1070.374023	-1545.247559	558.568420	1066.882935	-1624.133789	673.693604	782.804016	-1397.919067	716.486938	782.686707	-1426.674194	715.750122	675.556702	-1442.706421	662.866577	681.597351	-1405.312744	588.756409	549.954712	-1423.260986	595.535034	513.522705	-1563.034180	583.454407	414.945862	-1404.006958	625.417297	405.105042	-1430.256714	607.537170	299.797607	-1439.589600	555.308411	315.389191	-1404.711670	524.077332	105.122261	-1428.211670	548.897095	121.599678	-1528.647461
196	0.980000	720.913574	1000.918274	-1442.971436	734.701843	993.410950	-1703.098511	558.971619	1070.393311	-1545.295288	558.642456	1066.833252	-1624.127808	673.562805	782.775513	-1398.022461	716.430847	782.710449	-1426.744873	715.484070	675.015198	-1442.677124	662.898438	681.618164	-1405.316895	588.739624	549.937012	-1423.305298	595.423096	513.584595	-1563.076416	583.367004	414.923676	-1404.029541	625.403198	405.058746	-1430.287109	607.537720	299.774872	-1439.582153	555.263000	315.410156	-1404.760010	524.098022	105.100143	-1428.301636	548.857727	121.599236	-1528.652222
197	0.985000	720.822693	1000.934875	-1443.051025	734.607971	993.444153	-1703.169800	558.927673	1070.379517	-1545.336670	558.580933	1066.794067	-1624.209106	673.543335	782.811584	-1398.082764	716.342651	782.612183	-1426.830322	715.661438	675.507568	-1442.768433	662.328613	681.137695	-1405.764771	588.662231	549.969666	-1423.351440	595.295227	513.506592	-1563.133789	583.292480	414.988495	-1404.083130	625.378479	405.058746	-1430.300781	607.552673	299.783203	-1439.576416	555.296875	315.777222	-1404.838501	524.077209	105.081390	-1428.270996	548.814697	121.594231	-1528.624878
198	0.990000	720.769226	1000.941406	-1443.107056	734.506470	993.429626	-1703.239868	558.702942	1070.437012	-1545.397461	558.412109	1066.799194	-1624.180908	673.480347	782.847717	-1398.152588	716.340088	782.677124	-1426.834595	715.572998	675.535767	-1442.782837	662.745300	681.635071	-1405.429932	588.657043	549.914917	-1423.405151	595.254089	513.526550	-1563.158325	583.264893	414.932159	-1404.121338	625.362549	405.082397	-1430.301392	607.514954	299.812469	-1439.643066	555.248352	315.770050	-1404.836182	524.562134	104.493584	-1427.950439	548.857849	121.599144	-1528.652222
199	0.995000	720.705811	1001.155762	-1443.217041	734.411926	993.447021	-1703.348999	558.734192	1070.380005	-1545.430176	558.418335	1066.788696	-1624.259521	673.427612	782.841858	-1398.161743	716.162109	782.627930	-1426.976074	715.574402	675.606079	-1442.892456	662.266785	681.175537	-1405.807129	588.590637	549.947815	-1423.426636	595.254089	513.526550	-1563.158325	583.194824	414.972076	-1404.159790	625.247681	404.999573	-1430.347778	607.456543	299.806458	-1439.602051	555.245972	315.766815	-1404.848633	524.125854	105.072105	-1428.256348	548.861633	121.562195	-1528.692749
200	1.000000	720.599731	1001.169373	-1443.276001	734.242981	993.428345	-1703.418945	558.651428	1070.407349	-1545.438354	558.348083	1066.780273	-1624.340942	673.354492	782.837402	-1398.265747	716.140747	782.660583	-1426.967163	715.530640	675.605286	-1442.902344	662.253296	681.381226	-1405.913086	588.492126	549.946716	-1423.508789	595.216858	513.502563	-1563.132813	583.165161	414.936249	-1404.129517	625.252319	405.021851	-1430.376099	607.396545	299.826569	-1439.637695	555.253845	315.745575	-1404.825928	524.470642	104.550308	-1427.957397	548.868042	121.664978	-1528.685303
201	1.005000	720.466553	1000.939331	-1443.296631	734.149231	993.395752	-1703.487061	558.631104	1070.369019	-1545.515991	558.244507	1066.834106	-1624.389038	673.155151	782.804077	-1398.389648	715.974426	782.615967	-1427.073486	715.536194	675.641663	-1442.904297	662.166016	681.357971	-1406.015991	588.512695	549.961182	-1423.484741	595.129700	513.448181	-1563.231323	583.143433	414.939606	-1404.188965	625.194641	405.027161	-1430.414795	607.460022	299.814026	-1439.693726	555.222351	315.423737	-1404.804321	524.071106	105.096909	-1428.223389	548.823425	121.621971	-1528.641357
202	1.010000	720.525085	1001.258240	-1443.401367	734.010986	993.463257	-1703.571167	558.579468	1070.387573	-1545.561035	558.248291	1066.776001	-1624.464600	673.127869	782.815186	-1398.398071	715.915039	782.601257	-1427.132202	715.440063	675.631470	-1442.981934	662.018677	681.394775	-1406.107910	588.428040	549.935913	-1423.498413	595.096558	513.515625	-1563.235229	583.078613	414.916473	-1404.221436	625.185669	405.060272	-1430.429810	607.353210	299.759918	-1439.687622	555.229370	315.758057	-1404.852295	523.983276	105.111473	-1428.286133	548.864502	121.670052	-1528.685303
203	1.015000	720.312805	1000.984924	-1443.405396	733.820801	993.321289	-1703.681641	558.393616	1070.403931	-1545.655029	558.115112	1066.833984	-1624.554810	673.099792	782.826904	-1398.419312	715.811951	782.572266	-1427.207275	715.392700	675.643311	-1443.020752	662.049072	681.354980	-1406.067383	588.379883	549.937805	-1423.551880	595.013794	513.463867	-1563.270752	583.000305	414.925781	-1404.299927	625.131958	405.016357	-1430.459717	607.360901	299.805817	-1439.661377	555.168030	315.418152	-1404.875854	524.509705	104.566948	-1427.974609	548.893616	121.636131	-1528.606934
204	1.020000	720.218689	1001.302734	-1443.499756	733.691162	993.356567	-1703.804321	558.559082	1070.349121	-1545.638672	558.120056	1066.816284	-1624.586182	673.009460	782.803650	-1398.483765	715.750488	782.643433	-1427.219971	715.383606	675.654419	-1443.053711	661.967163	681.407654	-1406.122314	588.107788	549.684814	-1423.608398	594.976563	513.484985	-1563.271729	582.905273	414.890533	-1404.345093	625.078552	405.022491	-1430.477905	607.382629	299.800446	-1439.715454	555.211487	315.744812	-1404.930298	524.454590	104.577370	-1428.001343	548.893799	121.542595	-1528.703613
205	1.025000	720.094543	1001.280884	-1443.570068	733.583740	993.392700	-1703.880005	558.417175	1070.379272	-1545.691406	557.883423	1066.860474	-1624.642578	672.929321	782.798706	-1398.591797	715.692444	782.581543	-1427.214722	715.336243	675.634644	-1443.064453	661.802979	681.357361	-1406.149414	588.280151	550.012634	-1423.575562	595.009827	513.462708	-1563.294434	582.914307	414.899841	-1404.322876	625.085449	405.031952	-1430.492188	607.314392	299.829865	-1439.682983	555.167297	315.418457	-1404.854370	523.960388	105.039528	-1428.257446	548.827454	121.584709	-1528.682007
206	1.030000	720.070984	1001.303711	-1443.600830	733.384705	993.335876	-1703.923462	558.306396	1070.400635	-1545.781006	557.617188	1066.908813	-1624.740967	672.943359	782.888245	-1398.595459	715.634827	782.657654	-1427.331543	715.251282	675.651917	-1443.153442	661.759460	681.376343	-1406.234619	588.242493	550.051880	-1423.669434	594.852661	513.408142	-1563.305298	582.852722	414.898560	-1404.348633	625.061584	405.067444	-1430.493042	607.341064	299.828125	-1439.695068	555.142517	315.737091	-1404.973389	524.002869	105.058838	-1428.252563	548.827515	121.584633	-1528.682007
207	1.035000	719.969604	1001.341248	-1443.626221	733.371216	993.341431	-1704.014160	557.947449	1070.504028	-1545.895020	557.762695	1066.829712	-1624.807861	672.817383	782.802917	-1398.647949	715.527466	782.622986	-1427.365479	715.288574	675.665100	-1443.142456	661.737061	681.363525	-1406.302246	588.233643	549.984009	-1423.656006	594.773865	513.402649	-1563.343750	582.812988	414.914337	-1404.361084	625.031006	405.063354	-1430.526367	607.354919	299.878540	-1439.699951	555.206177	315.790222	-1404.968262	524.045349	105.098564	-1428.224609	548.786316	121.536728	-1528.638062
208	1.040000	719.933167	1001.368469	-1443.690430	733.208252	993.343079	-1704.109131	558.046204	1070.436157	-1545.922852	557.580322	1066.838135	-1624.855957	672.789001	782.873108	-1398.684570	715.451233	782.652588	-1427.375854	715.198425	675.662170	-1443.196289	661.713989	681.413330	-1406.328003	588.182312	549.966553	-1423.664673	594.691650	513.442688	-1563.392944	582.869202	414.859100	-1404.434814	624.957458	405.004791	-1430.513672	607.316040	299.877563	-1439.728149	555.085388	315.780853	-1404.986328	524.042480	105.118149	-1428.243408	548.827637	121.584526	-1528.682007
209	1.045000	719.812378	1001.383911	-1443.706787	733.135742	993.355042	-1704.191650	557.816345	1070.486938	-1546.062256	557.433716	1066.831665	-1624.940430	672.725220	782.846069	-1398.823364	715.475220	782.654480	-1427.420166	715.225708	675.700317	-1443.213013	661.668884	681.589966	-1406.369629	588.188660	549.904907	-1423.706055	594.613281	513.438721	-1563.391968	582.767029	414.879150	-1404.404907	624.950623	405.082306	-1430.572021	607.278564	299.836365	-1439.732422	555.098389	315.804413	-1404.977051	523.914001	105.068520	-1428.235962	548.821411	121.594498	-1528.656982
210	1.050000	719.816406	1001.431946	-1443.775024	733.032410	993.366028	-1704.257202	557.757202	1070.489746	-1546.106812	557.448547	1066.790527	-1625.018555	672.718933	782.884888	-1398.787598	715.365112	782.703308	-1427.496582	715.208740	675.769958	-1443.236572	661.577087	681.419189	-1406.374268	588.043213	550.160889	-1423.846191	594.579590	513.459473	-1563.408691	582.746582	414.884125	-1404.411621	624.918945	405.072784	-1430.571167	607.286011	299.852509	-1439.775391	555.096008	315.786469	-1404.987793	524.063354	105.070953	-1428.229004	548.755188	121.635323	-1528.660278
211	1.055000	719.663635	1001.417725	-1443.805664	732.952454	993.336548	-1704.317993	557.563721	1070.538452	-1546.204468	557.333923	1066.827515	-1625.063965	672.687744	782.917358	-1398.860596	715.290833	782.614319	-1427.521362	715.154053	675.709167	-1443.271118	661.504578	681.402893	-1406.520020	587.976929	550.135681	-1423.795776	594.530579	513.432129	-1563.454102	582.741577	414.889191	-1404.413086	624.943054	405.028015	-1430.569214	607.214294	299.895172	-1439.794556	555.083496	315.791534	-1405.008911	524.024231	105.088737	-1428.250610	548.796204	121.612961	-1528.703247
212	1.060000	719.631653	1001.456970	-1443.833740	732.815125	993.363953	-1704.396729	557.633667	1070.488525	-1546.274536	557.195984	1066.790405	-1625.148071	672.538940	782.883057	-1398.880249	715.283142	782.658752	-1427.553955	715.151306	675.806824	-1443.303223	661.467957	681.406372	-1406.497314	587.980652	550.150940	-1423.893188	594.496826	513.407776	-1563.444214	582.650085	414.816193	-1404.466064	624.896606	405.047607	-1430.603027	607.223694	299.848846	-1439.779419	555.098083	315.788422	-1405.038086	524.453369	104.525291	-1427.915283	548.822754	121.561096	-1528.697632
213	1.065000	719.481506	1001.439270	-1443.851929	732.785156	993.367126	-1704.461914	557.365173	1070.532227	-1546.376587	557.215759	1066.731445	-1625.257690	672.467407	782.868408	-1398.979492	715.175110	782.628540	-1427.632935	715.105408	675.753540	-1443.343994	661.460083	681.431458	-1406.555542	588.009705	550.065979	-1423.893433	594.534058	513.386597	-1563.443237	582.661011	414.823547	-1404.478638	624.896545	405.071869	-1430.664307	607.256165	299.902863	-1439.847656	555.071167	315.818146	-1405.034058	524.020874	105.051704	-1428.233765	548.755554	121.542686	-1528.732056
214	1.070000	719.450745	1001.570679	-1443.824585	732.725464	993.383728	-1704.537354	557.239197	1070.569946	-1546.469360	557.183777	1066.688110	-1625.296753	672.417175	782.809265	-1399.013794	715.117615	782.599915	-1427.727905	715.058044	675.765381	-1443.382813	661.291199	681.379456	-1406.549072	587.993347	550.098083	-1423.904297	594.414124	513.356018	-1563.479736	582.638428	414.797302	-1404.510742	624.772278	405.064026	-1430.667480	607.170044	299.789795	-1439.854370	555.053711	315.788086	-1405.032349	524.058350	105.091377	-1428.260742	548.823975	121.621193	-1528.641357
215	1.075000	719.384155	1001.604187	-1443.853394	732.629883	993.397034	-1704.564331	557.195313	1070.556274	-1546.510620	557.001404	1066.696533	-1625.344727	672.340942	782.819031	-1399.010986	715.092896	782.628906	-1427.711426	715.033325	675.765076	-1443.441528	661.328125	681.429810	-1406.584473	587.915649	550.102478	-1424.020996	594.451294	513.380005	-1563.505371	582.624268	414.811646	-1404.529297	624.811462	405.068512	-1430.681763	607.221191	299.839905	-1439.875000	555.040161	315.840363	-1405.077148	524.469238	104.539253	-1427.914185	548.750183	121.531715	-1528.642822
216	1.080000	719.304077	1001.589783	-1443.895752	732.502686	993.377136	-1704.614136	557.076355	1070.537476	-1546.556274	556.929993	1066.647705	-1625.470337	672.286926	782.803833	-1399.101807	715.058655	782.606140	-1427.736450	714.973267	675.732483	-1443.404541	661.276794	681.623230	-1406.669556	587.925659	550.096069	-1423.973145	594.476624	513.310364	-1563.548828	582.570618	414.804291	-1404.536865	624.898682	405.055969	-1430.683716	607.149841	299.845245	-1439.833862	555.009338	315.767944	-1405.049072	524.050903	105.102028	-1428.277832	548.791260	121.579788	-1528.686768
217	1.085000	719.136719	1001.577698	-1443.922119	732.535339	993.395081	-1704.679565	556.950439	1070.575317	-1546.649048	556.864685	1066.666748	-1625.475952	672.403137	782.886414	-1399.118896	714.963928	782.565063	-1427.842163	714.907837	675.766418	-1443.509277	661.258850	681.606995	-1406.721313	587.900452	550.077209	-1424.000366	594.401794	513.306030	-1563.563599	582.515503	414.789886	-1404.563110	624.778320	405.023163	-1430.739380	607.106689	299.805817	-1439.833496	555.078674	315.797913	-1405.092041	523.986389	105.038124	-1428.256104	548.827942	121.584015	-1528.682007
218	1.090000	719.111450	1001.597839	-1443.940430	732.473816	993.404846	-1704.724854	557.017334	1070.492065	-1546.596558	556.871033	1066.543335	-1625.579834	672.172363	782.790833	-1399.213135	714.914795	782.611633	-1427.856812	714.918030	675.807800	-1443.515503	661.246094	681.631836	-1406.719116	587.897827	550.107971	-1424.054321	594.323425	513.302002	-1563.562622	582.511292	414.781189	-1404.564331	624.822205	405.049957	-1430.781860	607.213745	299.889740	-1439.877075	555.041809	315.782593	-1405.103271	523.960632	105.039734	-1428.257446	548.793640	121.606766	-1528.671143
219	1.095000	719.099854	1001.650879	-1443.994141	732.402954	993.424805	-1704.789795	556.787476	1070.591064	-1546.740234	556.718506	1066.434570	-1625.611084	672.129761	782.795349	-1399.297852	714.793213	782.615417	-1427.852539	714.937317	675.789673	-1443.525269	661.178223	681.738281	-1406.775757	587.817627	550.013855	-1424.081421	594.323425	513.302002	-1563.562622	582.528564	414.753418	-1404.615479	624.782227	405.057526	-1430.781250	607.082825	299.842407	-1439.850708	555.034546	315.740051	-1405.084595	524.412659	104.483467	-1427.979736	548.713135	121.546623	-1528.736816
220	1.100000	718.944336	1001.584900	-1444.056030	732.421875	993.426453	-1704.848267	556.795837	1070.582886	-1546.779785	556.455994	1066.503174	-1625.586548	672.232178	782.806213	-1399.240479	714.753540	782.605347	-1427.935791	714.872070	675.773376	-1443.562744	661.092163	681.700928	-1406.785034	587.797363	550.031982	-1424.060303	594.289795	513.322815	-1563.579346	582.506348	414.766205	-1404.570190	624.799866	405.024750	-1430.813721	607.154480	299.841461	-1439.928589	555.028503	315.736572	-1405.079956	524.505737	104.481018	-1427.957520	548.753235	121.607765	-1528.675903
221	1.105000	718.918884	1001.622742	-1444.096558	732.346924	993.439209	-1704.897949	556.601807	1070.607422	-1546.834106	556.479492	1066.431274	-1625.664429	672.264160	782.855896	-1399.282959	714.706726	782.567627	-1427.970825	714.857483	675.862915	-1443.591309	661.055054	681.735779	-1406.790771	587.829041	550.092224	-1424.096802	594.281860	513.275391	-1563.600098	582.506348	414.719421	-1404.668091	624.713745	405.042694	-1430.845825	607.153748	299.842072	-1439.952515	554.993469	315.794800	-1405.127808	523.895325	105.048622	-1428.252563	548.644409	121.510574	-1528.706909
222	1.110000	718.849365	1001.608704	-1444.106079	732.315430	993.422485	-1704.918579	556.542542	1070.658203	-1546.882813	556.441223	1066.466187	-1625.706787	672.199463	782.854431	-1399.277100	714.703003	782.599487	-1427.974854	714.832275	675.825317	-1443.641846	661.026367	681.765076	-1406.813965	587.510620	549.819763	-1424.164795	594.322510	513.253906	-1563.614868	582.471375	414.720795	-1404.647095	624.747925	405.034119	-1430.832764	607.137390	299.836578	-1439.969116	554.956055	315.791077	-1405.116089	524.431213	104.520538	-1427.924316	548.718811	121.547302	-1528.793945
223	1.115000	718.714783	1001.579651	-1444.166748	732.309448	993.466797	-1704.944580	556.669250	1070.596436	-1546.829224	556.278625	1066.460693	-1625.757202	671.909668	782.794495	-1399.509399	714.690247	782.623352	-1428.035889	714.774292	675.881714	-1443.683594	660.980103	681.744690	-1406.818359	587.813843	549.860901	-1424.093994	594.240234	513.248779	-1563.637573	582.464417	414.707336	-1404.669556	624.808777	405.015930	-1430.860107	607.107056	299.862854	-1439.967163	555.002258	315.779663	-1405.149902	524.052979	105.055267	-1428.256958	548.720947	121.596100	-1528.705566
224	1.120000	718.655273	1001.559143	-1444.241089	732.212524	993.459045	-1704.974976	556.475891	1070.645142	-1546.926880	556.397034	1066.365601	-1625.787354	672.051025	782.839600	-1399.442017	714.643250	782.570618	-1428.040283	714.793884	675.826111	-1443.647705	660.913879	681.729736	-1406.922485	587.531189	549.796875	-1424.235352	594.244202	513.249939	-1563.613892	582.494202	414.699646	-1404.694336	624.722656	405.033875	-1430.892090	607.134521	299.840424	-1439.972656	554.935974	315.760345	-1405.174683	524.405884	104.430183	-1427.908569	548.753723	121.514992	-1528.747681
225	1.125000	718.536194	1001.589539	-1444.276733	732.190918	993.447021	-1705.058472	556.447327	1070.566772	-1546.960571	556.257690	1066.434204	-1625.798950	671.937927	782.790894	-1399.499512	714.518555	782.559326	-1428.076050	714.745789	675.876160	-1443.700806	660.961182	681.755127	-1406.929810	587.767212	550.027649	-1424.236694	594.314148	513.205017	-1563.675049	582.411865	414.674072	-1404.699341	624.761536	405.047577	-1430.907471	607.109192	299.852051	-1439.971191	555.025146	315.796204	-1405.206421	523.994446	105.072281	-1428.240723	548.753723	121.514938	-1528.747681
226	1.130000	718.563416	1001.580383	-1444.317871	732.136536	993.462830	-1705.097046	556.380554	1070.601807	-1547.008911	556.149353	1066.393066	-1625.840942	671.909485	782.837891	-1399.501831	714.452454	782.527771	-1428.109985	714.745789	675.876160	-1443.700806	660.931335	681.761292	-1406.939209	587.443420	549.838074	-1424.313599	594.235413	513.199524	-1563.713501	582.455078	414.713623	-1404.723145	624.661499	404.994995	-1430.908691	607.063232	299.837341	-1440.022827	555.020569	315.750977	-1405.182983	523.991821	105.062004	-1428.286255	548.681702	121.483627	-1528.717773
227	1.135000	718.464722	1001.578369	-1444.348877	732.128113	993.468018	-1705.132690	556.080994	1070.702515	-1547.078247	556.054443	1066.416138	-1625.888672	671.689636	782.758545	-1399.617676	714.462830	782.583923	-1428.083862	714.708557	675.929382	-1443.745850	660.846130	681.694031	-1406.954224	587.722595	550.054810	-1424.288696	594.198669	513.222168	-1563.675049	582.360535	414.676941	-1404.752197	624.740295	405.001099	-1430.924683	607.092712	299.806427	-1439.986694	555.014465	315.742279	-1405.179321	524.378601	104.470970	-1427.987183	548.712219	121.497757	-1528.688110
228	1.140000	718.373779	1001.585388	-1444.385010	732.063477	993.466553	-1705.149170	556.277405	1070.638916	-1547.098877	556.081482	1066.432129	-1625.925415	671.680664	782.833679	-1399.678589	714.440247	782.567444	-1428.138672	714.751587	675.930420	-1443.773315	660.827454	681.764587	-1406.983887	587.676025	550.060730	-1424.278076	594.161011	513.241821	-1563.715454	582.352295	414.680450	-1404.754761	624.659607	405.029266	-1430.971436	607.128662	299.835327	-1440.008911	555.027161	315.782654	-1405.166260	523.943665	105.082413	-1428.268311	548.715088	121.493698	-1528.688110
229	1.145000	718.288269	1001.567627	-1444.423096	732.000305	993.480103	-1705.194946	556.127319	1070.677246	-1547.111816	556.024841	1066.420410	-1625.930786	671.598877	782.805664	-1399.671387	714.388855	782.593567	-1428.111084	714.714600	675.914490	-1443.744873	660.767761	681.781433	-1407.007935	587.723328	550.102844	-1424.292236	594.231445	513.198425	-1563.737183	582.364380	414.700531	-1404.728638	624.659607	405.029266	-1430.971436	607.136963	299.871704	-1440.029297	554.992859	315.761139	-1405.217773	524.010620	105.082130	-1428.269531	548.681763	121.483482	-1528.717773
230	1.150000	718.183533	1001.549561	-1444.450439	731.932434	993.544739	-1705.217163	556.119751	1070.661377	-1547.111328	555.995239	1066.424561	-1625.972900	671.631470	782.880615	-1399.693115	714.381226	782.638000	-1428.143677	714.591614	675.890808	-1443.792114	660.781738	681.784973	-1407.073120	587.643005	550.109314	-1424.301270	594.238892	513.199158	-1563.729248	582.363647	414.678894	-1404.785645	624.648132	405.021210	-1431.010742	607.107178	299.849518	-1440.038452	554.969238	315.759766	-1405.212891	524.407349	104.558769	-1427.971069	548.719543	121.537491	-1528.736816
231	1.155000	718.169434	1001.533081	-1444.513062	731.901245	993.476501	-1705.274048	556.031982	1070.633911	-1547.193848	555.963257	1066.381226	-1626.011963	671.566650	782.832031	-1399.723877	714.264832	782.599609	-1428.179443	714.649780	675.986023	-1443.824951	660.675598	681.779907	-1407.067261	587.572571	550.068054	-1424.358032	594.242859	513.245422	-1563.732056	582.352661	414.663971	-1404.793823	624.639832	405.042236	-1431.012207	607.099609	299.853821	-1440.023193	554.930664	315.776764	-1405.190796	524.399475	104.541542	-1427.986572	548.715698	121.542992	-1528.736816
232	1.160000	718.103149	1001.567566	-1444.540771	731.835144	993.512268	-1705.308960	555.941650	1070.693604	-1547.205688	556.016113	1066.372803	-1626.129517	671.703552	782.854248	-1399.701172	714.239929	782.582947	-1428.204712	714.583923	675.935669	-1443.825073	660.753296	681.827271	-1407.085327	587.558777	550.067261	-1424.389771	594.227478	513.197266	-1563.760864	582.331787	414.652924	-1404.770142	624.639832	405.042236	-1431.012207	607.054688	299.890625	-1440.039185	554.946838	315.772491	-1405.245361	524.362793	104.426552	-1427.984009	548.798645	121.557541	-1528.791626
233	1.165000	718.025818	1001.566467	-1444.558472	731.800537	993.521973	-1705.336792	556.063049	1070.625122	-1547.230713	555.895325	1066.420410	-1626.096313	671.714600	782.888184	-1399.738525	714.234985	782.628418	-1428.203979	714.583923	675.967285	-1443.853149	660.714294	681.780457	-1407.095947	587.554688	550.067444	-1424.418213	594.231445	513.198425	-1563.737183	582.414368	414.688599	-1404.813843	624.617859	405.007874	-1431.042969	607.087463	299.915405	-1440.074219	554.987915	315.793335	-1405.234497	523.998840	105.060783	-1428.278564	548.757629	121.579903	-1528.748657
234	1.170000	717.977417	1001.546997	-1444.579346	731.749390	993.534912	-1705.339478	555.972778	1070.684814	-1547.242554	555.800415	1066.443604	-1626.144043	671.509033	782.857117	-1399.800293	714.259033	782.646362	-1428.184448	714.608643	676.002380	-1443.800415	660.634033	681.768005	-1407.152466	587.556091	550.063416	-1424.422241	594.156189	513.192566	-1563.791260	582.325378	414.660889	-1404.857300	624.617798	405.007904	-1431.042969	607.106506	299.829742	-1440.090576	554.919617	315.788635	-1405.242676	523.967346	105.102066	-1428.257080	548.747314	121.443680	-1528.714600
235	1.175000	717.852051	1001.528320	-1444.658813	731.744507	993.515381	-1705.337036	555.862061	1070.754150	-1547.336182	555.773132	1066.495361	-1626.189087	671.481140	782.903137	-1399.887573	714.186890	782.642151	-1428.247925	714.524963	675.987122	-1443.855347	660.664490	681.856079	-1407.098877	587.566101	550.074036	-1424.423096	594.197754	513.219177	-1563.753906	582.313843	414.662567	-1404.826538	624.597961	405.056519	-1430.990967	607.088196	299.838623	-1440.091064	554.899109	315.800323	-1405.223145	524.355164	104.501877	-1427.947144	548.718140	121.569832	-1528.721191
236	1.180000	717.858093	1001.537720	-1444.686768	731.639038	993.470520	-1705.442749	555.877319	1070.689575	-1547.328735	555.815186	1066.402344	-1626.222290	671.449524	782.928833	-1399.842651	714.080627	782.640564	-1428.282104	714.491821	676.008057	-1443.896484	660.559509	681.824768	-1407.175049	587.485229	550.063538	-1424.465088	594.156189	513.192566	-1563.791260	582.285767	414.637878	-1404.825317	624.639771	405.066711	-1431.073364	607.077026	299.868561	-1440.123901	554.966858	315.811707	-1405.263062	523.950439	105.124199	-1428.291016	548.715332	121.493393	-1528.688110
237	1.185000	717.788452	1001.533081	-1444.686279	731.620544	993.494690	-1705.431885	555.959961	1070.662231	-1547.320679	555.787903	1066.454102	-1626.267334	671.358215	782.894714	-1399.894897	714.100159	782.642090	-1428.267334	714.453979	676.014587	-1443.882446	660.615051	681.854004	-1407.112427	587.459656	550.044617	-1424.488159	594.114563	513.165955	-1563.828735	582.215759	414.644531	-1404.852417	624.624939	405.068481	-1431.080078	607.015686	299.857819	-1440.078491	554.957458	315.801086	-1405.265259	523.984070	105.102554	-1428.276489	548.754089	121.514435	-1528.747681
238	1.190000	717.727661	1001.536194	-1444.733032	731.542114	993.463745	-1705.468262	555.593811	1070.797852	-1547.438232	555.648621	1066.522705	-1626.278931	671.345154	782.947144	-1399.881348	714.044861	782.680664	-1428.268311	714.406433	675.960022	-1443.887207	660.547607	681.835632	-1407.177856	587.480591	550.074219	-1424.512085	594.114990	513.167480	-1563.789429	582.305847	414.674957	-1404.826904	624.626648	404.999146	-1431.089233	607.064209	299.898468	-1440.089111	554.925232	315.791412	-1405.283936	524.001038	105.060036	-1428.265503	548.715393	121.493301	-1528.688110
239	1.195000	717.630798	1001.505737	-1444.773560	731.506958	993.455322	-1705.489380	555.678833	1070.731567	-1547.504883	555.684265	1066.507935	-1626.315308	671.305420	782.888977	-1399.904053	714.052856	782.670654	-1428.241699	714.361450	675.991760	-1443.931152	660.523987	681.862915	-1407.120850	587.489319	550.087341	-1424.532837	594.148254	513.190308	-1563.838623	582.247192	414.619843	-1404.897095	624.608704	405.038116	-1431.091187	607.010071	299.878113	-1440.134155	554.901672	315.742157	-1405.223389	523.965698	105.127129	-1428.294922	548.678955	121.488632	-1528.692871
240	1.200000	717.581055	1001.488525	-1444.804688	731.483521	993.478027	-1705.512695	555.588562	1070.791260	-1547.516724	555.600403	1066.547974	-1626.365723	671.207947	782.908569	-1399.968628	713.933044	782.660583	-1428.273682	714.220520	675.944214	-1443.979126	660.474548	681.849365	-1407.179565	587.436340	550.099670	-1424.571655	594.111084	513.166321	-1563.813110	582.254150	414.624603	-1404.876831	624.597961	405.077850	-1431.085571	607.034546	299.907043	-1440.111938	554.899963	315.772675	-1405.266968	523.953674	105.061676	-1428.241943	548.677063	121.459900	-1528.733398
241	1.205000	717.521851	1001.477234	-1444.821167	731.417908	993.437500	-1705.508789	555.694641	1070.787354	-1547.549316	555.616394	1066.547119	-1626.399780	671.222900	782.993042	-1399.999268	713.922607	782.689026	-1428.308960	714.371887	676.049377	-1443.904297	660.476074	681.863403	-1407.204712	587.386780	550.070618	-1424.553711	594.028320	513.114624	-1563.848633	582.195435	414.617065	-1404.867676	624.550842	405.043518	-1431.130005	607.071350	299.922546	-1440.183472	554.895325	315.819061	-1405.299561	523.943237	105.091850	-1428.277832	548.681213	121.515755	-1528.677246
242	1.210000	717.476990	1001.485168	-1444.885986	731.413818	993.414917	-1705.600586	555.568115	1070.801025	-1547.598633	555.565796	1066.524780	-1626.483643	671.154602	782.973389	-1399.994263	713.895691	782.666748	-1428.322632	714.292419	676.036621	-1443.961304	660.427246	681.810181	-1407.214966	587.429565	550.088257	-1424.562012	594.040222	513.208252	-1563.830688	582.254944	414.674377	-1404.900024	624.599609	405.068237	-1431.139404	607.034363	299.879913	-1440.162231	554.917603	315.799713	-1405.271240	523.952454	105.069366	-1428.280029	548.682312	121.492622	-1528.750000
[truncated: 114 more columns]
