# Supplementary material for: Biomechanics of running: A special reference to the comparisons of wearing boots and running shoes
Source: PLoS One. 2022 Jun 24;17(6):e0270496. doi: 10.1371/journal.pone.0270496 (PMC9231798; doi:10.1371/journal.pone.0270496)
Supplement: S1 File — The file contains experimental markers and force data (TRC and MOT), OpenSim model (OSIM), setup (XML), and output (STO) files for 17 participants, 2 conditions (boot\shoe), and 4 trials which are stored in separate folders. (ZIP) [file pone.0270496.s001.zip › DataSet/s02/shoe/static/s02_shoe_static_position.mot]

static pose
version=1
nRows=1
nColumns=51
inDegrees=no
endheader
time	/jointset/ground_pelvis/pelvis_tilt/value	/jointset/ground_pelvis/pelvis_tilt/speed	/jointset/ground_pelvis/pelvis_list/value	/jointset/ground_pelvis/pelvis_list/speed	/jointset/ground_pelvis/pelvis_rotation/value	/jointset/ground_pelvis/pelvis_rotation/speed	/jointset/ground_pelvis/pelvis_tx/value	/jointset/ground_pelvis/pelvis_tx/speed	/jointset/ground_pelvis/pelvis_ty/value	/jointset/ground_pelvis/pelvis_ty/speed	/jointset/ground_pelvis/pelvis_tz/value	/jointset/ground_pelvis/pelvis_tz/speed	/jointset/hip_r/hip_flexion_r/value	/jointset/hip_r/hip_flexion_r/speed	/jointset/hip_r/hip_adduction_r/value	/jointset/hip_r/hip_adduction_r/speed	/jointset/hip_r/hip_rotation_r/value	/jointset/hip_r/hip_rotation_r/speed	/jointset/walker_knee_r/knee_angle_r/value	/jointset/walker_knee_r/knee_angle_r/speed	/jointset/artificial_knee_r/knee_add_r/value	/jointset/artificial_knee_r/knee_add_r/speed	/jointset/artificial_knee_r/knee_rot_r/value	/jointset/artificial_knee_r/knee_rot_r/speed	/jointset/ankle_r/ankle_angle_r/value	/jointset/ankle_r/ankle_angle_r/speed	/jointset/subtalar_r/subtalar_angle_r/value	/jointset/subtalar_r/subtalar_angle_r/speed	/jointset/hip_l/hip_flexion_l/value	/jointset/hip_l/hip_flexion_l/speed	/jointset/hip_l/hip_adduction_l/value	/jointset/hip_l/hip_adduction_l/speed	/jointset/hip_l/hip_rotation_l/value	/jointset/hip_l/hip_rotation_l/speed	/jointset/walker_knee_l/knee_angle_l/value	/jointset/walker_knee_l/knee_angle_l/speed	/jointset/artificial_knee_l/knee_add_l/value	/jointset/artificial_knee_l/knee_add_l/speed	/jointset/artificial_knee_l/knee_rot_l/value	/jointset/artificial_knee_l/knee_rot_l/speed	/jointset/ankle_l/ankle_angle_l/value	/jointset/ankle_l/ankle_angle_l/speed	/jointset/subtalar_l/subtalar_angle_l/value	/jointset/subtalar_l/subtalar_angle_l/speed	/jointset/back/lumbar_extension/value	/jointset/back/lumbar_extension/speed	/jointset/back/lumbar_bending/value	/jointset/back/lumbar_bending/speed	/jointset/back/lumbar_rotation/value	/jointset/back/lumbar_rotation/speed
      0.00000000	     -0.08768501	      0.00000000	     -0.00189788	      0.00000000	     -0.00158796	      0.00000000	      0.71982543	      0.00000000	      1.02022447	      0.00000000	     -1.57802011	      0.00000000	     -0.02215571	      0.00000000	     -0.00482264	      0.00000000	     -0.02789411	      0.00000000	      0.01071911	      0.00000000	      0.00000000	      0.00000000	      0.00000000	      0.00000000	     -0.03558188	      0.00000000	     -0.00405393	      0.00000000	      0.02492688	      0.00000000	     -0.03422993	      0.00000000	     -0.07074916	      0.00000000	      0.09727845	      0.00000000	      0.00000000	      0.00000000	      0.00000000	      0.00000000	      0.01222648	      0.00000000	     -0.04222896	      0.00000000	     -0.07930558	      0.00000000	     -0.00190715	      0.00000000	     -0.00006241	      0.00000000
