# Supplementary material for: Biomechanics of running: A special reference to the comparisons of wearing boots and running shoes
Source: PLoS One. 2022 Jun 24;17(6):e0270496. doi: 10.1371/journal.pone.0270496 (PMC9231798; doi:10.1371/journal.pone.0270496)
Supplement: S1 File — The file contains experimental markers and force data (TRC and MOT), OpenSim model (OSIM), setup (XML), and output (STO) files for 17 participants, 2 conditions (boot\shoe), and 4 trials which are stored in separate folders. (ZIP) [file pone.0270496.s001.zip › DataSet/s02/shoe/T1/exp/new.trc]

PathFileType	4	(X/Y/Z)	E:/MMMMM/s02/shoe/T1/exp/new.trc
DataRate	CameraRate	NumFrames	NumMarkers	Units	OrigDataRate	OrigDataStartFrame	OrigNumFrames
200.00	200.00	246	43	mm	200.00	1	246
Frame#	Time	RASI			LASI			RPSI			LPSI			RTH1			RTH2			RTH3			RTH4			RLFC			RTB1			RTB2			RTB3			RTB4			RLMAL			RCAL			RTOE
		X1	Y1	Z1	X2	Y2	Z2	X3	Y3	Z3	X4	Y4	Z4	X5	Y5	Z5	X6	Y6	Z6	X7	Y7	Z7	X8	Y8	Z8	X9	Y9	Z9	X10	Y10	Z10	X11	Y11	Z11	X12	Y12	Z12	X13	Y13	Z13	X14	Y14	Z14	X15	Y15	Z15	X16	Y16	Z16
1	0.000	-287.69662	993.58215	738.08453	-287.38660	1011.23267	479.50149	-445.51312	1083.56921	646.02167	-450.73560	1085.49036	566.74731	-379.58814	780.05102	770.20966	-331.22241	772.02008	749.73743	-354.98846	669.36792	727.92273	-412.53571	685.35242	752.33020	-522.94434	576.15472	736.72345	-571.22510	448.34808	754.83563	-541.98627	425.20703	730.51489	-601.00903	336.70547	712.46735	-645.72687	372.79202	742.51428	-760.55170	194.43721	707.16974	-827.37811	224.04814	653.48767	-688.87842	72.99822	614.25006
2	0.005	-270.20587	995.74438	737.11645	-271.49927	1014.82532	479.33164	-428.49737	1086.77661	646.78125	-434.15533	1088.64648	567.38019	-364.55139	782.39532	770.15967	-316.29239	774.55719	749.81317	-341.37885	670.74231	726.41083	-398.63977	688.06757	751.20093	-512.44305	582.44470	736.45551	-560.34839	454.30191	754.61560	-531.51373	429.25586	730.27502	-590.63379	341.66953	712.27667	-632.36298	377.12848	743.99139	-750.89514	200.67892	708.69128	-817.59137	233.35913	655.28748	-685.31122	75.47028	614.45447
3	0.010	-253.54831	997.97461	736.77606	-256.04889	1017.43127	478.57461	-411.58575	1089.82886	647.53607	-417.75867	1091.55896	568.05408	-350.07745	785.23779	769.76465	-302.20453	776.34857	749.11664	-328.70804	673.83063	726.23376	-385.66342	691.48859	751.17895	-500.19669	587.15375	736.10620	-550.25464	459.67795	754.99744	-520.25342	433.29016	730.23029	-580.08112	345.93985	712.83685	-622.00720	382.26187	744.22614	-741.66418	206.43013	709.90790	-806.48560	242.87766	656.69824	-681.04370	79.23807	615.72339
4	0.015	-236.75687	1000.46423	735.43591	-240.91840	1019.68750	478.57590	-395.04486	1092.21094	648.73419	-401.62573	1094.31201	569.16956	-333.42755	787.84906	769.95264	-287.03638	778.62207	747.21521	-314.76648	676.56763	725.22052	-370.48331	694.30292	752.81079	-486.99942	591.45160	735.48450	-538.01471	463.62720	755.05896	-507.66458	437.18591	730.40051	-569.10406	350.53973	713.58594	-610.97131	387.28284	744.53259	-732.32947	213.64754	711.47711	-792.78125	250.80983	658.03387	-677.12378	83.98042	616.13654
5	0.020	-219.94711	1002.36731	735.28070	-225.58295	1022.29425	477.81119	-379.77216	1095.18750	649.53802	-385.61612	1097.26514	570.42773	-315.14633	788.63867	773.71466	-271.17716	780.07343	747.70013	-302.55090	678.84228	722.53589	-355.66473	696.71057	755.00507	-473.00131	595.72913	734.89221	-525.37872	467.33942	755.04431	-495.63162	440.02878	729.77228	-557.08807	354.67197	714.19965	-601.95569	392.35730	743.78839	-722.11273	220.26759	712.03882	-782.36621	260.54358	660.10535	-672.19446	88.19052	616.36798
6	0.025	-203.53168	1003.94470	734.55273	-210.19408	1024.44788	477.54248	-363.75748	1097.75012	650.47485	-369.84112	1099.68054	571.48499	-297.74320	789.88757	774.77460	-256.18045	781.52692	746.25617	-288.82846	680.75635	720.93695	-339.85998	698.19281	757.03418	-459.09665	599.24457	734.60132	-512.10864	470.75177	755.27795	-482.59900	442.08639	729.08490	-545.64880	357.62228	713.51855	-589.34168	396.30225	744.21832	-713.16449	227.21140	713.00287	-771.92139	270.30353	661.33679	-667.27338	93.59495	616.73230
7	0.030	-186.76765	1006.39307	733.55475	-194.81438	1026.23267	476.87164	-345.64844	1099.43054	651.65082	-353.92487	1102.06201	572.51074	-281.66776	791.27081	774.02014	-240.49075	782.69263	744.94232	-273.76977	682.27502	720.13672	-324.30826	699.75690	756.83173	-442.64084	601.50189	734.13043	-496.99683	471.91098	755.34064	-468.31223	445.21082	728.65723	-533.73785	361.11057	713.25647	-573.87231	399.44275	745.79102	-702.93561	233.58775	713.85168	-760.02960	277.58856	662.34082	-662.68201	98.73664	617.53430
8	0.035	-170.43248	1007.39221	733.23663	-179.34151	1027.69800	476.76416	-327.99689	1100.93652	652.89703	-336.13355	1103.67603	573.21960	-265.36124	792.73029	772.66309	-224.20381	783.58404	743.73962	-257.54538	683.36352	719.84808	-308.19876	701.15424	756.20752	-426.04910	602.55884	734.11719	-483.18005	474.33435	755.15826	-453.84409	446.74786	727.85236	-520.95685	363.82156	712.85248	-558.16119	402.06045	747.19299	-692.88293	239.83391	714.69513	-750.37408	286.46573	665.19257	-658.00427	103.90526	617.07306
9	0.040	-154.53894	1008.67603	732.42523	-164.13342	1028.97022	476.16684	-310.74002	1102.21704	654.22418	-320.76001	1105.44434	574.54639	-248.75931	793.67657	771.33313	-207.41534	784.21466	742.62884	-240.32585	683.98712	719.78381	-291.23615	701.84436	755.66669	-408.09647	602.76794	733.87231	-468.08273	475.43665	755.32452	-439.17673	447.01276	726.84888	-508.76318	364.69583	712.95679	-541.89612	404.17148	748.61328	-683.67981	245.54436	715.58643	-740.74994	293.22876	666.27405	-652.29169	110.90907	616.12811
10	0.045	-138.26213	1009.68384	732.06024	-149.18298	1030.01660	475.86350	-295.04459	1103.67188	655.41656	-306.13089	1106.96350	575.52814	-231.71927	794.15814	769.97815	-190.22112	784.59790	741.59088	-222.28172	684.11102	719.65692	-273.52356	701.90185	755.06427	-389.93329	602.23315	733.97046	-451.85870	475.75205	755.35919	-424.29221	446.32074	725.82538	-495.32248	367.66043	712.20465	-528.22217	406.84027	748.76050	-674.31256	251.51619	716.41425	-731.58478	301.22678	668.53821	-645.80872	118.39542	615.05652
11	0.050	-122.04775	1010.38580	731.05359	-134.28587	1030.98157	476.05484	-279.06863	1104.71570	656.26788	-290.03909	1107.71655	575.94208	-214.47307	794.08453	768.60388	-172.71689	784.74725	740.60663	-203.58359	683.70050	719.18030	-255.24829	701.27698	754.10706	-370.89261	600.95422	733.49793	-435.47351	475.51721	755.11883	-409.17264	444.98712	724.96039	-481.88416	370.12634	711.57837	-515.99316	410.05713	747.85010	-664.81647	258.51691	717.37946	-721.10693	309.00098	671.10828	-638.64117	124.92614	614.50000
12	0.055	-105.84870	1010.74481	729.76062	-119.30609	1031.32788	475.34192	-262.75903	1105.45447	656.90314	-274.66418	1108.54529	576.59338	-199.43957	793.47028	765.13550	-154.99838	784.67615	739.65698	-184.40199	682.72076	718.06671	-238.11490	700.38226	749.38446	-350.58670	598.20477	733.09204	-419.26623	475.31930	755.16968	-393.80011	443.32712	724.43256	-469.51001	369.72754	711.64368	-501.71668	412.27713	747.90741	-654.03156	264.34320	717.98877	-710.83270	316.98791	672.80957	-630.31891	133.02422	613.54596
13	0.060	-90.25546	1010.64813	729.32855	-105.16440	1030.94812	475.16480	-246.80780	1105.88599	657.36029	-260.49640	1109.31213	577.37634	-181.88356	792.56122	763.85840	-137.16136	784.39813	738.72278	-164.90750	681.13708	716.02918	-219.13162	698.59845	747.19898	-330.20947	595.21747	732.97528	-402.88144	475.39111	755.04871	-378.15668	441.65604	724.42041	-455.74548	370.59244	710.47736	-487.10638	414.22199	747.99017	-642.37152	270.46225	718.67090	-698.38165	323.56607	674.72485	-621.01990	140.30571	612.90784
14	0.065	-74.15731	1010.21539	728.23944	-90.45287	1030.66309	474.36066	-231.98257	1106.26819	657.56567	-244.94533	1109.77124	577.80743	-163.91481	791.62427	763.12775	-119.30158	783.92664	737.78485	-145.09506	680.06348	715.18652	-199.56596	696.74347	746.65027	-309.70828	592.70886	732.55835	-385.36743	473.81851	754.94556	-362.12598	439.82349	724.19226	-441.86645	371.69244	709.90949	-469.90579	414.84344	749.19910	-631.26654	278.09888	719.56909	-687.50574	332.48026	676.57831	-611.90521	147.62100	612.37659
15	0.070	-58.77190	1009.84558	727.61597	-76.16167	1030.18982	473.65888	-216.13791	1105.78784	657.88867	-230.88297	1109.11951	577.90356	-145.26035	791.03497	763.33734	-101.51477	783.27508	736.82410	-125.17492	679.09119	714.67480	-179.41812	694.84894	747.60815	-288.97131	589.85767	732.14001	-367.37268	472.40161	754.94916	-345.90811	437.90518	724.06702	-427.38937	372.63824	709.66388	-455.20084	417.32361	748.59619	-618.56299	283.25690	720.21686	-674.00671	339.40048	677.92169	-601.51892	154.82960	611.63879
16	0.075	-42.76133	1009.24890	726.49304	-61.72394	1029.15601	473.47525	-201.03204	1105.64343	657.76105	-215.48860	1108.36157	577.75165	-127.24918	789.70795	762.85883	-83.89669	782.45703	735.82141	-104.53078	678.44458	715.28204	-158.86395	692.43909	748.67688	-267.49048	585.07330	731.89825	-349.18594	470.95148	755.09174	-329.26218	435.98084	723.99963	-410.80325	374.55899	710.08069	-438.50134	418.27542	748.71863	-604.94763	289.04034	720.74597	-659.66919	346.87649	679.13977	-589.60388	161.79640	611.23401
17	0.080	-26.86769	1008.35449	725.13000	-47.86750	1027.91077	472.71732	-186.05096	1104.55273	657.66327	-201.65466	1106.42236	577.45178	-109.42170	787.95520	762.72418	-66.54308	781.48590	734.75769	-85.11715	676.98566	714.73822	-139.07729	689.84021	749.30322	-246.52885	581.76007	731.78668	-330.44199	469.32962	755.27057	-311.94717	434.13010	723.94519	-395.42386	373.93219	709.63074	-422.22537	420.68030	748.10663	-590.27020	294.49274	721.34113	-644.79755	353.77710	680.91119	-577.26495	168.30028	610.88751
18	0.085	-11.55684	1007.24152	724.16278	-33.89107	1026.40198	472.23044	-171.14465	1103.81152	657.26733	-186.85040	1105.28870	577.27203	-91.93787	785.79132	762.25940	-49.23245	780.19617	733.86658	-64.46259	676.04401	715.58148	-118.45319	686.81854	750.42017	-225.32945	577.61114	732.00256	-312.92984	468.02441	754.03796	-293.72211	432.43265	723.85883	-378.78986	373.31943	710.27185	-403.76196	421.51446	748.52765	-575.11017	299.63962	721.89935	-629.37897	360.09656	682.06592	-563.77252	174.21094	610.71271
19	0.090	4.18910	1006.08142	723.62280	-20.52523	1023.94836	470.86148	-156.30659	1102.04639	656.91284	-172.47247	1103.34766	576.61786	-74.05450	783.36981	762.45862	-31.49835	778.93366	733.80872	-45.03344	674.29254	715.64319	-98.32288	685.17651	752.07410	-204.07539	573.08191	732.17310	-294.51154	466.79590	753.34534	-274.34604	430.96817	723.69543	-361.48041	373.35281	710.30157	-385.24341	422.86160	748.43622	-559.39777	305.09531	722.20703	-611.51538	366.19159	682.63013	-548.79144	180.15855	610.49365
20	0.095	18.74180	1004.06293	722.88196	-6.32676	1021.52307	469.59448	-141.99568	1100.48254	656.53625	-158.38846	1100.28772	576.21149	-56.14574	780.92841	762.46454	-14.03777	777.02826	733.30200	-25.13633	672.59772	716.70435	-78.51166	682.82129	753.35821	-183.34157	568.60309	732.36780	-275.68985	465.46829	752.54858	-254.22012	428.77985	724.96991	-344.04907	373.79983	710.62207	-365.07678	422.65585	749.16876	-543.33087	309.28192	723.03748	-594.57221	371.36951	683.70459	-533.17828	185.32884	610.93781
21	0.100	34.59980	1002.37781	721.58002	6.64483	1018.17596	468.76248	-130.02519	1098.82751	656.34265	-144.94450	1097.48535	576.44122	-38.25686	778.21460	762.67883	3.77861	775.27338	733.46198	-6.53885	669.99866	716.72253	-59.44795	679.44818	753.83991	-162.73950	564.08112	732.60846	-254.77620	463.49570	753.19354	-234.37582	425.86932	725.22821	-326.95126	374.12784	711.21869	-345.05139	422.86722	749.80408	-526.40765	313.32898	723.88818	-576.02618	376.14795	684.03565	-516.44287	189.40387	611.67291
22	0.105	49.24768	1000.29120	720.86823	20.44333	1014.94409	467.66568	-115.52158	1096.36291	655.95129	-130.63800	1094.44946	575.76318	-20.36518	775.62909	763.15320	21.32316	773.23792	733.19727	12.76339	667.70245	717.40619	-40.51341	675.90796	754.09729	-140.78401	559.85089	732.96680	-233.58319	461.48288	753.78082	-214.30287	422.95013	725.53241	-307.68426	373.07929	711.27173	-325.91904	422.98303	749.62946	-508.23889	317.90027	724.21668	-557.48065	380.24942	684.12122	-498.63239	193.38283	612.27704
23	0.110	64.11379	998.15662	719.90540	33.62181	1011.47070	466.03885	-101.14768	1093.28711	655.79053	-116.48383	1091.11145	575.71796	-2.97651	772.63611	762.89374	39.16022	771.18176	733.49262	32.29177	665.52008	718.40546	-21.02236	672.60272	754.91754	-119.41863	555.20276	733.34967	-211.97330	459.74417	755.05713	-192.98746	420.92233	726.80963	-287.74765	372.34821	712.00153	-306.75986	422.51187	749.22772	-489.24719	320.73886	724.99823	-537.89441	384.58533	684.36389	-480.09604	196.80942	613.08234
24	0.115	79.22623	995.81927	719.56531	47.63612	1008.50543	465.59924	-86.78162	1089.79749	655.51843	-102.24390	1087.33899	575.18182	14.66048	769.67755	763.18744	56.85533	768.61188	733.51965	52.09308	663.10681	720.08441	-1.64783	669.20551	755.57550	-97.67664	551.15784	733.28723	-189.83290	457.13355	756.15253	-171.08069	419.03229	728.53955	-267.59882	371.31656	712.57074	-286.66153	421.41092	749.04254	-470.09702	324.08334	725.01263	-518.19727	387.16196	684.28967	-460.25128	199.27061	614.48096
25	0.120	93.58700	992.92102	718.49994	61.67905	1004.78314	464.33804	-72.58758	1086.06238	655.35919	-88.37041	1083.32312	575.06207	32.94463	767.32440	764.13330	74.83186	766.03601	733.87006	71.70019	660.56238	719.50147	18.19444	665.65949	757.05566	-75.24644	546.94312	733.58282	-167.00850	455.94403	757.15625	-149.60045	416.06332	729.17859	-246.16800	370.71112	713.88495	-265.12244	420.40420	749.69672	-450.97928	326.77710	725.41937	-498.16318	389.62137	684.17902	-439.93253	201.04044	615.69025
26	0.125	108.30498	990.34045	718.28210	76.16949	1001.26141	463.68250	-58.20678	1082.10461	655.10034	-73.77711	1078.81384	575.00800	51.42974	764.59619	765.34802	93.21416	763.90839	735.17957	92.15038	657.47662	720.55420	38.97532	663.40002	757.88458	-53.08523	542.63617	733.82989	-144.82152	452.99207	757.61481	-127.90965	412.98810	729.75232	-224.49844	369.85220	715.22730	-243.00359	419.71017	750.50830	-430.14163	329.19760	725.42407	-476.95181	391.62647	682.95941	-419.38541	202.32222	617.71600
27	0.130	122.34356	986.94818	718.41321	91.02083	997.96558	462.25378	-44.44072	1078.06262	654.88806	-59.83355	1073.91797	574.95319	69.87776	761.41540	766.64502	111.11180	761.12750	735.69019	111.88305	655.40167	721.81934	59.23868	659.61591	759.22723	-30.05048	538.94983	734.10217	-119.53812	451.38678	760.50775	-105.66071	410.11932	730.92145	-202.41446	368.46271	716.44647	-220.60733	418.93579	751.07074	-407.52869	330.65747	725.60419	-455.18561	393.59842	682.16266	-396.93777	203.03822	619.72498
28	0.135	137.10167	983.73407	718.03955	106.58769	994.30261	462.11929	-29.65354	1073.48645	654.57501	-45.31549	1069.28870	574.92957	87.52749	757.38458	766.77899	128.80981	758.35419	736.22626	131.49629	651.69641	721.77759	79.67791	655.92505	760.64966	-6.44822	533.93597	734.79614	-96.69881	449.45645	761.48547	-82.23832	407.87839	733.06189	-180.63522	365.93573	716.58789	-198.22574	416.42950	751.31934	-386.75381	332.59280	725.64392	-433.52319	394.95135	681.11987	-374.35422	202.74918	621.84119
29	0.140	151.48003	980.26227	718.79962	118.92077	989.88623	460.40445	-15.93738	1069.04602	654.13715	-31.07851	1064.46912	574.82654	105.77509	753.96576	768.25153	147.03546	755.99835	737.51611	151.23825	649.51648	721.74915	99.88918	651.87683	761.55017	16.24016	531.11108	735.29413	-73.10670	446.49149	762.72315	-58.60368	405.17606	734.97730	-158.13637	363.55289	716.66376	-173.93224	416.17572	752.68420	-364.33273	334.26828	726.04547	-410.63370	395.18826	679.89710	-351.08771	202.45587	624.45551
30	0.145	166.33174	977.01001	717.99506	134.06457	987.33612	461.03742	-1.63161	1064.44507	653.80212	-17.04109	1059.68665	575.11017	123.12890	749.76977	768.26965	164.88977	753.76538	738.36987	172.59013	647.78980	723.40137	120.70313	648.47839	762.83197	40.56124	526.52777	736.77808	-49.26611	443.46155	763.43054	-34.66024	402.48938	736.89520	-133.76672	362.63864	718.41577	-148.94635	415.36762	754.23285	-342.09827	334.90006	726.33575	-387.84363	395.00125	678.69507	-326.97253	200.93904	626.91425
31	0.150	180.53473	973.54645	719.00128	150.17827	984.44177	461.10675	12.45038	1058.64990	653.25971	-2.72454	1054.90430	575.03058	141.73189	746.87378	770.36725	183.43497	751.87921	740.28943	193.46179	645.48578	725.27411	141.61049	645.35034	764.57861	64.36928	522.68341	738.10736	-24.99047	440.53037	764.33105	-10.17203	399.49835	737.82452	-108.70799	361.54050	720.26630	-123.85325	414.03021	755.83447	-318.59976	335.41248	726.19476	-364.17676	394.57098	676.60706	-301.55804	199.68808	630.55719
32	0.155	194.61989	969.05273	719.62494	165.37737	981.51215	461.22327	25.76066	1052.58252	652.78656	10.79920	1049.47778	575.27576	159.82146	743.88959	771.59430	200.95393	749.13995	740.76971	214.11725	643.08221	727.09485	163.11423	642.96063	767.12476	88.53398	518.69745	740.14038	-0.56693	437.61215	764.94556	14.09708	396.28714	737.99310	-83.44847	360.03662	721.94067	-99.28911	411.42831	756.34033	-294.32639	335.34604	726.42371	-340.23438	392.79813	675.33960	-276.05579	198.17053	633.28351
33	0.160	208.25572	965.13928	719.79309	179.43987	977.66406	461.44534	39.30253	1047.78149	652.14075	24.25729	1044.10046	575.53107	178.16995	741.30115	773.01044	219.25334	747.27454	742.47626	234.63655	641.47211	728.09460	183.63597	639.88971	768.32989	113.59534	514.05084	742.26611	24.82892	434.61291	765.81097	38.84574	393.24994	738.20605	-59.14498	357.19641	721.87988	-75.52868	408.23023	755.51288	-269.57980	335.02585	726.22052	-316.30026	390.52655	673.23492	-249.60008	195.87750	636.29974
34	0.165	223.57754	962.27167	720.32080	193.84110	973.25952	461.37299	52.79761	1042.60278	651.31122	37.91625	1039.21680	575.28992	195.84100	738.26428	773.38434	237.06603	745.47394	743.03864	255.57896	640.22882	728.71912	204.19380	636.92786	768.98700	138.48172	509.93597	743.93237	49.32674	432.27335	766.80127	64.24770	390.90961	739.04089	-33.81627	355.16513	721.83191	-50.69252	405.32584	754.97272	-244.47739	333.53449	725.93744	-291.81012	388.33487	672.00989	-222.39928	193.94247	638.60767
35	0.170	235.79541	956.62054	719.87848	207.43274	968.24915	461.71780	65.62801	1037.00195	650.89954	51.49365	1034.49670	574.70776	214.33864	736.19971	774.05298	255.55664	744.81433	743.93146	275.80273	638.94049	729.56384	224.74063	634.57672	769.75360	163.55232	506.07309	745.32922	75.53902	429.84061	766.98950	90.24625	388.82251	739.75885	-8.07097	353.03757	721.67810	-25.20169	402.73013	755.16559	-218.98322	332.63724	726.03180	-266.93814	385.42352	670.13501	-194.31740	191.29671	641.15515
36	0.175	249.30536	952.97052	720.09729	221.32361	963.63306	461.81256	79.88550	1030.77673	650.60895	65.16518	1029.83887	573.68158	233.56470	735.81647	775.15759	274.03348	744.26349	743.81506	296.61920	638.74219	730.90802	245.30463	634.17206	770.62518	188.81923	502.45252	746.72070	101.69000	427.63321	766.83075	116.22990	386.88974	739.93695	18.19126	351.00375	721.88263	1.07296	400.63693	756.01807	-193.33765	330.80399	725.98688	-241.76682	381.57257	668.64667	-165.56519	188.53194	643.33478
37	0.180	262.73340	948.80707	719.27930	235.29376	960.36493	459.94797	90.30441	1025.54712	650.37280	77.28664	1025.57642	572.78241	252.29350	735.41211	774.45544	292.30719	743.94397	742.88080	317.12610	639.57367	732.48706	266.05530	634.21240	771.92255	214.38358	499.16650	747.03870	127.53779	426.08685	767.44684	142.02733	384.83948	739.13940	43.84921	348.54544	721.19519	26.81180	397.79889	755.51355	-167.16264	328.55118	725.80481	-216.75024	378.13568	667.31909	-136.55014	185.92381	645.47150
38	0.185	276.03622	945.00555	718.36114	248.72672	955.50922	460.06091	102.55244	1019.61206	650.22540	90.16603	1021.17822	571.30200	271.66303	735.54321	773.90735	310.98761	744.07562	742.04755	337.37714	640.60266	732.95953	286.81982	634.48608	772.88458	239.49107	496.99530	747.67188	154.03989	424.33490	767.28735	168.37657	383.64069	738.92969	69.93182	346.49676	720.69373	53.29820	396.08389	755.94141	-139.60800	326.06219	725.08813	-191.11772	373.29599	666.46515	-107.23151	182.17029	647.68231
39	0.190	288.50638	941.24799	717.89496	263.53424	950.45160	458.60806	114.36698	1013.46661	650.02417	103.51171	1017.71899	569.71930	291.25742	735.78565	773.49310	329.91858	745.06415	741.17975	357.85446	641.52313	731.39075	308.42697	634.69501	773.26935	264.53244	495.30173	747.46387	179.40570	423.61044	767.38391	195.21852	383.55881	739.51001	96.07360	344.53500	719.28320	79.62483	394.43957	755.72418	-112.67493	323.29974	725.05463	-165.41409	367.59540	665.35718	-77.01362	178.72275	648.40057
40	0.195	300.59994	937.68195	717.72064	277.20383	946.75641	458.72848	127.07342	1008.99078	649.52997	117.40010	1015.57611	568.70209	311.71237	736.75159	774.12134	349.34882	746.65271	740.51959	379.67404	643.32922	729.83856	330.63101	636.20349	772.98871	289.47870	495.18402	746.93799	205.78038	423.09381	767.39307	221.67654	383.21188	738.98889	123.15133	343.32025	719.37042	106.52186	393.58423	756.58728	-85.09280	319.48544	724.45587	-139.26140	362.07794	665.07025	-46.28688	174.74886	650.31268
41	0.200	314.47104	935.10400	718.20178	291.14139	942.74121	458.76569	140.10753	1006.62195	648.17786	132.15999	1015.24548	567.88062	331.62445	737.87750	774.09393	368.03870	748.45642	739.71643	400.40604	644.56293	728.23608	353.19107	637.69659	772.23230	313.92242	496.67563	746.82886	231.74210	423.01276	767.36542	248.49831	383.68253	739.75024	149.80362	341.54273	718.23633	132.64865	391.89349	755.86224	-57.74665	315.13882	724.25690	-113.36058	356.77466	664.26617	-14.95817	171.79753	650.93677
42	0.205	328.62097	933.51508	718.66187	306.27600	938.91913	458.40619	154.63698	1007.29816	645.92914	147.57939	1015.58148	566.99365	351.64597	739.28198	773.80164	386.79916	750.67310	738.11328	420.46118	648.82440	727.79541	375.40149	639.72882	772.74286	338.22513	498.97073	747.06628	256.95206	422.65842	765.99603	274.45734	383.67728	738.76263	177.29860	340.80371	719.05048	158.84833	390.44101	755.50769	-29.75761	310.41293	723.56043	-86.98343	349.82773	664.09045	16.56915	168.12538	651.77148
43	0.210	343.38824	932.42285	719.56238	321.62622	936.96179	458.12524	170.10103	1009.39301	643.22906	163.09863	1016.55127	566.19269	371.42602	741.61963	773.87921	405.44577	753.74072	736.97778	441.37824	652.70917	725.17212	397.61612	642.94885	772.72522	362.63635	501.84985	746.41693	282.60983	423.21814	765.98950	301.16605	384.89236	739.48669	204.26553	339.76083	718.70898	185.33676	389.74264	755.67035	-1.56830	305.32831	723.65393	-60.79385	342.55148	663.38110	48.28925	163.91580	651.81311
44	0.215	356.75790	931.60040	721.05682	337.06555	935.66187	457.76666	184.88121	1010.11414	642.66284	179.12108	1017.70190	565.16858	391.01907	744.22601	773.05621	423.83652	757.48608	735.74908	462.26971	656.33453	723.04651	419.24713	646.91785	772.12610	385.40585	505.97504	747.08862	308.13098	424.08093	765.42188	327.17014	385.95981	738.65289	232.29302	339.96835	720.32599	211.53125	389.05750	755.28424	26.42918	300.09387	722.85284	-33.93314	334.79709	663.07324	79.74757	160.47182	651.38788
45	0.220	370.88065	931.41046	722.65704	352.00201	934.76642	457.48364	199.37068	1011.22388	641.28839	194.68521	1017.86633	564.01794	410.39502	747.61475	772.44971	441.98297	760.72955	733.64417	482.25787	661.10382	721.95764	441.67151	650.04211	771.19434	408.25128	510.08792	747.85492	334.03302	425.97711	766.25159	353.70865	387.98395	739.49731	259.53805	339.31390	720.03143	238.16794	388.90790	755.74457	55.14389	294.53378	723.05255	-7.42182	326.75186	662.39752	113.61613	155.13417	651.67297
46	0.225	384.96191	932.19788	724.06165	367.51590	934.52875	456.93189	214.92476	1012.49188	639.79340	210.22577	1018.67700	562.69061	429.03769	751.88355	771.69348	459.88562	764.96521	732.16956	502.03986	666.11475	720.92364	462.06473	654.50299	771.23169	431.67242	514.38013	747.56342	358.57111	427.81030	765.56165	379.58252	389.97299	738.83075	286.60617	338.75006	719.99872	263.41968	387.26086	754.11633	83.28941	287.71588	722.03339	20.19817	318.24466	661.90881	146.08833	151.55292	650.95026
47	0.230	400.11148	933.96423	725.11700	383.39416	934.12451	456.85275	229.94601	1013.85407	638.93768	226.34346	1019.24658	561.28339	447.76199	755.66266	770.80005	477.61633	768.79883	730.76239	521.54132	671.36249	719.51929	482.34051	658.68536	770.83911	455.30395	518.76788	746.95142	383.10736	429.68243	765.17432	405.30313	392.50134	739.10523	313.22726	337.70615	718.79626	289.58164	386.73236	754.46796	111.88116	282.71841	722.50629	47.70953	309.16617	661.37579	180.12585	146.66176	649.85681
48	0.235	414.96371	935.24078	725.49768	399.27322	934.20471	457.19876	244.69077	1014.23926	638.08624	242.14313	1019.64240	560.14746	466.05814	760.24237	770.35236	494.90832	773.30780	729.69995	540.68768	676.26977	717.97217	502.93225	664.12317	769.77661	476.49402	522.82837	746.95892	407.46310	431.57211	764.43597	430.30392	394.68487	737.76917	340.35855	337.26834	718.76434	315.23312	385.80261	753.94879	140.25940	276.13019	721.96814	75.38760	300.05780	660.73407	213.70871	142.76651	651.08929
49	0.240	429.75351	937.36755	725.43823	415.82077	934.67786	457.35287	260.15689	1014.92163	637.41266	257.59305	1020.40051	559.38568	483.72006	764.72766	770.03918	511.70776	778.39185	729.07135	559.51141	681.79883	717.35077	521.87201	669.45734	769.36883	498.38016	527.24896	746.97266	431.92053	434.53735	764.84644	455.43036	397.54977	737.85767	367.73923	337.56134	718.80194	341.24170	385.81012	754.59540	169.69702	268.55191	720.76331	102.72278	290.89026	659.49237	248.94615	140.40363	651.23480
50	0.245	445.44525	939.57794	725.52246	431.83719	935.24695	458.11090	275.75641	1016.69611	637.26495	272.87317	1021.47119	558.78943	500.67023	769.69611	769.25757	528.15491	783.60175	728.37091	577.81171	688.22742	716.85950	541.10693	675.27075	769.21887	519.47211	531.33801	746.55078	454.64691	435.26752	762.10907	480.43481	400.33188	737.55658	394.93002	337.48023	718.20001	366.69763	385.19061	753.70386	199.28354	260.73850	719.58844	131.25508	281.06586	658.52240	284.26050	136.66171	648.20447
51	0.250	461.16299	942.20874	725.52045	448.37756	936.22583	457.57913	292.51569	1018.46057	636.58124	289.06702	1023.54376	558.27228	517.34937	774.41168	768.37579	544.87915	789.62122	727.17200	596.02582	694.65594	716.50488	559.42456	680.70074	768.84174	540.92108	536.03021	746.03326	477.59705	437.54489	761.82422	505.55835	402.65173	737.33972	421.67825	337.96057	718.16553	391.63663	384.38016	753.16986	228.34679	253.66707	718.62775	160.05811	271.22018	657.22748	318.17911	133.13579	648.83496
52	0.255	476.11447	945.37390	725.08295	465.37497	937.85230	457.36212	308.74530	1020.74707	636.12384	305.36176	1025.69287	557.80463	533.67853	778.86890	767.88989	561.45776	794.47913	726.18909	613.64618	701.15350	716.28967	577.49097	686.39954	768.45508	560.65570	540.78479	745.07489	500.97000	441.37863	762.68573	529.76617	406.18692	737.41321	448.79428	338.08508	717.82031	416.42957	383.52075	752.18097	257.68536	246.05838	717.48285	190.45206	261.02356	655.76544	353.29001	129.65440	648.61725
53	0.260	491.72623	948.66486	724.79297	481.78964	939.69525	457.56323	324.71527	1023.78552	635.79413	321.83221	1028.07886	557.36292	549.93158	783.47705	767.60065	576.39301	800.03412	728.06555	631.58734	707.21002	715.91791	595.09253	691.59607	767.95599	580.69403	545.87128	744.43024	523.02484	442.82846	762.17798	553.29901	409.48590	736.78900	475.41180	338.47519	718.06457	440.73563	382.36142	751.49988	288.16708	238.13025	716.20258	220.08104	250.65376	654.17071	388.10815	126.18826	646.66583
54	0.265	507.73981	952.41174	724.51526	498.84280	941.77014	457.68353	341.40634	1026.63196	635.33423	336.60605	1030.93408	557.16138	566.37500	787.94702	767.50165	593.49377	804.86102	727.19367	649.10901	712.92773	715.64215	612.12738	696.22308	767.53418	599.09314	551.21753	744.27075	545.88519	444.86703	762.24774	576.24713	413.91907	737.16919	502.24606	338.61716	717.55432	464.95511	381.15262	750.32196	319.45306	229.56361	714.04681	249.87886	239.67665	652.89557	423.68567	123.53466	646.61310
55	0.270	523.95935	956.32422	724.37567	516.01837	944.69299	457.25455	357.78134	1030.10608	635.14124	352.18475	1034.41956	556.92865	582.61230	792.28339	767.27612	610.13763	809.29492	726.53742	666.45819	718.35388	715.46130	629.46399	701.40057	767.15759	617.13336	556.73840	743.77344	567.64685	447.36520	762.68597	599.13422	417.19086	736.89850	528.39362	339.01318	717.18097	488.88364	379.83838	749.21350	349.11957	223.22493	712.92719	280.19489	229.31982	651.86145	459.53616	121.42048	645.74878
56	0.275	539.84589	960.48065	724.14032	533.62750	947.26337	457.63660	374.74676	1033.36939	634.95331	368.20767	1037.92065	556.55804	598.94269	795.82977	767.27100	625.87720	813.90515	728.05029	683.23468	723.38239	715.82477	646.37000	705.98804	766.41089	634.67102	562.14691	743.36975	588.78210	449.84506	762.31830	621.64130	420.40842	736.95099	554.79456	339.91162	716.73535	513.00220	379.10193	748.82141	379.61291	215.48802	711.35968	310.99008	219.75240	650.63721	495.14975	119.21986	644.58118
57	0.280	555.83997	964.48682	723.88898	551.19916	950.65735	458.37707	391.25513	1036.84888	634.76270	386.44360	1041.41797	555.89539	615.11951	799.68188	767.04877	642.55127	818.97803	728.02911	700.23578	728.10925	715.69818	663.11554	710.01495	765.76679	651.87427	567.47943	742.94403	609.61237	451.52182	762.16565	643.53815	423.11658	736.18939	579.45117	340.17590	716.59009	536.85547	377.72809	747.75177	411.06836	208.45903	709.57965	342.25855	209.45721	648.51764	530.89832	117.40038	643.37842
58	0.285	572.19458	969.32196	723.61749	569.06738	953.83740	458.92554	408.23340	1040.03198	634.62372	404.38422	1044.63220	554.98761	631.17371	803.35657	767.23346	659.28864	822.68366	728.22388	717.40991	732.69940	715.46637	679.41534	713.84430	765.26404	668.80035	571.67822	742.59802	630.10687	453.22967	761.88831	665.24762	425.93439	735.79999	605.81470	340.86102	716.08020	560.90961	376.45657	747.50500	442.26990	201.75177	707.75421	373.98773	199.00153	646.73590	566.60095	116.04359	641.94952
59	0.290	589.40894	973.80414	723.77625	586.99793	957.27741	459.06656	424.52194	1043.23535	634.63751	422.31546	1048.01733	553.96484	647.12488	807.41327	767.37238	674.66974	826.56659	729.43774	734.14856	737.07031	715.64508	695.77081	717.91602	764.98273	684.84308	575.81268	742.30872	650.46551	454.62457	762.02142	687.02991	428.80792	735.72290	631.23767	341.22763	715.79706	584.15753	373.92392	745.52985	472.78369	194.59438	706.89056	406.10739	189.09918	644.86243	602.61603	115.37029	641.08734
60	0.295	605.92981	977.76593	723.41235	604.71429	960.41290	459.95373	441.14111	1046.90198	634.27734	440.46283	1051.46411	552.87054	663.00214	810.72730	767.82837	691.76318	830.92023	729.92505	750.41156	741.12738	715.84344	711.67456	721.12000	765.05353	700.94507	579.59473	742.24872	670.52734	455.83441	761.42395	708.46674	432.18311	736.66882	656.51038	340.89975	715.22101	607.91400	372.44107	745.25971	504.84152	187.34970	705.31867	438.69681	179.26502	642.88104	638.51941	114.47697	639.81750
61	0.300	622.93781	982.31775	723.41302	623.29523	963.75159	460.69385	458.42722	1050.65869	633.94074	458.52008	1054.84180	552.07281	678.90881	814.16656	768.30157	707.71161	834.55713	730.40216	766.47339	744.75885	715.93658	727.43646	724.56714	765.24976	716.27380	582.67279	741.94763	688.99500	456.28769	759.23895	729.76337	434.71137	736.83588	681.52283	342.07095	714.63922	631.38202	370.80124	744.50604	536.90778	180.54086	703.87903	471.18872	169.63033	640.72022	674.16046	114.55510	638.61908
62	0.305	640.14691	986.43866	723.23370	640.90857	966.57751	461.85941	475.62186	1054.58460	633.32636	477.00137	1058.40967	550.70361	694.74469	817.21344	768.63629	723.27734	838.16418	732.08783	782.56903	747.97022	715.51563	743.19739	727.31824	764.85181	731.17304	584.45148	741.19721	708.11237	456.34946	758.31085	750.33374	437.23566	736.66296	705.84442	341.73972	714.48468	654.91357	369.05753	744.21826	569.55658	173.92831	702.07123	504.20673	160.42918	639.38342	709.60254	114.94769	637.32123
63	0.310	656.85156	990.52325	723.09174	658.70129	969.77625	462.18985	492.95419	1058.42175	632.67493	496.45529	1061.64258	549.58118	710.36591	820.13965	769.37445	739.92108	840.67304	732.28217	798.23108	751.05286	716.42334	758.43829	730.15112	764.86310	746.01813	586.27679	740.69476	727.25171	456.23798	757.82745	770.72870	439.40726	736.06122	729.88544	341.47293	712.93433	678.38507	367.26816	744.05267	602.23492	168.44132	701.34113	537.67554	151.48535	637.97473	746.39606	116.31887	636.70477
64	0.315	673.73145	994.92017	723.25067	677.26495	972.29871	463.23508	510.12863	1062.53455	632.16797	514.10999	1065.40894	548.79633	725.99194	822.68756	769.78693	755.71491	844.73535	734.20306	813.73981	754.05335	717.29846	773.26276	732.82733	764.77844	760.79944	587.82159	739.93091	746.14191	455.87720	757.21393	790.44470	441.66452	735.55231	754.26807	342.40933	713.24115	701.35815	364.35236	742.86963	634.93665	162.19746	700.53998	571.16003	143.27678	636.96600	781.06824	117.42873	635.51794
65	0.320	690.48145	999.04199	723.49396	695.67529	975.29535	463.69168	527.94745	1066.44824	631.48114	532.28027	1068.76269	548.09686	741.26782	824.82269	770.19196	771.56323	846.41046	734.26855	829.29993	756.84393	717.49640	787.97577	735.17450	764.90845	774.06268	588.71985	738.78369	764.84088	455.55838	756.67725	809.87952	443.58902	735.12592	779.00989	343.80945	713.19006	724.71448	362.59808	743.03802	667.84595	156.97859	699.43915	604.65949	135.21552	635.45654	814.96759	118.16701	633.40155
66	0.325	706.95508	1002.75696	723.87561	714.53387	977.63544	464.10938	545.69012	1070.12964	630.82159	550.27393	1071.23718	547.49231	756.00922	826.92688	770.58368	786.66119	848.41162	736.17798	844.38263	758.93957	719.16779	802.46497	736.43835	762.66882	788.01776	589.79327	738.29944	783.23651	455.26105	755.93512	829.14935	445.49359	734.88257	802.41840	343.64838	713.05151	747.60187	360.16364	742.37433	700.57636	152.14078	698.40662	638.06482	127.97460	634.81946	849.68115	120.21194	632.96613
67	0.330	723.65631	1006.49292	724.27820	732.91540	980.18219	464.59580	563.45142	1073.65076	629.85895	568.83789	1074.43958	546.81128	770.87079	828.57813	770.50824	802.69379	851.08545	737.35516	859.62482	760.52508	719.44989	816.85193	738.07263	763.37067	801.20538	590.33417	737.51410	801.72473	454.80277	755.49341	847.98370	446.88815	734.45337	826.07086	343.62869	711.78229	770.44177	358.32901	742.09540	733.28400	147.56677	697.87701	671.44244	121.77139	634.37408	882.92395	122.16041	630.62927
68	0.335	741.39685	1009.46259	725.71686	750.72009	982.27618	465.54373	581.34711	1077.08240	629.16876	586.37274	1077.88757	546.31323	785.34741	830.25330	771.11438	818.40185	852.57855	738.79083	874.54126	761.69635	721.03162	830.47199	739.15424	762.74017	814.30762	591.16254	736.76068	820.37915	454.60230	755.60999	866.40851	448.15537	733.87524	848.78186	343.98514	711.67755	792.97467	356.21057	741.71155	765.94513	143.68387	697.08087	704.90692	115.67455	633.97022	915.46014	124.65422	629.34131
69	0.340	757.96741	1012.79096	726.04352	768.09943	984.05951	466.29556	598.97711	1080.42615	628.20148	604.49323	1080.56470	545.44183	800.14038	831.09210	771.00623	834.13104	853.76917	739.95880	889.45923	762.04962	720.95709	844.11847	739.66565	762.37390	827.82739	591.24500	735.93329	838.60138	454.09106	755.47607	884.54224	449.29385	733.58618	871.97894	343.82660	711.00000	815.23730	354.38648	741.34051	798.13721	141.13936	696.98560	737.44171	110.45169	634.01904	947.67841	128.14769	627.95416
70	0.345	774.48041	1015.36029	726.12390	786.57916	986.43243	466.51053	616.71643	1083.28931	627.08575	622.54755	1082.97583	544.72174	814.26300	831.76788	771.66760	849.34973	854.68201	741.29431	903.83173	762.97321	723.05225	857.06360	739.10638	761.14288	840.29291	591.47656	734.33875	856.72241	453.56503	755.38245	902.07385	449.86423	732.37347	894.48816	345.65976	711.24011	837.15094	352.75867	740.99475	830.18549	138.39024	695.98975	769.66626	105.40177	633.95142	979.21167	131.24696	626.49658
71	0.350	791.31262	1017.45416	726.06097	803.95508	987.99829	467.01102	634.11938	1086.06250	625.66333	640.80542	1085.35498	543.64685	828.81354	831.78864	771.46881	864.84430	854.12750	742.08783	918.09247	762.18323	723.51654	870.19605	739.52527	761.12048	853.63708	591.22144	733.28754	874.37250	452.74649	754.81836	919.94611	450.98480	732.03143	915.77991	346.28748	711.54663	858.60638	351.39297	740.36475	861.26758	135.83861	694.97162	801.15161	101.53909	633.98895	1009.77161	135.56207	625.17334
72	0.355	807.89618	1019.72144	726.13727	821.29376	989.31464	467.41116	651.73138	1088.81567	624.38129	658.20929	1087.75696	542.47693	843.18359	831.79645	771.88471	879.88574	853.33081	742.99847	932.09918	760.86206	724.02978	883.07776	739.18366	760.60364	866.31641	590.53839	732.10797	891.68982	451.77606	753.62622	937.46130	451.48569	731.14301	937.34998	346.13873	711.03534	879.59961	350.43012	740.04578	891.46851	133.25653	693.25684	832.00482	98.01547	634.82715	1038.67554	140.31862	623.19305
73	0.360	824.45074	1022.21606	726.40021	839.27374	991.19482	467.62915	669.26526	1090.89587	623.71503	676.30090	1089.22607	541.28149	857.68109	831.23639	771.58777	895.11169	853.37439	744.58057	946.01422	759.63757	725.06085	896.05139	737.88141	760.72015	879.33362	589.40161	730.72437	908.70422	450.62949	752.08600	955.00977	452.67889	731.28778	958.07739	347.70355	711.02472	900.14612	349.68985	740.05261	920.08374	132.10855	692.69098	861.67304	94.94366	635.01764	1066.25586	145.05084	621.99048
74	0.365	841.21246	1023.23883	726.30945	855.70349	992.61633	468.38733	686.35394	1093.06079	622.40497	694.46820	1091.35925	540.20557	871.86352	830.70532	771.77637	910.18591	852.22565	744.21338	959.53540	756.94305	725.02722	908.94800	736.58893	760.34387	893.06757	588.30133	729.50574	926.08057	450.28552	751.38220	972.03778	453.37466	730.98212	978.39197	348.70996	711.08435	920.02997	348.97232	739.73096	947.98614	131.61052	692.25769	890.30872	92.86583	634.95416	1092.75024	150.00618	621.37219
75	0.370	856.55365	1024.29187	724.94446	873.77869	993.48352	468.69272	703.22723	1094.78821	621.60547	711.94775	1092.59619	538.85596	886.11804	829.89484	771.87073	924.89227	850.72852	745.54163	972.75604	755.25989	726.18445	921.93060	735.02985	761.26288	907.08264	586.93286	728.22498	943.03546	450.73041	750.59363	988.99616	454.03287	730.75140	997.65082	349.99609	710.75751	939.43500	348.38330	739.03070	973.98663	132.22080	693.17822	916.88489	91.24182	635.66949	1118.35413	154.03543	621.19611
76	0.375	872.91058	1025.18457	725.05566	889.92102	995.22888	468.86624	720.03735	1096.59155	620.83600	729.07410	1093.91760	537.64050	900.64514	828.85718	772.16797	939.76977	848.93140	745.28503	985.91107	752.26977	726.57782	934.89380	733.23901	761.41962	921.12299	586.34192	727.44342	960.07831	450.18601	749.41913	1006.07825	454.58002	730.58344	1016.68384	350.24182	710.26318	958.54248	348.08011	738.37042	998.99847	132.02873	693.49457	942.94122	89.95647	635.87824	1142.19898	157.71449	621.03766
77	0.380	889.09015	1025.11426	725.14996	907.57629	995.96985	469.38709	736.70471	1097.82104	620.46375	746.08344	1095.05066	536.64801	915.02814	827.67816	772.54736	954.21515	846.33612	745.06873	999.29346	749.33905	727.42584	947.85486	730.96826	761.89685	935.44635	585.20349	726.62848	976.77594	450.33392	748.80475	1022.76447	454.98554	729.40344	1035.57519	350.66602	710.13147	977.39410	347.71884	737.58344	1022.69806	131.80782	692.25617	967.15320	89.48271	635.79944	1165.10986	159.92613	620.07989
78	0.385	904.72760	1025.22534	725.20569	924.49811	997.06976	469.48639	752.87799	1098.55737	619.77313	763.72473	1095.53406	535.31329	929.48492	826.10236	772.57764	968.93591	844.10583	744.97064	1012.38709	746.76532	728.72101	961.12531	729.41364	764.17859	950.29578	585.15155	726.09998	993.91596	450.06534	748.28784	1039.62170	456.10373	728.04327	1054.11108	352.15506	710.34344	995.93811	347.23712	736.66437	1045.35535	133.26161	692.97882	989.40784	89.24557	635.93378	1186.60449	161.68704	619.32813
79	0.390	920.96661	1024.87317	725.24481	941.86224	997.74872	469.64117	769.32971	1099.29150	619.49481	780.69867	1096.05005	534.62799	943.83978	824.60284	773.18970	983.64801	841.52637	744.79962	1026.17078	743.28021	729.39844	974.06140	727.26666	765.79370	965.21069	584.04736	725.16089	1010.67511	449.76651	746.90637	1056.48596	456.12546	727.00470	1072.24707	352.68671	709.18567	1014.18182	347.17261	735.41528	1066.43225	132.75407	692.47473	1010.29053	89.12596	635.15521	1207.40967	162.46759	618.47418
80	0.395	936.62579	1024.10742	725.18005	959.67987	998.07965	469.86664	785.40631	1099.31445	619.34442	797.77106	1095.69275	534.04315	958.81500	822.58935	773.70709	998.45636	838.72339	745.33502	1039.61096	740.27075	730.33917	988.14172	724.88507	766.46466	980.60101	583.34265	725.05170	1027.65515	449.38962	745.93292	1073.10669	455.88171	725.10523	1090.17566	352.67651	708.11359	1032.25244	347.11728	734.10974	1085.89929	132.87694	692.38531	1029.43237	88.82478	634.66235	1226.94092	162.67586	617.70123
81	0.400	952.46716	1023.12329	725.50378	976.49731	998.29156	469.95221	801.85290	1099.12256	619.48224	814.55872	1095.94189	533.82257	973.68121	820.66968	774.93603	1013.17462	835.91412	744.84283	1053.41443	736.72028	730.85821	1002.50372	722.68719	768.53174	996.47846	581.79700	724.26544	1044.85571	449.14591	744.82233	1090.07678	455.84070	724.01971	1107.74292	352.88376	706.41040	1050.16248	346.53861	733.13080	1103.81384	132.02631	691.12659	1047.70691	88.34045	633.83899	1244.96411	161.81921	616.52741
82	0.405	967.99249	1021.75128	725.71435	993.57422	997.89166	470.36475	817.65723	1098.24683	619.26215	830.58966	1095.94336	534.22369	988.55926	818.49603	776.17151	1027.54919	833.27399	745.26056	1067.61231	733.51471	731.99695	1017.13373	719.59528	769.98181	1011.33893	580.77722	720.98254	1061.86585	448.52728	743.66071	1107.24792	456.34631	723.32172	1124.81018	352.53094	704.95972	1067.52551	346.20670	732.44898	1120.69177	131.07167	689.08484	1064.16663	87.36313	632.39459	1261.82825	161.57367	615.64233
83	0.410	983.45416	1019.98364	725.89581	1010.78857	997.59399	471.00211	832.93317	1095.71558	617.73901	846.76184	1095.29187	534.32996	1005.02747	815.40949	776.60242	1043.05579	830.77893	746.50037	1082.76978	730.83600	732.36700	1032.44751	717.27289	771.76453	1027.71594	579.41779	720.30951	1078.79932	447.92285	742.64532	1123.89758	455.50433	721.58630	1141.28845	351.09689	702.90418	1084.30139	345.32333	731.35394	1135.99329	130.79730	688.76642	1079.69324	86.39417	631.01495	1277.38635	159.09934	614.16596
84	0.415	999.13196	1018.03577	726.27393	1027.73633	996.46661	471.74145	849.74567	1094.14844	618.89203	863.05102	1094.36877	534.56696	1020.97455	812.69379	778.33044	1058.39356	827.83002	746.37616	1098.03821	727.03345	732.51227	1048.65820	714.25482	772.55157	1044.20398	578.27777	719.91589	1095.74280	446.90320	741.68323	1140.48645	454.22992	720.12402	1156.93115	349.89700	700.74988	1100.29907	344.35165	730.56647	1150.38452	129.44734	687.64294	1093.64282	84.63625	629.13501	1291.90198	157.06812	612.90772
85	0.420	1014.47485	1015.92566	726.70459	1044.63648	995.32092	472.09604	865.65973	1092.75232	619.65497	879.20404	1092.81909	534.82929	1036.13416	809.52087	779.13086	1074.58044	824.39838	747.59473	1114.25891	724.73224	731.81799	1065.06323	711.45160	773.05951	1061.45935	576.18897	720.96808	1111.80310	445.08090	740.01880	1156.38342	451.63303	717.77368	1172.19946	347.81799	699.62286	1116.01282	342.59839	730.05719	1163.47986	126.67364	685.28192	1106.82886	82.83531	627.40448	1304.84375	154.00098	611.31653
86	0.425	1029.88245	1013.50848	727.28418	1061.90210	993.85547	472.58981	881.79657	1090.19641	620.45093	895.25793	1091.25354	535.33313	1052.85022	806.75671	778.96753	1090.46826	822.33356	748.24646	1130.66638	722.73944	731.98871	1081.25903	708.36450	772.27948	1078.00122	574.33728	720.15588	1128.15076	443.68372	739.87836	1172.22693	449.16638	715.80115	1187.10315	345.31238	697.65454	1130.97485	340.80472	728.41840	1175.38574	124.36446	683.72754	1118.98731	81.60239	625.88019	1317.66040	150.79445	609.49048
87	0.430	1045.17529	1010.87860	727.73969	1078.69714	992.05969	472.73383	897.63757	1087.18701	620.36414	911.47833	1089.33972	535.76373	1068.78601	803.00897	778.53601	1106.09937	819.60052	747.63232	1147.75134	720.82123	731.21429	1098.23877	706.56024	771.51733	1095.10132	572.63403	720.03583	1143.61597	441.57803	739.19757	1187.58191	446.05939	714.07636	1201.66052	342.76242	696.50226	1145.07202	337.41141	726.11670	1186.69971	121.47797	681.45673	1129.47949	79.22706	623.13165	1329.34021	146.18257	608.20557
88	0.435	1060.29199	1007.83167	728.68298	1095.40149	989.97662	473.35251	913.50269	1083.74853	620.88599	927.73627	1086.90430	536.32098	1084.08667	800.49011	778.25519	1122.45081	818.09473	748.15533	1165.46008	720.17645	731.27893	1115.34937	703.65253	769.28644	1112.50098	569.77685	719.52948	1158.14453	437.45471	736.67102	1202.51404	443.03558	712.85046	1215.08997	338.98242	694.84717	1159.20508	335.91821	726.33325	1197.36353	118.05489	679.84906	1139.21033	77.09431	621.21564	1340.16663	141.89554	606.68133
89	0.440	1075.57703	1004.53095	729.15973	1112.33081	987.93323	473.74991	929.19543	1080.30103	620.28436	943.37659	1084.38672	536.81848	1100.27026	798.51849	777.83276	1138.36499	816.61029	748.15546	1183.02856	719.03125	730.17560	1132.89978	701.71491	768.84552	1129.69849	567.47156	719.27936	1173.01916	434.62277	737.10535	1217.10461	438.95065	713.38983	1228.37549	335.10764	694.44537	1172.24023	332.92133	725.53668	1206.45874	114.15903	677.76080	1148.57446	74.77226	619.05255	1350.10718	136.51964	604.84564
90	0.445	1090.66589	1001.26837	729.91284	1128.89294	985.71497	474.45657	944.99255	1076.18921	620.56574	959.12012	1080.88477	536.95471	1115.28442	795.65973	776.80713	1154.28943	815.04236	748.38806	1200.52551	717.86224	729.22607	1150.22974	700.00617	767.44409	1147.14734	565.30176	719.76965	1186.94165	431.38995	737.26672	1231.13062	434.71857	712.36261	1240.54590	330.60672	692.99884	1184.45239	329.38104	724.69330	1215.06580	110.43748	675.93292	1156.26685	72.38287	616.49884	1358.99622	131.08438	603.23523
91	0.450	1105.68811	997.75513	730.68597	1145.41467	982.49237	474.86426	960.82642	1071.75989	620.59155	974.76257	1077.71167	537.60907	1131.79028	793.80359	776.06793	1170.64258	814.15283	748.20612	1217.90149	717.29382	728.75116	1167.43408	697.84827	764.67493	1164.17578	561.48767	720.46912	1199.88538	427.25912	735.90967	1244.77869	431.21030	713.33978	1252.70288	326.24600	692.44934	1196.14014	325.58148	723.29633	1223.13220	106.69307	674.13873	1163.85523	71.60921	613.52826	1367.41565	124.47988	601.28320
92	0.455	1121.51123	994.35272	731.19470	1161.93591	979.56818	475.00082	976.76270	1067.38330	620.73785	990.99738	1073.60669	537.43597	1149.21155	790.53430	775.20129	1187.50525	811.62842	747.67181	1235.29663	715.90137	727.11523	1184.71057	695.91614	763.17670	1180.94934	557.97315	721.28094	1212.51941	421.55356	734.91229	1258.66675	426.42310	714.48376	1264.31567	321.18262	692.75555	1206.80689	319.84335	721.76917	1230.46863	104.20969	673.78687	1169.87952	72.61768	611.32715	1375.06970	117.46445	598.99756
93	0.460	1137.03845	990.56390	731.65497	1178.35364	976.63318	475.37622	992.51715	1062.75769	620.46637	1007.00507	1069.68799	537.30737	1164.96619	787.96619	772.62720	1204.54456	809.38904	747.19043	1253.02978	715.34149	726.90082	1201.72388	693.88062	760.34332	1197.64258	554.00635	722.26007	1225.24451	417.93445	735.50543	1270.63867	420.97375	714.19049	1275.17737	315.68033	692.07813	1217.82190	316.52826	721.86615	1237.66760	101.46575	672.39679	1175.23853	73.96658	609.77264	1380.48206	109.02428	595.88751
94	0.465	1152.58154	986.97662	732.10492	1194.22131	973.11243	475.27890	1008.18835	1057.62463	620.29822	1023.17950	1065.38147	537.17670	1181.84692	786.31897	770.97656	1221.60022	807.03265	746.56323	1270.56238	713.43848	725.39978	1218.63513	691.72272	758.18152	1213.44580	549.98547	722.85669	1237.46875	413.44196	735.02887	1282.78723	414.06009	713.14215	1285.91382	309.96594	690.87476	1227.93774	311.65121	720.03546	1243.86816	99.37779	670.78937	1180.65540	75.49613	607.45013	1386.14160	98.57104	592.38123
95	0.470	1168.48523	983.12506	732.36371	1210.04968	969.45831	475.44867	1023.86841	1052.46472	619.99945	1038.74609	1059.99463	536.98315	1198.50964	783.08234	768.90662	1239.43323	804.40607	746.90900	1288.24194	711.19067	724.83948	1235.26209	688.59247	755.66449	1229.16614	545.89124	723.10034	1249.47107	407.60318	734.87366	1296.40210	409.84659	715.14575	1296.13586	304.10776	690.15924	1237.89148	307.17194	718.84735	1248.64624	97.09641	668.30450	1184.58936	75.58743	603.15613	1390.97559	88.26038	589.00989
96	0.475	1184.44067	979.08667	732.57550	1226.41589	965.78540	475.43106	1038.96728	1047.05811	619.27020	1054.34460	1054.66870	536.54962	1215.22778	780.28766	767.33295	1256.78992	801.42310	747.61157	1306.07031	708.78302	724.70123	1252.44275	685.75604	753.20294	1244.06140	541.04218	723.37353	1261.60974	402.64569	734.05731	1308.23401	403.80087	714.52277	1305.07507	297.76282	687.81323	1247.60828	301.92010	717.45923	1251.47644	95.73141	666.06915	1187.38635	76.19205	601.20850	1394.04541	79.57969	583.99982
97	0.480	1201.03772	975.44745	732.64502	1242.25073	962.14386	475.18552	1054.55408	1041.78345	619.32458	1069.75794	1049.93603	536.72498	1231.01892	775.30200	764.33813	1274.08948	798.03259	748.36609	1323.06042	705.75397	724.47931	1269.47803	681.70111	752.75720	1258.59839	535.63007	723.11658	1274.02441	396.36871	732.64490	1321.18665	397.58093	713.03449	1314.28296	292.29285	685.55249	1257.11816	296.59149	715.78088	1253.27234	94.56346	663.48926	1188.31165	76.34597	599.90283	1396.26538	75.19392	579.86847
98	0.485	1217.69031	971.44250	732.65332	1257.89441	957.45575	475.16916	1069.53687	1036.68616	618.69989	1085.05127	1044.68616	535.94958	1247.82080	772.69305	765.24280	1290.09216	794.26007	748.21283	1339.76672	701.09869	724.40082	1285.60437	677.32111	752.21979	1272.52026	530.67139	722.19196	1287.24731	391.94492	731.79248	1333.98853	390.11291	710.72681	1323.86804	286.14456	682.37421	1266.62158	292.29147	712.05109	1255.15918	94.10039	658.79395	1189.14343	76.46220	596.22040	1396.88965	69.93449	575.71906
99	0.490	1234.26660	967.77991	732.49048	1273.68311	953.28815	475.15909	1083.95349	1031.32044	618.15155	1100.40979	1039.20996	535.38959	1264.19763	767.87042	765.43115	1306.08923	789.69531	747.81287	1355.21411	696.17004	725.18414	1301.55640	673.50214	753.69061	1286.60022	525.54163	720.21783	1301.49414	386.28455	729.53241	1347.23791	382.77258	706.86517	1333.85169	280.68527	678.43292	1277.30005	288.29273	708.91931	1256.16467	94.83360	654.48462	1190.40161	76.25275	593.36792	1397.63879	66.64086	572.01093
100	0.495	1251.27502	964.25238	731.92383	1289.02258	948.59900	474.93777	1098.34180	1026.34436	617.42572	1115.52698	1033.42883	535.01563	1280.07044	762.34680	766.17798	1321.82153	784.79156	747.66974	1369.22803	689.98126	722.82043	1317.56445	668.49249	755.41656	1300.79199	521.30255	719.03918	1316.23035	382.78879	726.73193	1361.92419	379.11380	704.40814	1344.02161	276.33539	673.15143	1288.55786	284.75339	704.94489	1257.28088	95.99306	651.61334	1192.60181	77.63200	590.64630	1399.26221	65.79074	571.28717
101	0.500	1265.74402	960.14380	731.71130	1303.80200	943.61084	474.97998	1112.57300	1021.47052	616.54181	1129.77002	1027.56152	534.58813	1296.87012	759.42114	769.42480	1337.23254	780.25787	747.49976	1384.37427	684.43671	723.69525	1332.92249	663.93555	757.70245	1315.27075	516.42236	717.42621	1330.92847	380.66367	724.40900	1375.72314	376.51157	701.17487	1354.00854	273.66907	669.24341	1300.21081	284.90924	703.72949	1258.51672	97.82922	648.89490	1194.84522	78.99519	589.84424	1401.00000	64.62241	571.87018
102	0.505	1278.66565	955.16681	731.89569	1318.56970	939.69617	475.59042	1126.58106	1016.26245	616.32196	1143.91577	1022.57159	534.12695	1311.98938	754.72870	770.80487	1352.47717	776.20245	747.33868	1398.64478	679.54053	724.11255	1347.24097	659.88831	759.43805	1328.67139	512.93597	716.35565	1344.66980	379.26459	722.95129	1388.37708	373.16501	696.87152	1364.64001	273.03281	667.00677	1311.15515	283.71622	701.05756	1260.39319	99.85976	647.06915	1196.32422	79.86090	589.05188	1402.65417	63.73348	571.69617
103	0.510	1290.93897	950.29889	732.41547	1333.18506	934.59857	476.31101	1140.63281	1011.07459	616.33112	1157.62769	1017.24493	533.71973	1326.71179	751.82227	771.82190	1367.52502	772.53180	747.19043	1412.97119	676.14978	726.20557	1360.40991	656.42285	759.93805	1343.10559	509.50009	715.30359	1357.57825	376.69144	720.15033	1400.94592	371.33929	695.48395	1373.58484	271.29895	665.62872	1321.29370	282.33685	700.20441	1262.22522	100.89871	646.56043	1196.88940	80.34716	588.65393	1403.12488	62.60430	570.75702
104	0.515	1306.39233	946.27228	732.49768	1346.70776	929.97516	476.84058	1154.51575	1006.10638	616.51306	1171.32605	1011.76996	532.74481	1339.93726	748.84937	769.96588	1382.34509	769.15222	747.05890	1428.16724	674.10907	730.43665	1374.20972	652.46350	759.84930	1357.47632	507.30774	714.96728	1369.75195	375.50073	720.18390	1411.84912	367.83856	692.94745	1381.30774	268.51849	663.16870	1330.50085	283.64102	701.09778	1263.09436	101.24597	646.25855	1196.88660	80.65372	589.00684	1403.33765	62.12849	570.55267
105	0.520	1320.68298	942.61664	732.65985	1360.98206	925.87909	477.03854	1168.78284	1001.88214	616.14069	1184.38086	1006.31513	532.25153	1353.91040	746.34753	768.12164	1396.90686	765.97015	746.94800	1443.38171	670.68799	732.74109	1387.26648	649.91144	758.49298	1371.91553	504.92410	715.63428	1380.65210	373.45801	719.12903	1421.95984	365.03311	691.42560	1387.63013	266.90326	660.96655	1338.00244	281.29364	699.53156	1263.81140	101.15896	646.48071	1196.89160	81.03073	589.50134	1403.50024	61.83802	570.67633
106	0.525	1335.36853	939.05804	732.84918	1374.48218	919.84467	475.65549	1183.08557	998.36700	615.57684	1198.08997	1000.55682	530.95392	1367.58496	743.60754	766.38751	1411.17956	762.89191	746.86157	1457.08557	667.05066	731.04724	1399.62292	646.97803	755.24377	1386.07239	502.52445	716.45923	1390.43665	372.63385	718.68603	1431.01782	362.05106	690.08160	1393.48877	264.42273	660.18567	1345.09424	282.05319	700.14880	1263.82019	100.89401	646.57086	1197.07141	81.24570	589.60248	1403.64111	61.56624	570.59607
107	0.530	1349.54883	936.26977	732.91870	1390.94128	917.62122	475.60474	1197.37659	995.84241	614.37128	1212.30847	996.51105	530.46796	1381.35742	739.23743	765.51294	1425.13245	759.82385	746.80347	1469.43579	663.42865	728.08350	1412.17737	643.28754	752.26917	1401.29089	500.75455	717.39587	1399.06409	370.23236	719.09894	1439.44849	359.26874	690.95874	1399.26440	262.58145	660.45038	1351.46484	280.31595	700.45581	1263.95105	101.05956	646.15662	1197.21936	81.55583	589.63269	1403.74524	61.30412	570.56311
108	0.535	1366.71399	934.42389	732.29096	1403.61365	915.48901	474.73419	1212.84570	994.87073	613.39069	1226.69153	994.85089	531.46423	1394.40125	736.12799	765.54248	1438.62427	756.52869	746.73486	1481.34106	659.89539	724.63544	1424.58374	639.86932	750.51343	1415.10999	499.12967	718.12073	1406.37598	366.77704	718.41809	1446.52429	355.27127	689.96442	1404.34863	259.86633	659.83203	1357.10523	279.83121	700.79285	1264.53662	101.70080	646.28931	1197.29468	81.91872	589.88831	1403.76477	61.00077	570.42206
109	0.540	1383.85059	933.35468	731.53107	1420.15125	912.59857	473.65271	1229.20264	994.96545	612.55432	1241.26172	995.27844	532.62830	1407.21875	733.17377	765.63983	1451.38672	752.27625	745.37073	1493.38196	655.44989	724.28449	1436.90796	635.22821	750.30286	1428.53516	498.20538	718.41242	1413.61035	364.11267	718.77521	1451.93616	350.53897	688.97882	1409.13892	257.03388	659.71497	1361.93591	276.49518	699.16882	1265.82617	103.27946	647.69659	1197.33887	82.36105	590.29895	1403.83472	60.79570	570.63232
110	0.545	1400.51428	932.43756	730.69208	1432.77368	910.19226	472.01730	1246.43225	995.70196	612.59998	1258.01477	996.12274	533.42493	1419.67310	730.48169	765.93091	1463.61133	749.15198	745.00690	1504.54724	650.97107	724.21973	1448.38025	632.91718	752.74554	1439.42578	496.56699	718.16400	1419.72046	359.81143	718.53955	1457.56409	345.45953	687.33905	1413.22205	254.66087	659.59045	1366.48169	275.02710	699.91516	1266.72607	103.86726	647.80267	1197.59021	82.89629	590.59717	1404.03040	60.59001	570.84723
111	0.550	1417.28833	931.66119	729.82318	1448.08191	909.26477	470.63565	1263.08655	996.15472	612.82867	1275.08508	997.15521	534.09058	1432.01392	727.82281	765.86450	1476.76563	746.10541	746.22644	1515.17566	647.58832	725.34863	1458.78857	629.36645	753.19781	1447.70874	495.36749	718.03546	1425.06152	356.64542	718.39014	1463.03076	342.29150	688.61121	1415.92163	250.43512	659.01843	1369.99121	272.38113	698.90918	1267.27856	102.92272	646.00269	1198.19910	83.91763	589.97754	1404.27234	60.43502	570.94214
112	0.555	1434.26392	931.09589	728.53272	1462.42212	909.67816	468.98264	1279.53760	996.49054	613.39325	1289.66357	997.70178	535.01947	1444.41211	725.79376	766.17957	1489.75879	742.54181	746.76617	1526.37817	642.16248	725.44092	1469.04749	626.39423	752.57404	1455.13391	493.18738	718.14801	1429.69373	355.17184	719.15588	1467.49268	337.34592	688.30151	1419.34155	247.42590	659.02747	1372.95947	271.78568	699.04523	1268.04639	103.37354	645.81610	1198.38294	84.37831	589.46918	1404.50928	60.33838	570.88904
113	0.560	1450.41199	929.70239	727.10620	1477.27515	910.84522	466.46939	1296.07471	997.32581	614.27747	1303.77808	998.27118	536.35632	1456.97461	723.78143	766.25543	1503.58716	739.12103	747.07434	1536.47998	638.31580	725.92859	1479.55542	624.31574	752.78119	1461.04150	490.35654	718.27454	1433.45154	351.38776	718.30084	1471.52539	335.97330	690.10809	1422.17078	245.63893	659.02515	1375.59485	268.78119	697.87109	1268.87793	104.72391	645.54730	1198.53955	84.82479	588.94623	1404.79919	60.06849	570.88477
114	0.565	1466.85767	928.36749	726.11469	1493.21606	912.77368	465.37369	1310.95056	996.81995	615.44898	1319.90601	998.36859	537.39130	1469.68005	722.51044	766.54395	1516.13782	737.12622	747.84564	1547.69544	634.70795	726.30463	1490.11487	622.40820	752.63000	1466.71680	486.68634	718.15039	1436.92786	349.08746	718.30725	1474.83521	331.91132	689.70904	1423.16577	242.84786	659.20044	1377.81189	267.49765	696.92163	1269.40466	105.29771	645.33508	1198.81079	85.60661	587.96216	1405.24646	60.01147	570.81787
115	0.570	1482.37109	927.65802	725.71130	1509.09106	915.14508	463.36868	1326.63171	998.36902	617.00720	1335.80237	998.38446	538.22790	1482.40527	721.21246	766.45087	1527.53430	733.54614	745.65253	1558.34729	631.88147	726.41193	1500.10815	620.64331	753.44904	1471.31555	483.36609	718.08807	1440.18665	347.84909	719.47485	1477.89844	328.68481	689.32922	1425.44397	241.42708	659.16278	1380.30823	267.44232	697.48907	1269.72693	106.65921	644.93707	1199.12903	86.67106	587.44562	1405.72522	60.06552	570.97980
116	0.575	1499.50195	928.51324	726.55591	1525.05896	918.23315	462.46848	1343.69653	998.34589	618.77283	1349.78723	999.08557	539.22827	1494.97314	720.37372	766.22730	1540.43860	731.96277	744.99866	1568.32971	629.09943	726.44556	1510.17883	620.21906	753.46112	1475.87000	480.07349	717.19598	1442.93860	346.97095	719.03070	1481.14856	328.41827	691.43787	1428.63904	240.49864	659.07251	1382.46399	267.07346	697.02722	1270.23877	107.87605	644.69721	1200.17188	88.44082	586.64514	1406.28137	60.04074	571.03906
117	0.580	1516.32349	930.05792	727.16003	1541.02978	920.17450	461.69250	1360.03186	1000.17261	620.13708	1366.12781	998.86182	539.80866	1507.38477	720.25476	766.00848	1553.53015	731.68713	745.47290	1578.24683	627.02344	726.06110	1520.01001	618.61890	754.15662	1478.39075	477.39230	717.54804	1446.15491	348.33096	719.89264	1484.09668	328.68933	692.49292	1431.15833	241.26373	659.89288	1384.85315	268.32794	697.36157	1271.58240	110.89306	645.95392	1200.77771	91.37386	587.27301	1406.70483	60.09122	571.09943
118	0.585	1533.95190	931.23688	727.56683	1557.22437	923.72259	461.28528	1375.93774	1001.43774	620.95807	1382.86670	1001.36646	541.27466	1519.74268	720.57001	765.34851	1565.86133	729.85394	744.20862	1587.75732	625.94324	726.97259	1528.98816	620.40753	754.63525	1482.47937	476.33789	716.78943	1449.15503	349.46454	720.60480	1487.26318	329.36520	693.27094	1432.63757	242.56282	661.03619	1386.89441	270.31375	697.37299	1272.90710	112.06221	646.54724	1201.99036	94.56557	587.11310	1407.17444	60.35188	571.30328
119	0.590	1551.25610	932.14642	727.03094	1574.07678	927.41302	460.61194	1392.87451	1003.08014	621.55725	1399.14783	1004.41138	543.40668	1532.43384	722.16376	765.44318	1578.33325	730.27618	744.08398	1596.86438	624.97485	727.09088	1538.67566	619.31421	754.60492	1486.59827	477.28226	716.60779	1452.39612	350.07245	720.48077	1490.59656	330.54571	694.07593	1435.15698	243.87581	662.10754	1389.53418	272.06357	698.40460	1273.91699	113.84211	646.67297	1201.59924	98.70253	587.90540	1407.70313	60.71225	571.58643
120	0.595	1568.29749	934.14056	727.08771	1590.14429	930.83374	460.22852	1410.02063	1006.58398	621.61542	1416.15552	1007.39136	544.74133	1544.96021	723.50555	765.01709	1590.68054	729.49969	742.35419	1606.45044	623.27441	725.43829	1548.04846	621.55786	754.47235	1492.48010	479.56003	716.43188	1456.23682	353.35053	721.17371	1494.04553	332.33075	695.21167	1437.62817	245.72920	663.26123	1392.45972	274.45673	698.95850	1275.95435	116.48463	647.78888	1204.06946	103.46389	591.05988	1408.27527	61.18713	571.79608
121	0.600	1585.64197	936.44623	727.49664	1606.51819	934.48181	460.39380	1427.55176	1010.20435	621.88110	1433.04626	1010.41675	545.06061	1557.25623	725.25452	764.69653	1603.49048	729.99915	741.64417	1616.32959	623.72192	724.15631	1558.05225	622.68536	754.18536	1496.41907	482.20425	716.64465	1460.16516	355.11179	721.34705	1497.78381	334.29236	695.42389	1440.47266	248.48966	664.39795	1395.69666	277.66730	699.54138	1277.99170	120.32573	650.04016	1206.31006	108.45808	591.86005	1409.06970	61.79314	572.33630
122	0.605	1603.55725	939.28009	727.28210	1623.95984	938.86914	460.83517	1445.29504	1013.88428	622.15851	1450.43445	1013.76508	545.17950	1569.52490	727.27399	764.22199	1615.56494	731.26739	741.04755	1626.33118	624.54559	723.10620	1568.33887	624.76379	753.28766	1501.13757	486.42755	716.93628	1464.99951	357.99905	722.14496	1502.02222	337.34122	696.70984	1444.21228	251.20467	665.50018	1399.18005	282.80820	700.69086	1280.36157	122.27887	650.43359	1208.34888	113.72319	594.84656	1410.18347	61.79562	572.39795
123	0.610	1621.40478	942.47455	727.28455	1641.22192	943.65680	461.29336	1463.11377	1017.04309	622.42865	1468.35498	1017.58221	545.02405	1582.18970	729.69818	763.83148	1627.62756	732.26416	739.47253	1636.46533	625.77429	722.23810	1578.85132	627.23694	752.59821	1505.84680	491.53870	717.05933	1469.41028	362.25491	723.18622	1506.35889	340.34528	696.61121	1447.56897	255.33815	666.99713	1403.19653	286.39786	702.41638	1283.68274	126.20802	653.08447	1211.21350	120.20125	595.96625	1411.76794	62.25437	572.82947
124	0.615	1639.32568	945.98547	728.00012	1658.65173	948.91327	461.19760	1481.44934	1020.51325	622.75629	1484.97961	1021.35138	544.57007	1595.26782	732.43451	763.45618	1640.61731	733.73859	739.52606	1646.74194	627.43671	721.50207	1589.58215	630.50024	752.25433	1511.29175	496.15204	717.26544	1473.79553	367.71158	723.46692	1510.96277	344.40735	697.35828	1452.33899	259.43481	667.95642	1407.43359	290.48498	703.23767	1286.05237	130.15057	653.83618	1214.43201	127.24696	596.98871	1413.24561	62.57000	573.26556
125	0.620	1658.15845	948.92999	727.01721	1676.36169	953.60956	462.27402	1499.31921	1024.42883	622.73315	1502.67578	1025.47205	544.00446	1608.47803	735.35290	762.92755	1653.98474	737.64752	739.84802	1657.17139	629.56171	720.84827	1599.83069	634.00336	751.35736	1517.17993	501.70850	717.47180	1478.83289	372.15604	724.10712	1515.93994	349.13846	698.61420	1457.24756	264.56873	670.06873	1412.22107	297.49713	705.66260	1291.03931	135.06950	656.14801	1218.75781	134.31859	600.13635	1413.22498	61.82761	572.93866
126	0.625	1676.34558	953.05817	727.40497	1693.27466	958.60791	463.04529	1517.87231	1028.35498	622.74841	1520.41394	1029.59668	543.40778	1621.90381	738.95868	762.60590	1667.51746	739.59485	740.18835	1667.76367	632.17798	720.22668	1610.47400	637.65008	750.49542	1524.33728	507.84753	717.85693	1484.28198	378.29092	725.72723	1521.39636	354.14969	700.04205	1462.06152	270.03641	672.30481	1417.00586	302.23685	706.36414	1295.26477	139.23763	657.80450	1223.61792	141.98824	601.91180	1416.39502	62.88041	574.68426
127	0.630	1695.53247	956.32629	727.42798	1711.64490	963.66364	463.37335	1536.44910	1032.40125	622.73261	1539.33081	1034.04504	542.92224	1635.67871	743.11261	762.86011	1681.21777	741.73187	738.82019	1678.52893	635.31427	719.58752	1622.21362	641.86743	750.74609	1532.30994	514.48877	719.03387	1490.26843	383.21371	726.69367	1526.74390	360.29352	701.30182	1466.98865	275.75024	673.87909	1422.37048	309.50147	708.54175	1300.41419	145.33133	659.38190	1229.45288	149.75566	603.90924	1418.46619	63.06075	575.25714
128	0.635	1713.85791	960.66486	726.87268	1729.20166	967.68103	463.68838	1553.84753	1036.16443	622.73700	1557.38867	1038.45837	542.47998	1649.72998	747.06085	762.93115	1695.08228	744.26758	737.65375	1690.36060	638.03552	719.19806	1633.13965	645.83838	749.80914	1541.27136	520.71082	720.08197	1496.00806	390.17789	727.58746	1532.59558	366.24795	702.56305	1471.33972	281.81457	676.34155	1427.98950	315.89725	710.07648	1307.05994	150.49939	661.50195	1235.87256	157.84204	606.58734	1420.02832	62.72656	575.65375
129	0.640	1732.84387	964.80762	726.53809	1747.70532	972.64032	463.88025	1571.58496	1040.06470	622.90155	1575.57483	1042.85938	542.24689	1663.90820	750.94281	762.66888	1709.16016	746.75024	737.27954	1701.44678	641.20367	719.08466	1645.54346	650.30566	750.08154	1550.02539	527.35541	720.66754	1502.20569	396.30457	727.76727	1538.93530	372.52731	704.00207	1477.57007	288.54010	678.55347	1434.01379	322.66748	711.83185	1314.33069	156.61023	663.98480	1243.22766	166.32970	607.45447	1422.05676	63.24486	576.30603
130	0.645	1751.39099	968.58691	726.88586	1765.76892	977.48871	464.22171	1590.48206	1044.30151	623.08520	1594.28638	1047.20056	542.17841	1678.30347	754.64063	761.98694	1723.54932	749.94397	737.29779	1713.91614	644.89551	719.33606	1657.40833	654.62427	749.64514	1559.50696	533.98865	721.45679	1508.65698	403.98184	728.62805	1545.72253	379.25189	705.49243	1484.03503	294.83679	680.52466	1440.50671	330.77756	712.82489	1321.49085	161.93715	665.49548	1250.86731	175.21606	608.92657	1424.62708	63.98150	576.81219
131	0.650	1770.73865	972.12170	726.70172	1784.15918	982.32916	464.80237	1610.76355	1049.06787	623.35913	1612.33142	1051.69482	542.32727	1693.18152	758.65082	761.56653	1738.59753	753.25153	737.38904	1725.87634	646.82983	718.19684	1669.80957	659.23096	749.38538	1568.87805	540.21161	721.15503	1516.03455	412.45706	730.90375	1552.91711	386.54199	706.90753	1491.33948	301.78738	682.86060	1447.24719	336.61594	713.78870	1328.95459	166.56540	665.99548	1259.44067	183.92786	610.60779	1426.92029	64.59671	577.12738
132	0.655	1789.52747	976.03540	726.58862	1802.31250	986.98468	465.24762	1630.94910	1053.79578	623.68573	1630.26209	1055.97717	542.65906	1708.25732	762.47400	761.38574	1753.66870	755.13946	737.23193	1738.21741	650.62561	718.58398	1683.10022	663.83496	749.52698	1579.25134	546.66058	720.98889	1523.35584	419.76782	731.06982	1560.25098	392.66672	708.10175	1498.97022	307.92496	684.87671	1455.11865	344.44128	715.36975	1337.22412	171.88960	667.86847	1268.84070	192.33577	613.11285	1429.70129	66.09040	577.84015
133	0.660	1808.44251	979.39569	726.30988	1820.15515	992.08246	465.96863	1650.11401	1058.20178	624.15448	1647.12720	1060.20019	543.78210	1723.58960	766.51001	761.73090	1768.31982	759.11823	737.11066	1751.43091	653.70715	718.30945	1696.48084	668.58215	749.46509	1589.65967	552.44678	721.18457	1531.46753	427.13406	731.72028	1568.52112	401.29816	710.38391	1507.19238	315.05524	686.67688	1462.75891	351.39709	715.75269	1346.04126	177.89839	670.10620	1278.48877	202.10838	614.90680	1432.00610	67.34432	578.58929
134	0.665	1827.78967	983.09155	725.96442	1839.96081	997.10663	465.89218	1668.21716	1062.44104	624.62762	1664.76013	1064.06628	544.87402	1738.91052	770.05219	761.67529	1783.98181	761.38055	736.70624	1764.92004	657.05701	717.33435	1709.92505	673.45709	749.68121	1599.78931	558.84570	721.44580	1539.71387	434.25018	731.99005	1577.43823	406.99063	710.77417	1516.00525	322.01596	688.76532	1471.52466	359.14206	717.92554	1355.49292	184.17325	672.44727	1288.85461	211.06847	617.51386	1436.16638	69.03507	579.67944
135	0.670	1846.49194	986.01001	725.48218	1857.20251	1001.81787	466.51569	1687.20715	1066.79810	625.13440	1682.53381	1067.93689	545.76422	1754.32922	773.89020	761.62775	1799.50366	764.43250	737.83685	1778.61108	659.85883	717.93353	1723.53308	677.54535	749.09906	1610.30554	565.10364	720.63593	1548.96228	441.05228	731.58337	1586.76770	414.89731	711.89722	1525.65845	328.53241	690.22406	1480.70007	365.91006	717.36035	1364.44739	190.29297	674.55810	1300.17810	221.11020	620.37353	1439.26526	71.67631	579.56525
136	0.675	1865.18250	989.29602	725.41077	1875.61291	1006.00464	466.77448	1706.08203	1070.94397	625.66888	1701.83997	1071.68103	545.94574	1769.94629	777.36029	761.19940	1814.97864	767.12335	737.38007	1792.38928	664.37671	718.88824	1737.20068	681.57489	748.22809	1621.22742	571.38928	720.44586	1559.17725	449.54672	733.00488	1596.83423	421.26916	712.35138	1535.68115	335.35001	692.07269	1490.77283	373.00250	718.51239	1374.53589	196.54353	676.99969	1311.66333	230.80368	622.86218	1443.67004	74.44369	580.80920
137	0.680	1884.36816	992.13739	724.86261	1892.51538	1008.61255	467.46078	1724.98352	1074.62463	626.53259	1720.88855	1075.26343	546.32288	1785.48206	780.73822	760.91571	1830.84583	769.89917	738.80780	1806.30579	667.28387	719.30194	1751.49170	685.43420	748.23828	1632.60986	577.83240	719.73132	1570.39246	455.37155	733.18262	1607.46472	426.39770	711.90949	1546.40064	341.62515	693.35040	1501.25610	379.12479	719.12775	1384.47888	202.93372	679.17310	1323.82739	241.06493	625.67902	1448.40283	78.90131	582.82538
138	0.685	1903.23181	994.63184	724.35230	1910.42175	1013.14539	466.98755	1743.48804	1077.95508	627.45190	1739.76160	1078.86658	546.92841	1801.39331	783.77130	760.73175	1846.01880	772.64948	738.53595	1820.24011	669.53192	718.73993	1765.63049	689.40784	747.94287	1643.95850	584.62390	719.58533	1581.78638	460.29370	732.12280	1618.86646	432.88779	712.27087	1557.38403	346.85062	694.07343	1512.89124	387.00720	722.36548	1394.50586	209.62810	681.13245	1335.96985	250.94893	627.93213	1452.89612	83.00610	584.60602
139	0.690	1922.05884	997.94550	724.65527	1928.02771	1016.71014	466.66092	1761.97778	1081.04150	628.86902	1758.30432	1081.95215	548.01855	1817.04712	786.79376	760.69312	1862.10071	775.40076	739.64221	1834.18787	672.72150	718.27942	1779.74011	692.43317	747.24774	1656.45056	591.56079	718.84027	1594.38013	466.72516	732.92944	1631.42334	439.92969	713.98834	1569.06189	353.17127	694.93933	1525.06397	392.94220	722.90021	1404.57837	217.59305	682.90955	1348.43005	261.20422	629.90601	1458.24768	88.34754	586.17242
140	0.695	1940.76807	1000.37970	724.24341	1945.22485	1020.26019	466.93811	1780.58166	1084.31470	630.17554	1776.36926	1084.65295	548.75256	1833.01001	789.76422	761.04559	1877.24219	777.72235	739.67364	1848.29187	675.62988	718.14856	1794.02844	695.81354	746.68274	1670.02625	597.89349	718.55420	1607.06592	470.82358	732.69543	1644.06738	443.11942	713.37781	1580.85620	358.31476	695.80688	1536.42566	398.96158	722.98273	1415.14478	225.28171	684.49622	1360.89172	271.40189	631.48724	1463.78210	94.07091	587.83795
141	0.700	1959.21387	1002.79694	724.27875	1962.48084	1022.38586	466.07993	1799.15186	1087.21863	631.64636	1794.25781	1087.56482	550.42548	1849.06116	792.74005	761.55963	1893.62073	780.50049	740.29083	1862.53247	677.91962	717.73145	1809.08289	699.29724	746.80054	1684.11731	603.31348	717.82574	1620.65076	475.95932	733.28375	1656.96838	447.01709	713.44940	1593.12061	363.35858	695.93133	1549.82324	403.01990	722.16480	1425.42029	234.24826	685.62207	1372.91589	281.50214	632.38983	1470.13489	99.97173	589.94299
142	0.705	1977.72961	1004.88886	724.56030	1980.00159	1025.31628	465.88592	1817.31677	1089.74439	632.89905	1812.24890	1090.62952	551.85187	1865.47205	795.34241	761.87372	1909.36438	780.94177	738.29218	1877.82751	680.56848	718.12060	1824.71191	702.54156	747.82318	1699.20288	607.90704	717.57379	1635.06653	480.73666	734.62378	1670.54077	450.48972	713.41980	1605.16089	368.02860	696.62756	1562.99768	409.72458	724.06146	1435.86523	241.67908	686.57806	1384.15759	290.83279	632.74908	1475.45264	106.30308	591.28473
143	0.710	1996.10388	1006.63599	724.18237	1997.97595	1027.51257	466.18579	1835.46545	1091.61548	634.08276	1830.26343	1092.59351	553.24359	1882.12585	797.71790	761.72406	1926.15222	783.08484	738.72736	1893.74085	682.74518	718.90540	1840.01685	705.13251	747.46210	1715.05017	610.93842	717.76550	1649.51575	484.11044	734.87360	1684.64819	454.31375	714.47510	1617.84143	372.00003	696.57996	1575.70728	413.24500	723.75201	1444.66992	249.31134	687.09479	1394.21094	299.84683	633.12915	1481.53479	113.22913	592.38037
144	0.715	2013.89697	1007.91547	724.37311	2015.39734	1029.32519	466.35281	1853.93079	1093.80664	635.52008	1848.13379	1094.84033	554.31036	1899.25903	799.43890	761.66821	1943.62878	785.44159	740.44244	1909.86060	684.37598	719.39612	1856.97546	707.63788	749.00708	1732.17529	612.94318	718.15247	1664.30335	486.87552	735.34540	1698.73828	456.48978	714.33661	1629.90991	376.29907	696.51819	1589.30859	418.47073	724.62299	1452.71118	257.58719	687.19342	1403.54785	307.97913	633.16577	1488.04211	120.80080	592.82440
145	0.720	2032.30615	1009.57404	724.29102	2033.33118	1031.14941	466.45108	1872.01746	1095.59705	637.10303	1865.80017	1096.91650	555.92456	1917.03540	800.81604	761.47217	1961.50940	786.87439	740.25116	1926.99121	685.10791	719.42987	1874.42517	709.76343	749.75165	1750.14026	613.83508	719.48242	1680.03040	491.11856	737.27045	1712.93616	459.03134	715.04401	1642.02917	380.29568	696.80975	1602.83826	423.43756	726.44836	1460.90186	265.82257	687.62128	1412.60962	316.86304	633.00647	1496.91541	128.78798	593.87647
146	0.725	2049.52490	1010.61676	724.09094	2050.39478	1031.64478	466.52545	1889.82483	1097.35974	638.72028	1882.86719	1097.87463	557.38031	1935.32031	801.98651	761.82874	1979.74121	787.38910	740.92938	1945.21387	686.46277	719.65582	1892.52966	710.32556	748.84003	1768.73889	613.74292	720.50971	1695.28784	492.91882	737.14569	1727.45618	460.53012	715.43433	1654.02405	384.44482	697.07251	1616.49329	428.00101	725.76581	1469.32459	274.37763	688.18957	1422.32629	325.70154	633.39752	1505.37305	136.84230	594.74329
147	0.730	2067.61963	1011.21216	724.42499	2067.90430	1032.16785	466.17642	1907.87195	1097.91113	639.60712	1899.93335	1099.56213	558.76794	1953.95313	802.67596	761.54169	1998.30383	787.88269	739.87439	1964.23181	686.93787	721.30475	1911.27673	711.24713	750.17267	1788.31714	613.52911	721.42053	1710.51013	495.51916	738.81268	1741.84631	462.29392	716.66009	1666.81580	387.52728	697.00427	1629.88623	431.82370	726.19623	1478.86084	282.47745	688.42059	1432.13330	334.11652	633.32648	1513.11890	145.11732	595.48999
148	0.735	2085.36450	1012.01373	724.25653	2084.92456	1032.68030	466.62424	1925.75244	1099.41858	640.62848	1916.88586	1100.19641	559.71362	1972.68225	803.20239	761.68555	2016.93897	788.31287	740.87482	1984.33972	687.02295	721.58325	1930.11597	710.29138	748.52563	1808.09460	612.73981	722.67694	1726.32385	497.06683	738.70673	1756.54187	462.20139	715.90015	1679.30652	390.15579	697.91498	1643.65002	436.89355	726.96619	1489.24780	289.89719	688.57874	1443.31433	344.60352	632.42474	1522.31311	152.41809	595.92139
149	0.740	2103.13379	1012.27692	724.45105	2102.06665	1033.18738	466.78180	1943.09412	1099.46460	641.05908	1934.14148	1100.63367	560.08862	1991.36914	803.06348	761.31207	2036.00208	788.29291	739.96698	2004.10205	686.65936	721.71045	1949.79858	710.05115	749.26752	1828.47607	611.50647	723.30225	1742.37158	499.23282	739.90057	1771.99817	464.79913	718.88910	1692.32031	394.18042	698.77380	1657.95898	440.81790	727.03778	1499.87463	298.54627	688.65668	1455.15027	352.25049	632.71008	1530.81592	160.16527	596.10962
150	0.745	2120.54932	1012.15302	724.24927	2119.31738	1032.18103	466.49887	1960.70972	1100.31165	641.67712	1951.16394	1100.62891	560.81439	2009.89831	802.52991	760.67694	2055.04712	788.82727	740.98138	2023.86633	686.57312	723.01416	1969.85815	709.75281	750.19537	1848.04541	609.67999	724.25836	1758.66821	500.45502	740.33661	1787.86353	465.22501	720.53552	1706.10010	396.32541	699.72644	1673.02759	444.78864	727.16296	1511.11890	306.14554	689.10638	1467.39807	360.96152	633.87946	1540.92481	168.26874	596.80566
151	0.750	2138.29150	1012.28668	724.29614	2135.64819	1031.40576	466.38577	1977.91638	1100.14294	642.06836	1967.85889	1099.72937	560.94299	2028.26245	801.76148	760.39044	2073.93384	788.57806	740.82068	2044.54248	685.55212	723.03613	1989.24609	707.43689	748.52454	1868.98840	608.12598	725.10144	1775.64294	501.54215	741.66907	1803.34180	465.00647	721.46258	1719.89233	398.82312	699.68103	1688.69434	448.83154	728.39429	1522.92566	314.26233	689.57819	1480.89783	369.84158	634.21906	1551.44251	176.00964	597.45489
152	0.755	2155.92700	1012.04071	723.83600	2152.80664	1030.43628	466.06043	1995.03650	1099.63538	642.49445	1982.91260	1097.69202	559.20142	2046.73706	800.59821	759.91602	2092.64844	787.49634	739.96820	2064.18628	684.05383	723.10840	2008.98499	706.85718	750.88226	1888.47473	606.07458	725.68451	1793.21997	502.36887	743.08404	1820.46228	465.04273	723.58319	1734.87793	402.23486	701.83057	1704.57178	451.84049	728.15204	1535.51440	321.40558	689.80304	1494.93506	378.30768	635.08661	1561.23340	183.68930	596.98334
153	0.760	2173.07788	1011.18988	723.80933	2168.81128	1028.67566	465.53064	2012.07690	1099.00598	642.19159	1999.95019	1096.92102	560.23895	2065.29736	799.62152	760.82690	2111.09668	786.79431	741.60571	2084.30151	683.04028	725.10565	2029.10217	704.67822	751.10358	1908.63013	603.42310	726.14587	1811.27832	501.84885	743.54309	1836.68945	463.78384	724.18054	1750.00830	403.37756	702.31397	1721.10315	455.74631	730.82825	1548.98193	329.01385	690.26001	1509.39380	387.19784	635.57184	1572.14795	191.14967	597.18805
154	0.765	2190.82202	1010.32080	723.22437	2184.51758	1026.55396	465.11783	2028.88721	1097.86084	642.72900	2017.02368	1095.54773	560.64740	2084.06445	797.90161	761.01630	2129.89258	785.17444	740.95612	2104.47437	681.55072	725.39630	2048.29858	702.75995	751.67029	1928.93750	601.38214	727.75946	1829.91638	502.53742	745.06195	1854.60474	462.53400	725.03632	1766.04089	406.02783	704.22400	1738.19580	458.32681	731.70575	1562.82556	336.91132	690.82098	1525.18030	395.20615	636.19141	1583.99695	198.08681	597.48743
155	0.770	2207.93384	1008.66345	722.86713	2200.82690	1024.35742	464.89810	2045.49512	1096.28174	642.24817	2033.89087	1094.23389	560.88770	2102.77124	796.56891	762.41467	2148.43237	784.06903	742.45795	2123.60767	680.03735	727.19501	2067.88110	700.72534	752.84863	1949.17712	597.97327	727.84759	1849.17358	501.36881	745.15887	1872.84668	462.34348	727.38940	1782.56616	406.93457	704.53790	1755.95776	460.61163	732.54724	1577.18750	344.09744	691.11871	1541.53076	403.70328	636.52515	1596.36401	206.17174	597.88519
156	0.775	2224.98193	1007.57849	722.52875	2216.35742	1021.04004	463.62235	2062.28955	1094.70154	641.87238	2051.26074	1091.09729	560.22742	2121.33276	794.40564	762.56744	2167.35376	782.46948	742.62189	2143.38110	677.74011	727.45978	2087.43042	698.57782	753.73541	1969.39831	594.76831	728.92932	1868.32617	500.28705	746.75592	1891.68481	460.08838	727.54053	1800.14270	408.42334	707.15723	1774.63318	462.77445	734.16223	1592.70349	350.62259	690.92139	1558.66345	411.21045	637.15131	1610.05615	213.38464	597.75433
157	0.780	2242.30151	1006.24536	721.98706	2231.76099	1018.02631	463.42914	2078.32813	1092.43115	641.72394	2067.30078	1088.36633	559.81482	2139.68994	792.51727	763.63995	2185.75366	781.31885	744.07013	2163.22778	676.36627	729.95727	2106.61060	695.85400	755.14471	1990.44617	591.55579	729.86066	1888.46033	500.73160	748.57336	1910.49451	458.72024	728.97217	1817.45862	409.09226	707.78009	1794.27087	462.70929	733.25903	1609.16370	357.76529	691.77173	1576.35706	418.70608	637.66620	1623.71021	219.77824	597.60223
158	0.785	2259.26807	1004.43182	721.77350	2246.83081	1014.13837	462.23099	2094.86157	1090.11670	641.16473	2083.94189	1085.02368	559.36047	2157.97412	789.95502	763.46594	2204.56665	778.69067	744.38049	2183.28076	673.61737	731.99518	2125.86279	693.12427	755.87427	2011.58411	587.52008	730.34058	1909.06580	497.98407	749.66498	1929.80200	456.03189	730.77399	1835.65381	409.42117	708.48486	1813.38623	464.80109	735.93579	1626.10535	363.63678	692.06574	1594.60828	425.63443	637.99121	1638.26672	225.81757	597.92926
159	0.790	2276.28662	1002.63171	721.41089	2262.23267	1010.40173	461.27283	2110.98462	1087.47498	641.18616	2099.90674	1081.88696	559.00049	2176.23144	787.47937	764.08935	2223.11255	776.56543	744.56842	2202.76660	672.00384	733.37909	2145.20776	690.22070	757.06976	2032.53491	583.74652	731.55102	1929.93848	496.78662	750.94537	1949.99622	454.88544	731.68872	1854.14563	409.90796	709.61285	1834.02759	464.36224	736.03735	1643.85169	368.53525	692.19489	1612.81458	431.92517	638.50116	1653.79053	231.46338	598.02448
160	0.795	2292.84766	1000.11102	720.82489	2277.72290	1006.27869	460.02609	2127.04248	1084.16638	640.51379	2116.10571	1077.87659	558.73321	2194.63623	784.52936	763.96619	2241.47485	774.21808	746.14868	2222.44409	669.36023	735.48541	2165.21924	686.69104	757.48914	2054.59766	579.57190	732.74445	1950.76257	494.59326	752.38471	1969.62756	452.36743	733.54626	1873.88135	409.84317	710.59491	1854.20874	465.32886	736.99847	1661.94678	373.93250	691.94446	1632.06677	437.52814	638.87024	1669.95190	236.69193	598.59900
161	0.800	2309.68970	997.75476	720.39038	2293.05542	1002.45325	459.23911	2143.25562	1080.69202	640.10919	2132.21143	1074.00671	558.50092	2213.11987	781.40894	764.43152	2260.17529	771.34589	745.14252	2242.41260	666.17633	735.57422	2184.23389	683.32629	759.65131	2076.56934	574.92273	733.70447	1971.58887	491.71371	753.15704	1990.25684	449.78906	734.92749	1892.78308	408.99313	711.38440	1874.48999	465.48288	738.55859	1680.59570	378.79282	692.28882	1652.04797	442.75507	639.19812	1687.38867	241.51331	599.05322
162	0.805	2326.28906	995.11926	720.09009	2308.55200	998.53479	458.69980	2159.08398	1076.95166	639.64508	2148.19287	1070.02405	558.03192	2231.82471	778.08136	764.98608	2278.69531	768.37524	747.26166	2261.91772	662.84003	737.57129	2204.49316	680.03265	760.48596	2098.54224	569.92657	734.83185	1993.64270	490.02445	755.77655	2010.22888	446.42203	736.36932	1912.37708	409.30899	712.73663	1895.68420	465.23468	739.51617	1699.89014	383.61548	693.12219	1672.07141	448.28351	639.62463	1705.34045	246.75565	599.41089
163	0.810	2342.72949	992.27332	719.57666	2325.10718	994.85455	458.03607	2175.45679	1072.49609	639.25494	2164.16748	1064.72376	557.53943	2250.66699	774.41699	765.63928	2297.90820	764.98816	746.88733	2282.66309	659.11108	738.91754	2224.41406	676.09290	762.00354	2120.47485	565.23737	736.12726	2014.37390	487.09613	757.09937	2031.78955	443.66141	738.27728	1932.78748	407.94592	713.36237	1916.71021	464.93323	740.23169	1719.67175	387.86398	693.09308	1692.48010	452.44721	639.93408	1724.69812	250.41814	601.03351
164	0.815	2358.97534	988.85223	719.06946	2341.36694	991.35474	457.60580	2191.22168	1068.23535	639.20435	2180.15918	1060.63306	557.71246	2269.49097	770.71942	766.77228	2316.85278	762.47766	749.19971	2302.96094	655.65765	739.85175	2244.39819	671.65839	763.28064	2143.20679	560.08740	737.56152	2036.48157	484.56754	758.81445	2051.82275	440.64996	740.20685	1953.06177	407.65848	715.00836	1938.27258	464.13528	742.31824	1739.47376	392.37582	693.98767	1713.33191	456.73889	640.05377	1743.62610	254.04980	601.98718
165	0.820	2375.55298	985.92383	718.97107	2357.85986	988.06457	457.38290	2207.38257	1063.35754	638.76386	2195.87939	1055.10840	557.56201	2288.29150	766.48901	767.27716	2335.76025	758.85870	750.08862	2323.69385	652.20581	741.69153	2265.28394	666.93787	764.28412	2165.85718	554.98138	738.78442	2059.41699	481.94788	760.80609	2074.11743	437.26523	741.55457	1973.78162	406.05173	715.70831	1960.40210	463.01987	742.77417	1760.28284	396.20532	694.21106	1734.78735	460.31003	639.93597	1764.14807	257.05987	603.60840
166	0.825	2391.46387	981.59692	718.59796	2374.89648	985.14246	456.90753	2223.28467	1058.61328	638.55310	2212.28442	1049.86072	557.46057	2306.85254	762.25873	768.59259	2354.68726	755.39569	750.16785	2343.72266	648.30139	743.42212	2284.99780	662.69409	766.54889	2188.94189	549.77283	740.18500	2080.88867	478.02231	762.02985	2095.56836	434.26721	744.10980	1995.33032	404.92300	716.89038	1982.49585	462.15234	743.74676	1782.04639	399.44760	694.46265	1756.88379	463.42862	639.78247	1784.92102	260.18878	605.26007
167	0.830	2407.33545	977.79089	718.52307	2391.64185	981.71246	456.72040	2239.50269	1053.00281	638.48242	2227.96191	1044.41406	557.46472	2325.55933	757.49145	769.27246	2373.15332	751.82141	752.36816	2365.07031	644.26446	744.95831	2306.20801	658.10150	768.72345	2212.05518	544.03790	741.56281	2104.69458	474.76556	763.23700	2117.46777	430.59436	745.60602	2016.85449	403.88147	718.37707	2005.45276	461.21652	744.72668	1803.11438	402.99570	695.65192	1779.66663	466.03546	639.49408	1805.95142	262.34848	607.44232
168	0.835	2423.67578	974.26691	718.38776	2409.04956	978.77154	456.15112	2255.24341	1047.48218	637.74054	2244.48901	1038.85083	557.16864	2344.25830	753.06549	771.13867	2392.01660	747.27966	752.03998	2385.97754	639.84692	745.93964	2326.62939	651.82892	768.42822	2235.21582	538.25842	743.08582	2128.34814	472.28952	765.48169	2140.63965	427.58240	747.88019	2039.11169	401.53677	719.38812	2028.61914	459.51718	746.08881	1825.61096	405.53568	695.93842	1803.07959	468.35419	639.32709	1828.36121	264.24625	609.02069
169	0.840	2439.47388	969.86896	718.36688	2425.14453	975.54547	456.67618	2271.39038	1041.51086	637.47492	2259.96606	1032.85278	557.26025	2363.26611	748.35962	772.42004	2410.78540	744.14069	754.98572	2407.28174	636.03125	747.26245	2347.71314	647.77460	771.55383	2258.89233	532.23065	745.12598	2152.00659	468.12888	767.16913	2163.47754	422.54395	748.69226	2062.17993	399.86645	720.58124	2052.03809	457.75098	747.25940	1848.88379	407.87051	696.49811	1826.51453	470.54840	638.76727	1850.77234	265.42215	611.45770
170	0.845	2455.18994	965.29968	718.57904	2443.47095	971.75275	455.72342	2287.04199	1036.05078	636.99158	2275.94507	1027.01367	557.40216	2382.14136	743.84393	774.49866	2430.01074	739.62353	755.37524	2427.97827	632.19134	749.25989	2368.22046	642.85992	773.79681	2282.61353	526.35486	747.85553	2175.81641	464.96799	769.86304	2187.69312	419.69617	750.76093	2085.59375	397.69989	721.86389	2076.00781	455.28015	747.68366	1872.22546	409.46945	696.72748	1850.90088	472.20258	638.68890	1873.23413	266.41669	613.31683
171	0.850	2470.97217	960.89710	718.68188	2459.76172	967.82556	456.57532	2302.46362	1029.77747	636.69562	2291.19946	1020.89044	557.01715	2401.02588	738.77759	775.41229	2448.89673	736.19080	756.64600	2448.86475	628.59522	750.96313	2389.38355	637.38983	774.57855	2306.45483	520.17181	750.80835	2200.85571	461.30502	771.31250	2210.96338	415.62033	752.34631	2109.31934	395.11752	723.01416	2100.88623	453.06134	749.39081	1896.41516	411.16910	697.46088	1875.00403	473.05618	638.65411	1896.30261	266.51144	615.08691
172	0.855	2486.53369	956.39477	718.67615	2475.24536	963.23859	457.17844	2317.55664	1023.90717	635.72235	2305.71045	1015.32867	557.31201	2419.61719	733.89154	776.54480	2467.66162	732.62488	758.78546	2470.26245	624.60638	752.22711	2410.54102	631.78595	775.39679	2330.58716	514.18726	753.43842	2225.91211	457.25433	773.12787	2235.16040	411.40186	753.38690	2133.18799	392.86731	724.00433	2125.48999	450.73462	750.94336	1920.53552	411.81027	698.10156	1900.32629	473.92749	638.24237	1920.83972	266.79608	617.58826
173	0.860	2501.39551	951.71893	718.43793	2490.35083	959.34985	457.86874	2331.75366	1018.35614	635.52685	2319.89087	1010.45111	557.25598	2438.10522	729.29468	776.99469	2486.35864	728.53516	758.67011	2491.57886	620.95300	753.20190	2431.67920	626.49426	775.29529	2355.32983	508.33905	757.01031	2250.98731	452.94186	773.85309	2259.75195	407.82718	754.80853	2157.48950	389.41101	724.64807	2150.18042	447.67786	752.52258	1945.48633	412.35239	698.68182	1925.57263	473.25104	637.52533	1944.96863	266.72220	619.82465
174	0.865	2515.32275	946.53906	718.28369	2505.33496	955.22253	458.08044	2345.63306	1012.93671	634.88226	2333.73706	1005.65326	556.98071	2456.62061	725.60297	777.31641	2505.37720	725.84064	758.44836	2513.68335	618.77094	753.68494	2453.54248	623.12518	777.18988	2380.07251	502.26117	760.64551	2276.23047	447.98441	775.54681	2287.05664	404.03699	756.45624	2182.81641	387.70621	724.87366	2176.33398	444.78415	753.85370	1971.32068	412.24423	699.25104	1950.96643	473.15964	637.93439	1969.61108	265.55298	621.67969
175	0.870	2530.36792	942.55975	717.44562	2519.36743	950.40832	457.82507	2359.31860	1006.80866	634.47235	2347.61157	1000.61572	555.91681	2475.54785	722.81580	777.07654	2524.64502	724.24628	758.07275	2535.81323	617.69733	753.55603	2475.01147	620.62060	777.80676	2404.40796	496.13403	763.17767	2303.10571	445.24271	775.40814	2312.18335	400.19250	757.29504	2208.81616	385.13675	724.72137	2201.80395	441.06741	753.55695	1997.38538	411.98727	700.21338	1976.21570	472.35883	638.08716	1995.32544	264.39554	622.84021
176	0.875	2545.55957	938.99756	716.47858	2534.17407	946.27203	456.92859	2372.31519	1001.06012	634.21429	2361.68872	996.62561	555.25842	2495.21924	721.03583	776.75214	2544.09009	723.45679	757.49548	2556.54883	616.75751	753.04340	2496.38647	618.56110	778.45770	2430.15625	490.25784	764.49420	2328.76904	441.27057	776.61481	2340.91943	397.90802	758.35168	2234.81958	382.65198	724.46234	2228.41211	438.77091	755.88000	2023.31543	411.09659	701.64197	2001.94800	470.33060	638.43787	2021.85291	262.32355	624.13312
177	0.880	2560.25757	935.77039	715.30676	2548.98047	941.94122	456.42511	2384.65234	994.79071	634.40729	2376.41602	995.06842	554.60681	2515.24683	719.81604	776.32129	2563.64063	723.17719	756.66895	2578.49292	616.89832	753.74756	2518.51733	617.82532	778.34051	2456.09155	484.78763	765.10297	2355.38721	437.65402	776.37335	2365.32446	394.02228	755.91089	2261.35889	379.89703	724.64502	2254.95874	434.67252	755.50617	2050.44214	410.04526	702.10449	2027.54016	468.83386	639.08203	2048.17481	261.27997	624.92328
178	0.885	2574.32666	931.82446	714.78699	2564.15112	938.68414	455.94040	2397.20093	988.90063	635.16919	2391.04175	993.80701	554.16803	2535.85815	718.77387	775.97742	2583.22437	723.11224	755.54541	2600.42432	616.27332	751.79834	2541.09912	616.58136	778.39880	2482.73926	480.91736	764.72742	2382.67578	434.69974	775.93835	2392.55664	390.85226	755.74664	2288.21973	376.96509	723.59387	2282.59766	431.85898	756.49432	2077.19824	407.35260	703.39966	2052.82617	466.31778	639.94238	2075.06348	258.60586	629.84802
179	0.890	2589.14966	927.97211	714.26959	2580.47192	936.92645	455.47290	2410.88428	985.15399	635.92053	2405.29321	993.28973	554.23358	2556.58472	717.69446	775.47113	2602.76904	722.96686	754.07727	2622.27515	616.22650	749.83630	2563.76196	615.55402	779.01221	2508.51221	477.62479	763.24878	2409.94238	431.37692	775.93274	2419.24707	388.12769	754.67706	2315.40601	374.72842	722.38788	2308.51904	429.37024	757.15228	2104.92676	404.35477	703.79486	2078.25122	463.10208	640.82086	2102.83203	255.60538	630.44531
180	0.895	2602.17310	924.83203	714.74860	2596.20679	935.91785	455.87720	2425.70044	984.07849	636.39636	2421.16064	993.88782	553.86151	2577.52368	717.23468	775.56702	2622.74463	723.63818	752.19342	2644.44287	617.45679	748.85339	2587.30981	615.25971	778.36334	2535.30273	477.70529	762.41766	2436.95361	429.27582	776.00964	2446.66211	386.04874	753.83374	2342.46436	372.29587	721.67310	2335.76611	425.72385	757.27075	2132.30322	402.04578	705.69122	2103.67407	459.76456	641.67639	2131.00024	252.30832	631.41956
181	0.900	2616.44409	922.99457	715.41205	2612.64600	936.52106	455.83978	2440.81348	985.45752	635.82031	2437.48975	995.36206	553.64313	2598.08716	717.24237	775.76440	2642.96020	724.61316	751.00641	2666.73340	618.97949	746.41553	2609.99780	616.14948	779.14594	2561.33691	478.14896	761.66730	2463.79224	427.39279	775.89459	2473.82642	384.32730	752.40369	2369.69458	369.47598	721.42297	2363.11011	423.10251	756.88812	2160.56860	398.40170	705.89966	2129.46924	455.20572	642.59680	2159.77515	248.89261	631.32794
182	0.905	2631.04394	923.29486	717.04102	2628.17285	936.78320	456.53891	2456.71582	987.14697	634.67029	2454.55737	996.52301	553.28540	2618.43970	717.54944	776.08588	2662.10571	725.72076	750.36255	2688.22095	620.83038	744.29956	2632.87329	616.75171	778.62640	2586.16846	479.33679	761.72620	2491.17017	425.17056	775.40314	2500.36694	382.80566	748.14166	2396.83789	367.74231	720.91223	2390.49097	420.83423	756.86993	2188.10889	394.06210	707.45917	2154.41138	450.83108	644.00336	2189.20557	245.06696	631.63092
183	0.910	2642.52417	922.37634	718.14642	2644.22534	937.12146	457.07544	2471.94067	989.56433	633.18787	2470.13794	997.24646	553.23590	2639.08936	718.73517	776.16180	2681.44922	727.61694	748.64435	2709.91553	623.47546	743.46808	2655.95728	618.12732	778.14569	2611.09326	480.18359	762.30279	2518.51856	424.27277	774.44440	2527.96704	382.31076	747.22693	2424.02661	365.69180	719.61719	2417.39770	419.07736	756.70984	2216.29468	388.73727	707.82532	2179.09888	445.15271	645.32202	2219.38477	239.73509	632.42554
184	0.915	2655.28516	922.59399	720.07501	2660.09595	936.86243	458.30365	2485.44165	991.50128	632.26416	2485.65039	997.82416	552.91107	2660.37231	720.23114	775.52765	2701.53369	729.86145	746.25623	2731.42944	625.86658	740.55810	2678.18604	620.52008	779.27319	2635.52148	483.35254	762.63471	2545.40869	423.81979	773.44916	2555.12915	382.49509	746.68890	2451.85303	363.88858	719.38324	2444.53906	416.79123	756.94983	2244.39624	384.00793	707.94708	2204.22314	438.83133	646.30157	2249.50659	235.32965	633.24377
185	0.920	2671.40576	924.59174	722.78131	2675.60547	936.48700	459.15979	2501.98218	992.01105	630.25958	2498.36914	1000.63245	552.77405	2680.44531	722.93823	775.76160	2721.27539	732.65033	744.05847	2752.68555	629.49182	738.45209	2701.06543	622.82849	778.06457	2661.15259	486.95023	763.42859	2572.02856	423.90515	772.07300	2582.18970	383.41025	745.93860	2480.29883	361.88052	719.12018	2471.29199	415.17050	756.73889	2271.11279	378.42307	708.94110	2229.52270	432.03705	647.15332	2280.84009	228.98782	629.95276
186	0.925	2686.17236	926.52051	724.24866	2692.00049	936.91913	459.26627	2516.38330	992.74445	628.78101	2513.98950	1000.82446	551.83173	2701.71899	725.61395	774.81690	2740.71924	736.08704	742.12817	2774.07837	633.81085	737.38599	2723.93677	626.05664	777.07874	2686.32202	489.81534	762.59186	2598.53540	424.49982	771.05377	2609.81958	384.09051	744.15125	2508.86157	361.55173	719.20947	2497.95752	414.05173	756.12775	2299.08228	371.89893	708.85364	2254.59399	424.92838	647.77753	2312.03687	223.74834	631.24652
187	0.930	2700.24854	928.36774	725.18256	2707.52148	937.28272	460.22034	2530.87939	993.55316	628.04419	2531.12036	999.99262	550.50122	2721.57519	729.48865	774.73608	2759.91064	740.27484	740.54236	2795.10767	640.06494	736.62647	2746.36182	629.98785	776.57703	2711.15405	493.94144	761.37213	2625.00488	426.56384	770.44183	2638.16894	386.15741	743.56354	2536.73364	360.54224	717.79370	2524.72559	412.93893	755.45026	2326.51050	364.70810	708.40320	2279.79590	416.52179	648.62006	2343.93506	217.92563	632.14001
188	0.935	2714.23950	930.66864	726.34430	2724.43042	938.54852	460.90146	2544.84009	994.13971	628.07593	2548.36939	999.72931	549.19983	2742.43896	734.17810	774.03387	2778.89502	745.31714	739.37799	2815.67627	646.28113	735.18347	2768.84375	635.32672	776.20612	2736.02686	497.28088	759.57611	2651.25806	427.83844	769.44122	2665.14648	387.82822	743.27991	2564.59888	360.28470	717.83661	2551.25562	411.94388	754.57770	2353.26587	357.44107	708.87286	2305.00317	407.74884	648.76581	2376.45117	211.17110	633.20496
189	0.940	2728.91064	933.72766	727.49402	2740.80957	939.94318	461.95941	2560.52270	995.16553	626.98987	2564.34570	1001.62689	548.34473	2762.21436	738.85284	773.28650	2797.71729	751.31726	738.71222	2835.95459	652.98462	733.98230	2790.62451	640.65326	775.24542	2760.93359	501.77564	758.40967	2677.71655	430.41495	768.14948	2691.33765	389.61615	741.11432	2592.11084	359.56909	717.67542	2577.73950	411.12006	753.77130	2381.34888	350.60992	709.02075	2330.97021	398.49670	648.76544	2409.04590	204.65973	633.03900
190	0.945	2743.98438	937.21832	729.22107	2757.15771	941.56281	463.02286	2575.45752	995.98297	627.17206	2580.78980	1003.59058	547.73926	2782.22803	744.32562	772.51172	2816.50146	757.62604	737.46460	2855.58594	660.58765	733.40399	2812.48096	646.84753	774.47382	2784.79932	505.74008	756.59460	2703.53589	432.31351	766.49182	2719.38062	392.80148	740.58014	2619.69727	358.48492	717.66895	2603.83911	410.10556	752.36230	2409.34131	342.55255	708.60846	2356.54004	388.32105	648.35834	2440.63379	197.31938	633.47522
191	0.950	2758.69067	940.84406	730.57214	2774.34253	943.62238	463.84729	2590.57446	998.90271	627.26532	2596.73877	1006.56659	547.27332	2801.02881	749.97205	771.83441	2834.53003	763.28101	734.62976	2876.36841	667.39618	730.43158	2834.00757	653.67828	773.73883	2808.02808	511.11685	755.79236	2728.63721	435.20657	765.49853	2744.95264	395.03339	738.90619	2647.19629	358.06146	717.44006	2629.65479	409.42444	751.42291	2437.10644	334.34860	708.05341	2382.93213	377.59735	647.81519	2475.79590	190.42068	633.49457
192	0.955	2773.70019	944.59637	731.48639	2790.86572	945.62207	464.88174	2607.07519	1001.88025	627.82855	2612.64600	1009.85992	546.81281	2818.65942	756.06946	771.70294	2851.55493	770.81226	735.01514	2896.56592	674.31940	727.63190	2854.06055	660.12884	772.49133	2830.60400	516.29657	754.19482	2753.43433	437.77655	764.06964	2770.35938	397.67810	737.53070	2674.76465	357.79178	716.41888	2655.61182	408.82364	750.91162	2465.23291	325.94794	708.01105	2409.33398	366.93463	647.46832	2509.11816	183.41113	634.08795
193	0.960	2788.46314	948.06079	731.97882	2807.17407	948.12384	466.08432	2622.83081	1005.18366	628.35284	2629.31226	1012.59705	547.11615	2836.08740	762.35162	772.55298	2868.01245	777.22864	734.41174	2916.49072	681.22943	724.81690	2873.86621	666.90772	771.92596	2852.87524	521.98962	752.83942	2779.42749	440.96335	762.48560	2795.57349	400.66992	736.41553	2702.95044	356.74841	715.64117	2681.16284	408.27737	750.36774	2493.72217	317.14221	707.46582	2436.44312	354.95245	646.08881	2545.67139	177.16834	634.22082
194	0.965	2803.85986	952.54138	732.86548	2824.56665	951.49365	467.18741	2639.15064	1008.85895	628.48676	2646.62793	1015.51379	547.47412	2853.27759	767.89014	772.83014	2884.85425	784.60901	735.02588	2935.33984	688.91046	723.90674	2893.07349	673.29816	771.15790	2874.02515	528.30859	751.62176	2801.37500	444.04141	761.28857	2820.56641	403.94318	735.52252	2729.65796	356.52728	715.29236	2706.03198	407.41852	748.90112	2522.33765	308.20480	706.53809	2463.95581	343.18970	644.49402	2580.45215	169.64923	634.74298
195	0.970	2819.99707	956.59460	733.62122	2841.55176	954.63611	468.39188	2655.42456	1012.49616	628.69128	2662.25024	1018.56525	547.54724	2870.76196	773.11475	772.90717	2901.73242	790.85925	735.57611	2953.87988	696.55389	723.27130	2912.28320	679.77801	770.40210	2894.77295	534.57617	750.18793	2824.16089	446.95856	759.77637	2845.31055	407.43222	734.81342	2756.17285	355.81082	714.41242	2731.02734	406.61054	747.88428	2551.44482	298.89648	705.32849	2490.61255	331.29367	643.79370	2615.26489	162.27828	635.00702
196	0.975	2835.41772	961.39124	734.47009	2858.19482	957.88855	469.50949	2672.05103	1015.75873	629.09210	2678.11670	1022.91840	547.13538	2887.59644	778.72046	773.33478	2918.76172	796.62647	736.32178	2972.15552	703.87524	722.71771	2930.86401	685.47900	769.49841	2914.59863	541.54449	748.28625	2847.76025	450.15759	759.00928	2869.77783	411.07135	734.25012	2782.42065	355.16846	713.58331	2756.06958	405.50555	746.98834	2580.62720	289.68121	704.03247	2518.73584	318.11972	642.00482	2649.71606	155.28529	635.82312
197	0.980	2851.39087	964.36609	735.69196	2874.68286	961.49011	470.57666	2688.38892	1020.09485	630.01831	2694.95313	1025.57117	547.25684	2904.81128	783.45477	773.15570	2935.42065	803.16119	737.30408	2990.61401	710.75024	722.55597	2949.17725	691.51453	768.66077	2933.91772	548.72870	746.75818	2870.08643	453.40244	758.10333	2893.94043	414.79489	733.79437	2810.00122	355.58438	713.48480	2780.44360	403.84500	745.13794	2610.02173	280.26019	703.24744	2547.53027	306.09573	640.64514	2686.26465	148.39002	636.14856
198	0.985	2867.13550	969.28210	735.82098	2891.06274	964.75336	471.43179	2705.10889	1023.26495	630.01398	2711.96020	1029.30322	547.92096	2921.55127	788.25720	772.80969	2952.34351	808.23431	737.33618	3008.70044	716.89545	722.13153	2967.17041	696.70166	767.75720	2952.72314	555.15363	745.39978	2890.76660	454.94995	756.59418	2917.77026	418.53717	733.40808	2837.38599	355.38553	713.48846	2805.09961	401.74252	744.36102	2639.79077	271.06470	702.18366	2576.78052	291.98224	638.35620	2723.15039	142.94196	636.16498
199	0.990	2883.29517	974.43066	735.72284	2908.23999	968.54810	472.17602	2721.28223	1027.29932	629.84009	2728.75708	1034.50464	547.69190	2938.30737	792.51984	772.54919	2969.40698	813.20489	737.25580	3026.29810	722.44000	721.90936	2984.91040	701.48999	766.93170	2971.52051	561.12707	743.65796	2912.46997	456.51041	755.26685	2941.23975	422.23251	733.05304	2863.72632	354.01590	711.53796	2828.52564	400.21301	743.22229	2669.93945	260.94693	700.26263	2606.34351	279.06049	636.76898	2760.20044	137.10736	636.84064
200	0.995	2899.53442	978.97327	735.85602	2925.11011	972.57275	472.69888	2737.38599	1031.74487	630.37946	2744.51221	1038.42493	547.60797	2955.16138	796.67822	772.41418	2985.88965	818.42175	738.28509	3043.90601	728.11310	721.62720	3002.20850	706.07373	766.08447	2989.03223	567.02338	742.55566	2933.46826	459.62174	755.42554	2964.32056	425.81528	732.69104	2889.57519	352.46402	709.46680	2851.65137	398.96564	742.68268	2700.62183	250.95779	699.36200	2636.85352	265.80685	634.82178	2799.23462	132.38829	637.57416
201	1.000	2916.13477	983.88049	736.27777	2941.97510	976.23584	473.36612	2753.93140	1035.64404	631.12195	2761.28101	1041.64465	547.36328	2972.14160	800.89191	772.66669	3002.61670	824.29315	739.97626	3061.48022	733.30981	721.32385	3019.21826	710.79156	765.70020	3006.24121	571.92761	741.00391	2954.09937	460.79239	753.59863	2986.98486	429.21976	732.28387	2915.48584	351.71848	709.10840	2876.19482	396.15884	741.34174	2732.20996	241.50034	698.06171	2668.08130	252.52769	633.27423	2836.72168	126.75046	637.12024
202	1.005	2932.94092	988.67053	736.56720	2959.22607	980.46204	473.85992	2770.67139	1039.94177	631.72607	2776.31348	1047.25378	547.43726	2989.08936	805.20984	773.11169	3020.01880	828.32715	739.63281	3078.96387	738.01672	721.32776	3036.19019	714.99835	765.05762	3023.60986	576.15857	739.03656	2973.73413	462.24432	752.70575	3009.20459	432.38028	731.79352	2941.37012	351.76315	708.64166	2899.66382	393.45819	740.30524	2763.51758	231.89136	696.77142	2699.04981	238.98454	631.18457	2874.78467	122.68687	638.00409
203	1.010	2949.54639	993.74286	736.85797	2975.70996	984.17364	474.84192	2787.09155	1044.54175	632.15625	2796.13965	1051.08911	548.14484	3006.33960	809.05640	772.80969	3037.42944	832.14239	739.20276	3096.15308	742.75848	721.31769	3053.42920	718.98889	764.15179	3039.55615	580.09039	737.72113	2994.75244	463.11139	751.19153	3030.95215	435.23120	731.18164	2967.60596	350.97000	707.91809	2923.29468	391.16968	739.18488	2795.51074	221.81715	695.41480	2731.25024	225.24042	629.10071	2912.61426	118.54357	638.04309
204	1.015	2966.36084	998.38361	737.13000	2992.93164	988.13452	475.48108	2803.95532	1048.40833	632.34790	2812.52954	1054.73499	547.88556	3022.99731	812.84808	772.53174	3054.79053	835.84937	739.06457	3113.05444	746.86182	721.01990	3070.18164	722.55090	763.41290	3055.54663	583.10736	735.82544	3013.89209	464.15216	751.38971	3052.19946	437.70679	730.41009	2993.08960	350.25641	707.65698	2946.78369	387.87625	737.26154	2827.68091	210.87418	693.16431	2764.32153	212.88661	627.01599	2950.77515	114.66906	637.45038
205	1.020	2981.89185	1003.28503	737.06726	3009.24927	991.66785	475.96597	2820.55005	1052.73645	633.15137	2828.76685	1058.88586	548.42615	3039.43359	816.86285	772.61212	3071.76367	839.94128	740.00903	3129.50537	750.47302	720.68158	3086.42603	726.55353	762.74640	3070.98462	586.32867	734.78485	3033.40064	465.12228	750.51904	3072.56543	440.62576	730.95209	3018.18237	350.29819	707.65881	2970.68896	384.96362	736.27618	2860.78198	202.24052	692.33850	2797.65137	200.81908	625.80371	2989.04468	111.98055	637.28577
206	1.025	2998.48608	1007.36743	737.24994	3026.27515	994.93292	476.13458	2837.30591	1056.89648	633.77679	2846.49561	1063.12317	549.16895	3056.09570	820.36585	772.28192	3088.97900	843.74829	739.96137	3146.89429	754.84711	720.33899	3102.99756	729.85645	762.48877	3085.79907	588.26776	733.41425	3052.51099	465.01703	748.91113	3094.73779	441.69067	729.39594	3043.35498	349.78674	707.21234	2993.93213	381.78049	735.59607	2894.11792	192.75937	691.36066	2831.69556	188.30357	625.01666	3027.32568	109.91220	637.17554
207	1.030	3014.97656	1011.78626	737.61798	3042.83496	998.10260	476.45035	2854.34790	1060.58032	634.14355	2863.87427	1066.82971	549.62445	3072.60889	823.66797	772.29340	3105.52856	847.60870	741.09515	3163.41577	758.26868	720.51569	3118.91821	732.97302	761.27948	3100.48901	590.94464	732.25909	3071.20410	464.74219	747.98999	3114.35278	443.73233	729.74878	3068.29419	349.34186	706.89044	3017.03980	379.03192	734.41614	2928.01074	184.29842	690.57233	2866.14429	176.51738	623.23694	3065.41528	108.26337	636.64716
208	1.035	3031.49683	1015.71686	737.81201	3059.58594	1000.86975	477.20142	2871.11670	1064.20642	634.74481	2879.76294	1070.14746	549.61352	3088.83130	826.86603	772.09534	3121.99072	850.67963	741.58325	3179.61231	760.85065	720.34979	3134.40137	735.99207	760.36816	3115.16772	592.60083	731.51794	3090.12549	464.05847	747.65717	3134.26147	445.87451	729.07098	3093.63501	348.58414	706.71039	3040.85449	375.18317	733.72485	2962.04810	175.94379	689.55457	2900.69287	165.57762	622.56213	3103.41504	107.73864	636.04816
209	1.040	3047.86890	1019.63287	738.11176	3076.50537	1003.98126	477.71988	2887.69067	1067.71130	635.58484	2896.61939	1074.31140	550.29919	3104.58545	828.96912	771.59790	3138.63550	853.47186	741.40906	3195.87988	764.00989	720.31476	3149.87085	738.81909	759.59668	3129.34790	594.12360	730.77734	3108.98755	463.09122	747.12500	3153.43750	447.22977	730.03168	3118.63696	348.02008	706.27197	3064.58960	371.15018	732.50317	2996.54932	168.14066	688.88629	2935.64917	155.23160	622.16974	3141.25586	107.56648	635.04889
210	1.045	3064.46582	1023.32349	738.28192	3092.95679	1006.86560	477.87766	2904.34253	1071.24292	636.12628	2914.85474	1077.81165	551.09473	3120.34790	831.83991	771.47015	3155.57153	855.68256	740.90668	3211.52270	766.88098	721.03802	3164.70142	740.12598	758.21216	3143.53052	594.79657	730.12427	3127.92236	462.21848	746.94757	3172.92627	448.02274	728.01324	3143.43359	347.64285	706.21838	3088.33472	367.60053	731.28577	3031.06006	160.37749	688.47723	2970.73804	145.03046	621.98852	3178.41797	108.59077	633.82135
211	1.050	3080.67944	1026.36951	738.43494	3109.54126	1009.20221	478.27844	2922.01733	1075.10730	636.83954	2931.41235	1080.78125	551.58954	3136.13867	833.52679	770.93616	3172.71191	856.67779	739.68866	3227.63623	768.55298	720.26270	3179.27905	742.38586	757.51416	3157.68384	596.20648	729.91919	3146.86328	460.07135	746.64008	3192.22363	449.02060	728.08887	3167.80615	347.10721	705.87018	3111.74194	364.62274	731.91821	3065.91626	154.56052	688.01135	3005.73096	136.45375	621.95068	3215.42139	110.47085	632.79779
212	1.055	3097.09546	1029.58020	738.44812	3126.22607	1011.74402	478.77402	2939.15918	1078.18872	637.03845	2947.44556	1084.51709	551.81842	3151.69800	835.08771	769.97052	3187.68066	858.65234	742.25861	3242.83130	769.28815	720.14722	3194.00366	743.48407	756.15900	3171.47168	596.15039	729.88123	3165.82105	458.23172	747.18121	3211.43335	449.86798	728.79804	3192.08008	346.49777	705.74402	3135.20483	361.94367	732.78033	3100.43018	149.27675	687.97583	3040.71167	128.00534	622.05487	3251.79639	113.43266	631.09479
213	1.060	3113.34399	1032.14551	738.55487	3142.40088	1014.50751	479.25809	2956.34155	1081.50635	637.64398	2964.83301	1087.10352	552.24023	3167.11182	836.04706	769.24689	3203.56616	860.45837	742.61529	3257.69897	769.62585	719.63538	3208.19678	744.02136	754.64179	3184.83545	595.97003	729.40234	3184.87402	456.70441	747.47009	3231.37744	449.27725	727.09399	3216.19019	346.21790	705.31219	3158.80713	358.30426	732.36572	3135.70947	143.76473	686.90436	3075.86768	121.23493	622.06921	3287.73511	116.37231	629.42065
214	1.065	3130.00098	1034.77893	738.35107	3158.73828	1016.71515	479.48563	2973.04297	1084.57837	637.19818	2981.43140	1089.86426	552.46600	3182.23120	836.82428	769.42792	3219.61108	859.66815	741.80273	3272.35107	769.01563	718.08923	3221.47925	744.38489	753.42285	3198.24707	595.36542	728.80530	3204.24072	454.86813	747.43097	3250.16406	450.31735	727.33588	3240.01538	346.08157	704.92883	3182.58496	355.51413	732.66809	3169.79321	141.15837	688.13471	3110.61939	114.17521	623.00330	3322.14893	121.29613	627.78204
215	1.070	3147.02124	1037.09546	738.31378	3175.35644	1018.57587	479.37073	2990.42407	1087.74731	636.99512	2998.44189	1090.85632	553.50317	3196.86328	836.74182	769.50061	3234.35547	860.23462	742.46698	3284.26245	767.04108	718.05499	3235.04517	743.48743	752.16705	3211.38452	594.57385	728.51483	3223.86914	453.13602	746.56354	3269.90991	450.32910	725.92737	3263.61426	345.97855	704.62060	3206.22510	353.02853	732.78174	3203.47705	137.99692	688.61456	3144.88745	108.06966	624.08289	3355.98926	126.67356	625.91009
216	1.075	3163.56958	1038.38672	738.32141	3192.00757	1020.76813	479.96106	3007.89917	1090.79114	636.82886	3014.98486	1093.29736	552.60394	3211.64722	836.15881	769.22168	3249.29224	858.66510	742.11420	3297.45532	766.26862	718.09357	3247.79419	742.55512	752.47089	3224.60938	593.21240	728.26831	3242.91382	452.31277	747.36823	3288.96265	451.38123	726.29504	3286.86939	346.18765	704.19678	3229.65625	350.99283	732.82739	3237.08569	136.10570	689.14075	3178.69897	103.37711	625.84937	3388.52270	132.14044	623.73871
217	1.080	3180.14673	1039.92310	738.29834	3208.11304	1022.48700	479.61151	3024.18701	1093.21790	636.51611	3031.37598	1094.89246	552.53491	3225.77124	835.49457	769.34467	3264.53198	856.09180	740.41705	3310.60840	763.38727	717.25922	3260.62524	741.13007	752.87109	3237.73193	591.79193	727.65478	3262.61597	451.18216	746.71668	3308.31836	451.69565	724.86505	3309.88330	346.61777	703.77344	3253.07861	349.48996	732.88361	3269.29663	135.02942	690.17908	3211.48218	99.11005	627.19537	3419.98975	138.35080	622.00720
218	1.085	3196.79858	1041.19470	738.20819	3224.34351	1024.23999	479.45132	3040.96338	1094.96216	636.80225	3047.29468	1095.62500	552.27411	3239.72632	834.88593	769.91119	3278.80273	854.71155	739.59021	3322.75049	760.52032	718.25677	3272.84009	739.60144	754.12353	3251.14453	590.35321	726.87494	3282.17383	450.55310	746.06317	3327.24316	453.23422	724.47864	3332.52759	347.93222	703.26727	3276.12939	348.82944	733.22900	3301.80054	134.15114	689.90283	3243.86523	95.98498	629.06958	3449.93750	144.66653	620.67364
219	1.090	3212.85498	1041.74414	737.39740	3240.59204	1025.32129	479.70438	3057.66553	1096.27429	636.55908	3064.51733	1097.17676	552.30261	3253.99268	833.56897	770.23938	3291.70288	853.69916	740.58527	3334.80005	757.60626	719.30328	3285.57397	737.59619	755.96265	3264.66333	589.17590	726.42963	3300.91406	450.71060	746.33350	3346.18286	454.42590	722.98883	3354.60596	349.54007	703.21625	3298.37964	348.65582	733.28796	3332.86304	133.44029	690.12543	3275.31274	92.50449	630.93933	3478.84033	149.56035	616.72852
220	1.095	3229.69727	1041.83447	738.04456	3257.01807	1026.36243	479.64246	3073.77564	1097.64990	636.88641	3081.21582	1097.48975	552.15991	3267.78320	832.31500	771.32129	3304.95508	850.95319	741.30365	3346.85376	753.95117	719.76599	3297.51807	736.02655	758.85504	3278.36572	587.97125	725.43756	3319.99316	450.95783	744.80127	3364.43750	456.66672	723.03479	3375.99365	350.72229	702.59680	3319.93311	348.84973	733.59759	3362.04004	134.11351	690.45319	3305.48047	91.03098	632.64514	3506.52881	156.59389	616.95313
221	1.100	3245.87988	1041.23157	737.81201	3273.36694	1027.00684	479.95853	3089.76392	1097.85620	637.80835	3097.77295	1097.76978	552.55432	3281.43677	830.55902	772.36762	3318.22437	848.77295	741.37128	3359.21362	749.95593	719.70044	3310.69702	733.28516	760.17859	3292.28662	587.04694	724.80798	3338.04639	451.59747	745.00391	3382.61597	457.69928	721.70679	3397.32422	352.89862	702.17749	3340.98633	349.29446	733.73755	3390.06445	134.37253	691.70508	3334.13818	89.50413	634.64264	3532.98169	162.67146	615.05054
222	1.105	3262.00708	1040.86182	737.38214	3289.97925	1027.21765	480.44003	3105.75659	1098.57275	637.74268	3114.02319	1098.78833	552.96649	3295.48877	828.95502	773.14813	3331.47925	845.94788	741.85907	3371.22388	746.18030	721.01001	3323.60913	730.82922	762.49500	3306.39453	586.12756	724.99597	3356.16797	452.38300	744.95386	3400.28491	458.93472	719.38232	3418.21314	354.52109	701.51990	3362.57251	349.49207	733.41846	3417.11939	135.56583	692.30176	3362.04321	88.40364	636.43335	3557.47144	167.68159	613.66302
223	1.110	3278.54834	1039.45764	738.25378	3306.29981	1026.99268	480.71268	3121.88355	1098.46460	638.15576	3129.88965	1098.05298	553.09613	3309.41748	826.27240	774.38293	3344.88916	843.10346	742.26709	3383.49341	742.37238	721.71973	3336.41480	728.28980	764.95630	3321.15430	584.30597	725.22229	3374.83228	451.24496	742.00214	3417.76563	460.35068	719.09906	3438.42114	356.38889	700.75452	3383.63184	350.10846	733.39789	3443.06519	137.42853	693.20898	3388.34473	87.40115	638.32696	3581.47681	172.09840	611.80756
224	1.115	3294.17285	1037.84729	738.41937	3322.42261	1026.70520	481.00699	3137.41431	1098.16602	638.66107	3145.69653	1097.35913	553.17438	3324.10303	823.59992	775.24567	3358.53564	840.30389	743.31091	3396.34961	738.78229	722.95099	3350.01831	725.32147	766.92895	3335.72266	582.72003	725.51428	3392.49609	451.85037	742.05200	3435.76343	461.20090	717.67957	3457.96045	357.67093	700.21063	3403.32105	350.08810	733.08441	3468.48511	138.32414	692.46387	3413.22461	86.49476	639.48352	3603.79761	174.57661	610.42609
225	1.120	3310.13184	1035.88257	738.94031	3338.66894	1025.88318	481.73502	3152.87109	1096.90149	639.37567	3161.60962	1097.09021	553.56683	3338.20166	821.64191	777.87878	3372.52100	837.45013	744.73907	3409.46777	734.91656	723.99072	3363.86279	721.99799	768.52545	3350.89770	579.97266	725.39136	3411.10767	451.61139	740.99524	3453.23975	461.55475	715.41107	3477.46802	358.14969	698.32874	3423.67822	350.02182	732.22913	3490.94092	138.97798	692.83813	3436.99878	85.41286	640.87378	3625.17798	177.59984	608.71307
226	1.125	3325.66064	1033.98096	739.23993	3354.92895	1024.71973	482.39554	3168.45166	1095.13794	640.32636	3177.60083	1095.88745	554.53687	3353.41382	818.24262	778.83582	3386.94775	834.44342	746.29993	3423.67505	731.50793	724.79254	3378.32935	718.78565	769.87402	3366.52222	577.54144	724.62445	3429.49097	450.67349	739.37933	3470.56885	462.49966	715.04376	3496.47778	358.49448	696.54230	3443.06738	349.83575	732.05505	3513.19189	139.78651	691.92853	3458.62256	84.50283	640.54840	3646.10327	178.37946	606.88837
227	1.130	3341.56299	1031.37048	739.76190	3370.90820	1023.43335	483.07980	3184.62524	1093.24719	641.92737	3193.09790	1095.56226	554.73242	3368.09546	814.69855	780.41101	3401.91797	831.18469	747.74207	3438.58569	728.40601	725.82703	3393.20801	715.24426	770.71918	3381.58740	574.62158	724.09546	3447.14404	451.09677	739.56787	3488.73071	461.36444	712.22687	3514.34448	358.27115	694.78418	3462.11499	349.48920	731.50971	3533.09521	139.63568	691.31860	3479.11450	83.51662	640.24481	3665.35498	179.66661	605.48053
228	1.135	3356.70190	1028.63489	740.24194	3386.81543	1022.03162	484.14774	3200.23267	1091.00293	642.46344	3208.80103	1094.23193	555.55597	3383.66187	810.97241	780.36835	3417.53394	827.57507	748.81390	3454.67114	725.42853	726.64746	3408.77393	711.79919	770.36639	3396.74219	572.91095	723.61902	3464.70581	449.93533	738.46002	3505.70239	460.14240	710.25464	3532.09302	357.44193	693.22882	3480.32910	348.25555	730.91248	3552.18481	139.11559	689.81793	3497.77637	81.81541	639.23450	3683.35107	179.37149	603.99811
229	1.140	3371.79297	1025.40906	741.11212	3402.74292	1020.23151	485.13913	3215.41919	1087.95618	642.55096	3224.13355	1092.15186	556.68811	3397.94800	807.46887	781.20013	3433.84668	824.12018	748.34406	3472.07813	723.86780	727.42383	3424.91724	708.34796	769.56073	3412.32568	570.75159	722.54285	3482.36450	448.12482	737.15222	3522.50513	458.98868	709.68304	3549.56836	356.19141	691.87439	3497.66797	347.10584	730.01086	3568.69946	137.05875	688.68384	3515.35474	79.76013	637.18927	3700.37695	179.62593	603.49182
230	1.145	3386.80420	1021.66388	742.04700	3418.35938	1018.49054	485.87711	3230.39038	1085.11694	643.28851	3239.10474	1090.04102	557.55988	3413.08203	803.34711	781.19635	3450.26440	820.35187	748.37140	3489.96338	722.34442	727.89526	3442.04004	705.77167	768.68506	3428.29150	568.19275	721.62793	3499.37646	445.96027	736.91480	3539.16699	456.64948	709.11255	3566.70703	353.57413	690.26624	3514.66577	344.83148	729.06677	3583.75464	134.15492	687.23554	3531.58130	76.89963	634.88580	3715.73438	177.46549	603.44397
231	1.150	3401.60938	1017.54706	743.04114	3434.35327	1016.33844	486.87543	3245.31323	1081.81006	643.71063	3254.34448	1087.25696	558.09467	3428.37256	800.04150	780.73224	3465.34033	819.21454	750.21460	3508.55103	721.48450	728.90594	3459.16846	703.53235	767.41864	3445.08032	565.56995	720.95398	3515.61304	443.16437	735.68738	3555.71191	453.74072	708.52808	3582.29150	350.85620	690.37817	3530.83667	342.09293	729.47479	3598.13721	130.08882	685.82507	3546.10083	74.14763	633.02161	3730.34912	175.05884	602.75677
232	1.155	3415.84180	1013.36975	744.39319	3450.02051	1014.05731	487.85348	3260.58472	1078.45569	644.11713	3269.49292	1084.27588	558.83386	3443.89600	796.71399	780.61450	3481.87134	816.62048	751.02582	3526.09668	721.45374	729.33240	3476.44922	701.17529	766.26819	3462.35425	562.88574	720.78528	3531.24561	439.99399	736.27216	3572.12476	450.27264	708.17401	3597.32105	346.81451	689.90826	3545.84448	338.40430	727.75665	3611.05225	126.00068	684.78748	3558.93189	71.69303	630.44257	3743.37158	173.06122	602.79578
233	1.160	3430.65967	1009.14624	745.82471	3465.22778	1011.11383	489.01712	3276.06030	1074.16077	644.56055	3284.73560	1080.35828	559.22498	3459.94971	793.92218	780.19867	3498.38721	814.66357	752.11432	3543.67114	720.24188	729.45752	3494.07080	699.05621	765.15021	3480.78125	560.35346	720.73645	3546.60010	436.34177	735.85370	3588.22388	445.80087	707.58807	3611.53027	342.92276	690.25446	3559.67529	334.27478	727.18079	3622.70117	121.85951	682.48175	3570.78516	68.02390	628.47455	3756.15869	168.35388	602.41431
234	1.165	3444.97510	1004.12518	747.67725	3481.01367	1008.26642	490.13657	3290.42578	1070.10693	644.32123	3300.16943	1076.93738	559.99072	3476.47412	791.20233	779.40527	3513.79932	814.28247	755.27618	3561.35571	719.48029	730.47101	3511.04297	697.69995	764.86896	3499.94482	557.83167	720.49371	3561.39209	431.83749	734.94275	3602.79102	441.85483	709.37469	3625.59619	337.67539	689.41077	3573.81372	329.75311	725.70923	3634.27905	116.84792	681.53668	3581.42676	64.96641	625.87805	3768.21484	162.43843	601.53339
235	1.170	3460.10693	1000.09509	748.92352	3496.43335	1004.86054	491.06149	3305.98462	1063.67212	645.70673	3315.35254	1073.10339	560.54156	3493.11865	788.93616	779.10876	3531.64893	811.66901	754.67316	3579.24731	718.01422	730.56726	3528.23853	694.70282	763.06012	3519.54370	554.99676	720.56482	3575.42993	427.50418	735.58392	3618.14478	436.70529	709.08923	3638.97437	332.87518	689.82660	3586.05835	325.54861	724.49243	3644.90039	111.39498	678.99377	3591.16870	62.31108	623.68359	3779.42725	156.80040	600.10449
236	1.175	3474.73682	995.93195	750.35449	3511.25146	1001.37415	492.27591	3320.78491	1058.81226	645.57678	3330.77588	1068.08411	561.41193	3509.19263	786.87592	779.08704	3548.92651	809.37433	753.90222	3596.93359	715.74243	729.45093	3545.48144	692.64972	761.47479	3539.61670	553.30005	721.39795	3589.89136	422.93326	735.37695	3632.19360	431.90939	710.85669	3651.99365	327.99393	690.55866	3598.26367	320.79025	724.52222	3655.31030	107.34612	678.03186	3599.00952	63.95271	620.71155	3790.32471	148.55356	597.88318
237	1.180	3490.05811	992.24670	751.37030	3526.57886	998.07458	493.05313	3335.35522	1053.73035	645.43402	3346.35791	1063.63892	561.71191	3525.78857	784.41833	778.56702	3565.31226	806.96442	754.95886	3614.07397	713.75360	729.85821	3562.35913	690.00696	760.75867	3559.14673	550.37506	722.40790	3603.70947	417.86807	735.09015	3647.35620	425.15942	709.42304	3665.00244	322.12289	691.08820	3610.54565	315.20749	722.59821	3664.96655	103.62785	675.42346	3606.28149	65.40794	619.10278	3798.91040	139.45677	595.17438
238	1.185	3505.48340	988.12988	752.59387	3541.90796	994.37329	493.68777	3350.19946	1048.64294	644.96478	3361.53711	1058.32117	562.39020	3542.55347	781.81860	777.54749	3582.76343	804.43286	755.00684	3631.81226	710.44067	729.38123	3578.92261	687.14246	759.93494	3578.22656	547.05792	722.82550	3617.13184	412.37958	735.03021	3661.07251	419.20276	709.75568	3678.11621	315.73068	688.90418	3622.56787	310.61856	722.82184	3673.24023	101.55585	674.81372	3613.21314	67.44446	615.54236	3808.94434	127.57105	592.60419
239	1.190	3521.65552	984.35162	753.58533	3556.38306	990.30548	494.59512	3365.34131	1041.18176	645.78509	3376.37939	1053.23669	562.39020	3560.13403	777.95166	776.65204	3601.21216	799.79358	753.91486	3649.14673	706.97131	728.80646	3595.77270	683.70392	757.79266	3595.87183	543.02789	722.89136	3632.06934	406.49857	733.61670	3675.44653	413.82440	709.87604	3690.99658	310.00360	688.79388	3634.75391	304.78763	720.83899	3680.59131	99.42366	673.51599	3619.30225	70.53908	612.94348	3816.98682	116.05463	590.63611
240	1.195	3537.53125	980.58600	754.76770	3571.56836	986.25433	495.08160	3379.54736	1035.58679	645.67175	3391.37524	1046.65393	562.53821	3577.03101	773.61835	776.09509	3619.06006	795.54016	753.00232	3666.03442	703.62799	728.62738	3612.82471	679.15472	755.87793	3612.08911	538.37341	722.66803	3645.64648	401.37607	733.13855	3689.86816	408.36664	709.46222	3703.11963	303.42416	686.39758	3647.39941	298.98379	717.68182	3687.32007	95.14304	671.28882	3624.54297	71.78217	610.91821	3824.87109	104.20240	588.16107
241	1.200	3553.42383	976.37225	755.90466	3586.42871	981.80078	495.45285	3394.62866	1027.98499	646.40076	3406.11035	1041.41711	563.19446	3593.35449	769.71057	776.35346	3635.90186	791.38434	752.93390	3682.83862	699.90436	728.76294	3629.25684	675.23859	755.48206	3627.42065	532.97662	721.78168	3660.21411	396.50778	730.95660	3704.79492	402.11630	706.62933	3715.27246	298.05777	684.31348	3659.90088	293.95697	714.80084	3692.50879	91.94735	669.76697	3628.73535	73.62791	608.61938	3832.13135	92.55823	587.34705
242	1.205	3566.71875	972.09473	755.47778	3600.83960	977.13403	496.04965	3407.49341	1020.59064	647.36847	3420.90625	1035.92761	563.43610	3609.82422	764.92719	776.47571	3651.15430	787.51917	753.71594	3699.08350	696.23169	728.85504	3646.29443	671.10132	755.92841	3641.57690	527.77972	720.67798	3675.66992	391.62527	729.39990	3719.23999	397.09451	706.63208	3728.30249	292.49170	680.89648	3671.80420	290.74170	713.31165	3696.71020	90.01798	668.25543	3632.59180	75.36946	607.48926	3837.68677	81.44494	582.46936
243	1.210	3581.65869	967.85864	755.42029	3616.00781	972.61401	496.44119	3420.93286	1014.89032	647.37390	3434.34155	1029.49280	563.71435	3626.67481	760.50201	777.98645	3665.92749	783.85730	755.22137	3715.20190	692.30426	729.46008	3663.03638	667.75964	759.12329	3655.95850	522.66168	719.52234	3691.76587	388.14844	727.29877	3735.35083	392.51575	704.08899	3741.05054	288.43899	677.99347	3685.68237	286.90930	709.35205	3701.60181	89.74377	664.42450	3636.05664	76.81413	606.19879	3841.28345	72.59147	575.56586
244	1.215	3596.25903	964.31970	754.94086	3629.80225	967.37781	496.99759	3434.24902	1008.31836	647.61218	3447.85034	1023.77197	564.40692	3642.99316	758.38031	781.24969	3681.51538	780.95764	756.35602	3730.82129	689.09985	730.58362	3679.20679	665.40772	762.61700	3669.40430	518.72009	718.29718	3708.09448	388.36514	726.34766	3752.60474	390.19986	699.98303	3753.38477	287.11926	674.25647	3698.44312	286.88550	707.08917	3706.03052	91.67947	660.04749	3639.07495	78.22392	603.14459	3843.59790	67.82304	569.96582
245	1.220	3609.69995	959.61383	755.19525	3644.04614	962.87323	497.27716	3446.81567	1003.04504	647.83923	3460.65674	1018.10144	564.51672	3658.04761	758.48364	783.12299	3696.65698	780.73010	758.10004	3746.21094	686.93658	733.86346	3694.91577	664.44305	766.49420	3683.55395	516.11243	717.91895	3726.62256	388.36502	723.69476	3768.55444	390.32398	697.39197	3766.21899	286.25470	670.62183	3712.91870	287.97879	706.44134	3708.61182	95.76247	656.64490	3640.41406	79.33589	599.90668	3845.00195	66.16052	568.35815
246	1.225	3623.85767	954.60773	755.77167	3657.31421	958.13367	498.07776	3459.22632	997.91455	648.43909	3472.69409	1011.63586	564.43500	3673.58496	758.59406	784.50659	3712.10278	780.37824	758.26208	3761.85425	688.34839	737.75244	3710.82519	664.25476	768.49603	3698.89136	515.63922	717.47577	3743.16187	389.53363	722.83704	3784.63477	389.82929	692.60059	3778.70508	285.95557	666.14355	3727.46191	288.75439	705.64496	3708.41602	98.51882	654.46094	3641.92114	79.77537	598.71399	3846.08032	65.17535	569.17657
[truncated: 81 more columns]
