# Supplementary material for: Biomechanics of running: A special reference to the comparisons of wearing boots and running shoes
Source: PLoS One. 2022 Jun 24;17(6):e0270496. doi: 10.1371/journal.pone.0270496 (PMC9231798; doi:10.1371/journal.pone.0270496)
Supplement: S1 File — The file contains experimental markers and force data (TRC and MOT), OpenSim model (OSIM), setup (XML), and output (STO) files for 17 participants, 2 conditions (boot\shoe), and 4 trials which are stored in separate folders. (ZIP) [file pone.0270496.s001.zip › DataSet/s02/shoe/T1/exp/s02_shoe_T1_markers.trc]

PathFileType	4	(X/Y/Z)	s2_shoe_run_120003;yzx;r1
DataRate	CameraRate	NumFrames	NumMarkers	Units	OrigDataRate	OrigDataStartFrame	OrigNumFrames
200	200	246	43	mm	200	0	246
Frame#	Time	RASI			LASI			RPSI			LPSI			RTH1			RTH2			RTH3			RTH4			RLFC			RTB1			RTB2			RTB3			RTB4			RLMAL			RCAL			RTOE
		X1	Y1	Z1	X2	Y2	Z2	X3	Y3	Z3	X4	Y4	Z4	X5	Y5	Z5	X6	Y6	Z6	X7	Y7	Z7	X8	Y8	Z8	X9	Y9	Z9	X10	Y10	Z10	X11	Y11	Z11	X12	Y12	Z12	X13	Y13	Z13	X14	Y14	Z14	X15	Y15	Z15	X16	Y16	Z16
0	0.000000	-287.696625	993.582153	738.084534	-287.386597	1011.232666	479.501495	-445.513123	1083.569214	646.021667	-450.735596	1085.490356	566.747314	-379.588135	780.051025	770.209656	-331.222412	772.020081	749.737427	-354.988464	669.367920	727.922729	-412.535706	685.352417	752.330200	-522.944336	576.154724	736.723450	-571.225098	448.348083	754.835632	-541.986267	425.207031	730.514893	-601.009033	336.705475	712.467346	-645.726868	372.792023	742.514282	-760.551697	194.437210	707.169739	-827.378113	224.048141	653.487671	-688.878418	72.998222	614.250061
1	0.005000	-270.205872	995.744385	737.116455	-271.499268	1014.825317	479.331635	-428.497375	1086.776611	646.781250	-434.155334	1088.646484	567.380188	-364.551392	782.395325	770.159668	-316.292389	774.557190	749.813171	-341.378845	670.742310	726.410828	-398.639771	688.067566	751.200928	-512.443054	582.444702	736.455505	-560.348389	454.301910	754.615601	-531.513733	429.255859	730.275024	-590.633789	341.669525	712.276672	-632.362976	377.128479	743.991394	-750.895142	200.678925	708.691284	-817.591370	233.359131	655.287476	-685.311218	75.470284	614.454468
2	0.010000	-253.548309	997.974609	736.776062	-256.048889	1017.431274	478.574615	-411.585754	1089.828857	647.536072	-417.758667	1091.558960	568.054077	-350.077454	785.237793	769.764648	-302.204529	776.348572	749.116638	-328.708038	673.830627	726.233765	-385.663422	691.488586	751.178955	-500.196686	587.153748	736.106201	-550.254639	459.677948	754.997437	-520.253418	433.290161	730.230286	-580.081116	345.939850	712.836853	-622.007202	382.261871	744.226135	-741.664185	206.430130	709.907898	-806.485596	242.877655	656.698242	-681.043701	79.238068	615.723389
3	0.015000	-236.756866	1000.464233	735.435913	-240.918396	1019.687500	478.575897	-395.044861	1092.210938	648.734192	-401.625732	1094.312012	569.169556	-333.427551	787.849060	769.952637	-287.036377	778.622070	747.215210	-314.766479	676.567627	725.220520	-370.483307	694.302917	752.810791	-486.999420	591.451599	735.484497	-538.014709	463.627197	755.058960	-507.664581	437.185913	730.400513	-569.104065	350.539734	713.585938	-610.971313	387.282837	744.532593	-732.329468	213.647537	711.477112	-792.781250	250.809830	658.033875	-677.123779	83.980423	616.136536
4	0.020000	-219.947113	1002.367310	735.280701	-225.582947	1022.294250	477.811188	-379.772156	1095.187500	649.538025	-385.616119	1097.265137	570.427734	-315.146332	788.638672	773.714661	-271.177155	780.073425	747.700134	-302.550903	678.842285	722.535889	-355.664734	696.710571	755.005066	-473.001312	595.729126	734.892212	-525.378723	467.339417	755.044312	-495.631622	440.028778	729.772278	-557.088074	354.671967	714.199646	-601.955688	392.357300	743.788391	-722.112732	220.267593	712.038818	-782.366211	260.543579	660.105347	-672.194458	88.190521	616.367981
5	0.025000	-203.531677	1003.944702	734.552734	-210.194077	1024.447876	477.542480	-363.757477	1097.750122	650.474854	-369.841125	1099.680542	571.484985	-297.743195	789.887573	774.774597	-256.180450	781.526917	746.256165	-288.828461	680.756348	720.936951	-339.859985	698.192810	757.034180	-459.096649	599.244568	734.601318	-512.108643	470.751770	755.277954	-482.598999	442.086395	729.084900	-545.648804	357.622284	713.518555	-589.341675	396.302246	744.218323	-713.164490	227.211395	713.002869	-771.921387	270.303528	661.336792	-667.273376	93.594948	616.732300
6	0.030000	-186.767654	1006.393066	733.554749	-194.814377	1026.232666	476.871643	-345.648438	1099.430542	651.650818	-353.924866	1102.062012	572.510742	-281.667755	791.270813	774.020142	-240.490753	782.692627	744.942322	-273.769775	682.275024	720.136719	-324.308258	699.756897	756.831726	-442.640839	601.501892	734.130432	-496.996826	471.910980	755.340637	-468.312225	445.210815	728.657227	-533.737854	361.110565	713.256470	-573.872314	399.442749	745.791016	-702.935608	233.587753	713.851685	-760.029602	277.588562	662.340820	-662.682007	98.736641	617.534302
7	0.035000	-170.432480	1007.392212	733.236633	-179.341507	1027.697998	476.764160	-327.996887	1100.936523	652.897034	-336.133545	1103.676025	573.219604	-265.361237	792.730286	772.663086	-224.203812	783.584045	743.739624	-257.545380	683.363525	719.848083	-308.198761	701.154236	756.207520	-426.049103	602.558838	734.117188	-483.180054	474.334351	755.158264	-453.844086	446.747864	727.852356	-520.956848	363.821564	712.852478	-558.161194	402.060455	747.192993	-692.882935	239.833908	714.695129	-750.374084	286.465729	665.192566	-658.004272	103.905258	617.073059
8	0.040000	-154.538940	1008.676025	732.425232	-164.133423	1028.970215	476.166840	-310.740021	1102.217041	654.224182	-320.760010	1105.444336	574.546387	-248.759308	793.676575	771.333130	-207.415344	784.214661	742.628845	-240.325851	683.987122	719.783813	-291.236145	701.844360	755.666687	-408.096466	602.767944	733.872314	-468.082733	475.436646	755.324524	-439.176727	447.012756	726.848877	-508.763184	364.695831	712.956787	-541.896118	404.171478	748.613281	-683.679810	245.544357	715.586426	-740.749939	293.228760	666.274048	-652.291687	110.909065	616.128113
9	0.045000	-138.262131	1009.683838	732.060242	-149.182983	1030.016602	475.863495	-295.044586	1103.671875	655.416565	-306.130890	1106.963501	575.528137	-231.719269	794.158142	769.978149	-190.221115	784.597900	741.590881	-222.281723	684.111023	719.656921	-273.523560	701.901855	755.064270	-389.933289	602.233154	733.970459	-451.858704	475.752045	755.359192	-424.292206	446.320740	725.825378	-495.322479	367.660431	712.204651	-528.222168	406.840271	748.760498	-674.312561	251.516190	716.414246	-731.584778	301.226776	668.538208	-645.808716	118.395416	615.056519
10	0.050000	-122.047745	1010.385803	731.053589	-134.285873	1030.981567	476.054840	-279.068634	1104.715698	656.267883	-290.039093	1107.716553	575.942078	-214.473068	794.084534	768.603882	-172.716888	784.747253	740.606628	-203.583588	683.700500	719.180298	-255.248291	701.276978	754.107056	-370.892609	600.954224	733.497925	-435.473511	475.517212	755.118835	-409.172638	444.987122	724.960388	-481.884155	370.126343	711.578369	-515.993164	410.057129	747.850098	-664.816467	258.516907	717.379456	-721.106934	309.000977	671.108276	-638.641174	124.926140	614.500000
11	0.055000	-105.848701	1010.744812	729.760620	-119.306091	1031.327881	475.341919	-262.759033	1105.454468	656.903137	-274.664185	1108.545288	576.593384	-199.439575	793.470276	765.135498	-154.998383	784.676147	739.656982	-184.401993	682.720764	718.066711	-238.114899	700.382263	749.384460	-350.586700	598.204773	733.092041	-419.266235	475.319305	755.169678	-393.800110	443.327118	724.432556	-469.510010	369.727539	711.643677	-501.716675	412.277130	747.907410	-654.031555	264.343201	717.988770	-710.832703	316.987915	672.809570	-630.318909	133.024216	613.545959
12	0.060000	-90.255463	1010.648132	729.328552	-105.164398	1030.948120	475.164795	-246.807800	1105.885986	657.360291	-260.496399	1109.312134	577.376343	-181.883560	792.561218	763.858398	-137.161362	784.398132	738.722778	-164.907501	681.137085	716.029175	-219.131622	698.598450	747.198975	-330.209473	595.217468	732.975281	-402.881439	475.391113	755.048706	-378.156677	441.656036	724.420410	-455.745483	370.592438	710.477356	-487.106384	414.221985	747.990173	-642.371521	270.462250	718.670898	-698.381653	323.566071	674.724854	-621.019897	140.305710	612.907837
13	0.065000	-74.157310	1010.215393	728.239441	-90.452873	1030.663086	474.360657	-231.982574	1106.268188	657.565674	-244.945328	1109.771240	577.807434	-163.914810	791.624268	763.127747	-119.301582	783.926636	737.784851	-145.095062	680.063477	715.186523	-199.565964	696.743469	746.650269	-309.708282	592.708862	732.558350	-385.367432	473.818512	754.945557	-362.125977	439.823486	724.192261	-441.866455	371.692444	709.909485	-469.905792	414.843445	749.199097	-631.266541	278.098877	719.569092	-687.505737	332.480255	676.578308	-611.905212	147.621002	612.376587
14	0.070000	-58.771896	1009.845581	727.615967	-76.161667	1030.189819	473.658875	-216.137909	1105.787842	657.888672	-230.882965	1109.119507	577.903564	-145.260345	791.034973	763.337341	-101.514771	783.275085	736.824097	-125.174919	679.091187	714.674805	-179.418121	694.848938	747.608154	-288.971313	589.857666	732.140015	-367.372681	472.401611	754.949158	-345.908112	437.905182	724.067017	-427.389374	372.638245	709.663879	-455.200836	417.323608	748.596191	-618.562988	283.256897	720.216858	-674.006714	339.400482	677.921692	-601.518921	154.829605	611.638794
15	0.075000	-42.761333	1009.248901	726.493042	-61.723938	1029.156006	473.475250	-201.032043	1105.643433	657.761047	-215.488602	1108.361572	577.751648	-127.249184	789.707947	762.858826	-83.896690	782.457031	735.821411	-104.530785	678.444580	715.282043	-158.863953	692.439087	748.676880	-267.490479	585.073303	731.898254	-349.185944	470.951477	755.091736	-329.262177	435.980835	723.999634	-410.803253	374.558990	710.080688	-438.501343	418.275421	748.718628	-604.947632	289.040344	720.745972	-659.669189	346.876495	679.139771	-589.603882	161.796402	611.234009
16	0.080000	-26.867685	1008.354492	725.130005	-47.867500	1027.910767	472.717316	-186.050964	1104.552734	657.663269	-201.654663	1106.422363	577.451782	-109.421700	787.955200	762.724182	-66.543076	781.485901	734.757690	-85.117149	676.985657	714.738220	-139.077286	689.840210	749.303223	-246.528854	581.760071	731.786682	-330.441986	469.329620	755.270569	-311.947174	434.130096	723.945190	-395.423859	373.932190	709.630737	-422.225372	420.680298	748.106628	-590.270203	294.492737	721.341125	-644.797546	353.777100	680.911194	-577.264954	168.300278	610.887512
17	0.085000	-11.556845	1007.241516	724.162781	-33.891068	1026.401978	472.230438	-171.144653	1103.811523	657.267334	-186.850403	1105.288696	577.272034	-91.937866	785.791321	762.259399	-49.232452	780.196167	733.866577	-64.462585	676.044006	715.581482	-118.453186	686.818542	750.420166	-225.329453	577.611145	732.002563	-312.929840	468.024414	754.037964	-293.722107	432.432648	723.858826	-378.789856	373.319427	710.271851	-403.761963	421.514465	748.527649	-575.110168	299.639618	721.899353	-629.378967	360.096558	682.065918	-563.772522	174.210938	610.712708
18	0.090000	4.189102	1006.081421	723.622803	-20.525227	1023.948364	470.861481	-156.306595	1102.046387	656.912842	-172.472473	1103.347656	576.617859	-74.054504	783.369812	762.458618	-31.498350	778.933655	733.808716	-45.033436	674.292542	715.643188	-98.322876	685.176514	752.074097	-204.075394	573.081909	732.173096	-294.511536	466.795898	753.345337	-274.346039	430.968170	723.695435	-361.480408	373.352814	710.301575	-385.243408	422.861603	748.436218	-559.397766	305.095306	722.207031	-611.515381	366.191589	682.630127	-548.791443	180.158554	610.493652
19	0.095000	18.741796	1004.062927	722.881958	-6.326758	1021.523071	469.594482	-141.995682	1100.482544	656.536255	-158.388458	1100.287720	576.211487	-56.145737	780.928406	762.464539	-14.037774	777.028259	733.302002	-25.136326	672.597717	716.704346	-78.511658	682.821289	753.358215	-183.341568	568.603088	732.367798	-275.689850	465.468292	752.548584	-254.220123	428.779846	724.969910	-344.049072	373.799835	710.622070	-365.076782	422.655853	749.168762	-543.330872	309.281921	723.037476	-594.572205	371.369507	683.704590	-533.178284	185.328842	610.937805
20	0.100000	34.599804	1002.377808	721.580017	6.644827	1018.175964	468.762482	-130.025192	1098.827515	656.342651	-144.944504	1097.485352	576.441223	-38.256863	778.214600	762.678833	3.778609	775.273376	733.461975	-6.538855	669.998657	716.722534	-59.447948	679.448181	753.839905	-162.739502	564.081116	732.608459	-254.776199	463.495697	753.193542	-234.375824	425.869324	725.228210	-326.951263	374.127838	711.218689	-345.051392	422.867218	749.804077	-526.407654	313.328979	723.888184	-576.026184	376.147949	684.035645	-516.442871	189.403870	611.672913
21	0.105000	49.247677	1000.291199	720.868225	20.443327	1014.944092	467.665680	-115.521584	1096.362915	655.951294	-130.638000	1094.449463	575.763184	-20.365175	775.629089	763.153198	21.323160	773.237915	733.197266	12.763395	667.702454	717.406189	-40.513409	675.907959	754.097290	-140.784012	559.850891	732.966797	-233.583191	461.482880	753.780823	-214.302872	422.950134	725.532410	-307.684265	373.079285	711.271729	-325.919037	422.983032	749.629456	-508.238892	317.900269	724.216675	-557.480652	380.249420	684.121216	-498.632385	193.382828	612.277039
22	0.110000	64.113792	998.156616	719.905396	33.621815	1011.470703	466.038849	-101.147682	1093.287109	655.790527	-116.483826	1091.111450	575.717957	-2.976512	772.636108	762.893738	39.160217	771.181763	733.492615	32.291771	665.520081	718.405457	-21.022360	672.602722	754.917542	-119.418625	555.202759	733.349670	-211.973297	459.744171	755.057129	-192.987457	420.922333	726.809631	-287.747650	372.348206	712.001526	-306.759857	422.511871	749.227722	-489.247192	320.738861	724.998230	-537.894409	384.585327	684.363892	-480.096039	196.809418	613.082336
23	0.115000	79.226234	995.819275	719.565308	47.636116	1008.505432	465.599243	-86.781616	1089.797485	655.518433	-102.243896	1087.338989	575.181824	14.660477	769.677551	763.187439	56.855328	768.611877	733.519653	52.093079	663.106812	720.084412	-1.647830	669.205505	755.575500	-97.676636	551.157837	733.287231	-189.832901	457.133545	756.152527	-171.080688	419.032288	728.539551	-267.598816	371.316559	712.570740	-286.661530	421.410919	749.042542	-470.097015	324.083344	725.012634	-518.197266	387.161957	684.289673	-460.251282	199.270615	614.480957
24	0.120000	93.586998	992.921021	718.499939	61.679047	1004.783142	464.338043	-72.587578	1086.062378	655.359192	-88.370415	1083.323120	575.062073	32.944626	767.324402	764.133301	74.831863	766.036011	733.870056	71.700188	660.562378	719.501465	18.194437	665.659485	757.055664	-75.246445	546.943115	733.582825	-167.008499	455.944031	757.156250	-149.600449	416.063324	729.178589	-246.167999	370.711121	713.884949	-265.122437	420.404205	749.696716	-450.979279	326.777100	725.419373	-498.163177	389.621368	684.179016	-439.932526	201.040436	615.690247
25	0.125000	108.304977	990.340454	718.282104	76.169487	1001.261414	463.682495	-58.206783	1082.104614	655.100342	-73.777107	1078.813843	575.007996	51.429737	764.596191	765.348022	93.214165	763.908386	735.179565	92.150383	657.476624	720.554199	38.975315	663.400024	757.884583	-53.085228	542.636169	733.829895	-144.821518	452.992065	757.614807	-127.909653	412.988098	729.752319	-224.498444	369.852203	715.227295	-243.003586	419.710175	750.508301	-430.141632	329.197601	725.424072	-476.951813	391.626465	682.959412	-419.385406	202.322220	617.716003
26	0.130000	122.343559	986.948181	718.413208	91.020828	997.965576	462.253784	-44.440716	1078.062622	654.888062	-59.833546	1073.917969	574.953186	69.877762	761.415405	766.645020	111.111801	761.127502	735.690186	111.883049	655.401672	721.819336	59.238682	659.615906	759.227234	-30.050478	538.949829	734.102173	-119.538116	451.386780	760.507751	-105.660713	410.119324	730.921448	-202.414459	368.462708	716.446472	-220.607330	418.935791	751.070740	-407.528687	330.657471	725.604187	-455.185608	393.598419	682.162659	-396.937775	203.038223	619.724976
27	0.135000	137.101669	983.734070	718.039551	106.587692	994.302612	462.119293	-29.653543	1073.486450	654.575012	-45.315491	1069.288696	574.929565	87.527489	757.384583	766.778992	128.809814	758.354187	736.226257	131.496292	651.696411	721.777588	79.677910	655.925049	760.649658	-6.448221	533.935974	734.796143	-96.698814	449.456451	761.485474	-82.238319	407.878387	733.061890	-180.635223	365.935730	716.587891	-198.225739	416.429504	751.319336	-386.753815	332.592804	725.643921	-433.523193	394.951355	681.119873	-374.354218	202.749176	621.841187
28	0.140000	151.480026	980.262268	718.799622	118.920769	989.886230	460.404449	-15.937376	1069.046021	654.137146	-31.078514	1064.469116	574.826538	105.775085	753.965759	768.251526	147.035461	755.998352	737.516113	151.238251	649.516479	721.749146	99.889183	651.876831	761.550171	16.240156	531.111084	735.294128	-73.106697	446.491486	762.723145	-58.603676	405.176056	734.977295	-158.136368	363.552887	716.663757	-173.932236	416.175720	752.684204	-364.332733	334.268280	726.045471	-410.633698	395.188263	679.897095	-351.087708	202.455872	624.455505
29	0.145000	166.331741	977.010010	717.995056	134.064575	987.336121	461.037415	-1.631613	1064.445068	653.802124	-17.041092	1059.686646	575.110168	123.128899	749.769775	768.269653	164.889771	753.765381	738.369873	172.590134	647.789795	723.401367	120.703133	648.478394	762.831970	40.561237	526.527771	736.778076	-49.266113	443.461548	763.430542	-34.660236	402.489380	736.895203	-133.766724	362.638641	718.415771	-148.946350	415.367615	754.232849	-342.098267	334.900055	726.335754	-387.843628	395.001251	678.695068	-326.972534	200.939041	626.914246
30	0.150000	180.534729	973.546448	719.001282	150.178268	984.441772	461.106750	12.450380	1058.649902	653.259705	-2.724536	1054.904297	575.030579	141.731888	746.873779	770.367249	183.434967	751.879211	740.289429	193.461792	645.485779	725.274109	141.610489	645.350342	764.578613	64.369278	522.683411	738.107361	-24.990467	440.530365	764.331055	-10.172035	399.498352	737.824524	-108.707993	361.540497	720.266296	-123.853249	414.030212	755.834473	-318.599762	335.412476	726.194763	-364.176758	394.570984	676.607056	-301.558044	199.688080	630.557190
31	0.155000	194.619888	969.052734	719.624939	165.377365	981.512146	461.223267	25.760660	1052.582520	652.786560	10.799199	1049.477783	575.275757	159.821457	743.889587	771.594299	200.953934	749.139954	740.769714	214.117249	643.082214	727.094849	163.114227	642.960632	767.124756	88.533981	518.697449	740.140381	-0.566932	437.612152	764.945557	14.097082	396.287140	737.993103	-83.448471	360.036621	721.940674	-99.289108	411.428314	756.340332	-294.326385	335.346039	726.423706	-340.234375	392.798126	675.339600	-276.055786	198.170532	633.283508
32	0.160000	208.255722	965.139282	719.793091	179.439865	977.664063	461.445343	39.302525	1047.781494	652.140747	24.257290	1044.100464	575.531067	178.169952	741.301147	773.010437	219.253342	747.274536	742.476257	234.636551	641.472107	728.094604	183.635971	639.889709	768.329895	113.595337	514.050842	742.266113	24.828917	434.612915	765.810974	38.845741	393.249939	738.206055	-59.144978	357.196411	721.879883	-75.528679	408.230225	755.512878	-269.579803	335.025848	726.220520	-316.300262	390.526550	673.234924	-249.600082	195.877502	636.299744
33	0.165000	223.577545	962.271667	720.320801	193.841095	973.259521	461.372986	52.797607	1042.602783	651.311218	37.916248	1039.216797	575.289917	195.841003	738.264282	773.384338	237.066025	745.473938	743.038635	255.578964	640.228821	728.719116	204.193802	636.927856	768.987000	138.481720	509.935974	743.932373	49.326744	432.273346	766.801270	64.247704	390.909607	739.040894	-33.816273	355.165131	721.831909	-50.692524	405.325836	754.972717	-244.477386	333.534485	725.937439	-291.810120	388.334869	672.009888	-222.399277	193.942474	638.607666
34	0.170000	235.795410	956.620544	719.878479	207.432739	968.249146	461.717804	65.628014	1037.001953	650.899536	51.493645	1034.496704	574.707764	214.338638	736.199707	774.052979	255.556641	744.814331	743.931458	275.802734	638.940491	729.563843	224.740631	634.576721	769.753601	163.552322	506.073090	745.329224	75.539017	429.840607	766.989502	90.246246	388.822510	739.758850	-8.070968	353.037567	721.678101	-25.201693	402.730133	755.165588	-218.983215	332.637238	726.031799	-266.938141	385.423523	670.135010	-194.317398	191.296707	641.155151
35	0.175000	249.305359	952.970520	720.097290	221.323608	963.633057	461.812561	79.885498	1030.776733	650.608948	65.165176	1029.838867	573.681580	233.564697	735.816467	775.157593	274.033478	744.263489	743.815063	296.619202	638.742188	730.908020	245.304626	634.172058	770.625183	188.819229	502.452515	746.720703	101.690002	427.633209	766.830750	116.229904	386.889740	739.936951	18.191257	351.003754	721.882629	1.072960	400.636932	756.018066	-193.337646	330.803986	725.986877	-241.766815	381.572571	668.646667	-165.565186	188.531937	643.334778
36	0.180000	262.733398	948.807068	719.279297	235.293762	960.364929	459.947968	90.304405	1025.547119	650.372803	77.286636	1025.576416	572.782410	252.293503	735.412109	774.455444	292.307190	743.943970	742.880798	317.126099	639.573669	732.487061	266.055298	634.212402	771.922546	214.383575	499.166504	747.038696	127.537788	426.086853	767.446838	142.027328	384.839478	739.139404	43.849213	348.545441	721.195190	26.811800	397.798889	755.513550	-167.162643	328.551178	725.804810	-216.750244	378.135681	667.319092	-136.550140	185.923813	645.471497
37	0.185000	276.036224	945.005554	718.361145	248.726715	955.509216	460.060913	102.552437	1019.612061	650.225403	90.166031	1021.178223	571.302002	271.663025	735.543213	773.907349	310.987610	744.075623	742.047546	337.377136	640.602661	732.959534	286.819824	634.486084	772.884583	239.491074	496.995300	747.671875	154.039886	424.334900	767.287354	168.376572	383.640686	738.929688	69.931824	346.496765	720.693726	53.298199	396.083893	755.941406	-139.608002	326.062195	725.088135	-191.117722	373.295990	666.465149	-107.231506	182.170288	647.682312
38	0.190000	288.506378	941.247986	717.894958	263.534241	950.451599	458.608063	114.366982	1013.466614	650.024170	103.511711	1017.718994	569.719299	291.257416	735.785645	773.493103	329.918579	745.064148	741.179749	357.854462	641.523132	731.390747	308.426971	634.695007	773.269348	264.532440	495.301727	747.463867	179.405701	423.610443	767.383911	195.218521	383.558807	739.510010	96.073601	344.535004	719.283203	79.624832	394.439575	755.724182	-112.674927	323.299744	725.054626	-165.414093	367.595398	665.357178	-77.013618	178.722748	648.400574
39	0.195000	300.599945	937.681946	717.720642	277.203827	946.756409	458.728485	127.073418	1008.990784	649.529968	117.400101	1015.576111	568.702087	311.712372	736.751587	774.121338	349.348816	746.652710	740.519592	379.674042	643.329224	729.838562	330.631012	636.203491	772.988708	289.478699	495.184021	746.937988	205.780380	423.093811	767.393066	221.676544	383.211884	738.988892	123.151329	343.320251	719.370422	106.521858	393.584229	756.587280	-85.092804	319.485443	724.455872	-139.261398	362.077942	665.070251	-46.286880	174.748856	650.312683
40	0.200000	314.471039	935.104004	718.201782	291.141388	942.741211	458.765686	140.107529	1006.621948	648.177856	132.159988	1015.245483	567.880615	331.624451	737.877502	774.093933	368.038696	748.456421	739.716431	400.406036	644.562927	728.236084	353.191071	637.696594	772.232300	313.922424	496.675629	746.828857	231.742096	423.012756	767.365417	248.498306	383.682526	739.750244	149.803619	341.542725	718.236328	132.648651	391.893494	755.862244	-57.746655	315.138824	724.256897	-113.360580	356.774658	664.266174	-14.958172	171.797531	650.936768
41	0.205000	328.620972	933.515076	718.661865	306.276001	938.919128	458.406189	154.636978	1007.298157	645.929138	147.579391	1015.581482	566.993652	351.645966	739.281982	773.801636	386.799164	750.673096	738.113281	420.461182	648.824402	727.795410	375.401489	639.728821	772.742859	338.225128	498.970734	747.066284	256.952057	422.658417	765.996033	274.457336	383.677277	738.762634	177.298599	340.803711	719.050476	158.848328	390.441010	755.507690	-29.757605	310.412933	723.560425	-86.983429	349.827728	664.090454	16.569147	168.125381	651.771484
42	0.210000	343.388245	932.422852	719.562378	321.626221	936.961792	458.125244	170.101028	1009.393005	643.229065	163.098633	1016.551270	566.192688	371.426025	741.619629	773.879211	405.445770	753.740723	736.977783	441.378235	652.709167	725.172119	397.616119	642.948853	772.725220	362.636353	501.849854	746.416931	282.609833	423.218140	765.989502	301.166046	384.892365	739.486694	204.265533	339.760834	718.708984	185.336761	389.742645	755.670349	-1.568303	305.328308	723.653931	-60.793854	342.551483	663.381104	48.289249	163.915802	651.813110
43	0.215000	356.757904	931.600403	721.056824	337.065552	935.661865	457.766663	184.881210	1010.114136	642.662842	179.121078	1017.701904	565.168579	391.019073	744.226013	773.056213	423.836517	757.486084	735.749084	462.269714	656.334534	723.046509	419.247131	646.917847	772.126099	385.405853	505.975037	747.088623	308.130981	424.080933	765.421875	327.170135	385.959808	738.652893	232.293015	339.968353	720.325989	211.531250	389.057495	755.284241	26.429180	300.093872	722.852844	-33.933144	334.797089	663.073242	79.747574	160.471817	651.387878
44	0.220000	370.880646	931.410461	722.657043	352.002014	934.766418	457.483643	199.370682	1011.223877	641.288391	194.685211	1017.866333	564.017944	410.395020	747.614746	772.449707	441.982971	760.729553	733.644165	482.257874	661.103821	721.957642	441.671509	650.042114	771.194336	408.251282	510.087921	747.854919	334.033020	425.977112	766.251587	353.708649	387.983948	739.497314	259.538055	339.313904	720.031433	238.167938	388.907898	755.744568	55.143890	294.533783	723.052551	-7.421824	326.751862	662.397522	113.616127	155.134171	651.672974
45	0.225000	384.961914	932.197876	724.061646	367.515900	934.528748	456.931885	214.924759	1012.491882	639.793396	210.225769	1018.677002	562.690613	429.037689	751.883545	771.693481	459.885620	764.965210	732.169556	502.039856	666.114746	720.923645	462.064728	654.502991	771.231689	431.672424	514.380127	747.563416	358.571106	427.810303	765.561646	379.582520	389.972992	738.830750	286.606171	338.750061	719.998718	263.419678	387.260864	754.116333	83.289406	287.715881	722.033386	20.198175	318.244659	661.908813	146.088333	151.552917	650.950256
46	0.230000	400.111481	933.964233	725.117004	383.394165	934.124512	456.852753	229.946014	1013.854065	638.937683	226.343460	1019.246582	561.283386	447.761993	755.662659	770.800049	477.616333	768.798828	730.762390	521.541321	671.362488	719.519287	482.340515	658.685364	770.839111	455.303955	518.767883	746.951416	383.107361	429.682434	765.174316	405.303131	392.501343	739.105225	313.227264	337.706146	718.796265	289.581635	386.732361	754.467957	111.881157	282.718414	722.506287	47.709526	309.166168	661.375793	180.125854	146.661758	649.856812
47	0.235000	414.963715	935.240784	725.497681	399.273224	934.204712	457.198761	244.690765	1014.239258	638.086243	242.143127	1019.642395	560.147461	466.058136	760.242371	770.352356	494.908325	773.307800	729.699951	540.687683	676.269775	717.972168	502.932251	664.123169	769.776611	476.494019	522.828369	746.958923	407.463104	431.572113	764.435974	430.303925	394.684875	737.769165	340.358551	337.268341	718.764343	315.233124	385.802612	753.948792	140.259399	276.130188	721.968140	75.387604	300.057800	660.734070	213.708710	142.766510	651.089294
48	0.240000	429.753510	937.367554	725.438232	415.820770	934.677856	457.352875	260.156891	1014.921631	637.412659	257.593048	1020.400513	559.385681	483.720062	764.727661	770.039185	511.707764	778.391846	729.071350	559.511414	681.798828	717.350769	521.872009	669.457336	769.368835	498.380157	527.248962	746.972656	431.920532	434.537354	764.846436	455.430359	397.549774	737.857666	367.739227	337.561340	718.801941	341.241699	385.810120	754.595398	169.697021	268.551910	720.763306	102.722778	290.890259	659.492371	248.946152	140.403625	651.234802
49	0.245000	445.445251	939.577942	725.522461	431.837189	935.246948	458.110901	275.756409	1016.696106	637.264954	272.873169	1021.471191	558.789429	500.670227	769.696106	769.257568	528.154907	783.601746	728.370911	577.811707	688.227417	716.859497	541.106934	675.270752	769.218872	519.472107	531.338013	746.550781	454.646912	435.267517	762.109070	480.434814	400.331879	737.556580	394.930023	337.480225	718.200012	366.697632	385.190613	753.703857	199.283539	260.738495	719.588440	131.255081	281.065857	658.522400	284.260498	136.661713	648.204468
50	0.250000	461.162994	942.208740	725.520447	448.377563	936.225830	457.579132	292.515686	1018.460571	636.581238	289.067017	1023.543762	558.272278	517.349365	774.411682	768.375793	544.879150	789.621216	727.171997	596.025818	694.655945	716.504883	559.424561	680.700745	768.841736	540.921082	536.030212	746.033264	477.597046	437.544891	761.824219	505.558350	402.651733	737.339722	421.678253	337.960571	718.165527	391.636627	384.380157	753.169861	228.346786	253.667068	718.627747	160.058105	271.220184	657.227478	318.179108	133.135788	648.834961
51	0.255000	476.114471	945.373901	725.082947	465.374969	937.852295	457.362122	308.745300	1020.747070	636.123840	305.361755	1025.692871	557.804626	533.678528	778.868896	767.889893	561.457764	794.479126	726.189087	613.646179	701.153503	716.289673	577.490967	686.399536	768.455078	560.655701	540.784790	745.074890	500.970001	441.378632	762.685730	529.766174	406.186920	737.413208	448.794281	338.085083	717.820313	416.429565	383.520752	752.180969	257.685364	246.058380	717.482849	190.452057	261.023560	655.765442	353.290009	129.654404	648.617249
52	0.260000	491.726227	948.664856	724.792969	481.789642	939.695251	457.563232	324.715271	1023.785522	635.794128	321.832214	1028.078857	557.362915	549.931580	783.477051	767.600647	576.393005	800.034119	728.065552	631.587341	707.210022	715.917908	595.092529	691.596069	767.955994	580.694031	545.871277	744.430237	523.024841	442.828461	762.177979	553.299011	409.485901	736.789001	475.411804	338.475189	718.064575	440.735626	382.361420	751.499878	288.167084	238.130249	716.202576	220.081039	250.653763	654.170715	388.108154	126.188263	646.665833
53	0.265000	507.739807	952.411743	724.515259	498.842804	941.770142	457.683533	341.406342	1026.631958	635.334229	336.606049	1030.934082	557.161377	566.375000	787.947021	767.501648	593.493774	804.861023	727.193665	649.109009	712.927734	715.642151	612.127380	696.223083	767.534180	599.093140	551.217529	744.270752	545.885193	444.867035	762.247742	576.247131	413.919067	737.169189	502.246063	338.617157	717.554321	464.955109	381.152618	750.321960	319.453064	229.563614	714.046814	249.878860	239.676651	652.895569	423.685669	123.534660	646.613098
54	0.270000	523.959351	956.324219	724.375671	516.018372	944.692993	457.254547	357.781342	1030.106079	635.141235	352.184753	1034.419556	556.928650	582.612305	792.283386	767.276123	610.137634	809.294922	726.537415	666.458191	718.353882	715.461304	629.463989	701.400574	767.157593	617.133362	556.738403	743.773438	567.646851	447.365204	762.685974	599.134216	417.190857	736.898499	528.393616	339.013184	717.180969	488.883636	379.838379	749.213501	349.119568	223.224930	712.927185	280.194885	229.319824	651.861450	459.536163	121.420479	645.748779
55	0.275000	539.845886	960.480652	724.140320	533.627502	947.263367	457.636597	374.746765	1033.369385	634.953308	368.207672	1037.920654	556.558044	598.942688	795.829773	767.270996	625.877197	813.905151	728.050293	683.234680	723.382385	715.824768	646.369995	705.988037	766.410889	634.671021	562.146912	743.369751	588.782104	449.845062	762.318298	621.641296	420.408417	736.950989	554.794556	339.911621	716.735352	513.002197	379.101929	748.821411	379.612915	215.488022	711.359680	310.990082	219.752396	650.637207	495.149750	119.219856	644.581177
56	0.280000	555.839966	964.486816	723.888977	551.199158	950.657349	458.377075	391.255127	1036.848877	634.762695	386.443604	1041.417969	555.895386	615.119507	799.681885	767.048767	642.551270	818.978027	728.029114	700.235779	728.109253	715.698181	663.115540	710.014954	765.766785	651.874268	567.479431	742.944031	609.612366	451.521820	762.165649	643.538147	423.116577	736.189392	579.451172	340.175903	716.590088	536.855469	377.728088	747.751770	411.068359	208.459030	709.579651	342.258545	209.457214	648.517639	530.898315	117.400375	643.378418
57	0.285000	572.194580	969.321960	723.617493	569.067383	953.837402	458.925537	408.233398	1040.031982	634.623718	404.384216	1044.632202	554.987610	631.173706	803.356567	767.233459	659.288635	822.683655	728.223877	717.409912	732.699402	715.466370	679.415344	713.844299	765.264038	668.800354	571.678223	742.598022	630.106873	453.229675	761.888306	665.247620	425.934387	735.799988	605.814697	340.861023	716.080200	560.909607	376.456573	747.505005	442.269897	201.751770	707.754211	373.987732	199.001526	646.735901	566.600952	116.043587	641.949524
58	0.290000	589.408936	973.804138	723.776245	586.997925	957.277405	459.066559	424.521942	1043.235352	634.637512	422.315460	1048.017334	553.964844	647.124878	807.413269	767.372375	674.669739	826.566589	729.437744	734.148560	737.070313	715.645081	695.770813	717.916016	764.982727	684.843079	575.812683	742.308716	650.465515	454.624573	762.021423	687.029907	428.807922	735.722900	631.237671	341.227631	715.797058	584.157532	373.923920	745.529846	472.783691	194.594376	706.890564	406.107391	189.099182	644.862427	602.616028	115.370293	641.087341
59	0.295000	605.929810	977.765930	723.412354	604.714294	960.412903	459.953735	441.141113	1046.901978	634.277344	440.462830	1051.464111	552.870544	663.002136	810.727295	767.828369	691.763184	830.920227	729.925049	750.411560	741.127380	715.843445	711.674561	721.119995	765.053528	700.945068	579.594727	742.248718	670.527344	455.834412	761.423950	708.466736	432.183105	736.668823	656.510376	340.899750	715.221008	607.914001	372.441071	745.259705	504.841522	187.349701	705.318665	438.696808	179.265015	642.881042	638.519409	114.476974	639.817505
60	0.300000	622.937805	982.317749	723.413025	623.295227	963.751587	460.693848	458.427216	1050.658691	633.940735	458.520081	1054.841797	552.072815	678.908813	814.166565	768.301575	707.711609	834.557129	730.402161	766.473389	744.758850	715.936584	727.436462	724.567139	765.249756	716.273804	582.672791	741.947632	688.994995	456.287689	759.238953	729.763367	434.711365	736.835876	681.522827	342.070953	714.639221	631.382019	370.801239	744.506042	536.907776	180.540863	703.879028	471.188721	169.630325	640.720215	674.160461	114.555099	638.619080
61	0.305000	640.146912	986.438660	723.233704	640.908569	966.577515	461.859406	475.621857	1054.584595	633.326355	477.001373	1058.409668	550.703613	694.744690	817.213440	768.636292	723.277344	838.164185	732.087830	782.569031	747.970215	715.515625	743.197388	727.318237	764.851807	731.173035	584.451477	741.197205	708.112366	456.349457	758.310852	750.333740	437.235657	736.662964	705.844421	341.739716	714.484680	654.913574	369.057526	744.218262	569.556580	173.928314	702.071228	504.206726	160.429184	639.383423	709.602539	114.947693	637.321228
62	0.310000	656.851563	990.523254	723.091736	658.701294	969.776245	462.189850	492.954193	1058.421753	632.674927	496.455292	1061.642578	549.581177	710.365906	820.139648	769.374451	739.921082	840.673035	732.282166	798.231079	751.052856	716.423340	758.438293	730.151123	764.863098	746.018127	586.276794	740.694763	727.251709	456.237976	757.827454	770.728699	439.407257	736.061218	729.885437	341.472931	712.934326	678.385071	367.268158	744.052673	602.234924	168.441315	701.341125	537.675537	151.485352	637.974731	746.396057	116.318871	636.704773
63	0.315000	673.731445	994.920166	723.250671	677.264954	972.298706	463.235077	510.128632	1062.534546	632.167969	514.109985	1065.408936	548.796326	725.991943	822.687561	769.786926	755.714905	844.735352	734.203064	813.739807	754.053345	717.298462	773.262756	732.827332	764.778442	760.799438	587.821594	739.930908	746.141907	455.877197	757.213928	790.444702	441.664520	735.552307	754.268066	342.409332	713.241150	701.358154	364.352356	742.869629	634.936646	162.197464	700.539978	571.160034	143.276779	636.966003	781.068237	117.428726	635.517944
64	0.320000	690.481445	999.041992	723.493958	695.675293	975.295349	463.691681	527.947449	1066.448242	631.481140	532.280273	1068.762695	548.096863	741.267822	824.822693	770.191956	771.563232	846.410461	734.268555	829.299927	756.843933	717.496399	787.975769	735.174500	764.908447	774.062683	588.719849	738.783691	764.840881	455.558380	756.677246	809.879517	443.589020	735.125916	779.009888	343.809448	713.190063	724.714478	362.598083	743.038025	667.845947	156.978592	699.439148	604.659485	135.215515	635.456543	814.967590	118.167007	633.401550
65	0.325000	706.955078	1002.756958	723.875610	714.533875	977.635437	464.109375	545.690125	1070.129639	630.821594	550.273926	1071.237183	547.492310	756.009216	826.926880	770.583679	786.661194	848.411621	736.177979	844.382629	758.939575	719.167786	802.464966	736.438354	762.668823	788.017761	589.793274	738.299438	783.236511	455.261047	755.935120	829.149353	445.493591	734.882568	802.418396	343.648376	713.051514	747.601868	360.163635	742.374329	700.576355	152.140778	698.406616	638.064819	127.974602	634.819458	849.681152	120.211937	632.966125
66	0.330000	723.656311	1006.492920	724.278198	732.915405	980.182190	464.595795	563.451416	1073.650757	629.858948	568.837891	1074.439575	546.811279	770.870789	828.578125	770.508240	802.693787	851.085449	737.355164	859.624817	760.525085	719.449890	816.851929	738.072632	763.370667	801.205383	590.334167	737.514099	801.724731	454.802765	755.493408	847.983704	446.888153	734.453369	826.070862	343.628693	711.782288	770.441772	358.329010	742.095398	733.283997	147.566772	697.877014	671.442444	121.771385	634.374084	882.923950	122.160408	630.629272
67	0.335000	741.396851	1009.462585	725.716858	750.720093	982.276184	465.543732	581.347107	1077.082397	629.168762	586.372742	1077.887573	546.313232	785.347412	830.253296	771.114380	818.401855	852.578552	738.790833	874.541260	761.696350	721.031616	830.471985	739.154236	762.740173	814.307617	591.162537	736.760681	820.379150	454.602295	755.609985	866.408508	448.155365	733.875244	848.781860	343.985138	711.677551	792.974670	356.210571	741.711548	765.945129	143.683868	697.080872	704.906921	115.674553	633.970215	915.460144	124.654221	629.341309
68	0.340000	757.967407	1012.790955	726.043518	768.099426	984.059509	466.295563	598.977112	1080.426147	628.201477	604.493225	1080.564697	545.441833	800.140381	831.092102	771.006226	834.131042	853.769165	739.958801	889.459229	762.049622	720.957092	844.118469	739.665649	762.373901	827.827393	591.244995	735.933289	838.601379	454.091064	755.476074	884.542236	449.293854	733.586182	871.978943	343.826599	711.000000	815.237305	354.386475	741.340515	798.137207	141.139359	696.985596	737.441711	110.451691	634.019043	947.678406	128.147690	627.954163
69	0.345000	774.480408	1015.360291	726.123901	786.579163	986.432434	466.510529	616.716431	1083.289307	627.085754	622.547546	1082.975830	544.721741	814.263000	831.767883	771.667603	849.349731	854.682007	741.294312	903.831726	762.973206	723.052246	857.063599	739.106384	761.142883	840.292908	591.476563	734.338745	856.722412	453.565033	755.382446	902.073853	449.864227	732.373474	894.488159	345.659760	711.240112	837.150940	352.758667	740.994751	830.185486	138.390244	695.989746	769.666260	105.401772	633.951416	979.211670	131.246964	626.496582
70	0.350000	791.312622	1017.454163	726.060974	803.955078	987.998291	467.011017	634.119385	1086.062500	625.663330	640.805420	1085.354980	543.646851	828.813538	831.788635	771.468811	864.844299	854.127502	742.087830	918.092468	762.183228	723.516541	870.196045	739.525269	761.120483	853.637085	591.221436	733.287537	874.372498	452.746490	754.818359	919.946106	450.984802	732.031433	915.779907	346.287476	711.546631	858.606384	351.392975	740.364746	861.267578	135.838608	694.971619	801.151611	101.539085	633.988953	1009.771606	135.562073	625.173340
71	0.355000	807.896179	1019.721436	726.137268	821.293762	989.314636	467.411163	651.731384	1088.815674	624.381287	658.209290	1087.756958	542.476929	843.183594	831.796448	771.884705	879.885742	853.330811	742.998474	932.099182	760.862061	724.029785	883.077759	739.183655	760.603638	866.316406	590.538391	732.107971	891.689819	451.776062	753.626221	937.461304	451.485687	731.143005	937.349976	346.138733	711.035339	879.599609	350.430115	740.045776	891.468506	133.256531	693.256836	832.004822	98.015472	634.827148	1038.675537	140.318619	623.193054
72	0.360000	824.450745	1022.216064	726.400208	839.273743	991.194824	467.629150	669.265259	1090.895874	623.715027	676.300903	1089.226074	541.281494	857.681091	831.236389	771.587769	895.111694	853.374390	744.580566	946.014221	759.637573	725.060852	896.051392	737.881409	760.720154	879.333618	589.401611	730.724365	908.704224	450.629486	752.085999	955.009766	452.678894	731.287781	958.077393	347.703552	711.024719	900.146118	349.689850	740.052612	920.083740	132.108551	692.690979	861.673035	94.943665	635.017639	1066.255859	145.050842	621.990479
73	0.365000	841.212463	1023.238831	726.309448	855.703491	992.616333	468.387329	686.353943	1093.060791	622.404968	694.468201	1091.359253	540.205566	871.863525	830.705322	771.776367	910.185913	852.225647	744.213379	959.535400	756.943054	725.027222	908.947998	736.588928	760.343872	893.067566	588.301331	729.505737	926.080566	450.285522	751.382202	972.037781	453.374664	730.982117	978.391968	348.709961	711.084351	920.029968	348.972321	739.730957	947.986145	131.610519	692.257690	890.308716	92.865829	634.954163	1092.750244	150.006180	621.372192
74	0.370000	856.553650	1024.291870	724.944458	873.778687	993.483521	468.692719	703.227234	1094.788208	621.605469	711.947754	1092.596191	538.855957	886.118042	829.894836	771.870728	924.892273	850.728516	745.541626	972.756042	755.259888	726.184448	921.930603	735.029846	761.262878	907.082642	586.932861	728.224976	943.035461	450.730408	750.593628	988.996155	454.032867	730.751404	997.650818	349.996094	710.757507	939.434998	348.383301	739.030701	973.986633	132.220795	693.178223	916.884888	91.241821	635.669495	1118.354126	154.035431	621.196106
75	0.375000	872.910583	1025.184570	725.055664	889.921021	995.228882	468.866241	720.037354	1096.591553	620.835999	729.074097	1093.917603	537.640503	900.645142	828.857178	772.167969	939.769775	848.931396	745.285034	985.911072	752.269775	726.577820	934.893799	733.239014	761.419617	921.122986	586.341919	727.443420	960.078308	450.186005	749.419128	1006.078247	454.580017	730.583435	1016.683838	350.241821	710.263184	958.542480	348.080109	738.370422	998.998474	132.028732	693.494568	942.941223	89.956467	635.878235	1142.198975	157.714493	621.037659
76	0.380000	889.090149	1025.114258	725.149963	907.576294	995.969849	469.387085	736.704712	1097.821045	620.463745	746.083435	1095.050659	536.648010	915.028137	827.678162	772.547363	954.215149	846.336121	745.068726	999.293457	749.339050	727.425842	947.854858	730.968262	761.896851	935.446350	585.203491	726.628479	976.775940	450.333923	748.804749	1022.764465	454.985535	729.403442	1035.575195	350.666016	710.131470	977.394104	347.718842	737.583435	1022.698059	131.807816	692.256165	967.153198	89.482712	635.799438	1165.109863	159.926132	620.079895
77	0.385000	904.727600	1025.225342	725.205688	924.498108	997.069763	469.486389	752.877991	1098.557373	619.773132	763.724731	1095.534058	535.313293	929.484924	826.102356	772.577637	968.935913	844.105835	744.970642	1012.387085	746.765320	728.721008	961.125305	729.413635	764.178589	950.295776	585.151550	726.099976	993.915955	450.065338	748.287842	1039.621704	456.103729	728.043274	1054.111084	352.155060	710.343445	995.938110	347.237122	736.664368	1045.355347	133.261612	692.978821	989.407837	89.245567	635.933777	1186.604492	161.687042	619.328125
78	0.390000	920.966614	1024.873169	725.244812	941.862244	997.748718	469.641174	769.329712	1099.291504	619.494812	780.698669	1096.050049	534.627991	943.839783	824.602844	773.189697	983.648010	841.526367	744.799622	1026.170776	743.280212	729.398438	974.061401	727.266663	765.793701	965.210693	584.047363	725.160889	1010.675110	449.766510	746.906372	1056.485962	456.125458	727.004700	1072.247070	352.686707	709.185669	1014.181824	347.172607	735.415283	1066.432251	132.754074	692.474731	1010.290527	89.125961	635.155212	1207.409668	162.467590	618.474182
79	0.395000	936.625793	1024.107422	725.180054	959.679871	998.079651	469.866638	785.406311	1099.314453	619.344421	797.771057	1095.692749	534.043152	958.815002	822.589355	773.707092	998.456360	838.723389	745.335022	1039.610962	740.270752	730.339172	988.141724	724.885071	766.464661	980.601013	583.342651	725.051697	1027.655151	449.389618	745.932922	1073.106689	455.881714	725.105225	1090.175659	352.676514	708.113586	1032.252441	347.117279	734.109741	1085.899292	132.876938	692.385315	1029.432373	88.824776	634.662354	1226.940918	162.675858	617.701233
80	0.400000	952.467163	1023.123291	725.503784	976.497314	998.291565	469.952209	801.852905	1099.122559	619.482239	814.558716	1095.941895	533.822571	973.681213	820.669678	774.936035	1013.174622	835.914124	744.842834	1053.414429	736.720276	730.858215	1002.503723	722.687195	768.531738	996.478455	581.796997	724.265442	1044.855713	449.145905	744.822327	1090.076782	455.840698	724.019714	1107.742920	352.883759	706.410400	1050.162476	346.538605	733.130798	1103.813843	132.026306	691.126587	1047.706909	88.340446	633.838989	1244.964111	161.819214	616.527405
81	0.405000	967.992493	1021.751282	725.714355	993.574219	997.891663	470.364746	817.657227	1098.246826	619.262146	830.589661	1095.943359	534.223694	988.559265	818.496033	776.171509	1027.549194	833.273987	745.260559	1067.612305	733.514709	731.996948	1017.133728	719.595276	769.981812	1011.338928	580.777222	720.982544	1061.865845	448.527283	743.660706	1107.247925	456.346313	723.321716	1124.810181	352.530945	704.959717	1067.525513	346.206696	732.448975	1120.691772	131.071671	689.084839	1064.166626	87.363129	632.394592	1261.828247	161.573669	615.642334
82	0.410000	983.454163	1019.983643	725.895813	1010.788574	997.593994	471.002106	832.933167	1095.715576	617.739014	846.761841	1095.291870	534.329956	1005.027466	815.409485	776.602417	1043.055786	830.778931	746.500366	1082.769775	730.835999	732.367004	1032.447510	717.272888	771.764526	1027.715942	579.417786	720.309509	1078.799316	447.922852	742.645325	1123.897583	455.504333	721.586304	1141.288452	351.096893	702.904175	1084.301392	345.323334	731.353943	1135.993286	130.797302	688.766418	1079.693237	86.394165	631.014954	1277.386353	159.099335	614.165955
83	0.415000	999.131958	1018.035767	726.273926	1027.736328	996.466614	471.741455	849.745667	1094.148438	618.892029	863.051025	1094.368774	534.566956	1020.974548	812.693787	778.330444	1058.393555	827.830017	746.376160	1098.038208	727.033447	732.512268	1048.658203	714.254822	772.551575	1044.203979	578.277771	719.915894	1095.742798	446.903198	741.683228	1140.486450	454.229919	720.124023	1156.931152	349.897003	700.749878	1100.299072	344.351654	730.566467	1150.384521	129.447342	687.642944	1093.642822	84.636253	629.135010	1291.901978	157.068115	612.907715
84	0.420000	1014.474854	1015.925659	726.704590	1044.636475	995.320923	472.096039	865.659729	1092.752319	619.654968	879.204041	1092.819092	534.829285	1036.134155	809.520874	779.130859	1074.580444	824.398376	747.594727	1114.258911	724.732239	731.817993	1065.063232	711.451599	773.059509	1061.459351	576.188965	720.968079	1111.803101	445.080902	740.018799	1156.383423	451.633026	717.773682	1172.199463	347.817993	699.622864	1116.012817	342.598389	730.057190	1163.479858	126.673637	685.281921	1106.828857	82.835312	627.404480	1304.843750	154.000977	611.316528
85	0.425000	1029.882446	1013.508484	727.284180	1061.902100	993.855469	472.589813	881.796570	1090.196411	620.450928	895.257935	1091.253540	535.333130	1052.850220	806.756714	778.967529	1090.468262	822.333557	748.246460	1130.666382	722.739441	731.988708	1081.259033	708.364502	772.279480	1078.001221	574.337280	720.155884	1128.150757	443.683716	739.878357	1172.226929	449.166382	715.801147	1187.103149	345.312378	697.654541	1130.974854	340.804718	728.418396	1175.385742	124.364464	683.727539	1118.987305	81.602386	625.880188	1317.660400	150.794449	609.490479
86	0.430000	1045.175293	1010.878601	727.739685	1078.697144	992.059692	472.733826	897.637573	1087.187012	620.364136	911.478333	1089.339722	535.763733	1068.786011	803.008972	778.536011	1106.099365	819.600525	747.632324	1147.751343	720.821228	731.214294	1098.238770	706.560242	771.517334	1095.101318	572.634033	720.035828	1143.615967	441.578033	739.197571	1187.581909	446.059387	714.076355	1201.660522	342.762421	696.502258	1145.072021	337.411407	726.116699	1186.699707	121.477966	681.456726	1129.479492	79.227058	623.131653	1329.340210	146.182571	608.205566
87	0.435000	1060.291992	1007.831665	728.682983	1095.401489	989.976624	473.352509	913.502686	1083.748535	620.885986	927.736267	1086.904297	536.320984	1084.086670	800.490112	778.255188	1122.450806	818.094727	748.155334	1165.460083	720.176453	731.278931	1115.349365	703.652527	769.286438	1112.500977	569.776855	719.529480	1158.144531	437.454712	736.671021	1202.514038	443.035583	712.850464	1215.089966	338.982422	694.847168	1159.205078	335.918213	726.333252	1197.363525	118.054886	679.849060	1139.210327	77.094315	621.215637	1340.166626	141.895538	606.681335
88	0.440000	1075.577026	1004.530945	729.159729	1112.330811	987.933228	473.749908	929.195435	1080.301025	620.284363	943.376587	1084.386719	536.818481	1100.270264	798.518494	777.832764	1138.364990	816.610291	748.155457	1183.028564	719.031250	730.175598	1132.899780	701.714905	768.845520	1129.698486	567.471558	719.279358	1173.019165	434.622772	737.105347	1217.104614	438.950653	713.389832	1228.375488	335.107635	694.445374	1172.240234	332.921326	725.536682	1206.458740	114.159027	677.760803	1148.574463	74.772255	619.052551	1350.107178	136.519638	604.845642
89	0.445000	1090.665894	1001.268372	729.912842	1128.892944	985.714966	474.456573	944.992554	1076.189209	620.565735	959.120117	1080.884766	536.954712	1115.284424	795.659729	776.807129	1154.289429	815.042358	748.388062	1200.525513	717.862244	729.226074	1150.229736	700.006165	767.444092	1147.147339	565.301758	719.769653	1186.941650	431.389954	737.266724	1231.130615	434.718567	712.362610	1240.545898	330.606720	692.998840	1184.452393	329.381042	724.693298	1215.065796	110.437477	675.932922	1156.266846	72.382874	616.498840	1358.996216	131.084381	603.235229
90	0.450000	1105.688110	997.755127	730.685974	1145.414673	982.492371	474.864258	960.826416	1071.759888	620.591553	974.762573	1077.711670	537.609070	1131.790283	793.803589	776.067932	1170.642578	814.152832	748.206116	1217.901489	717.293823	728.751160	1167.434082	697.848267	764.674927	1164.175781	561.487671	720.469116	1199.885376	427.259125	735.909668	1244.778687	431.210297	713.339783	1252.702881	326.246002	692.449341	1196.140137	325.581482	723.296326	1223.132202	106.693069	674.138733	1163.855225	71.609207	613.528259	1367.415649	124.479881	601.283203
91	0.455000	1121.511230	994.352722	731.194702	1161.935913	979.568176	475.000824	976.762695	1067.383301	620.737854	990.997375	1073.606689	537.435974	1149.211548	790.534302	775.201294	1187.505249	811.628418	747.671814	1235.296631	715.901367	727.115234	1184.710571	695.916138	763.176697	1180.949341	557.973145	721.280945	1212.519409	421.553558	734.912292	1258.666748	426.423096	714.483765	1264.315674	321.182617	692.755554	1206.806885	319.843353	721.769165	1230.468628	104.209686	673.786865	1169.879517	72.617683	611.327148	1375.069702	117.464447	598.997559
92	0.460000	1137.038452	990.563904	731.654968	1178.353638	976.633179	475.376221	992.517151	1062.757690	620.466370	1007.005066	1069.687988	537.307373	1164.966187	787.966187	772.627197	1204.544556	809.389038	747.190430	1253.029785	715.341492	726.900818	1201.723877	693.880615	760.343323	1197.642578	554.006348	722.260071	1225.244507	417.934448	735.505432	1270.638672	420.973755	714.190491	1275.177368	315.680328	692.078125	1217.821899	316.528259	721.866150	1237.667603	101.465752	672.396790	1175.238525	73.966576	609.772644	1380.482056	109.024277	595.887512
93	0.465000	1152.581543	986.976624	732.104919	1194.221313	973.112427	475.278900	1008.188354	1057.624634	620.298218	1023.179504	1065.381470	537.176697	1181.846924	786.318970	770.976563	1221.600220	807.032654	746.563232	1270.562378	713.438477	725.399780	1218.635132	691.722717	758.181519	1213.445801	549.985474	722.856689	1237.468750	413.441956	735.028870	1282.787231	414.060089	713.142151	1285.913818	309.965942	690.874756	1227.937744	311.651215	720.035461	1243.868164	99.377792	670.789368	1180.655396	75.496132	607.450134	1386.141602	98.571037	592.381226
94	0.470000	1168.485229	983.125061	732.363708	1210.049683	969.458313	475.448669	1023.868408	1052.464722	619.999451	1038.746094	1059.994629	536.983154	1198.509644	783.082336	768.906616	1239.433228	804.406067	746.908997	1288.241943	711.190674	724.839478	1235.262085	688.592468	755.664490	1229.166138	545.891235	723.100342	1249.471069	407.603180	734.873657	1296.402100	409.846588	715.145752	1296.135864	304.107758	690.159241	1237.891479	307.171936	718.847351	1248.646240	97.096405	668.304504	1184.589355	75.587433	603.156128	1390.975586	88.260384	589.009888
95	0.475000	1184.440674	979.086670	732.575500	1226.415894	965.785400	475.431061	1038.967285	1047.058105	619.270203	1054.344604	1054.668701	536.549622	1215.227783	780.287659	767.332947	1256.789917	801.423096	747.611572	1306.070313	708.783020	724.701233	1252.442749	685.756042	753.202942	1244.061401	541.042175	723.373535	1261.609741	402.645691	734.057312	1308.234009	403.800873	714.522766	1305.075073	297.762817	687.813232	1247.608276	301.920105	717.459229	1251.476440	95.731407	666.069153	1187.386353	76.192047	601.208496	1394.045410	79.579689	583.999817
96	0.480000	1201.037720	975.447449	732.645020	1242.250732	962.143860	475.185516	1054.554077	1041.783447	619.324585	1069.757935	1049.936035	536.724976	1231.018921	775.302002	764.338135	1274.089478	798.032593	748.366089	1323.060425	705.753967	724.479309	1269.478027	681.701111	752.757202	1258.598389	535.630066	723.116577	1274.024414	396.368713	732.644897	1321.186646	397.580933	713.034485	1314.282959	292.292847	685.552490	1257.118164	296.591492	715.780884	1253.272339	94.563461	663.489258	1188.311646	76.345970	599.902832	1396.265381	75.193916	579.868469
97	0.485000	1217.690308	971.442505	732.653320	1257.894409	957.455750	475.169159	1069.536865	1036.686157	618.699890	1085.051270	1044.686157	535.949585	1247.820801	772.693054	765.242798	1290.092163	794.260071	748.212830	1339.766724	701.098694	724.400818	1285.604370	677.321106	752.219788	1272.520264	530.671387	722.191956	1287.247314	391.944916	731.792480	1333.988525	390.112915	710.726807	1323.868042	286.144562	682.374207	1266.621582	292.291473	712.051086	1255.159180	94.100388	658.793945	1189.143433	76.462196	596.220398	1396.889648	69.934494	575.719055
98	0.490000	1234.266602	967.779907	732.490479	1273.683105	953.288147	475.159088	1083.953491	1031.320435	618.151550	1100.409790	1039.209961	535.389587	1264.197632	767.870422	765.431152	1306.089233	789.695313	747.812866	1355.214111	696.170044	725.184143	1301.556396	673.502136	753.690613	1286.600220	525.541626	720.217834	1301.494141	386.284546	729.532410	1347.237915	382.772583	706.865173	1333.851685	280.685272	678.432922	1277.300049	288.292725	708.919312	1256.164673	94.833603	654.484619	1190.401611	76.252754	593.367920	1397.638794	66.640862	572.010925
99	0.495000	1251.275024	964.252380	731.923828	1289.022583	948.598999	474.937775	1098.341797	1026.344360	617.425720	1115.526978	1033.428833	535.015625	1280.070435	762.346802	766.177979	1321.821533	784.791565	747.669739	1369.228027	689.981262	722.820435	1317.564453	668.492493	755.416565	1300.791992	521.302551	719.039185	1316.230347	382.788788	726.731934	1361.924194	379.113800	704.408142	1344.021606	276.335388	673.151428	1288.557861	284.753387	704.944885	1257.280884	95.993057	651.613342	1192.601807	77.632004	590.646301	1399.262207	65.790741	571.287170
100	0.500000	1265.744019	960.143799	731.711304	1303.802002	943.610840	474.979980	1112.572998	1021.470520	616.541809	1129.770020	1027.561523	534.588135	1296.870117	759.421143	769.424805	1337.232544	780.257874	747.499756	1384.374268	684.436707	723.695251	1332.922485	663.935547	757.702454	1315.270752	516.422363	717.426208	1330.928467	380.663666	724.408997	1375.723145	376.511566	701.174866	1354.008545	273.669067	669.243408	1300.210815	284.909241	703.729492	1258.516724	97.829224	648.894897	1194.845215	78.995186	589.844238	1401.000000	64.622406	571.870178
101	0.505000	1278.665649	955.166809	731.895691	1318.569702	939.696167	475.590424	1126.581055	1016.262451	616.321960	1143.915771	1022.571594	534.126953	1311.989380	754.728699	770.804871	1352.477173	776.202454	747.338684	1398.644775	679.540527	724.112549	1347.240967	659.888306	759.438049	1328.671387	512.935974	716.355652	1344.669800	379.264587	722.951294	1388.377075	373.165009	696.871521	1364.640015	273.032806	667.006775	1311.155151	283.716217	701.057556	1260.393188	99.859764	647.069153	1196.324219	79.860901	589.051880	1402.654175	63.733479	571.696167
102	0.510000	1290.938965	950.298889	732.415466	1333.185059	934.598572	476.311005	1140.632813	1011.074585	616.331116	1157.627686	1017.244934	533.719727	1326.711792	751.822266	771.821899	1367.525024	772.531799	747.190430	1412.971191	676.149780	726.205566	1360.409912	656.422852	759.938049	1343.105591	509.500092	715.303589	1357.578247	376.691437	720.150330	1400.945923	371.339294	695.483948	1373.584839	271.298950	665.628723	1321.293701	282.336853	700.204407	1262.225220	100.898705	646.560425	1196.889404	80.347160	588.653931	1403.124878	62.604298	570.757019
103	0.515000	1306.392334	946.272278	732.497681	1346.707764	929.975159	476.840576	1154.515747	1006.106384	616.513062	1171.326050	1011.769958	532.744812	1339.937256	748.849365	769.965881	1382.345093	769.152222	747.058899	1428.167236	674.109070	730.436646	1374.209717	652.463501	759.849304	1357.476318	507.307739	714.967285	1369.751953	375.500732	720.183899	1411.849121	367.838562	692.947449	1381.307739	268.518494	663.168701	1330.500854	283.641022	701.097778	1263.094360	101.245972	646.258545	1196.886597	80.653725	589.006836	1403.337646	62.128490	570.552673
104	0.520000	1320.682983	942.616638	732.659851	1360.982056	925.879089	477.038544	1168.782837	1001.882141	616.140686	1184.380859	1006.315125	532.251526	1353.910400	746.347534	768.121643	1396.906860	765.970154	746.947998	1443.381714	670.687988	732.741089	1387.266479	649.911438	758.492981	1371.915527	504.924103	715.634277	1380.652100	373.458008	719.129028	1421.959839	365.033112	691.425598	1387.630127	266.903259	660.966553	1338.002441	281.293640	699.531555	1263.811401	101.158958	646.480713	1196.891602	81.030731	589.501343	1403.500244	61.838017	570.676331
105	0.525000	1335.368530	939.058044	732.849182	1374.482178	919.844666	475.655487	1183.085571	998.367004	615.576843	1198.089966	1000.556824	530.953918	1367.584961	743.607544	766.387512	1411.179565	762.891907	746.861572	1457.085571	667.050659	731.047241	1399.622925	646.978027	755.243774	1386.072388	502.524445	716.459229	1390.436646	372.633850	718.686035	1431.017822	362.051056	690.081604	1393.488770	264.422729	660.185669	1345.094238	282.053192	700.148804	1263.820190	100.894012	646.570862	1197.071411	81.245697	589.602478	1403.641113	61.566242	570.596069
106	0.530000	1349.548828	936.269775	732.918701	1390.941284	917.621216	475.604736	1197.376587	995.842407	614.371277	1212.308472	996.511047	530.467957	1381.357422	739.237427	765.512939	1425.132446	759.823853	746.803467	1469.435791	663.428650	728.083496	1412.177368	643.287537	752.269165	1401.290894	500.754547	717.395874	1399.064087	370.232361	719.098938	1439.448486	359.268738	690.958740	1399.264404	262.581451	660.450378	1351.464844	280.315948	700.455811	1263.951050	101.059555	646.156616	1197.219360	81.555832	589.632690	1403.745239	61.304115	570.563110
107	0.535000	1366.713989	934.423889	732.290955	1403.613647	915.489014	474.734192	1212.845703	994.870728	613.390686	1226.691528	994.850891	531.464233	1394.401245	736.127991	765.542480	1438.624268	756.528687	746.734863	1481.341064	659.895386	724.635437	1424.583740	639.869324	750.513428	1415.109985	499.129669	718.120728	1406.375977	366.777039	718.418091	1446.524292	355.271271	689.964417	1404.348633	259.866333	659.832031	1357.105225	279.831207	700.792847	1264.536621	101.700798	646.289307	1197.294678	81.918724	589.888306	1403.764771	61.000767	570.422058
108	0.540000	1383.850586	933.354675	731.531067	1420.151245	912.598572	473.652710	1229.202637	994.965454	612.554321	1241.261719	995.278442	532.628296	1407.218750	733.173767	765.639832	1451.386719	752.276245	745.370728	1493.381958	655.449890	724.284485	1436.907959	635.228210	750.302856	1428.535156	498.205383	718.412415	1413.610352	364.112671	718.775208	1451.936157	350.538971	688.978821	1409.138916	257.033875	659.714966	1361.935913	276.495178	699.168823	1265.826172	103.279457	647.696594	1197.338867	82.361053	590.298950	1403.834717	60.795704	570.632324
109	0.545000	1400.514282	932.437561	730.692078	1432.773682	910.192261	472.017303	1246.432251	995.701965	612.599976	1258.014771	996.122742	533.424927	1419.673096	730.481689	765.930908	1463.611328	749.151978	745.006897	1504.547241	650.971069	724.219727	1448.380249	632.917175	752.745544	1439.425781	496.566986	718.164001	1419.720459	359.811432	718.539551	1457.564087	345.459534	687.339050	1413.222046	254.660873	659.590454	1366.481689	275.027100	699.915161	1266.726074	103.867256	647.802673	1197.590210	82.896294	590.597168	1404.030396	60.590012	570.847229
110	0.550000	1417.288330	931.661194	729.823181	1448.081909	909.264771	470.635651	1263.086548	996.154724	612.828674	1275.085083	997.155212	534.090576	1432.013916	727.822815	765.864502	1476.765625	746.105408	746.226440	1515.175659	647.588318	725.348633	1458.788574	629.366455	753.197815	1447.708740	495.367493	718.035461	1425.061523	356.645416	718.390137	1463.030762	342.291504	688.611206	1415.921631	250.435120	659.018433	1369.991211	272.381134	698.909180	1267.278564	102.922722	646.002686	1198.199097	83.917625	589.977539	1404.272339	60.435017	570.942139
111	0.555000	1434.263916	931.095886	728.532715	1462.422119	909.678162	468.982635	1279.537598	996.490540	613.393250	1289.663574	997.701782	535.019470	1444.412109	725.793762	766.179565	1489.758789	742.541809	746.766174	1526.378174	642.162476	725.440918	1469.047485	626.394226	752.574036	1455.133911	493.187378	718.148010	1429.693726	355.171844	719.155884	1467.492676	337.345917	688.301514	1419.341553	247.425903	659.027466	1372.959473	271.785675	699.045227	1268.046387	103.373543	645.816101	1198.382935	84.378311	589.469177	1404.509277	60.338379	570.889038
112	0.560000	1450.411987	929.702393	727.106201	1477.275146	910.845215	466.469391	1296.074707	997.325806	614.277466	1303.778076	998.271179	536.356323	1456.974609	723.781433	766.255432	1503.587158	739.121033	747.074341	1536.479980	638.315796	725.928589	1479.555420	624.315735	752.781189	1461.041504	490.356537	718.274536	1433.451538	351.387756	718.300842	1471.525391	335.973297	690.108093	1422.170776	245.638931	659.025146	1375.594849	268.781189	697.871094	1268.877930	104.723907	645.547302	1198.539551	84.824791	588.946228	1404.799194	60.068489	570.884766
113	0.565000	1466.857666	928.367493	726.114685	1493.216064	912.773682	465.373688	1310.950562	996.819946	615.448975	1319.906006	998.368591	537.391296	1469.680054	722.510437	766.543945	1516.137817	737.126221	747.845642	1547.695435	634.707947	726.304626	1490.114868	622.408203	752.630005	1466.716797	486.686340	718.150391	1436.927856	349.087463	718.307251	1474.835205	331.911316	689.709045	1423.165771	242.847855	659.200439	1377.811890	267.497650	696.921631	1269.404663	105.297707	645.335083	1198.810791	85.606613	587.962158	1405.246460	60.011475	570.817871
114	0.570000	1482.371094	927.658020	725.711304	1509.091064	915.145081	463.368683	1326.631714	998.369019	617.007202	1335.802368	998.384460	538.227905	1482.405273	721.212463	766.450867	1527.534302	733.546143	745.652527	1558.347290	631.881470	726.411926	1500.108154	620.643311	753.449036	1471.315552	483.366089	718.088074	1440.186646	347.849091	719.474854	1477.898438	328.684814	689.329224	1425.443970	241.427078	659.162781	1380.308228	267.442322	697.489075	1269.726929	106.659210	644.937073	1199.129028	86.671059	587.445618	1405.725220	60.065521	570.979797
115	0.575000	1499.501953	928.513245	726.555908	1525.058960	918.233154	462.468475	1343.696533	998.345886	618.772827	1349.787231	999.085571	539.228271	1494.973145	720.373718	766.227295	1540.438599	731.962769	744.998657	1568.329712	629.099426	726.445557	1510.178833	620.219055	753.461121	1475.869995	480.073486	717.195984	1442.938599	346.970947	719.030701	1481.148560	328.418274	691.437866	1428.639038	240.498642	659.072510	1382.463989	267.073456	697.027222	1270.238770	107.876045	644.697205	1200.171875	88.440819	586.645142	1406.281372	60.040741	571.039063
116	0.580000	1516.323486	930.057922	727.160034	1541.029785	920.174500	461.692505	1360.031860	1000.172607	620.137085	1366.127808	998.861816	539.808655	1507.384766	720.254761	766.008484	1553.530151	731.687134	745.472900	1578.246826	627.023438	726.061096	1520.010010	618.618896	754.156616	1478.390747	477.392303	717.548035	1446.154907	348.330963	719.892639	1484.096680	328.689331	692.492920	1431.158325	241.263733	659.892883	1384.853149	268.327942	697.361572	1271.582397	110.893059	645.953918	1200.777710	91.373863	587.273010	1406.704834	60.091221	571.099426
117	0.585000	1533.951904	931.236877	727.566833	1557.224365	923.722595	461.285278	1375.937744	1001.437744	620.958069	1382.866699	1001.366455	541.274658	1519.742676	720.570007	765.348511	1565.861328	729.853943	744.208618	1587.757324	625.943237	726.972595	1528.988159	620.407532	754.635254	1482.479370	476.337891	716.789429	1449.155029	349.464539	720.604797	1487.263184	329.365204	693.270935	1432.637573	242.562820	661.036194	1386.894409	270.313751	697.372986	1272.907104	112.062210	646.547241	1201.990356	94.565575	587.113098	1407.174438	60.351879	571.303284
118	0.590000	1551.256104	932.146423	727.030945	1574.076782	927.413025	460.611938	1392.874512	1003.080139	621.557251	1399.147827	1004.411377	543.406677	1532.433838	722.163757	765.443176	1578.333252	730.276184	744.083984	1596.864380	624.974854	727.090881	1538.675659	619.314209	754.604919	1486.598267	477.282257	716.607788	1452.396118	350.072449	720.480774	1490.596558	330.545715	694.075928	1435.156982	243.875809	662.107544	1389.534180	272.063568	698.404602	1273.916992	113.842110	646.672974	1201.599243	98.702530	587.905396	1407.703125	60.712250	571.586426
119	0.595000	1568.297485	934.140564	727.087708	1590.144287	930.833740	460.228516	1410.020630	1006.583984	621.615417	1416.155518	1007.391357	544.741333	1544.960205	723.505554	765.017090	1590.680542	729.499695	742.354187	1606.450439	623.274414	725.438293	1548.048462	621.557861	754.472351	1492.480103	479.560028	716.431885	1456.236816	353.350525	721.173706	1494.045532	332.330750	695.211670	1437.628174	245.729202	663.261230	1392.459717	274.456726	698.958496	1275.954346	116.484627	647.788879	1204.069458	103.463890	591.059875	1408.275269	61.187134	571.796082
120	0.600000	1585.641968	936.446228	727.496643	1606.518188	934.481812	460.393799	1427.551758	1010.204346	621.881104	1433.046265	1010.416748	545.060608	1557.256226	725.254517	764.696533	1603.490479	729.999146	741.644165	1616.329590	623.721924	724.156311	1558.052246	622.685364	754.185364	1496.419067	482.204254	716.644653	1460.165161	355.111786	721.347046	1497.783813	334.292358	695.423889	1440.472656	248.489655	664.397949	1395.696655	277.667297	699.541382	1277.991699	120.325729	650.040161	1206.310059	108.458084	591.860046	1409.069702	61.793137	572.336304
121	0.605000	1603.557251	939.280090	727.282104	1623.959839	938.869141	460.835175	1445.295044	1013.884277	622.158508	1450.434448	1013.765076	545.179504	1569.524902	727.273987	764.221985	1615.564941	731.267395	741.047546	1626.331177	624.545593	723.106201	1568.338867	624.763794	753.287659	1501.137573	486.427551	716.936279	1464.999512	357.999054	722.144958	1502.022217	337.341217	696.709839	1444.212280	251.204666	665.500183	1399.180054	282.808197	700.690857	1280.361572	122.278870	650.433594	1208.348877	113.723190	594.846558	1410.183472	61.795624	572.397949
122	0.610000	1621.404785	942.474548	727.284546	1641.221924	943.656799	461.293365	1463.113770	1017.043091	622.428650	1468.354980	1017.582214	545.024048	1582.189697	729.698181	763.831482	1627.627563	732.264160	739.472534	1636.465332	625.774292	722.238098	1578.851318	627.236938	752.598206	1505.846802	491.538696	717.059326	1469.410278	362.254913	723.186218	1506.358887	340.345276	696.611206	1447.568970	255.338150	666.997131	1403.196533	286.397858	702.416382	1283.682739	126.208015	653.084473	1211.213501	120.201248	595.966248	1411.767944	62.254368	572.829468
123	0.615000	1639.325684	945.985474	728.000122	1658.651733	948.913269	461.197601	1481.449341	1020.513245	622.756287	1484.979614	1021.351379	544.570068	1595.267822	732.434509	763.456177	1640.617310	733.738586	739.526062	1646.741943	627.436707	721.502075	1589.582153	630.500244	752.254333	1511.291748	496.152039	717.265442	1473.795532	367.711578	723.466919	1510.962769	344.407349	697.358276	1452.338989	259.434814	667.956421	1407.433594	290.484985	703.237671	1286.052368	130.150574	653.836182	1214.432007	127.246956	596.988708	1413.245605	62.570000	573.265564
124	0.620000	1658.158447	948.929993	727.017212	1676.361694	953.609558	462.274017	1499.319214	1024.428833	622.733154	1502.675781	1025.472046	544.004456	1608.478027	735.352905	762.927551	1653.984741	737.647522	739.848022	1657.171387	629.561707	720.848267	1599.830688	634.003357	751.357361	1517.179932	501.708496	717.471802	1478.832886	372.156036	724.107117	1515.939941	349.138458	698.614197	1457.247559	264.568726	670.068726	1412.221069	297.497131	705.662598	1291.039307	135.069504	656.148010	1218.757813	134.318588	600.136353	1413.224976	61.827614	572.938660
125	0.625000	1676.345581	953.058167	727.404968	1693.274658	958.607910	463.045288	1517.872314	1028.354980	622.748413	1520.413940	1029.596680	543.407776	1621.903809	738.958679	762.605896	1667.517456	739.594849	740.188354	1667.763672	632.177979	720.226685	1610.473999	637.650085	750.495422	1524.337280	507.847534	717.856934	1484.281982	378.290924	725.727234	1521.396362	354.149689	700.042053	1462.061523	270.036407	672.304810	1417.005859	302.236847	706.364136	1295.264771	139.237625	657.804504	1223.617920	141.988235	601.911804	1416.395020	62.880405	574.684265
126	0.630000	1695.532471	956.326294	727.427979	1711.644897	963.663635	463.373352	1536.449097	1032.401245	622.732605	1539.330811	1034.045044	542.922241	1635.678711	743.112610	762.860107	1681.217773	741.731873	738.820190	1678.528931	635.314270	719.587524	1622.213623	641.867432	750.746094	1532.309937	514.488770	719.033875	1490.268433	383.213715	726.693665	1526.743896	360.293518	701.301819	1466.988647	275.750244	673.879089	1422.370483	309.501465	708.541748	1300.414185	145.331329	659.381897	1229.452881	149.755661	603.909241	1418.466187	63.060753	575.257141
127	0.635000	1713.857910	960.664856	726.872681	1729.201660	967.681030	463.688385	1553.847534	1036.164429	622.737000	1557.388672	1038.458374	542.479980	1649.729980	747.060852	762.931152	1695.082275	744.267578	737.653748	1690.360596	638.035522	719.198059	1633.139648	645.838379	749.809143	1541.271362	520.710815	720.081970	1496.008057	390.177887	727.587463	1532.595581	366.247955	702.563049	1471.339722	281.814575	676.341553	1427.989502	315.897247	710.076477	1307.059937	150.499390	661.501953	1235.872559	157.842041	606.587341	1420.028320	62.726563	575.653748
128	0.640000	1732.843872	964.807617	726.538086	1747.705322	972.640320	463.880249	1571.584961	1040.064697	622.901550	1575.574829	1042.859375	542.246887	1663.908203	750.942810	762.668884	1709.160156	746.750244	737.279541	1701.446777	641.203674	719.084656	1645.543457	650.305664	750.081543	1550.025391	527.355408	720.667542	1502.205688	396.304565	727.767273	1538.935303	372.527313	704.002075	1477.570068	288.540100	678.553467	1434.013794	322.667480	711.831848	1314.330688	156.610229	663.984802	1243.227661	166.329697	607.454468	1422.056763	63.244862	576.306030
129	0.645000	1751.390991	968.586914	726.885864	1765.768921	977.488708	464.221710	1590.482056	1044.301514	623.085205	1594.286377	1047.200562	542.178406	1678.303467	754.640625	761.986938	1723.549316	749.943970	737.297791	1713.916138	644.895508	719.336060	1657.408325	654.624268	749.645142	1559.506958	533.988647	721.456787	1508.656982	403.981842	728.628052	1545.722534	379.251892	705.492432	1484.035034	294.836792	680.524658	1440.506714	330.777557	712.824890	1321.490845	161.937149	665.495483	1250.867310	175.216064	608.926575	1424.627075	63.981503	576.812195
130	0.650000	1770.738647	972.121704	726.701721	1784.159180	982.329163	464.802368	1610.763550	1049.067871	623.359131	1612.331421	1051.694824	542.327271	1693.181519	758.650818	761.566528	1738.597534	753.251526	737.389038	1725.876343	646.829834	718.196838	1669.809570	659.230957	749.385376	1568.878052	540.211609	721.155029	1516.034546	412.457062	730.903748	1552.917114	386.541992	706.907532	1491.339478	301.787384	682.860596	1447.247192	336.615936	713.788696	1328.954590	166.565399	665.995483	1259.440674	183.927856	610.607788	1426.920288	64.596710	577.127380
131	0.655000	1789.527466	976.035400	726.588623	1802.312500	986.984680	465.247620	1630.949097	1053.795776	623.685730	1630.262085	1055.977173	542.659058	1708.257324	762.473999	761.385742	1753.668701	755.139465	737.231934	1738.217407	650.625610	718.583984	1683.100220	663.834961	749.526978	1579.251343	546.660583	720.988892	1523.355835	419.767822	731.069824	1560.250977	392.666718	708.101746	1498.970215	307.924957	684.876709	1455.118652	344.441284	715.369751	1337.224121	171.889603	667.868469	1268.840698	192.335770	613.112854	1429.701294	66.090401	577.840149
132	0.660000	1808.442505	979.395691	726.309875	1820.155151	992.082458	465.968628	1650.114014	1058.201782	624.154480	1647.127197	1060.200195	543.782104	1723.589600	766.510010	761.730896	1768.319824	759.118225	737.110657	1751.430908	653.707153	718.309448	1696.480835	668.582153	749.465088	1589.659668	552.446777	721.184570	1531.467529	427.134064	731.720276	1568.521118	401.298157	710.383911	1507.192383	315.055237	686.676880	1462.758911	351.397095	715.752686	1346.041260	177.898392	670.106201	1278.488770	202.108383	614.906799	1432.006104	67.344322	578.589294
133	0.665000	1827.789673	983.091553	725.964417	1839.960815	997.106628	465.892181	1668.217163	1062.441040	624.627625	1664.760132	1064.066284	544.874023	1738.910522	770.052185	761.675293	1783.981812	761.380554	736.706238	1764.920044	657.057007	717.334351	1709.925049	673.457092	749.681213	1599.789307	558.845703	721.445801	1539.713867	434.250183	731.990051	1577.438232	406.990631	710.774170	1516.005249	322.015961	688.765320	1471.524658	359.142059	717.925537	1355.492920	184.173248	672.447266	1288.854614	211.068466	617.513855	1436.166382	69.035065	579.679443
134	0.670000	1846.491943	986.010010	725.482178	1857.202515	1001.817871	466.515686	1687.207153	1066.798096	625.134399	1682.533813	1067.936890	545.764221	1754.329224	773.890198	761.627747	1799.503662	764.432495	737.836853	1778.611084	659.858826	717.933533	1723.533081	677.545349	749.099060	1610.305542	565.103638	720.635925	1548.962280	441.052277	731.583374	1586.767700	414.897308	711.897217	1525.658447	328.532410	690.224060	1480.700073	365.910065	717.360352	1364.447388	190.292969	674.558105	1300.178101	221.110199	620.373535	1439.265259	71.676308	579.565247
135	0.675000	1865.182495	989.296021	725.410767	1875.612915	1006.004639	466.774475	1706.082031	1070.943970	625.668884	1701.839966	1071.681030	545.945740	1769.946289	777.360291	761.199402	1814.978638	767.123352	737.380066	1792.389282	664.376709	718.888245	1737.200684	681.574890	748.228088	1621.227417	571.389282	720.445862	1559.177246	449.546722	733.004883	1596.834229	421.269165	712.351379	1535.681152	335.350006	692.072693	1490.772827	373.002502	718.512390	1374.535889	196.543533	676.999695	1311.663330	230.803680	622.862183	1443.670044	74.443687	580.809204
136	0.680000	1884.368164	992.137390	724.862610	1892.515381	1008.612549	467.460785	1724.983521	1074.624634	626.532593	1720.888550	1075.263428	546.322876	1785.482056	780.738220	760.915710	1830.845825	769.899170	738.807800	1806.305786	667.283875	719.301941	1751.491699	685.434204	748.238281	1632.609863	577.832397	719.731323	1570.392456	455.371552	733.182617	1607.464722	426.397705	711.909485	1546.400635	341.625153	693.350403	1501.256104	379.124786	719.127747	1384.478882	202.933716	679.173096	1323.827393	241.064926	625.679016	1448.402832	78.901314	582.825378
137	0.685000	1903.231812	994.631836	724.352295	1910.421753	1013.145386	466.987549	1743.488037	1077.955078	627.451904	1739.761597	1078.866577	546.928406	1801.393311	783.771301	760.731750	1846.018799	772.649475	738.535950	1820.240112	669.531921	718.739929	1765.630493	689.407837	747.942871	1643.958496	584.623901	719.585327	1581.786377	460.293701	732.122803	1618.866455	432.887787	712.270874	1557.384033	346.850616	694.073425	1512.891235	387.007202	722.365479	1394.505859	209.628098	681.132446	1335.969849	250.948929	627.932129	1452.896118	83.006104	584.606018
138	0.690000	1922.058838	997.945496	724.655273	1928.027710	1016.710144	466.660919	1761.977783	1081.041504	628.869019	1758.304321	1081.952148	548.018555	1817.047119	786.793762	760.693115	1862.100708	775.400757	739.642212	1834.187866	672.721497	718.279419	1779.740112	692.433167	747.247742	1656.450562	591.560791	718.840271	1594.380127	466.725159	732.929443	1631.423340	439.929688	713.988342	1569.061890	353.171265	694.939331	1525.063965	392.942200	722.900208	1404.578369	217.593048	682.909546	1348.430054	261.204224	629.906006	1458.247681	88.347542	586.172424
139	0.695000	1940.768066	1000.379700	724.243408	1945.224854	1020.260193	466.938110	1780.581665	1084.314697	630.175537	1776.369263	1084.652954	548.752563	1833.010010	789.764221	761.045593	1877.242188	777.722351	739.673645	1848.291870	675.629883	718.148560	1794.028442	695.813538	746.682739	1670.026245	597.893494	718.554199	1607.065918	470.823578	732.695435	1644.067383	443.119415	713.377808	1580.856201	358.314758	695.806885	1536.425659	398.961578	722.982727	1415.144775	225.281708	684.496216	1360.891724	271.401886	631.487244	1463.782104	94.070915	587.837952
140	0.700000	1959.213867	1002.796936	724.278748	1962.480835	1022.385864	466.079926	1799.151855	1087.218628	631.646362	1794.257813	1087.564819	550.425476	1849.061157	792.740051	761.559631	1893.620728	780.500488	740.290833	1862.532471	677.919617	717.731445	1809.082886	699.297241	746.800537	1684.117310	603.313477	717.825745	1620.650757	475.959320	733.283752	1656.968384	447.017090	713.449402	1593.120605	363.358582	695.931335	1549.823242	403.019897	722.164795	1425.420288	234.248260	685.622070	1372.915894	281.502136	632.389832	1470.134888	99.971725	589.942993
141	0.705000	1977.729614	1004.888855	724.560303	1980.001587	1025.316284	465.885925	1817.316772	1089.744385	632.899048	1812.248901	1090.629517	551.851868	1865.472046	795.342407	761.873718	1909.364380	780.941772	738.292175	1877.827515	680.568481	718.120605	1824.711914	702.541565	747.823181	1699.202881	607.907043	717.573792	1635.066528	480.736664	734.623779	1670.540771	450.489716	713.419800	1605.160889	368.028595	696.627563	1562.997681	409.724579	724.061462	1435.865234	241.679077	686.578064	1384.157593	290.832794	632.749084	1475.452637	106.303078	591.284729
142	0.710000	1996.103882	1006.635986	724.182373	1997.975952	1027.512573	466.185791	1835.465454	1091.615479	634.082764	1830.263428	1092.593506	553.243591	1882.125854	797.717896	761.724060	1926.152222	783.084839	738.727356	1893.740845	682.745178	718.905396	1840.016846	705.132507	747.462097	1715.050171	610.938416	717.765503	1649.515747	484.110443	734.873596	1684.648193	454.313751	714.475098	1617.841431	372.000031	696.579956	1575.707275	413.244995	723.752014	1444.669922	249.311340	687.094788	1394.210938	299.846832	633.129150	1481.534790	113.229134	592.380371
143	0.715000	2013.896973	1007.915466	724.373108	2015.397339	1029.325195	466.352814	1853.930786	1093.806641	635.520081	1848.133789	1094.840332	554.310364	1899.259033	799.438904	761.668213	1943.628784	785.441589	740.442444	1909.860596	684.375977	719.396118	1856.975464	707.637878	749.007080	1732.175293	612.943176	718.152466	1664.303345	486.875519	735.345398	1698.738281	456.489777	714.336609	1629.909912	376.299072	696.518188	1589.308594	418.470734	724.622986	1452.711182	257.587189	687.193420	1403.547852	307.979126	633.165771	1488.042114	120.800797	592.824402
144	0.720000	2032.306152	1009.574036	724.291016	2033.331177	1031.149414	466.451080	1872.017456	1095.597046	637.103027	1865.800171	1096.916504	555.924561	1917.035400	800.816040	761.472168	1961.509399	786.874390	740.251160	1926.991211	685.107910	719.429871	1874.425171	709.763428	749.751648	1750.140259	613.835083	719.482422	1680.030396	491.118561	737.270447	1712.936157	459.031342	715.044006	1642.029175	380.295685	696.809753	1602.838257	423.437561	726.448364	1460.901855	265.822571	687.621277	1412.609619	316.863037	633.006470	1496.915405	128.787979	593.876465
145	0.725000	2049.524902	1010.616760	724.090942	2050.394775	1031.644775	466.525452	1889.824829	1097.359741	638.720276	1882.867188	1097.874634	557.380310	1935.320313	801.986511	761.828735	1979.741211	787.389099	740.929382	1945.213867	686.462769	719.655823	1892.529663	710.325562	748.840027	1768.738892	613.742920	720.509705	1695.287842	492.918823	737.145691	1727.456177	460.530121	715.434326	1654.024048	384.444824	697.072510	1616.493286	428.001007	725.765808	1469.324585	274.377625	688.189575	1422.326294	325.701538	633.397522	1505.373047	136.842300	594.743286
146	0.730000	2067.619629	1011.212158	724.424988	2067.904297	1032.167847	466.176422	1907.871948	1097.911133	639.607117	1899.933350	1099.562134	558.767944	1953.953125	802.675964	761.541687	1998.303833	787.882690	739.874390	1964.231812	686.937866	721.304749	1911.276733	711.247131	750.172668	1788.317139	613.529114	721.420532	1710.510132	495.519165	738.812683	1741.846313	462.293915	716.660095	1666.815796	387.527283	697.004272	1629.886230	431.823700	726.196228	1478.860840	282.477448	688.420593	1432.133301	334.116516	633.326477	1513.118896	145.117325	595.489990
147	0.735000	2085.364502	1012.013733	724.256531	2084.924561	1032.680298	466.624237	1925.752441	1099.418579	640.628479	1916.885864	1100.196411	559.713623	1972.682251	803.202393	761.685547	2016.938965	788.312866	740.874817	1984.339722	687.022949	721.583252	1930.115967	710.291382	748.525635	1808.094604	612.739807	722.676941	1726.323853	497.066833	738.706726	1756.541870	462.201385	715.900146	1679.306519	390.155792	697.914978	1643.650024	436.893555	726.966187	1489.247803	289.897186	688.578735	1443.314331	344.603516	632.424744	1522.313110	152.418091	595.921387
148	0.740000	2103.133789	1012.276917	724.451050	2102.066650	1033.187378	466.781799	1943.094116	1099.464600	641.059082	1934.141479	1100.633667	560.088623	1991.369141	803.063477	761.312073	2036.002075	788.292908	739.966980	2004.102051	686.659363	721.710449	1949.798584	710.051147	749.267517	1828.476074	611.506470	723.302246	1742.371582	499.232819	739.900574	1771.998169	464.799133	718.889099	1692.320313	394.180420	698.773804	1657.958984	440.817902	727.037781	1499.874634	298.546265	688.656677	1455.150269	352.250488	632.710083	1530.815918	160.165268	596.109619
149	0.745000	2120.549316	1012.153015	724.249268	2119.317383	1032.181030	466.498871	1960.709717	1100.311646	641.677124	1951.163940	1100.628906	560.814392	2009.898315	802.529907	760.676941	2055.047119	788.827271	740.981384	2023.866333	686.573120	723.014160	1969.858154	709.752808	750.195374	1848.045410	609.679993	724.258362	1758.668213	500.455017	740.336609	1787.863525	465.225006	720.535522	1706.100098	396.325409	699.726440	1673.027588	444.788635	727.162964	1511.118896	306.145538	689.106384	1467.398071	360.961517	633.879456	1540.924805	168.268738	596.805664
150	0.750000	2138.291504	1012.286682	724.296143	2135.648193	1031.405762	466.385773	1977.916382	1100.142944	642.068359	1967.858887	1099.729370	560.942993	2028.262451	801.761475	760.390442	2073.933838	788.578064	740.820679	2044.542480	685.552124	723.036133	1989.246094	707.436890	748.524536	1868.988403	608.125977	725.101440	1775.642944	501.542145	741.669067	1803.341797	465.006470	721.462585	1719.892334	398.823120	699.681030	1688.694336	448.831543	728.394287	1522.925659	314.262329	689.578186	1480.897827	369.841583	634.219055	1551.442505	176.009644	597.454895
151	0.755000	2155.927002	1012.040710	723.835999	2152.806641	1030.436279	466.060425	1995.036499	1099.635376	642.494446	1982.912598	1097.692017	559.201416	2046.737061	800.598206	759.916016	2092.648438	787.496338	739.968201	2064.186279	684.053833	723.108398	2008.984985	706.857178	750.882263	1888.474731	606.074585	725.684509	1793.219971	502.368866	743.084045	1820.462280	465.042725	723.583191	1734.877930	402.234863	701.830566	1704.571777	451.840485	728.152039	1535.514404	321.405579	689.803040	1494.935059	378.307678	635.086609	1561.233398	183.689301	596.983337
152	0.760000	2173.077881	1011.189880	723.809326	2168.811279	1028.675659	465.530640	2012.076904	1099.005981	642.191589	1999.950195	1096.921021	560.238953	2065.297363	799.621521	760.826904	2111.096680	786.794312	741.605713	2084.301514	683.040283	725.105652	2029.102173	704.678223	751.103577	1908.630127	603.423096	726.145874	1811.278320	501.848846	743.543091	1836.689453	463.783844	724.180542	1750.008301	403.377563	702.313965	1721.103149	455.746307	730.828247	1548.981934	329.013855	690.260010	1509.393799	387.197845	635.571838	1572.147949	191.149673	597.188049
153	0.765000	2190.822021	1010.320801	723.224365	2184.517578	1026.553955	465.117828	2028.887207	1097.860840	642.729004	2017.023682	1095.547729	560.647400	2084.064453	797.901611	761.016296	2129.892578	785.174438	740.956116	2104.474365	681.550720	725.396301	2048.298584	702.759949	751.670288	1928.937500	601.382141	727.759460	1829.916382	502.537415	745.061951	1854.604736	462.533997	725.036316	1766.040894	406.027832	704.223999	1738.195801	458.326813	731.705750	1562.825562	336.911316	690.820984	1525.180298	395.206146	636.191406	1583.996948	198.086807	597.487427
154	0.770000	2207.933838	1008.663452	722.867126	2200.826904	1024.357422	464.898102	2045.495117	1096.281738	642.248169	2033.890869	1094.233887	560.887695	2102.771240	796.568909	762.414673	2148.432373	784.069031	742.457947	2123.607666	680.037354	727.195007	2067.881104	700.725342	752.848633	1949.177124	597.973267	727.847595	1849.173584	501.368805	745.158875	1872.846680	462.343475	727.389404	1782.566162	406.934570	704.537903	1755.957764	460.611633	732.547241	1577.187500	344.097443	691.118713	1541.530762	403.703278	636.525146	1596.364014	206.171738	597.885193
155	0.775000	2224.981934	1007.578491	722.528748	2216.357422	1021.040039	463.622345	2062.289551	1094.701538	641.872375	2051.260742	1091.097290	560.227417	2121.332764	794.405640	762.567444	2167.353760	782.469482	742.621887	2143.381104	677.740112	727.459778	2087.430420	698.577820	753.735413	1969.398315	594.768311	728.929321	1868.326172	500.287048	746.755920	1891.684814	460.088379	727.540527	1800.142700	408.423340	707.157227	1774.633179	462.774445	734.162231	1592.703491	350.622589	690.921387	1558.663452	411.210449	637.151306	1610.056152	213.384644	597.754333
156	0.780000	2242.301514	1006.245361	721.987061	2231.760986	1018.026306	463.429138	2078.328125	1092.431152	641.723938	2067.300781	1088.366333	559.814819	2139.689941	792.517273	763.639954	2185.753662	781.318848	744.070129	2163.227783	676.366272	729.957275	2106.610596	695.854004	755.144714	1990.446167	591.555786	729.860657	1888.460327	500.731598	748.573364	1910.494507	458.720245	728.972168	1817.458618	409.092255	707.780090	1794.270874	462.709290	733.259033	1609.163696	357.765289	691.771729	1576.357056	418.706085	637.666199	1623.710205	219.778244	597.602234
157	0.785000	2259.268066	1004.431824	721.773499	2246.830811	1014.138367	462.230988	2094.861572	1090.116699	641.164734	2083.941895	1085.023682	559.360474	2157.974121	789.955017	763.465942	2204.566650	778.690674	744.380493	2183.280762	673.617371	731.995178	2125.862793	693.124268	755.874268	2011.584106	587.520081	730.340576	1909.065796	497.984070	749.664978	1929.802002	456.031891	730.773987	1835.653809	409.421173	708.484863	1813.386230	464.801086	735.935791	1626.105347	363.636780	692.065735	1594.608276	425.634430	637.991211	1638.266724	225.817566	597.929260
158	0.790000	2276.286621	1002.631714	721.410889	2262.232666	1010.401733	461.272827	2110.984619	1087.474976	641.186157	2099.906738	1081.886963	559.000488	2176.231445	787.479370	764.089355	2223.112549	776.565430	744.568420	2202.766602	672.003845	733.379089	2145.207764	690.220703	757.069763	2032.534912	583.746521	731.551025	1929.938477	496.786621	750.945374	1949.996216	454.885437	731.688721	1854.145630	409.907959	709.612854	1834.027588	464.362244	736.037354	1643.851685	368.535248	692.194885	1612.814575	431.925171	638.501160	1653.790527	231.463379	598.024475
159	0.795000	2292.847656	1000.111023	720.824890	2277.722900	1006.278687	460.026093	2127.042480	1084.166382	640.513794	2116.105713	1077.876587	558.733215	2194.636230	784.529358	763.966187	2241.474854	774.218079	746.148682	2222.444092	669.360229	735.485413	2165.219238	686.691040	757.489136	2054.597656	579.571899	732.744446	1950.762573	494.593262	752.384705	1969.627563	452.367432	733.546265	1873.881348	409.843170	710.594910	1854.208740	465.328857	736.998474	1661.946777	373.932495	691.944458	1632.066772	437.528137	638.870239	1669.951904	236.691925	598.598999
160	0.800000	2309.689697	997.754761	720.390381	2293.055420	1002.453247	459.239105	2143.255615	1080.692017	640.109192	2132.211426	1074.006714	558.500916	2213.119873	781.408936	764.431519	2260.175293	771.345886	745.142517	2242.412598	666.176331	735.574219	2184.233887	683.326294	759.651306	2076.569336	574.922729	733.704468	1971.588867	491.713715	753.157043	1990.256836	449.789063	734.927490	1892.783081	408.993134	711.384399	1874.489990	465.482880	738.558594	1680.595703	378.792816	692.288818	1652.047974	442.755066	639.198120	1687.388672	241.513306	599.053223
161	0.805000	2326.289063	995.119263	720.090088	2308.552002	998.534790	458.699799	2159.083984	1076.951660	639.645081	2148.192871	1070.024048	558.031921	2231.824707	778.081360	764.986084	2278.695313	768.375244	747.261658	2261.917725	662.840027	737.571289	2204.493164	680.032654	760.485962	2098.542236	569.926575	734.831848	1993.642700	490.024445	755.776550	2010.228882	446.422028	736.369324	1912.377075	409.308990	712.736633	1895.684204	465.234680	739.516174	1699.890137	383.615479	693.122192	1672.071411	448.283508	639.624634	1705.340454	246.755646	599.410889
162	0.810000	2342.729492	992.273315	719.576660	2325.107178	994.854553	458.036072	2175.456787	1072.496094	639.254944	2164.167480	1064.723755	557.539429	2250.666992	774.416992	765.639282	2297.908203	764.988159	746.887329	2282.663086	659.111084	738.917542	2224.414063	676.092896	762.003540	2120.474854	565.237366	736.127258	2014.373901	487.096130	757.099365	2031.789551	443.661407	738.277283	1932.787476	407.945923	713.362366	1916.710205	464.933228	740.231689	1719.671753	387.863983	693.093079	1692.480103	452.447205	639.934082	1724.698120	250.418137	601.033508
163	0.815000	2358.975342	988.852234	719.069458	2341.366943	991.354736	457.605804	2191.221680	1068.235352	639.204346	2180.159180	1060.633057	557.712463	2269.490967	770.719421	766.772278	2316.852783	762.477661	749.199707	2302.960938	655.657654	739.851746	2244.398193	671.658386	763.280640	2143.206787	560.087402	737.561523	2036.481567	484.567535	758.814453	2051.822754	440.649963	740.206848	1953.061768	407.658478	715.008362	1938.272583	464.135284	742.318237	1739.473755	392.375824	693.987671	1713.331909	456.738892	640.053772	1743.626099	254.049805	601.987183
164	0.820000	2375.552979	985.923828	718.971069	2357.859863	988.064575	457.382904	2207.382568	1063.357544	638.763855	2195.879395	1055.108398	557.562012	2288.291504	766.489014	767.277161	2335.760254	758.858704	750.088623	2323.693848	652.205811	741.691528	2265.283936	666.937866	764.284119	2165.857178	554.981384	738.784424	2059.416992	481.947876	760.806091	2074.117432	437.265228	741.554565	1973.781616	406.051727	715.708313	1960.402100	463.019867	742.774170	1760.282837	396.205322	694.211060	1734.787354	460.310028	639.935974	1764.148071	257.059875	603.608398
165	0.825000	2391.463867	981.596924	718.597961	2374.896484	985.142456	456.907532	2223.284668	1058.613281	638.553101	2212.284424	1049.860718	557.460571	2306.852539	762.258728	768.592590	2354.687256	755.395691	750.167847	2343.722656	648.301392	743.422119	2284.997803	662.694092	766.548889	2188.941895	549.772827	740.184998	2080.888672	478.022308	762.029846	2095.568359	434.267212	744.109802	1995.330322	404.923004	716.890381	1982.495850	462.152344	743.746765	1782.046387	399.447601	694.462646	1756.883789	463.428619	639.782471	1784.921021	260.188782	605.260071
166	0.830000	2407.335449	977.790894	718.523071	2391.641846	981.712463	456.720398	2239.502686	1053.002808	638.482422	2227.961914	1044.414063	557.464722	2325.559326	757.491455	769.272461	2373.153320	751.821411	752.368164	2365.070313	644.264465	744.958313	2306.208008	658.101501	768.723450	2212.055176	544.037903	741.562805	2104.694580	474.765564	763.237000	2117.467773	430.594360	745.606018	2016.854492	403.881470	718.377075	2005.452759	461.216522	744.726685	1803.114380	402.995697	695.651917	1779.666626	466.035461	639.494080	1805.951416	262.348480	607.442322
167	0.835000	2423.675781	974.266907	718.387756	2409.049561	978.771545	456.151123	2255.243408	1047.482178	637.740540	2244.489014	1038.850830	557.168640	2344.258301	753.065491	771.138672	2392.016602	747.279663	752.039978	2385.977539	639.846924	745.939636	2326.629395	651.828918	768.428223	2235.215820	538.258423	743.085815	2128.348145	472.289520	765.481689	2140.639648	427.582397	747.880188	2039.111694	401.536774	719.388123	2028.619141	459.517181	746.088806	1825.610962	405.535675	695.938416	1803.079590	468.354187	639.327087	1828.361206	264.246246	609.020691
168	0.840000	2439.473877	969.868958	718.366882	2425.144531	975.545471	456.676178	2271.390381	1041.510864	637.474915	2259.966064	1032.852783	557.260254	2363.266113	748.359619	772.420044	2410.785400	744.140686	754.985718	2407.281738	636.031250	747.262451	2347.713135	647.774597	771.553833	2258.892334	532.230652	745.125977	2152.006592	468.128876	767.169128	2163.477539	422.543945	748.692261	2062.179932	399.866455	720.581238	2052.038086	457.750977	747.259399	1848.883789	407.870514	696.498108	1826.514526	470.548401	638.767273	1850.772339	265.422150	611.457703
169	0.845000	2455.189941	965.299683	718.579041	2443.470947	971.752747	455.723419	2287.041992	1036.050781	636.991577	2275.945068	1027.013672	557.402161	2382.141357	743.843933	774.498657	2430.010742	739.623535	755.375244	2427.978271	632.191345	749.259888	2368.220459	642.859924	773.796814	2282.613525	526.354858	747.855530	2175.816406	464.967987	769.863037	2187.693115	419.696167	750.760925	2085.593750	397.699890	721.863892	2076.007813	455.280151	747.683655	1872.225464	409.469452	696.727478	1850.900879	472.202576	638.688904	1873.234131	266.416687	613.316833
170	0.850000	2470.972168	960.897095	718.681885	2459.761719	967.825562	456.575317	2302.463623	1029.777466	636.695618	2291.199463	1020.890442	557.017151	2401.025879	738.777588	775.412292	2448.896729	736.190796	756.645996	2448.864746	628.595215	750.963135	2389.383545	637.389832	774.578552	2306.454834	520.171814	750.808350	2200.855713	461.305023	771.312500	2210.963379	415.620331	752.346313	2109.319336	395.117523	723.014160	2100.886230	453.061340	749.390808	1896.415161	411.169098	697.460876	1875.004028	473.056183	638.654114	1896.302612	266.511444	615.086914
171	0.855000	2486.533691	956.394775	718.676147	2475.245361	963.238586	457.178436	2317.556641	1023.907166	635.722351	2305.710449	1015.328674	557.312012	2419.617188	733.891541	776.544800	2467.661621	732.624878	758.785461	2470.262451	624.606384	752.227112	2410.541016	631.785950	775.396790	2330.587158	514.187256	753.438416	2225.912109	457.254333	773.127869	2235.160400	411.401855	753.386902	2133.187988	392.867310	724.004333	2125.489990	450.734619	750.943359	1920.535522	411.810272	698.101563	1900.326294	473.927490	638.242371	1920.839722	266.796082	617.588257
172	0.860000	2501.395508	951.718933	718.437927	2490.350830	959.349854	457.868744	2331.753662	1018.356140	635.526855	2319.890869	1010.451111	557.255981	2438.105225	729.294678	776.994690	2486.358643	728.535156	758.670105	2491.578857	620.953003	753.201904	2431.679199	626.494263	775.295288	2355.329834	508.339050	757.010315	2250.987305	452.941864	773.853088	2259.751953	407.827179	754.808533	2157.489502	389.411011	724.648071	2150.180420	447.677856	752.522583	1945.486328	412.352386	698.681824	1925.572632	473.251038	637.525330	1944.968628	266.722198	619.824646
173	0.865000	2515.322754	946.539063	718.283691	2505.334961	955.222534	458.080444	2345.633057	1012.936707	634.882263	2333.737061	1005.653259	556.980713	2456.620605	725.602966	777.316406	2505.377197	725.840637	758.448364	2513.683350	618.770935	753.684937	2453.542480	623.125183	777.189880	2380.072510	502.261169	760.645508	2276.230469	447.984406	775.546814	2287.056641	404.036987	756.456238	2182.816406	387.706207	724.873657	2176.333984	444.784149	753.853699	1971.320679	412.244232	699.251038	1950.966431	473.159637	637.934387	1969.611084	265.552979	621.679688
174	0.870000	2530.367920	942.559753	717.445618	2519.367432	950.408325	457.825073	2359.318604	1006.808655	634.472351	2347.611572	1000.615723	555.916809	2475.547852	722.815796	777.076538	2524.645020	724.246277	758.072754	2535.813232	617.697327	753.556030	2475.011475	620.620605	777.806763	2404.407959	496.134033	763.177673	2303.105713	445.242706	775.408142	2312.183350	400.192505	757.295044	2208.816162	385.136749	724.721375	2201.803955	441.067413	753.556946	1997.385376	411.987274	700.213379	1976.215698	472.358826	638.087158	1995.325439	264.395538	622.840210
175	0.875000	2545.559570	938.997559	716.478577	2534.174072	946.272034	456.928589	2372.315186	1001.060120	634.214294	2361.688721	996.625610	555.258423	2495.219238	721.035828	776.752136	2544.090088	723.456787	757.495483	2556.548828	616.757507	753.043396	2496.386475	618.561096	778.457703	2430.156250	490.257843	764.494202	2328.769043	441.270569	776.614807	2340.919434	397.908020	758.351685	2234.819580	382.651978	724.462341	2228.412109	438.770905	755.880005	2023.315430	411.096588	701.641968	2001.947998	470.330597	638.437866	2021.852905	262.323547	624.133118
176	0.880000	2560.257568	935.770386	715.306763	2548.980469	941.941223	456.425110	2384.652344	994.790710	634.407288	2376.416016	995.068420	554.606812	2515.246826	719.816040	776.321289	2563.640625	723.177185	756.668945	2578.492920	616.898315	753.747559	2518.517334	617.825317	778.340515	2456.091553	484.787628	765.102966	2355.387207	437.654022	776.373352	2365.324463	394.022278	755.910889	2261.358887	379.897034	724.645020	2254.958740	434.672516	755.506165	2050.442139	410.045258	702.104492	2027.540161	468.833862	639.082031	2048.174805	261.279968	624.923279
177	0.885000	2574.326660	931.824463	714.786987	2564.151123	938.684143	455.940399	2397.200928	988.900635	635.169189	2391.041748	993.807007	554.168030	2535.858154	718.773865	775.977417	2583.224365	723.112244	755.545410	2600.424316	616.273315	751.798340	2541.099121	616.581360	778.398804	2482.739258	480.917358	764.727417	2382.675781	434.699738	775.938354	2392.556641	390.852264	755.746643	2288.219727	376.965088	723.593872	2282.597656	431.858978	756.494324	2077.198242	407.352600	703.399658	2052.826172	466.317780	639.942383	2075.063477	258.605865	629.848022
178	0.890000	2589.149658	927.972107	714.269592	2580.471924	936.926453	455.472900	2410.884277	985.153992	635.920532	2405.293213	993.289734	554.233582	2556.584717	717.694458	775.471130	2602.769043	722.966858	754.077271	2622.275146	616.226501	749.836304	2563.761963	615.554016	779.012207	2508.512207	477.624786	763.248779	2409.942383	431.376923	775.932739	2419.247070	388.127686	754.677063	2315.406006	374.728424	722.387878	2308.519043	429.370239	757.152283	2104.926758	404.354767	703.794861	2078.251221	463.102081	640.820862	2102.832031	255.605377	630.445313
179	0.895000	2602.173096	924.832031	714.748596	2596.206787	935.917847	455.877197	2425.700439	984.078491	636.396362	2421.160645	993.887817	553.861511	2577.523682	717.234680	775.567017	2622.744629	723.638184	752.193420	2644.442871	617.456787	748.853394	2587.309814	615.259705	778.363342	2535.302734	477.705292	762.417664	2436.953613	429.275818	776.009644	2446.662109	386.048737	753.833740	2342.464355	372.295868	721.673096	2335.766113	425.723846	757.270752	2132.303223	402.045776	705.691223	2103.674072	459.764557	641.676392	2131.000244	252.308319	631.419556
180	0.900000	2616.444092	922.994568	715.412048	2612.645996	936.521057	455.839783	2440.813477	985.457520	635.820313	2437.489746	995.362061	553.643127	2598.087158	717.242371	775.764404	2642.960205	724.613159	751.006409	2666.733398	618.979492	746.415527	2609.997803	616.149475	779.145935	2561.336914	478.148956	761.667297	2463.792236	427.392792	775.894592	2473.826416	384.327301	752.403687	2369.694580	369.475983	721.422974	2363.110107	423.102509	756.888123	2160.568604	398.401703	705.899658	2129.469238	455.205719	642.596802	2159.775146	248.892609	631.327942
181	0.905000	2631.043945	923.294861	717.041016	2628.172852	936.783203	456.538910	2456.715820	987.146973	634.670288	2454.557373	996.523010	553.285400	2618.439697	717.549438	776.085876	2662.105713	725.720764	750.362549	2688.220947	620.830383	744.299561	2632.873291	616.751709	778.626404	2586.168457	479.336792	761.726196	2491.170166	425.170563	775.403137	2500.366943	382.805664	748.141663	2396.837891	367.742310	720.912231	2390.490967	420.834229	756.869934	2188.108887	394.062103	707.459167	2154.411377	450.831085	644.003357	2189.205566	245.066956	631.630920
182	0.910000	2642.524170	922.376343	718.146423	2644.225342	937.121460	457.075439	2471.940674	989.564331	633.187866	2470.137939	997.246460	553.235901	2639.089355	718.735168	776.161804	2681.449219	727.616943	748.644348	2709.915527	623.475464	743.468079	2655.957275	618.127319	778.145691	2611.093262	480.183594	762.302795	2518.518555	424.272766	774.444397	2527.967041	382.310760	747.226929	2424.026611	365.691803	719.617188	2417.397705	419.077362	756.709839	2216.294678	388.737274	707.825317	2179.098877	445.152710	645.322021	2219.384766	239.735092	632.425537
183	0.915000	2655.285156	922.593994	720.075012	2660.095947	936.862427	458.303650	2485.441650	991.501282	632.264160	2485.650391	997.824158	552.911072	2660.372314	720.231140	775.527649	2701.533691	729.861450	746.256226	2731.429443	625.866577	740.558105	2678.186035	620.520081	779.273193	2635.521484	483.352539	762.634705	2545.408691	423.819794	773.449158	2555.129150	382.495087	746.688904	2451.853027	363.888580	719.383240	2444.539063	416.791229	756.949829	2244.396240	384.007935	707.947083	2204.223145	438.831329	646.301575	2249.506592	235.329651	633.243774
184	0.920000	2671.405762	924.591736	722.781311	2675.605469	936.487000	459.159790	2501.982178	992.011047	630.259583	2498.369141	1000.632446	552.774048	2680.445313	722.938232	775.761597	2721.275391	732.650330	744.058472	2752.685547	629.491821	738.452087	2701.065430	622.828491	778.064575	2661.152588	486.950226	763.428589	2572.028564	423.905151	772.072998	2582.189697	383.410248	745.938599	2480.298828	361.880524	719.120178	2471.291992	415.170502	756.738892	2271.112793	378.423065	708.941101	2229.522705	432.037048	647.153320	2280.840088	228.987823	629.952759
185	0.925000	2686.172363	926.520508	724.248657	2692.000488	936.919128	459.266266	2516.383301	992.744446	628.781006	2513.989502	1000.824463	551.831726	2701.718994	725.613953	774.816895	2740.719238	736.087036	742.128174	2774.078369	633.810852	737.385986	2723.936768	626.056641	777.078735	2686.322021	489.815338	762.591858	2598.535400	424.499817	771.053772	2609.819580	384.090515	744.151245	2508.861572	361.551727	719.209473	2497.957520	414.051727	756.127747	2299.082275	371.898926	708.853638	2254.593994	424.928375	647.777527	2312.036865	223.748337	631.246521
186	0.930000	2700.248535	928.367737	725.182556	2707.521484	937.282715	460.220337	2530.879395	993.553162	628.044189	2531.120361	999.992615	550.501221	2721.575195	729.488647	774.736084	2759.910645	740.274841	740.542358	2795.107666	640.064941	736.626465	2746.361816	629.987854	776.577026	2711.154053	493.941437	761.372131	2625.004883	426.563843	770.441833	2638.168945	386.157410	743.563538	2536.733643	360.542236	717.793701	2524.725586	412.938934	755.450256	2326.510498	364.708099	708.403198	2279.795898	416.521790	648.620056	2343.935059	217.925629	632.140015
187	0.935000	2714.239502	930.668640	726.344299	2724.430420	938.548523	460.901459	2544.840088	994.139709	628.075928	2548.369385	999.729309	549.199829	2742.438965	734.178101	774.033875	2778.895020	745.317139	739.377991	2815.676270	646.281128	735.183472	2768.843750	635.326721	776.206116	2736.026855	497.280884	759.576111	2651.258057	427.838440	769.441223	2665.146484	387.828217	743.279907	2564.598877	360.284698	717.836609	2551.255615	411.943878	754.577698	2353.265869	357.441071	708.872864	2305.003174	407.748840	648.765808	2376.451172	211.171097	633.204956
188	0.940000	2728.910645	933.727661	727.494019	2740.809570	939.943176	461.959412	2560.522705	995.165527	626.989868	2564.345703	1001.626892	548.344727	2762.214355	738.852844	773.286499	2797.717285	751.317261	738.712219	2835.954590	652.984619	733.982300	2790.624512	640.653259	775.245422	2760.933594	501.775635	758.409668	2677.716553	430.414948	768.149475	2691.337646	389.616150	741.114319	2592.110840	359.569092	717.675415	2577.739502	411.120056	753.771301	2381.348877	350.609924	709.020752	2330.970215	398.496704	648.765442	2409.045898	204.659729	633.039001
189	0.945000	2743.984375	937.218323	729.221069	2757.157715	941.562805	463.022858	2575.457520	995.982971	627.172058	2580.789795	1003.590576	547.739258	2782.228027	744.325623	772.511719	2816.501465	757.626038	737.464600	2855.585938	660.587646	733.403992	2812.480957	646.847534	774.473816	2784.799316	505.740082	756.594604	2703.535889	432.313507	766.491821	2719.380615	392.801483	740.580139	2619.697266	358.484924	717.668945	2603.839111	410.105560	752.362305	2409.341309	342.552551	708.608459	2356.540039	388.321045	648.358337	2440.633789	197.319382	633.475220
190	0.950000	2758.690674	940.844055	730.572144	2774.342529	943.622375	463.847290	2590.574463	998.902710	627.265320	2596.738770	1006.566589	547.273315	2801.028809	749.972046	771.834412	2834.530029	763.281006	734.629761	2876.368408	667.396179	730.431580	2834.007568	653.678284	773.738831	2808.028076	511.116852	755.792358	2728.637207	435.206573	765.498535	2744.952637	395.033386	738.906189	2647.196289	358.061462	717.440063	2629.654785	409.424438	751.422913	2437.106445	334.348602	708.053406	2382.932129	377.597351	647.815186	2475.795898	190.420685	633.494568
191	0.955000	2773.700195	944.596375	731.486389	2790.865723	945.622070	464.881744	2607.075195	1001.880249	627.828552	2612.645996	1009.859924	546.812805	2818.659424	756.069458	771.702942	2851.554932	770.812256	735.015137	2896.565918	674.319397	727.631897	2854.060547	660.128845	772.491333	2830.604004	516.296570	754.194824	2753.434326	437.776550	764.069641	2770.359375	397.678101	737.530701	2674.764648	357.791779	716.418884	2655.611816	408.823639	750.911621	2465.232910	325.947937	708.011047	2409.333984	366.934631	647.468323	2509.118164	183.411133	634.087952
192	0.960000	2788.463135	948.060791	731.978821	2807.174072	948.123840	466.084320	2622.830811	1005.183655	628.352844	2629.312256	1012.597046	547.116150	2836.087402	762.351624	772.552979	2868.012451	777.228638	734.411743	2916.490723	681.229431	724.816895	2873.866211	666.907715	771.925964	2852.875244	521.989624	752.839417	2779.427490	440.963348	762.485596	2795.573486	400.669922	736.415527	2702.950439	356.748413	715.641174	2681.162842	408.277374	750.367737	2493.722168	317.142212	707.465820	2436.443115	354.952454	646.088806	2545.671387	177.168335	634.220825
193	0.965000	2803.859863	952.541382	732.865479	2824.566650	951.493652	467.187408	2639.150635	1008.858948	628.486755	2646.627930	1015.513794	547.474121	2853.277588	767.890137	772.830139	2884.854248	784.609009	735.025879	2935.339844	688.910461	723.906738	2893.073486	673.298157	771.157898	2874.025146	528.308594	751.621765	2801.375000	444.041412	761.288574	2820.566406	403.943176	735.522522	2729.657959	356.527283	715.292358	2706.031982	407.418518	748.901123	2522.337646	308.204803	706.538086	2463.955811	343.189697	644.494019	2580.452148	169.649231	634.742981
194	0.970000	2819.997070	956.594604	733.621216	2841.551758	954.636108	468.391876	2655.424561	1012.496155	628.691284	2662.250244	1018.565247	547.547241	2870.761963	773.114746	772.907166	2901.732422	790.859253	735.576111	2953.879883	696.553894	723.271301	2912.283203	679.778015	770.402100	2894.772949	534.576172	750.187927	2824.160889	446.958557	759.776367	2845.310547	407.432220	734.813416	2756.172852	355.810822	714.412415	2731.027344	406.610535	747.884277	2551.444824	298.896484	705.328491	2490.612549	331.293671	643.793701	2615.264893	162.278275	635.007019
195	0.975000	2835.417725	961.391235	734.470093	2858.194824	957.888550	469.509491	2672.051025	1015.758728	629.092102	2678.116699	1022.918396	547.135376	2887.596436	778.720459	773.334778	2918.761719	796.626465	736.321777	2972.155518	703.875244	722.717712	2930.864014	685.479004	769.498413	2914.598633	541.544495	748.286255	2847.760254	450.157593	759.009277	2869.777832	411.071350	734.250122	2782.420654	355.168457	713.583313	2756.069580	405.505554	746.988342	2580.627197	289.681213	704.032471	2518.735840	318.119720	642.004822	2649.716064	155.285294	635.823120
196	0.980000	2851.390869	964.366089	735.691956	2874.682861	961.490112	470.576660	2688.388916	1020.094849	630.018311	2694.953125	1025.571167	547.256836	2904.811279	783.454773	773.155701	2935.420654	803.161194	737.304077	2990.614014	710.750244	722.555969	2949.177246	691.514526	768.660767	2933.917725	548.728699	746.758179	2870.086426	453.402435	758.103333	2893.940430	414.794891	733.794373	2810.001221	355.584381	713.484802	2780.443604	403.845001	745.137939	2610.021729	280.260193	703.247437	2547.530273	306.095734	640.645142	2686.264648	148.390015	636.148560
197	0.985000	2867.135498	969.282104	735.820984	2891.062744	964.753357	471.431793	2705.108887	1023.264954	630.013977	2711.960205	1029.303223	547.920959	2921.551270	788.257202	772.809692	2952.343506	808.234314	737.336182	3008.700439	716.895447	722.131531	2967.170410	696.701660	767.757202	2952.723145	555.153625	745.399780	2890.766602	454.949951	756.594177	2917.770264	418.537170	733.408081	2837.385986	355.385529	713.488464	2805.099609	401.742523	744.361023	2639.790771	271.064697	702.183655	2576.780518	291.982239	638.356201	2723.150391	142.941956	636.164978
198	0.990000	2883.295166	974.430664	735.722839	2908.239990	968.548096	472.176025	2721.282227	1027.299316	629.840088	2728.757080	1034.504639	547.691895	2938.307373	792.519836	772.549194	2969.406982	813.204895	737.255798	3026.298096	722.440002	721.909363	2984.910400	701.489990	766.931702	2971.520508	561.127075	743.657959	2912.469971	456.510406	755.266846	2941.239746	422.232513	733.053040	2863.726318	354.015900	711.537964	2828.525635	400.213013	743.222290	2669.939453	260.946930	700.262634	2606.343506	279.060486	636.768982	2760.200439	137.107361	636.840637
199	0.995000	2899.534424	978.973267	735.856018	2925.110107	972.572754	472.698883	2737.385986	1031.744873	630.379456	2744.512207	1038.424927	547.607971	2955.161377	796.678223	772.414185	2985.889648	818.421753	738.285095	3043.906006	728.113098	721.627197	3002.208496	706.073730	766.084473	2989.032227	567.023376	742.555664	2933.468262	459.621735	755.425537	2964.320557	425.815277	732.691040	2889.575195	352.464020	709.466797	2851.651367	398.965637	742.682678	2700.621826	250.957794	699.362000	2636.853516	265.806854	634.821777	2799.234619	132.388290	637.574158
200	1.000000	2916.134766	983.880493	736.277771	2941.975098	976.235840	473.366119	2753.931396	1035.644043	631.121948	2761.281006	1041.644653	547.363281	2972.141602	800.891907	772.666687	3002.616699	824.293152	739.976257	3061.480225	733.309814	721.323853	3019.218262	710.791565	765.700195	3006.241211	571.927612	741.003906	2954.099365	460.792389	753.598633	2986.984863	429.219757	732.283875	2915.485840	351.718475	709.108398	2876.194824	396.158844	741.341736	2732.209961	241.500336	698.061707	2668.081299	252.527695	633.274231	2836.721680	126.750458	637.120239
201	1.005000	2932.940918	988.670532	736.567200	2959.226074	980.462036	473.859924	2770.671387	1039.941772	631.726074	2776.313477	1047.253784	547.437256	2989.089355	805.209839	773.111694	3020.018799	828.327148	739.632813	3078.963867	738.016724	721.327759	3036.190186	714.998352	765.057617	3023.609863	576.158569	739.036560	2973.734131	462.244324	752.705750	3009.204590	432.380280	731.793518	2941.370117	351.763153	708.641663	2899.663818	393.458191	740.305237	2763.517578	231.891357	696.771423	2699.049805	238.984543	631.184570	2874.784668	122.686867	638.004089
202	1.010000	2949.546387	993.742859	736.857971	2975.709961	984.173645	474.841919	2787.091553	1044.541748	632.156250	2796.139648	1051.089111	548.144836	3006.339600	809.056396	772.809692	3037.429443	832.142395	739.202759	3096.153076	742.758484	721.317688	3053.429199	718.988892	764.151794	3039.556152	580.090393	737.721130	2994.752441	463.111389	751.191528	3030.952148	435.231201	731.181641	2967.605957	350.970001	707.918091	2923.294678	391.169678	739.184875	2795.510742	221.817154	695.414795	2731.250244	225.240417	629.100708	2912.614258	118.543571	638.043091
203	1.015000	2966.360840	998.383606	737.130005	2992.931641	988.134521	475.481079	2803.955322	1048.408325	632.347900	2812.529541	1054.734985	547.885559	3022.997314	812.848083	772.531738	3054.790527	835.849365	739.064575	3113.054443	746.861816	721.019897	3070.181641	722.550903	763.412903	3055.546631	583.107361	735.825439	3013.892090	464.152161	751.389709	3052.199463	437.706787	730.410095	2993.089600	350.256409	707.656982	2946.783691	387.876251	737.261536	2827.680908	210.874176	693.164307	2764.321533	212.886612	627.015991	2950.775146	114.669060	637.450378
204	1.020000	2981.891846	1003.285034	737.067261	3009.249268	991.667847	475.965973	2820.550049	1052.736450	633.151367	2828.766846	1058.885864	548.426147	3039.433594	816.862854	772.612122	3071.763672	839.941284	740.009033	3129.505371	750.473022	720.681580	3086.426025	726.553528	762.746399	3070.984619	586.328674	734.784851	3033.400635	465.122284	750.519043	3072.565430	440.625763	730.952087	3018.182373	350.298187	707.658813	2970.688965	384.963623	736.276184	2860.781982	202.240524	692.338501	2797.651367	200.819077	625.803711	2989.044678	111.980553	637.285767
205	1.025000	2998.486084	1007.367432	737.249939	3026.275146	994.932922	476.134583	2837.305908	1056.896484	633.776794	2846.495605	1063.123169	549.168945	3056.095703	820.365845	772.281921	3088.979004	843.748291	739.961365	3146.894287	754.847107	720.338989	3102.997559	729.856445	762.488770	3085.799072	588.267761	733.414246	3052.510986	465.017029	748.911133	3094.737793	441.690674	729.395935	3043.354980	349.786743	707.212341	2993.932129	381.780487	735.596069	2894.117920	192.759369	691.360657	2831.695557	188.303574	625.016663	3027.325684	109.912201	637.175537
206	1.030000	3014.976563	1011.786255	737.617981	3042.834961	998.102600	476.450348	2854.347900	1060.580322	634.143555	2863.874268	1066.829712	549.624451	3072.608887	823.667969	772.293396	3105.528564	847.608704	741.095154	3163.415771	758.268677	720.515686	3118.918213	732.973022	761.279480	3100.489014	590.944641	732.259094	3071.204102	464.742188	747.989990	3114.352783	443.732330	729.748779	3068.294189	349.341858	706.890442	3017.039795	379.031921	734.416138	2928.010742	184.298416	690.572327	2866.144287	176.517380	623.236938	3065.415283	108.263367	636.647156
207	1.035000	3031.496826	1015.716858	737.812012	3059.585938	1000.869751	477.201416	2871.116699	1064.206421	634.744812	2879.762939	1070.147461	549.613525	3088.831299	826.866028	772.095337	3121.990723	850.679626	741.583252	3179.612305	760.850647	720.349792	3134.401367	735.992065	760.368164	3115.167725	592.600830	731.517944	3090.125488	464.058472	747.657166	3134.261475	445.874512	729.070984	3093.635010	348.584137	706.710388	3040.854492	375.183167	733.724854	2962.048096	175.943787	689.554565	2900.692871	165.577621	622.562134	3103.415039	107.738640	636.048157
208	1.040000	3047.868896	1019.632874	738.111755	3076.505371	1003.981262	477.719879	2887.690674	1067.711304	635.584839	2896.619385	1074.311401	550.299194	3104.585449	828.969116	771.597900	3138.635498	853.471863	741.409058	3195.879883	764.009888	720.314758	3149.870850	738.819092	759.596680	3129.347900	594.123596	730.777344	3108.987549	463.091217	747.125000	3153.437500	447.229767	730.031677	3118.636963	348.020081	706.271973	3064.589600	371.150177	732.503174	2996.549316	168.140656	688.886292	2935.649170	155.231598	622.169739	3141.255859	107.566475	635.048889
209	1.045000	3064.465820	1023.323486	738.281921	3092.956787	1006.865601	477.877655	2904.342529	1071.242920	636.126282	2914.854736	1077.811646	551.094727	3120.347900	831.839905	771.470154	3155.571533	855.682556	740.906677	3211.522705	766.880981	721.038025	3164.701416	740.125977	758.212158	3143.530518	594.796570	730.124268	3127.922363	462.218475	746.947571	3172.926270	448.022736	728.013245	3143.433594	347.642853	706.218384	3088.334717	367.600525	731.285767	3031.060059	160.377487	688.477234	2970.738037	145.030457	621.988525	3178.417969	108.590775	633.821350
210	1.050000	3080.679443	1026.369507	738.434937	3109.541260	1009.202209	478.278442	2922.017334	1075.107300	636.839539	2931.412354	1080.781250	551.589539	3136.138672	833.526794	770.936157	3172.711914	856.677795	739.688660	3227.636230	768.552979	720.262695	3179.279053	742.385864	757.514160	3157.683838	596.206482	729.919189	3146.863281	460.071350	746.640076	3192.223633	449.020599	728.088867	3167.806152	347.107208	705.870178	3111.741943	364.622742	731.918213	3065.916260	154.560516	688.011353	3005.730957	136.453751	621.950684	3215.421387	110.470848	632.797791
211	1.055000	3097.095459	1029.580200	738.448120	3126.226074	1011.744019	478.774017	2939.159180	1078.188721	637.038452	2947.445557	1084.517090	551.818420	3151.697998	835.087708	769.970520	3187.680664	858.652344	742.258606	3242.831299	769.288147	720.147217	3194.003662	743.484070	756.158997	3171.471680	596.150391	729.881226	3165.821045	458.231720	747.181213	3211.433350	449.867981	728.798035	3192.080078	346.497772	705.744019	3135.204834	361.943665	732.780334	3100.430176	149.276749	687.975830	3040.711670	128.005341	622.054871	3251.796387	113.432663	631.094788
212	1.060000	3113.343994	1032.145508	738.554871	3142.400879	1014.507507	479.258087	2956.341553	1081.506348	637.643982	2964.833008	1087.103516	552.240234	3167.111816	836.047058	769.246887	3203.566162	860.458374	742.615295	3257.698975	769.625854	719.635376	3208.196777	744.021362	754.641785	3184.835449	595.970032	729.402344	3184.874023	456.704407	747.470093	3231.377441	449.277252	727.093994	3216.190186	346.217896	705.312195	3158.807129	358.304260	732.365723	3135.709473	143.764725	686.904358	3075.867676	121.234932	622.069214	3287.735107	116.372314	629.420654
213	1.065000	3130.000977	1034.778931	738.351074	3158.738281	1016.715149	479.485626	2973.042969	1084.578369	637.198181	2981.431396	1089.864258	552.466003	3182.231201	836.824280	769.427917	3219.611084	859.668152	741.802734	3272.351074	769.015625	718.089233	3221.479248	744.384888	753.422852	3198.247070	595.365417	728.805298	3204.240723	454.868134	747.430969	3250.164063	450.317352	727.335876	3240.015381	346.081573	704.928833	3182.584961	355.514130	732.668091	3169.793213	141.158371	688.134705	3110.619385	114.175209	623.003296	3322.148926	121.296127	627.782043
214	1.070000	3147.021240	1037.095459	738.313782	3175.356445	1018.575867	479.370728	2990.424072	1087.747314	636.995117	2998.441895	1090.856323	553.503174	3196.863281	836.741821	769.500610	3234.355469	860.234619	742.466980	3284.262451	767.041077	718.054993	3235.045166	743.487427	752.167053	3211.384521	594.573853	728.514832	3223.869141	453.136017	746.563538	3269.909912	450.329102	725.927368	3263.614258	345.978546	704.620605	3206.225098	353.028534	732.781738	3203.477051	137.996918	688.614563	3144.887451	108.069664	624.082886	3355.989258	126.673561	625.910095
215	1.075000	3163.569580	1038.386719	738.321411	3192.007568	1020.768127	479.961060	3007.899170	1090.791138	636.828857	3014.984863	1093.297363	552.603943	3211.647217	836.158813	769.221680	3249.292236	858.665100	742.114197	3297.455322	766.268616	718.093567	3247.794189	742.555115	752.470886	3224.609375	593.212402	728.268311	3242.913818	452.312775	747.368225	3288.962646	451.381226	726.295044	3286.869385	346.187653	704.196777	3229.656250	350.992828	732.827393	3237.085693	136.105698	689.140747	3178.698975	103.377106	625.849365	3388.522705	132.140442	623.738708
216	1.080000	3180.146729	1039.923096	738.298340	3208.113037	1022.487000	479.611511	3024.187012	1093.217896	636.516113	3031.375977	1094.892456	552.534912	3225.771240	835.494568	769.344666	3264.531982	856.091797	740.417053	3310.608398	763.387268	717.259216	3260.625244	741.130066	752.871094	3237.731934	591.791931	727.654785	3262.615967	451.182159	746.716675	3308.318359	451.695648	724.865051	3309.883301	346.617767	703.773438	3253.078613	349.489960	732.883606	3269.296631	135.029419	690.179077	3211.482178	99.110046	627.195374	3419.989746	138.350800	622.007202
217	1.085000	3196.798584	1041.194702	738.208191	3224.343506	1024.239990	479.451324	3040.963379	1094.962158	636.802246	3047.294678	1095.625000	552.274109	3239.726318	834.885925	769.911194	3278.802734	854.711548	739.590210	3322.750488	760.520325	718.256775	3272.840088	739.601440	754.123535	3251.144531	590.353210	726.874939	3282.173828	450.553101	746.063171	3327.243164	453.234222	724.478638	3332.527588	347.932220	703.267273	3276.129395	348.829437	733.229004	3301.800537	134.151138	689.902832	3243.865234	95.984985	629.069580	3449.937500	144.666534	620.673645
218	1.090000	3212.854980	1041.744141	737.397400	3240.592041	1025.321289	479.704376	3057.665527	1096.274292	636.559082	3064.517334	1097.176758	552.302612	3253.992676	833.568970	770.239380	3291.702881	853.699158	740.585266	3334.800049	757.606262	719.303284	3285.573975	737.596191	755.962646	3264.663330	589.175903	726.429626	3300.914063	450.710602	746.333496	3346.182861	454.425903	722.988831	3354.605957	349.540070	703.216248	3298.379639	348.655823	733.287964	3332.863037	133.440292	690.125427	3275.312744	92.504486	630.939331	3478.840332	149.560349	616.728516
219	1.095000	3229.697266	1041.834473	738.044556	3257.018066	1026.362427	479.642456	3073.775635	1097.649902	636.886414	3081.215820	1097.489746	552.159912	3267.783203	832.315002	771.321289	3304.955078	850.953186	741.303650	3346.853760	753.951172	719.765991	3297.518066	736.026550	758.855042	3278.365723	587.971252	725.437561	3319.993164	450.957825	744.801270	3364.437500	456.666718	723.034790	3375.993652	350.722290	702.596802	3319.933105	348.849731	733.597595	3362.040039	134.113510	690.453186	3305.480469	91.030983	632.645142	3506.528809	156.593887	616.953125
220	1.100000	3245.879883	1041.231567	737.812012	3273.366943	1027.006836	479.958527	3089.763916	1097.856201	637.808350	3097.772949	1097.769775	552.554321	3281.436768	830.559021	772.367615	3318.224365	848.772949	741.371277	3359.213623	749.955933	719.700439	3310.697021	733.285156	760.178589	3292.286621	587.046936	724.807983	3338.046387	451.597473	745.003906	3382.615967	457.699280	721.706787	3397.324219	352.898621	702.177490	3340.986328	349.294464	733.737549	3390.064453	134.372528	691.705078	3334.138184	89.504128	634.642639	3532.981689	162.671463	615.050537
221	1.105000	3262.007080	1040.861816	737.382141	3289.979248	1027.217651	480.440033	3105.756592	1098.572754	637.742676	3114.023193	1098.788330	552.966492	3295.488770	828.955017	773.148132	3331.479248	845.947876	741.859070	3371.223877	746.180298	721.010010	3323.609131	730.829224	762.494995	3306.394531	586.127563	724.995972	3356.167969	452.382996	744.953857	3400.284912	458.934723	719.382324	3418.213135	354.521088	701.519897	3362.572510	349.492065	733.418457	3417.119385	135.565826	692.301758	3362.043213	88.403641	636.433350	3557.471436	167.681595	613.663025
222	1.110000	3278.548340	1039.457642	738.253784	3306.299805	1026.992676	480.712677	3121.883545	1098.464600	638.155762	3129.889648	1098.052979	553.096130	3309.417480	826.272400	774.382935	3344.889160	843.103455	742.267090	3383.493408	742.372375	721.719727	3336.414795	728.289795	764.956299	3321.154297	584.305969	725.222290	3374.832275	451.244965	742.002136	3417.765625	460.350677	719.099060	3438.421143	356.388885	700.754517	3383.631836	350.108459	733.397888	3443.065186	137.428528	693.208984	3388.344727	87.401154	638.326965	3581.476807	172.098404	611.807556
223	1.115000	3294.172852	1037.847290	738.419373	3322.422607	1026.705200	481.006989	3137.414307	1098.166016	638.661072	3145.696533	1097.359131	553.174377	3324.103027	823.599915	775.245667	3358.535645	840.303894	743.310913	3396.349609	738.782288	722.950989	3350.018311	725.321472	766.928955	3335.722656	582.720032	725.514282	3392.496094	451.850372	742.052002	3435.763428	461.200897	717.679565	3457.960449	357.670929	700.210632	3403.321045	350.088104	733.084412	3468.485107	138.324142	692.463867	3413.224609	86.494759	639.483521	3603.797607	174.576614	610.426086
224	1.120000	3310.131836	1035.882568	738.940308	3338.668945	1025.883179	481.735016	3152.871094	1096.901489	639.375671	3161.609619	1097.090210	553.566833	3338.201660	821.641907	777.878784	3372.520996	837.450134	744.739075	3409.467773	734.916565	723.990723	3363.862793	721.997986	768.525452	3350.897705	579.972656	725.391357	3411.107666	451.611389	740.995239	3453.239746	461.554749	715.411072	3477.468018	358.149689	698.328735	3423.678223	350.021820	732.229126	3490.940918	138.977982	692.838135	3436.998779	85.412865	640.873779	3625.177979	177.599838	608.713074
225	1.125000	3325.660645	1033.980957	739.239929	3354.928955	1024.719727	482.395538	3168.451660	1095.137939	640.326355	3177.600830	1095.887451	554.536865	3353.413818	818.242615	778.835815	3386.947754	834.443420	746.299927	3423.675049	731.507935	724.792542	3378.329346	718.785645	769.874023	3366.522217	577.541443	724.624451	3429.490967	450.673492	739.379333	3470.568848	462.499664	715.043762	3496.477783	358.494476	696.542297	3443.067383	349.835754	732.055054	3513.191895	139.786514	691.928528	3458.622559	84.502831	640.548401	3646.103271	178.379456	606.888367
226	1.130000	3341.562988	1031.370483	739.761902	3370.908203	1023.433350	483.079803	3184.625244	1093.247192	641.927368	3193.097900	1095.562256	554.732422	3368.095459	814.698547	780.411011	3401.917969	831.184692	747.742065	3438.585693	728.406006	725.827026	3393.208008	715.244263	770.719177	3381.587402	574.621582	724.095459	3447.144043	451.096771	739.567871	3488.730713	461.364441	712.226868	3514.344482	358.271149	694.784180	3462.114990	349.489197	731.509705	3533.095215	139.635681	691.318604	3479.114502	83.516624	640.244812	3665.354980	179.666611	605.480530
227	1.135000	3356.701904	1028.634888	740.241943	3386.815430	1022.031616	484.147736	3200.232666	1091.002930	642.463440	3208.801025	1094.231934	555.555969	3383.661865	810.972412	780.368347	3417.533936	827.575073	748.813904	3454.671143	725.428528	726.647461	3408.773926	711.799194	770.366394	3396.742188	572.910950	723.619019	3464.705811	449.935333	738.460022	3505.702393	460.142395	710.254639	3532.093018	357.441925	693.228821	3480.329102	348.255554	730.912476	3552.184814	139.115585	689.817932	3497.776367	81.815414	639.234497	3683.351074	179.371490	603.998108
228	1.140000	3371.792969	1025.409058	741.112122	3402.742920	1020.231506	485.139130	3215.419189	1087.956177	642.550964	3224.133545	1092.151855	556.688110	3397.947998	807.468872	781.200134	3433.846680	824.120178	748.344055	3472.078125	723.867798	727.423828	3424.917236	708.347961	769.560730	3412.325684	570.751587	722.542847	3482.364502	448.124817	737.152222	3522.505127	458.988678	709.683044	3549.568359	356.191406	691.874390	3497.667969	347.105835	730.010864	3568.699463	137.058746	688.683838	3515.354736	79.760132	637.189270	3700.376953	179.625931	603.491821
229	1.145000	3386.804199	1021.663879	742.046997	3418.359375	1018.490540	485.877106	3230.390381	1085.116943	643.288513	3239.104736	1090.041016	557.559875	3413.082031	803.347107	781.196350	3450.264404	820.351868	748.371399	3489.963379	722.344421	727.895264	3442.040039	705.771667	768.685059	3428.291504	568.192749	721.627930	3499.376465	445.960266	736.914795	3539.166992	456.649475	709.112549	3566.707031	353.574127	690.266235	3514.665771	344.831482	729.066772	3583.754639	134.154922	687.235535	3531.581299	76.899628	634.885803	3715.734375	177.465485	603.443970
230	1.150000	3401.609375	1017.547058	743.041138	3434.353271	1016.338440	486.875427	3245.313232	1081.810059	643.710632	3254.344482	1087.256958	558.094666	3428.372559	800.041504	780.732239	3465.340332	819.214539	750.214600	3508.551025	721.484497	728.905945	3459.168457	703.532349	767.418640	3445.080322	565.569946	720.953979	3515.613037	443.164368	735.687378	3555.711914	453.740723	708.528076	3582.291504	350.856201	690.378174	3530.836670	342.092926	729.474792	3598.137207	130.088821	685.825073	3546.100830	74.147629	633.021606	3730.349121	175.058838	602.756775
231	1.155000	3415.841797	1013.369751	744.393188	3450.020508	1014.057312	487.853485	3260.584717	1078.455688	644.117126	3269.492920	1084.275879	558.833862	3443.895996	796.713989	780.614502	3481.871338	816.620483	751.025818	3526.096680	721.453735	729.332397	3476.449219	701.175293	766.268188	3462.354248	562.885742	720.785278	3531.245605	439.993988	736.272156	3572.124756	450.272644	708.174011	3597.321045	346.814514	689.908264	3545.844482	338.404297	727.756653	3611.052246	126.000679	684.787476	3558.931885	71.693031	630.442566	3743.371582	173.061218	602.795776
232	1.160000	3430.659668	1009.146240	745.824707	3465.227783	1011.113831	489.017120	3276.060303	1074.160767	644.560547	3284.735596	1080.358276	559.224976	3459.949707	793.922180	780.198669	3498.387207	814.663574	752.114319	3543.671143	720.241882	729.457520	3494.070801	699.056213	765.150208	3480.781250	560.353455	720.736450	3546.600098	436.341766	735.853699	3588.223877	445.800873	707.588074	3611.530273	342.922760	690.254456	3559.675293	334.274780	727.180786	3622.701172	121.859512	682.481750	3570.785156	68.023903	628.474548	3756.158691	168.353882	602.414307
233	1.165000	3444.975098	1004.125183	747.677246	3481.013672	1008.266418	490.136566	3290.425781	1070.106934	644.321228	3300.169434	1076.937378	559.990723	3476.474121	791.202332	779.405273	3513.799316	814.282471	755.276184	3561.355713	719.480286	730.471008	3511.042969	697.699951	764.868958	3499.944824	557.831665	720.493713	3561.392090	431.837494	734.942749	3602.791016	441.854828	709.374695	3625.596191	337.675385	689.410767	3573.813721	329.753113	725.709229	3634.279053	116.847923	681.536682	3581.426758	64.966415	625.878052	3768.214844	162.438431	601.533386
234	1.170000	3460.106934	1000.095093	748.923523	3496.433350	1004.860535	491.061493	3305.984619	1063.672119	645.706726	3315.352539	1073.103394	560.541565	3493.118652	788.936157	779.108765	3531.648926	811.669006	754.673157	3579.247314	718.014221	730.567261	3528.238525	694.702820	763.060120	3519.543701	554.996765	720.564819	3575.429932	427.504181	735.583923	3618.144775	436.705292	709.089233	3638.974365	332.875183	689.826599	3586.058350	325.548615	724.492432	3644.900391	111.394981	678.993774	3591.168701	62.311077	623.683594	3779.427246	156.800400	600.104492
235	1.175000	3474.736816	995.931946	750.354492	3511.251465	1001.374146	492.275909	3320.784912	1058.812256	645.576782	3330.775879	1068.084106	561.411926	3509.192627	786.875916	779.087036	3548.926514	809.374329	753.902222	3596.933594	715.742432	729.450928	3545.481445	692.649719	761.474792	3539.616699	553.300049	721.397949	3589.891357	422.933258	735.376953	3632.193604	431.909393	710.856689	3651.993652	327.993927	690.558655	3598.263672	320.790253	724.522217	3655.310303	107.346123	678.031860	3599.009521	63.952709	620.711548	3790.324707	148.553558	597.883179
236	1.180000	3490.058105	992.246704	751.370300	3526.578857	998.074585	493.053131	3335.355225	1053.730347	645.434021	3346.357910	1063.638916	561.711914	3525.788574	784.418335	778.567017	3565.312256	806.964417	754.958862	3614.073975	713.753601	729.858215	3562.359131	690.006958	760.758667	3559.146729	550.375061	722.407898	3603.709473	417.868073	735.090149	3647.356201	425.159424	709.423035	3665.002441	322.122894	691.088196	3610.545654	315.207489	722.598206	3664.966553	103.627853	675.423462	3606.281494	65.407944	619.102783	3798.910400	139.456772	595.174377
237	1.185000	3505.483398	988.129883	752.593872	3541.907959	994.373291	493.687775	3350.199463	1048.642944	644.964783	3361.537109	1058.321167	562.390198	3542.553467	781.818604	777.547485	3582.763428	804.432861	755.006836	3631.812256	710.440674	729.381226	3578.922607	687.142456	759.934937	3578.226563	547.057922	722.825500	3617.131836	412.379578	735.030212	3661.072510	419.202759	709.755676	3678.116211	315.730682	688.904175	3622.567871	310.618561	722.821838	3673.240234	101.555855	674.813721	3613.213135	67.444458	615.542358	3808.944336	127.571053	592.604187
238	1.190000	3521.655518	984.351624	753.585327	3556.383057	990.305481	494.595123	3365.341309	1041.181763	645.785095	3376.379395	1053.236694	562.390198	3560.134033	777.951660	776.652039	3601.212158	799.793579	753.914856	3649.146729	706.971313	728.806458	3595.772705	683.703918	757.792664	3595.871826	543.027893	722.891357	3632.069336	406.498566	733.616699	3675.446533	413.824402	709.876038	3690.996582	310.003601	688.793884	3634.753906	304.787628	720.838989	3680.591309	99.423660	673.515991	3619.302246	70.539078	612.943481	3816.986816	116.054634	590.636108
239	1.195000	3537.531250	980.585999	754.767700	3571.568359	986.254333	495.081604	3379.547363	1035.586792	645.671753	3391.375244	1046.653931	562.538208	3577.031006	773.618347	776.095093	3619.060059	795.540161	753.002319	3666.034424	703.627991	728.627380	3612.824707	679.154724	755.877930	3612.089111	538.373413	722.668030	3645.646484	401.376068	733.138550	3689.868164	408.366638	709.462219	3703.119629	303.424164	686.397583	3647.399414	298.983795	717.681824	3687.320068	95.143036	671.288818	3624.542969	71.782166	610.918213	3824.871094	104.202400	588.161072
240	1.200000	3553.423828	976.372253	755.904663	3586.428711	981.800781	495.452850	3394.628662	1027.984985	646.400757	3406.110352	1041.417114	563.194458	3593.354492	769.710571	776.353455	3635.901855	791.384338	752.933899	3682.838623	699.904358	728.762939	3629.256836	675.238586	755.482056	3627.420654	532.976624	721.781677	3660.214111	396.507782	730.956604	3704.794922	402.116302	706.629333	3715.272461	298.057770	684.313477	3659.900879	293.956970	714.800842	3692.508789	91.947350	669.766968	3628.735352	73.627914	608.619385	3832.131348	92.558228	587.347046
241	1.205000	3566.718750	972.094727	755.477783	3600.839600	977.134033	496.049652	3407.493408	1020.590637	647.368469	3420.906250	1035.927612	563.436096	3609.824219	764.927185	776.475708	3651.154297	787.519165	753.715942	3699.083496	696.231689	728.855042	3646.294434	671.101318	755.928406	3641.576904	527.779724	720.677979	3675.669922	391.625275	729.399902	3719.239990	397.094513	706.632080	3728.302490	292.491699	680.896484	3671.804199	290.741699	713.311646	3696.710205	90.017982	668.255432	3632.591797	75.369461	607.489258	3837.686768	81.444939	582.469360
242	1.210000	3581.658691	967.858643	755.420288	3616.007813	972.614014	496.441193	3420.932861	1014.890320	647.373901	3434.341553	1029.492798	563.714355	3626.674805	760.502014	777.986450	3665.927490	783.857300	755.221375	3715.201904	692.304260	729.460083	3663.036377	667.759644	759.123291	3655.958496	522.661682	719.522339	3691.765869	388.148438	727.298767	3735.350830	392.515747	704.088989	3741.050537	288.438995	677.993469	3685.682373	286.909302	709.352051	3701.601807	89.743767	664.424500	3636.056641	76.814133	606.198792	3841.283447	72.591469	575.565857
243	1.215000	3596.259033	964.319702	754.940857	3629.802246	967.377808	496.997589	3434.249023	1008.318359	647.612183	3447.850342	1023.771973	564.406921	3642.993164	758.380310	781.249695	3681.515381	780.957642	756.356018	3730.821289	689.099854	730.583618	3679.206787	665.407715	762.617004	3669.404297	518.720093	718.297180	3708.094482	388.365143	726.347656	3752.604736	390.199860	699.983032	3753.384766	287.119263	674.256470	3698.443115	286.885498	707.089172	3706.030518	91.679466	660.047485	3639.074951	78.223923	603.144592	3843.597900	67.823036	569.965820
244	1.220000	3609.699951	959.613831	755.195251	3644.046143	962.873230	497.277161	3446.815674	1003.045044	647.839233	3460.656738	1018.101440	564.516724	3658.047607	758.483643	783.122986	3696.656982	780.730103	758.100037	3746.210938	686.936584	733.863464	3694.915771	664.443054	766.494202	3683.553955	516.112427	717.918945	3726.622559	388.365021	723.694763	3768.554443	390.323975	697.391968	3766.218994	286.254700	670.621826	3712.918701	287.978790	706.441345	3708.611816	95.762466	656.644897	3640.414063	79.335892	599.906677	3845.001953	66.160515	568.358154
245	1.225000	3623.857666	954.607727	755.771667	3657.314209	958.133667	498.077759	3459.226318	997.914551	648.439087	3472.694092	1011.635864	564.434998	3673.584961	758.594055	784.506592	3712.102783	780.378235	758.262085	3761.854248	688.348389	737.752441	3710.825195	664.254761	768.496033	3698.891357	515.639221	717.475769	3743.161865	389.533630	722.837036	3784.634766	389.829285	692.600586	3778.705078	285.955566	666.143555	3727.461914	288.754395	705.644958	3708.416016	98.518822	654.460938	3641.921143	79.775368	598.713989	3846.080322	65.175346	569.176575
[truncated: 81 more columns]
