# Supplementary material for: Biomechanics of running: A special reference to the comparisons of wearing boots and running shoes
Source: PLoS One. 2022 Jun 24;17(6):e0270496. doi: 10.1371/journal.pone.0270496 (PMC9231798; doi:10.1371/journal.pone.0270496)
Supplement: S1 File — The file contains experimental markers and force data (TRC and MOT), OpenSim model (OSIM), setup (XML), and output (STO) files for 17 participants, 2 conditions (boot\shoe), and 4 trials which are stored in separate folders. (ZIP) [file pone.0270496.s001.zip › DataSet/s02/shoe/T1/results/s02_shoe_T1_inverse_dynamics.sto]

Inverse Dynamics Generalized Forces
version=1
nRows=246
nColumns=26
inDegrees=no
endheader
time	pelvis_tilt_moment	pelvis_list_moment	pelvis_rotation_moment	pelvis_tx_force	pelvis_ty_force	pelvis_tz_force	hip_flexion_r_moment	hip_adduction_r_moment	hip_rotation_r_moment	hip_flexion_l_moment	hip_adduction_l_moment	hip_rotation_l_moment	lumbar_extension_moment	lumbar_bending_moment	lumbar_rotation_moment	knee_angle_r_moment	knee_angle_l_moment	knee_add_r_moment	knee_rot_r_moment	knee_add_l_moment	knee_rot_l_moment	ankle_angle_r_moment	ankle_angle_l_moment	subtalar_angle_r_moment	subtalar_angle_l_moment
      0.00000000	    -13.53622610	      3.51686233	      5.25954936	     23.10447500	    917.33601658	     73.25875763	    -24.92669064	    -15.13579214	      0.99338780	     46.97481703	      3.98818213	     -1.95064075	     41.85832113	     14.31932310	     -0.10526111	      8.93279470	      1.21299879	     -6.32602983	      0.87508415	      1.85513842	     -0.62565591	      0.83299371	      5.36388242	     -0.53202824	     -2.01714397
      0.00500000	    -11.92933820	     -2.93967431	      0.29602207	     -0.49014288	    596.08793416	     95.32395573	      4.44490069	    -10.92821345	      2.09216036	      5.58042005	      4.70917763	     -0.26306559	     24.50327354	     16.10069052	    -15.36867335	      4.97823369	     16.12642117	     -2.15018073	      0.98132061	      2.07579655	      0.31089458	      1.11880075	      4.10617570	     -0.19839980	     -1.56655874
      0.01000000	    -21.69833823	     -5.44488600	     -4.52135611	     -4.01224090	    309.99648156	     96.87074685	     29.23861542	     -3.73017861	      2.85040548	    -33.67013228	      5.57734751	      0.71644187	      4.56613304	     14.78729280	    -26.08589171	      2.14450285	     30.24798768	      2.64161158	      1.00069031	      2.82504877	      1.22798208	      1.31152788	      2.74817811	      0.15385332	     -1.06259376
      0.01500000	    -38.93099389	     -4.12584632	     -8.08918949	     15.25759201	     92.53737876	     72.54907355	     47.97257458	      4.58969722	      3.19280529	    -65.56483834	      6.09345450	      0.84119742	    -15.42825952	      9.81977022	    -31.21791922	      0.21954302	     41.97666316	      6.83746507	      0.93197341	      4.03806592	      1.95214617	      1.49734585	      1.45577619	      0.44962716	     -0.59474648
      0.02000000	    -56.77585035	      0.78605823	    -10.45354336	     38.16213229	    -46.63677349	     28.51343688	     60.27630804	     12.09836900	      3.09055464	    -87.37806116	      5.67658589	      0.29540825	    -32.41007395	      3.09223405	    -31.87882347	     -1.15371408	     50.50742257	      9.59964730	      0.78433610	      5.27975183	      2.39074522	      1.76762064	      0.34358063	      0.63243110	     -0.24875637
      0.02500000	    -68.15440942	      9.19856619	    -11.86328128	     36.36778221	   -116.75918298	    -23.82206991	     66.35942958	     17.50649439	      2.57006094	    -99.24315157	      3.69048114	     -0.52347744	    -42.97038312	     -2.60864960	    -29.68226987	     -2.15684650	     55.88839733	     10.64752642	      0.57432866	      5.86083883	      2.56312143	      2.16948757	     -0.56085523	      0.66989854	     -0.08036282
      0.03000000	    -67.10874338	     19.48044609	    -12.57144030	     -5.29192012	   -135.90929657	    -73.77736318	     67.64866129	     19.95133055	      1.71733036	   -103.58903039	      0.54140601	     -1.32522647	    -43.39776077	     -5.19607640	    -26.09561181	     -3.10507534	     58.86904694	     10.00985322	      0.30931828	      5.57791377	      2.56952676	      2.67911666	     -1.30427617	      0.55028104	     -0.07247283
      0.03500000	    -52.64775527	     28.65721843	    -12.32637054	    -72.01001318	   -124.61547860	   -113.20009286	     67.24339406	     18.67782946	      0.67214062	   -103.91218951	     -2.50737511	     -1.96208882	    -33.43514974	     -3.75457863	    -21.86381481	     -4.70065928	     60.55399877	      7.81809184	     -0.01846964	      4.78676171	      2.53579060	      3.19314351	     -1.94651385	      0.29001163	     -0.15521290
      0.04000000	    -31.71594000	     34.02605947	    -10.11114332	   -128.07227816	   -102.88033011	   -135.37306919	     68.60525062	     13.36828799	     -0.39037722	   -103.46011792	     -4.36505068	     -2.31168194	    -19.36245927	      1.64012236	    -16.65794416	     -7.63590184	     61.92098367	      4.37040751	     -0.41486265	      3.89967671	      2.56615675	      3.57579668	     -2.50811330	     -0.06133434	     -0.26558095
      0.04500000	    -16.10186225	     33.16103835	     -5.68041935	   -143.97587758	    -86.53341759	   -136.08326327	     73.61217120	      4.75892344	     -1.31387009	   -104.45196103	     -4.06996209	     -2.28206891	    -11.27057862	      9.73086158	    -10.16182246	    -12.04197250	     63.56814269	      0.26456521	     -0.86916381	      3.35321338	      2.71974881	      3.74326614	     -2.98265987	     -0.43209371	     -0.35362820
      0.05000000	    -14.88917660	     24.44460845	     -0.83343632	   -113.50201597	    -83.51159117	   -119.02004504	     81.80667960	     -5.21893838	     -2.03512355	   -107.65705742	     -1.22949870	     -1.81326258	    -16.50423201	     17.87902387	     -3.25376421	    -17.39668139	     65.68301878	     -3.65280147	     -1.35707117	      3.46557540	      3.01586843	      3.70444746	     -3.37314789	     -0.74966394	     -0.37814338
      0.05500000	    -28.01065532	      9.15829664	      1.64576023	    -52.90848666	    -93.19777076	    -96.02593150	     91.07043238	    -14.07042545	     -2.59667943	   -112.24939020	      3.42445697	     -0.93112258	    -34.22105809	     23.36437734	      2.38435073	    -22.89101547	     68.03391809	     -6.56268746	     -1.84902868	      4.23606299	      3.43216702	      3.55097393	     -3.69326826	     -0.96664509	     -0.31680486
      0.06000000	    -45.87995529	     -7.11423017	      0.34299743	      8.36292602	   -109.74292066	    -77.81155562	     98.95459566	    -19.99393459	     -3.05120345	   -116.28071578	      8.08117339	      0.19602545	    -55.32342098	     25.71595876	      5.41260245	    -27.87849952	     69.99811911	     -8.07902743	     -2.30872709	      5.25457840	      3.89556710	      3.42449388	     -3.94256371	     -1.08390382	     -0.18598363
      0.06500000	    -56.03542806	    -16.49389971	     -3.46373865	     41.22334417	   -127.07900314	    -65.02612913	    103.82990137	    -22.79287252	     -3.38491975	   -117.88773426	     10.62506794	      1.27996701	    -68.42296929	     27.38282448	      5.64487591	    -32.01156066	     70.85353464	     -8.41479979	     -2.69510969	      5.87238119	      4.30202985	      3.45313512	     -4.10633164	     -1.14410973	     -0.03550795
      0.07000000	    -51.25954925	    -13.91465231	     -6.47420008	     31.25279908	   -142.17887953	    -49.57655822	    105.38201505	    -24.00901273	     -3.49174943	   -116.49035516	      9.60018649	      2.05110044	    -66.98313011	     31.41473206	      4.06603124	    -35.12276398	     70.21935166	     -8.31901601	     -2.97219804	      5.53472024	      4.56844186	      3.68700121	     -4.17710136	     -1.21175716	      0.08133210
      0.07500000	    -32.91518330	     -0.25588746	     -6.08041128	    -14.83904202	   -154.58922229	    -25.51318281	    104.47415153	    -24.96312049	     -3.35948841	   -112.96750890	      4.86129492	      2.42793600	    -52.27081453	     38.04022699	      1.97361569	    -37.13594308	     68.24932676	     -8.25456458	     -3.13950415	      4.06913430	      4.67559881	      4.07099540	     -4.16754674	     -1.31098584	      0.13733896
      0.08000000	     -8.71027037	     17.93091908	     -1.92049659	    -74.54563581	   -163.46500780	      4.30822059	    102.39082110	    -25.92796640	     -3.06195841	   -108.86661744	     -2.47614216	      2.57555906	    -31.24041541	     43.82218973	      0.17527341	    -38.11027771	     65.44313800	     -8.26349941	     -3.21639243	      1.74148821	      4.67226119	      4.47988473	     -4.11085768	     -1.42755462	      0.14528524
      0.08500000	     11.70718761	     32.81346758	      4.23530918	   -121.29073969	   -164.46090934	     30.88044294	    100.07751842	    -26.41174874	     -2.67121949	   -105.66425731	    -10.73416266	      2.80627010	    -11.92010743	     44.54258730	     -1.42905862	    -38.20442108	     62.31968467	     -8.21713278	     -3.22106927	     -0.95318415	      4.64293936	      4.79047139	     -4.03713816	     -1.54275783	      0.14643771
      0.09000000	     21.01360375	     38.93852216	      9.37711453	   -135.88086798	   -150.43277459	     47.25410498	     97.95388605	    -26.36598637	     -2.11329953	   -104.56463830	    -18.24728435	      3.39436985	      0.62487119	     38.54143788	     -4.21935675	    -37.58992572	     59.26850722	     -8.25469460	     -3.15564030	     -3.51004241	      4.65896527	      4.94042887	     -3.91975993	     -1.66436687	      0.17722656
      0.09500000	     17.57522305	     34.32199822	     10.65447486	   -115.57835805	   -117.77810033	     53.97272648	     96.19173602	    -26.60250590	     -1.19174678	   -106.33473988	    -23.45628507	      4.39710046	      5.97157934	     27.41107646	    -10.16353447	    -36.45545076	     56.60785061	     -8.75864504	     -3.01524270	     -5.45185931	      4.73684748	      4.94039336	     -3.64983478	     -1.81004609	      0.24055066
      0.10000000	      5.92906789	     19.95319010	      7.60676081	    -75.50062202	    -71.33202547	     58.31968016	     94.84904371	    -28.27871021	      0.24824559	   -110.75203715	    -25.01253452	      5.55961322	      7.04263261	     14.41370387	    -19.50940450	    -35.04465729	     54.55687801	    -10.05471647	     -2.81154337	     -6.30397235	      4.82094878	      4.84962599	     -3.09279577	     -1.98632094	      0.30881161
      0.10500000	     -6.73531042	     -0.82002748	      2.79822571	    -36.68791256	    -20.64859966	     68.12939332	     93.91747750	    -31.57368750	      1.99395813	   -116.12779676	    -22.03723795	      6.35331802	      6.91077565	      2.61477913	    -29.35119015	    -33.61857762	     53.00128006	    -11.89251690	     -2.59699051	     -5.61476232	      4.79276105	      4.72287855	     -2.17918657	     -2.16501662	      0.35503304
      0.11000000	    -14.71223801	    -23.68914995	     -0.41769052	    -10.65138126	     27.28620110	     87.13928711	     93.28068059	    -35.29878050	      3.42152513	   -119.55025791	    -14.24867699	      6.13347946	      6.77813052	     -5.93715787	    -35.53541177	    -32.34736715	     51.33327453	    -13.41935195	     -2.44241286	     -3.02738952	      4.50280948	      4.57399272	     -0.95203721	     -2.28572127	      0.37644496
      0.11500000	    -15.08329695	    -44.78741202	     -0.89832288	      4.23786225	     70.62146026	    115.37250087	     92.55843962	    -37.63490892	      3.84769579	   -117.76055137	     -2.06971832	      4.37840124	      6.47244295	    -10.13370643	    -36.20267431	    -31.21736240	     48.56898836	    -13.67805172	     -2.38256668	      1.51624403	      3.81614509	      4.39955888	      0.44579046	     -2.28638977	      0.37806037
      0.12000000	     -7.02409966	    -61.63997855	     -0.36860636	     15.65956468	    110.34022281	    150.89242824	     91.11856455	    -37.29534932	      3.00120440	   -108.16941972	     13.14486467	      0.94661108	      5.55797065	     -9.74723234	    -33.18198422	    -30.05075454	     43.66382316	    -12.23700356	     -2.38430912	      7.49221223	      2.65541140	      4.21686533	      1.82812815	     -2.14438796	      0.32811825
      0.12500000	      8.64240583	    -73.65411367	     -1.34404138	     30.39008858	    147.18749804	    189.26286981	     88.46508525	    -34.30806393	      1.19771564	    -89.81067927	     29.19764614	     -3.77974892	      3.48526051	     -5.68965484	    -29.95600973	    -28.64383839	     36.00472606	     -9.45978402	     -2.37390885	     13.81691750	      1.04603526	      4.05488712	      3.02714855	     -1.89363839	      0.15327851
      0.13000000	     28.99215009	    -80.69099489	     -4.78191855	     49.55688220	    180.35306148	    221.45944843	     84.61791859	    -29.61492708	     -0.97046740	    -64.35571082	     43.29120384	     -8.88517245	     -0.26688738	      0.22420937	    -28.54615511	    -26.92518788	     26.00860445	     -6.14007369	     -2.30105324	     19.15174377	     -0.81599706	      3.92541264	      3.91338209	     -1.60017716	     -0.19657691
      0.13500000	     48.62045497	    -80.63108106	     -9.78398945	     63.13935544	    209.09253363	    234.47802932	     79.86370970	    -23.92192037	     -3.02731025	    -36.76899553	     52.51609809	    -13.07961023	     -4.86142223	      6.69553171	    -28.35436955	    -24.96493065	     15.38790031	     -2.95160373	     -2.16535589	     22.34163669	     -2.53207087	      3.82255771	      4.37877089	     -1.32595050	     -0.66347490
      0.14000000	     60.94177615	    -68.72318793	    -14.77521387	     49.60568588	    236.74015345	    215.23109534	     74.41973797	    -17.02592709	     -4.80194973	    -14.28644577	     54.18474133	    -15.00544184	     -7.13647249	     14.09975808	    -27.23755509	    -22.88010891	      6.61662685	     -0.12900948	     -1.98909054	     22.53239547	     -3.60040333	      3.73596902	      4.34133879	     -1.09729262	     -1.09122500
      0.14500000	     61.52911590	    -41.98491283	    -18.38524183	    -11.38095108	    273.72536806	    157.81918792	     68.71289537	     -8.96803915	     -6.14196625	     -3.48048329	     46.81100548	    -13.73203634	     -2.98742929	     23.37683083	    -23.41755217	    -20.81054765	      1.87475118	      2.16588537	     -1.77575554	     19.34395925	     -3.64094280	      3.65818366	      3.79977634	     -0.91662529	     -1.31915695
      0.15000000	     50.51244317	     -3.06932015	    -20.07406765	   -122.04387046	    334.98603933	     68.71756627	     63.79408823	     -0.89611860	     -6.79995449	     -7.30243076	     30.91251130	     -9.12601376	      9.88070130	     33.94567343	    -17.01912768	    -18.92151665	      2.16994708	      3.65367803	     -1.51324443	     12.98504533	     -2.58768854	      3.59015976	      2.90260106	     -0.77911632	     -1.29058896
      0.15500000	     30.46213405	     41.02746876	    -20.03113222	   -261.84238602	    434.62695689	    -33.90145694	     60.54025156	      5.49816828	     -6.52581018	    -23.90937735	      8.70303030	     -1.82490441	     29.96219502	     43.60252364	     -9.85767715	    -17.23986576	      6.98201080	      4.05802292	     -1.19121536	      4.09427578	     -0.71713876	      3.53707188	      1.93813926	     -0.68499204	     -1.09799086
      0.16000000	      1.99370013	     83.35271705	    -18.89457830	   -394.29087641	    586.98097512	   -127.81851152	     58.52819461	      9.82867953	     -5.51336967	    -47.35602489	    -16.52007193	      6.97868036	     52.20142264	     50.27293190	     -3.78239623	    -15.49947989	     14.38242847	      3.66326051	     -0.81452610	     -6.35195247	      1.47009793	      3.48989591	      1.21046449	     -0.61355091	     -0.91839880
      0.16500000	    -36.89879117	    118.37964311	    -17.47731258	   -475.31216212	    811.53867856	   -194.38353810	     56.06333691	     13.12785614	     -4.30116900	    -69.56456505	    -40.60912087	     15.68516668	     71.10514351	     53.38094586	      0.23727035	    -13.29312138	     21.63494763	      3.16098178	     -0.39295417	    -16.87957340	      3.42497904	      3.42152527	      0.89823842	     -0.52841531	     -0.88522461
      0.17000000	    -86.93157640	    141.64012656	    -16.59349797	   -464.05748111	   1128.32871333	   -221.87621894	     51.39684862	     16.44768420	     -3.37664057	    -83.14115517	    -59.10362874	     22.50128788	     84.74786372	     54.05611440	      1.91033712	    -10.37746180	     26.23771687	      3.12405890	      0.06827535	    -25.54811955	      4.71563763	      3.29300338	      0.99581698	     -0.39448936	     -1.00352616
      0.17500000	   -143.99010241	    150.18984464	    -16.67228714	   -339.58064969	   1542.49358918	   -205.76347583	     43.77273263	     19.62164205	     -2.88280742	    -84.13857784	    -68.35223803	     25.88533998	     96.02601706	     54.70622224	      1.56891606	     -6.80859815	     26.95031810	      3.64343369	      0.56355826	    -30.46301997	      5.13647970	      3.06531729	      1.33989561	     -0.19317624	     -1.16430491
      0.18000000	   -198.91732028	    143.51953925	    -17.67297043	   -116.17443611	   2027.29662722	   -150.05244945	     33.72526584	     21.37692594	     -2.62100733	    -73.27597409	    -66.48379876	     25.03306074	    109.83188235	     57.96450974	      0.22219677	     -2.90960284	     24.14920721	      4.35914928	      1.06726895	    -30.41911939	      4.72631464	      2.72458966	      1.69232114	      0.06324692	     -1.22268946
      0.18500000	   -239.35885338	    123.84446322	    -19.30912506	    154.86729271	   2512.30666681	    -69.92338364	     23.08635232	     20.47109337	     -2.32840278	    -54.89780583	    -54.15248181	     20.18828952	    128.48663336	     64.65535421	     -0.97455076	      0.73023492	     19.32429436	      4.80498278	      1.51603669	    -25.41182382	      3.70683644	      2.30422472	      1.85469601	      0.33214118	     -1.08666538
      0.19000000	   -252.63605996	     95.28289480	    -20.90495490	    400.49598669	   2890.12215442	     11.32318712	     14.54270773	     16.50729841	     -1.82287204	    -34.60112853	    -34.77589815	     12.62610756	    149.41052759	     72.13799785	     -1.53789168	      3.33205284	     14.20470460	      4.61920804	      1.82423160	    -16.78047317	      2.38643242	      1.88345064	      1.75922085	      0.55024662	     -0.76706596
      0.19500000	   -230.41608484	     63.42078233	    -21.47987911	    550.02307641	   3054.76096636	     72.98788786	     10.37206840	     10.30394752	     -1.14328776	    -17.17299284	    -13.62617549	      4.26825737	    167.03786656	     75.51641157	     -1.91884020	      4.27671719	     10.13447064	      3.75993895	      1.92005197	     -6.80919530	      1.07305267	      1.56236012	      1.47956329	      0.66036347	     -0.36480183
      0.20000000	   -174.55998941	     35.50688203	    -20.63479749	    560.76903483	   2956.78782704	    107.04031299	     10.79670906	      3.72626680	     -0.65195708	     -5.54606197	      3.95840124	     -2.90931007	    176.90178092	     71.75914132	     -2.91074218	      3.56177088	      7.84389428	      2.65450357	      1.77553618	      2.02686827	      0.01378120	      1.42279734	      1.16372155	      0.63930630	     -0.01480810
      0.20500000	    -99.22603158	     19.57712309	    -19.29878559	    438.70001516	   2636.74351656	    118.03652416	     13.57899792	     -1.07197495	     -0.91412799	     -0.40603923	     14.28950100	     -7.45278389	    178.39600579	     62.97867277	     -4.80335049	      1.92134313	      7.39452839	      2.06251391	      1.41953147	      7.81151298	     -0.64509251	      1.48871468	      0.94605696	      0.50963428	      0.17432338
      0.21000000	    -25.08177310	     20.86194458	    -18.64839175	    238.85163068	   2210.09975154	    115.19656621	     15.68132330	     -2.72035699	     -2.28300401	     -0.22499714	     16.29556466	     -8.80939803	    174.50195677	     54.65264914	     -6.95149758	      0.42264660	      8.21593806	      2.58890239	      0.93483187	      9.69388766	     -0.87509083	      1.70971908	      0.89208829	      0.32441814	      0.16016778
      0.21500000	     30.24752164	     37.50284762	    -18.17329696	     37.55802861	   1812.05003958	    106.41862071	     15.44143834	     -1.36339774	     -4.55209497	     -2.15923069	     11.53072074	     -7.37821310	    168.93632211	     50.20681525	     -7.93248266	     -0.14827522	      9.38103339	      4.23302883	      0.43085563	      8.03372503	     -0.74672587	      1.98205095	      0.98468985	      0.13647923	     -0.02208047
      0.22000000	     57.52957971	     60.32843267	    -16.06595752	   -105.16520950	   1541.04316000	     96.79526348	     13.11602953	      1.53882825	     -7.06048160	     -3.71169343	      3.35414516	     -4.24540746	    163.29428486	     48.30009973	     -6.47767787	      0.38527425	     10.10692606	      6.41369409	     -0.00104745	      4.17902482	     -0.38435643	      2.19442090	      1.14535365	     -0.02200637	     -0.27821887
      0.22500000	     55.38095782	     78.17832837	    -11.77037457	   -165.09064360	   1435.24811277	     87.33358504	      9.73825473	      4.22705333	     -9.08245814	     -3.79211249	     -4.66721243	     -0.69513357	    156.70057609	     45.22953480	     -2.73533731	      1.70750069	     10.12047449	      8.36840423	     -0.30961815	     -0.14806239	      0.08322799	      2.26863811	      1.28599175	     -0.13651756	     -0.49909243
      0.23000000	     28.02838413	     84.78152986	     -6.86683632	   -149.26969552	   1478.70489912	     75.08538234	      5.93570740	      5.62846674	    -10.09803396	     -2.43243598	    -10.50766711	      2.32326358	    147.45970573	     38.84761720	      1.79062252	      3.29644572	      9.59104475	      9.49893291	     -0.47109057	     -3.66986305	      0.55950204	      2.17356358	      1.35476403	     -0.19730129	     -0.60988161
      0.23500000	    -15.57683509	     81.65446329	     -3.23904602	    -83.15565171	   1615.81706856	     58.66227160	      1.75316761	      5.62067733	     -9.89394211	      0.01537341	    -13.97355974	      4.40244960	    134.66889638	     30.44514208	      5.82245091	      4.68532504	      8.78669292	      9.52851646	     -0.48106969	     -5.92022611	      0.97951904	      1.92589579	      1.33862286	     -0.20122419	     -0.59614388
      0.24000000	    -62.71208478	     75.24994134	     -1.50400237	      1.92403333	   1770.42430427	     43.74304574	     -2.80681582	      4.70375660	     -8.64303169	      3.52277898	    -15.50543690	      5.47096793	    118.65602484	     23.72135756	      9.15182405	      5.68864441	      7.79422291	      8.59041639	     -0.36638034	     -6.95005296	      1.27724897	      1.60433240	      1.24274061	     -0.16697120	     -0.49673994
      0.24500000	   -100.60262626	     71.64955312	     -1.18166797	     82.59241649	   1873.43363702	     39.56840529	     -7.31016053	      3.62257631	     -6.90117734	      8.55339400	    -15.40672113	      5.58771266	    100.46535420	     21.78843104	     11.99793660	      6.41739640	      6.47581483	      7.20672663	     -0.18738639	     -6.99188091	      1.38259582	      1.34605012	      1.07805003	     -0.13342898	     -0.37393216
      0.25000000	   -121.38511037	     73.07593973	     -1.48772085	    152.61665746	   1887.25953473	     49.55470206	    -10.98142050	      3.04865640	     -5.34042534	     15.43395050	    -13.94524195	      4.95516829	     81.56900164	     24.87476386	     14.42937827	      7.04509484	      4.65844568	      6.00332179	     -0.01610469	     -6.37264861	      1.27081365	      1.27508306	      0.85648209	     -0.13594411	     -0.27677789
      0.25500000	   -123.88011984	     77.89480779	     -2.09665078	    219.17350175	   1810.75124177	     67.41967715	    -13.14840713	      3.26965370	     -4.41074673	     23.76018487	    -11.42944664	      3.92535035	     63.91112015	     30.75007873	     16.34186365	      7.60089419	      2.32644214	      5.36688793	      0.08929648	     -5.43567019	      0.99212171	      1.41554095	      0.60298882	     -0.18488589	     -0.22417972
      0.26000000	   -111.42309627	     82.57012810	     -3.39644626	    290.20117983	   1665.29997441	     81.82108478	    -13.59124806	      4.08370070	     -4.21231580	     32.81589264	     -8.19523900	      2.85343553	     49.21231144	     36.51710310	     17.55833987	      7.94175597	     -0.42851804	      5.32718624	      0.09847702	     -4.44354135	      0.62877278	      1.68794378	      0.38445623	     -0.26544087	     -0.22020707
      0.26500000	    -88.92589080	     83.59958050	     -5.75230263	    364.12413194	   1478.11183390	     83.08202013	    -12.65493535	      5.04934009	     -4.55157979	     42.27363108	     -4.64731168	      1.93071017	     38.01449000	     39.81821219	     18.12548759	      7.87002677	     -3.55309958	      5.64919920	      0.01576162	     -3.53652711	      0.23467422	      1.97972483	      0.30634835	     -0.35343357	     -0.27035404
      0.27000000	    -61.33564357	     78.86220082	     -8.81549935	    428.87528460	   1274.98437733	     67.58734376	    -11.14781339	      5.78418455	     -5.03225491	     52.10721710	     -1.16294020	      1.14887528	     29.89404031	     39.49523778	     18.43017440	      7.33744565	     -6.98232830	      5.97003114	     -0.11792074	     -2.70639444	     -0.17079429	      2.20826220	      0.44999023	     -0.43176681	     -0.36939307
      0.27500000	    -33.33389783	     67.98305577	    -11.80796642	    469.74604579	   1079.68479630	     39.12228117	    -10.08329166	      6.11787741	     -5.22956884	     62.03216125	      2.21537295	      0.35871098	     24.35473258	     35.73410339	     18.75083482	      6.58173794	    -10.46751325	      5.97930568	     -0.23765543	     -1.73957022	     -0.57352128	      2.33699690	      0.80440234	     -0.49291533	     -0.47822915
      0.28000000	     -9.20295244	     52.03146520	    -13.99056987	    479.13501650	    911.57259413	      6.62492786	    -10.37736263	      6.01307779	     -4.82116812	     71.29286202	      5.71038664	     -0.60355848	     21.06377342	     29.53214238	     19.04182043	      6.02745656	    -13.56223122	      5.49219262	     -0.27944597	     -0.34533697	     -0.95151279	      2.36397041	      1.26928962	     -0.53780278	     -0.53664268
      0.28500000	      8.12573540	     33.78157924	    -14.76280384	    459.27975999	    780.83861563	    -20.55140844	    -12.44947928	      5.48336823	     -3.68690498	     78.83263542	      9.08280644	     -1.73520908	     19.63084418	     22.15861420	     19.31695808	      6.00497052	    -15.79535456	      4.46560120	     -0.20673539	      1.44945310	     -1.27737775	      2.30520251	      1.73239017	     -0.57052423	     -0.51513866
      0.29000000	     18.09145715	     17.29564342	    -13.84371976	    416.68659771	    685.91775135	    -35.95648580	    -15.92020578	      4.56759254	     -1.98657877	     83.44113494	     11.28676036	     -2.79944208	     19.55079503	     14.80582420	     19.74121883	      6.56711804	    -16.83777441	      3.03395844	     -0.02460159	      3.10776835	     -1.51763828	      2.17905437	      2.14131577	     -0.58856738	     -0.44696925
      0.29500000	     21.92097375	      5.56387286	    -11.34070577	    356.87708154	    615.84561583	    -36.29805083	    -19.82196000	      3.35317223	     -0.11679230	     83.99224570	     11.45207634	     -3.50040362	     20.05997899	      8.14782125	     20.28483740	      7.57059383	    -16.60089666	      1.50340300	      0.22640260	      4.01450289	     -1.64120135	      2.00133936	      2.50278492	     -0.58178999	     -0.39580680
      0.30000000	     21.04663099	     -1.26122379	     -7.36719769	    285.32526244	    557.06018320	    -21.08655534	    -23.26041435	      1.99588881	      1.51718758	     80.05171221	      9.99795523	     -3.69732187	     20.11413553	      2.26464309	     20.77104066	      8.88636254	    -15.31593986	      0.19522965	      0.49236044	      4.05930000	     -1.63996780	      1.80253556	      2.83288750	     -0.55059158	     -0.39637358
      0.30500000	     16.54326027	     -4.25332913	     -1.99704952	    210.39986919	    500.20189305	      5.70991149	    -25.91928999	      0.77414385	      2.68268893	     72.48434721	      8.04129240	     -3.40656203	     18.94547893	     -2.74886917	     21.28738138	     10.50476104	    -13.52937214	     -0.69723558	      0.72802308	      3.56516908	     -1.53375557	      1.64240334	      3.12336471	     -0.51643672	     -0.43917602
      0.31000000	      9.44117326	     -3.19230349	      4.28343573	    143.54552699	    442.02514961	     34.69657393	    -27.98117802	      0.25016550	      3.24521028	     63.50937979	      6.27129964	     -2.75758840	     16.14242172	     -6.15862195	     22.20705353	     12.47776387	    -11.90514063	     -1.01426991	      0.90671424	      2.95531242	     -1.36470960	      1.58765458	      3.34133825	     -0.49762504	     -0.48856965
      0.31500000	      0.51271275	      3.31857015	     10.31661227	     96.32770503	    382.77807587	     54.58788039	    -29.85754133	      0.92741992	      3.18766732	     56.04525691	      4.66921609	     -1.99435206	     10.76224145	     -6.67447992	     23.78031115	     14.85108287	    -10.93377068	     -0.67726696	      1.02560500	      2.57346905	     -1.19491855	      1.67100154	      3.44596420	     -0.49440153	     -0.50952005
      0.32000000	     -9.79310696	     14.92199980	     14.62409237	     74.38879665	    322.71127422	     58.09315635	    -32.27925295	      2.34165312	      2.82506489	     52.40446693	      3.14931803	     -1.40224778	      1.62926114	     -3.40771236	     25.89757792	     17.71606164	    -10.69494880	     -0.05325362	      1.11255593	      2.69715840	     -1.08553731	      1.87041453	      3.40189680	     -0.51479756	     -0.48253483
      0.32500000	    -19.99134807	     28.82511796	     16.32415387	     72.53011326	    260.48803968	     42.45343239	    -35.93325124	      4.08222869	      2.34411657	     52.97875593	      2.08857813	     -1.12084994	    -10.52548005	      2.90378661	     28.23307879	     21.16623404	    -10.79056269	      0.62014640	      1.19863324	      3.50480516	     -1.05202603	      2.10812102	      3.18473649	     -0.54473662	     -0.40783870
      0.33000000	    -27.37776842	     39.77039198	     15.50207992	     77.16002104	    195.28929283	     10.49452989	    -41.20287292	      5.83176638	      1.81839055	     56.23753399	      2.28911356	     -1.07903435	    -22.32471896	      9.60619566	     30.35367010	     25.26100748	    -10.56422846	      1.23588831	      1.30708339	      5.02975238	     -1.05271055	      2.29696162	      2.78880006	     -0.56721922	     -0.29823404
      0.33500000	    -29.96737153	     41.35865973	     12.98954259	     75.16205468	    129.77374501	    -27.25542217	    -47.99209115	      6.57419651	      1.44010298	     60.04827457	      4.49419160	     -1.11865426	    -30.11411419	     13.27547243	     31.71539517	     29.90223201	     -9.49933130	      1.39665828	      1.45341170	      7.15362168	     -1.02753404	      2.38880905	      2.24707699	     -0.60618153	     -0.16714432
      0.34000000	    -28.38990044	     30.92985645	     10.38177964	     59.78175012	     69.77514937	    -57.18428584	    -55.59060655	      5.91584621	      1.18992677	     62.70648656	      8.75855014	     -1.10285288	    -32.66826929	     11.75393561	     32.02846672	     34.81955760	     -7.44647440	      1.02699733	      1.63183134	      9.57666992	     -0.93275686	      2.34636854	      1.64998893	     -0.67243945	     -0.02786027
      0.34500000	    -25.80053879	     11.94385729	      9.30648336	     31.11431121	     20.74958759	    -69.44412178	    -63.01500948	      4.06689268	      0.95142491	     63.06208915	     14.03173634	     -0.93776031	    -31.54576805	      5.73402080	     31.64201012	     39.63579723	     -4.58084684	      0.26085559	      1.82605301	     11.77742897	     -0.74928826	      2.09480606	      1.13898897	     -0.75000304	      0.09430821
      0.35000000	    -25.94507712	     -8.00515788	     10.30404544	     -5.35271484	    -14.35171369	    -62.49806558	    -69.55930084	      1.51784080	      0.65998969	     60.56859812	     18.46604333	     -0.59294396	    -29.35341762	     -1.86260394	     31.07767881	     44.02712154	     -1.31972252	     -0.77918854	      2.02787821	     13.12413003	     -0.48808994	      1.54688203	      0.87311988	     -0.81512828	      0.16162694
      0.35500000	    -30.37869562	    -21.99805727	     12.63748495	    -41.39795844	    -34.84916040	    -42.12202290	    -74.96618235	     -0.56990444	      0.28201434	     55.63850688	     20.50937062	     -0.11809609	    -27.59372503	     -8.38378942	     30.22214588	     47.80539410	      1.68076549	     -1.73289095	      2.23972766	     13.16951191	     -0.19762747	      0.68379036	      0.97891264	     -0.83674911	      0.14456726
      0.36000000	    -37.37738161	    -27.58903223	     15.01643005	    -68.63643343	    -41.67838213	    -15.55654774	    -79.28569635	     -0.76130492	     -0.14865404	     49.80863993	     19.71455206	      0.38278705	    -26.10281198	    -13.04060473	     28.33467357	     50.92160869	      3.58431496	     -2.03926167	      2.46567500	     11.83637293	      0.04453405	     -0.39311620	      1.48846437	     -0.78697806	      0.03537363
      0.36500000	    -43.81893115	    -26.52325604	     16.33894073	    -79.08559300	    -37.95535411	     12.42884409	    -82.50809776	      1.50449687	     -0.53049326	     45.23953709	     16.51863055	      0.78673408	    -24.63070395	    -16.44164380	     24.74077230	     53.36895504	      3.64914195	     -1.39150678	      2.69423086	      9.36113949	      0.16198696	     -1.48538585	      2.28908441	     -0.66756188	     -0.15438080
      0.37000000	    -47.44777507	    -22.07124915	     16.17248186	    -68.69409687	    -29.70345055	     37.68163683	    -84.53662195	      5.94768849	     -0.80629855	     43.70163770	     11.82527967	      0.96455225	    -23.81452878	    -19.73339262	     19.30553680	     55.17809711	      1.64110380	      0.21919214	      2.89594364	      6.25535728	      0.11125160	     -2.37954641	      3.13827617	     -0.49933298	     -0.38937762
      0.37500000	    -46.94897297	    -18.35710392	     14.56797510	    -43.82949964	    -24.68613716	     57.20022024	    -85.79051400	     11.16338436	     -0.90487108	     45.75796854	      6.96851295	      0.80015364	    -23.69639772	    -24.08897335	     12.44129283	     56.46455072	     -1.98296603	      2.24799503	      3.06362845	      3.29010199	     -0.10527593	     -2.93037554	      3.76967388	     -0.32682982	     -0.60634391
      0.38000000	    -41.75458146	    -18.46538472	     12.14021793	    -19.77448079	    -29.56173051	     71.54033550	    -87.39511271	     15.60194366	     -0.73467645	     50.72839331	      3.36931617	      0.25698334	    -22.87062547	    -29.82351050	      5.02261220	     57.46594177	     -6.35279566	      4.01808843	      3.23384158	      1.20644710	     -0.44028177	     -3.11280484	      4.02096663	     -0.18315330	     -0.73877725
      0.38500000	    -33.13663392	    -22.46890354	      9.79353517	     -8.95247782	    -47.63459788	     83.70786077	    -90.43576136	     18.38491441	     -0.22127456	     57.28951255	      1.64559847	     -0.54151554	    -20.37350195	    -35.83057091	     -1.77351200	     58.43285618	    -10.65782434	      5.13821429	      3.46215205	      0.24798393	     -0.80959980	     -3.01596658	      3.88598962	     -0.06898028	     -0.75949661
      0.39000000	    -23.96402838	    -27.49768760	      7.92832935	    -11.75472977	    -77.41969220	     94.24982331	    -95.08663908	     19.38981307	      0.62648212	     64.18802149	      1.05961573	     -1.33136597	    -16.97641291	    -40.24104565	     -6.88335060	     59.45484481	    -14.43970352	      5.55362650	      3.77870808	     -0.00000722	     -1.12254074	     -2.79203732	      3.48163393	      0.03584576	     -0.69853137
      0.39500000	    -16.22966929	    -29.69881883	      6.36309402	    -19.14298630	   -112.09298298	    100.17439810	   -100.53085601	     18.95050448	      1.69595271	     70.70952056	      0.22551748	     -1.89448189	    -13.64233260	    -41.42958570	     -9.58838939	     60.36639505	    -17.60333721	      5.38552957	      4.16369769	     -0.16601217	     -1.33603538	     -2.58425644	      2.98227445	      0.14874581	     -0.61572419
      0.40000000	     -9.51037149	    -26.63274672	      4.93205624	    -23.06051484	   -141.15935195	     97.98764430	   -105.47735835	     17.39604232	      2.80343136	     76.59103247	     -1.78283316	     -2.20242062	     -9.82963358	    -38.67500199	     -9.37913575	     60.77478540	    -20.23152246	      4.73780517	      4.55143922	     -0.60646415	     -1.47285393	     -2.46826361	      2.55909684	      0.26667152	     -0.56904768
      0.40500000	     -1.65395489	    -19.43240999	      3.59404299	    -24.62745913	   -155.61078679	     85.15224885	   -108.65232587	     14.71704730	      3.73257174	     81.63852092	     -4.55733538	     -2.44515048	     -3.95557749	    -32.62526688	     -6.14241986	     60.21054324	    -22.35075696	      3.59442225	      4.85330652	     -1.09390244	     -1.59123815	     -2.44630517	      2.32814715	      0.36445382	     -0.58143988
      0.41000000	      9.32631928	    -12.09682780	      1.65304849	    -32.51555899	   -153.89466805	     59.11328187	   -109.19407784	     10.66576718	      4.29918700	     85.51017396	     -7.08157079	     -2.83935194	      4.77946878	    -25.18656017	     -0.70583211	     58.38707038	    -23.90767209	      1.88594082	      4.99677705	     -1.21328303	     -1.72544216	     -2.48807892	      2.31471811	      0.41244786	     -0.64042845
      0.41500000	     22.69655112	     -8.74416091	     -1.91898192	    -52.85515101	   -141.35649756	     20.70815465	   -107.09215436	      5.08941423	      4.45605366	     87.86137406	     -8.64034158	     -3.44480758	     14.86207932	    -18.47671132	      5.21394112	     55.42847519	    -24.90610678	     -0.37386491	      4.96731178	     -0.78988303	     -1.85838791	     -2.56915330	      2.44585828	      0.39882110	     -0.70399290
      0.42000000	     34.02671708	    -10.68207737	     -7.18614971	    -82.12357738	   -123.23463921	    -22.25638324	   -103.33945471	     -1.71993223	      4.33437570	     88.41354661	     -9.38255248	     -4.04490171	     22.96970379	    -13.61852402	     10.09191548	     51.87422194	    -25.44099267	     -2.98380510	      4.81523732	     -0.14641570	     -1.93107035	     -2.68497617	      2.60390953	      0.33773383	     -0.73597774
      0.42500000	     38.53620784	    -15.65644741	    -12.60393202	   -110.24629167	   -100.79888093	    -60.00616746	    -99.47029619	     -8.64443413	      4.14094787	     87.05269925	    -10.15721121	     -4.24509879	     26.82469724	    -10.54096271	     13.81083123	     48.45959786	    -25.59358794	     -5.48273228	      4.61301853	      0.06945916	     -1.89287558	     -2.85168611	      2.72028361	      0.26052544	     -0.74972317
      0.43000000	     35.30629540	    -19.61300751	    -15.99819640	   -127.48872334	    -73.70619998	    -89.43775220	    -96.82512335	    -13.71000477	      3.99787530	     84.23688118	    -11.72407809	     -3.82933515	     27.04212391	     -8.63077345	     17.35041340	     45.84310334	    -25.43972003	     -7.18944221	      4.40453357	     -0.53709709	     -1.75740528	     -3.09033998	      2.80813702	      0.20074364	     -0.79161453
      0.43500000	     27.28694093	    -18.63594794	    -16.37276854	   -128.25193566	    -43.10233231	   -114.94343051	    -96.08289611	    -14.80429593	      3.87087766	     81.10473971	    -14.27212843	     -2.97210015	     25.67414842	     -6.96623814	     21.17136063	     44.44299635	    -25.14691530	     -7.43315503	      4.19275745	     -1.79684745	     -1.59475010	     -3.37559306	      2.90546639	      0.18079371	     -0.88283539
      0.44000000	     18.72014342	    -10.30803452	    -14.10449891	   -113.38613490	    -12.67097824	   -140.98051018	    -97.14710904	    -10.66990800	      3.61077952	     78.81023595	    -17.15773486	     -2.15133222	     24.30072549	     -4.10285392	     24.80753986	     44.40808827	    -24.87188373	     -5.82218024	      3.95621668	     -3.06976579	     -1.47839690	     -3.56445414	      3.03013089	      0.19893420	     -0.99811463
      0.44500000	     13.10084777	      5.29543433	     -9.92316181	    -90.43247148	     12.41921584	   -166.29466494	    -99.09904505	     -1.41730073	      3.02101366	     77.68933041	    -19.18423952	     -1.79362757	     23.56169087	      1.24936505	     27.71988577	     45.55947252	    -24.57726709	     -2.35427837	      3.65740839	     -3.71687176	     -1.43458453	     -3.38843977	      3.18684506	      0.22644919	     -1.10419236
      0.45000000	     28.42279016	     29.26343936	     -3.43673427	    -47.53205394	     -6.69985323	   -188.31237710	    -88.47758886	     13.23377491	      1.35188752	     77.33587000	    -19.16136213	     -2.08649908	     22.73272764	      8.59347937	     29.20250155	     37.77377914	    -24.11707654	      3.95324359	      2.45799662	     -3.37205713	     -1.43355750	      0.27412655	      3.36050209	      0.59704275	     -1.16777764
      0.45500000	     42.68514077	     51.10188517	      2.54933311	    -11.41521939	    -15.48463270	   -198.96495891	    -77.08108944	     29.44212658	     -0.62784223	     77.21681380	    -17.20843882	     -2.81771608	     19.87003380	     15.15559395	     28.34553112	     31.80778233	    -23.48158353	     10.90277942	      1.59297585	     -2.27079477	     -1.41145728	      3.35893137	      3.50970130	      1.13023658	     -1.16737909
      0.46000000	     44.79546195	     62.31749441	      5.92542940	     13.86095133	    -29.42619395	   -192.54266950	    -72.82592807	     37.08424192	     -1.70008172	     76.98373050	    -14.57584915	     -3.57525641	     13.64150497	     17.85817128	     25.72636651	     29.58515813	    -22.75615015	     13.46945959	      1.47330954	     -0.99529616	     -1.32346268	      5.85620247	      3.60052567	      1.37462045	     -1.11226784
      0.46500000	     35.85144785	     49.79080156	      5.24707155	     33.93978936	   -102.41420916	   -155.62695612	    -77.23718588	     17.03454065	      0.77927958	     76.18167581	    -12.42133344	     -3.96910955	      4.86841135	     15.61647147	     24.11132676	     26.26668222	    -21.90570818	      1.68230255	      2.10163486	     -0.09380063	     -1.16668964	      6.66808754	      3.64014403	      0.78492336	     -1.05490627
      0.47000000	     31.98541840	      8.12837230	      1.50324548	     54.68847656	   -250.42382300	    -81.46398892	    -77.85898642	    -37.71422225	      7.45015602	     74.32746103	    -10.74029772	     -3.89628530	     -4.13754585	      9.39253124	     25.96276172	     13.56890443	    -20.82477538	    -28.06105194	      1.84236165	      0.30537931	     -0.97071435	      1.65906731	      3.66152932	     -0.59940086	     -1.04519721
      0.47500000	     42.93633979	    -35.65691013	      1.76731419	     54.86624744	   -409.51608997	     -0.80434367	    -64.71332893	    -94.90025653	     15.29566212	     71.32613223	     -8.99585553	     -3.41761506	    -11.20341375	      0.91191077	     30.89236794	    -10.00190440	    -19.53974954	    -58.52181372	      0.54786527	      0.28477592	     -0.76319167	     -7.00314043	      3.69284535	     -1.25428031	     -1.09955536
      0.48000000	     39.71078668	    -40.58454178	     11.83829689	    -19.74921029	   -513.08704153	     42.32382428	    -64.06381537	   -111.11835152	     19.23447854	     67.76237617	     -6.47345674	     -2.76965571	    -14.93395929	     -7.99188886	     36.21357106	    -26.22373883	    -18.23605789	    -66.01175170	      0.07157270	      0.10845764	     -0.55928110	    -14.25962671	      3.74477378	      0.89133681	     -1.18882175
      0.48500000	     -0.76905150	     -5.99714832	     25.68575519	   -174.91950577	   -542.35705239	     49.48280360	    -98.05199616	    -86.83881218	     16.39966823	     64.42726125	     -2.64469248	     -2.20367065	    -14.56125613	    -15.44536123	     39.10706522	    -20.20011650	    -17.03808648	    -50.20532257	     -0.35640206	      0.04182372	     -0.35645666	    -24.78272058	      3.81069942	      5.40899049	     -1.26636714
      0.49000000	    -35.36354631	     22.42425937	     32.02686978	   -317.73910542	   -511.11929832	     66.32534050	   -126.35741797	    -64.44611156	     11.93170422	     61.82626336	      2.92839493	     -2.07259134	    -10.13260399	    -19.88986086	     37.95476377	    -16.05908285	    -15.82067584	    -34.96416218	     -1.96607516	      0.47105792	     -0.14844643	    -40.02507688	      3.86392600	     10.11596848	     -1.27869807
      0.49500000	    -19.76421919	      8.33685975	     24.08463783	   -346.71613236	   -449.45618580	    118.51672714	   -106.84218363	    -78.81465262	     12.37054624	     59.89825791	     10.01669542	     -2.55143264	     -2.68702820	    -20.91366022	     32.74341782	    -43.01025811	    -14.28256183	    -41.14243396	     -5.88119059	      1.58419517	      0.07296452	    -55.45559571	      3.87103173	     12.95911116	     -1.19853641
      0.50000000	     23.08101907	    -31.84808809	      7.88844918	   -242.59074993	   -364.02827523	    169.86308815	    -58.87418691	   -116.88909348	     18.26317867	     58.05846748	     17.66820853	     -3.53682910	      6.79059893	    -20.02620432	     25.11855923	    -91.42979583	    -12.18304182	    -62.86585815	    -10.60438381	      3.25553729	      0.30982564	    -71.27349401	      3.81263369	     15.32589193	     -1.03636192
      0.50500000	     35.81970406	    -55.04628116	     -3.83832429	    -58.72923531	   -212.92192405	    162.07827306	    -31.81292172	   -138.33225250	     24.74543837	     55.37826303	     24.28886973	     -4.55594705	     19.02420769	    -20.81358551	     17.78244793	   -128.92728182	     -9.55156620	    -78.16201177	    -12.39545732	      4.93874583	      0.55683041	    -88.75155225	      3.69302578	     20.00449024	     -0.84160403
      0.51000000	     -8.36034950	    -54.40729138	     -5.78299003	    143.73231793	     29.42551009	     92.72381004	    -48.37735220	   -135.26165713	     29.42369821	     51.23322381	     28.74597079	     -5.35896480	     36.33801599	    -28.21246860	     12.75136315	   -140.60849832	     -6.76477232	    -81.73460351	    -10.86577009	      6.27154812	      0.78061396	   -105.85651342	      3.51722820	     25.98769038	     -0.65118979
      0.51500000	    -77.35671757	    -57.47899506	     -1.37544971	    343.61837453	    320.31823569	     10.58653749	    -82.96038326	   -131.83684919	     34.14516107	     45.53362675	     30.64596482	     -6.05140115	     60.34640445	    -46.49431300	      9.60808215	   -143.02038041	     -4.37280789	    -85.63424725	     -9.48099540	      7.22289784	      0.92679342	   -121.33575969	      3.26436533	     30.62532176	     -0.46993941
      0.52000000	   -124.39295420	    -75.07446213	      5.58184835	    525.80086267	    584.56670810	    -52.61252027	   -101.40326458	   -137.09140460	     38.34245647	     38.64398472	     29.90439877	     -6.80762174	     89.65112372	    -76.00938050	      6.19313539	   -155.55802806	     -2.78593523	    -94.00129707	    -10.39209517	      7.88046661	      0.95338917	   -135.96260921	      2.90887704	     33.58693053	     -0.28678260
      0.52500000	   -139.72791254	    -90.93659105	     13.65680817	    635.63220525	    761.25602515	    -99.80911092	   -103.47671786	   -139.06024463	     38.53822428	     31.10688247	     25.85612560	     -7.20866379	    119.43546570	   -110.57488208	      1.51066455	   -173.73195233	     -1.98686879	    -98.92265486	    -12.61722519	      7.88539297	      0.87545544	   -150.34120535	      2.48544228	     35.95691576	     -0.12912945
      0.53000000	   -133.77236113	    -92.31088035	     21.21554567	    613.22406610	    802.12567551	   -131.83425210	   -105.09777587	   -134.14747323	     35.06671290	     23.67698997	     17.98173007	     -6.52319271	    143.61154351	   -138.90588294	     -2.97657779	   -183.91625409	     -1.54064447	    -97.34853368	    -14.57563228	      6.71646449	      0.75242311	   -164.04396278	      2.10116472	     37.97149271	     -0.05992763
      0.53500000	   -100.93835816	    -84.63146343	     25.24245048	    450.71320415	    671.88379786	   -132.97969497	   -105.39501588	   -134.10148033	     32.99590705	     17.41135061	      7.49538467	     -4.52898614	    158.87733440	   -151.34579063	     -5.60928727	   -186.58082574	     -1.02056497	    -96.63200586	    -15.92564013	      4.37067447	      0.63910470	   -176.58019416	      1.85998871	     39.22483779	     -0.11932918
      0.54000000	    -29.88971679	    -79.56012455	     23.06440307	    193.61569454	    385.71360415	    -94.62044882	    -93.76671592	   -146.66341353	     35.36078603	     13.48485460	     -2.20561732	     -2.02297173	    167.46652452	   -146.90011896	     -7.01293274	   -190.72556356	     -0.49375909	   -102.75981919	    -17.29031098	      1.71057499	      0.55295627	   -187.97326291	      1.77935982	     39.49125688	     -0.26175167
      0.54500000	     67.73488217	    -81.41742673	     14.98783211	    -90.10987618	     31.45627789	    -31.66552164	    -71.82788166	   -164.00460992	     39.70783384	     12.47162335	     -7.42205552	     -0.41082884	    174.92471954	   -133.07320403	     -9.17182998	   -197.37346914	     -0.43641530	   -111.88785118	    -18.83762447	      0.02639002	      0.47573808	   -198.50852061	      1.78412024	     39.14036402	     -0.36791195
      0.55000000	    157.24367198	    -87.88188135	      4.71671356	   -331.33773816	   -266.93432069	     32.97727793	    -52.84098541	   -173.72231165	     42.30878934	     13.55918480	     -6.65472312	     -0.82186755	    184.38945209	   -118.33377230	    -12.80138386	   -199.08951151	     -1.07999649	   -116.65267831	    -19.96195878	      0.28086327	      0.36888518	   -208.21626111	      1.76895188	     38.68511759	     -0.32982329
      0.55500000	    207.19697979	    -95.60998812	     -3.25833841	   -472.04461507	   -415.47380599	     88.13345410	    -44.48274172	   -173.00518357	     42.43847263	     14.72322223	     -1.49629797	     -3.38943822	    193.33356865	   -105.32553769	    -16.60528244	   -191.77144665	     -2.01512360	   -115.33691837	    -20.33555887	      2.54354564	      0.20025726	   -216.85349538	      1.67486994	     38.14676226	     -0.13435648
      0.56000000	    210.95762437	   -100.35147437	     -6.38591305	   -480.89768342	   -390.67553330	    131.79776050	    -40.19090187	   -168.00261219	     41.53162167	     14.22752533	      4.45762081	     -7.05618295	    196.22465808	    -91.22762786	    -18.44729645	   -180.49744002	     -2.56955750	   -111.70110462	    -20.34372097	      5.83374511	     -0.02205490	   -224.29799553	      1.53593175	     37.30519789	      0.11923872
      0.56500000	    180.31074415	    -96.45951714	     -4.68468732	   -373.48263048	   -231.46971629	    158.29964318	    -31.84890636	   -164.67198338	     40.62713964	     11.97362577	      7.69802639	    -10.10454238	    190.19737241	    -73.13591066	    -16.75393308	   -171.30451828	     -2.37521416	   -109.18496624	    -20.53654240	      8.58126754	     -0.24250811	   -230.40531524	      1.46177871	     35.96762438	      0.27677474
      0.57000000	    127.60163743	    -78.36991627	     -0.19956514	   -210.71612863	     -6.56480955	    154.15244484	    -23.06670379	   -162.06389598	     39.20410560	      9.05575044	      6.58636039	    -11.18302091	    177.07897710	    -51.93310803	    -11.54917757	   -162.71318130	     -1.44067764	   -107.10887778	    -21.05049661	      9.56515131	     -0.39731045	   -234.72911327	      1.54859915	     34.07129597	      0.22289421
      0.57500000	     64.60358668	    -45.20392963	      3.72836113	    -59.10152980	    211.35772566	    108.16003596	    -20.57532657	   -154.58031579	     36.04506835	      6.40762140	      1.79975065	    -10.08644341	    159.92682786	    -31.80103970	     -4.84605058	   -150.51726422	      0.05290014	   -102.50712116	    -21.58861762	      8.62268706	     -0.46387510	   -236.84968985	      1.78318025	     31.80861724	     -0.04578377
      0.58000000	      9.35585236	     -6.96976332	      4.16680568	     48.28509186	    362.11478609	     26.66750993	    -20.75480913	   -141.00187399	     31.19820781	      4.30720336	     -4.55451135	     -7.71041936	    140.07035540	    -17.41332804	      0.22195218	   -135.92170822	      1.83380837	    -94.95824871	    -21.83708360	      6.57623541	     -0.46709639	   -236.68880029	      2.04071347	     29.46808471	     -0.41704173
      0.58500000	    -20.95113851	     20.11948913	      0.59003902	    110.05426768	    412.48099265	    -66.81967604	    -14.88975935	   -126.42064955	     25.93076144	      2.63428096	    -10.20315249	     -5.33621370	    118.40872391	    -11.52211310	      1.48268836	   -123.53923725	      3.55444458	    -87.01968473	    -21.82297093	      4.56808118	     -0.44578014	   -234.26683933	      2.19706790	     27.10715044	     -0.73970062
      0.59000000	    -23.60824910	     26.36896164	     -4.98874031	    132.32156099	    364.88981652	   -146.98018351	     -2.44348713	   -115.53734456	     21.25835499	      1.05989759	    -13.50850983	     -3.88942147	     97.35419567	    -13.96931473	     -0.93667927	   -114.09842623	      4.83892480	    -80.66811793	    -21.66644382	      3.40173218	     -0.42650995	   -229.50710479	      2.24011821	     24.59117102	     -0.92074036
      0.59500000	     -9.21381830	     13.47839248	    -10.15461472	    120.41051025	    250.57391186	   -198.42089056	      9.66736240	   -108.83941347	     17.49076752	     -0.88320809	    -13.75711717	     -3.61356434	     80.05871472	    -21.88951332	     -5.57166484	   -104.22228235	      5.39261721	    -75.82293251	    -21.22564879	      3.26879694	     -0.42111502	   -222.35406212	      2.24107019	     21.86929929	     -0.95701832
      0.60000000	     10.41025909	    -10.07453868	    -13.99558611	     86.03875910	    110.38496772	   -217.67793293	     17.21248611	   -104.45299431	     14.57026528	     -3.58189971	    -11.26937274	     -4.13543891	     68.18810974	    -31.04234070	    -11.26403812	    -91.95453135	      5.17400140	    -71.57390334	    -20.24230184	      3.82587214	     -0.42971114	   -212.87147036	      2.23122199	     19.09002226	     -0.89752876
      0.60500000	     27.78499597	    -35.36454613	    -16.70825526	     47.97891564	    -20.77685467	   -208.52678562	     21.22383740	   -101.11151013	     12.43755022	     -6.92438457	     -7.18374558	     -4.83954269	     60.91916937	    -37.60908539	    -17.45105409	    -78.46598196	      4.44118878	    -67.59555025	    -18.68427519	      4.52940382	     -0.44614217	   -201.24801645	      2.16989867	     16.39938650	     -0.79838553
      0.61000000	     38.10997708	    -55.34299098	    -18.28849462	     22.56312880	   -118.49693600	   -176.50112752	     23.14609494	    -98.38076833	     11.02750825	    -10.06272508	     -2.83406652	     -5.30337827	     55.96835376	    -39.13410705	    -23.46241926	    -65.18658345	      3.56782593	    -64.08731991	    -16.76329080	      5.00830966	     -0.46428054	   -187.74104141	      2.03119089	     13.75858761	     -0.70273713
      0.61500000	     38.59220891	    -64.62648895	    -18.28827699	     15.89241513	   -168.31769603	   -127.88890230	     22.45806220	    -94.93813181	     10.05708738	    -11.79121847	      0.76231346	     -5.40894224	     51.24124540	    -35.06156136	    -28.32937792	    -52.02561933	      2.81351405	    -60.74363064	    -14.65251530	      5.15291137	     -0.47423720	   -172.67425100	      1.86118174	     11.13045780	     -0.63474679
      0.62000000	     29.41932473	    -61.25356279	    -16.58899076	     24.14948641	   -165.49953573	    -70.77358108	     18.48595315	    -88.66808341	      9.12672444	    -11.39947815	      3.03618459	     -5.20002706	     45.71884275	    -27.29937532	    -31.63105506	    -38.37410668	      2.23776816	    -56.63960257	    -12.36915983	      4.99047238	     -0.45910339	   -156.39001072	      1.74095366	      8.64465070	     -0.59642094
      0.62500000	     13.74773614	    -48.06186448	    -13.86903870	     39.23506262	   -115.56897072	    -13.50458542	     12.34068297	    -78.61815696	      8.00462208	     -9.33346166	      3.68412888	     -4.65806677	     39.49489615	    -19.29738129	    -34.07043958	    -24.61673227	      1.79526664	    -51.13284495	     -9.93641853	      4.48579484	     -0.40134335	   -139.20627647	      1.72278682	      6.48864343	     -0.58023182
      0.63000000	     -3.52181341	    -30.90260853	    -10.90772359	     53.51627915	    -34.24716548	     38.30252198	      6.72959404	    -66.05219004	      6.71988306	     -6.97783901	      2.75756606	     -3.75138288	     33.18659431	    -13.63287401	    -36.57299224	    -12.28828012	      1.47623783	    -44.51393811	     -7.54634423	      3.60306118	     -0.29798206	   -121.46395139	      1.80023001	      4.72341391	     -0.57907905
      0.63500000	    -17.46404742	    -15.46096055	     -7.82739348	     59.57914961	     54.51490895	     80.25764700	      4.05249513	    -53.45007280	      5.43633708	     -5.64014408	      0.69387858	     -2.54715589	     27.09135637	    -10.74995267	    -39.00580287	     -2.92680420	      1.32728821	    -37.71295810	     -5.48733879	      2.40404197	     -0.16993933	   -103.60965701	      1.92700640	      3.27436306	     -0.59443025
      0.64000000	    -24.95015225	     -5.31657496	     -4.63664514	     49.56275370	    124.71185940	    105.60938325	      4.70855210	    -42.55403823	      4.25296533	     -5.78259393	     -1.76186183	     -1.29688723	     20.97083430	     -9.84301720	    -40.30052740	      3.05516312	      1.40484378	    -31.41969574	     -3.93553511	      1.12724896	     -0.05521255	    -86.23899397	      2.05409838	      2.07473111	     -0.63017551
      0.64500000	    -25.95820812	     -1.27793067	     -2.16557262	     21.28774320	    159.45902568	    107.36995818	      7.19632138	    -33.73211963	      3.17211357	     -7.18384655	     -3.85922463	     -0.26547318	     14.79077356	     -9.78250948	    -39.71576077	      6.49850690	      1.79074742	    -25.78375941	     -2.87194129	      0.04866740	      0.02072826	    -70.10594456	      2.14964861	      1.13745288	     -0.68533290
      0.65000000	    -22.61399863	     -1.65479181	     -1.68743463	    -13.96577460	    159.46359294	     84.71429068	     10.06442852	    -26.72860900	      2.19701704	     -9.27849152	     -5.19012288	      0.47011794	      9.25272045	     -9.07832418	    -37.53913158	      8.50055641	      2.55454831	    -20.79531126	     -2.17191391	     -0.71814003	      0.06264015	    -55.92213917	      2.20361187	      0.48648134	     -0.75438259
      0.65500000	    -16.85544944	     -3.54483883	     -3.63127639	    -35.44520908	    139.28385363	     45.78267871	     13.53200162	    -21.18234329	      1.34597333	    -11.13772684	     -5.77451452	      0.98970847	      4.87681441	     -6.21602794	    -34.66071807	      9.33610349	      3.62475076	    -16.46431765	     -1.72771645	     -1.24014643	      0.09065852	    -43.92535659	      2.23221571	      0.06794902	     -0.83190361
      0.66000000	    -10.48663978	     -4.43962953	     -7.25559593	    -30.10555432	    114.33618875	      4.48985485	     18.17443112	    -16.21286809	      0.61003170	    -11.85155374	     -5.64701810	      1.33432991	      0.78005510	     -0.89434891	    -31.90410091	      8.91847983	      4.82906181	    -12.50434259	     -1.44882431	     -1.56203595	      0.12079270	    -33.79141824	      2.27123202	     -0.21141084	     -0.91052790
      0.66500000	     -5.71002073	     -3.35054677	    -11.09036060	     -4.87466062	     91.68552157	    -25.73560561	     23.14835551	    -10.78916881	     -0.00737666	    -11.32539583	     -4.92215937	      1.61801817	     -4.61452755	      5.14317701	    -29.66130174	      7.77596075	      6.11384238	     -8.49274306	     -1.23487218	     -1.80941055	      0.16806448	    -25.13448013	      2.36058655	     -0.40792333	     -0.99695039
      0.67000000	     -3.92038096	     -1.99049156	    -13.51039673	     20.70702853	     71.84323891	    -35.28822622	     27.03163814	     -4.63133550	     -0.51068482	    -10.49492521	     -2.95294952	      1.65580543	    -11.83842481	      9.24301488	    -27.72915143	      6.86055416	      7.68462066	     -4.31534778	     -1.03990264	     -1.67796948	      0.23654438	    -17.94718236	      2.51658830	     -0.53415618	     -1.07550373
      0.67500000	     -5.33551811	     -2.45782311	    -13.50225393	     33.24690231	     54.39270883	    -21.55214242	     29.37255738	      1.72540111	     -0.92585772	    -10.56077088	      0.95140588	      1.24608128	    -20.26942071	     10.10509035	    -25.49883972	      6.77184079	      9.83205329	     -0.11765185	     -0.86772339	     -0.76199023	      0.32576441	    -12.34623496	      2.73018391	     -0.53126798	     -1.12005901
      0.68000000	    -10.78168076	     -4.68790528	    -11.19546565	     33.54590516	     37.61602237	      8.93024289	     30.32113984	      7.31387904	     -1.20275739	    -12.47592769	      6.00978442	      0.63860034	    -29.23605682	      8.36323107	    -22.53904575	      7.55760805	     12.75424736	      3.81256532	     -0.67490728	      0.70466002	      0.44924604	     -8.03277596	      2.98079864	     -0.34394776	     -1.13636489
      0.68500000	    -21.18890383	     -8.04947414	     -7.63974695	     29.27264541	     16.36409067	     45.03628410	     30.31213683	     10.97815468	     -1.23594932	    -16.89653758	     11.10141722	      0.04252475	    -38.24470878	      5.35524963	    -19.04061356	      8.66087079	     16.47468280	      6.94185271	     -0.41879914	      2.43864390	      0.61861251	     -4.36263672	      3.23131012	     -0.10026804	     -1.11878286
      0.69000000	    -35.77058200	    -10.71101428	     -3.96129765	     24.65267698	    -11.45824923	     75.44149060	     30.11827776	     12.36139932	     -1.02780221	    -24.44370212	     14.70869509	     -0.29734988	    -46.19994615	      2.18270548	    -15.72072131	      9.47061384	     20.94842431	      8.97961607	     -0.15119555	      3.97208434	      0.85185989	     -1.18484919	      3.43525304	      0.08622758	     -1.06768827
      0.69500000	    -50.41981706	    -10.26291040	     -0.39315761	     21.93222590	    -32.07043323	     91.50920450	     31.82411196	     12.71489342	     -0.61841456	    -35.33068865	     15.17726708	     -0.18617247	    -51.21318385	     -0.49322375	    -13.26847857	      8.89544152	     26.04921943	     10.59448575	      0.06487963	      4.67109852	      1.15806088	      2.18138899	      3.54751629	      0.25456753	     -1.00546495
      0.70000000	    -66.35003855	     -6.73112821	      3.09303904	      1.31255227	    -58.84236943	     91.18875438	     31.08761486	     10.04187806	     -0.08245852	    -48.79312683	     12.18462122	      0.19855280	    -52.08477395	     -2.08600834	    -11.70338478	      9.64393148	     31.53505692	      9.93298921	      0.32383523	      4.38051482	      1.50619407	      2.33944754	      3.52382972	      0.40112745	     -0.94668733
      0.70500000	    -77.12761178	      1.14203872	      6.85774526	    -25.15419969	    -71.29417134	     72.41108390	     32.97302259	      7.23910102	      0.46104907	    -63.27972763	      6.13822378	      0.62979657	    -49.71917528	     -1.52789272	    -10.36226795	      8.41228798	     37.09392179	      8.97009110	      0.46269207	      3.07460635	      1.85083504	      2.54712986	      3.32388793	      0.50537882	     -0.92128224
      0.71000000	    -82.87445380	     12.90554724	     10.25454666	    -53.81505871	    -74.58742084	     37.22088591	     36.93964452	      4.45680026	      0.89794982	    -77.10230212	     -1.78404585	      0.92501257	    -46.14856943	      2.18437935	     -8.66824803	      5.45069554	     42.44037927	      7.65642598	      0.47989301	      0.93954324	      2.15934991	      2.64174318	      2.90692346	      0.54844147	     -0.95273714
      0.71500000	    -84.09217406	     25.74677258	     11.88094821	    -79.46275256	    -75.35500815	    -10.21765104	     41.96871451	      1.64845697	      1.12891439	    -88.73939386	     -9.49054696	      0.93466264	    -42.70238207	      8.67741227	     -6.62490303	      1.38696221	     47.28920027	      5.92787020	      0.40013074	     -1.40210433	      2.41404200	      2.49297053	      2.23633116	      0.52941998	     -1.02065701
      0.72000000	    -80.87285530	     35.28602882	     10.78802304	    -97.11416708	    -77.41923064	    -64.12382843	     47.16469154	     -1.32411130	      1.11142393	    -96.81972657	    -15.00857272	      0.63895529	    -39.77789903	     15.91663307	     -4.54559529	     -3.12712540	     51.27036963	      3.84547928	      0.24465810	     -3.26403064	      2.60819357	      2.10215703	      1.30598508	      0.46242322	     -1.07703473
      0.72500000	    -73.03035054	     37.47405851	      7.22632719	   -104.30652828	    -82.83076190	   -116.03209339	     51.89287384	     -4.62893594	      0.89732139	   -100.31495612	    -16.99914416	      0.12918458	    -37.27142548	     21.42746141	     -2.74772001	     -7.55925079	     54.00085021	      1.58379218	      0.03443946	     -4.13006647	      2.73779697	      1.60309565	      0.15816139	      0.36311139	     -1.07367048
      0.73000000	    -60.12285873	     30.78065994	      2.35324860	   -102.08163471	    -94.12952271	   -154.42996153	     55.83087671	     -8.17421969	      0.57147354	    -99.06250062	    -14.60089049	     -0.44581274	    -34.41563603	     23.93626445	     -1.46850356	    -11.46714459	     55.31773196	     -0.57819381	     -0.20887626	     -3.61251158	      2.80044569	      1.16864378	     -1.12132898	      0.24206837	     -0.97814243
      0.73500000	    -42.01860366	     17.89909058	     -2.25989208	    -91.61407729	   -111.06234539	   -168.08522865	     59.20021795	    -11.32795305	      0.13771268	    -93.99560870	     -8.04824543	     -0.89005390	    -29.95214116	     23.93575652	     -0.79550225	    -14.56122848	     55.39687747	     -2.22141558	     -0.48202253	     -1.72906586	      2.80665883	      0.92466871	     -2.40926359	      0.11000899	     -0.80005136
      0.74000000	    -19.93121134	      4.32191652	     -5.40556657	    -70.63078857	   -126.80265602	   -150.89161963	     62.81778265	    -13.24465310	     -0.49967549	    -86.71144215	      1.12597445	     -1.07359335	    -23.20342776	     23.00391744	     -0.83705454	    -16.87368632	     54.67866153	     -2.90803482	     -0.80442593	      1.03961389	      2.77853087	      0.93111005	     -3.55628952	     -0.01743608	     -0.58463977
      0.74500000	      3.29495822	     -4.46085867	     -6.97041247	    -35.59243420	   -132.06309438	   -106.30282466	     67.61374744	    -13.49692983	     -1.42890009	    -78.87971122	     10.42846222	     -1.01979747	    -14.93403976	     23.00745237	     -1.92559788	    -18.75236089	     53.72917778	     -2.43631396	     -1.19014675	      3.87085639	      2.74726151	      1.19468693	     -4.42026360	     -0.12342916	     -0.39010238
      0.75000000	     24.15677827	     -5.27926416	     -7.98965200	     10.18978930	   -123.45929947	    -48.70203548	     73.90549676	    -12.13776390	     -2.62101406	    -72.15823665	     17.54600255	     -0.84403411	     -6.93411037	     25.39993138	     -4.17372062	    -20.60359240	     53.19182880	     -0.94046123	     -1.61823380	      6.01566175	      2.75979869	      1.66446241	     -4.91856614	     -0.19493969	     -0.25438677
      0.75500000	     39.67673008	      1.28711867	     -9.77178074	     51.04661601	   -106.71628339	      1.32797052	     81.03537559	     -9.48366547	     -3.91058697	    -68.39368829	     21.45528252	     -0.57892607	     -0.87167430	     30.17160039	     -6.89221346	    -22.63707993	     53.72151809	      1.16390477	     -2.03041626	      7.21385795	      2.88362829	      2.22531280	     -5.05395810	     -0.22734904	     -0.17080038
      0.76000000	     47.51204967	     10.62245249	    -12.55290829	     65.87731877	    -91.55732581	     28.24553477	     87.54902803	     -6.45483523	     -5.00868708	    -69.32588194	     22.45135074	     -0.10569798	      2.37898269	     35.09055694	     -8.99328873	    -24.78465922	     55.71245580	      3.14750171	     -2.35090428	      7.68474752	      3.18785269	      2.74437159	     -4.88956242	     -0.24216675	     -0.09005285
      0.76500000	     46.02304706	     16.96512766	    -15.07384407	     43.44932140	    -83.67598044	     30.32606111	     91.78593516	     -4.31761382	     -5.61504749	    -75.60856084	     21.09082164	      0.69465248	      2.91778250	     36.71013037	     -9.96794085	    -26.73554303	     58.91846230	      4.26979456	     -2.52466453	      7.66314067	      3.69489455	      3.14554853	     -4.50920716	     -0.28073067	      0.04103298
      0.77000000	     35.47009479	     17.89091787	    -15.34621473	     -9.27081245	    -82.00188242	     17.91183862	     92.53469588	     -4.10447704	     -5.53342006	    -86.05235645	     17.13142912	      1.75966638	      1.92387670	     33.11500200	    -10.22642493	    -28.06727085	     62.37150952	      4.08595122	     -2.53846803	      6.95115406	      4.34380257	      3.43176133	     -4.00908388	     -0.38306005	      0.22813487
      0.77500000	     18.93085359	     16.25576655	    -12.29530930	    -72.42022022	    -82.51278095	      4.00472019	     89.61117994	     -5.99566207	     -4.79646099	    -98.01691757	      9.67713148	      2.87437136	      1.24482148	     25.74118595	    -10.76714413	    -28.42162507	     64.81853484	      2.68926560	     -2.42484541	      5.02201377	      5.01365878	      3.64705354	     -3.51179845	     -0.55693185	      0.42450478
      0.78000000	      1.44919220	     17.22135933	     -6.70378916	   -124.73181312	    -82.15171155	     -1.86286653	     84.00668236	     -9.36070925	     -3.68557947	   -108.49256110	     -1.45078749	      3.84456911	      2.33137370	     18.28427284	    -12.70330236	    -27.66151661	     65.31161914	      0.63977157	     -2.24816160	      1.63134685	      5.57566674	      3.83664433	     -3.15346546	     -0.77256559	      0.57831699
      0.78500000	    -12.11765816	     23.38313126	     -0.49592439	   -151.87226234	    -78.33736158	      5.38889361	     77.40589874	    -13.19509277	     -2.59690505	   -114.96665035	    -14.51388948	      4.59374257	      5.31649193	     13.69384809	    -16.48950420	    -25.92580417	     63.47531142	     -1.34651930	     -2.07478404	     -2.67941938	      5.92165157	      4.02036548	     -3.03489433	     -0.98233917	      0.67633873
      0.79000000	    -19.48612825	     32.07479644	      4.73552143	   -149.64200102	    -67.12064617	     24.83284442	     71.44832312	    -16.33815359	     -1.86523586	   -116.17931680	    -26.10638797	      5.14308542	      8.77687723	     11.54188711	    -21.09674938	    -23.59374682	     59.50640996	     -2.66185041	     -1.94287162	     -6.67393753	      5.98979147	      4.17333388	     -3.18950014	     -1.13794164	      0.75320686
      0.79500000	    -21.75832174	     36.49858845	      8.52391140	   -123.93035947	    -45.41953005	     49.77224885	     67.15118939	    -18.08092407	     -1.54840813	   -112.78963104	    -32.56823708	      5.52580617	     10.62126681	      8.40213518	    -24.48806519	    -21.21100255	     54.15374402	     -3.16592810	     -1.84705719	     -8.98069402	      5.78922636	      4.23366376	     -3.58347891	     -1.21645919	      0.86412053
      0.80000000	    -21.21208477	     31.13408261	     10.66114659	    -87.38459009	    -15.97523924	     73.51816278	     64.89705052	    -18.36778848	     -1.53293633	   -107.18671652	    -31.29534899	      5.65354046	     10.15869405	      1.95655516	    -25.42654935	    -19.32140346	     48.60992749	     -3.07220589	     -1.77145348	     -8.62292133	      5.36882997	      4.14825296	     -4.09718396	     -1.22083958	      1.02761554
      0.80500000	    -18.99831456	     15.69487339	     10.63741762	    -53.24218791	     12.09653299	     95.89243580	     64.52905171	    -17.92284503	     -1.67082048	   -102.27040292	    -21.32016775	      5.24392315	      8.99651307	     -5.68307549	    -24.41659768	    -18.21424785	     44.18239297	     -2.75573182	     -1.71498528	     -5.23536568	      4.75255234	      3.92117490	     -4.48983279	     -1.17823071	      1.18535353
      0.81000000	    -15.35530834	     -5.68795624	      7.89610235	    -29.83991694	     29.46860107	    120.84829163	     65.52835070	    -17.40620338	     -1.98894561	    -99.90762499	     -3.50949308	      3.94488711	      9.16354598	     -9.85501310	    -22.74480654	    -17.79620221	     41.81252121	     -2.31452091	     -1.69179998	      0.90583559	      3.92854228	      3.60940508	     -4.42255733	     -1.10855352	      1.22632999
      0.81500000	    -10.87645042	    -28.09407119	      2.94108864	    -20.62799078	     35.22261561	    150.66329792	     67.10709050	    -17.23469338	     -2.52127229	    -99.85488562	     19.30982339	      1.59095641	     11.04653825	     -7.64445953	    -21.19921134	    -17.79763456	     41.65707890	     -1.73304555	     -1.70142134	      8.86272633	      2.90000271	      3.28290584	     -3.57288547	     -1.02480528	      1.05210428
      0.82000000	     -6.92273507	    -47.19317671	     -2.70279288	    -28.07806564	     41.44123255	    182.06712554	     68.42068568	    -17.34256704	     -3.24984830	    -99.71307735	     42.59188025	     -1.60868873	     13.26014340	      0.21038747	    -19.85271192	    -18.00770424	     42.97089390	     -0.96712476	     -1.72218457	     17.09400320	      1.73446634	      2.99326126	     -1.79717247	     -0.92895252	      0.62734278
      0.82500000	     -5.01648001	    -59.76136731	     -7.39861038	    -55.98797791	     69.11857540	    205.91370941	     68.58776600	    -17.41176424	     -4.01693677	    -95.80528356	     61.24346705	     -5.08287702	     13.76580821	     10.23616568	    -18.49944873	    -18.25008719	     44.33162231	     -0.10900073	     -1.71411107	     23.84037267	      0.56715332	      2.76675604	      0.74125441	     -0.82487480	     -0.00169837
      0.83000000	     -5.21668492	    -63.33583472	    -10.41931563	   -107.69582609	    138.45551732	    209.27477112	     66.93722911	    -16.84163144	     -4.63409433	    -84.55337162	     71.20497099	     -8.07575670	     11.39183244	     18.59383697	    -16.91877121	    -18.28379180	     44.08165665	      0.72487221	     -1.63952635	     27.65619872	     -0.43823479	      2.61534309	      3.56599114	     -0.72042643	     -0.72703446
      0.83500000	     -6.21640502	    -55.32771652	    -11.89789415	   -181.68307283	    261.14321590	    181.24893972	     63.41197710	    -15.10037772	     -4.88303468	    -64.42176155	     70.36235743	     -9.83936474	      6.51031373	     23.80975046	    -15.00432908	    -17.84265614	     41.00113600	      1.36036942	     -1.47847913	     27.71603133	     -1.12824820	      2.55543389	      6.03746823	     -0.63945709	     -1.42284753
      0.84000000	     -8.16675537	    -32.60993617	    -12.24569739	   -267.50044926	    437.21491524	    119.19331560	     58.85798710	    -11.98713191	     -4.63666713	    -37.95314716	     58.44571979	     -9.73426672	      0.36889480	     27.89683462	    -12.82816430	    -16.77924154	     35.12580550	      1.66694420	     -1.24223841	     23.80193507	     -1.36030463	      2.60332390	      7.60065884	     -0.60943906	     -1.97572479
      0.84500000	    -14.18166071	      6.11879862	    -11.47434951	   -346.99754978	    656.00508498	     31.59677483	     54.64631283	     -7.69999437	     -3.98207302	    -12.17944713	     36.84445726	     -7.29995537	     -4.97291849	     34.24696822	    -10.42327504	    -15.15106243	     28.13089410	      1.67643948	     -0.96667898	     16.25620404	     -1.00208231	      2.74414542	      8.00164760	     -0.63422792	     -2.29143663
      0.85000000	    -27.94938176	     57.39751412	     -9.34895062	   -402.06637794	    901.23155989	    -64.54671307	     51.88501458	     -2.24736427	     -3.33885696	      3.85122846	      8.52791953	     -2.34864380	     -5.61586403	     43.94109955	     -7.81179110	    -13.18219097	     22.62941280	      1.75863219	     -0.69038955	      5.84605196	      0.00620764	      2.92269510	      7.36182516	     -0.67297700	     -2.33089937
      0.85500000	    -51.05212985	    111.86632136	     -5.92538383	   -422.00715576	   1159.47419261	   -146.75014125	     50.71778207	      4.66101534	     -3.19506264	      3.56595654	    -21.66302281	      4.78892933	      3.50531897	     54.25377054	     -5.45968636	    -11.17941328	     20.59535616	      2.36938045	     -0.43213342	     -6.12903956	      1.53215939	      3.08100901	      6.07730829	     -0.67346587	     -2.14372493
      0.86000000	    -83.38266615	    157.32666060	     -1.70670816	   -403.95819839	   1427.40147750	   -191.66062097	     50.22977069	     13.06956032	     -3.77740347	    -13.38025002	    -47.85513697	     13.07148704	     25.13447976	     60.68324190	     -4.24327526	     -9.45142639	     21.97683147	      3.68730160	     -0.19085733	    -17.91650994	      3.20051495	      3.18544234	      4.61485354	     -0.61067370	     -1.86132653
      0.86500000	   -124.45689738	    183.38454494	      2.28839767	   -350.60329638	   1710.94981566	   -183.43243485	     48.80031782	     22.21971678	     -4.96785373	    -40.79620176	    -64.57159602	     20.70877174	     56.92848734	     60.43112458	     -4.77099330	     -8.14528002	     24.66809852	      5.51556691	      0.04733743	    -27.38012939	      4.50336099	      3.20596068	      3.31939608	     -0.48132664	     -1.60383880
      0.87000000	   -171.78271163	    186.38357432	      4.35955049	   -271.68660385	   2014.57263630	   -124.27376815	     44.90063261	     30.85650102	     -6.70925130	    -69.27477786	    -68.98421243	     25.61482718	     92.95502782	     54.75651791	     -6.78213796	     -7.13387863	     25.97589997	      7.71223263	      0.29318299	    -32.61123070	      5.03060283	      3.10158146	      2.34212340	     -0.26042866	     -1.40863115
      0.87500000	   -218.70204176	    169.25756937	      2.64481066	   -185.20297555	   2326.55291505	    -34.89938638	     37.89420773	     37.36070933	     -9.04370228	    -90.60949398	    -61.16610593	     25.94417190	    126.93255940	     48.59080736	     -9.22180271	     -6.13590437	     24.40191427	     10.23580172	      0.54144084	    -32.15554826	      4.63565285	      2.86061864	      1.67696303	      0.08175329	     -1.20419387
      0.88000000	   -256.92519544	    137.94776771	     -3.87093800	   -113.25866539	   2606.57524373	     53.95588036	     28.39402658	     39.57144824	    -11.53951488	   -101.03763141	    -44.31336310	     21.04389036	    152.64656376	     46.97154869	    -11.33305682	     -4.90229823	     20.43660446	     12.61985691	      0.77150602	    -25.86632541	      3.47067962	      2.55195495	      1.25623689	      0.49963165	     -0.91261253
      0.88500000	   -279.40239520	     97.14424826	    -14.30663707	    -75.28587309	   2784.55653944	    113.74496196	     18.19155446	     35.15632772	    -12.85122522	   -101.42442782	    -24.13659351	     12.15672303	    163.67032098	     50.57273567	    -13.53861122	     -3.35981702	     15.84119219	     13.60075503	      0.95672250	    -15.51783006	      1.89585630	      2.32007891	      1.02371042	      0.82735836	     -0.54875870
      0.89000000	   -278.44988250	     51.23347410	    -25.00259317	    -82.44314236	   2785.28894861	    127.80081396	     10.01553885	     23.28716468	    -11.48169767	    -94.56944889	     -7.26824796	      2.16160654	    157.05761376	     55.04413206	    -16.24697692	     -1.78387909	     12.21412453	     11.83956485	      1.06626226	     -4.46320446	      0.33338728	      2.29675878	      0.95129375	      0.87244614	     -0.22277827
      0.89500000	   -245.60897568	      9.12865930	    -30.71620924	   -132.09088902	   2575.96890014	     96.56994008	      6.52874393	      6.53721674	     -7.34009086	    -82.58269480	      1.37560607	     -5.78577347	    137.84915373	     55.99938892	    -18.03855866	     -0.67896724	     10.15593282	      7.36102054	      1.06954976	      3.88107882	     -0.86767029	      2.48184831	      1.01280349	      0.58886551	     -0.05058852
      0.90000000	   -179.47187578	    -15.39524985	    -28.27109281	   -203.19787551	   2200.68266618	     36.33987324	      8.51822015	     -9.39792383	     -2.28544518	    -66.73527912	      0.72138348	     -9.74677312	    117.06638559	     54.43485281	    -16.32784224	     -0.27104130	      9.41729203	      2.05383660	      0.95323271	      7.62792406	     -1.51605428	      2.71839375	      1.16018524	      0.13596937	     -0.07137138
      0.90500000	    -93.47007341	    -11.79823433	    -19.13823702	   -261.85085699	   1767.73007637	    -28.53907000	     14.01930239	    -18.66293180	      1.06449029	    -48.82612317	     -6.05762348	     -9.73601114	    103.90183840	     55.87002496	     -9.87312033	     -0.31022471	      9.47343695	     -1.48350892	      0.73435909	      7.16751421	     -1.59970028	      2.80478921	      1.32591922	     -0.23873911	     -0.21890828
      0.91000000	    -12.83320049	     18.37389465	     -8.29973779	   -280.95181361	   1399.19558909	    -75.23670401	     19.41596458	    -18.82790131	      1.21945641	    -31.66981066	    -13.73600728	     -7.21746100	    100.26680640	     64.07327033	     -0.34225814	     -0.45986019	      9.91542465	     -1.79460339	      0.46111213	      4.44949432	     -1.24490491	      2.63475219	      1.44722839	     -0.37225521	     -0.37048304
      0.91500000	     37.57570070	     60.69045958	     -1.07846065	   -256.71365781	   1184.23622484	    -87.60453478	     21.54796814	    -12.19761383	     -1.28720530	    -17.99879519	    -18.06939135	     -4.01240010	    101.97720686	     76.70778204	      8.11649421	     -0.61022486	     10.47274554	      0.56411134	      0.19679685	      1.56219985	     -0.66490836	      2.24956358	      1.48883087	     -0.27149323	     -0.43804250
      0.92000000	     44.86114306	     96.63875527	     -0.06122768	   -204.73703452	   1160.13012133	    -59.21192451	     19.25987852	     -3.64344230	     -4.66853265	     -8.97973317	    -17.54641346	     -1.47699538	    103.60874228	     87.14980429	     11.39214078	     -0.75794201	     10.88718889	      3.81708785	     -0.00870742	     -0.26614350	     -0.10813544	      1.79436226	      1.44753541	     -0.06824210	     -0.42409009
      0.92500000	     12.41284301	    114.16012775	     -3.38262805	   -145.08032740	   1310.32573985	      1.94215832	     13.47719349	      2.86779892	     -7.31454118	     -3.88688126	    -13.30460873	     -0.17008574	    102.16203240	     89.12846496	      8.78639616	     -0.80828800	     10.96633919	      6.39988977	     -0.13630222	     -0.83758822	      0.24170549	      1.43591497	      1.34119753	      0.09266945	     -0.38722549
      0.93000000	    -43.91278778	    110.77423884	     -6.22898714	    -92.77074141	   1568.57148716	     73.93955144	      6.06702333	      5.80111196	     -8.50470124	     -1.04362299	     -7.62333262	      0.05623826	     97.31860429	     79.49340672	      3.70892201	     -0.57480502	     10.72993930	      7.64224941	     -0.19294764	     -0.54053174	      0.35899693	      1.29104254	      1.19576256	      0.13133670	     -0.36322707
      0.93500000	   -104.10976570	     90.58178922	     -5.13282218	    -54.09443718	   1837.96889259	    131.89627750	     -1.33560314	      5.39486957	     -8.31002685	      1.25809539	     -2.32112601	     -0.29427225	     89.59289933	     59.01712626	      0.40096393	      0.09459204	     10.32819176	      7.62602464	     -0.20425171	      0.15348275	      0.34852043	      1.38206013	      1.03663294	      0.04332178	     -0.34101046
      0.94000000	   -151.50358378	     62.00218522	     -0.69889130	    -25.47233747	   2026.35681279	    160.89827921	     -7.74637323	      2.67215602	     -7.30036367	      4.50983350	      1.45784155	     -0.63228558	     78.99670374	     32.67596572	      0.68651534	      1.18112777	      9.79610359	      6.86168885	     -0.21054561	      0.76845027	      0.33773550	      1.62433543	      0.88940016	     -0.12217009	     -0.30417083
      0.94500000	   -176.37752777	     36.64127325	      3.83670930	      2.09589152	   2078.95370944	    160.91385208	    -12.66192810	     -1.03619914	     -6.24698355	      9.81418510	      2.62743445	     -0.40448799	     65.43656971	      8.61045086	      4.04956712	      2.41533983	      8.97564592	      6.00503509	     -0.25173226	      0.71213713	      0.41053122	      1.86658302	      0.78778584	     -0.28993654	     -0.26270820
      0.95000000	   -176.58132230	     25.36398411	      5.64630628	     34.50148574	   1991.84664051	    142.23916685	    -15.79881493	     -4.37847167	     -5.73350909	     17.42462622	      0.42598250	      0.69528949	     49.88992111	     -5.24026929	      9.20020886	      3.35129747	      7.66292904	      5.53418698	     -0.34474800	     -0.48380283	      0.58784802	      1.98763028	      0.76166376	     -0.39742745	     -0.24386602
      0.95500000	   -156.78212192	     32.57201822	      4.14903813	     69.91469621	   1803.84596301	    116.57757833	    -16.93589018	     -6.32619210	     -5.84662426	     26.38094317	     -4.55837159	      2.50837735	     34.49419377	     -5.19110573	     15.01405035	      3.60589087	      5.80764672	      5.51135176	     -0.47630541	     -2.71567984	      0.82410049	      1.98671494	      0.80488017	     -0.43489201	     -0.26968804
      0.96000000	   -126.23443507	     53.81293705	      1.17442477	    102.48315042	   1573.17007116	     90.88397932	    -15.89941989	     -6.40674798	     -6.29124037	     34.78030346	    -10.12523033	      4.46660268	     21.18529886	      6.47884252	     21.01697239	      3.07163724	      3.62390923	      5.69932110	     -0.62030340	     -5.20613262	      1.03824884	      1.98170729	      0.86853255	     -0.44739378	     -0.33623327
      0.96500000	    -94.83983647	     78.38672061	     -0.74859578	    129.23916233	   1352.73060667	     66.66121539	    -12.94169453	     -4.73002219	     -6.76038943	     40.92333551	    -13.46887861	      5.86191932	     10.74117130	     23.15092171	     27.02437121	      1.94546385	      1.45920346	      5.87808544	     -0.75543498	     -6.86631321	      1.15690170	      2.10255809	      0.89276585	     -0.48939493	     -0.40370968
      0.97000000	    -69.25381833	     94.55279006	     -0.86279241	    151.68950004	   1175.52049978	     42.39325018	     -9.23917327	     -1.93794167	     -7.01610179	     44.59435380	    -12.80733856	      6.17210669	      3.31166486	     37.21470337	     31.95864535	      0.62977070	     -0.53462433	      5.90727930	     -0.85433675	     -6.92226521	      1.12759369	      2.37010362	      0.84415416	     -0.57793874	     -0.42305780
      0.97500000	    -51.30583720	     94.55491974	     -0.57302081	    172.54659062	   1050.45009814	     17.83057105	     -6.50424613	      0.98383084	     -6.78169996	     47.20824718	     -8.30159175	      5.26486963	     -1.03855401	     43.17553429	     33.78569437	     -0.41240775	     -2.52035060	      5.62285493	     -0.86966204	     -5.31634812	      0.91826173	      2.67443764	      0.73591546	     -0.68426484	     -0.37666623
      0.98000000	    -39.06673544	     77.85464672	     -1.39325901	    194.28906525	    965.25392741	     -2.64216445	     -5.79871105	      3.13907848	     -5.90758506	     50.67197663	     -1.76155028	      3.40328699	     -2.74300732	     39.47773024	     31.24098638	     -0.82675167	     -4.73160487	      4.95516129	     -0.76013589	     -2.64772376	      0.53030058	      2.86270144	      0.63391113	     -0.75742959	     -0.29183942
      0.98500000	    -29.38386295	     51.34695177	     -3.36812287	    218.55732259	    896.61317339	    -12.42276878	     -6.99404703	      4.16564102	     -4.61714653	     55.91774676	      4.35618394	      1.11252188	     -2.89306259	     28.83885400	     25.26356764	     -0.48651330	     -7.18310816	      4.11356415	     -0.53372348	      0.16521048	      0.01352593	      2.84056913	      0.64094593	     -0.75615149	     -0.22190137
      0.99000000	    -20.09491959	     25.69939901	     -5.52540017	    241.84969582	    824.55609959	     -9.42289060	     -9.26409805	      4.26301770	     -3.35819175	     62.07294489	      8.02842473	     -1.00996735	     -2.33300932	     16.76424202	     18.48545146	      0.49506512	     -9.57380911	      3.44043155	     -0.25312203	      2.27047253	     -0.53516861	      2.62062124	      0.84072822	     -0.67738282	     -0.21202947
      0.99500000	    -10.31540575	      9.42589248	     -6.93019300	    252.48713815	    740.82033517	      1.20299333	    -11.62423621	      3.93054498	     -2.51377809	     66.95963608	      8.43641628	     -2.50216894	     -0.86448226	      8.29276722	     13.54331828	      1.81290402	    -11.41489238	      3.17733549	      0.00041565	      3.21013371	     -0.99674224	      2.30981324	      1.23245508	     -0.55620475	     -0.26858245
      1.00000000	      0.12186283	      4.51793395	     -6.89514984	    237.05246782	    647.08129710	     12.49185985	    -13.21748159	      3.44253396	     -2.12320822	     68.66537102	      6.14351990	     -3.18549625	      2.06318181	      5.14646585	     11.81657354	      3.07903066	    -12.32765335	      3.24564538	      0.17633412	      3.05633080	     -1.27657373	      2.04614323	      1.72489201	     -0.44510292	     -0.35585402
      1.00500000	     10.25340387	      6.93527426	     -4.79245470	    193.10676823	    551.37480094	     21.37532124	    -13.60434492	      2.83745514	     -1.97273262	     66.71006047	      2.72202494	     -3.18149933	      6.05874119	      5.39371132	     13.25024057	      4.00525341	    -12.26225397	      3.38579231	      0.27300048	      2.31348657	     -1.34692249	      1.92557265	      2.19377242	     -0.38143107	     -0.42163774
      1.01000000	     17.79772123	     10.00425804	     -0.17807346	    134.49320325	    465.68824006	     29.16602601	    -12.99094506	      1.82838567	     -1.61959420	     61.94662971	     -0.05104408	     -2.77979379	      9.78759582	      5.38991710	     16.89242681	      4.58005364	    -11.45835789	      3.17274882	      0.32819866	      1.61035639	     -1.25280266	      1.97784823	      2.54229834	     -0.39271378	     -0.43225785
      1.01500000	     20.94902910	      9.73824353	      6.69702656	     82.44232865	    400.28541856	     37.43070657	    -11.95911195	      0.54092781	     -0.91248163	     55.95727093	     -1.12700922	     -2.25239207	     11.90470130	      2.68465759	     21.65737430	      5.04931904	    -10.32143588	      2.52533657	      0.38094194	      1.34205649	     -1.08179972	      2.17576055	      2.73067874	     -0.47550809	     -0.39361940
      1.02000000	     19.60626588	      7.26233968	     14.85707067	     51.74888364	    358.43206426	     46.54346001	    -11.11982424	     -0.49842795	     -0.02936720	     50.55641851	     -0.63308559	     -1.73560464	     11.43613011	     -2.14756624	     26.84860365	      5.76762735	     -9.32699250	      1.72568001	      0.45459885	      1.52046162	     -0.91694220	      2.46259270	      2.77688546	     -0.59941059	     -0.34165581
      1.02500000	     14.69114712	      5.87053716	     22.87344927	     46.56866017	    336.08175407	     56.80811776	    -10.88643866	     -1.39182531	      1.03167666	     47.23785342	      0.59545861	     -1.24447240	      7.73802559	     -6.37378049	     31.93152017	      6.98043660	     -8.83310568	      0.79244479	      0.56666174	      1.95804529	     -0.79804896	      2.79205925	      2.72519462	     -0.75183283	     -0.30698792
      1.03000000	      7.53820380	      7.96216609	     28.91055422	     64.14911758	    322.93037653	     65.99271111	    -11.47207812	     -2.19205898	      2.14912470	     46.71575783	      1.87694943	     -0.77343149	      0.68560398	     -7.54865777	     36.04960444	      8.73574522	     -8.88511549	     -0.17627456	      0.71809862	      2.55049110	     -0.71918856	      3.13179612	      2.60019604	     -0.91459271	     -0.28900607
      1.03500000	      0.01925294	     13.49969477	     31.33792920	     96.11962619	    304.35550552	     68.60656598	    -12.94487846	     -2.32384949	      2.92518411	     48.77391639	      3.15723384	     -0.36017188	     -9.10958889	     -5.10470088	     38.26756321	     10.92895247	     -9.22592443	     -0.73254659	      0.88491194	      3.36130671	     -0.65752108	      3.45044169	      2.39932166	     -1.04649998	     -0.26599288
      1.04000000	     -6.50497102	     19.29123084	     29.72777772	    129.05057430	    268.13351340	     61.41295765	    -15.54471387	     -1.96215137	      3.31459681	     52.30862336	      4.92174163	     -0.06073828	    -20.35556569	     -0.08913018	     38.20395803	     13.50900993	     -9.45876167	     -0.85704597	      1.04831310	      4.51219132	     -0.59631731	      3.72201289	      2.12958814	     -1.14161027	     -0.22060819
      1.04500000	    -12.11147185	     23.17368171	     24.95152725	    151.38784364	    212.01133982	     44.17852422	    -19.42305471	     -0.65342753	      3.15183494	     55.63761822	      7.59784004	      0.10847328	    -31.45815454	      6.01495355	     36.08123713	     16.49208090	     -9.20403350	     -0.27104282	      1.18470105	      5.99449587	     -0.52365714	      3.90781159	      1.83067739	     -1.17836912	     -0.15050303
      1.05000000	    -18.23338911	     24.77451564	     18.30306886	    158.73053851	    144.58780927	     19.68951161	    -24.44198833	      2.09650213	      2.35105928	     57.11911788	     10.89892324	      0.17786330	    -41.06025687	     11.91012412	     32.24321826	     19.92052815	     -8.22464440	      1.29409874	      1.27731739	      7.54210241	     -0.42967559	      3.95748542	      1.56228513	     -1.12917560	     -0.06686164
      1.05500000	    -26.02816866	     23.59044332	     10.74257594	    151.64810054	     79.23836119	     -6.32062553	    -29.96430904	      5.41438724	      1.14867879	     55.73176968	     13.88786421	      0.16900410	    -48.29653381	     16.37292484	     26.91063513	     23.67055062	     -6.50889181	      3.47849711	      1.32148557	      8.73133902	     -0.32028443	      3.82685094	      1.38822697	     -0.99845944	      0.00679528
      1.06000000	    -35.20020016	     19.06003066	      3.11802388	    131.38680829	     27.62909849	    -27.20454920	    -35.14322047	      7.92322074	     -0.20364113	     51.32257546	     15.72298596	      0.05779195	    -52.63252246	     18.21833514	     20.46930145	     27.46116250	     -4.25629041	      5.69113074	      1.31719387	      9.25048283	     -0.22573228	      3.49228668	      1.37308668	     -0.80496973	      0.03987100
      1.06500000	    -44.47369669	      9.71851746	     -3.55010015	     99.71457487	     -4.37658886	    -35.11788724	    -39.80240826	      7.32214616	     -1.28345112	     44.63279892	     16.14814594	     -0.18776975	    -53.58649696	     16.74228159	     13.82884151	     31.05776071	     -1.80356094	      6.76102550	      1.30322604	      9.04530993	     -0.18202696	      2.97650531	      1.57269385	     -0.62194067	      0.01069089
      1.07000000	    -52.24092269	     -4.41479281	     -8.19071697	     61.46800267	    -18.08985827	    -24.00446716	    -44.77348407	      2.28971536	     -1.84622925	     37.31778676	     15.28357913	     -0.55045272	    -50.62232279	     12.40534884	      8.35199890	     34.46285562	      0.40053513	      5.82675082	      1.34674014	      8.23175805	     -0.20278002	      2.33878219	      2.00143728	     -0.52794489	     -0.07256010
      1.07500000	    -56.72217550	    -20.04276829	     -9.97860166	     23.56723909	    -21.00994606	      6.51043424	    -51.34617072	     -5.82371190	     -1.97498202	     31.75095582	     13.25473200	     -0.96237330	    -43.43782951	      6.83351099	      5.40865170	     37.87556164	      1.79143796	      3.21253087	      1.49869375	      6.95526432	     -0.27708752	      1.64853580	      2.59302145	     -0.54557836	     -0.17274164
      1.08000000	    -55.82231651	    -33.06557572	     -8.52725717	    -10.06232996	    -23.79754991	     49.22095862	    -60.18946092	    -14.21211758	     -1.80293477	     30.23723896	     10.14306580	     -1.36080021	    -32.43970024	      1.44383754	      5.98367269	     41.41075388	      1.79654675	     -0.07882608	      1.76965768	      5.34335906	     -0.39547816	      0.97038094	      3.19904188	     -0.65544261	     -0.25636592
      1.08500000	    -47.68078184	    -40.01858123	     -3.72021225	    -39.91654302	    -35.50776118	     88.23587736	    -70.59246158	    -18.81073570	     -1.51188350	     33.94305606	      6.11819277	     -1.73848739	    -19.07718743	     -4.03253475	     10.29028465	     45.00037405	      0.08324683	     -2.35006515	      2.11147130	      3.53336440	     -0.56527807	      0.32697800	      3.64658000	     -0.76066162	     -0.31623603
      1.09000000	    -32.28177612	    -40.52240635	      3.63412172	    -64.96888695	    -59.20457377	    107.22217312	    -80.59392336	    -16.75862719	     -1.22146857	     42.32878152	      1.75366901	     -2.16453426	     -5.89007665	    -11.20566493	     17.00038942	     48.42140168	     -3.21549806	     -2.26247865	      2.44207979	      1.80095522	     -0.80196793	     -0.30325334	      3.81733551	     -0.74837922	     -0.35465492
      1.09500000	    -12.52028033	    -37.53421728	     11.41083992	    -79.39489711	    -90.74114360	    100.06136447	    -88.10307643	     -8.35678483	     -0.99672968	     53.35882170	     -1.78876513	     -2.75925480	      4.31471193	    -21.23001890	     23.13872417	     51.42794254	     -7.49840781	      0.23669736	      2.68570249	      0.61997684	     -1.11200838	     -0.94053600	      3.69253125	     -0.58399068	     -0.36287204
      1.10000000	      6.52679577	    -34.64296045	     17.33835013	    -78.23418766	   -121.29505473	     73.43183388	    -92.32787117	      3.30711408	     -0.86515880	     64.31382460	     -3.46023974	     -3.58319172	      9.88350486	    -33.50146466	     25.88716910	     53.91261908	    -11.95394830	      3.94938390	      2.81090564	      0.37095972	     -1.47078534	     -1.56058505	      3.34509233	     -0.34660374	     -0.32858532
      1.10500000	     19.74745314	    -32.71441577	     20.24739372	    -63.35477655	   -141.34418964	     39.21289248	    -94.21673353	     14.58517161	     -0.80680896	     72.91663779	     -3.34698779	     -4.52766020	     10.98651945	    -45.60475319	     24.52236818	     55.96958900	    -15.89445825	      7.36132380	      2.84477040	      0.96421012	     -1.81498509	     -2.11387174	      2.89784947	     -0.15910180	     -0.25530762
      1.11000000	     24.58540053	    -29.63762503	     19.72388826	    -43.69947369	   -145.53695498	      5.81049015	    -95.61639310	     22.96598098	     -0.77174208	     78.13514395	     -2.56380551	     -5.36101652	      9.30640203	    -54.22035046	     20.16215220	     57.81812802	    -18.93080225	      9.46566430	      2.85754463	      1.91733574	     -2.07122573	     -2.56965029	      2.47280772	     -0.09280370	     -0.16463082
      1.11500000	     22.02677660	    -23.43553402	     15.32759910	    -32.34815377	   -137.36490171	    -24.09654851	    -98.16669806	     26.98961520	     -0.72233155	     80.15097802	     -2.37087722	     -5.85197830	      7.03061343	    -56.78268574	     14.36691969	     59.69467296	    -20.95610014	      9.80400157	      2.93833153	      2.69309591	     -2.18945510	     -2.92193088	      2.14987616	     -0.14530392	     -0.08322211
      1.12000000	     15.13545589	    -14.49229756	      7.30541306	    -40.73285631	   -128.40150130	    -51.05513524	   -102.69727132	     26.24520239	     -0.59797261	     79.83685120	     -3.57408181	     -5.84825061	      5.62835640	    -53.00196429	      8.67482034	     61.82624507	    -22.07210362	      8.49351039	      3.20046551	      2.89450779	     -2.15797772	     -3.18467886	      1.95535254	     -0.23730185	     -0.03350968
      1.12500000	      8.06136462	     -7.85870976	     -2.85226633	    -70.22235412	   -130.66807414	    -71.47767266	   -108.39285589	     19.36079499	     -0.57090160	     78.33982948	     -6.08254696	     -5.36612181	      5.78181559	    -44.99111338	      4.89703375	     63.89686542	    -22.53180967	      5.16138178	      3.57267072	      2.42170969	     -2.01483763	     -3.33639555	      1.88457117	     -0.38760553	     -0.03049832
      1.13000000	      3.86364074	     -7.00727144	    -11.25258811	   -111.49954032	   -145.47019393	    -81.65673122	   -114.11808685	      8.45279826	     -0.49520957	     76.76892078	     -8.82203424	     -4.62958184	      8.17503141	    -35.93653296	      4.74124069	     65.75639526	    -22.67130050	      1.00678451	      4.10660937	      1.54207474	     -1.83865994	     -3.42250620	      1.92170791	     -0.44677804	     -0.07858551
      1.13500000	      3.85561449	    -14.05336269	    -15.15589975	   -149.46878348	   -162.38617355	    -77.72077319	   -118.35339446	     -4.40426621	     -0.31228712	     75.80172158	    -10.61041455	     -3.92125215	     13.15180286	    -28.30968511	      8.53914244	     66.82848415	    -22.80642089	     -3.09107027	      4.70330383	      0.63018966	     -1.70335902	     -3.46576573	      2.03127071	     -0.37113067	     -0.17010137
      1.14000000	      6.72181354	    -26.33309728	    -14.08511915	   -171.90090800	   -167.29787188	    -61.87410549	   -120.04519027	    -16.24386926	      0.06375534	     75.45710184	    -11.00727388	     -3.43801726	     19.60550588	    -22.68044455	     14.89007743	     66.57217894	    -23.10282507	     -6.18779630	      5.22241806	     -0.06791204	     -1.64408268	     -3.49529112	      2.15726644	     -0.16776604	     -0.28383899
      1.14500000	     10.12666218	    -37.13207177	     -8.67671564	   -173.60280443	   -152.55830565	    -41.91318948	   -118.77088084	    -23.82873718	      0.69053509	     75.24046352	    -10.31973217	     -3.28113100	     25.31105966	    -17.66816843	     22.20621865	     64.74787763	    -23.46147074	     -7.46314535	      5.52687686	     -0.43739655	     -1.66092450	     -3.56058296	      2.26048772	      0.11172623	     -0.39730283
      1.15000000	     12.93582747	    -40.13955850	     -0.12498344	   -155.49060759	   -120.53389031	    -26.13876096	   -114.58754472	    -25.63293230	      1.42994129	     74.66011704	     -9.05835834	     -3.50940053	     28.46095781	    -11.00691393	     29.60864315	     61.36942159	    -23.56695953	     -6.91386907	      5.46574198	     -0.37875261	     -1.73643263	     -3.72040840	      2.34504340	      0.33812808	     -0.49691386
      1.15500000	     14.98205146	    -30.74054022	      9.38736325	   -123.27400188	    -80.23016744	    -24.34195306	   -108.78086077	    -19.92813394	      2.27828543	     73.73497701	     -7.63845072	     -4.10766411	     28.48061235	     -1.47497689	     35.50746079	     57.13312982	    -23.15343830	     -4.16082029	      5.12437387	      0.16926937	     -1.83625524	     -4.08753044	      2.42867006	      0.52652726	     -0.57043652
      1.16000000	     17.19266348	    -11.12504556	     15.10018792	    -85.29356658	    -45.35427111	    -42.17060238	   -102.80071535	     -8.18208110	      2.98076628	     72.92375254	     -6.55955373	     -4.86581041	     25.97195793	      9.46355325	     36.88691799	     52.55808779	    -22.26714474	     -0.00952186	      4.53749665	      1.02078220	     -1.90657806	     -4.68792303	      2.50839399	      0.61802017	     -0.60776525
      1.16500000	     20.23390513	     12.69170987	     13.16154240	    -51.79886207	    -29.67956294	    -79.54875951	    -97.86533788	      7.08412704	      3.31160318	     72.52802218	     -6.30107048	     -5.45343458	     22.07594832	     18.08609888	     31.31814837	     48.03759796	    -21.22180317	      4.63144981	      3.78903570	      1.79988009	     -1.89892709	     -5.41362469	      2.57126094	      0.60259241	     -0.60870353
      1.17000000	     23.11665693	     33.88307487	      3.32883244	    -32.12255339	    -38.43265490	   -127.22141910	    -94.05065820	     22.71896351	      3.13747316	     72.35250785	     -7.21912564	     -5.55543454	     17.08876218	     20.85742542	     19.18921440	     43.70042904	    -20.35157321	      8.94414387	      2.97670650	      2.09286774	     -1.79347671	     -5.94665665	      2.62023309	      0.50845593	     -0.59167760
      1.17500000	     23.06357978	     47.20467415	    -10.64928537	    -32.84799430	    -57.45136461	   -169.11772472	    -89.98444999	     35.69348555	      2.47593110	     72.13266883	     -9.21654723	     -5.04186258	      9.91777238	     16.84434689	      4.19995526	     39.56812072	    -19.86635444	     12.41963598	      2.21332197	      1.69832639	     -1.60698560	     -5.80228184	      2.68731647	      0.39295475	     -0.58494855
      1.18000000	     18.03445254	     49.87413804	    -22.29812240	    -57.61411184	    -49.15082410	   -189.67747330	    -82.99257102	     43.84229786	      1.41822449	     72.01855888	    -11.34834464	     -4.10671445	     -0.16885439	      8.34891894	     -7.52863853	     35.72069122	    -19.87984869	     14.87996231	      1.59647734	      0.84283532	     -1.38520036	     -4.54390245	      2.83044168	      0.30242401	     -0.60934672
      1.18500000	      9.31548920	     41.91255216	    -25.19317724	   -106.57236454	     34.13229505	   -180.40889847	    -69.95239061	     46.23652400	      0.03194119	     72.27506330	    -12.17592630	     -3.12723154	    -11.37942951	     -0.48542488	     -9.99888794	     32.25575561	    -20.41120728	     16.29576789	      1.16155173	      0.00609639	     -1.17044415	     -2.06798083	      3.09548214	      0.22533186	     -0.67089316
      1.19000000	      0.83428797	     25.66692825	    -16.86153974	   -174.50042923	    222.06643281	   -141.16375657	    -49.20736893	     42.95186348	     -1.57587487	     72.66437934	    -10.57202426	     -2.42525570	    -19.70402327	     -5.85300891	     -1.23559137	     29.25580850	    -21.22834565	     16.53702658	      0.88417191	     -0.39660707	     -0.97832947	      1.26171886	      3.46565513	      0.08181286	     -0.76170923
      1.19500000	     -4.45267421	      5.13393408	     -0.97366699	   -249.10386867	    505.21108416	    -77.85490979	    -22.34893830	     34.95431179	     -3.14776994	     72.17934556	     -6.30321220	     -2.17988921	    -21.51093644	     -5.69959328	     14.58653433	     26.85075144	    -21.61865003	     15.44978132	      0.71399100	     -0.13853037	     -0.80425712	      4.76290734	      3.84936986	     -0.23078209	     -0.86532889
      1.20000000	     -7.33713146	    -13.99270322	     15.06697268	   -313.21180644	    835.95176617	     -1.13911529	      5.94525190	     24.73553760	     -4.35088461	     69.06785649	     -0.15813843	     -2.44101922	    -15.90331748	     -0.21333919	     29.60442693	     25.10247404	    -20.35376144	     13.38074519	      0.57975635	      0.86295779	     -0.62930458	      7.75369614	      4.10386216	     -0.75524633	     -0.95091988
      1.20500000	    -11.67554757	    -25.50859321	     25.22220482	   -350.75534556	   1143.81329092	     72.82784043	     29.91834469	     16.34582830	     -4.99529253	     61.11255756	      6.45872132	     -3.18622786	     -5.22871009	      7.98560561	     37.28403649	     23.74302160	    -16.02558974	     11.40336073	      0.40047915	      2.65113319	     -0.42032457	      9.78414799	      4.06727010	     -1.40776162	     -0.96017231
      1.21000000	    -21.32722710	    -25.98932378	     27.57500278	   -349.91456682	   1354.26879139	    123.65194090	     44.84489457	     13.34928890	     -5.15207688	     46.43848833	     12.08274551	     -4.32047651	      6.25522461	     14.60914877	     35.37273385	     22.11591046	     -7.66745065	     10.57950581	      0.14530526	      5.19095688	     -0.14696002	     10.63747244	      3.59826512	     -1.98340643	     -0.82564160
      1.21500000	    -37.73957925	    -17.08748692	     23.67870003	   -302.10098728	   1410.00071316	    134.53128127	     48.12585807	     16.20167465	     -5.01749338	     24.75286172	     15.82117457	     -5.78452117	     14.50067050	     15.99824037	     25.38757666	     19.32822812	      4.63873936	     10.90872976	     -0.12333020	      8.40177948	      0.18443709	     10.19331843	      2.62679176	     -2.23707022	     -0.50205788
      1.22000000	    -59.60424602	     -3.74354752	     16.29831959	   -204.20383595	   1292.34980264	    102.32258218	     39.74897757	     21.75890124	     -4.59350467	     -1.86505737	     17.46391106	     -7.56267634	     17.28207201	     11.26914844	     10.37000801	     14.32483980	     19.48676160	     11.11040129	     -0.29576141	     12.10734900	      0.52549054	      8.36343537	      1.21098546	     -1.98973132	      0.00446586
      1.22500000	    -83.04211948	      6.70661710	      7.16094188	    -64.54254421	   1033.84588030	     45.23791595	     22.86827749	     23.12432878	     -3.11121217	    -29.04636482	     17.32625369	     -9.59194465	     14.93622854	      2.45805507	     -7.17835430	      5.91394065	     34.36364970	      8.41784680	     -0.29417844	     15.96474785	      0.81629228	      5.24273839	     -0.43231215	     -1.28975207	      0.62524760
