# Supplementary material for: Biomechanics of running: A special reference to the comparisons of wearing boots and running shoes
Source: PLoS One. 2022 Jun 24;17(6):e0270496. doi: 10.1371/journal.pone.0270496 (PMC9231798; doi:10.1371/journal.pone.0270496)
Supplement: S1 File — The file contains experimental markers and force data (TRC and MOT), OpenSim model (OSIM), setup (XML), and output (STO) files for 17 participants, 2 conditions (boot\shoe), and 4 trials which are stored in separate folders. (ZIP) [file pone.0270496.s001.zip › DataSet/s02/shoe/T1/results/s02_shoe_T1_inverse_kinematics.mot]

Coordinates
version=1
nRows=246
nColumns=26
inDegrees=yes

Units are S.I. units (second, meters, Newtons, ...)
If the header above contains a line with 'inDegrees', this indicates whether rotational values are in degrees (yes) or radians (no).

endheader
time	pelvis_tilt	pelvis_list	pelvis_rotation	pelvis_tx	pelvis_ty	pelvis_tz	hip_flexion_r	hip_adduction_r	hip_rotation_r	knee_angle_r	knee_add_r	knee_rot_r	ankle_angle_r	subtalar_angle_r	hip_flexion_l	hip_adduction_l	hip_rotation_l	knee_angle_l	knee_add_l	knee_rot_l	ankle_angle_l	subtalar_angle_l	lumbar_extension	lumbar_bending	lumbar_rotation
      0.00000000	     -7.26897229	      5.06259161	      1.14042795	     -0.28927032	      1.02582844	      0.60669626	    -13.50654738	     -2.81762681	     -6.44738968	     10.99371481	      0.00000000	      0.00000000	    -24.98063832	     -0.42109324	     31.18835622	      5.98278218	     -3.73036614	     39.13071382	      0.00000000	      0.00000000	     -6.05939459	    -16.09502848	    -17.61624746	     -5.34376783	      6.67740284
      0.00500000	     -7.31880587	      5.26280389	      1.49392046	     -0.27259895	      1.02856252	      0.60617281	    -14.32529606	     -2.94361878	     -6.71017694	     10.47505842	      0.00000000	      0.00000000	    -27.39136044	     -1.00432493	     30.45144079	      6.40825345	     -3.66469085	     35.58771799	      0.00000000	      0.00000000	     -6.43239437	    -14.97065037	    -17.42836129	     -5.75885986	      6.60528358
      0.01000000	     -7.63235693	      5.24587866	      1.84577483	     -0.25621885	      1.03045704	      0.60560114	    -14.84323197	     -2.84855633	     -7.01402742	      9.95115456	      0.00000000	      0.00000000	    -29.42239686	     -1.39606327	     30.01396508	      6.74243995	     -3.25111351	     32.22558733	      0.00000000	      0.00000000	     -6.43947896	    -14.19409715	    -16.71234093	     -5.89746753	      6.36607077
      0.01500000	     -7.71816055	      5.13079585	      2.35325364	     -0.24000377	      1.03263059	      0.60502572	    -15.42993632	     -2.56626731	     -7.14102085	      9.66876242	      0.00000000	      0.00000000	    -31.70211357	     -1.75018028	     29.50256672	      6.89651189	     -2.90408609	     29.21154827	      0.00000000	      0.00000000	     -6.53704121	    -12.75820687	    -16.51051833	     -5.90936356	      5.87468674
      0.02000000	     -7.65215723	      4.89687703	      2.71845630	     -0.22416773	      1.03478429	      0.60490555	    -16.01211329	     -2.14092748	     -7.08532052	      9.78946480	      0.00000000	      0.00000000	    -33.57301837	     -2.77188016	     28.79733799	      6.85799497	     -2.63677500	     26.29891021	      0.00000000	      0.00000000	     -6.34774424	    -11.09273913	    -16.53743190	     -5.81361576	      5.81304596
      0.02500000	     -7.87508300	      4.76305624	      3.10547673	     -0.20819517	      1.03613101	      0.60451824	    -16.21434935	     -1.86346474	     -6.76182316	     10.14787862	      0.00000000	      0.00000000	    -34.39358570	     -3.36803071	     28.40437499	      6.99644869	     -2.10536617	     23.42001678	      0.00000000	      0.00000000	     -6.42946831	     -9.84311380	    -16.00811129	     -5.84016901	      5.48345785
      0.03000000	     -8.06818200	      4.56199662	      3.62404721	     -0.19184521	      1.03732792	      0.60379807	    -16.31451218	     -1.50700397	     -6.64699982	     10.62204561	      0.00000000	      0.00000000	    -35.80863304	     -3.96646287	     27.89966555	      7.09161394	     -1.58343097	     20.66441095	      0.00000000	      0.00000000	     -6.42163279	     -8.21580372	    -15.61136072	     -5.74227257	      4.97083604
      0.03500000	     -8.36067158	      4.42772893	      3.92302314	     -0.17543121	      1.03800109	      0.60368712	    -16.13965332	     -1.27999429	     -6.19912722	     11.46644445	      0.00000000	      0.00000000	    -37.23941576	     -4.41145724	     27.64999170	      7.06345945	     -1.74782876	     18.34111119	      0.00000000	      0.00000000	     -6.09260473	     -5.93041464	    -15.12527802	     -5.83227978	      4.74406772
      0.04000000	     -8.61536663	      4.24494458	      4.41962480	     -0.15962169	      1.03849043	      0.60320312	    -15.84452165	     -0.93504820	     -5.79476576	     12.73572104	      0.00000000	      0.00000000	    -37.08418184	     -4.70230621	     27.32162837	      7.15411327	     -1.24973901	     15.96329631	      0.00000000	      0.00000000	     -6.18314439	     -4.82588839	    -14.75954962	     -5.81218658	      4.41127466
      0.04500000	     -8.64640269	      4.06113925	      4.81324970	     -0.14429032	      1.03913229	      0.60293521	    -15.61088111	     -0.58767659	     -5.30235397	     14.29239374	      0.00000000	      0.00000000	    -36.44927600	     -4.78968893	     26.90441396	      7.13316384	     -1.26365479	     14.00896960	      0.00000000	      0.00000000	     -6.33654249	     -3.08690340	    -14.72458489	     -5.76054526	      3.81208909
      0.05000000	     -8.73205355	      3.97366618	      5.15582702	     -0.12871728	      1.03940477	      0.60252785	    -15.23179241	     -0.37602967	     -4.86859343	     16.02673365	      0.00000000	      0.00000000	    -36.02525555	     -4.64537051	     26.63415122	      7.19365921	     -1.33642374	     12.50106738	      0.00000000	      0.00000000	     -6.56945860	     -1.44650968	    -14.60448134	     -5.88737519	      3.39583509
      0.05500000	     -8.91004238	      3.91258972	      5.56142027	     -0.11308906	      1.03919298	      0.60162661	    -14.71690439	     -0.22997550	     -4.66955523	     17.95649740	      0.00000000	      0.00000000	    -34.58866565	     -4.63695655	     26.43651078	      7.34053056	     -1.52540246	     11.07173432	      0.00000000	      0.00000000	     -6.75324879	     -0.09882678	    -14.28012411	     -5.91756529	      3.02540390
      0.06000000	     -9.06202058	      3.72813047	      5.93030363	     -0.09812478	      1.03877789	      0.60119403	    -14.03466676	      0.09642455	     -4.06818073	     19.93553167	      0.00000000	      0.00000000	    -33.50400750	     -4.50149224	     26.48010288	      7.33087899	     -1.80941818	     10.26176318	      0.00000000	      0.00000000	     -6.84290799	      0.92957275	    -14.06776879	     -5.86809177	      2.42204337
      0.06500000	     -9.21747837	      3.59449236	      6.33038779	     -0.08294539	      1.03814505	      0.60033007	    -13.18121927	      0.23504289	     -4.06877197	     22.37909267	      0.00000000	      0.00000000	    -32.27240067	     -4.21118214	     26.49112546	      7.41482034	     -2.12481230	      9.61725607	      0.00000000	      0.00000000	     -7.09766547	      2.00225039	    -13.90044175	     -5.82006432	      2.12089906
      0.07000000	     -9.10885468	      3.38709734	      6.74226623	     -0.06808164	      1.03760993	      0.59952528	    -12.60479810	      0.48596523	     -4.24099882	     24.63794686	      0.00000000	      0.00000000	    -31.11176044	     -3.97268545	     26.23918335	      7.41804508	     -2.33936446	      9.18609480	      0.00000000	      0.00000000	     -7.27501414	      2.60706302	    -14.09949362	     -5.62314379	      1.70221163
      0.07500000	     -9.22500625	      3.31292713	      7.03241921	     -0.05299868	      1.03655849	      0.59875539	    -11.58343778	      0.43362381	     -4.47925115	     27.27750679	      0.00000000	      0.00000000	    -29.93104183	     -3.23937749	     26.34338448	      7.55733419	     -2.35703242	      9.23340077	      0.00000000	      0.00000000	     -7.18866842	      2.63410562	    -14.03867448	     -5.69329331	      1.13076994
      0.08000000	     -8.86977289	      3.05487565	      7.42267119	     -0.03825519	      1.03591213	      0.59775413	    -11.30798647	      0.79004147	     -4.38789076	     29.08622520	      0.00000000	      0.00000000	    -29.86824812	     -3.07759960	     26.00693713	      7.49292452	     -2.33082559	      9.50727442	      0.00000000	      0.00000000	     -7.30294719	      2.66274851	    -14.61819716	     -5.41349630	      1.00618250
      0.08500000	     -9.01636498	      2.95996452	      7.73817256	     -0.02356446	      1.03420790	      0.59670735	    -10.15080131	      0.66650838	     -4.95660102	     31.87185355	      0.00000000	      0.00000000	    -27.63550814	     -2.68526322	     26.31857367	      7.59707873	     -2.40319057	     10.16025594	      0.00000000	      0.00000000	     -7.55088792	      2.50898350	    -14.47985420	     -5.32306398	      0.35195163
      0.09000000	     -8.67893298	      2.69113784	      8.02487742	     -0.00888827	      1.03326780	      0.59579151	     -9.62937272	      0.92131559	     -5.08964382	     33.86672900	      0.00000000	      0.00000000	    -27.69016116	     -2.42859032	     26.00847527	      7.46547263	     -2.30999720	     10.73996675	      0.00000000	      0.00000000	     -7.52742369	      2.39542086	    -15.08956951	     -5.00728395	      0.26022525
      0.09500000	     -8.85558843	      2.56813186	      8.27454991	      0.00542136	      1.03071743	      0.59469091	     -8.28550210	      0.67646147	     -5.67521143	     36.73351021	      0.00000000	      0.00000000	    -25.49187896	     -1.59290371	     26.54220995	      7.55373553	     -2.46310550	     12.14392427	      0.00000000	      0.00000000	     -6.86050068	      1.57812961	    -14.89325174	     -4.82923390	     -0.51260473
      0.10000000	     -8.50521527	      2.32148305	      8.78455640	      0.01915162	      1.02893950	      0.59355998	     -7.65779290	      0.81227116	     -6.24995562	     38.89400922	      0.00000000	      0.00000000	    -24.52216092	     -1.42858586	     26.64866114	      7.47838250	     -2.30826198	     13.81693058	      0.00000000	      0.00000000	     -7.07896511	      1.16616446	    -15.56575928	     -4.49022250	     -0.73692611
      0.10500000	     -8.35849692	      2.14568829	      8.98735555	      0.03355604	      1.02665022	      0.59264791	     -6.67387184	      0.69595986	     -6.84710879	     41.32403281	      0.00000000	      0.00000000	    -23.55514176	     -1.38552776	     26.73615449	      7.37111410	     -2.34847958	     15.22556779	      0.00000000	      0.00000000	     -7.11249933	      0.65192469	    -15.83528125	     -4.23531450	     -1.05263353
      0.11000000	     -8.20520523	      1.94963067	      9.40205910	      0.04774022	      1.02406240	      0.59144839	     -5.72026237	      0.59714531	     -7.52920905	     43.63972398	      0.00000000	      0.00000000	    -22.49722294	     -1.36152472	     26.88831008	      7.32520892	     -2.09050425	     16.88909604	      0.00000000	      0.00000000	     -7.18707301	      0.38415307	    -16.17511299	     -3.94961290	     -1.51100737
      0.11500000	     -7.91798628	      1.92124926	      9.55555506	      0.06221874	      1.02156531	      0.59093154	     -4.90405155	      0.32677425	     -7.93949072	     45.92218734	      0.00000000	      0.00000000	    -21.28951046	     -1.55910103	     26.76372320	      7.26531194	     -2.06845423	     18.49375360	      0.00000000	      0.00000000	     -7.46131393	      0.08591943	    -16.65438712	     -3.87795246	     -1.94801004
      0.12000000	     -7.80971900	      1.86655428	      9.77556158	      0.07635942	      1.01849772	      0.59010706	     -3.75877102	      0.07115535	     -8.18041321	     48.38969303	      0.00000000	      0.00000000	    -19.56347631	     -1.78513757	     26.71288686	      7.30162825	     -1.51326912	     19.89691037	      0.00000000	      0.00000000	     -7.51555596	     -0.57975940	    -16.93152536	     -3.76779032	     -2.59602371
      0.12500000	     -7.45059774	      1.88271010	      9.89097957	      0.09095510	      1.01571304	      0.58967695	     -2.93737770	     -0.31609024	     -8.65452424	     50.68108837	      0.00000000	      0.00000000	    -18.64471838	     -2.27807569	     26.36286336	      7.28539804	     -1.48691785	     21.49218062	      0.00000000	      0.00000000	     -6.99572417	     -1.39727899	    -17.50680647	     -3.76121391	     -3.08171923
      0.13000000	     -7.05961915	      2.06222972	      9.98694948	      0.10517651	      1.01279788	      0.58903777	     -2.04940511	     -1.05462587	     -9.26100375	     53.09431581	      0.00000000	      0.00000000	    -17.73821058	     -2.81504990	     25.91701372	      7.47015526	     -1.17716866	     23.15954722	      0.00000000	      0.00000000	     -6.33351807	     -1.33206029	    -18.21708176	     -3.92476451	     -3.36998615
      0.13500000	     -6.85268972	      2.33926047	      9.89211277	      0.12003020	      1.00938725	      0.58889463	     -1.01665710	     -1.74786437	     -9.38918502	     55.42462080	      0.00000000	      0.00000000	    -16.33724714	     -3.79767630	     25.36156331	      7.71757918	     -1.15968366	     24.44490129	      0.00000000	      0.00000000	     -4.68850571	     -0.88517592	    -18.58754574	     -4.26533936	     -3.99457883
      0.14000000	     -6.66601809	      2.15839726	     10.17509221	      0.13371909	      1.00555420	      0.58808668	      0.20127840	     -2.02287891	     -9.93055099	     57.70162006	      0.00000000	      0.00000000	    -15.28943034	     -4.64375460	     25.19615593	      7.64866326	     -0.92411130	     26.17649748	      0.00000000	      0.00000000	     -3.50920253	     -0.57202211	    -18.99136543	     -3.97415202	     -4.42495614
      0.14500000	     -6.15036635	      2.29665191	     10.16404925	      0.14832244	      1.00248360	      0.58797289	      1.00082406	     -2.62528968	    -10.24038724	     59.82861614	      0.00000000	      0.00000000	    -14.52471569	     -5.40236617	     24.38354365	      7.69157475	     -1.38577481	     27.55263345	      0.00000000	      0.00000000	     -2.02455863	     -0.91347329	    -19.77934602	     -4.06833346	     -4.98244204
      0.15000000	     -5.56842618	      2.51188031	      9.87201306	      0.16305991	      0.99920137	      0.58841275	      1.84955869	     -3.33405003	    -10.34427997	     62.09458995	      0.00000000	      0.00000000	    -13.40083964	     -6.63813437	     23.46272692	      7.67790795	     -2.20792636	     28.98743915	      0.00000000	      0.00000000	      0.13772411	     -1.76104994	    -20.64567203	     -4.34624259	     -5.38300899
      0.15500000	     -4.99291386	      2.75583191	      9.66220837	      0.17717133	      0.99553726	      0.58873967	      2.74976834	     -4.04660568	    -10.45821791	     64.31671240	      0.00000000	      0.00000000	    -12.47920172	     -7.71055520	     22.57956927	      7.78027226	     -2.96826547	     30.35376452	      0.00000000	      0.00000000	      2.00317945	     -3.15497699	    -21.55341990	     -4.60483835	     -5.86087589
      0.16000000	     -4.66367751	      2.83260251	      9.61493047	      0.19087221	      0.99157224	      0.58873565	      3.98168450	     -4.56495191	    -10.66790634	     66.44488986	      0.00000000	      0.00000000	    -11.37879776	     -9.12994979	     22.06137512	      7.83552851	     -3.44068365	     31.76699795	      0.00000000	      0.00000000	      3.44885128	     -4.49616605	    -22.24826050	     -4.68560383	     -6.32206330
      0.16500000	     -4.26051638	      2.74641442	      9.57861308	      0.20501218	      0.98791793	      0.58849991	      5.09762960	     -4.82005685	    -10.75328330	     68.34260068	      0.00000000	      0.00000000	    -10.28472910	    -10.56054680	     21.33007082	      7.74612427	     -3.86973223	     32.94086822	      0.00000000	      0.00000000	      4.90759990	     -5.96463382	    -22.88782218	     -4.48781956	     -6.88027699
      0.17000000	     -4.26312057	      2.88638412	      9.40468686	      0.21817343	      0.98311613	      0.58830093	      6.98018102	     -5.54791451	    -10.71279461	     70.65115680	      0.00000000	      0.00000000	     -9.41010922	    -11.71769473	     21.12360945	      7.87367890	     -4.27331317	     34.30531130	      0.00000000	      0.00000000	      6.56997221	     -7.10847113	    -23.16360994	     -4.64879910	     -7.36361699
      0.17500000	     -4.02352891	      2.82234532	      9.26988862	      0.23205703	      0.97909030	      0.58813568	      8.49250544	     -5.90308253	    -10.64948883	     72.58300326	      0.00000000	      0.00000000	     -8.51108166	    -12.71194839	     20.46668544	      7.75844761	     -4.43107073	     35.48058641	      0.00000000	      0.00000000	      7.99567227	     -8.04186880	    -23.59867800	     -4.51892343	     -7.73338620
      0.18000000	     -3.56428642	      2.97158860	      9.18565566	      0.24481954	      0.97582603	      0.58725111	      9.81960415	     -6.50134144	    -10.58707852	     74.45235650	      0.00000000	      0.00000000	     -7.42233543	    -13.84888637	     19.44531832	      8.02662099	     -4.19259725	     36.34112704	      0.00000000	      0.00000000	      9.35210681	     -9.08270909	    -24.44205957	     -4.44951285	     -8.28918746
      0.18500000	     -3.32205786	      3.02325460	      9.13776338	      0.25779406	      0.97227219	      0.58666511	     11.41026717	     -6.96128899	    -10.41698223	     76.17454237	      0.00000000	      0.00000000	     -6.59299833	    -14.77922036	     18.65014119	      8.14382700	     -3.70869611	     37.22820699	      0.00000000	      0.00000000	     10.72930532	     -9.84801315	    -25.00405313	     -4.36129886	     -8.80295916
      0.19000000	     -3.23438368	      3.11304577	      8.98569750	      0.27086897	      0.96872413	      0.58596206	     13.23554132	     -7.40084564	    -10.05514050	     77.83593038	      0.00000000	      0.00000000	     -5.60705764	    -15.56981046	     17.91376790	      8.28330364	     -3.32269662	     37.93116901	      0.00000000	      0.00000000	     12.13224215	    -10.38527510	    -25.37862952	     -4.32367585	     -9.30805079
      0.19500000	     -3.40838950	      3.25053971	      8.81325653	      0.28400026	      0.96574358	      0.58586642	     15.42310849	     -7.79773061	     -9.39940061	     79.32873981	      0.00000000	      0.00000000	     -4.87737653	    -16.05257471	     17.33370095	      8.49499634	     -2.85335463	     38.37830419	      0.00000000	      0.00000000	     13.43485221	    -10.73113006	    -25.44809748	     -4.43471971	     -9.93365926
      0.20000000	     -3.98856215	      3.18435623	      8.70884307	      0.29781201	      0.96295752	      0.58569940	     17.93534981	     -7.93378912	     -8.86501428	     80.50077791	      0.00000000	      0.00000000	     -3.88223993	    -16.48552575	     17.20385785	      8.44975304	     -2.50859338	     38.83989019	      0.00000000	      0.00000000	     14.38077189	    -10.69655547	    -24.98436747	     -4.42660887	    -10.32272789
      0.20500000	     -4.85524671	      2.82919274	      8.55215483	      0.31237782	      0.96057832	      0.58531128	     20.63705681	     -7.74794650	     -8.32666893	     81.23706024	      0.00000000	      0.00000000	     -3.20326698	    -16.69076863	     17.17112463	      8.18811554	     -2.17203545	     38.90807314	      0.00000000	      0.00000000	     15.24110638	    -10.70097073	    -24.01211336	     -4.07237976	    -10.67762524
      0.21000000	     -5.59375679	      2.46480947	      8.29689401	      0.32745958	      0.95923389	      0.58499137	     23.08769662	     -7.44270283	     -7.72691391	     81.61696062	      0.00000000	      0.00000000	     -2.76347697	    -16.68215388	     16.90358363	      7.81573848	     -2.04926347	     38.75884742	      0.00000000	      0.00000000	     15.78312805	    -10.63342153	    -23.04117255	     -3.74256980	    -10.86887955
      0.21500000	     -6.16229150	      2.37249702	      7.97853796	      0.34238486	      0.95829713	      0.58534817	     25.34150483	     -7.29133725	     -6.98287281	     81.94217595	      0.00000000	      0.00000000	     -2.48187078	    -16.33903169	     16.36513167	      7.54946953	     -2.14551896	     38.47999375	      0.00000000	      0.00000000	     16.07280299	    -10.10717164	    -22.41359639	     -3.72895333	    -11.21746496
      0.22000000	     -6.29444319	      2.11223619	      7.71540874	      0.35737277	      0.95822368	      0.58523561	     26.96925904	     -7.02772500	     -6.59366009	     81.85347641	      0.00000000	      0.00000000	     -2.12987860	    -16.32136671	     15.14012241	      7.19026214	     -2.10023355	     37.81611716	      0.00000000	      0.00000000	     16.31521860	    -10.08639799	    -22.19624443	     -3.37167113	    -11.33293041
      0.22500000	     -6.53145533	      1.94979900	      7.24554248	      0.37260188	      0.95837717	      0.58543643	     28.67700788	     -6.66346388	     -5.94169532	     81.75898665	      0.00000000	      0.00000000	     -1.54618897	    -16.12491174	     14.09957769	      6.80185332	     -2.51280717	     37.30053564	      0.00000000	      0.00000000	     16.61155711	     -9.71533784	    -21.83782260	     -3.16049769	    -11.73981844
      0.23000000	     -6.56825572	      1.53753833	      6.99916965	      0.38826058	      0.95918312	      0.58543858	     29.91145777	     -6.09829900	     -5.65181467	     81.15367913	      0.00000000	      0.00000000	     -0.78349695	    -15.36920977	     12.74228802	      6.07469794	     -2.81178690	     36.63768855	      0.00000000	      0.00000000	     16.97046249	     -8.48557457	    -21.64022624	     -2.60244642	    -12.00793601
      0.23500000	     -6.63042057	      1.29405815	      6.72367279	      0.40365522	      0.95989604	      0.58540811	     31.15387236	     -5.69358364	     -5.27615042	     80.51853243	      0.00000000	      0.00000000	     -0.54207949	    -15.47400530	     11.34013994	      5.66031299	     -2.86643651	     35.75786504	      0.00000000	      0.00000000	     16.79305404	     -8.22618147	    -21.39757768	     -2.22575318	    -12.20899311
      0.24000000	     -6.41131241	      1.01457525	      6.39236606	      0.41923567	      0.96132945	      0.58554866	     32.06472503	     -5.29638032	     -5.10282306	     79.91759390	      0.00000000	      0.00000000	      0.16470131	    -15.32952195	      9.59148539	      5.19947046	     -3.18326783	     34.79569422	      0.00000000	      0.00000000	     16.55563742	     -8.03197109	    -21.46346165	     -1.75916893	    -12.52978906
      0.24500000	     -6.42604997	      0.71345091	      6.27836700	      0.43481194	      0.96307673	      0.58574440	     33.03538604	     -4.85037073	     -5.13999455	     78.84155752	      0.00000000	      0.00000000	      1.09379325	    -15.32150190	      8.22089933	      4.55817761	     -3.49068644	     33.96513470	      0.00000000	      0.00000000	     16.10120125	     -7.15154194	    -21.29547070	     -1.33513019	    -12.97313801
      0.25000000	     -6.62321725	      0.40225439	      6.19578901	      0.45093911	      0.96483884	      0.58535872	     34.06676285	     -4.56299235	     -5.18769261	     77.67412188	      0.00000000	      0.00000000	      1.21367646	    -15.14077140	      6.81469312	      4.15360252	     -3.33364158	     32.73271192	      0.00000000	      0.00000000	     15.26193110	     -6.51559983	    -20.81527942	     -0.84060722	    -13.37964735
      0.25500000	     -6.71943414	      0.22491102	      5.99384605	      0.46692570	      0.96728169	      0.58526513	     34.95951693	     -4.32911935	     -5.17127757	     76.30645923	      0.00000000	      0.00000000	      1.46405412	    -15.15757860	      5.36161423	      3.77611873	     -3.34711739	     31.51973563	      0.00000000	      0.00000000	     14.17764940	     -5.68300950	    -20.48682308	     -0.47832098	    -13.80061793
      0.26000000	     -6.85592872	     -0.05743114	      5.86017076	      0.48293572	      0.96985159	      0.58528178	     35.71670702	     -4.00535170	     -5.35416018	     74.70142247	      0.00000000	      0.00000000	      1.47576579	    -14.96708355	      4.00617685	      3.28326209	     -3.36895053	     30.36547480	      0.00000000	      0.00000000	     12.99161294	     -4.92041161	    -20.12812755	     -0.02496921	    -14.23613398
      0.26500000	     -6.82028144	     -0.36848945	      5.81762663	      0.49898556	      0.97298113	      0.58515271	     36.14672943	     -3.66681141	     -5.60418997	     72.87442780	      0.00000000	      0.00000000	      1.88073582	    -14.95774469	      2.46901795	      2.74771153	     -3.41060966	     29.09590650	      0.00000000	      0.00000000	     11.52264884	     -4.28556251	    -19.98960705	      0.50504367	    -14.67106481
      0.27000000	     -6.82144067	     -0.57964835	      5.79350533	      0.51520366	      0.97652292	      0.58498388	     36.48092793	     -3.42631291	     -5.77979037	     70.84246788	      0.00000000	      0.00000000	      2.07836275	    -14.69068785	      1.01260642	      2.28695387	     -3.30032568	     27.85971396	      0.00000000	      0.00000000	      9.49705447	     -3.36805837	    -19.78339697	      0.96258511	    -15.07942095
      0.27500000	     -6.85048760	     -0.80419382	      5.61123211	      0.53175709	      0.98001341	      0.58520552	     36.81326589	     -3.10491528	     -5.98162889	     68.80818608	      0.00000000	      0.00000000	      2.33839785	    -14.53328638	     -0.52572463	      1.84322581	     -3.40796495	     26.40825767	      0.00000000	      0.00000000	      7.17234568	     -2.64446871	    -19.52940189	      1.36481747	    -15.56042036
      0.28000000	     -6.92808085	     -0.91404801	      5.33612202	      0.54875818	      0.98365678	      0.58550585	     37.02886843	     -2.77027756	     -6.01528458	     66.51872010	      0.00000000	      0.00000000	      2.62617668	    -14.39627602	     -1.99777756	      1.52375174	     -3.63365235	     24.94390528	      0.00000000	      0.00000000	      4.40612548	     -1.85126754	    -19.21562062	      1.60792371	    -15.71844600
      0.28500000	     -6.77378656	     -1.13371052	      5.06098967	      0.56603222	      0.98760649	      0.58572017	     36.87204584	     -2.32676376	     -6.13951586	     64.03406355	      0.00000000	      0.00000000	      2.88801420	    -14.17784761	     -3.79321614	      1.10400176	     -3.82170066	     23.26428603	      0.00000000	      0.00000000	      1.63640190	     -1.35403086	    -19.13998637	      2.05665432	    -15.94664367
      0.29000000	     -6.61333067	     -1.34453953	      4.83083498	      0.58330408	      0.99162280	      0.58591918	     36.60438101	     -1.95155304	     -6.44441869	     61.42953433	      0.00000000	      0.00000000	      3.19044244	    -14.02341081	     -5.48258399	      0.69825452	     -3.80079986	     21.73687638	      0.00000000	      0.00000000	     -1.21788026	     -0.92658728	    -19.06141942	      2.46185017	    -16.09582338
      0.29500000	     -6.62518916	     -1.62019148	      4.52102830	      0.60062131	      0.99516864	      0.58619088	     36.49728470	     -1.47161271	     -6.67217297	     58.69593858	      0.00000000	      0.00000000	      3.14915322	    -13.55120895	     -6.94151269	      0.28031259	     -3.96970051	     20.21920237	      0.00000000	      0.00000000	     -4.22191693	     -0.67017609	    -18.78727688	      2.93664690	    -16.31429791
      0.30000000	     -6.56639790	     -1.97581309	      4.21289150	      0.61827995	      0.99893120	      0.58652082	     36.13744823	     -0.83553422	     -6.93977067	     55.79635878	      0.00000000	      0.00000000	      3.47302630	    -13.43085563	     -8.46699213	     -0.18024790	     -4.25136903	     18.65749662	      0.00000000	      0.00000000	     -7.41140229	     -0.35790334	    -18.59921371	      3.46094334	    -16.27953104
      0.30500000	     -6.69805612	     -2.32221317	      3.89214739	      0.63596231	      1.00233497	      0.58682513	     35.90179464	     -0.19744563	     -7.08653917	     52.72275161	      0.00000000	      0.00000000	      3.57089273	    -13.04261594	     -9.60232233	     -0.70861689	     -4.64840286	     17.40067943	      0.00000000	      0.00000000	    -10.52331570	      0.23357522	    -18.13113917	      4.02051446	    -16.33120642
      0.31000000	     -6.79272737	     -2.71409815	      3.60631374	      0.65377238	      1.00557686	      0.58691616	     35.53493942	      0.44680447	     -7.37900815	     49.47537143	      0.00000000	      0.00000000	      3.63015899	    -12.40891860	    -10.79085429	     -1.20619751	     -4.88737274	     16.11627549	      0.00000000	      0.00000000	    -13.58976869	      0.56452597	    -17.71928918	      4.62256879	    -16.33879000
      0.31500000	     -6.86076839	     -3.03923801	      3.24184725	      0.67138934	      1.00898116	      0.58742930	     35.10150025	      1.10581638	     -7.52075383	     46.22172551	      0.00000000	      0.00000000	      3.30786068	    -11.64483000	    -11.74389917	     -1.72436628	     -5.86105773	     15.30189164	      0.00000000	      0.00000000	    -16.33514857	      1.26761035	    -17.41930851	      5.15220289	    -16.28834675
      0.32000000	     -6.91412295	     -3.46692655	      2.93266285	      0.68917670	      1.01218749	      0.58780542	     34.51450425	      1.90048130	     -7.59046250	     42.71222103	      0.00000000	      0.00000000	      3.09651761	    -11.20458277	    -12.75607655	     -2.29779531	     -6.47830467	     14.40388658	      0.00000000	      0.00000000	    -19.11918032	      1.50072472	    -17.11796452	      5.79379714	    -16.28029172
      0.32500000	     -6.97489510	     -3.77759546	      2.56965120	      0.70692747	      1.01500594	      0.58825722	     33.91954363	      2.56235482	     -7.73732348	     39.22338703	      0.00000000	      0.00000000	      2.34931688	    -10.02192289	    -13.89268668	     -2.63950201	     -6.72239604	     13.28446963	      0.00000000	      0.00000000	    -21.51602145	      1.60266012	    -16.74696759	      6.25006674	    -16.10181475
      0.33000000	     -7.14931017	     -4.06701914	      2.21497899	      0.72473735	      1.01767824	      0.58868490	     33.41999079	      3.24436619	     -7.68946965	     35.78484620	      0.00000000	      0.00000000	      1.93973231	     -8.99759648	    -14.68384859	     -3.01091490	     -7.32063656	     12.54260129	      0.00000000	      0.00000000	    -24.07327516	      1.73985370	    -16.29565072	      6.74081641	    -16.02744471
      0.33500000	     -7.39969500	     -4.29583774	      1.91904215	      0.74244624	      1.01997289	      0.58945513	     32.96304248	      3.84112135	     -7.62805565	     32.32181286	      0.00000000	      0.00000000	      1.63770452	     -8.15796549	    -15.27657650	     -3.35604226	     -7.99899115	     11.96137911	      0.00000000	      0.00000000	    -26.31408270	      2.07880098	    -15.78120960	      7.08233498	    -16.01023409
      0.34000000	     -7.56602941	     -4.41786616	      1.60589122	      0.75996854	      1.02224242	      0.58980523	     32.40569666	      4.32943853	     -7.42456741	     28.89334026	      0.00000000	      0.00000000	      1.00678830	     -6.78274458	    -15.89648367	     -3.53412331	     -8.28456684	     11.51950774	      0.00000000	      0.00000000	    -28.15091086	      2.29807290	    -15.39770898	      7.39457498	    -15.90719594
      0.34500000	     -7.64979002	     -4.47433540	      1.28305554	      0.77750019	      1.02430909	      0.58996453	     31.77935530	      4.66836588	     -7.54010708	     25.68201370	      0.00000000	      0.00000000	      0.21852013	     -4.97389774	    -16.52282928	     -3.60697338	     -8.77375666	     11.19335700	      0.00000000	      0.00000000	    -30.40877332	      1.75115533	    -15.15760609	      7.67339307	    -15.66649353
      0.35000000	     -7.94235038	     -4.36317337	      0.92087346	      0.79506662	      1.02583771	      0.59012001	     31.41934199	      4.87689670	     -7.30582957	     22.65933803	      0.00000000	      0.00000000	     -0.07765121	     -3.46480905	    -16.76746158	     -3.50328353	     -9.20213432	     11.25224077	      0.00000000	      0.00000000	    -31.91282381	      1.49876941	    -14.64483176	      7.74123662	    -15.58683899
      0.35500000	     -8.13481778	     -4.33686272	      0.61958730	      0.81237389	      1.02723383	      0.59020651	     30.90573005	      5.15376092	     -7.09386777	     19.62387675	      0.00000000	      0.00000000	     -0.41115509	     -1.67674531	    -16.98174843	     -3.48181678	     -9.49181252	     11.44654635	      0.00000000	      0.00000000	    -33.60511146	      1.11096021	    -14.28630123	      7.91618575	    -15.39608773
      0.36000000	     -8.11878119	     -4.39903736	      0.30936331	      0.82985930	      1.02868128	      0.59037309	     30.20895236	      5.48363615	     -7.12170950	     16.88120492	      0.00000000	      0.00000000	     -0.68960764	      0.17616523	    -17.37876951	     -3.50266439	     -9.71266689	     11.84652522	      0.00000000	      0.00000000	    -34.98882377	      0.07860641	    -14.11471335	      8.14439750	    -15.16814793
      0.36500000	     -8.40879921	     -4.12634152	     -0.00021285	      0.84704104	      1.02950509	      0.59051422	     29.98411275	      5.46362824	     -6.97409697	     14.52211209	      0.00000000	      0.00000000	     -0.92840864	      1.85454930	    -17.20291903	     -3.26526765	     -9.86156852	     12.57572663	      0.00000000	      0.00000000	    -36.60323101	     -0.77015869	    -13.73374514	      8.06603294	    -14.97549552
      0.37000000	     -8.44561431	     -3.90676692	     -0.39555367	      0.86385687	      1.03022297	      0.59032701	     29.73500123	      5.39372859	     -7.32485388	     12.78385207	      0.00000000	      0.00000000	     -0.98832313	      3.75244288	    -17.17764135	     -2.93366472	    -10.00657958	     13.66816249	      0.00000000	      0.00000000	    -37.94217439	     -2.59965322	    -13.66928681	      8.00508066	    -14.56105905
      0.37500000	     -8.55762891	     -3.64900027	     -0.62383725	      0.88060124	      1.03084318	      0.59030255	     29.40345629	      5.34283174	     -7.22209401	     10.84875707	      0.00000000	      0.00000000	     -1.50708450	      5.14954636	    -16.89580340	     -2.71490355	     -9.85195448	     15.12679989	      0.00000000	      0.00000000	    -38.00022826	     -3.59045541	    -13.44596837	      7.89051846	    -14.43977189
      0.38000000	     -8.72636679	     -3.38174620	     -0.98450079	      0.89739318	      1.03087445	      0.59066079	     29.28185368	      5.33148103	     -7.24306896	      9.32535618	      0.00000000	      0.00000000	     -2.08487277	      6.40006307	    -16.54781679	     -2.42607905	     -9.67618306	     16.63912368	      0.00000000	      0.00000000	    -37.94096603	     -4.76550597	    -13.18293908	      7.76032255	    -14.05508480
      0.38500000	     -8.74854023	     -3.18736329	     -1.38385720	      0.91388877	      1.03100609	      0.59084326	     29.16800024	      5.35288253	     -7.29766266	      8.31240225	      0.00000000	      0.00000000	     -2.51440074	      7.46069289	    -16.21366585	     -2.17724588	     -9.48257845	     18.43854334	      0.00000000	      0.00000000	    -37.43323938	     -6.20480234	    -13.22541187	      7.69182574	    -13.58400341
      0.39000000	     -8.79645145	     -2.87987052	     -1.68621941	      0.93059192	      1.03092478	      0.59111125	     29.08201472	      5.27486187	     -7.59738410	      7.43534233	      0.00000000	      0.00000000	     -3.29280925	      8.46064198	    -15.83506694	     -1.87863827	     -9.11825543	     20.22490614	      0.00000000	      0.00000000	    -36.83643171	     -7.13319837	    -13.15517793	      7.47957976	    -13.35632766
      0.39500000	     -8.73922769	     -2.62107081	     -2.08415292	      0.94719891	      1.03051036	      0.59158104	     28.96608357	      5.27992435	     -7.68294464	      6.89927019	      0.00000000	      0.00000000	     -3.45877125	      9.11431223	    -15.45242736	     -1.64245815	     -9.39836279	     22.24755184	      0.00000000	      0.00000000	    -36.02641507	     -8.36807792	    -13.20825407	      7.29394779	    -12.93271175
      0.40000000	     -8.83889591	     -2.31599266	     -2.28566968	      0.96365639	      1.02987594	      0.59203144	     29.04055978	      5.17438086	     -7.84729520	      6.54766283	      0.00000000	      0.00000000	     -3.81406477	      9.52626927	    -14.80570008	     -1.40235516	     -9.05762238	     24.32150032	      0.00000000	      0.00000000	    -35.22288158	     -9.41586392	    -13.08569754	      7.04547929	    -12.73177877
      0.40500000	     -8.78315861	     -2.06608617	     -2.59245238	      0.97984147	      1.02907570	      0.59271755	     29.03913664	      5.17789657	     -8.06016169	      6.49970735	      0.00000000	      0.00000000	     -3.75575136	      9.76283046	    -14.23328548	     -1.21666997	     -8.96201884	     26.63812268	      0.00000000	      0.00000000	    -34.05367331	    -10.73869077	    -13.18338742	      6.81330800	    -12.38429913
      0.41000000	     -8.47600467	     -1.76732801	     -3.05324662	      0.99603757	      1.02815322	      0.59332623	     28.89871113	      5.14891108	     -8.05339425	      6.90277770	      0.00000000	      0.00000000	     -3.89982330	      9.89529519	    -13.99848629	     -0.89137447	     -9.01755953	     28.68403115	      0.00000000	      0.00000000	    -33.48277295	    -11.62045197	    -13.59557290	      6.50561782	    -12.05522819
      0.41500000	     -8.46855312	     -1.54637669	     -3.22307901	      1.01249302	      1.02673435	      0.59426530	     28.91117511	      5.14816997	     -7.88175346	      7.19742262	      0.00000000	      0.00000000	     -3.38702838	      9.57948645	    -13.26870530	     -0.85803508	     -8.93451079	     31.04375017	      0.00000000	      0.00000000	    -32.65717242	    -12.60404129	    -13.57866365	      6.24303166	    -11.81248070
      0.42000000	     -8.14225535	     -1.27483112	     -3.50618736	      1.02874790	      1.02564102	      0.59517031	     28.64127861	      5.09674806	     -7.70456579	      7.71737862	      0.00000000	      0.00000000	     -3.43583609	      9.54836834	    -12.91901611	     -0.69877097	     -8.76580272	     33.09151737	      0.00000000	      0.00000000	    -32.68594569	    -12.80966374	    -14.07348891	      5.96089763	    -11.75410178
      0.42500000	     -8.21546416	     -1.05980074	     -3.69777979	      1.04499187	      1.02340408	      0.59595377	     28.86221325	      5.09473535	     -7.42029989	      8.48619457	      0.00000000	      0.00000000	     -2.95956616	      8.91641274	    -11.90951094	     -0.65249829	     -8.76436684	     35.85780987	      0.00000000	      0.00000000	    -31.00304099	    -14.60655677	    -13.89658023	      5.71750875	    -11.30710791
      0.43000000	     -8.12110305	     -0.82793017	     -3.94327395	      1.06109170	      1.02117881	      0.59650103	     28.94257230	      5.06764603	     -7.24674261	      9.43762490	      0.00000000	      0.00000000	     -2.95479389	      8.32383993	    -11.10182220	     -0.60544194	     -9.05179852	     38.28460387	      0.00000000	      0.00000000	    -30.61642432	    -15.67330055	    -14.01138546	      5.47524927	    -11.02545994
      0.43500000	     -7.71256625	     -0.55220898	     -4.17628554	      1.07723291	      1.01945877	      0.59731428	     28.54805403	      4.94892844	     -6.91600250	     10.21850250	      0.00000000	      0.00000000	     -3.05301140	      8.22101139	    -10.64370311	     -0.51532799	     -9.09177954	     40.48360318	      0.00000000	      0.00000000	    -30.74004952	    -15.81313293	    -14.54875635	      5.15411075	    -10.97192598
      0.44000000	     -7.70549977	     -0.39018933	     -4.54439951	      1.09312990	      1.01654551	      0.59799928	     28.84458382	      4.98349839	     -6.40600674	     11.69167977	      0.00000000	      0.00000000	     -2.55561391	      7.47517532	     -9.64884629	     -0.57363488	     -9.56722786	     43.08212900	      0.00000000	      0.00000000	    -29.82290344	    -17.32055103	    -14.54171712	      4.97950932	    -10.42210651
      0.44500000	     -7.43712212	     -0.26661969	     -4.82285555	      1.10895016	      1.01384991	      0.59871022	     28.68873392	      5.03666635	     -5.99442182	     12.90822753	      0.00000000	      0.00000000	     -2.31364909	      6.83433386	     -8.92541741	     -0.60471834	     -9.58412048	     45.55078716	      0.00000000	      0.00000000	    -29.34878440	    -18.26260323	    -14.88989606	      4.83085174	     -9.90436638
      0.45000000	     -7.25680294	     -0.19478809	     -5.10976474	      1.12477215	      1.01088332	      0.59943827	     28.66375021	      5.13015272	     -5.71135690	     14.23450458	      0.00000000	      0.00000000	     -2.71512402	      6.38892021	     -8.07464862	     -0.78351209	     -9.86735415	     47.95653221	      0.00000000	      0.00000000	    -28.91632676	    -18.97104675	    -15.14988879	      4.73086567	     -9.56849443
      0.45500000	     -6.79452210	     -0.03358297	     -5.19505012	      1.14100342	      1.00826928	      0.59961970	     28.06561438	      4.98460171	     -5.40496771	     15.25109501	      0.00000000	      0.00000000	     -2.96385841	      6.32389363	     -7.51970718	     -0.90882558	     -9.98056737	     50.18865000	      0.00000000	      0.00000000	    -29.00124849	    -19.16089545	    -15.67727490	      4.51692736	     -9.47559844
      0.46000000	     -6.77699797	     -0.17687508	     -5.43535045	      1.15690535	      1.00470310	      0.59988940	     28.16736381	      5.26194476	     -4.99039725	     16.84724582	      0.00000000	      0.00000000	     -3.60276413	      5.38091492	     -6.34703889	     -1.47898375	    -10.51750051	     52.90954685	      0.00000000	      0.00000000	    -28.23921578	    -20.70810701	    -15.72669207	      4.76422591	     -8.64895922
      0.46500000	     -6.51937392	     -0.38261959	     -5.54650511	      1.17277311	      1.00123825	      0.60001708	     27.79217254	      5.62540303	     -4.58062449	     18.03204496	      0.00000000	      0.00000000	     -4.72284748	      3.79830376	     -5.49763599	     -1.97414738	    -10.61855840	     55.33969557	      0.00000000	      0.00000000	    -27.78682187	    -21.49182949	    -16.06036125	      5.04902879	     -8.13266090
      0.47000000	     -6.05362403	     -0.54519267	     -5.63121870	      1.18864914	      0.99778863	      0.60002063	     27.32755317	      5.82296286	     -4.63281198	     19.62568371	      0.00000000	      0.00000000	     -4.82787835	      2.45296428	     -4.83033477	     -2.48831739	    -10.76114326	     57.78218228	      0.00000000	      0.00000000	    -27.17567608	    -22.41285667	    -16.65994351	      5.27759319	     -7.68953816
      0.47500000	     -5.54839293	     -0.76752519	     -5.84652005	      1.20450465	      0.99426650	      0.60011160	     26.77746979	      6.17931439	     -4.33772009	     21.39277975	      0.00000000	      0.00000000	     -4.14031587	      1.57719124	     -4.20752840	     -3.13594049	    -11.22298107	     60.14714128	      0.00000000	      0.00000000	    -26.78496543	    -22.86848870	    -17.32981401	      5.53745834	     -7.22997257
      0.48000000	     -5.11358372	     -1.00699939	     -5.71576910	      1.22037527	      0.99072642	      0.59996039	     26.21982966	      6.47120248	     -4.18951314	     23.20126147	      0.00000000	      0.00000000	     -2.33280778	      0.66093939	     -3.36483561	     -3.69380661	    -10.97652297	     62.55272243	      0.00000000	      0.00000000	    -26.12442475	    -23.50655831	    -17.90855228	      5.86129238	     -6.74728816
      0.48500000	     -4.76784454	     -1.34966280	     -5.74626856	      1.23615952	      0.98652912	      0.59971377	     25.90579664	      6.91267555	     -4.39221975	     25.39556770	      0.00000000	      0.00000000	     -0.66382887	     -0.30742053	     -2.42817409	     -4.52260603	    -11.17685859	     65.07230296	      0.00000000	      0.00000000	    -25.33210472	    -24.12695909	    -18.39786803	      6.32555764	     -6.20911645
      0.49000000	     -4.29305756	     -1.56904899	     -5.71881419	      1.25171526	      0.98253707	      0.59939561	     25.46970978	      7.21760893	     -4.52591467	     27.55801328	      0.00000000	      0.00000000	      1.22964814	     -1.44405368	     -1.52783334	     -5.07776612	    -11.10871914	     67.45468861	      0.00000000	      0.00000000	    -24.74441311	    -24.61415397	    -19.05922929	      6.64053652	     -5.63201274
      0.49500000	     -3.91591187	     -1.88855946	     -5.59168816	      1.26714968	      0.97848136	      0.59880475	     25.17403710	      7.57957452	     -4.77968169	     29.67069783	      0.00000000	      0.00000000	      3.24857093	     -2.98756423	     -0.41139725	     -5.77763089	    -10.84869705	     69.94221739	      0.00000000	      0.00000000	    -23.84069267	    -25.36614203	    -19.65797581	      7.09365741	     -5.00997410
      0.50000000	     -3.66455723	     -2.23114319	     -5.68959145	      1.28170109	      0.97405782	      0.59868360	     25.26427278	      7.96162899	     -4.80779707	     32.08852938	      0.00000000	      0.00000000	      4.73113807	     -4.72828386	      0.93133706	     -6.49238971	    -10.78627414	     72.45172832	      0.00000000	      0.00000000	    -23.10171593	    -25.84113092	    -20.23036578	      7.51581912	     -4.21426365
      0.50500000	     -3.64999737	     -2.18724514	     -6.00729872	      1.29556427	      0.96950591	      0.59909927	     25.64834140	      8.18757651	     -4.22907357	     34.45154474	      0.00000000	      0.00000000	      5.92034949	     -6.77384064	      2.68065291	     -6.63876447	    -10.61291428	     74.93472199	      0.00000000	      0.00000000	    -21.98313106	    -26.24776194	    -20.57740075	      7.39396202	     -3.05975705
      0.51000000	     -3.66816835	     -2.20681429	     -6.40008954	      1.30914179	      0.96485444	      0.59992583	     26.11774136	      8.45148983	     -3.80894408	     37.01345118	      0.00000000	      0.00000000	      7.00735731	     -8.00918049	      4.49382199	     -7.09720568	    -10.71881789	     77.32237496	      0.00000000	      0.00000000	    -21.21957255	    -26.49507069	    -20.91482642	      7.30267647	     -2.02335877
      0.51500000	     -3.51366272	     -2.48489245	     -6.37157320	      1.32320101	      0.96079382	      0.59979130	     26.15568901	      8.67401888	     -3.87974836	     39.30241573	      0.00000000	      0.00000000	      8.25067665	     -8.78867777	      6.19857385	     -7.58568337	    -10.17752781	     79.61412391	      0.00000000	      0.00000000	    -20.43550376	    -26.74720127	    -21.40528610	      7.63972055	     -1.37640780
      0.52000000	     -3.27409032	     -2.68765261	     -6.45195873	      1.33716384	      0.95728076	      0.59978641	     25.91154772	      8.89248484	     -3.72133739	     41.26105099	      0.00000000	      0.00000000	      9.51635397	     -9.49500734	      7.81671239	     -7.91442651	     -9.69423445	     81.70319543	      0.00000000	      0.00000000	    -19.69575761	    -26.93935427	    -22.04110530	      7.80626817	     -0.59238822
      0.52500000	     -3.60579681	     -3.10690650	     -6.32751348	      1.35117424	      0.95293209	      0.59890016	     26.12496284	      9.31401892	     -3.48673944	     42.92647138	      0.00000000	      0.00000000	     10.77583426	     -9.60292027	     10.28732366	     -8.37333954	     -8.58867720	     84.05704465	      0.00000000	      0.00000000	    -17.95856303	    -25.86395182	    -22.02459457	      8.46020379	      0.33150519
      0.53000000	     -3.35094473	     -3.00045137	     -6.72686693	      1.36586505	      0.95062180	      0.59902865	     25.47201019	      9.33729067	     -2.65233749	     44.28571121	      0.00000000	      0.00000000	     12.03453085	     -9.56537851	     11.67940611	     -8.18325754	     -8.37305958	     85.54614327	      0.00000000	      0.00000000	    -16.86046837	    -25.97922317	    -22.61096362	      8.20308724	      1.56414159
      0.53500000	     -3.54660448	     -3.25683590	     -6.24497950	      1.38091207	      0.94845886	      0.59798975	     24.95231043	      9.41537480	     -2.78463996	     45.00414853	      0.00000000	      0.00000000	     13.21292579	     -9.34663543	     13.91632219	     -8.21509966	     -7.06639800	     87.10206535	      0.00000000	      0.00000000	    -16.20531539	    -25.87250236	    -22.60547767	      8.67236148	      1.90802990
      0.54000000	     -3.98231150	     -3.32898478	     -5.92732776	      1.39710918	      0.94660017	      0.59721376	     24.42667440	      9.33009713	     -2.89242346	     45.34850053	      0.00000000	      0.00000000	     14.32290463	     -9.04922422	     16.23030910	     -8.00900156	     -5.87155333	     88.29526558	      0.00000000	      0.00000000	    -15.29378068	    -25.19487421	    -22.11304899	      8.90565617	      2.31262788
      0.54500000	     -4.73338059	     -3.48546296	     -5.41139027	      1.41304957	      0.94467231	      0.59615296	     24.14670748	      9.21830895	     -3.39349296	     45.41978839	      0.00000000	      0.00000000	     15.24148238	     -8.76392219	     19.03961242	     -7.83911226	     -4.43524267	     89.37169492	      0.00000000	      0.00000000	    -14.90319572	    -24.46117922	    -21.27789219	      9.29302675	      2.58498416
      0.55000000	     -5.06506476	     -3.45575791	     -5.05140747	      1.42946491	      0.94385241	      0.59534108	     23.24327352	      8.86372723	     -4.08621527	     45.27368283	      0.00000000	      0.00000000	     16.11062726	     -8.71152121	     21.11312676	     -7.45496287	     -3.48729133	     90.09701778	      0.00000000	      0.00000000	    -14.20738028	    -24.33028579	    -20.80220104	      9.31256595	      3.06574766
      0.55500000	     -5.17901184	     -3.45937609	     -4.43381821	      1.44523017	      0.94353556	      0.59418243	     21.97469185	      8.50104124	     -4.58498035	     44.82806874	      0.00000000	      0.00000000	     17.21857504	     -7.53676802	     23.03908988	     -6.87042635	     -2.20457538	     90.71745903	      0.00000000	      0.00000000	    -13.44735320	    -23.87977308	    -20.60735445	      9.40762987	      2.95238049
      0.56000000	     -5.14437993	     -3.16210263	     -3.80620444	      1.46088205	      0.94365821	      0.59296821	     20.56406772	      7.78202306	     -5.36218182	     44.37913670	      0.00000000	      0.00000000	     17.96224001	     -7.39818169	     24.71352207	     -5.87661206	     -1.12709307	     91.00850521	      0.00000000	      0.00000000	    -13.07866633	    -23.72867156	    -20.57239283	      9.06487261	      3.26636024
      0.56500000	     -4.81805684	     -2.58818017	     -3.54131405	      1.47680571	      0.94424679	      0.59265514	     18.75990631	      6.93239886	     -5.51425296	     43.94735391	      0.00000000	      0.00000000	     19.42755946	     -5.99409173	     25.87477153	     -4.79228043	     -0.50556285	     91.07465845	      0.00000000	      0.00000000	    -12.28732983	    -22.43844859	    -20.74425477	      8.26012387	      3.37153586
      0.57000000	     -4.78203345	     -2.20247688	     -3.21618163	      1.49275729	      0.94497968	      0.59225995	     17.18924245	      6.31128733	     -5.87664221	     43.21961291	      0.00000000	      0.00000000	     19.98005795	     -5.63267119	     27.29174283	     -3.91096093	      0.13020143	     90.98022628	      0.00000000	      0.00000000	    -11.76289627	    -22.46091116	    -20.58934394	      7.71472216	      3.67273779
      0.57500000	     -4.22933234	     -1.88044480	     -2.81637131	      1.50887705	      0.94706792	      0.59229279	     14.88381936	      5.81065998	     -6.22979305	     42.12359073	      0.00000000	      0.00000000	     20.27468660	     -5.18955382	     28.00990645	     -3.16181714	      0.73037013	     90.47622565	      0.00000000	      0.00000000	    -11.70362843	    -21.77375535	    -21.10317079	      7.13424619	      3.80199803
      0.58000000	     -3.95624567	     -1.94466341	     -2.57259096	      1.52539085	      0.94905551	      0.59242777	     12.73334489	      5.76155143	     -6.44630494	     40.77441929	      0.00000000	      0.00000000	     20.28597132	     -4.03180202	     28.97241014	     -2.96041956	      1.25966718	     90.04939759	      0.00000000	      0.00000000	    -11.25551176	    -20.88296322	    -21.19065880	      7.02710423	      3.97942479
      0.58500000	     -3.78332278	     -1.50543474	     -2.35740434	      1.54203284	      0.95159048	      0.59265991	     10.80546585	      5.16658683	     -6.74270681	     39.59910022	      0.00000000	      0.00000000	     20.04357759	     -3.43808185	     29.86896737	     -2.22545558	      1.59719310	     89.15669303	      0.00000000	      0.00000000	    -11.20246100	    -20.20611590	    -21.07430274	      6.32198490	      4.54816935
      0.59000000	     -3.71536470	     -0.99577067	     -2.06519455	      1.55888648	      0.95411410	      0.59264890	      8.95358997	      4.47649324	     -6.93220510	     38.38494712	      0.00000000	      0.00000000	     19.90077731	     -2.31777655	     30.81516102	     -1.32897085	      1.84573925	     88.20903705	      0.00000000	      0.00000000	     -9.87936372	    -19.80919631	    -20.84229301	      5.57715582	      4.63947886
      0.59500000	     -3.95455521	     -0.70980377	     -1.89280086	      1.57572813	      0.95675885	      0.59257369	      7.48507201	      4.13303885	     -6.71209056	     37.06472253	      0.00000000	      0.00000000	     18.94708525	     -1.66726628	     32.00248649	     -0.75325903	      2.07642333	     87.00243931	      0.00000000	      0.00000000	     -9.84338198	    -19.68794428	    -20.25159276	      5.15352814	      5.04712027
      0.60000000	     -4.10404126	     -0.38053670	     -1.82695057	      1.59273279	      0.95982664	      0.59280092	      5.86753577	      3.76104269	     -6.64793730	     35.58378114	      0.00000000	      0.00000000	     17.69256839	     -1.08158639	     33.00319948	     -0.30507624	      2.08139758	     85.70549913	      0.00000000	      0.00000000	    -10.09619022	    -19.55912349	    -19.81028358	      4.52151869	      5.47272051
      0.60500000	     -4.17777721	     -0.04543925	     -1.77803712	      1.61014775	      0.96341802	      0.59285986	      4.14657891	      3.34293420	     -6.42207235	     34.01693912	      0.00000000	      0.00000000	     16.11133443	     -0.31417201	     33.72393187	      0.14814375	      2.01508339	     84.12673339	      0.00000000	      0.00000000	     -9.97909957	    -19.73558924	    -19.39228138	      3.94175806	      5.91521923
      0.61000000	     -4.10410282	      0.33798622	     -1.80787639	      1.62773918	      0.96739755	      0.59304476	      2.24744384	      2.85994873	     -6.34285451	     32.34309136	      0.00000000	      0.00000000	     14.40986040	      0.21347094	     34.14474896	      0.51851006	      1.66784407	     82.38193002	      0.00000000	      0.00000000	     -9.34928368	    -19.74308636	    -19.12698978	      3.30987135	      6.48872414
      0.61500000	     -3.96054017	      0.70907243	     -1.77632978	      1.64527570	      0.97168533	      0.59312747	      0.35246467	      2.40163547	     -6.33813716	     30.75875986	      0.00000000	      0.00000000	     12.38779594	      0.67196774	     34.44003834	      0.99963218	      1.58896376	     80.52269012	      0.00000000	      0.00000000	     -9.14095571	    -19.71177384	    -18.95415832	      2.64541288	      6.99881943
      0.62000000	     -4.03102117	      1.01252766	     -1.75426473	      1.66314008	      0.97571351	      0.59295855	     -1.31546919	      1.94185504	     -6.27172297	     29.11788141	      0.00000000	      0.00000000	      9.76779950	      1.47111294	     34.81803146	      1.36106446	      1.36018118	     78.42147191	      0.00000000	      0.00000000	     -8.63337931	    -19.81466557	    -18.48596409	      2.10795011	      7.39399699
      0.62500000	     -3.87818268	      1.24370548	     -1.81149749	      1.68094884	      0.98022508	      0.59317914	     -3.20832482	      1.56653725	     -6.41961721	     27.32610041	      0.00000000	      0.00000000	      7.26634570	      1.90567853	     34.82534509	      1.53611744	      1.05704209	     76.21640599	      0.00000000	      0.00000000	     -8.45881262	    -20.04347247	    -18.30114204	      1.56117432	      7.82068803
      0.63000000	     -4.00668675	      1.65569130	     -1.82905205	      1.69959719	      0.98437523	      0.59309683	     -4.75794451	      0.98483938	     -6.45504749	     25.69721705	      0.00000000	      0.00000000	      4.54654650	      2.53531991	     34.95122538	      2.06597962	      0.87136798	     73.73343329	      0.00000000	      0.00000000	     -8.12784689	    -20.30804209	    -17.66396775	      0.92515319	      8.24466904
      0.63500000	     -3.81801632	      1.72901592	     -1.74686414	      1.71747163	      0.98878475	      0.59289805	     -6.72633804	      0.84223572	     -6.45642846	     23.74400342	      0.00000000	      0.00000000	      1.33989292	      2.83161433	     34.85882377	      2.18258256	      0.70981429	     71.35012252	      0.00000000	      0.00000000	     -8.27249763	    -20.91320147	    -17.53419444	      0.65007176	      8.63387581
      0.64000000	     -3.67480615	      2.07340378	     -1.74303866	      1.73580856	      0.99325648	      0.59282864	     -8.48734055	      0.33528311	     -6.83630591	     22.03618685	      0.00000000	      0.00000000	     -1.96410858	      3.36129864	     34.62309358	      2.53630329	      0.34378324	     68.71924368	      0.00000000	      0.00000000	     -7.96384520	    -21.17184909	    -17.26907339	     -0.00066124	      9.00248768
      0.64500000	     -3.80216161	      2.47262842	     -1.84626809	      1.75430767	      0.99742075	      0.59306786	     -9.80797064	     -0.22761540	     -7.03413459	     20.58827728	      0.00000000	      0.00000000	     -5.17188408	      4.03685876	     34.51896945	      2.93740223	      0.04642843	     65.84422035	      0.00000000	      0.00000000	     -7.96047386	    -21.25272711	    -16.68869166	     -0.65815158	      9.22179021
      0.65000000	     -3.96793967	      2.85022358	     -1.75140326	      1.77328891	      1.00143303	      0.59312369	    -11.25802541	     -0.67743522	     -7.27963318	     18.79110257	      0.00000000	      0.00000000	     -8.63378104	      4.64288133	     34.38744789	      3.32469893	     -0.28034595	     62.84193797	      0.00000000	      0.00000000	     -7.85454286	    -21.35024261	    -15.95784004	     -1.29612172	      9.37408133
      0.65500000	     -4.08731042	      3.21213632	     -1.66007824	      1.79199238	      1.00546818	      0.59323974	    -12.64288035	     -1.09891031	     -7.54292789	     17.13594981	      0.00000000	      0.00000000	    -11.92149250	      5.06148402	     34.20536336	      3.64930199	     -0.57150222	     59.77865643	      0.00000000	      0.00000000	     -7.95692317	    -21.22948706	    -15.35405101	     -1.92505897	      9.47397058
      0.66000000	     -3.93746493	      3.56710526	     -1.50973102	      1.81037498	      1.00975047	      0.59349970	    -14.25443956	     -1.47137478	     -8.03231103	     15.54441875	      0.00000000	      0.00000000	    -15.49552874	      5.17674223	     33.59205603	      4.05518940	     -0.77326871	     56.50052322	      0.00000000	      0.00000000	     -7.96774122	    -21.05646573	    -15.17282998	     -2.57475983	      9.45885705
      0.66500000	     -3.74215148	      4.09417058	     -1.46703028	      1.82904059	      1.01401762	      0.59376731	    -15.91033278	     -2.05269549	     -8.24752906	     13.91723883	      0.00000000	      0.00000000	    -18.78626388	      5.49457879	     32.76064110	      4.58507400	     -1.24271932	     52.97013812	      0.00000000	      0.00000000	     -8.06377826	    -20.83137770	    -14.94231866	     -3.45342464	      9.42860435
      0.67000000	     -3.77692705	      4.47070796	     -1.30129423	      1.84742736	      1.01772352	      0.59388034	    -17.16537069	     -2.40392208	     -8.71807328	     12.59791135	      0.00000000	      0.00000000	    -22.04273864	      5.57400293	     32.22342128	      5.02522737	     -1.42464956	     49.43113775	      0.00000000	      0.00000000	     -8.39371762	    -20.52140094	    -14.49284318	     -4.12732044	      9.38287633
      0.67500000	     -3.91360066	      4.75129807	     -1.28706305	      1.86614952	      1.02115354	      0.59399912	    -18.23711827	     -2.73199540	     -8.91742582	     11.38664010	      0.00000000	      0.00000000	    -25.02021402	      5.63494650	     31.73021064	      5.28459200	     -1.67499331	     45.89596042	      0.00000000	      0.00000000	     -8.80206780	    -19.81938091	    -13.92225015	     -4.60114554	      9.42373153
      0.68000000	     -4.25589552	      4.83390067	     -1.03901421	      1.88467693	      1.02367765	      0.59391812	    -18.95114974	     -2.76709563	     -9.24497337	     10.50466301	      0.00000000	      0.00000000	    -27.69035633	      5.26776000	     31.55179377	      5.41923047	     -1.85872611	     42.51306439	      0.00000000	      0.00000000	     -8.96765413	    -19.26091898	    -13.09563191	     -4.93234881	      9.34744515
      0.68500000	     -4.26154202	      5.18671336	     -0.87578184	      1.90324283	      1.02681177	      0.59382853	    -20.08178920	     -3.08847544	     -9.43921081	      9.48969712	      0.00000000	      0.00000000	    -30.28899567	      4.83913822	     30.82226994	      5.85818990	     -2.04486419	     38.80877018	      0.00000000	      0.00000000	     -9.44088726	    -18.24426660	    -12.72641190	     -5.51506981	      9.12521804
      0.69000000	     -4.14220524	      5.24588509	     -0.59367710	      1.92167822	      1.02995107	      0.59391552	    -21.26195495	     -3.02023508	     -9.79767886	      8.66734327	      0.00000000	      0.00000000	    -32.78535517	      4.25171869	     29.89756878	      6.08894774	     -1.89898274	     35.08379551	      0.00000000	      0.00000000	     -9.67951804	    -17.17847178	    -12.52824233	     -5.79006840	      8.92826621
      0.69500000	     -4.25235995	      5.36393631	     -0.36120603	      1.93980195	      1.03242984	      0.59394657	    -21.95803383	     -3.03584967	    -10.05586801	      8.32465542	      0.00000000	      0.00000000	    -34.54061542	      3.46593388	     29.33152532	      6.28344301	     -1.98181670	     31.52305114	      0.00000000	      0.00000000	    -10.13430821	    -15.87171055	    -12.05549302	     -6.15519098	      8.60609919
      0.70000000	     -4.41431320	      5.21311690	      0.06112307	      1.95796003	      1.03428273	      0.59371731	    -22.52513996	     -2.68364407	    -10.53159589	      8.15387427	      0.00000000	      0.00000000	    -36.33350429	      2.37998114	     28.93892412	      6.33134652	     -1.88053196	     28.31130777	      0.00000000	      0.00000000	    -10.28264374	    -14.43995502	    -11.61557617	     -6.16957841	      8.39036913
      0.70500000	     -4.47651036	      5.19520468	      0.30542111	      1.97603001	      1.03626056	      0.59387769	    -23.10635321	     -2.56051020	    -10.52498868	      8.26052751	      0.00000000	      0.00000000	    -37.57997024	      1.41048626	     28.33120868	      6.44999070	     -1.70592240	     24.99089084	      0.00000000	      0.00000000	    -10.26689564	    -12.90167699	    -11.31069246	     -6.35082512	      8.13196488
      0.71000000	     -4.53669250	      5.15589760	      0.55444341	      1.99402960	      1.03765160	      0.59398989	    -23.50836313	     -2.42268031	    -10.82812814	      8.77380742	      0.00000000	      0.00000000	    -38.29879490	      0.42997985	     27.75266527	      6.55459424	     -1.59685816	     21.83280145	      0.00000000	      0.00000000	    -10.02966449	    -11.21345226	    -10.97009392	     -6.54547757	      7.83498762
      0.71500000	     -4.81346988	      5.02298507	      0.79934739	      2.01187675	      1.03860226	      0.59420580	    -23.48391097	     -2.23045248	    -10.95060687	      9.73585424	      0.00000000	      0.00000000	    -38.28895346	     -0.33637346	     27.43061404	      6.51375225	     -1.45953676	     18.79124771	      0.00000000	      0.00000000	     -9.67103419	     -9.27431080	    -10.41654581	     -6.62901797	      7.64394725
      0.72000000	     -4.86322786	      4.91564344	      1.16493982	      2.02981478	      1.03978484	      0.59433499	    -23.73619220	     -2.00797547	    -10.99893978	     10.71627792	      0.00000000	      0.00000000	    -37.43426807	     -0.84575383	     26.84619990	      6.52816049	     -1.37675184	     15.88159782	      0.00000000	      0.00000000	     -9.01075960	     -6.61164980	    -10.18578397	     -6.74051876	      7.27516540
      0.72500000	     -5.07622846	      4.60959251	      1.54847114	      2.04707133	      1.04006753	      0.59431571	    -23.58127112	     -1.58069282	    -10.82921841	     12.06961924	      0.00000000	      0.00000000	    -36.55874101	     -1.47118300	     26.65381165	      6.35358658	     -1.29416237	     13.43268440	      0.00000000	      0.00000000	     -8.22055488	     -4.43807625	     -9.80918565	     -6.63852252	      6.91198474
      0.73000000	     -5.21513787	      4.47483384	      1.90691032	      2.06471338	      1.04027664	      0.59424139	    -23.48734438	     -1.39770560	    -10.92298573	     13.53810316	      0.00000000	      0.00000000	    -35.71398134	     -1.91815418	     26.27706006	      6.37466775	     -1.15704417	     10.98274239	      0.00000000	      0.00000000	     -7.55904670	     -2.34853113	     -9.48099234	     -6.64155970	      6.50758529
      0.73500000	     -5.33007208	      4.25317166	      2.22639342	      2.08206819	      1.04038612	      0.59416541	    -23.25435772	     -1.11084984	    -10.91397169	     15.23571609	      0.00000000	      0.00000000	    -34.85425378	     -2.64884794	     25.90621062	      6.26892840	     -1.09297240	      8.71551758	      0.00000000	      0.00000000	     -6.77662021	     -0.28789341	     -9.23089802	     -6.62660235	      6.23202314
      0.74000000	     -5.27448073	      4.10127965	      2.46891563	      2.09948053	      1.04056364	      0.59413048	    -23.26170246	     -0.94476104	    -10.74711324	     16.67440620	      0.00000000	      0.00000000	    -34.33677785	     -2.78489668	     25.38278181	      6.17950985	     -1.16587939	      6.66887632	      0.00000000	      0.00000000	     -6.20176420	      1.47178904	     -9.17806534	     -6.62574973	      5.95704079
      0.74500000	     -5.48268760	      3.71710972	      2.76586925	      2.11661537	      1.03982921	      0.59368917	    -22.73627802	     -0.66131319	    -10.80794168	     18.67148991	      0.00000000	      0.00000000	    -33.33740954	     -2.83767612	     25.42120585	      5.91774737	     -1.47012658	      5.24911155	      0.00000000	      0.00000000	     -5.33192222	      3.47086132	     -8.86602946	     -6.30740695	      5.55882635
      0.75000000	     -5.42829629	      3.44529957	      3.10430313	      2.13365060	      1.03933474	      0.59314209	    -22.59115994	     -0.34584329	    -10.56597134	     20.35940258	      0.00000000	      0.00000000	    -32.56055480	     -3.25101591	     25.10680365	      5.82989502	     -1.48137829	      3.80706821	      0.00000000	      0.00000000	     -5.15119638	      4.89256581	     -8.85817684	     -6.15310257	      5.26494900
      0.75500000	     -5.14759463	      3.03805619	      3.25808700	      2.15034131	      1.03878247	      0.59236767	    -22.54160101	     -0.07160785	    -10.46125966	     22.12852196	      0.00000000	      0.00000000	    -32.72320515	     -3.06426870	     24.71187692	      5.59071880	     -1.53471786	      2.80407787	      0.00000000	      0.00000000	     -4.90474356	      5.13469535	     -9.11878102	     -5.68809797	      5.11468456
      0.76000000	     -5.30269961	      2.82954313	      3.65933252	      2.16712930	      1.03740887	      0.59177541	    -21.89690700	      0.04767890	    -10.77926521	     24.36991765	      0.00000000	      0.00000000	    -31.67677602	     -3.27686642	     24.80571894	      5.56793812	     -1.44259278	      1.97310011	      0.00000000	      0.00000000	     -4.84337849	      6.19995060	     -8.92435343	     -5.62776578	      4.69731035
      0.76500000	     -5.31070679	      2.45387046	      4.10996528	      2.18401627	      1.03597637	      0.59108009	    -21.49088544	      0.40831453	    -10.91593978	     26.24915925	      0.00000000	      0.00000000	    -30.99804931	     -3.23062698	     24.93141289	      5.45466737	     -1.54017132	      1.61461043	      0.00000000	      0.00000000	     -4.88414367	      6.67283106	     -8.84281208	     -5.27777226	      4.17362718
      0.77000000	     -5.33101050	      2.23306662	      4.26945764	      2.20085409	      1.03431529	      0.59061292	    -20.85190926	      0.38665346	    -11.25736516	     28.55201735	      0.00000000	      0.00000000	    -30.39613726	     -3.29101889	     25.15840394	      5.38383857	     -2.09953845	      1.61175969	      0.00000000	      0.00000000	     -4.96523543	      6.46689107	     -8.75174016	     -5.10782852	      3.91821149
      0.77500000	     -5.32907201	      1.81226354	      4.57155546	      2.21755840	      1.03229649	      0.58954999	    -20.21603709	      0.62599899	    -11.38815426	     30.76852843	      0.00000000	      0.00000000	    -29.66175045	     -3.11390183	     25.39621438	      5.20941753	     -2.02026591	      1.79477450	      0.00000000	      0.00000000	     -5.12920946	      6.29179271	     -8.67217082	     -4.62422703	      3.62259696
      0.78000000	     -5.10758039	      1.53998967	      4.80019776	      2.23382946	      1.03054251	      0.58895236	    -19.72773143	      0.68680229	    -11.73387076	     33.04158667	      0.00000000	      0.00000000	    -29.04820729	     -3.17124032	     25.65974342	      5.11960894	     -2.26637962	      2.76306353	      0.00000000	      0.00000000	     -4.84271296	      5.58590019	     -8.94412223	     -4.33183914	      3.12392940
      0.78500000	     -5.07313410	      1.20425811	      5.08768071	      2.25022864	      1.02801342	      0.58795901	    -18.98340154	      0.74210935	    -12.14779092	     35.38642767	      0.00000000	      0.00000000	    -28.54749417	     -3.11419057	     26.10994182	      5.02399560	     -2.36713324	      3.75533098	      0.00000000	      0.00000000	     -4.29246633	      4.81695224	     -8.95596102	     -3.92830225	      2.81618047
      0.79000000	     -4.96970935	      0.91665387	      5.34709109	      2.26637601	      1.02567623	      0.58731161	    -18.30077365	      0.86766811	    -12.23998543	     37.67069030	      0.00000000	      0.00000000	    -27.57198450	     -3.35931273	     26.59590903	      4.90514271	     -2.21039187	      5.23138150	      0.00000000	      0.00000000	     -3.87313660	      3.84903709	     -9.05651128	     -3.64659711	      2.39003342
      0.79500000	     -4.56079843	      0.66226426	      5.53133238	      2.28248533	      1.02346696	      0.58660782	    -17.92731937	      0.89967906	    -12.36265695	     39.75174638	      0.00000000	      0.00000000	    -27.64273379	     -3.27496053	     26.47848401	      4.73486998	     -1.91324791	      6.23629234	      0.00000000	      0.00000000	     -3.93637055	      3.72471590	     -9.64595155	     -3.41497551	      2.27205915
      0.80000000	     -4.65252680	      0.50394735	      5.83125379	      2.29868057	      1.01997584	      0.58570616	    -16.94590441	      0.74200364	    -12.86712957	     42.26170436	      0.00000000	      0.00000000	    -26.08504158	     -3.54379048	     27.26372523	      4.79301288	     -1.71238766	      8.21212959	      0.00000000	      0.00000000	     -3.35170146	      2.53001891	     -9.43358016	     -3.17184967	      1.47933545
      0.80500000	     -4.38678936	      0.21305383	      5.96970102	      2.31471499	      1.01703084	      0.58520402	    -16.27622795	      0.65252529	    -13.25282546	     44.71206671	      0.00000000	      0.00000000	    -25.17457079	     -3.56985996	     27.39352531	      4.56309650	     -1.58727537	      9.66407286	      0.00000000	      0.00000000	     -3.37927206	      2.09363619	     -9.74876968	     -2.80068104	      1.19504994
      0.81000000	     -3.92416164	      0.19075863	      6.02034966	      2.33111245	      1.01399853	      0.58473836	    -15.88879601	      0.33836078	    -13.41050288	     47.06453423	      0.00000000	      0.00000000	    -23.90965862	     -3.93629112	     27.27643426	      4.54459575	     -1.39496018	     11.32659380	      0.00000000	      0.00000000	     -3.12260807	      1.71184660	    -10.31052511	     -2.77775913	      0.77257318
      0.81500000	     -3.64163651	      0.23256222	      6.09026036	      2.34729639	      1.01079802	      0.58460676	    -15.27390290	     -0.08785622	    -13.70141696	     49.45031616	      0.00000000	      0.00000000	    -22.78123951	     -4.13484573	     27.27699436	      4.55736074	     -1.14485117	     12.83615859	      0.00000000	      0.00000000	     -3.50627667	      1.52537312	    -10.63245400	     -2.84545467	      0.40751919
      0.82000000	     -3.08252839	      0.28716131	      6.13605339	      2.36350551	      1.00781188	      0.58446407	    -14.90872136	     -0.46810680	    -13.87067684	     51.72882244	      0.00000000	      0.00000000	    -21.77042098	     -4.42421463	     26.89442373	      4.54957268	     -0.97487830	     14.34678833	      0.00000000	      0.00000000	     -4.17615348	      1.44863220	    -11.34808886	     -2.93195711	      0.03049343
      0.82500000	     -2.80845158	      0.68328281	      5.97435883	      2.37977479	      1.00423173	      0.58444519	    -14.19064740	     -1.43005310	    -14.07394839	     54.35776283	      0.00000000	      0.00000000	    -20.30274599	     -4.75891859	     26.58170683	      4.91887849	     -0.76981365	     15.51874795	      0.00000000	      0.00000000	     -5.36722290	      1.08335112	    -11.73162307	     -3.42676255	     -0.40797238
      0.83000000	     -2.20635743	      0.75158714	      6.02153951	      2.39589717	      1.00071981	      0.58444519	    -13.85323905	     -1.89922128	    -14.39038271	     56.65200752	      0.00000000	      0.00000000	    -19.52531762	     -5.16369338	     26.22901459	      4.97436134	     -0.74430717	     17.25182447	      0.00000000	      0.00000000	     -6.50704593	      0.69960398	    -12.45244221	     -3.53530890	     -0.73349003
      0.83500000	     -1.66361466	      1.23183711	      5.72163142	      2.41237449	      0.99723779	      0.58431281	    -13.35683347	     -2.95503351	    -14.30281858	     59.18082726	      0.00000000	      0.00000000	    -18.07961434	     -5.70740738	     25.36084050	      5.51732368	     -0.52593205	     18.07443997	      0.00000000	      0.00000000	     -8.12414339	     -1.27197241	    -13.09095230	     -4.05314164	     -1.08857781
      0.84000000	     -1.04164440	      1.47290920	      5.62867227	      2.42825370	      0.99339561	      0.58455864	    -12.89827134	     -3.71453345	    -14.57184090	     61.61857933	      0.00000000	      0.00000000	    -17.22295915	     -6.36212263	     24.87198117	      5.77835405	     -0.77837285	     19.96833255	      0.00000000	      0.00000000	     -7.97310473	     -2.37217421	    -13.93567847	     -4.30301055	     -1.60282815
      0.84500000	     -0.59735896	      1.79243552	      5.44524123	      2.44454773	      0.98924640	      0.58439276	    -12.23461202	     -4.74044077	    -14.81999593	     64.03630797	      0.00000000	      0.00000000	    -16.58948756	     -6.89358826	     24.43687014	      6.23628922	     -0.72929762	     21.93224143	      0.00000000	      0.00000000	     -6.61163257	     -3.67776803	    -14.45858403	     -4.65321663	     -1.88604732
      0.85000000	     -0.06815447	      2.04855226	      5.22397963	      2.46013516	      0.98505404	      0.58467253	    -11.52267067	     -5.50681649	    -14.72517771	     66.46030491	      0.00000000	      0.00000000	    -15.71419060	     -7.48400278	     24.14220889	      6.61995479	     -1.13412261	     24.37450980	      0.00000000	      0.00000000	     -4.60703166	     -5.51329441	    -15.15479169	     -4.97635594	     -2.30628623
      0.85500000	      0.29003711	      2.23880821	      5.10526590	      2.47526656	      0.98055492	      0.58474901	    -10.50141567	     -6.23758160	    -14.69634264	     69.03992517	      0.00000000	      0.00000000	    -14.70663364	     -8.27955682	     24.27432624	      6.97787326	     -1.40162806	     27.20496767	      0.00000000	      0.00000000	     -2.56067990	     -7.51641946	    -15.68668424	     -5.19669427	     -2.80873119
      0.86000000	      0.50410769	      2.54848797	      5.00158367	      2.48987757	      0.97616411	      0.58473244	     -9.23197992	     -7.07453629	    -14.60684546	     71.53607663	      0.00000000	      0.00000000	    -13.77416715	     -9.39776080	     24.62352940	      7.46507432	     -1.74531010	     29.93504164	      0.00000000	      0.00000000	     -1.48506046	    -10.32564602	    -16.15588097	     -5.53059700	     -3.31184792
      0.86500000	      0.66216672	      2.95660536	      4.73271953	      2.50407618	      0.97180386	      0.58471232	     -7.64776901	     -8.17052619	    -14.31120556	     74.31299290	      0.00000000	      0.00000000	    -13.31129318	     -9.93878707	     24.99017123	      7.98922125	     -1.91116424	     32.57120501	      0.00000000	      0.00000000	     -0.40320425	    -12.94606577	    -16.71140487	     -5.96486837	     -3.75737251
      0.87000000	      1.12356149	      3.16664171	      4.73247578	      2.51812586	      0.96814677	      0.58401329	     -6.53117507	     -8.82028727	    -14.15981840	     76.59702372	      0.00000000	      0.00000000	    -12.60234798	    -10.58107668	     25.10327346	      8.34678426	     -1.89116676	     35.46336173	      0.00000000	      0.00000000	      1.11095295	    -14.31398265	    -17.49274119	     -6.07193354	     -4.46334147
      0.87500000	      1.53896783	      3.42191822	      4.75831953	      2.53238625	      0.96496925	      0.58318034	     -5.33400070	     -9.59786714	    -14.03080111	     78.70789264	      0.00000000	      0.00000000	    -11.99108637	    -11.08030989	     25.09833311	      8.80550396	     -1.62863273	     38.22109114	      0.00000000	      0.00000000	      2.44739902	    -15.37090121	    -18.20547250	     -6.14849410	     -4.99496146
      0.88000000	      1.67777122	      3.66042162	      4.73623101	      2.54652161	      0.96182956	      0.58269412	     -3.75360096	    -10.12299099	    -13.58385113	     80.80956460	      0.00000000	      0.00000000	    -11.39918711	    -11.71815910	     25.17648256	      9.26676039	     -1.06410222	     40.60070120	      0.00000000	      0.00000000	      3.81187416	    -16.21735236	    -18.58807369	     -6.24876247	     -5.67457096
      0.88500000	      1.64488399	      3.96932612	      4.62920382	      2.56061093	      0.95867798	      0.58266248	     -1.81399206	    -10.63076858	    -12.78261296	     82.94552054	      0.00000000	      0.00000000	    -10.36595035	    -12.96737187	     25.10799721	      9.81552580	     -0.47110373	     42.33810648	      0.00000000	      0.00000000	      5.15369746	    -16.84534557	    -18.84565165	     -6.53322371	     -6.48790310
      0.89000000	      1.51606852	      4.38068812	      4.60783836	      2.57530064	      0.95623852	      0.58276964	      0.06967327	    -11.16179046	    -12.17439954	     84.59542130	      0.00000000	      0.00000000	    -10.07128166	    -13.33264786	     24.95229202	     10.46281526	      0.13388970	     43.80243751	      0.00000000	      0.00000000	      6.29831299	    -17.21582700	    -18.81701183	     -6.95989993	     -7.16371536
      0.89500000	      0.82944091	      4.67501609	      4.28581930	      2.59019493	      0.95399580	      0.58355461	      2.85708508	    -11.49897627	    -11.05615535	     86.26179095	      0.00000000	      0.00000000	     -9.72395741	    -13.46079336	     25.22159765	     10.76987886	      0.32722390	     44.86122573	      0.00000000	      0.00000000	      7.21958393	    -16.91919258	    -18.09260900	     -7.47503702	     -7.51119923
      0.90000000	      0.32061882	      4.91411168	      3.94372663	      2.60575088	      0.95309539	      0.58413362	      5.29374241	    -11.69391054	    -10.02279645	     87.46042776	      0.00000000	      0.00000000	     -9.32178247	    -13.57455646	     24.85894255	     11.04005094	      0.46814432	     45.23156778	      0.00000000	      0.00000000	      8.24703603	    -17.11441023	    -17.41211765	     -7.80688550	     -7.86298579
      0.90500000	     -0.07044858	      4.83861897	      3.56728541	      2.62146641	      0.95291539	      0.58504402	      7.49408499	    -11.28218058	     -8.94330823	     88.28753361	      0.00000000	      0.00000000	     -8.58578059	    -13.95550463	     24.14897206	     10.82685655	      0.44950997	     45.20082684	      0.00000000	      0.00000000	      9.23676282	    -17.16544098	    -16.90878257	     -7.78646403	     -8.19972020
      0.91000000	     -0.65800945	      4.95605051	      2.95174982	      2.63618268	      0.95225234	      0.58606829	     10.21543207	    -11.15488474	     -7.50854016	     89.25402786	      0.00000000	      0.00000000	     -7.93474948	    -13.41613648	     23.72470196	     10.63026448	      0.07207716	     45.18837790	      0.00000000	      0.00000000	     10.55742919	    -15.94629016	    -16.15037198	     -8.02078682	     -8.14321014
      0.91500000	     -0.78224452	      4.93278029	      2.36792574	      2.65079506	      0.95250049	      0.58733748	     12.30358860	    -10.74751774	     -6.29000569	     89.96248501	      0.00000000	      0.00000000	     -7.43820392	    -13.67432110	     22.61461723	     10.26675301	     -0.47585778	     44.80265024	      0.00000000	      0.00000000	     11.45851358	    -15.91329270	    -15.98214945	     -8.00173953	     -8.56232935
      0.92000000	     -0.82685636	      4.71060711	      2.08033395	      2.66614627	      0.95349797	      0.58811441	     14.03373883	    -10.11344465	     -5.59873965	     90.24247808	      0.00000000	      0.00000000	     -6.97218040	    -13.51243618	     21.36007993	      9.78476785	     -0.91172696	     44.51350892	      0.00000000	      0.00000000	     12.42755839	    -15.56075588	    -15.81702622	     -7.72604457	     -8.92782777
      0.92500000	     -0.51196347	      4.53881563	      1.62232994	      2.68160128	      0.95481620	      0.58851318	     15.31971107	     -9.55476804	     -4.68652790	     90.45578459	      0.00000000	      0.00000000	     -6.30757864	    -13.61411802	     19.63285762	      9.30805490	     -1.40258737	     44.06814862	      0.00000000	      0.00000000	     13.39584165	    -14.76740969	    -16.00527736	     -7.39432996	     -9.13294475
      0.93000000	     -0.23897512	      4.12288984	      1.23868620	      2.69692567	      0.95609506	      0.58897736	     16.61036650	     -8.71956130	     -3.97835938	     90.43646469	      0.00000000	      0.00000000	     -5.76005957	    -12.90620686	     17.92333421	      8.58187377	     -1.58929966	     43.70481230	      0.00000000	      0.00000000	     15.25383879	    -12.54515238	    -16.14524152	     -6.81721826	     -9.05335829
      0.93500000	      0.11305240	      3.96902938	      0.65933686	      2.71250372	      0.95785860	      0.58979950	     17.79322674	     -8.13710312	     -3.12500793	     90.32362392	      0.00000000	      0.00000000	     -5.26226033	    -13.18342660	     15.95709601	      8.09181993	     -2.37392733	     42.85235469	      0.00000000	      0.00000000	     15.76936290	    -12.16298015	    -16.32632149	     -6.54084012	     -9.35246834
      0.94000000	      0.37419111	      3.66438401	      0.16765125	      2.72816228	      0.96020364	      0.59050173	     18.93465562	     -7.31938161	     -2.41552568	     89.86394038	      0.00000000	      0.00000000	     -5.18745865	    -13.08480278	     14.02795140	      7.47966920	     -2.99247309	     41.89158243	      0.00000000	      0.00000000	     16.30114036	    -11.35431847	    -16.43181776	     -6.05758088	     -9.64486953
      0.94500000	      0.77310013	      3.20163923	     -0.08973543	      2.74394223	      0.96307515	      0.59136545	     19.68559818	     -6.35737277	     -2.09266178	     89.08356090	      0.00000000	      0.00000000	     -5.27353562	    -13.47875829	     11.90431205	      6.60620802	     -3.55512935	     40.91020858	      0.00000000	      0.00000000	     17.23501390	     -9.12978601	    -16.65279719	     -5.42700873	     -9.74437015
      0.95000000	      0.68677957	      2.94592857	     -0.49125126	      2.75964982	      0.96580115	      0.59225073	     21.05596472	     -5.53692790	     -1.49975700	     88.27657896	      0.00000000	      0.00000000	     -4.95033742	    -13.40432857	     10.36967803	      6.00631906	     -4.46033336	     39.86289677	      0.00000000	      0.00000000	     17.01182465	     -8.38947696	    -16.35618930	     -4.99764477	    -10.21042902
      0.95500000	      0.49927937	      2.65605754	     -0.69787268	      2.77549000	      0.96875606	      0.59298798	     22.31751519	     -4.75517312	     -1.12269339	     87.24472908	      0.00000000	      0.00000000	     -4.71214767	    -13.68502126	      8.90991832	      5.40756881	     -5.14985408	     38.71982715	      0.00000000	      0.00000000	     16.65143297	     -7.20376647	    -15.87598969	     -4.57614352	    -10.50963797
      0.96000000	      0.28682684	      2.50054060	     -0.88475254	      2.79107692	      0.97169728	      0.59371065	     23.67812569	     -4.14008771	     -0.81306231	     86.19740182	      0.00000000	      0.00000000	     -4.23566279	    -13.94076885	      7.57039297	      5.04117719	     -5.50864879	     37.69960526	      0.00000000	      0.00000000	     16.12052739	     -6.38114867	    -15.47242865	     -4.25657089	    -10.92447089
      0.96500000	      0.40831915	      2.21177382	     -1.12861703	      2.80752430	      0.97575963	      0.59466165	     24.26525481	     -3.50114003	     -0.83629089	     84.62444101	      0.00000000	      0.00000000	     -4.14552915	    -14.74505636	      5.69115351	      4.36985976	     -6.43579784	     36.42518404	      0.00000000	      0.00000000	     15.55522553	     -4.28803880	    -15.33674070	     -3.86487599	    -11.21064494
      0.97000000	      0.30646898	      1.98998444	     -1.29745367	      2.82357941	      0.97940483	      0.59545021	     25.09179885	     -2.87626144	     -0.63788812	     83.00575886	      0.00000000	      0.00000000	     -4.07105254	    -15.03449487	      4.22251941	      3.88861968	     -6.91285959	     35.24653018	      0.00000000	      0.00000000	     14.34567565	     -3.23510922	    -14.97298425	     -3.49485391	    -11.68259174
      0.97500000	      0.27052115	      1.73956356	     -1.51279261	      2.83961837	      0.98350157	      0.59626301	     25.75005618	     -2.24105444	     -0.52045573	     81.14883236	      0.00000000	      0.00000000	     -4.21401697	    -15.50028471	      2.69996032	      3.35158908	     -7.51170138	     34.09505398	      0.00000000	      0.00000000	     13.08252984	     -1.83895859	    -14.72999436	     -3.05879421	    -12.12502527
      0.98000000	      0.12342967	      1.69674522	     -1.66233692	      2.85581919	      0.98715153	      0.59726340	     26.57712149	     -1.88522167	     -0.49888064	     79.41450053	      0.00000000	      0.00000000	     -4.09813659	    -16.26372167	      1.38351250	      3.05274127	     -8.01707561	     33.08798011	      0.00000000	      0.00000000	     11.36768018	     -0.59215977	    -14.32854648	     -2.92284275	    -12.35703835
      0.98500000	      0.18191221	      1.55694688	     -1.77012614	      2.87218750	      0.99139269	      0.59781022	     26.89952070	     -1.49281621	     -0.59868760	     77.27217215	      0.00000000	      0.00000000	     -3.91286294	    -16.82833880	     -0.19511375	      2.75618863	     -8.13044662	     31.86681595	      0.00000000	      0.00000000	     10.03626577	      0.43591253	    -14.18008687	     -2.55757596	    -12.78375054
      0.99000000	      0.24855563	      1.35417482	     -1.92076825	      2.88880248	      0.99594769	      0.59810135	     27.07814973	     -1.04947458	     -0.70444189	     74.90162333	      0.00000000	      0.00000000	     -3.81036393	    -17.71105276	     -1.91051898	      2.46469980	     -8.46491823	     30.40443944	      0.00000000	      0.00000000	      7.75025270	      1.34194075	    -14.02044914	     -2.08651012	    -12.96387478
      0.99500000	      0.25408777	      1.20076365	     -1.97022468	      2.90503003	      1.00037901	      0.59849100	     27.28843024	     -0.68193432	     -0.86123058	     72.43949511	      0.00000000	      0.00000000	     -3.18120037	    -18.39531971	     -3.32772481	      2.19973190	     -8.38297033	     29.20109676	      0.00000000	      0.00000000	      5.43356355	      2.27684858	    -13.80007612	     -1.75126265	    -13.37929566
      1.00000000	      0.42668720	      0.85882978	     -2.00963487	      2.92168859	      1.00481788	      0.59898866	     27.11607245	     -0.10749666	     -1.09838887	     69.69662930	      0.00000000	      0.00000000	     -3.32033282	    -18.68055801	     -4.92477289	      1.71313065	     -8.65267155	     28.02188022	      0.00000000	      0.00000000	      2.90380539	      2.99471010	    -13.78908747	     -1.15041507	    -13.74695476
      1.00500000	      0.51655630	      0.67530582	     -1.92658091	      2.93827057	      1.00951746	      0.59924619	     26.91372899	      0.22665847	     -1.34944884	     66.78639774	      0.00000000	      0.00000000	     -3.04128020	    -19.34545537	     -6.33589274	      1.37587473	     -8.66687152	     26.84650845	      0.00000000	      0.00000000	      0.30246401	      3.81848452	    -13.69870894	     -0.75411444	    -14.16032008
      1.01000000	      0.41701346	      0.32819983	     -1.96689268	      2.95563399	      1.01365895	      0.59991184	     26.78856117	      0.88952038	     -1.48766833	     63.71259149	      0.00000000	      0.00000000	     -3.03528505	    -19.79280820	     -7.62252497	      0.85615900	     -8.91228711	     25.63726580	      0.00000000	      0.00000000	     -2.32337969	      4.43153567	    -13.25931575	     -0.20330565	    -14.52142396
      1.01500000	      0.66223536	     -0.00458638	     -2.00702069	      2.97254815	      1.01805274	      0.60016577	     26.21775105	      1.43525676	     -1.72972553	     60.46981061	      0.00000000	      0.00000000	     -3.13948805	    -20.22402543	     -9.18179911	      0.39845715	     -9.31261610	     24.50596611	      0.00000000	      0.00000000	     -4.98534044	      4.96762505	    -13.29225697	      0.41284358	    -14.80025472
      1.02000000	      0.67207201	     -0.36232414	     -1.89716028	      2.98887049	      1.02219733	      0.60045007	     25.90569989	      1.92811993	     -2.07075027	     57.18745416	      0.00000000	      0.00000000	     -3.42255311	    -20.32783464	    -10.23761696	     -0.17844566	     -9.45629019	     23.67020005	      0.00000000	      0.00000000	     -7.53904252	      5.55991289	    -13.14177638	      1.04542238	    -15.10807239
      1.02500000	      0.51282518	     -0.63538869	     -1.79012158	      3.00598147	      1.02575944	      0.60073578	     25.64179274	      2.43998279	     -2.19386434	     53.73594989	      0.00000000	      0.00000000	     -3.43037301	    -20.53675403	    -11.20758607	     -0.59944289	     -9.53210607	     22.77686599	      0.00000000	      0.00000000	     -9.64112416	      6.04977371	    -12.66322872	      1.58442354	    -15.54010116
      1.03000000	      0.47543346	     -1.02952602	     -1.68696027	      3.02293851	      1.02941450	      0.60099325	     25.13459701	      2.98389176	     -2.58917471	     50.09337792	      0.00000000	      0.00000000	     -3.83224859	    -20.26204247	    -12.13801281	     -1.25954837	     -9.89155210	     22.11764899	      0.00000000	      0.00000000	    -12.30936590	      6.83983412	    -12.36440609	      2.25381072	    -15.90196634
      1.03500000	      0.54857052	     -1.33664974	     -1.62568442	      3.03956429	      1.03292638	      0.60134608	     24.51582312	      3.51292878	     -2.70337788	     46.42918271	      0.00000000	      0.00000000	     -3.99899388	    -20.02559289	    -13.23358721	     -1.72470624	    -10.10651135	     21.32110618	      0.00000000	      0.00000000	    -14.52821777	      7.11096386	    -12.22006997	      2.77233986	    -16.11949152
      1.04000000	      0.46400448	     -1.52147704	     -1.51539019	      3.05632935	      1.03617560	      0.60176867	     23.99452922	      3.89046715	     -2.80861816	     42.66361704	      0.00000000	      0.00000000	     -4.40836643	    -19.50514850	    -14.06495982	     -2.05326145	    -10.20792030	     20.62444979	      0.00000000	      0.00000000	    -16.69479156	      7.13958349	    -11.88358238	      3.17039411	    -16.39852068
      1.04500000	      0.31865446	     -1.69157690	     -1.38242491	      3.07339765	      1.03910075	      0.60205125	     23.46346275	      4.28173146	     -2.84006454	     38.86998707	      0.00000000	      0.00000000	     -4.61356284	    -18.90479009	    -14.77868489	     -2.40897051	    -10.20518386	     20.01034640	      0.00000000	      0.00000000	    -18.91392360	      7.48742198	    -11.42448167	      3.57733191	    -16.63648876
      1.05000000	      0.13571439	     -1.75069685	     -1.27611269	      3.09027032	      1.04171889	      0.60242821	     22.99405244	      4.54929649	     -2.67023703	     35.08687547	      0.00000000	      0.00000000	     -4.93936552	    -17.86743614	    -15.32239364	     -2.63132733	    -10.15239753	     19.60234263	      0.00000000	      0.00000000	    -20.99448208	      7.41463499	    -10.97604313	      3.81434035	    -16.90672732
      1.05500000	      0.07552804	     -1.74780240	     -1.20382931	      3.10697832	      1.04429794	      0.60269939	     22.41284003	      4.66564309	     -2.73203981	     31.42135605	      0.00000000	      0.00000000	     -5.01092630	    -16.41909468	    -15.95199483	     -2.74976148	    -10.12841612	     19.17952902	      0.00000000	      0.00000000	    -23.28039672	      7.18226892	    -10.68078040	      4.01296248	    -17.05984648
      1.06000000	     -0.08406040	     -1.63679201	     -1.14754276	      3.12374888	      1.04636607	      0.60307429	     21.92622907	      4.75812924	     -2.47620339	     27.76889026	      0.00000000	      0.00000000	     -5.24834148	    -15.30082661	    -16.37314850	     -2.71446744	     -9.87311580	     18.96123436	      0.00000000	      0.00000000	    -25.27502289	      6.58154696	    -10.27874763	      4.05723370	    -17.20273529
      1.06500000	     -0.07607704	     -1.37799745	     -1.11592959	      3.14040596	      1.04856369	      0.60310488	     21.22845798	      4.63334244	     -2.09279033	     24.18865694	      0.00000000	      0.00000000	     -4.84419013	    -13.15212908	    -16.93313464	     -2.41245216	     -9.30321476	     18.75558185	      0.00000000	      0.00000000	    -27.19591892	      5.29063404	    -10.12560255	      3.97519035	    -17.25690673
      1.07000000	     -0.26174977	     -1.37313434	     -1.02980343	      3.15742139	      1.04990542	      0.60339827	     20.70337930	      4.80757823	     -1.87671908	     20.64150467	      0.00000000	      0.00000000	     -4.93808699	    -11.69420965	    -17.18146170	     -2.55024336	     -9.07937238	     18.88438575	      0.00000000	      0.00000000	    -28.86493481	      4.97769874	     -9.65971710	      4.16865487	    -17.37660985
      1.07500000	     -0.63431809	     -1.12799465	     -1.11627092	      3.17405505	      1.05084573	      0.60363686	     20.52979173	      4.71574917	     -1.27966332	     17.40681702	      0.00000000	      0.00000000	     -5.02380074	    -10.24916972	    -17.07475878	     -2.28903126	     -8.34925708	     19.23965077	      0.00000000	      0.00000000	    -30.14874512	      4.56620251	     -9.10579199	      4.13295868	    -17.28736447
      1.08000000	     -0.54305660	     -0.83018290	     -1.18858816	      3.19048891	      1.05205883	      0.60363393	     19.91236526	      4.48118594	     -1.03577576	     14.40280050	      0.00000000	      0.00000000	     -4.55784666	     -7.69814500	    -17.53114213	     -1.86202503	     -8.10314476	     19.38571202	      0.00000000	      0.00000000	    -32.25227328	      2.21148106	     -9.08173536	      4.01094371	    -17.34817083
      1.08500000	     -0.67749746	     -0.60999269	     -1.14700540	      3.20678439	      1.05272334	      0.60372805	     19.59566247	      4.33688485	     -0.71016920	     11.59434903	      0.00000000	      0.00000000	     -4.57429343	     -6.29565811	    -17.57273452	     -1.71744047	     -7.34305360	     20.01008389	      0.00000000	      0.00000000	    -32.87503658	      1.78371450	     -8.82150951	      3.96343551	    -17.15024700
      1.09000000	     -0.83571845	     -0.31352426	     -1.32196646	      3.22326055	      1.05303006	      0.60387463	     19.49518026	      4.05341367	     -1.00510394	      9.29213881	      0.00000000	      0.00000000	     -4.34890288	     -2.60898527	    -17.55092494	     -1.31906117	     -7.09148505	     20.76855991	      0.00000000	      0.00000000	    -33.40250752	      0.25573290	     -8.57614873	      3.83271049	    -17.18472958
      1.09500000	     -0.98879355	     -0.04369791	     -1.44365607	      3.23969324	      1.05310204	      0.60426539	     19.37122185	      3.85479154	     -1.13103652	      7.11968279	      0.00000000	      0.00000000	     -4.02988064	     -0.69569398	    -17.51040715	     -0.98708541	     -6.56847123	     21.64278031	      0.00000000	      0.00000000	    -33.30659169	     -0.72079850	     -8.28304641	      3.75548949	    -17.11810801
      1.10000000	     -1.15179276	      0.23701070	     -1.55487485	      3.25589620	      1.05268034	      0.60487801	     19.22466546	      3.67605287	     -0.75701429	      4.94555418	      0.00000000	      0.00000000	     -3.85201707	      1.04951860	    -17.32636133	     -0.74313069	     -6.16860795	     22.76551170	      0.00000000	      0.00000000	    -32.68820800	     -1.51884572	     -7.99498146	      3.56174302	    -16.89984822
      1.10500000	     -1.36540311	      0.41456709	     -1.66262101	      3.27195989	      1.05222027	      0.60523889	     19.24322388	      3.58193433	     -0.58159297	      3.17115945	      0.00000000	      0.00000000	     -3.87286659	      2.55690114	    -16.91424043	     -0.61290059	     -5.82611443	     24.18431223	      0.00000000	      0.00000000	    -32.16487003	     -2.12017913	     -7.73904372	      3.55925034	    -16.58430005
      1.11000000	     -1.52526315	      0.68368336	     -1.90497187	      3.28818514	      1.05120228	      0.60609234	     19.29537578	      3.46292052	     -0.63585022	      1.65245991	      0.00000000	      0.00000000	     -3.73029688	      4.73070736	    -16.59197047	     -0.36672390	     -5.92453261	     25.60920513	      0.00000000	      0.00000000	    -31.13665324	     -3.09797106	     -7.40723828	      3.38965080	    -16.27363300
      1.11500000	     -1.57339338	      0.92578009	     -2.05298259	      3.30384048	      1.05019827	      0.60666911	     19.32899165	      3.31026180	     -0.59528214	      0.52508204	      0.00000000	      0.00000000	     -3.58270841	      6.12673064	    -16.20050611	     -0.17528815	     -5.72437700	     27.23437304	      0.00000000	      0.00000000	    -30.55123141	     -3.71480174	     -7.36561793	      3.23661196	    -15.97847630
      1.12000000	     -1.67235836	      1.19456392	     -2.25598297	      3.31961782	      1.04874207	      0.60767426	     19.50071492	      3.22482584	     -0.52946672	     -0.29742687	      0.00000000	      0.00000000	     -3.04627110	      7.31699192	    -15.77355926	     -0.04795710	     -5.89362073	     28.83537533	      0.00000000	      0.00000000	    -29.76271429	     -4.15286140	     -7.22363168	      2.99396984	    -15.59438280
      1.12500000	     -1.65447955	      1.41185065	     -2.39313898	      3.33552065	      1.04715230	      0.60867086	     19.59645473	      3.20417385	     -0.83274992	     -0.85264826	      0.00000000	      0.00000000	     -3.04203340	      8.37118877	    -15.37164025	     -0.00062571	     -6.16474761	     30.62148800	      0.00000000	      0.00000000	    -28.82025081	     -4.86839764	     -7.18984339	      2.77520469	    -15.24032276
      1.13000000	     -1.84301402	      1.69658738	     -2.43620692	      3.35141994	      1.04526489	      0.60962977	     19.89175316	      3.08928660	     -0.97152676	     -1.27835851	      0.00000000	      0.00000000	     -2.51681556	      9.12062459	    -14.68066440	      0.10146236	     -6.18390481	     32.36708804	      0.00000000	      0.00000000	    -28.18624674	     -5.42423055	     -6.88390751	      2.47951685	    -14.91816608
      1.13500000	     -1.82432473	      2.03137371	     -2.63004860	      3.36709602	      1.04326374	      0.61062467	     20.06470709	      2.96324341	     -0.99376260	     -1.32831812	      0.00000000	      0.00000000	     -2.19723199	      9.44110884	    -14.20334885	      0.25630613	     -6.51890963	     34.12109665	      0.00000000	      0.00000000	    -27.59099283	     -6.01498142	     -6.85606334	      2.10811978	    -14.54435333
      1.14000000	     -1.54524202	      2.40545055	     -2.84039590	      3.38253813	      1.04148315	      0.61165480	     19.96470470	      2.80544059	     -1.08829720	     -1.31573231	      0.00000000	      0.00000000	     -2.00268002	      9.42574443	    -13.98417315	      0.42251912	     -6.87362102	     35.71466238	      0.00000000	      0.00000000	    -27.57347629	     -6.07378507	     -7.22429727	      1.72926707	    -14.42459562
      1.14500000	     -1.53531456	      2.76351321	     -3.01827120	      3.39785907	      1.03879742	      0.61273078	     20.36328621	      2.64466084	     -0.99917767	     -0.53073580	      0.00000000	      0.00000000	     -0.80974566	      8.96565416	    -13.33243496	      0.56412987	     -7.25016765	     37.72171952	      0.00000000	      0.00000000	    -26.51088476	     -6.69151912	     -7.20155203	      1.26588858	    -13.66185906
      1.15000000	     -1.44845154	      3.07688400	     -3.35274014	      3.41313333	      1.03598772	      0.61388438	     20.73227771	      2.53314847	     -1.07294909	      0.32723796	      0.00000000	      0.00000000	     -0.87112315	      9.24990158	    -12.74837964	      0.63485468	     -7.91721675	     39.64094749	      0.00000000	      0.00000000	    -25.93830591	     -7.22910263	     -7.29555944	      0.95576582	    -13.18696956
      1.15500000	     -1.35702794	      3.33102236	     -3.59633696	      3.42834029	      1.03309326	      0.61500506	     21.05099041	      2.46233537	     -1.10141520	      1.41353693	      0.00000000	      0.00000000	      0.15919810	      8.90755833	    -12.10731114	      0.59567473	     -8.38916106	     41.59590005	      0.00000000	      0.00000000	    -25.57947396	     -7.55977600	     -7.40032858	      0.63084053	    -12.60218268
      1.16000000	     -0.95281082	      3.59371115	     -3.74057128	      3.44357367	      1.03025996	      0.61594920	     20.86430939	      2.27864765	     -0.94325904	      2.24801084	      0.00000000	      0.00000000	     -0.01039654	      8.94827505	    -11.80661819	      0.61870318	     -8.63595610	     43.33745348	      0.00000000	      0.00000000	    -25.61204124	     -7.64396001	     -7.85142986	      0.28387264	    -12.47451875
      1.16500000	     -1.05446721	      3.82477634	     -4.20315055	      3.45864439	      1.02634174	      0.61735543	     21.69424710	      2.31548927	     -1.17019540	      4.10060975	      0.00000000	      0.00000000	      0.53049136	      8.59003231	    -10.94001431	      0.52081249	     -9.66380651	     45.31594591	      0.00000000	      0.00000000	    -24.72422891	     -8.72100949	     -7.67345197	     -0.01620033	    -11.19316583
      1.17000000	     -0.59269712	      4.04713691	     -4.23386853	      3.47399095	      1.02319314	      0.61829170	     21.34599674	      2.12887864	     -0.92645208	      4.96523375	      0.00000000	      0.00000000	      0.50627698	      8.54980108	    -10.66730007	      0.36447638	     -9.92449259	     47.06362874	      0.00000000	      0.00000000	    -24.88655294	     -8.68559833	     -8.20055596	     -0.31523557	    -11.11520579
      1.17500000	     -0.32814228	      3.82605176	     -4.46850662	      3.48894102	      1.01947134	      0.61930122	     21.49288835	      2.53505025	     -0.79674931	      6.63985295	      0.00000000	      0.00000000	      0.46489857	      7.56253015	    -10.03443308	     -0.36354477	    -10.86392501	     49.33300953	      0.00000000	      0.00000000	    -24.07973459	     -9.55013081	     -8.54209272	     -0.05797111	    -10.09407597
      1.18000000	      0.06149013	      3.74346103	     -4.63302535	      3.50411363	      1.01608469	      0.62002148	     21.38346262	      2.73801264	     -0.75862280	      8.18014348	      0.00000000	      0.00000000	     -0.29183142	      6.82202206	     -9.62694278	     -0.82041813	    -11.38146063	     51.21182959	      0.00000000	      0.00000000	    -23.72462315	    -10.41935197	     -9.02132052	      0.05422522	     -9.51261431
      1.18500000	      0.48707424	      3.56238557	     -4.71124134	      3.51935209	      1.01248074	      0.62055066	     21.11886648	      3.05403302	     -0.75416077	      9.47317758	      0.00000000	      0.00000000	     -2.36511683	      5.02304971	     -9.20962601	     -1.46752352	    -11.87761171	     53.13786393	      0.00000000	      0.00000000	    -23.47195354	    -10.59616852	     -9.47956671	      0.27878849	     -8.70203184
      1.19000000	      1.21950746	      3.37355306	     -4.58078181	      3.53449459	      1.00888925	      0.62095794	     20.40245233	      3.30974411	     -0.69983052	     10.65197766	      0.00000000	      0.00000000	     -4.25028787	      2.81631430	     -9.06706722	     -2.07451713	    -12.08484676	     55.04258886	      0.00000000	      0.00000000	    -23.14199292	    -11.51779769	    -10.37161670	      0.46346455	     -8.48136208
      1.19500000	      1.86679011	      3.01858941	     -4.68108304	      3.54957675	      1.00498584	      0.62155694	     19.66266871	      3.88000635	     -0.26918404	     11.62855275	      0.00000000	      0.00000000	     -6.58361256	      0.27769407	     -8.79636665	     -3.00127350	    -12.76935495	     57.14399705	      0.00000000	      0.00000000	    -22.71117578	    -12.27685552	    -11.15988671	      0.89733226	     -8.12099709
      1.20000000	      2.37203127	      2.78893422	     -4.57356968	      3.56457378	      1.00073391	      0.62210455	     19.24389381	      4.29775794	     -0.30873353	     12.96735245	      0.00000000	      0.00000000	     -8.26014860	     -2.93961836	     -8.25456453	     -3.76215389	    -12.97358735	     59.22598178	      0.00000000	      0.00000000	    -22.22814052	    -12.91660953	    -11.78987400	      1.16224452	     -7.71737359
      1.20500000	      2.88996366	      2.55651230	     -4.66729259	      3.57833157	      0.99635638	      0.62271277	     19.06926685	      4.76110513	     -0.06879678	     14.80026082	      0.00000000	      0.00000000	     -9.14407715	     -4.92248281	     -7.58832057	     -4.55884014	    -13.34005106	     61.42460186	      0.00000000	      0.00000000	    -21.46809785	    -13.10542644	    -12.62026397	      1.39968594	     -6.97516601
      1.21000000	      3.50911030	      2.09275564	     -4.64323804	      3.59240581	      0.99224576	      0.62302341	     18.96004161	      5.42217079	     -0.49539501	     17.25605690	      0.00000000	      0.00000000	     -8.55403003	     -5.93243905	     -7.03713579	     -5.49141607	    -13.52115971	     63.58885746	      0.00000000	      0.00000000	    -20.77808985	    -13.95017714	    -13.52481560	      1.90776591	     -6.39911983
      1.21500000	      3.87191251	      1.34472927	     -4.37333170	      3.60599051	      0.98804116	      0.62305772	     19.29673542	      6.36620572	     -1.16789994	     20.13485850	      0.00000000	      0.00000000	     -7.43636809	     -7.46467868	     -5.99091664	     -6.84852305	    -13.44461722	     65.90432172	      0.00000000	      0.00000000	    -20.10420927	    -14.46184919	    -14.19926122	      2.85399292	     -5.67365004
      1.22000000	      4.06848414	      0.84984772	     -4.43839990	      3.61898075	      0.98371579	      0.62343801	     20.32548642	      7.00698505	     -1.91232671	     23.93348743	      0.00000000	      0.00000000	     -5.86514190	     -9.12363738	     -4.68710517	     -7.82235664	    -13.46845006	     68.28175671	      0.00000000	      0.00000000	    -19.20883865	    -15.32120660	    -14.76942808	      3.44112256	     -4.78788635
      1.22500000	      4.10446340	      0.55564507	     -4.48046164	      3.63163241	      0.97905746	      0.62399165	     21.62257038	      7.44689951	     -2.08401741	     27.86867335	      0.00000000	      0.00000000	     -4.55584207	    -11.99024796	     -3.06336571	     -8.53991309	    -13.33481845	     70.59072882	      0.00000000	      0.00000000	    -18.38490056	    -15.95357040	    -15.12926511	      3.81903686	     -4.06257421
