# Supplementary material for: Biomechanics of running: A special reference to the comparisons of wearing boots and running shoes
Source: PLoS One. 2022 Jun 24;17(6):e0270496. doi: 10.1371/journal.pone.0270496 (PMC9231798; doi:10.1371/journal.pone.0270496)
Supplement: S1 File — The file contains experimental markers and force data (TRC and MOT), OpenSim model (OSIM), setup (XML), and output (STO) files for 17 participants, 2 conditions (boot\shoe), and 4 trials which are stored in separate folders. (ZIP) [file pone.0270496.s001.zip › DataSet/s02/shoe/T1/results/s02_shoe_T1_Kinematics_q.sto]

Coordinates
version=1
nRows=246
nColumns=26
inDegrees=yes

Units are S.I. units (second, meters, Newtons, ...)
If the header above contains a line with 'inDegrees', this indicates whether rotational values are in degrees (yes) or radians (no).

endheader
time	pelvis_tilt	pelvis_list	pelvis_rotation	pelvis_tx	pelvis_ty	pelvis_tz	hip_flexion_r	hip_adduction_r	hip_rotation_r	knee_angle_r	knee_add_r	knee_rot_r	ankle_angle_r	subtalar_angle_r	hip_flexion_l	hip_adduction_l	hip_rotation_l	knee_angle_l	knee_add_l	knee_rot_l	ankle_angle_l	subtalar_angle_l	lumbar_extension	lumbar_bending	lumbar_rotation
      0.00000000	     -7.26897229	      5.06259161	      1.14042795	     -0.28927032	      1.02582844	      0.60669626	    -13.50654738	     -2.81762681	     -6.44738968	     10.99371481	      0.00000000	      0.00000000	    -24.98063832	     -0.42109324	     31.18835622	      5.98278218	     -3.73036614	     39.13071382	      0.00000000	      0.00000000	     -6.05939459	    -16.09502848	    -17.61624746	     -5.34376783	      6.67740284
      0.00500000	     -7.38705110	      5.09560053	      1.52460313	     -0.27286257	      1.02824888	      0.60617266	    -14.22641315	     -2.74583179	     -6.71358688	     10.47363277	      0.00000000	      0.00000000	    -27.30665835	     -0.96109530	     30.57912810	      6.29464618	     -3.46365532	     35.75589331	      0.00000000	      0.00000000	     -6.21912448	    -15.02581797	    -17.28425831	     -5.54412311	      6.48003696
      0.01000000	     -7.50849983	      5.09740733	      1.91454743	     -0.25649219	      1.03056280	      0.60566970	    -14.89377582	     -2.63515858	     -6.92474350	     10.04612418	      0.00000000	      0.00000000	    -29.54616645	     -1.52238456	     29.98396108	      6.57160999	     -3.17346315	     32.44373938	      0.00000000	      0.00000000	     -6.34339762	    -13.89043205	    -16.95228181	     -5.70957046	      6.26698048
      0.01500000	     -7.63781763	      5.04790465	      2.31370904	     -0.24018384	      1.03267677	      0.60520206	    -15.46135564	     -2.46082274	     -7.03556742	      9.79389151	      0.00000000	      0.00000000	    -31.61441618	     -2.11395174	     29.41523427	      6.78975669	     -2.84807789	     29.24627652	      0.00000000	      0.00000000	     -6.40968105	    -12.63794502	    -16.61854313	     -5.81850367	      6.02645708
      0.02000000	     -7.78042970	      4.94344404	      2.72225808	     -0.22394668	      1.03452017	      0.60477467	    -15.89160319	     -2.21880079	     -7.01802512	      9.78231124	      0.00000000	      0.00000000	    -33.43004831	     -2.72407553	     28.88305633	      6.94179512	     -2.49417287	     26.20073884	      0.00000000	      0.00000000	     -6.41537381	    -11.24316491	    -16.27973069	     -5.86871043	      5.75182287
      0.02500000	     -7.94025777	      4.79485470	      3.13761988	     -0.20778343	      1.03605105	      0.60438263	    -16.16040730	     -1.92297605	     -6.86459132	     10.05624056	      0.00000000	      0.00000000	    -34.91628772	     -3.32019431	     28.39512713	      7.03556409	     -2.13632390	     23.33314375	      0.00000000	      0.00000000	     -6.37720873	     -9.70966237	    -15.93452036	     -5.87433082	      5.44058546
      0.03000000	     -8.11647658	      4.62082624	      3.55572191	     -0.19170338	      1.03725742	      0.60401341	    -16.25916327	     -1.59653998	     -6.58693237	     10.64068364	      0.00000000	      0.00000000	    -36.00305864	     -3.85795404	     27.95643063	      7.08795794	     -1.81038751	     20.66537570	      0.00000000	      0.00000000	     -6.32516660	     -8.06653635	    -15.58776368	     -5.85719388	      5.09312212
      0.03500000	     -8.30249966	      4.44067101	      3.97229664	     -0.17572774	      1.03815182	      0.60364870	    -16.19352068	     -1.26328864	     -6.21192302	     11.54277092	      0.00000000	      0.00000000	    -36.63484867	     -4.29464483	     27.56948471	      7.11832942	     -1.55367009	     18.22064236	      0.00000000	      0.00000000	     -6.29343769	     -6.36161636	    -15.25072463	     -5.83768839	      4.71185762
      0.04000000	     -8.48834231	      4.26905502	      4.38390969	     -0.15988283	      1.03875992	      0.60326564	    -15.97857721	     -0.94216930	     -5.77705377	     12.75333921	      0.00000000	      0.00000000	    -36.78669010	     -4.60052519	     27.23556676	      7.14364790	     -1.39562869	     16.02489450	      0.00000000	      0.00000000	     -6.31019949	     -4.65317930	    -14.93675887	     -5.82863359	      4.30110892
      0.04500000	     -8.66417975	      4.11336570	      4.78851605	     -0.14418834	      1.03910872	      0.60283972	    -15.63292706	     -0.64523340	     -5.32576762	     14.24885016	      0.00000000	      0.00000000	    -36.48009526	     -4.76402838	     26.95564602	      7.17567266	     -1.35109241	     14.10450406	      0.00000000	      0.00000000	     -6.38903309	     -3.00301123	    -14.65683193	     -5.83303605	      3.86751612
      0.05000000	     -8.82198927	      3.97349617	      5.18543118	     -0.12865065	      1.03922065	      0.60234959	    -15.17493240	     -0.37782263	     -4.90257678	     15.99474435	      0.00000000	      0.00000000	    -35.78640373	     -4.79010336	     26.72941360	      7.21987387	     -1.41625753	     12.48213472	      0.00000000	      0.00000000	     -6.52563531	     -1.47260727	    -14.41918178	     -5.84506068	      3.41997440
      0.05500000	     -8.95459495	      3.84371742	      5.57467482	     -0.11326401	      1.03911418	      0.60178137	    -14.62252271	     -0.14025287	     -4.54819559	     17.94957840	      0.00000000	      0.00000000	    -34.81356788	     -4.69391220	     26.55296995	      7.27595538	     -1.56848522	     11.17351279	      0.00000000	      0.00000000	     -6.70087860	     -0.12043578	    -14.23255264	     -5.85324078	      2.96829926
      0.06000000	     -9.05442801	      3.71586228	      5.95601615	     -0.09801576	      1.03880592	      0.60112960	    -13.99447709	      0.06960452	     -4.29494138	     20.06855221	      0.00000000	      0.00000000	    -33.68195490	     -4.49412281	     26.41812808	      7.33959325	     -1.77129671	     10.18698040	      0.00000000	      0.00000000	     -6.88756236	      1.00242379	    -14.10826115	     -5.84462910	      2.52130789
      0.06500000	     -9.11436346	      3.58229583	      6.32849816	     -0.08289269	      1.03830896	      0.60039506	    -13.30996918	      0.25406938	     -4.16280788	     22.30646052	      0.00000000	      0.00000000	    -32.49775107	     -4.20924974	     26.31557196	      7.40444174	     -1.98391745	      9.52574347	      0.00000000	      0.00000000	     -7.05753652	      1.85818507	    -14.05773613	     -5.80804003	      2.08528228
      0.07000000	     -9.13033201	      3.43741587	      6.69095999	     -0.06788734	      1.03762801	      0.59958194	    -12.58537761	      0.41464150	     -4.15799545	     24.62144602	      0.00000000	      0.00000000	    -31.33230188	     -3.85730954	     26.24036557	      7.46350417	     -2.17216896	      9.19096716	      0.00000000	      0.00000000	     -7.18774142	      2.42814346	    -14.08720900	     -5.73519502	      1.66323086
      0.07500000	     -9.10338401	      3.27780783	      7.04319524	     -0.05300193	      1.03675570	      0.59869621	    -11.83053540	      0.55183288	     -4.27573756	     26.97973479	      0.00000000	      0.00000000	    -30.21382656	     -3.45670661	     26.19552757	      7.50988609	     -2.31617512	      9.18324690	      0.00000000	      0.00000000	     -7.26489179	      2.71600265	    -14.19400201	     -5.62046031	      1.25495623
      0.08000000	     -9.03933304	      3.10210552	      7.38677640	     -0.03824695	      1.03567390	      0.59774597	    -11.04766206	      0.66503424	     -4.50576262	     29.35885108	      0.00000000	      0.00000000	    -29.13390849	     -3.02695433	     26.19050816	      7.53755282	     -2.41133334	      9.50102670	      0.00000000	      0.00000000	     -7.28856412	      2.74643218	    -14.36726336	     -5.46090284	      0.85767600
      0.08500000	     -8.94605152	      2.91130943	      7.72475661	     -0.02363366	      1.03436042	      0.59674286	    -10.23433809	      0.75225984	     -4.83601860	     31.74661452	      0.00000000	      0.00000000	    -28.06498612	     -2.59002803	     26.23488242	      7.54237246	     -2.46256276	     10.13615096	      0.00000000	      0.00000000	     -7.27269197	      2.55945611	    -14.59252197	     -5.25750171	      0.46701004
      0.09000000	     -8.83022056	      2.70957795	      8.06004952	     -0.00916348	      1.03279821	      0.59570349	     -9.38852501	      0.80978589	     -5.25249471	     34.13672748	      0.00000000	      0.00000000	    -26.97942649	     -2.17290680	     26.33030055	      7.52325100	     -2.47563547	     11.06769311	      0.00000000	      0.00000000	     -7.24453317	      2.20428826	    -14.85693166	     -5.01689587	      0.07804441
      0.09500000	     -8.69559267	      2.50504828	      8.39294094	      0.00518078	      1.03098240	      0.59465009	     -8.51187520	      0.83136069	     -5.73684364	     36.52477086	      0.00000000	      0.00000000	    -25.86112749	     -1.80871023	     26.46465389	      7.48314829	     -2.45053758	     12.25669975	      0.00000000	      0.00000000	     -7.23751671	      1.73487535	    -15.15210058	     -4.75255944	     -0.31424682
      0.10000000	     -8.54334459	      2.31002384	      8.71904654	      0.01943620	      1.02892179	      0.59360965	     -7.60942486	      0.80709605	     -6.26503917	     38.90724992	      0.00000000	      0.00000000	    -24.70680171	     -1.53323263	     26.61155805	      7.42977706	     -2.38008252	     13.64628865	      0.00000000	      0.00000000	     -7.27562438	      1.20625309	    -15.47383857	     -4.48451010	     -0.71545210
      0.10500000	     -8.37326606	      2.13982773	      9.02929617	      0.03365122	      1.02663494	      0.59261118	     -6.68721591	      0.72323361	     -6.80948075	     41.28271879	      0.00000000	      0.00000000	    -23.52104352	     -1.37821656	     26.73542286	      7.37537122	     -2.25416504	     15.16965072	      0.00000000	      0.00000000	     -7.35452063	      0.67105423	    -15.82073207	     -4.23694365	     -1.13177227
      0.11000000	     -8.18430935	      2.01003663	      9.31222236	      0.04787201	      1.02414477	      0.59168147	     -5.75055402	      0.56410872	     -7.34449342	     43.65215124	      0.00000000	      0.00000000	    -22.31251026	     -1.36626120	     26.79923775	      7.33466246	     -2.06773170	     16.76275756	      0.00000000	      0.00000000	     -7.43004640	      0.17738613	    -16.19350132	     -4.03383668	     -1.56822745
      0.11500000	     -7.97437701	      1.93274106	      9.55713706	      0.06213173	      1.02147447	      0.59084170	     -4.80385312	      0.31627565	     -7.85220737	     46.01716794	      0.00000000	      0.00000000	    -21.09431784	     -1.50993181	     26.77165621	      7.32101808	     -1.82935231	     18.37531080	      0.00000000	      0.00000000	     -7.42161132	     -0.23236841	    -16.59505630	     -3.89369392	     -2.02590065
      0.12000000	     -7.74012601	      1.91324402	      9.75641948	      0.07644688	      1.01864504	      0.59010712	     -3.85119111	     -0.02662646	     -8.32473837	     48.37724445	      0.00000000	      0.00000000	    -19.88440282	     -1.81353678	     26.63162762	      7.34199835	     -1.56691874	     19.97557204	      0.00000000	      0.00000000	     -7.23075448	     -0.52654482	    -17.03016345	     -3.82536869	     -2.50092678
      0.12500000	     -7.47715706	      1.94853258	      9.90601726	      0.09081905	      1.01567403	      0.58949006	     -2.89657479	     -0.46020333	     -8.76113986	     50.72797397	      0.00000000	      0.00000000	    -18.70156127	     -2.27520912	     26.37014164	      7.39618390	     -1.32760651	     21.54869185	      0.00000000	      0.00000000	     -6.76854827	     -0.69767010	    -17.50459050	     -3.82652474	     -2.98643127
      0.13000000	     -7.18041249	      2.02828002	     10.00440705	      0.10523865	      1.01257563	      0.58900337	     -1.94363746	     -0.96892136	     -9.16197638	     53.06158139	      0.00000000	      0.00000000	    -17.55946568	     -2.88855345	     25.98924046	      7.47295178	     -1.17104119	     23.09113287	      0.00000000	      0.00000000	     -5.98125120	     -0.78036621	    -18.02446743	     -3.88539090	     -3.47561823
      0.13500000	     -6.84511433	      2.13825472	     10.05112351	      0.11968779	      1.00936081	      0.58866007	     -0.99447949	     -1.53009338	     -9.52574782	     55.36939133	      0.00000000	      0.00000000	    -16.46333481	     -3.64440633	     25.49942962	      7.55604156	     -1.15637645	     24.60459812	      0.00000000	      0.00000000	     -4.86426798	     -0.85878201	    -18.59564469	     -3.98529048	     -3.96351986
      0.14000000	     -6.46931965	      2.26436080	     10.04648916	      0.13414026	      1.00603507	      0.58846647	     -0.04677662	     -2.12015900	     -9.84865644	     57.64483054	      0.00000000	      0.00000000	    -15.40988725	     -4.53277341	     24.91769768	      7.62973216	     -1.32519534	     26.09151265	      0.00000000	      0.00000000	     -3.46070842	     -1.04975041	    -19.22127121	     -4.10942108	     -4.44711341
      0.14500000	     -6.05773096	      2.39470032	      9.99358521	      0.14855827	      1.00259431	      0.58841004	      0.91032004	     -2.71914796	    -10.12653970	     59.88520219	      0.00000000	      0.00000000	    -14.38904409	     -5.54326556	     24.26713006	      7.68439725	     -1.68467813	     27.55252718	      0.00000000	      0.00000000	     -1.84814143	     -1.46416784	    -19.89733173	     -4.24250271	     -4.92520337
      0.15000000	     -5.62350507	      2.51939698	      9.90091697	      0.16289028	      0.99902506	      0.58844976	      1.89789180	     -3.31199201	    -10.35695719	     62.09129230	      0.00000000	      0.00000000	    -13.38737534	     -6.66230283	     23.57539389	      7.71880137	     -2.19870092	     28.98556099	      0.00000000	      0.00000000	     -0.11953007	     -2.16580940	    -20.60992442	     -4.36931360	     -5.39865785
      0.15500000	     -5.18516331	      2.63084004	      9.78233699	      0.17707584	      0.99531445	      0.58851845	      2.94328027	     -3.88916258	    -10.53936261	     64.26540404	      0.00000000	      0.00000000	    -12.39282019	     -7.86836019	     22.86870248	      7.73936339	     -2.79308869	     30.38526890	      0.00000000	      0.00000000	      1.63749407	     -3.14877271	    -21.33830628	     -4.47434872	     -5.87036322
      0.16000000	     -4.76038192	      2.72577136	      9.65323315	      0.19105758	      0.99146590	      0.58853931	      4.07221403	     -4.44795745	    -10.67280102	     66.40883011	      0.00000000	      0.00000000	    -11.39819572	     -9.12911441	     22.16333363	      7.75812159	     -3.37347243	     31.74221286	      0.00000000	      0.00000000	      3.35830884	     -4.34239722	    -22.06223516	     -4.54526202	     -6.34449744
      0.16500000	     -4.36224152	      2.80690234	      9.52599629	      0.20479536	      0.98751101	      0.58844808	      5.30304643	     -4.99195277	    -10.75294390	     68.51882743	      0.00000000	      0.00000000	    -10.40174294	    -10.40327704	     21.46191906	      7.78999387	     -3.84743995	     33.04207551	      0.00000000	      0.00000000	      5.00920066	     -5.63719013	    -22.76693309	     -4.57736249	     -6.82554273
      0.17000000	     -4.00220575	      2.88107413	      9.40777842	      0.21827915	      0.98350993	      0.58821021	      6.64812719	     -5.52626097	    -10.77050941	     70.58518900	      0.00000000	      0.00000000	     -9.40574951	    -11.64622263	     20.75967948	      7.84863789	     -4.14348724	     34.26571172	      0.00000000	      0.00000000	      6.58255389	     -6.91694923	    -23.43964792	     -4.57490363	     -7.31737471
      0.17500000	     -3.69861974	      2.95405123	      9.30040511	      0.23154005	      0.97954050	      0.58782842	      8.12179966	     -6.05026536	    -10.71166019	     72.58775509	      0.00000000	      0.00000000	     -8.41577208	    -12.81556054	     20.05809779	      7.94086015	     -4.22402904	     35.39056038	      0.00000000	      0.00000000	      8.08383219	     -8.08358059	    -24.05828266	     -4.54822804	     -7.82190180
      0.18000000	     -3.48373770	      3.02487808	      9.20089573	      0.24465654	      0.97568399	      0.58734035	      9.74769072	     -6.55191408	    -10.56049362	     74.49598964	      0.00000000	      0.00000000	     -7.44160182	    -13.87363251	     19.37627923	      8.06133703	     -4.09157893	     36.39294710	      0.00000000	      0.00000000	      9.51750745	     -9.06882661	    -24.58061571	     -4.50862023	     -8.33676255
      0.18500000	     -3.40110431	      3.08304842	      9.10214391	      0.25775036	      0.97201864	      0.58680690	     11.55579922	     -7.00653528	    -10.30379097	     76.27030431	      0.00000000	      0.00000000	     -6.49857071	    -14.78774573	     18.74955215	      8.19044591	     -3.78652409	     37.24990584	      0.00000000	      0.00000000	     10.87690602	     -9.83523774	    -24.94533824	     -4.46291069	     -8.85309541
      0.19000000	     -3.49095495	      3.11034108	      8.99407158	      0.27096759	      0.96862325	      0.58629412	     13.56670428	     -7.38099841	     -9.93684398	     77.86501212	      0.00000000	      0.00000000	     -5.60706019	    -15.53092274	     18.21291600	      8.29712383	     -3.37632938	     37.93994651	      0.00000000	      0.00000000	     12.14093409	    -10.37190172	    -25.08939813	     -4.40979426	     -9.35546486
      0.19500000	     -3.76989527	      3.08711227	      8.86513172	      0.28444784	      0.96558241	      0.58585590	     15.77075140	     -7.64218840	     -9.46740728	     79.23391744	      0.00000000	      0.00000000	     -4.78911745	    -16.08428592	     17.77762775	      8.34638308	     -2.93962078	     38.44381460	      0.00000000	      0.00000000	     13.27894306	    -10.68847481	    -24.97488809	     -4.33993033	     -9.82517055
      0.20000000	     -4.21576644	      3.00044125	      8.70396927	      0.29829139	      0.96298390	      0.58552486	     18.11489691	     -7.76680586	     -8.91547623	     80.33853856	      0.00000000	      0.00000000	     -4.06210010	    -16.44021106	     17.41425799	      8.30882395	     -2.55030769	     38.74650153	      0.00000000	      0.00000000	     14.26153735	    -10.80833087	    -24.61168286	     -4.24022902	    -10.24612731
      0.20500000	     -4.76687343	      2.84963992	      8.50161559	      0.31253761	      0.96090654	      0.58531245	     20.50622014	     -7.74810505	     -8.30970503	     81.15610422	      0.00000000	      0.00000000	     -3.43065773	    -16.60515191	     17.05275511	      8.16811369	     -2.26531110	     38.84052187	      0.00000000	      0.00000000	     15.07167050	    -10.76122841	    -24.06282872	     -4.09945221	    -10.61065158
      0.21000000	     -5.33779754	      2.64546442	      8.25432511	      0.32716438	      0.95940351	      0.58521291	     22.83234973	     -7.59623452	     -7.68322640	     81.68320221	      0.00000000	      0.00000000	     -2.88091056	    -16.60111426	     16.60137939	      7.92307969	     -2.11717386	     38.72894093	      0.00000000	      0.00000000	     15.71007550	    -10.57696307	    -23.42767527	     -3.91099045	    -10.92217925
      0.21500000	     -5.84510087	      2.40383843	      7.96602280	      0.34210782	      0.95848966	      0.58520691	     24.99023499	     -7.33295155	     -7.07038591	     81.93328259	      0.00000000	      0.00000000	     -2.38191695	    -16.46442311	     15.97597222	      7.58446149	     -2.11173149	     38.42598137	      0.00000000	      0.00000000	     16.19200639	    -10.28165853	    -22.80986345	     -3.67190802	    -11.19382625
      0.22000000	     -6.23098353	      2.13909611	      7.64893440	      0.35729014	      0.95813991	      0.58526537	     26.91079572	     -6.98522519	     -6.50404997	     81.92995335	      0.00000000	      0.00000000	     -1.89613561	    -16.24121387	     15.12554079	      7.16978921	     -2.23049983	     37.95411782	      0.00000000	      0.00000000	     16.53661009	     -9.89714422	    -22.28597303	     -3.38134887	    -11.44421558
      0.22500000	     -6.47527440	      1.86098489	      7.32174897	      0.37264195	      0.95830031	      0.58535491	     28.57019180	     -6.58143123	     -6.01301850	     81.69946199	      0.00000000	      0.00000000	     -1.39423766	    -15.98070023	     14.04361196	      6.69961800	     -2.43693729	     37.33875909	      0.00000000	      0.00000000	     16.75439829	     -9.44222897	    -21.88866040	     -3.04087717	    -11.69302156
      0.23000000	     -6.59359599	      1.57541392	      7.00574546	      0.38811313	      0.95890648	      0.58544362	     29.98590838	     -6.14977224	     -5.61954952	     81.26443447	      0.00000000	      0.00000000	     -0.86635530	    -15.72729335	     12.76387860	      6.19523227	     -2.68543312	     36.60320966	      0.00000000	      0.00000000	     16.83966085	     -8.93289930	    -21.60776781	     -2.65580911	    -11.95791042
      0.23500000	     -6.62570826	      1.28637818	      6.72016137	      0.40367465	      0.95990181	      0.58550537	     31.20200555	     -5.71645859	     -5.33709390	     80.63950298	      0.00000000	      0.00000000	     -0.32480950	    -15.51240297	     11.34553233	      5.67628521	     -2.93119908	     35.76607573	      0.00000000	      0.00000000	     16.77104998	     -8.37933388	    -21.40400234	     -2.23526289	    -12.25285265
      0.24000000	     -6.61952852	      0.99729433	      6.47823543	      0.41931526	      0.96124907	      0.58552266	     32.26993731	     -5.30276066	     -5.16863166	     79.82960328	      0.00000000	      0.00000000	      0.20154620	    -15.34883385	      9.85464742	      5.15823620	     -3.13869095	     34.84109284	      0.00000000	      0.00000000	     16.51768047	     -7.78299947	    -21.22784282	     -1.79040583	    -12.58668762
      0.24500000	     -6.61554476	      0.71162712	      6.28481783	      0.43503562	      0.96293298	      0.58548946	     33.23093960	     -4.92210678	     -5.10647894	     78.83185982	      0.00000000	      0.00000000	      0.67908864	    -15.23135367	      8.34662521	      4.65081668	     -3.28718613	     33.83804333	      0.00000000	      0.00000000	     16.04565443	     -7.13925377	    -21.03782653	     -1.33223202	    -12.96160511
      0.25000000	     -6.63612199	      0.43312657	      6.13596452	      0.45084333	      0.96495530	      0.58541374	     34.10509004	     -4.57863619	     -5.13421980	     77.64028104	      0.00000000	      0.00000000	      1.08375620	    -15.14307921	      6.85431342	      4.15818512	     -3.37309577	     32.76363121	      0.00000000	      0.00000000	     15.32203716	     -6.44473234	    -20.81289834	     -0.87023828	    -13.37249109
      0.25500000	     -6.68313133	      0.16580209	      6.02034907	      0.46675232	      0.96732426	      0.58531691	     34.89008689	     -4.26787739	     -5.23021881	     76.25075527	      0.00000000	      0.00000000	      1.41137685	    -15.06366800	      5.38502652	      3.68067940	     -3.40814806	     31.62146655	      0.00000000	      0.00000000	     14.31640320	     -5.70372349	    -20.55467451	     -0.41231942	    -13.80773259
      0.26000000	     -6.74354934	     -0.08636751	      5.92152825	      0.48278573	      0.97004157	      0.58522880	     35.56869172	     -3.97926241	     -5.37139130	     74.66421546	      0.00000000	      0.00000000	      1.67789630	    -14.97580961	      3.92600352	      3.21760588	     -3.41348399	     30.41119557	      0.00000000	      0.00000000	     13.00214884	     -4.93037445	    -20.28010755	      0.03473665	    -14.25094764
      0.26500000	     -6.79871063	     -0.32035159	      5.82042007	      0.49897691	      0.97309126	      0.58518000	     36.11972875	     -3.69912017	     -5.53674263	     72.88712656	      0.00000000	      0.00000000	      1.91027701	    -14.86866096	      2.45471195	      2.76937651	     -3.41224469	     29.12860209	      0.00000000	      0.00000000	     11.36027722	     -4.14770890	    -20.01018641	      0.46541575	    -14.68304079
      0.27000000	     -6.83239378	     -0.53598412	      5.69848695	      0.51536391	      0.97643448	      0.58519396	     36.52700000	     -3.41277048	     -5.71093845	     70.92942791	      0.00000000	      0.00000000	      2.13482245	    -14.73807942	      0.95000954	      2.33713957	     -3.42374512	     27.76873575	      0.00000000	      0.00000000	      9.38598174	     -3.38472383	    -19.76089654	      0.87733201	    -15.08463741
      0.27500000	     -6.83561511	     -0.73815297	      5.54171264	      0.53197808	      0.98001159	      0.58528095	     36.78380631	     -3.10559336	     -5.88711609	     68.80119639	      0.00000000	      0.00000000	      2.36887920	    -14.58413604	     -0.59851994	      1.92014925	     -3.46077434	     26.33182528	      0.00000000	      0.00000000	      7.09454380	     -2.67128766	    -19.53884964	      1.27403840	    -15.43903348
      0.28000000	     -6.80863785	     -0.93753871	      5.34368547	      0.54883302	      0.98374902	      0.58543638	     36.89422227	     -2.76374236	     -6.06694432	     66.50999391	      0.00000000	      0.00000000	      2.61747854	    -14.40723442	     -2.18460936	      1.51323441	     -3.53062766	     24.82924257	      0.00000000	      0.00000000	      4.52227269	     -2.03072758	    -19.34037280	      1.66631284	    -15.73498504
      0.28500000	     -6.76090140	     -1.14876803	      5.10583839	      0.56592023	      0.98756806	      0.58564482	     36.87238179	     -2.37487559	     -6.25689797	     64.06000269	      0.00000000	      0.00000000	      2.87365289	    -14.20473011	     -3.78420829	      1.10654130	     -3.63944851	     23.28621248	      0.00000000	      0.00000000	      1.72175042	     -1.47235017	    -19.15264650	      2.07006336	    -15.96794404
      0.29000000	     -6.70842208	     -1.38650680	      4.83492270	      0.58321284	      0.99139412	      0.58588803	     36.73930355	     -1.92905900	     -6.46239888	     61.45263323	      0.00000000	      0.00000000	      3.12057543	    -13.96928401	     -5.36048668	      0.68786821	     -3.79694593	     21.73953684	      0.00000000	      0.00000000	     -1.24522829	     -0.98800100	    -18.95716067	      2.50155477	    -16.13912485
      0.29500000	     -6.66866747	     -1.66118566	      4.53960751	      0.60067373	      0.99516529	      0.58615247	     36.51730316	     -1.42009994	     -6.68315068	     58.68804394	      0.00000000	      0.00000000	      3.33393699	    -13.68885526	     -6.87387838	      0.24642163	     -4.01730474	     20.23108704	      0.00000000	      0.00000000	     -4.31312517	     -0.55566345	    -18.73556511	      2.97231745	    -16.25347851
      0.30000000	     -6.65501687	     -1.97600740	      4.22788651	      0.61826270	      0.99883742	      0.58643372	     36.22450828	     -0.84713941	     -6.91176130	     55.76748817	      0.00000000	      0.00000000	      3.48419777	    -13.34785366	     -8.29296061	     -0.22342464	     -4.31484931	     18.79943998	      0.00000000	      0.00000000	     -7.41588089	     -0.14924842	    -18.47570948	      3.48564289	    -16.31798950
      0.30500000	     -6.67373588	     -2.32602521	      3.90579394	      0.63594110	      1.00238302	      0.58673704	     35.87250294	     -0.21571307	     -7.13516723	     52.69621854	      0.00000000	      0.00000000	      3.54021991	    -12.92934024	     -9.60128200	     -0.71946951	     -4.69708013	     17.47236040	      0.00000000	      0.00000000	    -10.49014867	      0.25029767	    -18.17461145	      4.03537706	    -16.34055040
      0.31000000	     -6.72473331	     -2.69907304	      3.57728236	      0.65367489	      1.00578493	      0.58707386	     35.46791939	      0.46214937	     -7.33732290	     49.48610161	      0.00000000	      0.00000000	      3.47570289	    -12.41745975	    -10.79752915	     -1.23086771	     -5.15913874	     16.26281355	      0.00000000	      0.00000000	    -13.48013369	      0.64834885	    -17.83686936	      4.60693994	    -16.32907273
      0.31500000	     -6.80485227	     -3.07774463	      3.24490232	      0.67143635	      1.00902831	      0.58745489	     35.01629453	      1.16842264	     -7.50223183	     46.15713902	      0.00000000	      0.00000000	      3.27696487	    -11.79824028	    -11.88973152	     -1.73938089	     -5.68293324	     15.17071809	      0.00000000	      0.00000000	    -16.34289007	      1.03692974	    -17.47019172	      5.18003674	    -16.29085951
      0.32000000	     -6.91097320	     -3.44178151	      2.91068715	      0.68920393	      1.01209581	      0.58788226	     34.52530205	      1.88002857	     -7.61689115	     42.73758916	      0.00000000	      0.00000000	      2.94830304	    -11.05823188	    -12.88705051	     -2.22235034	     -6.24212270	     14.19038725	      0.00000000	      0.00000000	    -19.05163263	      1.39959013	    -17.08167406	      5.73230163	    -16.23228768
      0.32500000	     -7.04083281	     -3.77071836	      2.57663013	      0.70696041	      1.01496793	      0.58834435	     34.00520159	      2.57076663	     -7.67371331	     39.26274555	      0.00000000	      0.00000000	      2.51207378	    -10.18278652	    -13.79378130	     -2.65653900	     -6.81015230	     13.31991906	      0.00000000	      0.00000000	    -21.59577554	      1.71550243	    -16.67723709	      6.24310134	    -16.15839886
      0.33000000	     -7.19171940	     -4.04668023	      2.24453125	      0.72469097	      1.01762640	      0.58881537	     33.46684599	      3.21450934	     -7.67208351	     35.77287476	      0.00000000	      0.00000000	      2.00372460	     -9.15594059	    -14.60821673	     -3.02169095	     -7.36581577	     12.56727014	      0.00000000	      0.00000000	    -23.97824844	      1.95924320	    -16.26332842	      6.69666535	    -16.07209362
      0.33500000	     -7.35901383	     -4.25685516	      1.91551957	      0.74238219	      1.02005689	      0.58926042	     32.91972281	      3.78898446	     -7.61871856	     32.31125374	      0.00000000	      0.00000000	      1.46478715	     -7.96321607	    -15.32499064	     -3.30308190	     -7.89383581	     11.95089627	      0.00000000	      0.00000000	    -26.21116195	      2.09829819	    -15.84816942	      7.08373430	    -15.97345351
      0.34000000	     -7.53617804	     -4.39495423	      1.58981713	      0.76002125	      1.02224942	      0.58964509	     32.37200328	      4.27889974	     -7.52656272	     28.92288668	      0.00000000	      0.00000000	      0.93651052	     -6.59791974	    -15.93749792	     -3.49304196	     -8.38257365	     11.49704020	      0.00000000	      0.00000000	    -28.30986691	      2.09367718	    -15.44117149	      7.40137584	    -15.86002660
      0.34500000	     -7.71596649	     -4.46107388	      1.26697536	      0.77759432	      1.02419773	      0.58994564	     31.83224166	      4.67717609	     -7.41272181	     25.65372689	      0.00000000	      0.00000000	      0.45351888	     -5.06852435	    -16.43893060	     -3.59127450	     -8.82136564	     11.23627096	      0.00000000	      0.00000000	    -30.28487684	      1.90578123	    -15.05152857	      7.65128373	    -15.72791654
      0.35000000	     -7.89177138	     -4.45981952	      0.94620624	      0.79508441	      1.02589869	      0.59015468	     31.31115083	      4.98375803	     -7.29634241	     22.54993958	      0.00000000	      0.00000000	      0.03605626	     -3.40255774	    -16.82277089	     -3.60343224	     -9.19858600	     11.20005587	      0.00000000	      0.00000000	    -32.13236413	      1.50276731	    -14.68734803	      7.83728612	    -15.57272172
      0.35500000	     -8.05864563	     -4.39756977	      0.62639282	      0.81247104	      1.02735159	      0.59028069	     30.82232354	      5.20308168	     -7.19633429	     19.65640221	      0.00000000	      0.00000000	     -0.31676950	     -1.64520571	    -17.08348300	     -3.53838454	     -9.50140882	     11.41718916	      0.00000000	      0.00000000	    -33.82562584	      0.86860093	    -14.35518510	      7.96306161	    -15.39007428
      0.36000000	     -8.21380034	     -4.28072032	      0.30593872	      0.82973329	      1.02855723	      0.59034416	     30.38105687	      5.34252312	     -7.12837262	     17.01342618	      0.00000000	      0.00000000	     -0.62785258	      0.14559450	    -17.21771217	     -3.40608219	     -9.71774208	     11.90973500	      0.00000000	      0.00000000	    -35.31141242	      0.00981430	    -14.05945432	      8.03130620	    -15.17630294
      0.36500000	     -8.35608573	     -4.11598453	     -0.01711162	      0.84685592	      1.02951784	      0.59037368	     30.00103803	      5.41291354	     -7.10214389	     14.65226170	      0.00000000	      0.00000000	     -0.93473634	      1.90579061	    -17.22633714	     -3.21740990	     -9.83966617	     12.68838965	      0.00000000	      0.00000000	    -36.51630455	     -1.04141484	    -13.80226128	      8.04482399	    -14.92936857
      0.37000000	     -8.48456960	     -3.91155199	     -0.34459766	      0.86383524	      1.03023796	      0.59040286	     29.69059638	      5.42929695	     -7.12083803	     12.59229942	      0.00000000	      0.00000000	     -1.27574885	      3.57285304	    -17.11659979	     -2.98499634	     -9.86725808	     13.74851369	      0.00000000	      0.00000000	    -37.36586864	     -2.23166247	    -13.58431650	      8.00812600	    -14.64970983
      0.37500000	     -8.59711937	     -3.67708503	     -0.67756971	      0.88068061	      1.03072499	      0.59046612	     29.45087297	      5.40943684	     -7.18316295	     10.84208907	      0.00000000	      0.00000000	     -1.67427761	      5.09314813	    -16.90252219	     -2.72296544	     -9.81131726	     15.06930399	      0.00000000	      0.00000000	    -37.81087438	     -3.49842541	    -13.40650296	      7.92753778	    -14.34084252
      0.38000000	     -8.68974665	     -3.42225580	     -1.01551266	      0.89741028	      1.03098834	      0.59059382	     29.27625428	      5.37025619	     -7.28537620	      9.40251837	      0.00000000	      0.00000000	     -2.12760670	      6.42673712	    -16.60285020	     -2.44535954	     -9.69300315	     16.61745072	      0.00000000	      0.00000000	    -37.84735667	     -4.78446999	    -13.27094235	      7.80962884	    -14.00977119
      0.38500000	     -8.75696777	     -3.15519322	     -1.35581931	      0.91404441	      1.03103715	      0.59080886	     29.15595986	      5.32469742	     -7.42069959	      8.26912914	      0.00000000	      0.00000000	     -2.60544256	      7.54796989	    -16.23749174	     -2.16457414	     -9.53932279	     18.35381804	      0.00000000	      0.00000000	    -37.52021717	     -6.04740363	    -13.18083410	      7.65955972	    -13.66675468
      0.39000000	     -8.79292988	     -2.88195315	     -1.69411083	      0.93059950	      1.03087761	      0.59112604	     29.07609327	      5.28074571	     -7.57671949	      7.43302368	      0.00000000	      0.00000000	     -3.05854087	      8.44297377	    -15.82413821	     -1.89070181	     -9.37605513	     20.24009691	      0.00000000	      0.00000000	    -36.91101319	     -7.26195645	    -13.13950481	      7.48071500	    -13.32373830
      0.39500000	     -8.79277215	     -2.60688959	     -2.02538734	      0.94708693	      1.03051120	      0.59155260	     29.02191601	      5.24223170	     -7.73389168	      6.88146903	      0.00000000	      0.00000000	     -3.43324969	      9.10697404	    -15.37614996	     -1.63162702	     -9.22195875	     22.24323963	      0.00000000	      0.00000000	    -36.11820031	     -8.41699453	    -13.14934604	      7.27556349	    -12.99184512
      0.40000000	     -8.75407968	     -2.33314437	     -2.34517970	      0.96351516	      1.02993414	      0.59208811	     28.98024039	      5.21004699	     -7.86719188	      6.59846551	      0.00000000	      0.00000000	     -3.68600221	      9.54318601	    -14.90133040	     -1.39340628	     -9.08750082	     24.33746305	      0.00000000	      0.00000000	    -35.23773654	     -9.51081072	    -13.21033182	      7.04678597	    -12.67920119
      0.40500000	     -8.67841415	     -2.06280411	     -2.65012522	      0.97989220	      1.02913740	      0.59272376	     28.94193204	      5.18294527	     -7.95061520	      6.56515530	      0.00000000	      0.00000000	     -3.79309112	      9.76294360	    -14.40078594	     -1.18055737	     -8.97784150	     26.50477292	      0.00000000	      0.00000000	    -34.34816445	    -10.54800226	    -13.31795394	      6.79791862	    -12.38969694
      0.41000000	     -8.57193526	     -1.79689508	     -2.93846067	      0.99622473	      1.02810769	      0.59344203	     28.90378536	      5.15808278	     -7.96289960	      6.76074807	      0.00000000	      0.00000000	     -3.75423244	      9.78616211	    -13.86874868	     -0.99594983	     -8.89713496	     28.73443074	      0.00000000	      0.00000000	    -33.50203775	    -11.53891702	    -13.46227612	      6.53336095	    -12.12228487
      0.41500000	     -8.44375556	     -1.53564645	     -3.21109465	      1.01251445	      1.02683036	      0.59421820	     28.86817836	      5.13187602	     -7.89205536	      7.16437431	      0.00000000	      0.00000000	     -3.59098954	      9.64135166	    -13.29532596	     -0.84044427	     -8.85163829	     31.02070279	      0.00000000	      0.00000000	    -32.72536028	    -12.49885621	    -13.63021311	      6.25800200	    -11.87058804
      0.42000000	     -8.30241373	     -1.27933271	     -3.47253185	      1.02875576	      1.02529430	      0.59502436	     28.83978219	      5.10140081	     -7.73651624	      7.75655296	      0.00000000	      0.00000000	     -3.34211976	      9.36415324	    -12.67193562	     -0.71320012	     -8.85016688	     33.35878154	      0.00000000	      0.00000000	    -32.02499710	    -13.44352635	    -13.81044377	      5.97699324	    -11.62352684
      0.42500000	     -8.15284023	     -1.02966540	     -3.73005372	      1.04493801	      1.02349650	      0.59583453	     28.82090815	      5.06601530	     -7.50293243	      8.51854089	      0.00000000	      0.00000000	     -3.05827403	      8.99330096	    -11.99605716	     -0.61347654	     -8.90129229	     35.74098968	      0.00000000	      0.00000000	    -31.39895280	    -14.38228933	    -13.99754456	      5.69624322	    -11.36749225
      0.43000000	     -7.99583057	     -0.79127470	     -3.99075799	      1.06105151	      1.02144354	      0.59662770	     28.80822904	      5.02867241	     -7.20295461	      9.42983024	      0.00000000	      0.00000000	     -2.79789791	      8.56370849	    -11.27206494	     -0.54350596	     -9.00901675	     38.15615004	      0.00000000	      0.00000000	    -30.84208584	    -15.31544684	    -14.19236307	      5.42372028	    -11.08924313
      0.43500000	     -7.82955189	     -0.57254570	     -4.25785306	      1.07709395	      1.01914940	      0.59738616	     28.79194408	      4.99639878	     -6.85125701	     10.46586561	      0.00000000	      0.00000000	     -2.62367236	      8.09844809	    -10.50856819	     -0.51096141	     -9.17034579	     40.59219631	      0.00000000	      0.00000000	    -30.34607208	    -16.23780006	    -14.39921212	      5.17085679	    -10.77852451
      0.44000000	     -7.65089101	     -0.38527482	     -4.52829310	      1.09307449	      1.01663257	      0.59809120	     28.75642470	      4.97971848	     -6.46487464	     11.59831236	      0.00000000	      0.00000000	     -2.59513822	      7.60311508	     -9.71559128	     -0.52958311	     -9.37642059	     43.03909715	      0.00000000	      0.00000000	    -29.89881459	    -17.14375475	    -14.62323860	      4.95305278	    -10.43006114
      0.44500000	     -7.45555153	     -0.24324758	     -4.79313964	      1.10901307	      1.01391397	      0.59872051	     28.68199498	      4.99142414	     -6.06255918	     12.79952905	      0.00000000	      0.00000000	     -2.75216606	      7.06497790	     -8.90363535	     -0.61736690	     -9.61563501	     45.49009675	      0.00000000	      0.00000000	    -29.48530856	    -18.03037179	    -14.86994955	      4.78878227	    -10.04407134
      0.45000000	     -7.23758297	     -0.16014805	     -5.04029321	      1.12493521	      1.01101457	      0.59924992	     28.54828292	      5.04509400	     -5.66392359	     14.05036599	      0.00000000	      0.00000000	     -3.09037467	      6.45777112	     -8.08392000	     -0.79262057	     -9.87577709	     47.94152782	      0.00000000	      0.00000000	    -29.08774047	    -18.89841241	    -15.14611012	      4.69724930	     -9.62482094
      0.45500000	     -6.98915003	     -0.14689357	     -5.25771762	      1.14086467	      1.00795331	      0.59965829	     28.33819131	      5.15284769	     -5.28934912	     15.34700989	      0.00000000	      0.00000000	     -3.53997732	      5.75300533	     -7.26849977	     -1.06889919	    -10.14373361	     50.39154575	      0.00000000	      0.00000000	    -28.68572748	    -19.75000940	    -15.46068341	      4.69455746	     -9.17898667
      0.46000000	     -6.70139608	     -0.20865910	     -5.43552883	      1.15681745	      1.00474633	      0.59993187	     28.04145598	      5.32201715	     -4.96033733	     16.70261661	      0.00000000	      0.00000000	     -3.96354488	      4.93503997	     -6.46882569	     -1.45061445	    -10.40424031	     52.83837452	      0.00000000	      0.00000000	    -28.25941536	    -20.58305966	    -15.82441609	      4.78916989	     -8.71513522
      0.46500000	     -6.36765477	     -0.34284072	     -5.56703826	      1.17279711	      1.00140554	      0.60006620	     27.65879749	      5.55235417	     -4.69817339	     18.14312638	      0.00000000	      0.00000000	     -4.18219312	      4.00963099	     -5.69110646	     -1.93134007	    -10.64023761	     55.27996057	      0.00000000	      0.00000000	    -27.79367396	    -21.38845356	    -16.24646873	      4.97889747	     -8.24218322
      0.47000000	     -5.98848623	     -0.53917644	     -5.64998609	      1.18878887	      0.99793482	      0.60006694	     27.20699240	      5.83593202	     -4.51974782	     19.69952728	      0.00000000	      0.00000000	     -4.02670183	      2.99629917	     -4.92947833	     -2.49528771	    -10.83545435	     57.71590165	      0.00000000	      0.00000000	    -27.27947313	    -22.15479794	    -16.72895730	      5.25105971	     -7.76489652
      0.47500000	     -5.57514914	     -0.78161504	     -5.68866858	      1.20475217	      0.99432667	      0.59995206	     26.72169851	      6.15955557	     -4.43176262	     21.39946992	      0.00000000	      0.00000000	     -3.39438153	      1.90884287	     -4.16170786	     -3.12029520	    -10.97792143	     60.14958519	      0.00000000	      0.00000000	    -26.71230416	    -22.87617074	    -17.26361561	      5.58471132	     -7.27879637
      0.48000000	     -5.14859973	     -1.05061350	     -5.69610618	      1.22061582	      0.99056429	      0.59975539	     26.25422639	      6.50773272	     -4.42524684	     23.26082460	      0.00000000	      0.00000000	     -2.28462960	      0.74103047	     -3.35124506	     -3.78056194	    -11.06284157	     62.58796829	      0.00000000	      0.00000000	    -26.09037197	    -23.55486573	    -17.83369145	      5.95284635	     -6.76848285
      0.48500000	     -4.73465581	     -1.32547664	     -5.69410435	      1.23628248	      0.98663007	      0.59952807	     25.86175808	      6.86513707	     -4.47255650	     25.28844129	      0.00000000	      0.00000000	     -0.79596396	     -0.52885176	     -2.45471526	     -4.44903073	    -11.09316841	     65.03873234	      0.00000000	      0.00000000	    -25.41369547	    -24.19660860	    -18.41951526	      6.32460431	     -6.21079644
      0.49000000	     -4.35794056	     -1.58729925	     -5.70934954	      1.25164634	      0.98251708	      0.59933241	     25.59347736	      7.21869986	     -4.53011942	     27.47317956	      0.00000000	      0.00000000	      0.91157444	     -1.91579439	     -1.43142583	     -5.10022709	    -11.07664489	     67.50626559	      0.00000000	      0.00000000	    -24.68330522	    -24.80208756	    -19.00392439	      6.66929735	     -5.58163638
      0.49500000	     -4.03649856	     -1.82271846	     -5.76563021	      1.26662306	      0.97824043	      0.59922526	     25.47596898	      7.55936331	     -4.54890377	     29.79076192	      0.00000000	      0.00000000	      2.66935168	     -3.40176260	     -0.25227251	     -5.71364753	    -11.01959528	     69.98780528	      0.00000000	      0.00000000	    -23.90017672	    -25.36036222	    -19.57535792	      6.96318886	     -4.86430314
      0.50000000	     -3.77849158	     -2.02757692	     -5.87466953	      1.28118310	      0.97384643	      0.59923483	     25.50224898	      7.88301977	     -4.48953926	     32.19877159	      0.00000000	      0.00000000	      4.34686544	     -4.92168871	      1.09419295	     -6.27653607	    -10.91942567	     72.47060560	      0.00000000	      0.00000000	    -23.06438943	    -25.84779877	    -20.12807355	      7.19737983	     -4.05658466
      0.50500000	     -3.58296811	     -2.20833855	     -6.02989341	      1.29537450	      0.96941612	      0.59934275	     25.63009560	      8.18996336	     -4.33453409	     34.63330275	      0.00000000	      0.00000000	      5.87688228	     -6.37172186	      2.60151073	     -6.78400253	    -10.75934226	     74.93091193	      0.00000000	      0.00000000	    -22.17497397	    -26.23293503	    -20.65875407	      7.38249266	     -3.17334319
      0.51000000	     -3.44569878	     -2.37891601	     -6.20693250	      1.30932290	      0.96505922	      0.59948419	     25.79308912	      8.48225800	     -4.09143934	     37.00947707	      0.00000000	      0.00000000	      7.25365418	     -7.63715757	      4.25236723	     -7.23499175	    -10.50917339	     77.33504402	      0.00000000	      0.00000000	    -21.23132606	    -26.48507629	    -21.15931464	      7.54547752	     -2.24309902
      0.51500000	     -3.36731442	     -2.55331367	     -6.37045532	      1.32320764	      0.96089874	      0.59956874	     25.92051248	      8.75921027	     -3.78832287	     39.22904253	      0.00000000	      0.00000000	      8.51074513	     -8.62590491	      6.02963976	     -7.62569904	    -10.13306849	     79.64210773	      0.00000000	      0.00000000	    -20.23769274	    -26.58383033	    -21.60888120	      7.71842821	     -1.30144671
      0.52000000	     -3.35794431	     -2.73831097	     -6.48263566	      1.33722383	      0.95705220	      0.59950988	     25.95596179	      9.01265543	     -3.46852656	     41.19427643	      0.00000000	      0.00000000	      9.69297980	     -9.29142855	      7.92436216	     -7.94491884	     -9.60003703	     81.80787720	      0.00000000	      0.00000000	    -19.21010204	    -26.52677629	    -21.97089954	      7.92560185	     -0.38638041
      0.52500000	     -3.43418905	     -2.93041109	     -6.50939531	      1.35154196	      0.95361527	      0.59924729	     25.86588793	      9.22467778	     -3.18766410	     42.82403551	      0.00000000	      0.00000000	     10.83593465	     -9.63742140	      9.93531251	     -8.17428750	     -8.89218685	     83.79001369	      0.00000000	      0.00000000	    -18.18010231	    -26.33143061	    -22.19991869	      8.17544515	      0.46342214
      0.53000000	     -3.60895568	     -3.11713229	     -6.42505896	      1.36627311	      0.95065147	      0.59875572	     25.63617256	      9.36933129	     -3.00766788	     44.06726342	      0.00000000	      0.00000000	     11.95858993	     -9.70628529	     12.05985882	     -8.29193187	     -8.00945867	     85.55413357	      0.00000000	      0.00000000	    -17.18874271	    -26.02917224	    -22.25751759	      8.45869915	      1.21173754
      0.53500000	     -3.87821645	     -3.27967432	     -6.21742126	      1.38144670	      0.94819165	      0.59804493	     25.26023363	      9.41756388	     -2.98285436	     44.91035679	      0.00000000	      0.00000000	     13.06676888	     -9.55870135	     14.27945886	     -8.27601105	     -6.97273108	     87.07823402	      0.00000000	      0.00000000	    -16.27224860	    -25.65483446	    -22.13203697	      8.74927153	      1.83217193
      0.54000000	     -4.21107847	     -3.39530973	     -5.89183708	      1.39700911	      0.94624469	      0.59715623	     24.72519816	      9.34339438	     -3.14214083	     45.37593386	      0.00000000	      0.00000000	     14.16067154	     -9.25305628	     16.54695061	     -8.10702011	     -5.82471102	     88.35293536	      0.00000000	      0.00000000	    -15.44940549	    -25.23824681	    -21.85303626	      9.00652822	      2.31579561
      0.54500000	     -4.55056902	     -3.44066270	     -5.47096800	      1.41284725	      0.94481240	      0.59615717	     24.00477796	      9.13024433	     -3.47781393	     45.51274417	      0.00000000	      0.00000000	     15.23950783	     -8.83242745	     18.78549011	     -7.77108742	     -4.62514658	     89.37796407	      0.00000000	      0.00000000	    -14.71898063	    -24.79896028	    -21.49032915	      9.18144805	      2.67314245
      0.55000000	     -4.82813430	     -3.39718376	     -4.98959479	      1.42883077	      0.94389801	      0.59513355	     23.06456921	      8.77690811	     -3.94766527	     45.37997910	      0.00000000	      0.00000000	     16.29932747	     -8.32267345	     20.90394018	     -7.26628181	     -3.43990799	     90.15758748	      0.00000000	      0.00000000	    -14.06678710	    -24.34271153	    -21.13409530	      9.22812215	      2.92989642
      0.55500000	     -4.98586782	     -3.25776306	     -4.48686916	      1.44485598	      0.94350533	      0.59417816	     21.87678434	      8.30159391	     -4.48905633	     45.03154036	      0.00000000	      0.00000000	     17.32540997	     -7.73880148	     22.82217469	     -6.60999553	     -2.32826609	     90.69724157	      0.00000000	      0.00000000	    -13.47595973	    -23.86199727	    -20.86462318	      9.11754743	      3.11977481
      0.56000000	     -4.99539837	     -3.03114716	     -3.99830113	      1.46087388	      0.94363363	      0.59337547	     20.43528312	      7.74119136	     -5.03768825	     44.50552244	      0.00000000	      0.00000000	     18.28508822	     -7.09241096	     24.49352006	     -5.84180427	     -1.33300307	     91.00208418	      0.00000000	      0.00000000	    -12.93405173	    -23.34352609	    -20.72656032	      8.84762422	      3.27738879
      0.56500000	     -4.86557591	     -2.74037785	     -3.54936215	      1.47689285	      0.94427259	      0.59278409	     18.76373017	      7.14347818	     -5.54264498	     43.82225691	      0.00000000	      0.00000000	     19.12747250	     -6.39476250	     25.91511717	     -5.01687194	     -0.47592115	     91.07706403	      0.00000000	      0.00000000	    -12.43440569	    -22.77934278	    -20.71792929	      8.44356215	      3.43250022
      0.57000000	     -4.63794531	     -2.41422647	     -3.15299772	      1.49296067	      0.94539815	      0.59242374	     16.91507477	      6.55354906	     -5.97220828	     42.99078820	      0.00000000	      0.00000000	     19.79217309	     -5.65592095	     27.12426945	     -4.19083192	      0.23999279	     90.92753678	      0.00000000	      0.00000000	    -11.97333233	    -22.17546257	    -20.79502708	      7.94703373	      3.60699379
      0.57500000	     -4.37340797	     -2.07593304	     -2.81192143	      1.50913818	      0.94697100	      0.59227368	     14.96306837	      6.00070651	     -6.31073533	     42.01882789	      0.00000000	      0.00000000	     20.22215122	     -4.88448090	     28.18374341	     -3.40406549	      0.82289183	     90.55957672	      0.00000000	      0.00000000	    -11.54707902	    -21.55535739	    -20.88882185	      7.39955795	      3.81483491
      0.58000000	     -4.13441358	     -1.73659604	     -2.52358644	      1.52547711	      0.94894171	      0.59228365	     12.98671593	      5.49339030	     -6.55201948	     40.91894914	      0.00000000	      0.00000000	     20.37259747	     -4.09061902	     29.16085108	     -2.67490463	      1.28325823	     89.97973673	      0.00000000	      0.00000000	    -11.15223089	    -20.95806420	    -20.92746549	      6.82996049	      4.06370822
      0.58500000	     -3.96733795	     -1.39692375	     -2.28472075	      1.54200882	      0.95126300	      0.59239221	     11.05079458	      5.02430444	     -6.69511624	     39.70761874	      0.00000000	      0.00000000	     20.21237995	     -3.28970047	     30.10617264	     -2.00483350	      1.62843655	     89.19456562	      0.00000000	      0.00000000	    -10.78869376	    -20.42979112	    -20.85867785	      6.25187199	      4.35705667
      0.59000000	     -3.89051832	     -1.05387379	     -2.09358059	      1.55874463	      0.95390275	      0.59254423	      9.18975547	      4.58011915	     -6.74488912	     38.40032571	      0.00000000	      0.00000000	     19.72171123	     -2.50179233	     31.03870384	     -1.38934930	      1.86190507	     88.21020558	      0.00000000	      0.00000000	    -10.45951378	    -20.01044068	    -20.66433544	      5.66874301	      4.69591029
      0.59500000	     -3.89247467	     -0.70601105	     -1.94951979	      1.57568285	      0.95684836	      0.59270078	      7.40295686	      4.14841345	     -6.71502093	     37.00845712	      0.00000000	      0.00000000	     18.89089613	     -1.74658573	     31.94306636	     -0.82523682	      1.98610461	     87.03216404	      0.00000000	      0.00000000	    -10.16433271	    -19.72184019	    -20.36157130	      5.08008097	      5.07959614
      0.60000000	     -3.94091513	     -0.35523783	     -1.85080748	      1.59281610	      0.96009850	      0.59283924	      5.66372827	      3.72005256	     -6.62914736	     35.54009258	      0.00000000	      0.00000000	     17.72046452	     -1.03749375	     32.77992006	     -0.31123238	      2.00676131	     85.66545704	      0.00000000	      0.00000000	     -9.89269140	    -19.56448129	    -19.99073164	      4.48575982	      5.50471455
      0.60500000	     -3.99807975	     -0.00644585	     -1.79266637	      1.61013556	      0.96364695	      0.59294783	      3.93706986	      3.28974226	     -6.51761547	     34.00265483	      0.00000000	      0.00000000	     16.21995231	     -0.37868171	     33.50447427	      0.15420940	      1.93620278	     84.11528339	      0.00000000	      0.00000000	     -9.62658313	    -19.52360325	    -19.59668398	      3.88855653	      5.96353624
      0.61000000	     -4.03499442	      0.33362321	     -1.76705244	      1.62763284	      0.96746884	      0.59302051	      2.19648153	      2.85635094	     -6.41121676	     32.40464433	      0.00000000	      0.00000000	     14.40474638	      0.23411326	     34.08388068	      0.57428249	      1.79335592	     82.38782364	      0.00000000	      0.00000000	     -9.35167930	    -19.57969917	    -19.21246899	      3.29482417	      6.44376266
      0.61500000	     -4.03867561	      0.65849477	     -1.76406761	      1.64530110	      0.97151730	      0.59305521	      0.43253896	      2.42216232	     -6.33531688	     30.75576769	      0.00000000	      0.00000000	     12.29329861	      0.81044605	     34.50595479	      0.95406166	      1.60005192	     80.49047585	      0.00000000	      0.00000000	     -9.06674755	    -19.71654108	    -18.85172071	      2.71262513	      6.93024057
      0.62000000	     -4.01130349	      0.96491094	     -1.77378738	      1.66313504	      0.97573089	      0.59305482	     -1.34773205	      1.99052220	     -6.30693068	     29.06658481	      0.00000000	      0.00000000	      9.90618628	      1.36172404	     34.77797910	      1.30078119	      1.37585095	     78.43121443	      0.00000000	      0.00000000	     -8.78382605	    -19.92206304	    -18.51046333	      2.14782615	      7.40741217
      0.62500000	     -3.96471394	      1.25533355	     -1.78751439	      1.68112952	      0.98004561	      0.59302880	     -3.12663226	      1.56289189	     -6.33506239	     27.34858915	      0.00000000	      0.00000000	      7.26640945	      1.89899690	     34.91954581	      1.62427895	      1.13419230	     76.21713891	      0.00000000	      0.00000000	     -8.52099886	    -20.18274170	    -18.17414623	      1.60007506	      7.86075546
      0.63000000	     -3.91420315	      1.53858876	     -1.79829322	      1.69927749	      0.98440525	      0.59299377	     -4.88243883	      1.13690966	     -6.42282508	     25.61430760	      0.00000000	      0.00000000	      4.40044486	      2.43186631	     34.95402563	      1.93679428	      0.88120884	     73.85255797	      0.00000000	      0.00000000	     -8.29402879	    -20.47679222	    -17.82515789	      1.06081400	      8.27675325
      0.63500000	     -3.87348743	      1.82800854	     -1.80082020	      1.71756876	      0.98876701	      0.59297184	     -6.59529030	      0.70672165	     -6.56934688	     23.87652572	      0.00000000	      0.00000000	      1.33995011	      2.96664595	     34.90130192	      2.25166918	      0.61722145	     71.33760156	      0.00000000	      0.00000000	     -8.11190513	    -20.77205627	    -17.44874837	      0.51473369	      8.64265096
      0.64000000	     -3.85078817	      2.13735030	     -1.79089325	      1.73598809	      0.99310232	      0.59298538	     -8.25220862	      0.26587229	     -6.77052039	     22.14679040	      0.00000000	      0.00000000	     -1.87723736	      3.50272931	     34.77293422	      2.58106434	      0.34006730	     68.66875640	      0.00000000	      0.00000000	     -7.97780482	    -21.03072034	    -17.03774240	     -0.05532159	      8.94742049
      0.64500000	     -3.84649396	      2.47597296	     -1.76503237	      1.75451219	      0.99739362	      0.59304970	     -9.84981882	     -0.18875929	     -7.01925770	     20.43493217	      0.00000000	      0.00000000	     -5.20810095	      4.02916831	     34.57071354	      2.93324239	      0.04848694	     65.84166834	      0.00000000	      0.00000000	     -7.89322192	    -21.21769856	    -16.59560597	     -0.66198836	      9.18392185
      0.65000000	     -3.85436897	      2.84544843	     -1.72091605	      1.77310909	      1.00162745	      0.59316739	    -11.39194608	     -0.65442006	     -7.30604341	     18.75116376	      0.00000000	      0.00000000	     -8.60654999	      4.52473082	     34.28977987	      3.31049228	     -0.25595311	     62.85487538	      0.00000000	      0.00000000	     -7.86164686	    -21.30699278	    -16.13494747	     -1.30849374	      9.35086976
      0.65500000	     -3.86705233	      3.23866874	     -1.65799924	      1.79174341	      1.00578474	      0.59332687	    -12.88211489	     -1.12207892	     -7.61961964	     17.10954219	      0.00000000	      0.00000000	    -12.02507970	      4.96184444	     33.92604128	      3.70841393	     -0.56828697	     59.71294232	      0.00000000	      0.00000000	     -7.88977032	    -21.28273444	    -15.67003457	     -1.98666431	      9.45307591
      0.66000000	     -3.88236513	      3.64091150	     -1.57693523	      1.81038498	      1.00983349	      0.59350501	    -14.31622945	     -1.57699251	     -7.94782735	     15.52970354	      0.00000000	      0.00000000	    -15.41607897	      5.31105644	     33.48393563	      4.11646951	     -0.87990749	     56.42837560	      0.00000000	      0.00000000	     -7.98608546	    -21.13581925	    -15.20802194	     -2.67756012	      9.49941837
      0.66500000	     -3.90495008	      4.03233657	     -1.47769794	      1.82901391	      1.01373024	      0.59367319	    -15.68172005	     -1.99978550	     -8.27926945	     14.03545727	      0.00000000	      0.00000000	    -18.73372866	      5.54298140	     32.97847784	      4.51992353	     -1.17846963	     53.02181797	      0.00000000	      0.00000000	     -8.15743430	    -20.85927616	    -14.74656563	     -3.35470979	      9.49921864
      0.67000000	     -3.94161369	      4.39189512	     -1.35792805	      1.84761848	      1.01743119	      0.59380552	    -16.96394132	     -2.36892673	     -8.60566318	     12.65173988	      0.00000000	      0.00000000	    -21.93611189	      5.62870742	     32.42942353	      4.90342497	     -1.44873452	     49.52004358	      0.00000000	      0.00000000	     -8.40463875	    -20.44522065	    -14.28005886	     -3.99006108	      9.45868872
      0.67500000	     -3.99486638	      4.70170800	     -1.21301417	      1.86618875	      1.02090466	      0.59388669	    -18.15368670	     -2.66463127	     -8.92350054	     11.40277933	      0.00000000	      0.00000000	    -24.98541224	      5.54189258	     31.85277292	      5.25492482	     -1.67472728	     45.95279051	      0.00000000	      0.00000000	     -8.71898133	    -19.88429969	    -13.80832265	     -4.56077103	      9.37948506
      0.68000000	     -4.06088360	      4.94986855	     -1.03803629	      1.88471145	      1.02413449	      0.59391632	    -19.24846550	     -2.87254898	     -9.23358259	     10.31338744	      0.00000000	      0.00000000	    -27.84422611	      5.26383240	     31.25756099	      5.56735779	     -1.84261797	     42.35086676	      0.00000000	      0.00000000	     -9.08048705	    -19.16652157	    -13.33947701	     -5.05337168	      9.26038866
      0.68500000	     -4.13347471	      5.13072928	     -0.83033502	      1.90316954	      1.02711149	      0.59390803	    -20.24654275	     -2.98590323	     -9.53810543	      9.41231390	      0.00000000	      0.00000000	    -30.46868281	      4.78977192	     30.65013169	      5.83730731	     -1.94354679	     38.74645873	      0.00000000	      0.00000000	     -9.45751542	    -18.28193192	    -12.88486697	     -5.46384304	      9.10085323
      0.69000000	     -4.20968883	      5.24392999	     -0.59115104	      1.92154580	      1.02982209	      0.59388443	    -21.14018655	     -3.00629820	     -9.83657272	      8.73390364	      0.00000000	      0.00000000	    -32.80240398	      4.13393679	     30.04010251	      6.06287112	     -1.97563048	     35.17342898	      0.00000000	      0.00000000	     -9.80753231	    -17.22041241	    -12.45154351	     -5.79551811	      8.90365882
      0.69500000	     -4.29188256	      5.29356585	     -0.32548500	      1.93982707	      1.03224499	      0.59387053	    -21.91474590	     -2.94349197	    -10.12289004	      8.31514953	      0.00000000	      0.00000000	    -34.77622413	      3.33141137	     29.44137578	      6.24295221	     -1.94438832	     31.66518864	      0.00000000	      0.00000000	    -10.08039179	    -15.97097644	    -12.03897549	     -6.05705704	      8.67483129
      0.70000000	     -4.38553557	      5.28719783	     -0.04023698	      1.95800573	      1.03435743	      0.59388722	    -22.55360608	     -2.81335490	    -10.38548391	      8.18887426	      0.00000000	      0.00000000	    -36.31642887	      2.43522978	     28.86822164	      6.37762838	     -1.86159216	     28.25126146	      0.00000000	      0.00000000	    -10.22523830	    -14.52219165	    -11.64129957	     -6.26041546	      8.42131590
      0.70500000	     -4.49562978	      5.23391589	      0.25846940	      1.97607794	      1.03614376	      0.59394525	    -23.04455132	     -2.63372654	    -10.61026001	      8.37599643	      0.00000000	      0.00000000	    -37.36139198	      1.50781665	     28.33118354	      6.46818390	     -1.74326761	     24.95582263	      0.00000000	      0.00000000	    -10.19997820	    -12.86595479	    -11.25197043	     -6.41783191	      8.14842615
      0.71000000	     -4.62374541	      5.14201735	      0.56706430	      1.99404076	      1.03760037	      0.59404085	    -23.38439291	     -2.42005633	    -10.78448179	      8.87953384	      0.00000000	      0.00000000	    -37.88317405	      0.60870275	     27.83537250	      6.51665556	     -1.60737468	     21.79918697	      0.00000000	      0.00000000	     -9.98044841	    -11.00545230	    -10.86799343	     -6.53845091	      7.85889184
      0.71500000	     -4.76639996	      5.01768589	      0.88398551	      2.01189076	      1.03873645	      0.59415554	    -23.58098536	     -2.18346600	    -10.89992165	      9.68236294	      0.00000000	      0.00000000	    -37.90596682	     -0.21660249	     27.38036432	      6.52561180	     -1.47155159	     18.80010636	      0.00000000	      0.00000000	     -9.56655447	     -8.96468538	    -10.49244809	     -6.62645984	      7.55399964
      0.72000000	     -4.91495257	      4.86504808	      1.20736376	      2.02962460	      1.03957152	      0.59426029	    -23.65224032	     -1.93168822	    -10.95477878	     10.74985263	      0.00000000	      0.00000000	    -37.51082607	     -0.94167404	     26.96103179	      6.49823923	     -1.35146976	     15.97687243	      0.00000000	      0.00000000	     -8.98395258	     -6.79371303	    -10.13455030	     -6.68150813	      7.23586423
      0.72500000	     -5.05724997	      4.68666665	      1.53327818	      2.04724021	      1.04013103	      0.59432180	    -23.62245131	     -1.67078094	    -10.95406275	     12.03651414	      0.00000000	      0.00000000	    -36.82101162	     -1.55674249	     26.56977781	      6.43823412	     -1.25991092	     13.34748119	      0.00000000	      0.00000000	     -8.28096143	     -4.56503693	     -9.80741334	     -6.70028046	      6.90898323
      0.73000000	     -5.18054052	      4.48368614	      1.85635769	      2.06473675	      1.04044029	      0.59430801	    -23.51715607	     -1.40565808	    -10.90852890	     13.49442187	      0.00000000	      0.00000000	    -35.97292284	     -2.06200638	     26.20030566	      6.34952637	     -1.20592350	     10.93011291	      0.00000000	      0.00000000	     -7.52151569	     -2.36299988	     -9.52454323	     -6.67790303	      6.57961986
      0.73500000	     -5.27476750	      4.25606811	      2.17221976	      2.08211371	      1.04051773	      0.59419198	    -23.35784781	     -1.13974350	    -10.83347887	     15.08128832	      0.00000000	      0.00000000	    -35.08561419	     -2.46201747	     25.85169930	      6.23654041	     -1.19357317	      8.74388971	      0.00000000	      0.00000000	     -6.77601895	     -0.27281867	     -9.29603092	     -6.60927124	      6.25334192
      0.74000000	     -5.33516924	      4.00375537	      2.47965060	      2.09937124	      1.04037032	      0.59395548	    -23.15784784	     -0.87532633	    -10.74848864	     16.76634608	      0.00000000	      0.00000000	    -34.24073179	     -2.76391189	     25.53072996	      6.10519952	     -1.22117634	      6.80876871	      0.00000000	      0.00000000	     -6.11157661	      1.62664583	     -9.12538078	     -6.49112378	      5.93258266
      0.74500000	     -5.36335166	      3.72841736	      2.78086397	      2.11651271	      1.03999381	      0.59359277	    -22.92043822	     -0.61506508	    -10.67706347	     18.53255162	      0.00000000	      0.00000000	    -33.47683236	     -2.97779220	     25.25150759	      5.96359266	     -1.28286071	      5.14474148	      0.00000000	      0.00000000	     -5.58174631	      3.26773639	     -9.00800501	     -6.32440585	      5.61573125
      0.75000000	     -5.36653160	      3.43425011	      3.07980197	      2.13354690	      1.03937692	      0.59311231	    -22.63967230	     -0.36332675	    -10.64416513	     20.37484975	      0.00000000	      0.00000000	    -32.79522416	     -3.11642912	     25.03336328	      5.82099956	     -1.37261043	      3.77197371	      0.00000000	      0.00000000	     -5.21625508	      4.59878961	     -8.93210618	     -6.11493168	      5.29793770
      0.75500000	     -5.35466685	      3.12691143	      3.37959211	      2.15048637	      1.03850743	      0.59253368	    -22.30414022	     -0.12593522	    -10.67088427	     22.29538175	      0.00000000	      0.00000000	    -32.17323835	     -3.19396352	     24.89731512	      5.68537512	     -1.48756427	      2.71206789	      0.00000000	      0.00000000	     -5.01338619	      5.58745831	     -8.88252479	     -5.87114797	      4.97329450
      0.76000000	     -5.33582864	      2.81144294	      3.68055527	      2.16734137	      1.03737861	      0.59188005	    -21.90318817	      0.09154047	    -10.76831904	     24.29727012	      0.00000000	      0.00000000	    -31.58117106	     -3.22486470	     24.86075426	      5.56084587	     -1.62661444	      1.98822604	      0.00000000	      0.00000000	     -4.93863241	      6.22011146	     -8.84705504	     -5.60042818	      4.63767486
      0.76500000	     -5.31226820	      2.49093048	      3.98005514	      2.18411289	      1.03599330	      0.59117088	    -21.43270300	      0.28556521	    -10.93454328	     26.37936742	      0.00000000	      0.00000000	    -30.99641908	     -3.22374041	     24.93205023	      5.44685491	     -1.78440352	      1.62225723	      0.00000000	      0.00000000	     -4.93129784	      6.49977646	     -8.82197088	     -5.30686972	      4.29042490
      0.77000000	     -5.28003099	      2.16689006	      4.27435647	      2.20079077	      1.03436281	      0.59041942	    -20.89709610	      0.45522628	    -11.15678553	     28.53394754	      0.00000000	      0.00000000	    -30.40800124	     -3.20572117	     25.10811668	      5.33938102	     -1.94582634	      1.62856886	      0.00000000	      0.00000000	     -4.91842147	      6.44741048	     -8.81279768	     -4.99227381	      3.93347372
      0.77500000	     -5.23198232	      1.84095208	      4.56070080	      2.21735959	      1.03250169	      0.58963553	    -20.30720235	      0.60111438	    -11.41710066	     30.74772412	      0.00000000	      0.00000000	    -29.81117449	     -3.18648631	     25.37545899	      5.23322899	     -2.08634530	      2.00702274	      0.00000000	      0.00000000	     -4.83376740	      6.10591398	     -8.83003281	     -4.65920225	      3.56895034
      0.78000000	     -5.16132173	      1.51671970	      4.83758244	      2.23380890	      1.03042252	      0.58883071	    -19.67668246	      0.72276302	    -11.69824523	     33.00533879	      0.00000000	      0.00000000	    -29.19815837	     -3.18098588	     25.71245890	      5.12405737	     -2.17849041	      2.73731206	      0.00000000	      0.00000000	     -4.63729573	      5.54156987	     -8.88355143	     -4.31366986	      3.19751471
      0.78500000	     -5.06305660	      1.20103897	      5.10323014	      2.25014158	      1.02813461	      0.58802186	    -19.01951794	      0.81568199	    -11.98775478	     35.29367351	      0.00000000	      0.00000000	    -28.55148841	     -3.20127136	     26.09107739	      5.00971828	     -2.20064641	      3.77745787	      0.00000000	      0.00000000	     -4.32854197	      4.83907728	     -8.97964397	     -3.96618711	      2.81809671
      0.79000000	     -4.93317561	      0.90456881	      5.35380525	      2.26637637	      1.02564701	      0.58723253	    -18.34945679	      0.86935674	    -12.27933310	     37.60481599	      0.00000000	      0.00000000	    -27.84396637	     -3.25508355	     26.47790919	      4.89127080	     -2.14381772	      5.06717746	      0.00000000	      0.00000000	     -3.94938120	      4.09032667	     -9.12178336	     -3.63168876	      2.42875452
      0.79500000	     -4.76682172	      0.64171974	      5.58255180	      2.28254460	      1.02297418	      0.58649208	    -17.68080872	      0.86726679	    -12.57092402	     39.93594517	      0.00000000	      0.00000000	    -27.04614723	     -3.34622545	     26.83501071	      4.77389222	     -2.01340282	      6.53410227	      0.00000000	      0.00000000	     -3.57722083	      3.38019846	     -9.31364723	     -3.32933330	      2.02858356
      0.80000000	     -4.55712863	      0.42978530	      5.78032176	      2.29868343	      1.02014001	      0.58583239	    -17.02910277	      0.78903168	    -12.86063150	     42.28639262	      0.00000000	      0.00000000	    -26.13828694	     -3.47615259	     27.12127555	      4.66753066	     -1.82545011	      8.10065339	      0.00000000	      0.00000000	     -3.31203928	      2.77287688	     -9.56177178	     -3.08201076	      1.61973835
      0.80500000	     -4.29614086	      0.28680220	      5.93729018	      2.31482844	      1.01717531	      0.58528203	    -16.40966845	      0.61383413	    -13.14402556	     44.65459409	      0.00000000	      0.00000000	    -25.11977753	     -3.64567102	     27.29622037	      4.58686941	     -1.60044736	      9.69201360	      0.00000000	      0.00000000	     -3.25729511	      2.29957714	     -9.87510613	     -2.91406875	      1.20756436
      0.81000000	     -3.97766882	      0.22791902	      6.04504930	      2.33100770	      1.01410801	      0.58485956	    -15.83381566	      0.32421227	    -13.41499465	     47.03751387	      0.00000000	      0.00000000	    -24.01021876	     -3.85634652	     27.32686535	      4.54982851	     -1.35906043	     11.24647083	      0.00000000	      0.00000000	     -3.49261719	      1.94854673	    -10.26109089	     -2.84630152	      0.79838044
      0.81500000	     -3.59999407	      0.26116560	      6.09808530	      2.34723798	      1.01095188	      0.58456945	    -15.30501145	     -0.09030063	    -13.66828293	     49.43210043	      0.00000000	      0.00000000	    -22.84295353	     -4.11169280	     27.19524208	      4.57416350	     -1.12158641	     12.72706066	      0.00000000	      0.00000000	     -4.04089141	      1.66189740	    -10.72136244	     -2.88978992	      0.39693428
      0.82000000	     -3.16691887	      0.38446208	      6.09440498	      2.36352193	      1.00770103	      0.58440291	    -14.81712401	     -0.63030168	    -13.90074980	     51.83656958	      0.00000000	      0.00000000	    -21.65643801	     -4.41774844	     26.90379966	      4.67302435	     -0.90946609	     14.13137005	      0.00000000	      0.00000000	     -4.84041783	      1.34444077	    -11.25006344	     -3.04185400	      0.00530832
      0.82500000	     -2.68776265	      0.58533283	      6.03578888	      2.37984405	      1.00433205	      0.58434256	    -14.35411995	     -1.28538376	    -14.11068477	     54.25074151	      0.00000000	      0.00000000	    -20.48718688	     -4.78229001	     26.47819530	      4.85130580	     -0.74620000	     15.49603899	      0.00000000	      0.00000000	     -5.73748119	      0.88447851	    -11.83473244	     -3.28627806	     -0.37696959
      0.83000000	     -2.17717371	      0.84351693	      5.92796400	      2.39616529	      1.00081186	      0.58436714	    -13.89014423	     -2.03552790	    -14.29632549	     56.67627040	      0.00000000	      0.00000000	    -19.36472281	     -5.21265344	     25.96732333	      5.10436040	     -0.65588398	     16.89296182	      0.00000000	      0.00000000	     -6.51146927	      0.17986825	    -12.45846093	     -3.59750462	     -0.75260366
      0.83500000	     -1.65411573	      1.13552920	      5.78056390	      2.41241958	      0.99710887	      0.58445284	    -13.39094832	     -2.85479209	    -14.45456532	     59.11703699	      0.00000000	      0.00000000	    -18.30796868	     -5.71328442	     25.43878069	      5.41958855	     -0.65867202	     18.41542749	      0.00000000	      0.00000000	     -6.93269291	     -0.84071135	    -13.10298889	     -3.94664881	     -1.12642253
      0.84000000	     -1.13880460	      1.43978295	      5.60662202	      2.42851719	      0.99320620	      0.58457069	    -12.81850209	     -3.71619226	    -14.58024867	     61.57869491	      0.00000000	      0.00000000	    -17.32341845	     -6.28428127	     24.96758790	      5.78034873	     -0.76368148	     20.15535210	      0.00000000	      0.00000000	     -6.83518093	     -2.20770748	    -13.75304266	     -4.30689051	     -1.50552088
      0.84500000	     -0.64795297	      1.74087346	      5.42151894	      2.44435793	      0.98911452	      0.58468270	    -12.13867548	     -4.59645864	    -14.66663185	     64.06626609	      0.00000000	      0.00000000	    -16.40657637	     -6.92101593	     24.61915971	      6.17083793	     -0.96142374	     22.17764388	      0.00000000	      0.00000000	     -6.17185260	     -3.90845484	    -14.40090194	     -4.65683060	     -1.89949080
      0.85000000	     -0.19073966	      2.03167195	      5.24151349	      2.45985382	      0.98487955	      0.58474147	    -11.32910774	     -5.47898837	    -14.70709400	     66.57968237	      0.00000000	      0.00000000	    -15.54738926	     -7.61388752	     24.43208680	      6.58016085	     -1.21903376	     24.50102715	      0.00000000	      0.00000000	     -5.02242434	     -5.88465102	    -15.04821278	     -4.98167665	     -2.32008552
      0.85500000	      0.23162288	      2.31253149	      5.08188434	      2.47495488	      0.98058009	      0.58469737	    -10.38305532	     -6.35325832	    -14.69626883	     69.10876065	      0.00000000	      0.00000000	    -14.73678607	     -8.34820269	     24.40799507	      7.00415421	     -1.48163538	     27.09181730	      0.00000000	      0.00000000	     -3.55030965	     -8.02955015	    -15.70212636	     -5.27310534	     -2.77966001
      0.86000000	      0.62107859	      2.58839243	      4.95451915	      2.48966843	      0.97631605	      0.58451438	     -9.30569312	     -7.21081740	    -14.62838174	     71.63046116	      0.00000000	      0.00000000	    -13.96960803	     -9.10586026	     24.51355527	      7.44462791	     -1.68173189	     29.87011466	      0.00000000	      0.00000000	     -1.93552724	    -10.19527331	    -16.36542331	     -5.52923153	     -3.28851114
      0.86500000	      0.97362645	      2.86570931	      4.86482172	      2.50406328	      0.97219054	      0.58418970	     -8.10261067	     -8.04082756	    -14.49305727	     74.11077077	      0.00000000	      0.00000000	    -13.24319482	     -9.86910283	     24.69453359	      7.90663596	     -1.75552457	     32.72275164	      0.00000000	      0.00000000	     -0.32073720	    -12.21854150	    -17.02395617	     -5.75576137	     -3.85157023
      0.87000000	      1.27064588	      3.15045544	      4.80837627	      2.51825695	      0.96829392	      0.58376770	     -6.76612408	     -8.82832062	    -14.27152810	     76.51061425	      0.00000000	      0.00000000	    -12.55547674	    -10.62268324	     24.89523077	      8.39431577	     -1.66174325	     35.51775064	      0.00000000	      0.00000000	      1.20929264	    -13.95861849	    -17.63802811	     -5.96744429	     -4.46489048
      0.87500000	      1.47748219	      3.44649810	      4.76906742	      2.53239102	      0.96469799	      0.58333785	     -5.26936487	     -9.55505516	    -13.93692941	     78.79199939	      0.00000000	      0.00000000	    -11.90517162	    -11.35070441	     25.07323700	      8.90534756	     -1.39662571	     38.11937793	      0.00000000	      0.00000000	      2.62009009	    -15.32873613	    -18.14462572	     -6.18649958	     -5.11299778
      0.88000000	      1.55288464	      3.75303657	      4.72073112	      2.54660238	      0.96146223	      0.58301337	     -3.57479058	    -10.20044110	    -13.46039486	     80.92089529	      0.00000000	      0.00000000	    -11.29228578	    -12.03031540	     25.20275502	      9.42497812	     -0.99901299	     40.40497966	      0.00000000	      0.00000000	      3.90946596	    -16.30569120	    -18.47268831	     -6.43528713	     -5.76882888
      0.88500000	      1.46598298	      4.06161956	      4.63264799	      2.56099653	      0.95864396	      0.58289858	     -1.65404232	    -10.74138379	    -12.82065938	     82.86743363	      0.00000000	      0.00000000	    -10.71586581	    -12.62975564	     25.26711982	      9.92259730	     -0.54247328	     42.28193789	      0.00000000	      0.00000000	      5.09259166	    -16.91788653	    -18.56659357	     -6.72512220	     -6.39781263
      0.89000000	      1.21292544	      4.35511689	      4.47710341	      2.57562760	      0.95630101	      0.58305932	      0.49105515	    -11.15264424	    -12.01263314	     84.60667466	      0.00000000	      0.00000000	    -10.16934940	    -13.11553198	     25.24677275	     10.35431690	     -0.11639241	     43.70021521	      0.00000000	      0.00000000	      6.19409718	    -17.22289749	    -18.40874155	     -7.04741231	     -6.96618905
      0.89500000	      0.82559521	      4.61045578	      4.23654361	      2.59049068	      0.95448287	      0.58350752	      2.81639844	    -11.40995348	    -11.05194029	     86.12116525	      0.00000000	      0.00000000	     -9.63824056	    -13.46443853	     25.11035104	     10.67228251	      0.19718552	     44.65710702	      0.00000000	      0.00000000	      7.24452002	    -17.28476873	    -18.03186357	     -7.37275535	     -7.45069586
      0.90000000	      0.36832981	      4.80428191	      3.90800709	      2.60553243	      0.95321745	      0.58420253	      5.23769483	    -11.49578127	     -9.97470135	     87.40325499	      0.00000000	      0.00000000	     -9.10434082	    -13.67140638	     24.81392295	     10.83721587	      0.34261145	     45.19327312	      0.00000000	      0.00000000	      8.27674525	    -17.15661682	    -17.51495480	     -7.65863936	     -7.84469878
      0.90500000	     -0.07634311	      4.91850958	      3.50324614	      2.62067954	      0.95250481	      0.58506573	      7.64569442	    -11.40451220	     -8.83265389	     88.45449464	      0.00000000	      0.00000000	     -8.55452383	    -13.74931231	     24.30802336	     10.82837532	      0.29990999	     45.38020866	      0.00000000	      0.00000000	      9.32055502	    -16.87165846	    -16.96350553	     -7.86118629	     -8.15764099
      0.91000000	     -0.42774958	      4.94327228	      3.04441370	      2.63587297	      0.95232212	      0.58600227	      9.92898582	    -11.14359086	     -7.68401855	     89.28170564	      0.00000000	      0.00000000	     -7.98757175	    -13.72364049	     23.54854438	     10.64669662	      0.08289393	     45.30120373	      0.00000000	      0.00000000	     10.39653568	    -16.44283796	    -16.48158203	     -7.94543008	     -8.40874987
      0.91500000	     -0.62670431	      4.87733181	      2.55686729	      2.65108924	      0.95263392	      0.58692555	     11.99821227	    -10.73055802	     -6.58169062	     89.89226933	      0.00000000	      0.00000000	     -7.41528004	    -13.62603232	     22.50830767	     10.31099261	     -0.27214613	     45.03124291	      0.00000000	      0.00000000	     11.51072077	    -15.86830319	    -16.14554107	     -7.89180172	     -8.61894360
      0.92000000	     -0.64945509	      4.72734566	      2.06228187	      2.66633877	      0.95340035	      0.58777884	     13.80559471	    -10.18859895	     -5.56287277	     90.29140709	      0.00000000	      0.00000000	     -6.85913645	    -13.48952327	     21.18708303	      9.85047148	     -0.72284953	     44.62262258	      0.00000000	      0.00000000	     12.64957402	    -15.14125484	    -15.98713773	     -7.69899905	     -8.80570790
      0.92500000	     -0.51198251	      4.50649404	      1.57565538	      2.68164835	      0.95458271	      0.58854660	     15.35298469	     -9.54269846	     -4.64538649	     90.48162602	      0.00000000	      0.00000000	     -6.34489657	    -13.34673635	     19.61670318	      9.29735387	     -1.23549289	     44.10072246	      0.00000000	      0.00000000	     13.77583980	    -14.26267444	    -15.99011524	     -7.38309053	     -8.98323983
      0.93000000	     -0.26345821	      4.23220701	      1.10709922	      2.69704315	      0.95614727	      0.58924984	     16.68497517	     -8.81718426	     -3.83201163	     90.46318980	      0.00000000	      0.00000000	     -5.89550338	    -13.22911263	     17.85839355	      8.68179481	     -1.79164111	     43.47024929	      0.00000000	      0.00000000	     14.82951116	    -13.24959448	    -16.09983512	     -6.97268094	     -9.16521133
      0.93500000	      0.02856289	      3.92345838	      0.66537176	      2.71253708	      0.95806561	      0.58992846	     17.87061363	     -8.03516001	     -3.11847171	     90.23543452	      0.00000000	      0.00000000	     -5.52319993	    -13.16421659	     15.99239581	      8.02969400	     -2.38535022	     42.72786302	      0.00000000	      0.00000000	     15.73758068	    -12.13189024	    -16.24150943	     -6.50190958	     -9.36564623
      0.94000000	      0.29633013	      3.59871838	      0.25926580	      2.72813160	      0.96031139	      0.59062143	     18.98129642	     -7.21973392	     -2.49955340	     89.79886558	      0.00000000	      0.00000000	     -5.22470190	    -13.17203168	     14.10239070	      7.36293331	     -3.01533219	     41.87420276	      0.00000000	      0.00000000	     16.42926872	    -10.94178446	    -16.34111496	     -6.00424806	     -9.59684163
      0.94500000	      0.48856766	      3.27477946	     -0.10409331	      2.74382007	      0.96285772	      0.59135411	     20.07118510	     -6.39538422	     -1.97148113	     89.15667259	      0.00000000	      0.00000000	     -4.98391915	    -13.26394125	     12.25832606	      6.70048298	     -3.67786660	     40.91969795	      0.00000000	      0.00000000	     16.84949173	     -9.70522253	    -16.34386365	     -5.50847019	     -9.86652098
      0.95000000	      0.58142628	      2.96561121	     -0.42188348	      2.75959406	      0.96567885	      0.59213530	     21.16440037	     -5.58722059	     -1.53188750	     88.31429245	      0.00000000	      0.00000000	     -4.78175326	    -13.44511291	     10.50258135	      6.05847779	     -4.36330628	     39.88345265	      0.00000000	      0.00000000	     16.96652355	     -8.43773062	    -16.22603370	     -5.03601737	    -10.17604506
      0.95500000	      0.58026811	      2.68105862	     -0.69670541	      2.77544779	      0.96875345	      0.59296010	     22.25274027	     -4.81787605	     -1.17871806	     87.27769906	      0.00000000	      0.00000000	     -4.60595043	    -13.71709592	      8.84514011	      5.44922349	     -5.05592525	     38.78829897	      0.00000000	      0.00000000	     16.77258066	     -7.14482393	    -15.99660102	     -4.59924205	    -10.52026462
      0.96000000	      0.51173275	      2.42634610	     -0.93536220	      2.79137859	      0.97206441	      0.59381396	     23.30494760	     -4.10421780	     -0.90862413	     86.05240165	      0.00000000	      0.00000000	     -4.45332852	    -14.07825521	      7.27011524	      4.88106682	     -5.73526832	     37.65540630	      0.00000000	      0.00000000	     16.27711251	     -5.82907113	    -15.68815540	     -4.20131029	    -10.88905100
      0.96500000	      0.41067291	      2.20272520	     -1.14596313	      2.80738501	      0.97559532	      0.59467487	     24.28199681	     -3.45588938	     -0.71608051	     84.64363866	      0.00000000	      0.00000000	     -4.32336646	    -14.52324256	      5.74902227	      4.35985262	     -6.37743185	     36.50025757	      0.00000000	      0.00000000	     15.49626285	     -4.50081405	    -15.34221906	     -3.83800876	    -11.26985721
      0.97000000	      0.30902538	      2.00814520	     -1.33482889	      2.82346617	      0.97932855	      0.59551502	     25.14914672	     -2.87541360	     -0.59441898	     83.05608828	      0.00000000	      0.00000000	     -4.20957849	    -15.04339975	      4.25260493	      3.88991508	     -6.95695452	     35.33049479	      0.00000000	      0.00000000	     14.44427497	     -3.18362656	    -14.99669272	     -3.50012619	    -11.65048316
      0.97500000	      0.23033796	      1.83692692	     -1.50465483	      2.83962371	      0.98324700	      0.59630429	     25.88014039	     -2.35829110	     -0.53777548	     81.29196338	      0.00000000	      0.00000000	     -4.09658407	    -15.62729570	      2.75710658	      3.47249011	     -7.45105276	     34.14606728	      0.00000000	      0.00000000	     13.12965762	     -1.91023451	    -14.67942949	     -3.17500853	    -12.02179281
      0.98000000	      0.18860730	      1.67910098	     -1.65447883	      2.85586354	      0.98733550	      0.59701664	     26.45667156	     -1.89272443	     -0.54173385	     79.34909805	      0.00000000	      0.00000000	     -3.96571670	    -16.25979392	      1.24707666	      3.10235659	     -7.84585362	     32.94254502	      0.00000000	      0.00000000	     11.55582343	     -0.71307615	    -14.40659684	     -2.84753959	    -12.37996564
      0.98500000	      0.18866052	      1.52107094	     -1.78100451	      2.87219492	      0.99157699	      0.59763783	     26.86819404	     -1.46042797	     -0.60217781	     77.22157740	      0.00000000	      0.00000000	     -3.80530929	    -16.92074569	     -0.28234697	      2.76574547	     -8.14185884	     31.71719918	      0.00000000	      0.00000000	      9.72605018	      0.38438817	    -14.18302031	     -2.50186266	    -12.72707312
      0.99000000	      0.22709027	      1.34816537	     -1.88046526	      2.88862771	      0.99594528	      0.59816988	     27.11317784	     -1.03971260	     -0.71383907	     74.90307922	      0.00000000	      0.00000000	     -3.61885060	    -17.58586089	     -1.82414694	      2.44177418	     -8.35554428	     30.47470263	      0.00000000	      0.00000000	      7.65207458	      1.37228275	    -14.00342642	     -2.12399701	    -13.06916387
      0.99500000	      0.29404989	      1.14787282	     -1.95032813	      2.90516881	      1.00040012	      0.59862860	     27.19984140	     -0.61003173	     -0.86984946	     72.39064041	      0.00000000	      0.00000000	     -3.42617777	    -18.23008276	     -3.36102601	      2.10707775	     -8.51568750	     29.22887729	      0.00000000	      0.00000000	      5.36231978	      2.25421098	    -13.85479977	     -1.70396472	    -13.41269154
      1.00000000	      0.37592048	      0.91221323	     -1.99022682	      2.92181755	      1.00488818	      0.59903527	     27.14503339	     -0.15610147	     -1.06238691	     69.68681738	      0.00000000	      0.00000000	     -3.25740977	    -18.83077569	     -4.86967466	      1.74137002	     -8.65557543	     28.00022337	      0.00000000	      0.00000000	      2.90435692	      3.04379389	    -13.71986207	     -1.23653303	    -13.76135803
      1.00500000	      0.45828333	      0.63872494	     -2.00167335	      2.93856110	      1.00934888	      0.59940815	     26.97139735	      0.32963675	     -1.28374789	     66.79977853	      0.00000000	      0.00000000	     -3.14340219	    -19.36789001	     -6.32562846	      1.33163861	     -8.80408378	     26.81179113	      0.00000000	      0.00000000	      0.33975475	      3.75995388	    -13.58103261	     -0.72119506	    -14.11511247
      1.01000000	      0.52840174	      0.33051362	     -1.98686877	      2.95537420	      1.01372237	      0.59975874	     26.70352513	      0.84645631	     -1.52681023	     63.74179425	      0.00000000	      0.00000000	     -3.10736708	    -19.82151983	     -7.70721569	      0.87408781	     -8.97892678	     25.68514827	      0.00000000	      0.00000000	     -2.26610838	      4.42213728	    -13.42362935	     -0.16245672	    -14.47129749
      1.01500000	      0.57672721	     -0.00408944	     -1.94783107	      2.97222600	      1.01795698	      0.60009354	     26.36402829	      1.38647390	     -1.78405202	     60.52709413	      0.00000000	      0.00000000	     -3.16019293	    -20.16983936	     -8.99849005	      0.37427738	     -9.18430025	     24.63652675	      0.00000000	      0.00000000	     -4.85531989	      5.04543815	    -13.23730842	      0.42937444	    -14.82627921
      1.02000000	      0.59766980	     -0.35211178	     -1.88668206	      2.98909034	      1.02201446	      0.60041818	     25.97050172	      1.93676849	     -2.04550544	     57.17042263	      0.00000000	      0.00000000	     -3.29983559	    -20.38910102	    -10.19122884	     -0.15378755	     -9.41283248	     23.67382042	      0.00000000	      0.00000000	     -7.38633078	      5.63555939	    -13.01624336	      1.03777343	    -15.17600624
      1.02500000	      0.58970599	     -0.69679217	     -1.80647004	      3.00595176	      1.02587132	      0.60073990	     25.53451717	      2.48129438	     -2.29713027	     53.68722473	      0.00000000	      0.00000000	     -3.51364906	    -20.45495111	    -11.28492129	     -0.68919341	     -9.64926806	     22.79632934	      0.00000000	      0.00000000	     -9.83778603	      6.18490599	    -12.75892627	      1.64087637	    -15.51564228
      1.03000000	      0.55429132	     -1.01881661	     -1.71141854	      3.02280518	      1.02951561	      0.60106631	     25.06330206	      3.00202178	     -2.52085357	     50.09513561	      0.00000000	      0.00000000	     -3.78148492	    -20.34391248	    -12.28369913	     -1.20632257	     -9.87331909	     21.99821199	      0.00000000	      0.00000000	    -12.20659233	      6.67207993	    -12.46724474	      2.21381659	    -15.83957712
      1.03500000	      0.49408046	     -1.29829492	     -1.60655196	      3.03965219	      1.03294069	      0.60140191	     24.56265089	      3.48005534	     -2.69650545	     46.41543866	      0.00000000	      0.00000000	     -4.07810285	    -20.03472657	    -13.19187040	     -1.67798303	    -10.06174726	     21.27406923	      0.00000000	      0.00000000	    -14.50236411	      7.06554076	    -12.14498312	      2.73216632	    -16.14224317
      1.04000000	      0.41211661	     -1.51753147	     -1.49740205	      3.05649642	      1.03613967	      0.60174510	     24.03851257	      3.89757890	     -2.80491027	     42.67346054	      0.00000000	      0.00000000	     -4.37522955	    -19.51001818	    -14.01147383	     -2.07912581	    -10.19095085	     20.62358713	      0.00000000	      0.00000000	    -16.74087462	      7.32926150	    -11.79734902	      3.17575358	    -16.41876356
      1.04500000	      0.31227234	     -1.66381747	     -1.38997911	      3.07333901	      1.03910273	      0.60208757	     23.49681232	      4.24038089	     -2.83092015	     38.89795471	      0.00000000	      0.00000000	     -4.64424907	    -18.75883575	    -14.74292751	     -2.39008387	    -10.23986369	     20.05310575	      0.00000000	      0.00000000	    -18.93722485	      7.42791475	    -11.43173267	      3.53177479	    -16.66478821
      1.05000000	      0.19936908	     -1.73126466	     -1.29058060	      3.09017634	      1.04181668	      0.60241605	     22.94338837	      4.50000363	     -2.76576262	     35.12023878	      0.00000000	      0.00000000	     -4.85984085	    -17.77929794	    -15.38663776	     -2.59866144	    -10.19224709	     19.57436837	      0.00000000	      0.00000000	    -21.09889956	      7.33190237	    -11.05766735	      3.79639752	    -16.87619260
      1.05500000	      0.07810078	     -1.72120734	     -1.20526781	      3.10700060	      1.04426546	      0.60271566	     22.38535918	      4.67458903	     -2.60918731	     31.37394951	      0.00000000	      0.00000000	     -5.00394555	    -16.57898753	    -15.94354495	     -2.70111593	    -10.03858916	     19.20218367	      0.00000000	      0.00000000	    -23.22003470	      7.02320031	    -10.68498312	      3.97458837	    -17.04945697
      1.06000000	     -0.04821650	     -1.64107238	     -1.13935236	      3.12380090	      1.04643183	      0.60297388	     21.83310073	      4.76787048	     -2.37189905	     27.69570277	      0.00000000	      0.00000000	     -5.06870276	    -15.17157840	    -16.41488419	     -2.70182456	     -9.77814075	     18.95226205	      0.00000000	      0.00000000	    -25.27816365	      6.49995356	    -10.32172086	      4.07806966	    -17.18251988
      1.06500000	     -0.17776129	     -1.50193568	     -1.09715253	      3.14056339	      1.04830077	      0.60318452	     21.30092849	      4.78669361	     -2.07712022	     24.12565808	      0.00000000	      0.00000000	     -5.05677670	    -13.57126015	    -16.80239161	     -2.61126257	     -9.42021049	     18.83952209	      0.00000000	      0.00000000	    -27.23312753	      5.77654750	     -9.97359681	      4.12168240	    -17.27527790
      1.07000000	     -0.30938673	     -1.31579217	     -1.08185506	      3.15727189	      1.04986299	      0.60335075	     20.80551381	      4.73876753	     -1.75878857	     20.70610486	      0.00000000	      0.00000000	     -4.97866952	    -11.78913475	    -17.10885860	     -2.44321166	     -8.98331068	     18.87716313	      0.00000000	      0.00000000	    -29.02713565	      4.88015445	     -9.64462392	      4.11955842	    -17.32924261
      1.07500000	     -0.44237497	     -1.09403010	     -1.09533207	      3.17391095	      1.05111562	      0.60348699	     20.36310911	      4.63252949	     -1.45489285	     17.47718494	      0.00000000	      0.00000000	     -4.84899162	     -9.83618151	    -17.33741936	     -2.21322371	     -8.49236002	     19.07701847	      0.00000000	      0.00000000	    -30.58691655	      3.84894195	     -9.33688604	      4.08310563	    -17.34641557
      1.08000000	     -0.57738493	     -0.84745523	     -1.13811017	      3.19046989	      1.05205876	      0.60361902	     19.98729543	      4.47899096	     -1.19718917	     14.47126296	      0.00000000	      0.00000000	     -4.68405198	     -7.73363111	    -17.48903765	     -1.93882413	     -7.97554069	     19.45065346	      0.00000000	      0.00000000	    -31.83195872	      2.73288393	     -9.04894545	      4.02131003	    -17.32768626
      1.08500000	     -0.71696071	     -0.58664719	     -1.20952461	      3.20694404	      1.05269166	      0.60378101	     19.68741767	      4.29321451	     -1.00155992	     11.70899276	      0.00000000	      0.00000000	     -4.50059815	     -5.52430051	    -17.56058637	     -1.63967162	     -7.46194832	     20.00932556	      0.00000000	      0.00000000	    -32.69172684	      1.59088380	     -8.77531380	      3.94173774	    -17.27132475
      1.09000000	     -0.86395718	     -0.32153378	     -1.30769088	      3.22333194	      1.05301242	      0.60400893	     19.46723960	      4.09341191	     -0.86492273	      9.19955792	      0.00000000	      0.00000000	     -4.31411440	     -3.27465499	    -17.54611861	     -1.33626031	     -6.98008449	     20.76170450	      0.00000000	      0.00000000	    -33.12728250	      0.48073718	     -8.50908858	      3.85060671	    -17.17261293
      1.09500000	     -1.01877278	     -0.06017728	     -1.42924984	      3.23963199	      1.05302111	      0.60433262	     19.32459381	      3.89777854	     -0.77191080	      6.94531216	      0.00000000	      0.00000000	     -4.13611995	     -1.06309682	    -17.44078699	     -1.04738911	     -6.55662963	     21.71031572	      0.00000000	      0.00000000	    -33.14656920	     -0.55302924	     -8.24627930	      3.75178736	    -17.02566581
      1.10000000	     -1.17755822	      0.19268125	     -1.56926992	      3.25584204	      1.05272310	      0.60477057	     19.25266760	      3.72065480	     -0.70728967	      4.94803658	      0.00000000	      0.00000000	     -3.97105006	      1.03771955	    -17.24483079	     -0.78727670	     -6.21466327	     22.84840884	      0.00000000	      0.00000000	    -32.80539969	     -1.48663894	     -7.98863090	      3.64545400	    -16.82714977
      1.10500000	     -1.33247508	      0.43664136	     -1.72145249	      3.27196177	      1.05213053	      0.60532888	     19.24195687	      3.56980397	     -0.66497245	      3.21259644	      0.00000000	      0.00000000	     -3.81434967	      2.97067567	    -16.96550316	     -0.56347938	     -5.97091523	     24.15866563	      0.00000000	      0.00000000	    -32.19431654	     -2.31686086	     -7.74340540	      3.52727703	    -16.57962725
      1.11000000	     -1.47363888	      0.67564186	     -1.87876670	      3.28799476	      1.05126159	      0.60600331	     19.28183487	      3.44577817	     -0.64808189	      1.74619696	      0.00000000	      0.00000000	     -3.65367910	      4.69165293	    -16.61609107	     -0.37651486	     -5.83318887	     25.61473594	      0.00000000	      0.00000000	    -31.41764734	     -3.05440193	     -7.52080229	      3.38895386	    -16.29204830
      1.11500000	     -1.59151911	      0.91691876	     -2.03497383	      3.30394776	      1.05013788	      0.60678202	     19.36178827	      3.34302709	     -0.66249391	      0.55553011	      0.00000000	      0.00000000	     -3.47276069	      6.16351274	    -16.21282918	     -0.22086965	     -5.80001239	     27.18539606	      0.00000000	      0.00000000	    -30.57286363	     -3.71538343	     -7.33089064	      3.22015666	    -15.97700234
      1.12000000	     -1.67848805	      1.16934031	     -2.18700090	      3.31982635	      1.04878057	      0.60764835	     19.47271523	      3.25181964	     -0.70966782	     -0.35459749	      0.00000000	      0.00000000	     -3.25477518	      7.35584496	    -15.77159425	     -0.08660868	     -5.86318196	     28.83979227	      0.00000000	      0.00000000	    -29.73632889	     -4.31485393	     -7.18190333	      3.01109179	    -15.64628576
      1.12500000	     -1.72924177	      1.44131018	     -2.33694960	      3.33562911	      1.04720577	      0.60858417	     19.60842045	      3.16063111	     -0.78286215	     -0.97990290	      0.00000000	      0.00000000	     -2.98334999	      8.25136729	    -15.30554035	      0.03824263	     -6.01196251	     30.55211191	      0.00000000	      0.00000000	    -28.95717480	     -4.86347180	     -7.08015623	      2.75487172	    -15.30661667
      1.13000000	     -1.74105051	      1.73823575	     -2.49210277	      3.35134539	      1.04542025	      0.60957365	     19.76711075	      3.05909930	     -0.86838531	     -1.31454881	      0.00000000	      0.00000000	     -2.64274860	      8.85493553	    -14.82338235	      0.16403366	     -6.23697923	     32.30463043	      0.00000000	      0.00000000	    -28.25757676	     -5.36754072	     -7.02983857	      2.44948334	    -14.95695129
      1.13500000	     -1.71454039	      2.06006327	     -2.66231465	      3.36695965	      1.04341953	      0.61060596	     19.95191194	      2.94105102	     -0.95079847	     -1.35169202	      0.00000000	      0.00000000	     -2.22029698	      9.20005428	    -14.32806900	      0.29527237	     -6.53194663	     34.08830293	      0.00000000	      0.00000000	    -27.63778430	     -5.83208921	     -7.03131585	      2.09924502	    -14.58861636
      1.14000000	     -1.65396328	      2.39992027	     -2.85593595	      3.38246025	      1.04119100	      0.61167506	     20.16863232	      2.80650336	     -1.01840793	     -1.08824657	      0.00000000	      0.00000000	     -1.71228644	      9.34698332	    -13.81718408	      0.42769387	     -6.89274257	     35.90034618	      0.00000000	      0.00000000	    -27.08540632	     -6.26457891	     -7.07964607	      1.71536117	    -14.18864833
      1.14500000	     -1.56531637	      2.74451448	     -3.07630187	      3.39784705	      1.03872246	      0.61277644	     20.42016098	      2.66205134	     -1.06562736	     -0.53192030	      0.00000000	      0.00000000	     -1.13188311	      9.36845740	    -13.28650862	      0.54786614	     -7.31535054	     37.73985337	      0.00000000	      0.00000000	    -26.58609956	     -6.67643744	     -7.16628929	      1.31531599	    -13.74479328
      1.15000000	     -1.45274929	      3.07588850	     -3.32013382	      3.41313399	      1.03601190	      0.61390254	     20.70002597	      2.52005100	     -1.09162591	      0.29356122	      0.00000000	      0.00000000	     -0.51636532	      9.32578649	    -12.73528108	      0.63502284	     -7.79458446	     39.60441254	      0.00000000	      0.00000000	    -26.12969451	     -7.08253092	     -7.28387794	      0.92146809	    -13.24925635
      1.15500000	     -1.31547125	      3.37358704	     -3.57797719	      3.42834684	      1.03307302	      0.61503872	     20.98859770	      2.39730935	     -1.09708604	      1.34743002	      0.00000000	      0.00000000	      0.06795732	      9.24487323	    -12.16982943	      0.66398765	     -8.32389640	     41.48993074	      0.00000000	      0.00000000	    -25.70915738	     -7.50012131	     -7.43090843	      0.55947146	    -12.70005044
      1.16000000	     -1.14639837	      3.61684116	     -3.83597991	      3.44351827	      1.02993511	      0.61616133	     21.25273441	      2.31336079	     -1.08132835	      2.57395321	      0.00000000	      0.00000000	      0.52430479	      9.10220712	    -11.60419539	      0.60862931	     -8.89488966	     43.39252916	      0.00000000	      0.00000000	    -25.31706833	     -7.94682661	     -7.61418946	      0.25637466	    -12.10184191
      1.16500000	     -0.93255984	      3.78725896	     -4.07827814	      3.45868174	      1.02663797	      0.61723905	     21.44833122	      2.28778836	     -1.04125152	      3.90618111	      0.00000000	      0.00000000	      0.73107416	      8.82623274	    -11.05842140	      0.44616274	     -9.49572512	     45.30968192	      0.00000000	      0.00000000	    -24.94500679	     -8.43674821	     -7.84864891	      0.03728577	    -11.46753149
      1.17000000	     -0.65757428	      3.87229735	     -4.28967035	      3.47386454	      1.02322227	      0.61823861	     21.52680539	      2.33656907	     -0.97246761	      5.27254645	      0.00000000	      0.00000000	      0.56058637	      8.31485460	    -10.55468752	      0.16200899	    -10.10991167	     47.23969777	      0.00000000	      0.00000000	    -24.58532144	     -8.97640622	     -8.15423014	     -0.07974564	    -10.81855558
      1.17500000	     -0.30629463	      3.86815299	     -4.45822868	      3.48907954	      1.01971771	      0.61913354	     21.44634196	      2.46891600	     -0.87195778	      6.60842911	      0.00000000	      0.00000000	     -0.08579283	      7.46592465	    -10.11102659	     -0.24700405	    -10.71741919	     49.18134500	      0.00000000	      0.00000000	    -24.23163573	     -9.56274766	     -8.55039585	     -0.08836646	    -10.18153323
      1.18000000	      0.12937635	      3.77973192	     -4.57733437	      3.50431591	      1.01613472	      0.61991208	     21.18636002	      2.68674520	     -0.74144478	      7.87323306	      0.00000000	      0.00000000	     -1.23263688	      6.21293036	     -9.73335739	     -0.77358865	    -11.29794118	     51.13545684	      0.00000000	      0.00000000	    -23.87641797	    -10.18416205	     -9.05004465	      0.00555571	     -9.58101817
      1.18500000	      0.64502835	      3.61711940	     -4.64682396	      3.51953120	      1.01246428	      0.62057948	     20.76192956	      2.98710193	     -0.59155697	      9.07029158	      0.00000000	      0.00000000	     -2.79382288	      4.55424946	     -9.40793856	     -1.40455566	    -11.83407892	     53.10758229	      0.00000000	      0.00000000	    -23.50722336	    -10.82422217	     -9.65434558	      0.18862996	     -9.03000892
      1.19000000	      1.22060247	      3.39076368	     -4.67277972	      3.53464964	      1.00868639	      0.62115345	     20.23280645	      3.36522945	     -0.44607684	     10.26174730	      0.00000000	      0.00000000	     -4.56585513	      2.56347527	     -9.09754934	     -2.12553172	    -12.31195421	     55.10871200	      0.00000000	      0.00000000	    -23.10529070	    -11.46660264	    -10.34962331	      0.44691083	     -8.52235068
      1.19500000	      1.82166128	      3.10817109	     -4.66556944	      3.54957111	      1.00478267	      0.62165555	     19.70054149	      3.81583264	     -0.34271079	     11.56765825	      0.00000000	      0.00000000	     -6.26184540	      0.37237411	     -8.74452525	     -2.92319162	    -12.71915807	     57.15270823	      0.00000000	      0.00000000	    -22.64881553	    -12.09986052	    -11.10781319	      0.77105392	     -8.03249318
      1.20000000	      2.40539215	      2.77353878	     -4.63696913	      3.56419089	      1.00074617	      0.62210418	     19.29092311	      4.33220581	     -0.32637537	     13.14323461	      0.00000000	      0.00000000	     -7.57850761	     -1.87143619	     -8.28095023	     -3.78497371	    -13.04312057	     59.25206985	      0.00000000	      0.00000000	    -22.11923421	    -12.72148009	    -11.89090358	      1.15736384	     -7.52431420
      1.20500000	      2.92941470	      2.39034128	     -4.59800084	      3.57842521	      0.99658354	      0.62251328	     19.12574844	      4.90432428	     -0.43546276	     15.13814192	      0.00000000	      0.00000000	     -8.27392012	     -4.05521317	     -7.64324382	     -4.69736266	    -13.27282067	     61.41432723	      0.00000000	      0.00000000	    -21.50669308	    -13.33886555	    -12.65799673	      1.60445952	     -6.96434449
      1.21000000	      3.36143417	      1.96516287	     -4.55803838	      3.59223453	      0.99231071	      0.62289523	     19.29135811	      5.51760362	     -0.68731551	     17.65023151	      0.00000000	      0.00000000	     -8.22886220	     -6.13333742	     -6.78815196	     -5.64429609	    -13.40353184	     63.63995352	      0.00000000	      0.00000000	    -20.81222038	    -13.96481931	    -13.37389558	      2.10757654	     -6.33246699
      1.21500000	      3.68851484	      1.50929472	     -4.52405776	      3.60563907	      0.98794816	      0.62326282	     19.81127001	      6.15460243	     -1.07114419	     20.68850433	      0.00000000	      0.00000000	     -7.47154968	     -8.12197222	     -5.70777087	     -6.60825773	    -13.44184991	     65.92167474	      0.00000000	      0.00000000	    -20.04687160	    -14.60960864	    -14.01858742	      2.65509366	     -5.62646887
      1.22000000	      3.92348146	      1.03593110	     -4.49900636	      3.61872416	      0.98352035	      0.62362673	     20.63087995	      6.80026308	     -1.55238660	     24.15737079	      0.00000000	      0.00000000	     -6.16282064	    -10.06338093	     -4.43931374	     -7.57525329	    -13.40811212	     68.24511897	      0.00000000	      0.00000000	    -19.22959944	    -15.27501938	    -14.59486042	      3.23075616	     -4.86093107
      1.22500000	      4.10446340	      0.55564507	     -4.48046164	      3.63163241	      0.97905746	      0.62399165	     21.62257038	      7.44689951	     -2.08401741	     27.86867335	      0.00000000	      0.00000000	     -4.55584207	    -11.99024796	     -3.06336571	     -8.53991309	    -13.33481845	     70.59072882	      0.00000000	      0.00000000	    -18.38490056	    -15.95357040	    -15.12926511	      3.81903686	     -4.06257421
