# Supplementary material for: Biomechanics of running: A special reference to the comparisons of wearing boots and running shoes
Source: PLoS One. 2022 Jun 24;17(6):e0270496. doi: 10.1371/journal.pone.0270496 (PMC9231798; doi:10.1371/journal.pone.0270496)
Supplement: S1 File — The file contains experimental markers and force data (TRC and MOT), OpenSim model (OSIM), setup (XML), and output (STO) files for 17 participants, 2 conditions (boot\shoe), and 4 trials which are stored in separate folders. (ZIP) [file pone.0270496.s001.zip › DataSet/s02/shoe/T1/results/s02_shoe_T1_Kinematics_u.sto]

Speeds
version=1
nRows=246
nColumns=26
inDegrees=yes

Units are S.I. units (second, meters, Newtons, ...)
If the header above contains a line with 'inDegrees', this indicates whether rotational values are in degrees (yes) or radians (no).

endheader
time	pelvis_tilt	pelvis_list	pelvis_rotation	pelvis_tx	pelvis_ty	pelvis_tz	hip_flexion_r	hip_adduction_r	hip_rotation_r	knee_angle_r	knee_add_r	knee_rot_r	ankle_angle_r	subtalar_angle_r	hip_flexion_l	hip_adduction_l	hip_rotation_l	knee_angle_l	knee_add_l	knee_rot_l	ankle_angle_l	subtalar_angle_l	lumbar_extension	lumbar_bending	lumbar_rotation
      0.00000000	    -23.51269384	      7.72530568	     76.62486067	      3.28289567	      0.48773326	     -0.10545113	   -145.75952712	     12.95685713	    -55.14212497	   -107.17134995	      0.00000000	      0.00000000	   -468.09955310	   -107.20417564	   -122.32796473	     63.61798711	     52.47250025	   -677.13488705	      0.00000000	      0.00000000	    -33.22388084	    211.52752133	     66.41281133	    -41.33532295	    -38.91886664
      0.00500000	    -23.82669785	      4.39744508	     77.24620281	      3.27890884	      0.47684704	     -0.10327977	   -140.41869717	     17.10893137	    -49.46836713	    -97.74143981	      0.00000000	      0.00000000	   -459.41882258	   -109.54910195	   -120.88802132	     59.92423367	     55.03714147	   -670.66461417	      0.00000000	      0.00000000	    -29.43919791	    218.41618265	     66.37540535	    -37.59409351	    -40.56559895
      0.01000000	    -24.90255215	     -4.36374072	     78.84964528	      3.26841166	      0.44557437	     -0.09740016	   -124.93562216	     28.00993605	    -33.45813157	    -70.47906824	      0.00000000	      0.00000000	   -433.55382477	   -115.29751390	   -116.76492297	     50.04411072	     61.45304353	   -652.44828147	      0.00000000	      0.00000000	    -19.49476254	    237.47259778	     66.47381778	    -27.84330411	    -45.05293934
      0.01500000	    -27.01435369	    -15.55038951	     80.81828745	      3.25465807	      0.39764009	     -0.08949280	   -100.83187425	     41.84632152	     -9.92586006	    -28.22431553	      0.00000000	      0.00000000	   -391.03027299	   -120.93997268	   -110.38895990	     36.97836034	     68.47637490	   -625.31066823	      0.00000000	      0.00000000	     -6.93562993	    264.37091865	     67.14546567	    -15.66888798	    -51.37312408
      0.02000000	    -30.17428436	    -25.84824076	     82.51099315	      3.24016590	      0.33831488	     -0.08163621	    -70.45522102	     54.46733378	     17.18783926	     25.08332099	      0.00000000	      0.00000000	   -332.65980276	   -121.99063937	   -102.22380856	     24.12129441	     72.24272667	   -592.06412092	      0.00000000	      0.00000000	      4.07889725	    293.40939492	     68.44120594	     -4.91730015	    -58.55919522
      0.02500000	    -33.73364505	    -32.93891640	     83.49348920	      3.22484612	      0.27365390	     -0.07560431	    -36.78347404	     63.05855744	     43.78211535	     85.31406399	      0.00000000	      0.00000000	   -259.47681881	   -114.92943197	    -92.78211987	     13.97265511	     69.66631544	   -554.26382668	      0.00000000	      0.00000000	     10.15706176	    318.99836456	     69.48242563	      1.90907371	    -65.92038653
      0.03000000	    -36.52488473	    -36.01095312	     83.60152084	      3.20643933	      0.20935351	     -0.07269608	     -2.92482329	     66.70469249	     66.37022058	    148.69636746	      0.00000000	      0.00000000	   -173.32236427	    -98.71087731	    -82.61753958	      7.64601245	     59.43257752	   -512.07422602	      0.00000000	      0.00000000	      9.48450528	    336.62825832	     68.82716875	      4.24530515	    -72.98340133
      0.03500000	    -37.53745824	    -35.55373716	     82.91200225	      3.18289413	      0.14930708	     -0.07395916	     28.65647276	     65.95836105	     82.36855880	    211.82765492	      0.00000000	      0.00000000	    -78.49910761	    -74.95631176	    -72.12263187	      5.07744132	     42.25027955	   -464.94524396	      0.00000000	      0.00000000	      2.23656076	    343.37237189	     65.52526741	      3.12267798	    -79.38080343
      0.04000000	    -36.46615764	    -32.84579977	     81.66507015	      3.15438929	      0.09485221	     -0.08009834	     56.68774775	     62.08859926	     90.11450699	    271.60331759	      0.00000000	      0.00000000	     17.05862101	    -47.01706788	    -61.40876398	      5.44550612	     20.45793937	   -412.45932534	      0.00000000	      0.00000000	     -9.40570578	    337.93206594	     59.69478748	      0.40276159	    -84.69775880
      0.04500000	    -33.60631683	    -29.44007441	     80.15698680	      3.12320035	      0.04540994	     -0.09099901	     80.96101839	     56.51347791	     88.89981457	    325.43417190	      0.00000000	      0.00000000	    103.15306193	    -18.57292958	    -50.56002444	      7.54484827	     -2.51850452	   -354.92943444	      0.00000000	      0.00000000	    -21.97210446	    320.07825829	     52.01563870	     -1.95791950	    -88.43775514
      0.05000000	    -29.28414083	    -26.71032488	     78.61345291	      3.09208624	     -0.00003246	     -0.10551903	    101.64575771	     50.44975749	     79.00410899	    371.53032081	      0.00000000	      0.00000000	    170.63955066	      7.61289333	    -40.05889790	     10.11936054	    -22.77590208	   -293.49270599	      0.00000000	      0.00000000	    -32.00648759	    290.11937938	     42.76224193	     -2.45465373	    -90.24473314
      0.05500000	    -23.50274670	    -25.48419857	     77.07827484	      3.06301409	     -0.04199380	     -0.12194186	    118.69129642	     44.65731166	     61.65692692	    408.90127464	      0.00000000	      0.00000000	    214.38910063	     30.22909332	    -30.80296665	     12.16176595	    -36.86548208	   -229.68662232	      0.00000000	      0.00000000	    -37.15977165	    249.02592129	     31.50265673	     -0.37413367	    -90.12612801
      0.06000000	    -16.18261883	    -25.91720297	     75.42437231	      3.03674757	     -0.08085513	     -0.13872976	    131.87568530	     39.36594639	     38.97171033	    437.16927076	      0.00000000	      0.00000000	    234.64385524	     49.06996110	    -23.46564566	     13.07735536	    -42.86088541	   -164.83140798	      0.00000000	      0.00000000	    -36.55532226	    198.83783052	     17.81218656	      4.19496693	    -88.45852977
      0.06500000	     -7.64782993	    -27.69585847	     73.52521907	      3.01274372	     -0.11775832	     -0.15493892	    141.36684387	     34.46991626	     13.68544193	    456.58128061	      0.00000000	      0.00000000	    236.63026897	     64.28270111	    -17.73530787	     12.62681199	    -41.02008314	    -99.63031131	      0.00000000	      0.00000000	    -30.64978258	    142.83029007	      2.17596761	     10.71448214	    -85.85187964
      0.07000000	      1.22413496	    -30.36902734	     71.44940195	      2.98932011	     -0.15487178	     -0.17011280	    148.13748673	     29.77647833	    -11.58010003	    468.27430168	      0.00000000	      0.00000000	    228.63237274	     75.88150375	    -12.24120626	     10.76597510	    -33.61470475	    -34.25479916	      0.00000000	      0.00000000	    -20.97916221	     85.28156219	    -13.87291837	     18.61096906	    -82.97741901
      0.07500000	      9.35108354	    -33.52083952	     69.49802392	      2.96446766	     -0.19467961	     -0.18391490	    153.73662925	     25.08072743	    -35.16057659	    474.29588270	      0.00000000	      0.00000000	    219.10274704	     83.71286378	     -5.35604719	      7.58196851	    -23.85601892	     31.13019830	      0.00000000	      0.00000000	     -9.86183081	     30.70590741	    -28.46532376	     27.38524480	    -80.42852700
      0.08000000	     15.99466969	    -36.72963990	     68.04179916	      2.93711104	     -0.23881306	     -0.19579837	    159.51270886	     20.13451187	    -56.44967783	    476.96210313	      0.00000000	      0.00000000	    213.85261223	     87.46581150	      3.69664038	      3.34308735	    -14.40325153	     95.73169075	      0.00000000	      0.00000000	     -0.07249846	    -17.17785170	    -40.33730979	     36.41162807	    -78.63365196
      0.08500000	     21.08905604	    -39.45329479	     67.25647458	      2.90812356	     -0.28717339	     -0.20489462	    165.89716906	     14.63417094	    -75.19563777	    477.94849669	      0.00000000	      0.00000000	    214.67765241	     86.41188005	     14.12952122	     -1.45511177	     -6.30494856	    157.64097429	      0.00000000	      0.00000000	      5.49136877	    -55.95840411	    -49.32808403	     44.73190818	    -77.79826922
      0.09000000	     25.12035783	    -40.96912384	     66.87816609	      2.88051350	     -0.33787923	     -0.21010926	    172.37073396	      8.17235929	    -90.78923606	    477.95174793	      0.00000000	      0.00000000	    220.08462968	     79.32017245	     23.63608963	     -6.09748177	      1.07157007	    213.67922939	      0.00000000	      0.00000000	      4.60256037	    -84.29903766	    -56.15834478	     51.06070419	    -77.95313345
      0.09500000	     28.69660538	    -40.42905098	     66.13252218	      2.85845773	     -0.38813400	     -0.21034265	    178.11144061	      0.12970930	   -102.14252484	    477.14330337	      0.00000000	      0.00000000	    227.32295413	     65.13917152	     29.20685212	     -9.68638989	      9.22254787	    259.99847419	      0.00000000	      0.00000000	     -2.66552878	   -101.61866866	    -61.77572299	     53.99879336	    -79.14823848
      0.10000000	     32.21143513	    -37.06036452	     63.99874266	      2.84537593	     -0.43547177	     -0.20484992	    182.66101455	    -10.30076798	   -108.19543364	    475.79799473	      0.00000000	      0.00000000	    234.23911142	     43.97519322	     28.34030333	    -11.24766626	     19.32468745	    293.56333590	      0.00000000	      0.00000000	    -12.47594709	   -108.06851778	    -66.87424376	     52.39906352	    -81.54709047
      0.10500000	     35.85355026	    -30.48546877	     59.70713293	      2.84221040	     -0.47849194	     -0.19363322	    186.04594406	    -23.78106736	   -108.70301657	    474.42880448	      0.00000000	      0.00000000	    239.78049325	     17.27640165	     19.94748828	    -10.00990864	     31.24133913	    313.60818012	      0.00000000	      0.00000000	    -17.59921603	   -104.40660047	    -71.90606403	     45.80953956	    -85.15954433
      0.11000000	     39.79818087	    -21.01615506	     53.09893410	      2.84722221	     -0.51679499	     -0.17754410	    188.47419735	    -40.33435519	   -104.69793750	    473.40889231	      0.00000000	      0.00000000	    243.20031896	    -12.90557384	      4.51802039	     -5.81209341	     43.06712807	    321.94177843	      0.00000000	      0.00000000	     -9.85921184	    -91.63511320	    -77.29970275	     34.80156493	    -89.46288822
      0.11500000	     44.28708597	     -9.71980943	     44.61143853	      2.85720831	     -0.55061953	     -0.15786626	    190.07115385	    -59.02438070	    -98.13702781	    472.58681813	      0.00000000	      0.00000000	    243.46347737	    -44.69902265	    -16.25813446	      0.61788697	     51.35534103	    322.02881799	      0.00000000	      0.00000000	     16.61311311	    -71.16459469	    -83.48470077	     20.95497704	    -93.46973606
      0.12000000	     49.56120483	      1.81731434	     34.97054957	      2.86889091	     -0.58056942	     -0.13556696	    190.85906926	    -77.99227536	    -90.86493371	    471.29494918	      0.00000000	      0.00000000	    239.85233462	    -76.67576632	    -40.04981963	      7.72830780	     52.02221908	    317.60152823	      0.00000000	      0.00000000	     62.78568677	    -46.18726511	    -90.75261084	      6.45894253	    -96.29942755
      0.12500000	     55.79715837	     11.94151808	     24.82367346	      2.87964735	     -0.60736301	     -0.11082918	    190.86326945	    -94.90618240	    -83.72708718	    468.72859873	      0.00000000	      0.00000000	    232.81758830	   -107.77439798	    -64.46635011	     13.57935629	     41.67123854	    311.54982202	      0.00000000	      0.00000000	    123.93696429	    -23.38216809	    -99.22322973	     -6.51246069	    -97.66995169
      0.13000000	     63.06832199	     19.46760959	     14.51856135	      2.88759522	     -0.63162331	     -0.08339058	    190.23211317	   -107.80075289	    -76.55732081	    464.41405971	      0.00000000	      0.00000000	    223.84810391	   -137.25028080	    -87.53628160	     16.56299699	     18.92391048	    305.49855353	      0.00000000	      0.00000000	    191.12749769	    -12.55874540	   -108.92996042	    -16.45958920	    -97.84005874
      0.13500000	     71.13070262	     24.04522308	      4.17134812	      2.89119978	     -0.65410439	     -0.05367308	    189.49237721	   -115.86687333	    -68.81715424	    458.48422528	      0.00000000	      0.00000000	    214.71877037	   -164.75477824	   -107.82238111	     16.12851668	    -14.50509738	    299.97647822	      0.00000000	      0.00000000	    254.18058035	    -22.84356304	   -119.66346648	    -22.93443337	    -97.22057006
      0.14000000	     79.03876233	     26.00337948	     -5.93390081	      2.88853922	     -0.67632541	     -0.02414619	    189.94209372	   -119.49157006	    -60.19919722	    451.60337923	      0.00000000	      0.00000000	    207.00766880	   -190.25584743	   -124.09875978	     13.01955946	    -53.29596535	    294.81342168	      0.00000000	      0.00000000	    304.59230862	    -57.39127262	   -130.46553204	    -26.21667364	    -96.17559964
      0.14500000	     85.14671116	     25.80360950	    -14.94475374	      2.87693018	     -0.70046354	      0.00020029	    193.61368103	   -119.60079041	    -50.87165689	    444.57885983	      0.00000000	      0.00000000	    201.79491005	   -213.50689945	   -135.18473961	      8.80913702	    -89.27451700	    289.52429694	      0.00000000	      0.00000000	    337.26447541	   -110.58188565	   -139.48422238	    -26.51183225	    -95.08918134
      0.15000000	     87.90173174	     23.81259077	    -21.64571061	      2.85381583	     -0.72772312	      0.01338561	    202.35674877	   -117.21285506	    -41.28620331	    437.94223169	      0.00000000	      0.00000000	    199.28755987	   -233.40188244	   -140.60256358	      5.17357378	   -113.79674850	    283.51413859	      0.00000000	      0.00000000	    351.19530156	   -169.85701793	   -144.83241247	    -23.68200643	    -94.39162423
      0.15500000	     86.83038412	     20.64841428	    -25.25609193	      2.81844725	     -0.75645287	      0.01144951	    216.67876572	   -113.56519449	    -31.65542500	    431.75542353	      0.00000000	      0.00000000	    198.77497236	   -247.93695197	   -141.51546495	      3.46094667	   -120.73419894	    276.05754491	      0.00000000	      0.00000000	    349.43168674	   -220.87709608	   -145.82498119	    -17.90240007	    -94.43340916
      0.16000000	     82.65668389	     17.42078927	    -25.96538295	      2.77286877	     -0.78191320	     -0.00530515	    235.50190392	   -110.08902941	    -21.58100231	    425.53602625	      0.00000000	      0.00000000	    199.12705081	   -254.96703144	   -140.56658412	      4.55321769	   -108.27478980	    266.24301025	      0.00000000	      0.00000000	    337.78986435	   -252.80760031	   -143.26542782	    -10.30194471	    -95.37230251
      0.16500000	     76.25010724	     15.27900097	    -24.69192120	      2.72187014	     -0.79799723	     -0.03236270	    257.21148572	   -107.70654312	    -10.16538511	    418.13184295	      0.00000000	      0.00000000	    199.37438564	   -253.18975667	   -140.21032604	      8.67067553	    -78.88530635	    253.05896402	      0.00000000	      0.00000000	    322.36107096	   -261.15016577	   -138.23193952	     -2.69101926	    -97.17900269
      0.17000000	     67.18167290	     14.60265690	    -22.53622968	      2.67265876	     -0.79978388	     -0.06268641	    281.26801875	   -106.01687562	      3.60836834	    407.74169132	      0.00000000	      0.00000000	    198.84208352	   -242.56790614	   -140.68100739	     15.03322548	    -38.25888275	    235.63475192	      0.00000000	      0.00000000	    307.21176015	   -247.44657851	   -130.16094955	      3.31158748	    -99.62571252
      0.17500000	     53.17054129	     14.56684355	    -20.51432506	      2.63432758	     -0.78525582	     -0.08873532	    308.99619709	   -103.18747587	     20.47778158	    392.26220928	      0.00000000	      0.00000000	    196.82832211	   -223.91334212	   -139.31185472	     21.68670742	      5.95144159	    213.50903117	      0.00000000	      0.00000000	    293.48401789	   -216.93126034	   -115.88521773	      6.96352924	   -102.11529767
      0.18000000	     31.27802940	     13.40749976	    -19.53032106	      2.61639145	     -0.75475859	     -0.10439880	    342.41808912	    -96.63522825	     40.45088881	    369.70308239	      0.00000000	      0.00000000	    192.32757848	   -198.22376945	   -132.17730840	     25.84018491	     45.64413728	    186.67840148	      0.00000000	      0.00000000	    279.77560306	   -175.93505514	    -90.94211886	      8.63821943	   -103.53466945
      0.18500000	      0.35957315	      9.23084089	    -20.31159561	      2.62611217	     -0.70878012	     -0.10671694	    381.58879878	    -84.07897128	     62.40197234	    338.48155081	      0.00000000	      0.00000000	    184.19426788	   -166.51351804	   -117.26048397	     24.74131835	     74.07254661	    155.38710314	      0.00000000	      0.00000000	    263.26330029	   -130.28563110	    -52.74690325	      9.68891693	   -102.47245630
      0.19000000	    -36.90950320	      1.00147294	    -23.30741445	      2.66555092	     -0.64654701	     -0.09656722	    422.50083609	    -64.56705081	     84.11696530	    297.83250080	      0.00000000	      0.00000000	    171.65337398	   -130.11691493	    -96.95573231	     16.72943815	     87.32952940	    119.98067768	      0.00000000	      0.00000000	    241.28666844	    -84.72468488	     -3.52999864	     11.88512232	    -97.83072904
      0.19500000	    -73.93211794	    -10.74466474	    -28.65412329	      2.72997182	     -0.56681891	     -0.07763781	    457.33834562	    -39.10751126	    102.97719839	    248.41742759	      0.00000000	      0.00000000	    154.91616183	    -90.96437857	    -78.13942343	      1.96705535	     84.84887204	     81.05441896	      0.00000000	      0.00000000	    212.89636554	    -42.70910186	     49.02622991	     16.51846743	    -89.49410582
      0.20000000	   -102.30298160	    -23.94361929	    -36.11997780	      2.80876327	     -0.46989858	     -0.05441193	    477.14904169	    -10.51389695	    116.82525970	    192.65860755	      0.00000000	      0.00000000	    135.71288329	    -51.61494555	    -69.61199904	    -17.54213846	     68.95431029	     39.75929430	      0.00000000	      0.00000000	    179.55323986	     -6.24757275	     94.09379412	     23.74658389	    -78.62272892
      0.20500000	   -115.19917388	    -35.99389693	    -44.95547360	      2.88891281	     -0.35922638	     -0.03075512	    475.53077193	     17.63511622	    124.36843391	    134.26368084	      0.00000000	      0.00000000	    117.33019145	    -15.09850213	    -78.15371255	    -38.76774096	     43.95195296	     -2.05175524	      0.00000000	      0.00000000	    144.53602291	     24.08279542	    122.01923649	     32.77879451	    -67.30733509
      0.21000000	   -110.30431003	    -45.12013222	    -53.83234985	      2.95956523	     -0.24148280	     -0.00971642	    451.39817303	     42.36397442	    125.06948818	     77.04849056	      0.00000000	      0.00000000	    103.63794594	     15.48677825	   -105.29376756	    -58.86856897	     15.11693056	    -42.09617004	      0.00000000	      0.00000000	    111.37319339	     48.75102248	    128.47407295	     42.69657326	    -57.75641687
      0.21500000	    -90.64943220	    -51.04280058	    -61.07466973	      3.01513994	     -0.12493449	      0.00632746	    409.41492284	     62.03811414	    118.96242588	     23.79678681	      0.00000000	      0.00000000	     97.26557308	     37.62866920	   -146.60716145	    -75.98201412	    -12.30240640	    -78.31899867	      0.00000000	      0.00000000	     82.08367180	     68.64925463	    116.04017326	     52.96700846	    -51.53905316
      0.22000000	    -63.04031532	    -54.53363642	    -65.12401718	      3.05544132	     -0.01682842	      0.01592237	    358.03076724	     76.10324659	    106.60370764	    -24.23263555	      0.00000000	      0.00000000	     98.06513956	     49.98838921	   -193.76276104	    -89.19543533	    -33.95596725	   -109.56118417	      0.00000000	      0.00000000	     56.13565569	     84.53226621	     92.43521724	     63.21066830	    -49.28262671
      0.22500000	    -35.23894976	    -56.52133615	    -65.02449929	      3.08360814	      0.07877809	      0.01881429	    306.36349856	     84.46868717	     89.05922130	    -67.19472255	      0.00000000	      0.00000000	    103.03136343	     52.70758643	   -237.83301667	    -98.15571996	    -47.06405299	   -135.79703223	      0.00000000	      0.00000000	     30.78530987	     96.88879439	     66.87849212	     72.80122103	    -50.83333492
      0.23000000	    -13.47067784	    -57.57817834	    -60.72202377	      3.10390648	      0.16176148	      0.01579129	    261.45902653	     87.31042690	     67.87389201	   -106.32200921	      0.00000000	      0.00000000	    107.69061509	     47.58665045	   -272.02275719	   -102.93386822	    -50.81249510	   -157.80295954	      0.00000000	      0.00000000	      2.58428812	    106.48954675	     46.85424788	     80.91519212	    -55.59239687
      0.23500000	     -1.02600379	    -57.92407759	    -53.06212130	      3.12034862	      0.23512323	      0.00831584	    226.75663546	     85.29549102	     45.00784669	   -143.49275922	      0.00000000	      0.00000000	    107.92530678	     37.94487061	   -293.05203993	   -104.12422321	    -46.29061610	   -176.59634629	      0.00000000	      0.00000000	    -31.08154586	    114.89707818	     36.36657835	     86.92275976	    -62.68503434
      0.24000000	      2.11027726	    -57.59475182	    -43.54521561	      3.13593751	      0.30328656	     -0.00161248	    201.82909295	     79.73088591	     22.63995305	   -180.58039942	      0.00000000	      0.00000000	    101.44431014	     27.68141501	   -301.41339473	   -102.77167295	    -36.00693535	   -193.07418649	      0.00000000	      0.00000000	    -71.40921203	    123.82063195	     35.52339546	     90.64906498	    -70.92456973
      0.24500000	     -1.27003454	    -56.54697155	    -33.95872020	      3.15246009	      0.37037370	     -0.01139948	    183.24460681	     72.39503600	      2.78107466	   -218.73461622	      0.00000000	      0.00000000	     88.73167876	     19.90281636	   -300.69100052	   -100.06346786	    -23.27722535	   -207.92231237	      0.00000000	      0.00000000	   -118.50287082	    133.81283753	     41.19236602	     92.30389994	    -78.86877005
      0.25000000	     -7.00164131	    -54.71885817	    -25.96824377	      3.17107485	      0.43887564	     -0.01815600	    166.31070926	     65.15153060	    -13.14340088	   -258.04485656	      0.00000000	      0.00000000	     72.99612914	     16.10723549	   -296.01050033	    -96.98824376	    -11.49907793	   -221.71804866	      0.00000000	      0.00000000	   -171.96067450	    143.85892800	     48.69675814	     92.23286192	    -85.09232666
      0.25500000	    -11.33402666	    -52.07565998	    -20.83376279	      3.19328650	      0.50880623	     -0.01955579	    147.07306162	     59.51522528	    -24.47539423	   -297.73598220	      0.00000000	      0.00000000	     58.61882260	     16.24573314	   -292.16638080	    -94.04571350	     -3.25330210	   -235.15840407	      0.00000000	      0.00000000	   -231.19185096	    152.06884949	     53.98594800	     90.70868151	    -88.45148163
      0.26000000	    -12.18289806	    -48.68436367	    -19.34093807	      3.22120695	      0.57760296	     -0.01464013	    123.63199437	     56.39341943	    -31.28146887	   -336.65686220	      0.00000000	      0.00000000	     48.93035342	     19.25963314	   -292.23256051	    -91.16858462	      0.32751444	   -249.10109874	      0.00000000	      0.00000000	   -295.16745041	    156.49406683	     55.10980268	     87.92338955	    -88.19011570
      0.26500000	     -9.32557797	    -44.89522880	    -21.73469590	      3.25657736	      0.64096718	     -0.00407667	     96.22898815	     56.15581860	    -34.33710912	   -373.83491523	      0.00000000	      0.00000000	     44.92689699	     23.72888229	   -297.02061454	    -88.07445147	     -0.48494171	   -264.12280149	      0.00000000	      0.00000000	   -361.76408814	    155.58898705	     52.31243330	     84.25761787	    -83.99113238
      0.27000000	     -3.84214576	    -41.51747372	    -27.51748857	      3.29930911	      0.69431001	      0.01000867	     66.45296062	     58.87361325	    -35.11143359	   -408.89910308	      0.00000000	      0.00000000	     45.47969010	     28.48718717	   -305.22820531	    -84.83531902	     -4.53819497	   -279.83809552	      0.00000000	      0.00000000	   -427.44833765	    148.58340044	     47.18116296	     80.62170098	    -76.08041408
      0.27500000	      2.54513445	    -39.71261818	    -35.40666113	      3.34682661	      0.73405266	      0.02462145	     36.40709059	     64.46121541	    -35.42871155	   -442.13895054	      0.00000000	      0.00000000	     48.30862106	     33.06463931	   -313.97938460	    -82.13222744	    -10.50043828	   -294.55715298	      0.00000000	      0.00000000	   -487.89827601	    135.98586792	     41.76333708	     78.42765384	    -65.29857868
      0.28000000	      7.92275371	    -40.54336466	    -43.74664300	      3.39485176	      0.75826431	      0.03700476	      8.24067861	     72.69333954	    -36.74022579	   -474.20508491	      0.00000000	      0.00000000	     50.89073553	     37.77888587	   -319.63760717	    -80.97079020	    -17.62697408	   -305.62695464	      0.00000000	      0.00000000	   -539.23118769	    119.91445494	     38.06583935	     79.02993662	    -52.93438623
      0.28500000	     10.61946471	    -44.45248093	    -51.15476359	      3.43910413	      0.76683475	      0.04573725	    -16.25586705	     83.18898279	    -39.43887349	   -505.74935514	      0.00000000	      0.00000000	     51.00980886	     43.46787737	   -318.93809507	    -82.12653250	    -26.22097879	   -310.33514575	      0.00000000	      0.00000000	   -578.89936020	    103.72074070	     37.66262671	     83.03051888	    -40.29748277
      0.29000000	      9.76955604	    -51.00114030	    -56.91374130	      3.47667888	      0.76150526	      0.05108130	    -36.21120883	     95.34999715	    -42.75566025	   -537.20105537	      0.00000000	      0.00000000	     46.94249857	     51.11561685	   -310.21500965	    -85.71560737	    -37.26719915	   -306.91002200	      0.00000000	      0.00000000	   -605.69858404	     90.78855717	     41.16572748	     89.96237585	    -28.34555662
      0.29500000	      5.67544329	    -58.98006921	    -60.94173194	      3.50632343	      0.74549533	      0.05454526	    -51.97641614	    108.26612582	    -45.29280807	   -568.60315337	      0.00000000	      0.00000000	     37.40662323	     61.58319798	   -294.06996348	    -91.05988477	    -51.37953029	   -295.15744847	      0.00000000	      0.00000000	   -619.24858542	     83.05692028	     47.88838830	     98.45637512	    -17.63211693
      0.30000000	     -0.42071105	    -66.78007900	    -63.54528464	      3.52796416	      0.72246277	      0.05814130	    -64.76180025	    120.73350194	    -45.70659070	   -599.45329355	      0.00000000	      0.00000000	     21.63739484	     75.39165507	   -273.01443250	    -96.80810346	    -67.90855792	   -276.56112210	      0.00000000	      0.00000000	   -619.72512099	     80.16795311	     56.14692530	    106.66494601	     -8.43843786
      0.30500000	     -7.05110094	    -72.81450579	    -65.16262197	      3.54225506	      0.69523617	      0.06359104	    -75.83393676	    131.43420586	    -43.11067710	   -628.66419022	      0.00000000	      0.00000000	     -0.13374422	     92.54538322	   -250.29180604	   -101.24395631	    -84.82579032	   -253.84413573	      0.00000000	      0.00000000	   -608.10279875	     79.82691318	     64.12164694	    112.73322180	     -0.85184459
      0.31000000	    -13.23089823	    -75.81645320	    -66.16034239	      3.55033855	      0.66504972	      0.07152349	    -85.82716313	    139.10726823	    -37.20825552	   -654.71625623	      0.00000000	      0.00000000	    -26.14882251	    112.66653436	   -228.50504172	   -102.69700268	    -99.37638608	   -230.00443768	      0.00000000	      0.00000000	   -586.44785355	     79.10792477	     70.70416385	    115.20288656	      5.19873154
      0.31500000	    -18.71011674	    -74.96808887	    -66.72562375	      3.55353464	      0.63172041	      0.08097677	    -94.56827394	    142.62658442	    -28.31365208	   -675.92252352	      0.00000000	      0.00000000	    -53.20327674	    135.46271108	   -208.70309934	    -99.93941700	   -109.23253643	   -207.05827722	      0.00000000	      0.00000000	   -557.76222458	     75.75985734	     75.72923473	    113.27716527	      9.87292611
      0.32000000	    -23.66856740	    -69.95485617	    -66.89329308	      3.55292894	      0.59461633	      0.08958519	   -101.47832049	    141.13131886	    -17.29181332	   -690.71343098	      0.00000000	      0.00000000	    -77.49762289	    161.02797365	   -190.37041520	    -92.46145309	   -113.53790192	   -185.15904785	      0.00000000	      0.00000000	   -525.39172876	     68.61216583	     79.48812189	    106.93006109	     13.38471534
      0.32500000	    -28.19086592	    -61.01539028	    -66.66752384	      3.54917142	      0.55361198	      0.09437535	   -106.19219351	    134.27963362	     -5.41506241	   -697.87486114	      0.00000000	      0.00000000	    -95.78709522	    189.69080794	   -172.25463533	    -80.53047147	   -112.96714022	   -162.76333342	      0.00000000	      0.00000000	   -492.37750395	     56.91768638	     82.07681309	     96.85841654	     16.07116791
      0.33000000	    -32.00954379	    -48.93708056	    -66.13342288	      3.54260862	      0.50929804	      0.09283587	   -108.83436503	    122.46388279	      5.83911057	   -696.62683598	      0.00000000	      0.00000000	   -106.14767148	    221.55251484	   -153.33178290	    -65.03438787	   -108.79819454	   -137.67025038	      0.00000000	      0.00000000	   -461.03452491	     39.49421560	     83.20977759	     84.25938295	     18.44927181
      0.33500000	    -34.68538067	    -34.92355380	    -65.46493758	      3.53345709	      0.46256903	      0.08399993	   -109.74935942	    106.81186761	     15.06771370	   -686.51906639	      0.00000000	      0.00000000	   -108.03285240	    255.78845934	   -133.15510128	    -47.26473252	   -102.03099184	   -107.99282082	      0.00000000	      0.00000000	   -432.66989622	     14.80610172	     82.53434291	     70.47655073	     21.09294278
      0.34000000	    -35.93416958	    -20.32598608	    -64.83243138	      3.52171454	      0.41423794	      0.06905603	   -109.05972892	     88.92283590	     21.21748600	   -667.29389871	      0.00000000	      0.00000000	   -102.09620454	    290.06167729	   -111.61960243	    -28.71427184	    -93.11583965	    -72.51937834	      0.00000000	      0.00000000	   -407.19563363	    -18.00419587	     79.95576914	     56.64533493	     24.41096147
      0.34500000	    -35.75756401	     -6.28577203	    -64.33043524	      3.50694859	      0.36498383	      0.05091976	   -106.49068398	     70.39594903	     23.67376202	   -638.82703266	      0.00000000	      0.00000000	    -90.39956771	    320.77255640	    -88.73389910	    -10.77763670	    -82.01462058	    -30.72767204	      0.00000000	      0.00000000	   -382.71122247	    -58.24230232	     75.63016955	     43.45385668	     28.58107166
      0.35000000	    -34.39735009	      6.56815918	    -64.01359292	      3.48839592	      0.31537878	      0.03299443	   -101.48910270	     52.39078417	     22.23707153	   -601.18095422	      0.00000000	      0.00000000	    -76.61097919	    344.09048521	    -64.61416628	      5.61066708	    -68.43899123	     17.21470824	      0.00000000	      0.00000000	   -355.40912442	   -103.52156061	     69.82106026	     31.07299465	     33.64458223
      0.35500000	    -32.26115133	     18.12044798	    -63.96537407	      3.46553605	      0.26580774	      0.01810813	    -93.51972801	     35.58147150	     17.23293785	   -554.87319596	      0.00000000	      0.00000000	    -65.30815280	    356.89686077	    -39.55159332	     20.07702871	    -52.27499966	     70.39020090	      0.00000000	      0.00000000	   -320.10182193	   -149.94043250	     62.89584689	     19.32245548	     39.54022205
      0.36000000	    -29.76783713	     28.40095903	    -64.28319653	      3.43883330	      0.21651978	      0.00823987	    -82.51640270	     20.55168547	      9.62682333	   -501.26449081	      0.00000000	      0.00000000	    -60.42532294	    357.26205605	    -14.16089882	     32.48537280	    -33.98084354	    126.99964094	      0.00000000	      0.00000000	   -271.69849986	   -192.48752937	     55.32964926	      8.06200685	     46.03919843
      0.36500000	    -27.12039479	     37.22047247	    -65.00047307	      3.41009101	      0.16787302	      0.00470411	    -69.20735709	      8.11112323	      0.76681765	   -442.55967694	      0.00000000	      0.00000000	    -63.66216034	    344.70597988	     10.47138463	     42.56184134	    -14.78095459	    184.31134005	      0.00000000	      0.00000000	   -207.68093459	   -226.17898921	     47.52988910	     -2.50494938	     52.72174525
      0.37000000	    -24.20438936	     44.22452103	    -66.03171097	      3.38196501	      0.12042290	      0.00813227	    -54.93366363	     -0.95190562	     -8.19261706	   -381.15318719	      0.00000000	      0.00000000	    -73.56302564	    320.31394791	     32.94859778	     49.92643144	      3.38385585	    239.03163474	      0.00000000	      0.00000000	   -130.42988565	   -247.78401474	     39.62268697	    -11.95695365	     59.02619916
      0.37500000	    -20.68123972	     49.23395112	    -67.14218512	      3.35681574	      0.07471088	      0.01819607	    -41.14839512	     -6.41644201	    -16.61500610	   -318.90915029	      0.00000000	      0.00000000	    -85.76301268	    286.47154650	     52.04463138	     54.41209366	     18.27119737	    288.14984345	      0.00000000	      0.00000000	    -47.42924512	   -256.98020121	     31.43109047	    -20.05293130	     64.28709398
      0.38000000	    -16.18269715	     52.42517554	    -67.94705041	      3.33574402	      0.03094541	      0.03364848	    -29.06535109	     -8.82156513	    -24.05535831	   -257.06969162	      0.00000000	      0.00000000	    -94.52737243	    246.11955222	     67.14855169	     56.21512854	     28.12812227	    329.78079961	      0.00000000	      0.00000000	     31.29314337	   -256.01857072	     22.68270796	    -26.93753219	     67.79400267
      0.38500000	    -10.50605603	     54.19981223	    -68.02518477	      3.31846359	     -0.01120786	      0.05285666	    -19.52333681	     -9.13940981	    -29.66643569	   -196.58462063	      0.00000000	      0.00000000	    -94.91335163	    201.92112459	     78.39839386	     55.76322298	     32.46315275	    363.47437338	      0.00000000	      0.00000000	     96.77348918	   -248.32454030	     13.24652079	    -32.98086291	     69.00507854
      0.39000000	     -3.71213156	     54.95299138	    -67.12046210	      3.30394305	     -0.05255851	      0.07425629	    -12.92240588	     -8.31813837	    -32.08414699	   -138.28419593	      0.00000000	      0.00000000	    -84.48639489	    155.92447670	     86.49440931	     53.52433228	     32.21466192	    389.92968251	      0.00000000	      0.00000000	    143.55960055	   -237.14325399	      3.20096307	    -38.47894012	     67.82308940
      0.39500000	      3.86143217	     54.96806929	    -65.23964635	      3.29129962	     -0.09413152	      0.09635662	     -9.19677280	     -7.06024907	    -29.93469696	    -82.87178446	      0.00000000	      0.00000000	    -63.91161991	    109.78181723	     92.43644009	     49.90489247	     29.08712189	    410.46655793	      0.00000000	      0.00000000	    170.31653940	   -224.82634928	     -7.14463144	    -43.49448635	     64.65959207
      0.40000000	     11.56669095	     54.46016809	    -62.56421267	      3.28026287	     -0.13699548	      0.11755758	     -7.78536352	     -5.85654484	    -22.49805186	    -30.96079296	      0.00000000	      0.00000000	    -36.38811849	     65.07889741	     97.45226580	     45.23244913	     24.53974748	    426.62416873	      0.00000000	      0.00000000	    179.22120028	   -212.85327109	    -17.10424177	    -47.89853249	     60.26622423
      0.40500000	     18.48854172	     53.64240931	    -59.35116826	      3.27079108	     -0.18215227	      0.13611341	     -7.64430725	     -5.08165349	    -10.14589399	     16.93659167	      0.00000000	      0.00000000	     -6.44437241	     23.48732107	    102.96692872	     39.80962279	     19.19652889	    439.94898129	      0.00000000	      0.00000000	    174.85334228	   -202.36806968	    -25.60547688	    -51.50020247	     55.56852324
      0.41000000	     23.78583732	     52.71637406	    -56.00898111	      3.26228828	     -0.23023923	      0.15035591	     -7.52311196	     -4.98769725	      5.63565181	     60.59858850	      0.00000000	      0.00000000	     21.25211636	    -13.24538683	    110.19820892	     34.00508479	     12.87972540	    451.73795578	      0.00000000	      0.00000000	    162.75829827	   -194.52376272	    -31.66848701	    -54.15874460	     51.61041569
      0.41500000	     27.18987362	     51.77883713	    -53.19722642	      3.25340378	     -0.28108044	      0.15916350	     -6.54649889	     -5.59819862	     22.74522096	    100.20494951	      0.00000000	      0.00000000	     42.73417475	    -43.47766467	    119.47510928	     28.23144176	      5.01474876	    462.62546355	      0.00000000	      0.00000000	    147.72375084	   -190.00290957	    -35.11304881	    -55.81466594	     49.44557977
      0.42000000	     29.18110785	     50.69501265	    -51.63118778	      3.24274166	     -0.33345048	      0.16242122	     -4.72330464	     -6.61796498	     39.23647972	    136.05149725	      0.00000000	      0.00000000	     55.11187423	    -66.08659160	    129.96750682	     22.70147298	     -4.72880144	    472.35234898	      0.00000000	      0.00000000	    132.50789051	   -188.18813137	    -36.79757006	    -56.39668566	     49.84294160
      0.42500000	     30.62848833	     49.02073303	    -51.62781053	      3.22981391	     -0.38543891	      0.16095431	     -2.93550175	     -7.43961203	     53.80217271	    168.06897254	      0.00000000	      0.00000000	     56.46898736	    -81.06132819	    140.22664589	     17.12266060	    -15.86396059	    480.14728988	      0.00000000	      0.00000000	    118.07635832	   -187.31098306	    -38.08291551	    -55.64308519	     53.02085283
      0.43000000	     32.24166070	     46.05479856	    -52.76964349	      3.21549331	     -0.43526798	      0.15574016	     -2.46520703	     -7.26109985	     65.69873444	    195.62854065	      0.00000000	      0.00000000	     45.57156131	    -89.98638180	    149.07253673	     10.61221962	    -27.12107074	    485.50360863	      0.00000000	      0.00000000	    104.94471441	   -185.75934340	    -39.99831731	    -52.98695006	     58.62786261
      0.43500000	     34.37316244	     41.03848806	    -53.96545083	      3.20179156	     -0.48176817	      0.14703053	     -4.57490364	     -5.29303232	     74.41049398	    217.82598956	      0.00000000	      0.00000000	     22.07897528	    -95.92848222	    155.98976366	      1.94133371	    -37.10285590	    488.57703915	      0.00000000	      0.00000000	     93.86970981	   -182.98665152	    -42.91350563	    -47.64204025	     65.83789006
      0.44000000	     37.23243335	     33.40339988	    -53.90221197	      3.19110650	     -0.52425829	      0.13423684	    -10.30066956	     -0.94815648	     79.51355667	    234.20241608	      0.00000000	      0.00000000	    -12.08366129	   -102.64405546	    160.85248210	    -10.00354370	    -44.93200401	    489.95882340	      0.00000000	      0.00000000	     85.53290856	   -179.29238980	    -46.87694011	    -38.85609612	     73.53391674
      0.44500000	     41.10065414	     22.94251338	    -51.62121200	      3.18520376	     -0.56247459	      0.11666298	    -20.16458859	      6.08997213	     80.75861095	    245.62016959	      0.00000000	      0.00000000	    -50.66185699	   -113.52461098	    163.55688623	    -25.73812952	    -50.34876782	    490.32299906	      0.00000000	      0.00000000	     80.46131856	   -175.38648329	    -52.02923422	    -26.19896558	     80.71298923
      0.45000000	     46.34973998	      9.92262089	    -46.83219997	      3.18446484	     -0.59665261	      0.09438060	    -33.90094353	     15.79416820	     78.01910326	    254.58195577	      0.00000000	      0.00000000	    -82.30877153	   -130.36481532	    163.92406734	    -44.83121619	    -53.27705153	    490.19527250	      0.00000000	      0.00000000	     79.25717108	   -171.92429737	    -58.73376612	     -9.86074317	     86.76471886
      0.45500000	     53.32938601	     -4.80108743	    -39.80554562	      3.18786638	     -0.62730894	      0.06850278	    -50.49095447	     27.56273389	     71.09037880	    264.52967847	      0.00000000	      0.00000000	    -92.86264126	   -152.09890853	    161.84659291	    -65.83333041	    -53.39583775	    489.75470127	      0.00000000	      0.00000000	     82.22703847	   -168.65756951	    -67.46523048	      9.07747051	     91.28012114
      0.46000000	     62.01362908	    -19.81756906	    -31.09238050	      3.19338283	     -0.65507196	      0.04077781	    -68.19833422	     40.09686781	     59.78984195	    278.60509444	      0.00000000	      0.00000000	    -70.41973781	   -174.86738386	    157.78992486	    -86.63238944	    -50.22853416	    488.90033860	      0.00000000	      0.00000000	     88.80653184	   -164.23961327	    -78.35445727	     28.69308094	     93.94638044
      0.46500000	     71.47791442	    -33.50573184	    -21.42848571	      3.19801523	     -0.68109975	      0.01313573	    -84.31800295	     51.76413860	     44.49227728	    298.66128033	      0.00000000	      0.00000000	    -11.19176933	   -194.56862406	    153.47616444	   -105.12036546	    -43.61552017	    487.71168253	      0.00000000	      0.00000000	     97.78349213	   -157.50646754	    -90.55056939	     46.76616876	     95.05568575
      0.47000000	     79.81020073	    -44.48567680	    -11.88522150	      3.19735829	     -0.70744408	     -0.01225339	    -95.20479772	     61.21668188	     26.63536378	    324.84308968	      0.00000000	      0.00000000	     76.94094909	   -210.24735202	    151.92400638	   -119.71093220	    -34.06168454	    486.77841048	      0.00000000	      0.00000000	    108.04051886	   -148.82341832	   -102.16168073	     61.39331214	     96.00204678
      0.47500000	     84.80808189	    -51.83105759	     -4.02031921	      3.18557444	     -0.73640704	     -0.03258045	    -97.16806310	     67.70844098	      8.84559574	    355.73983854	      0.00000000	      0.00000000	    175.99421685	   -224.95929506	    156.42992577	   -129.42480184	    -22.76238456	    486.93749637	      0.00000000	      0.00000000	    118.88480114	   -139.82095854	   -111.12194061	     71.16121028	     98.96281073
      0.48000000	     84.92996528	    -55.06885156	      0.30537783	      3.15658283	     -0.76917130	     -0.04436504	    -87.86670348	     71.04459684	     -5.31038634	    388.96530284	      0.00000000	      0.00000000	    264.48471603	   -242.97224382	    169.23397668	   -133.77059978	    -11.31422877	    488.68591739	      0.00000000	      0.00000000	    129.88496241	   -131.87960338	   -116.23354141	     75.05137488	    105.95847413
      0.48500000	     79.80834499	    -54.23325174	     -0.42153192	      3.10644937	     -0.80478602	     -0.04442783	    -67.43026258	     71.47534571	    -12.12441438	    421.77920623	      0.00000000	      0.00000000	    325.45762019	   -265.57815051	    190.76503215	   -132.75578839	     -1.09636747	    491.77921691	      0.00000000	      0.00000000	    140.74725285	   -124.86461490	   -117.51362409	     72.60539810	    117.94874887
      0.49000000	     70.26392246	    -50.03689932	     -6.50268339	      3.03616435	     -0.83993911	     -0.03185655	    -38.95569135	     69.64434312	     -9.21098986	    451.31772875	      0.00000000	      0.00000000	    351.77200702	   -288.65076014	    219.54308365	   -127.02880505	      7.46798022	    495.15194702	      0.00000000	      0.00000000	    151.37338011	   -116.96601011	   -115.86342825	     64.45173173	    134.29761776
      0.49500000	     58.04237211	    -43.98574047	    -16.42382612	      2.95345382	     -0.86919247	     -0.00999471	     -8.27219411	     66.48552198	      3.05467617	    474.31537796	      0.00000000	      0.00000000	    346.90166938	   -303.53867302	    252.50207000	   -117.91252747	     15.41802757	    497.04273128	      0.00000000	      0.00000000	    161.87450610	   -105.53829723	   -112.52933632	     52.78929082	    152.71934511
      0.50000000	     45.21316785	    -38.18365084	    -26.97096057	      2.87216231	     -0.88568693	      0.01321357	     17.33780895	     62.99561284	     21.28382450	    486.75877564	      0.00000000	      0.00000000	    321.87271793	   -300.86780843	    285.84334301	   -107.09413845	     25.21159826	    495.28156619	      0.00000000	      0.00000000	    172.47623321	    -88.35726738	   -108.47192009	     41.25137676	    169.85946799
      0.50500000	     33.16826538	    -34.61221317	    -34.28009407	      2.80867323	     -0.88272386	      0.02771453	     31.51371466	     59.86672432	     40.44605575	    484.19853628	      0.00000000	      0.00000000	    290.02566312	   -275.20001603	    316.46504039	    -95.88242392	     39.85592545	    487.70886468	      0.00000000	      0.00000000	    183.32481918	    -64.64106787	   -103.56150981	     33.73368762	    182.46066734
      0.51000000	     21.73666007	    -34.11297052	    -35.32686080	      2.77679855	     -0.85587027	      0.02573898	     31.25875115	     57.04546125	     55.83641057	    462.94703879	      0.00000000	      0.00000000	    261.90371259	   -227.82375954	    343.27686706	    -84.40403322	     61.44543489	    472.56817132	      0.00000000	      0.00000000	    194.01945615	    -35.50774001	    -95.97961201	     32.57808150	    188.43404016
      0.51500000	      9.26872562	    -35.88209306	    -28.80145978	      2.78374034	     -0.80434771	      0.00512014	     17.80137943	     53.47197721	     63.95965540	    421.56542248	      0.00000000	      0.00000000	    242.49821895	   -166.11034385	    367.33485391	    -71.50333779	     90.05757242	    448.76574342	      0.00000000	      0.00000000	    202.91720392	     -3.90438350	    -82.60542592	     37.43769640	    186.95825199
      0.52000000	     -6.11031561	    -37.99362387	    -14.92114486	      2.82853767	     -0.73104233	     -0.03070020	     -4.72624684	     47.30253304	     62.08945819	    361.77644765	      0.00000000	      0.00000000	    231.60419667	   -100.26500773	    390.54570628	    -55.55770170	    123.76517612	    416.10885514	      0.00000000	      0.00000000	    207.04676282	     26.11933776	    -60.63072117	     45.71677141	    177.77100690
      0.52500000	    -24.86542084	    -38.42035745	      5.09105310	      2.90249647	     -0.64160914	     -0.07517484	    -31.73081191	     36.62369554	     48.14184377	    288.39924480	      0.00000000	      0.00000000	    226.19478781	    -39.61871538	    413.79880035	    -35.44807193	    159.38743372	    375.58292698	      0.00000000	      0.00000000	    203.52983467	     50.93331361	    -29.62534174	     53.90798104	    160.91494414
      0.53000000	    -44.94495940	    -35.63458213	     29.06667037	      2.99095191	     -0.54292264	     -0.12111528	    -60.32319150	     20.24818191	     21.97953363	    208.44216302	      0.00000000	      0.00000000	    223.03205636	      9.97721271	    435.45065503	    -10.87575057	    193.01385068	    329.33118473	      0.00000000	      0.00000000	    191.75886794	     68.78055763	      7.02935428	     58.51842123	    137.50151919
      0.53500000	    -61.72944487	    -28.61478537	     53.80934179	      3.07661456	     -0.44076666	     -0.16180673	    -90.45354026	     -1.84230128	    -13.05977370	    129.58476348	      0.00000000	      0.00000000	    220.22827350	     47.06443486	    450.82458690	     17.90357946	    220.23817613	    280.01001411	      0.00000000	      0.00000000	    174.20478638	     79.94476488	     42.17725880	     56.33687376	    110.36785191
      0.54000000	    -69.46402296	    -16.84127487	     75.64975419	      3.14442713	     -0.33798758	     -0.19139457	   -124.45665149	    -28.39886506	    -50.38932660	     58.32682183	      0.00000000	      0.00000000	    217.31451931	     73.75307209	    453.55487704	     50.17733086	    236.93858700	    229.87793129	      0.00000000	      0.00000000	    155.00145677	     86.02479136	     67.02399029	     44.89140067	     83.44993116
      0.54500000	    -63.96560361	     -0.65751641	     91.51146501	      3.18632778	     -0.23481343	     -0.20533311	   -164.91366240	    -56.91660577	    -82.42152261	     -1.57418002	      0.00000000	      0.00000000	    214.11745251	     93.66262870	    438.73012690	     84.28838920	    240.64627346	    180.28737080	      0.00000000	      0.00000000	    137.67964611	     89.49780155	     74.94215137	     23.49650612	     60.37012574
      0.55000000	    -45.06255393	     18.30329506	     99.70527077	      3.20352292	     -0.13079453	     -0.20097117	   -212.15057367	    -83.81016931	   -103.36336167	    -49.69805358	      0.00000000	      0.00000000	    209.34784617	    109.76713954	    405.89875921	    117.06710484	    231.43940157	    131.74773586	      0.00000000	      0.00000000	    123.78496741	     93.27901334	     64.78305452	     -5.83059100	     43.47965811
      0.55500000	    -17.05939878	     37.16924141	    100.17838180	      3.20492323	     -0.02628487	     -0.17830600	   -263.19569678	   -105.05944559	   -110.99617193	    -88.40088413	      0.00000000	      0.00000000	    199.99876716	    123.40470697	    359.80407583	    144.10592567	    211.77538294	     84.28497169	      0.00000000	      0.00000000	    112.96437795	     99.49138819	     41.48094732	    -38.47209012	     33.64552393
      0.56000000	     12.93470097	     52.67786689	     94.39069801	      3.20258375	      0.07727553	     -0.14076804	   -312.61345139	   -117.45983982	   -106.74020517	   -121.35316603	      0.00000000	      0.00000000	    182.14399458	    134.77000460	    308.65299531	    161.27628101	    185.61067621	     37.81444210	      0.00000000	      0.00000000	    104.00888895	    108.19217295	     13.82955550	    -68.61738840	     30.40249943
      0.56500000	     37.56257299	     62.62821831	     84.76256019	      3.20669297	      0.17751427	     -0.09512118	   -354.21436100	   -120.07338900	    -94.19928803	   -151.68967797	      0.00000000	      0.00000000	    152.74817753	    143.95080228	    261.28102402	    166.78339974	    157.15105980	     -7.64515727	      0.00000000	      0.00000000	     95.95974862	    117.29162404	     -8.86285987	    -91.55628165	     32.37066393
      0.57000000	     51.39786085	     67.03299492	     73.71139477	      3.22254038	      0.27138113	     -0.04975023	   -382.73626493	   -114.90298687	    -77.13062510	   -180.66374186	      0.00000000	      0.00000000	    111.19887446	    151.31162054	    224.54499386	    162.26170531	    129.51863077	    -51.96220753	      0.00000000	      0.00000000	     88.59625887	    123.47309079	    -19.59693042	   -105.62529481	     37.88600377
      0.57500000	     52.27339069	     67.92288863	     62.82007135	      3.25022695	      0.35606530	     -0.01201536	   -395.36328207	   -105.97381705	    -58.08852106	   -207.69557739	      0.00000000	      0.00000000	     59.29687845	    156.94075877	    201.56328313	    151.85557082	    104.00921525	    -95.00155350	      0.00000000	      0.00000000	     82.03309035	    123.23960266	    -15.44664415	   -112.39798493	     45.49971514
      0.58000000	     41.73567510	     67.81489256	     52.63072576	      3.28638536	      0.43059379	      0.01389490	   -392.95950058	    -97.23343173	    -38.39029848	   -231.68678147	      0.00000000	      0.00000000	     -0.14476518	    160.09038145	    191.01888865	    139.80205919	     80.38366656	   -136.71483892	      0.00000000	      0.00000000	     75.91170575	    114.08777339	      1.78424969	   -115.00795132	     54.15768246
      0.58500000	     24.47693302	     68.17450225	     42.97175046	      3.32664662	      0.49683666	      0.02765632	   -380.24312120	    -90.86913190	    -18.99752897	   -252.31742665	      0.00000000	      0.00000000	    -64.59777158	    159.58846912	    187.75310485	    128.40240694	     57.79304949	   -177.14797789	      0.00000000	      0.00000000	     69.37551187	     95.84749367	     26.33836443	   -116.13484175	     63.21301043
      0.59000000	      6.66630942	     69.09749798	     33.49725212	      3.36759481	      0.55867301	      0.03185641	   -364.22745028	    -87.22444874	     -1.36225767	   -270.22456430	      0.00000000	      0.00000000	   -131.99571044	    154.89628455	    184.70900961	    117.89747458	     35.65989315	   -216.41273374	      0.00000000	      0.00000000	     62.27865040	     71.15395281	     50.78329213	   -117.14679935	     72.31024036
      0.59500000	     -6.31659497	     69.98222112	     24.17720208	      3.40743524	      0.61958568	      0.03003164	   -351.44614277	    -85.76321276	     12.50982356	   -286.26428667	      0.00000000	      0.00000000	   -200.30900227	    146.72901794	    175.65705156	    107.77968143	     14.19818389	   -254.63920922	      0.00000000	      0.00000000	     56.15127419	     44.29335046	     68.90954631	   -118.33077759	     81.05753470
      0.60000000	    -11.74960341	     70.16065814	     15.46638375	      3.44556609	      0.68031520	      0.02497845	   -345.47275611	    -85.75965726	     20.80484191	   -300.84020014	      0.00000000	      0.00000000	   -267.53330557	    136.77276072	    157.52855522	     97.86931577	     -5.52492448	   -291.87345774	      0.00000000	      0.00000000	     53.15091143	     19.18156551	     77.87222365	   -119.30805329	     88.73333790
      0.60500000	    -10.12598958	     69.12436866	      8.06377266	      3.48193319	      0.73824824	      0.01826248	   -346.10281703	    -86.40011771	     22.76040468	   -313.85104760	      0.00000000	      0.00000000	   -332.14840763	    126.90575493	    131.16862382	     88.41410031	    -22.05372941	   -327.99091733	      0.00000000	      0.00000000	     53.80628843	     -2.15034013	     78.62003919	   -119.35499024	     94.37883390
      0.61000000	     -4.21224712	     66.67671042	      2.51845999	      3.51675080	      0.78891439	      0.01073488	   -350.44162643	    -86.87168699	     18.94370924	   -325.02775951	      0.00000000	      0.00000000	   -393.31658378	    118.54321913	    100.19467448	     79.78336302	    -34.33817806	   -362.74416713	      0.00000000	      0.00000000	     56.19491487	    -19.74457979	     74.62035210	   -117.85493663	     97.19722941
      0.61500000	      2.64615919	     63.15406995	     -0.98954912	      3.55038025	      0.82837832	      0.00323502	   -354.87921518	    -86.68142221	     10.85118929	   -334.17154216	      0.00000000	      0.00000000	   -450.57789486	    112.37755321	     68.90441582	     72.36728382	    -42.31795261	   -395.92418803	      0.00000000	      0.00000000	     57.34829614	    -34.61224045	     69.83801526	   -114.81440446	     96.87020360
      0.62000000	      7.88654369	     59.49199042	     -2.60686848	      3.58303439	      0.85488950	     -0.00307721	   -356.61631606	    -85.91872937	      0.21152002	   -341.11952349	      0.00000000	      0.00000000	   -503.50353607	    108.50416120	     40.58814910	     66.64891031	    -46.91058477	   -427.53679928	      0.00000000	      0.00000000	     55.18661764	    -47.17224038	     67.17612735	   -111.10948980	     93.51542215
      0.62500000	     10.22296943	     56.97754279	     -2.65234003	      3.61452373	      0.86910574	     -0.00677421	   -354.20045784	    -85.21288895	    -11.56096949	   -345.65862005	      0.00000000	      0.00000000	   -551.53131138	    106.73022629	     16.84226511	     63.16260800	    -49.55378950	   -457.94415094	      0.00000000	      0.00000000	     49.40307348	    -56.38152525	     67.95680565	   -108.28091256	     87.37313794
      0.63000000	      9.51105378	     56.78336895	     -1.48462924	      3.64433100	      0.87332138	     -0.00648303	   -347.44266865	    -85.38566995	    -23.51316470	   -347.62164279	      0.00000000	      0.00000000	   -593.80375140	    106.64145566	     -2.37099520	     62.29608899	    -51.64115345	   -487.88535451	      0.00000000	      0.00000000	     41.09008063	    -60.14890379	     72.14579160	   -107.95137445	     78.59758413
      0.63500000	      6.49188990	     59.46072628	      0.61202569	      3.67168248	      0.87044172	     -0.00151488	   -337.25400635	    -86.91966457	    -34.95844356	   -347.10329309	      0.00000000	      0.00000000	   -629.12875934	    107.26404023	    -18.32750719	     64.06903829	    -54.03828284	   -518.22466673	      0.00000000	      0.00000000	     31.66972129	    -56.66442421	     78.66962767	   -111.07588539	     67.38574022
      0.64000000	      2.57794041	     64.59991572	      3.47663215	      3.69527655	      0.86311818	      0.00746249	   -325.40840238	    -89.53302500	    -45.27250182	   -344.47094250	      0.00000000	      0.00000000	   -656.30407622	    106.80458103	    -32.96999862	     67.97187877	    -56.87157348	   -549.47201651	      0.00000000	      0.00000000	     21.93397143	    -45.60843647	     85.61384227	   -117.38455466	     54.27651797
      0.64500000	     -0.63182480	     70.90391311	      6.94827583	      3.71327792	      0.85298910	      0.01835586	   -313.79175236	    -92.22805590	    -53.90287611	   -339.94577926	      0.00000000	      0.00000000	   -674.49969455	    103.04762009	    -48.10733727	     72.97774112	    -59.70942063	   -581.42253506	      0.00000000	      0.00000000	     11.78668156	    -28.31363081	     90.79247178	   -125.39582539	     40.28006499
      0.65000000	     -2.24787171	     76.64541313	     10.71458809	      3.72426981	      0.83993605	      0.02832512	   -303.20546263	    -93.73298768	    -60.43399959	   -333.09969771	      0.00000000	      0.00000000	   -683.29292451	     94.24117757	    -64.43264884	     77.77375584	    -61.90175657	   -613.14909744	      0.00000000	      0.00000000	      0.61540059	     -6.88835118	     92.96053548	   -132.93176622	     26.66667147
      0.65500000	     -2.74612314	     80.14391240	     14.42298923	      3.72843280	      0.82190866	      0.03467421	   -292.72902797	    -92.83640036	    -64.58562780	   -322.88862290	      0.00000000	      0.00000000	   -682.52543844	     79.61686316	    -80.92347496	     81.03764272	    -62.74589260	   -643.20845173	      0.00000000	      0.00000000	    -12.15995673	     16.87794229	     92.75650626	   -137.69481221	     14.52476297
      0.66000000	     -3.55241431	     80.07836692	     17.99695963	      3.72754126	      0.79610007	      0.03559928	   -280.47229949	    -88.47509056	    -66.30874244	   -308.24121055	      0.00000000	      0.00000000	   -672.33849297	     59.08952246	    -95.39527988	     81.68074738	    -61.48828525	   -669.92292310	      0.00000000	      0.00000000	    -26.60996045	     42.10980631	     92.15182943	   -137.76024614	      4.33608838
      0.66500000	     -5.73435556	     75.77393125	     21.77681452	      3.72366601	      0.76109299	      0.03078150	   -265.20553382	    -79.91013444	    -65.98554739	   -288.61860122	      0.00000000	      0.00000000	   -653.32205591	     32.71055866	   -106.09532930	     79.17417178	    -57.42091081	   -691.79528871	      0.00000000	      0.00000000	    -41.96938053	     68.76927214	     92.65231716	   -132.13939691	     -4.20331541
      0.67000000	     -9.02264375	     67.44344993	     26.29216077	      3.71785025	      0.71821634	      0.02162322	   -247.37107209	    -67.07360743	    -64.45631974	   -264.06562936	      0.00000000	      0.00000000	   -626.38323525	      0.68354725	   -112.98077167	     73.81850024	    -50.14251534	   -707.91605984	      0.00000000	      0.00000000	    -56.62694341	     97.16847369	     93.96731102	   -121.22474191	    -11.95983057
      0.67500000	    -12.13452421	     56.08491181	     31.84696634	      3.70981601	      0.67066811	      0.01083754	   -228.46858570	    -50.72314363	    -62.71579589	   -234.70532271	      0.00000000	      0.00000000	   -592.11563732	    -36.05560537	   -117.39683705	     66.55211598	    -39.78381145	   -717.96093836	      0.00000000	      0.00000000	    -68.44534726	    127.53560259	     94.43559089	   -106.61166122	    -19.77599340
      0.68000000	    -14.04364154	     42.99538023	     38.23876549	      3.69868180	      0.62100279	      0.00148811	   -209.41234136	    -32.21574350	    -61.40537029	   -200.10069807	      0.00000000	      0.00000000	   -549.97089101	    -75.34461542	   -120.50123185	     58.31595689	    -27.06986002	   -721.73864778	      0.00000000	      0.00000000	    -75.10071079	    159.90663615	     92.69472815	    -90.30323349	    -27.89082977
      0.68500000	    -14.88736458	     29.33928454	     44.79985985	      3.68396382	      0.56935762	     -0.00402787	   -189.56350965	    -13.17948103	    -60.39815094	   -159.17336964	      0.00000000	      0.00000000	   -497.93495192	   -113.81258738	   -122.15288499	     49.60231277	    -13.23747431	   -718.88787805	      0.00000000	      0.00000000	    -74.28279966	    194.26319495	     88.90281398	    -74.00284927	    -35.82999930
      0.69000000	    -15.68639149	     16.08005837	     50.70038711	      3.66609631	      0.51414445	     -0.00455822	   -167.38566414	      4.68987598	    -58.78509978	   -110.93286132	      0.00000000	      0.00000000	   -433.22044439	   -147.34312399	   -121.37850887	     40.58424303	      0.21559108	   -709.19629523	      0.00000000	      0.00000000	    -64.02877346	    230.71073934	     84.45432858	    -58.96167933	    -42.83779083
      0.69500000	    -17.38706061	      4.03318890	     55.32602702	      3.64616375	      0.45422467	     -0.00028518	   -141.86133261	     19.88853408	    -55.34479147	    -55.44752040	      0.00000000	      0.00000000	   -353.79343704	   -171.86969186	   -117.62139872	     31.45072030	     11.88197204	   -693.11022191	      0.00000000	      0.00000000	    -43.38636468	    269.45656995	     80.78541965	    -46.06286601	    -48.45206100
      0.70000000	    -20.24987138	     -6.26859191	     58.56206450	      3.62518326	      0.39021595	      0.00733747	   -113.26001714	     31.55518205	    -49.20896662	      5.65580130	      0.00000000	      0.00000000	   -260.15756810	   -184.47804835	   -111.28421916	     22.46472803	     20.69444681	   -671.66150891	      0.00000000	      0.00000000	    -13.11689349	    310.35538491	     78.51769407	    -35.70114076	    -52.77353527
      0.70500000	    -23.84626549	    -14.76295747	     60.80363166	      3.60360821	      0.32419271	      0.01574755	    -83.00469147	     39.77441470	    -40.26637736	     69.30199649	      0.00000000	      0.00000000	   -156.82799537	   -184.46257040	   -103.36073000	     13.82611087	     26.02875850	   -645.84591966	      0.00000000	      0.00000000	     24.04752677	    352.06871313	     77.32277254	    -27.57700567	    -56.29576323
      0.71000000	    -27.28442217	    -21.79128190	     62.59162579	      3.58140481	      0.25876658	      0.02186113	    -53.19716727	     45.32766186	    -29.14148473	    131.53282385	      0.00000000	      0.00000000	    -52.67142285	   -173.64816465	    -94.98008292	      5.64741195	     27.73486474	   -616.18660033	      0.00000000	      0.00000000	     63.77333466	    391.35312096	     76.16550699	    -20.80787192	    -59.48381279
      0.71500000	    -29.48353613	    -27.80599249	     64.12159535	      3.55847898	      0.19633013	      0.02302519	    -26.04999938	     49.05783230	    -16.97296272	    188.42075680	      0.00000000	      0.00000000	     40.80046056	   -155.60330233	    -87.20135398	     -1.95834414	     26.06939868	   -582.83541113	      0.00000000	      0.00000000	    100.91834791	    423.27170933	     73.73718414	    -14.37779534	    -62.40878901
      0.72000000	    -29.52219616	    -33.16382889	     65.09660416	      3.53498660	      0.13856673	      0.01774530	     -3.27956385	     51.45277473	     -5.14140559	    237.02964316	      0.00000000	      0.00000000	    113.04178637	   -134.12558669	    -80.79816274	     -8.86598238	     21.53492321	   -545.85992400	      0.00000000	      0.00000000	    130.48704336	    442.66032596	     68.97267596	     -7.52646716	    -64.69319667
      0.72500000	    -26.96008814	    -38.15065309	     65.08054607	      3.51123321	      0.08610521	      0.00577795	     14.32554350	     52.74394134	      5.06439037	    276.00952815	      0.00000000	      0.00000000	    158.22826568	   -111.92898691	    -75.92840739	    -15.00567583	     14.78233159	   -505.29415856	      0.00000000	      0.00000000	    148.54675065	    445.95944895	     61.41873482	      0.18363306	    -65.84088617
      0.73000000	    -22.01168276	    -43.04689822	     63.99682207	      3.48736779	      0.03823080	     -0.01220287	     27.06159578	     53.19193138	     12.63894091	    305.72335526	      0.00000000	      0.00000000	    176.96987939	    -90.33271437	    -71.89932336	    -20.33405396	      6.67314640	   -461.01535733	      0.00000000	      0.00000000	    152.85238330	    431.99218652	     51.38167088	      8.94459879	    -65.70975720
      0.73500000	    -15.51679320	    -48.00916805	     62.30676200	      3.46341079	     -0.00702456	     -0.03482940	     36.21137846	     53.10359301	     16.72884851	    327.99020590	      0.00000000	      0.00000000	    175.21560133	    -69.90614702	    -67.31539378	    -24.66609074	     -1.67209862	   -412.80458856	      0.00000000	      0.00000000	    143.07540920	    401.43750984	     39.90112428	     18.62617637	    -64.71736833
      0.74000000	     -8.69975063	    -52.86362845	     60.74578921	      3.43970381	     -0.05209620	     -0.05996917	     43.68171592	     52.58016360	     16.47608177	    345.47114745	      0.00000000	      0.00000000	    161.47412955	    -51.18945188	    -60.59467508	    -27.59731568	     -9.15778012	   -360.57763364	      0.00000000	      0.00000000	    120.88027362	    356.07591786	     28.51440771	     28.60445254	    -63.64293672
      0.74500000	     -2.82319746	    -57.12754186	     59.88019173	      3.41718174	     -0.09890368	     -0.08482391	     51.49278712	     51.37779600	     11.24296641	    360.85934144	      0.00000000	      0.00000000	    144.08758712	    -34.79375505	    -50.43891895	    -28.72665860	    -15.30153426	   -304.36696089	      0.00000000	      0.00000000	     90.03310242	    298.62461060	     18.84185609	     37.88049990	    -63.26674656
      0.75000000	      1.20227200	    -60.34262746	     59.80674114	      3.39693303	     -0.14828179	     -0.10667758	     61.21652885	     49.11669774	      1.19024642	    376.15351572	      0.00000000	      0.00000000	    129.37167471	    -21.13608592	    -36.09944739	    -28.03600217	    -20.50752926	   -244.02202448	      0.00000000	      0.00000000	     56.21521861	    232.72220511	     12.04612536	     45.61320387	    -64.05825397
      0.75500000	      3.25930075	    -62.41969827	     60.12081760	      3.37922363	     -0.19975407	     -0.12397472	     73.37319698	     45.64761091	    -12.25947136	    392.18217424	      0.00000000	      0.00000000	    120.46494101	    -10.36046506	    -17.71973466	    -26.07309604	    -25.46062145	   -179.15670898	      0.00000000	      0.00000000	     26.10511538	    162.30184482	      8.21464663	     51.64600243	    -65.94345577
      0.76000000	      4.19980364	    -63.66647103	     60.16910942	      3.36281922	     -0.25167573	     -0.13682208	     87.15139653	     41.22259551	    -26.64161328	    408.54271087	      0.00000000	      0.00000000	    117.13049934	     -2.48510052	      3.38276830	    -23.76194101	    -30.00293853	   -109.63186229	      0.00000000	      0.00000000	      5.86708557	     90.85550690	      6.10021029	     56.50943671	    -68.32237198
      0.76500000	      5.36839588	    -64.49437048	     59.49790877	      3.34542782	     -0.30205319	     -0.14641539	    100.88674644	     36.36072645	    -39.40119325	    424.03475829	      0.00000000	      0.00000000	    117.11408392	      2.43133078	     25.02745412	    -21.97705399	    -32.60815998	    -36.25010370	      0.00000000	      0.00000000	     -0.43545179	     21.69168517	      3.73234769	     60.86582289	    -70.50366108
      0.77000000	      7.77766744	    -65.07409935	     58.12989174	      3.32517122	     -0.34963804	     -0.15385845	    112.98121460	     31.53256959	    -48.87695075	    437.34187434	      0.00000000	      0.00000000	    118.37635401	      4.24922537	     44.94052046	    -21.19263834	    -31.11857366	     38.79058569	      0.00000000	      0.00000000	      7.86298405	    -41.21512013	     -0.43423536	     64.89690624	    -72.20007495
      0.77500000	     11.67338350	    -65.18519825	     56.36383662	      3.30197782	     -0.39438597	     -0.15932717	    122.51219142	     26.81784335	    -54.66046168	    447.64111722	      0.00000000	      0.00000000	    120.58938804	      2.93793486	     61.27037316	    -21.41699125	    -24.14158241	    111.91973163	      0.00000000	      0.00000000	     27.38105739	    -93.15732015	     -6.79935808	     68.13419005	    -73.58682798
      0.78000000	     16.75361603	    -64.28136465	     54.33649231	      3.27783419	     -0.43698071	     -0.16204038	    129.22830089	     21.69927626	    -57.37661269	    454.95643465	      0.00000000	      0.00000000	    125.19837197	     -1.14490062	     72.59170049	    -22.32650099	    -11.97167803	    178.78395031	      0.00000000	      0.00000000	     51.23125213	   -129.71746143	    -14.81415712	     69.72741971	    -75.02573490
      0.78500000	     22.67915435	    -61.63551532	     51.79764084	      3.25587624	     -0.47790465	     -0.16071313	    133.18265212	     15.11785530	    -58.22417753	    460.11408438	      0.00000000	      0.00000000	    134.40272051	     -7.22557679	     77.73957172	    -23.37699939	      3.41563693	    235.24249555	      0.00000000	      0.00000000	     70.84881843	   -148.16670794	    -23.72710974	     68.76722819	    -76.81296275
      0.79000000	     29.43027022	    -56.46961264	     48.20538751	      3.23910937	     -0.51667075	     -0.15402873	    134.36839996	      5.79357454	    -58.35480291	    464.26054402	      0.00000000	      0.00000000	    149.63196886	    -14.41995142	     75.72518544	    -23.83176835	     19.12141074	    278.21071190	      0.00000000	      0.00000000	     78.19224523	   -148.45849144	    -33.24050536	     64.39293384	    -78.96239022
      0.79500000	     37.34315596	    -48.08670473	     42.98209423	      3.22944563	     -0.55165652	     -0.14106809	    132.56893886	     -7.32087966	    -58.22901958	    468.18094593	      0.00000000	      0.00000000	    170.18948441	    -22.07950846	     65.73341396	    -22.78846010	     32.48581363	    305.94792707	      0.00000000	      0.00000000	     67.27788474	   -133.41268319	    -43.72388111	     55.77954225	    -81.03505912
      0.80000000	     46.81038247	    -36.07323559	     35.79068276	      3.22729203	     -0.58094734	     -0.12183265	    127.58785010	    -24.67990351	    -57.50188826	    471.94733511	      0.00000000	      0.00000000	    192.97761424	    -29.91371413	     47.39820880	    -19.26214749	     41.99709519	    318.14338713	      0.00000000	      0.00000000	     35.25404699	   -108.43904482	    -55.83967170	     42.32016860	    -82.31583024
      0.80500000	     57.80115632	    -20.59971885	     26.71138991	      3.23166164	     -0.60395817	     -0.09767812	    119.79457563	    -45.99361173	    -55.64140163	    475.22545185	      0.00000000	      0.00000000	    213.74729459	    -37.94166202	     21.45343940	    -12.39313642	     47.31464250	    316.30280857	      0.00000000	      0.00000000	    -16.12676599	    -81.25827126	    -69.75852105	     24.14071713	    -82.33340956
      0.81000000	     69.64775692	     -2.67500289	     16.20680473	      3.24060909	     -0.62248421	     -0.07116322	    110.42589006	    -70.21421393	    -52.56663823	    477.83605571	      0.00000000	      0.00000000	    228.93382925	    -46.44314215	     -9.81230971	     -1.81537410	     48.57030467	    304.21330756	      0.00000000	      0.00000000	    -78.86722708	    -61.11291160	    -84.69516863	      2.58198246	    -81.17866388
      0.81500000	     81.29463865	     15.90533887	      4.94047758	      3.25160357	     -0.64017189	     -0.04519235	    101.30016889	    -95.61521538	    -48.64720882	    479.93882159	      0.00000000	      0.00000000	    236.66704977	    -55.89919409	    -42.76444150	     12.00083366	     45.70861175	    287.92543944	      0.00000000	      0.00000000	   -138.41835390	    -56.79312091	    -99.21418801	    -19.88699449	    -79.33148881
      0.82000000	     91.62467359	     32.98807040	     -6.35394997	      3.26148070	     -0.66097721	     -0.02202119	     94.38877415	   -120.03350272	    -44.28805144	    481.84230509	      0.00000000	      0.00000000	    236.70567266	    -66.79031334	    -72.95854317	     27.71122398	     38.35167481	    275.03116764	      0.00000000	      0.00000000	   -176.18550117	    -74.00612402	   -111.84353459	    -40.38274758	    -77.33586099
      0.82500000	     99.54717627	     46.66883245	    -16.90163138	      3.26607999	     -0.68775609	     -0.00283182	     91.67799331	   -141.31897896	    -39.63153168	    483.87952294	      0.00000000	      0.00000000	    229.99852525	    -79.27990642	    -95.64002192	     43.44079078	     26.13624359	    273.27937323	      0.00000000	      0.00000000	   -175.08345189	   -113.45906753	   -121.45059771	    -56.51337128	    -75.66577729
      0.83000000	    104.04593372	     55.80415089	    -25.90557570	      3.26020302	     -0.72141728	      0.01187957	     95.06926425	   -157.85701468	    -34.52394969	    486.46218156	      0.00000000	      0.00000000	    218.34922616	    -93.01857168	   -106.41762725	     57.34726136	      9.29350529	    288.67873755	      0.00000000	      0.00000000	   -126.59252977	   -170.79342347	   -127.41723822	    -66.99566534	    -74.74834587
      0.83500000	    104.48593754	     60.26609562	    -32.61637067	      3.23847983	     -0.76038749	      0.02145012	    105.90420986	   -168.93242575	    -28.59896862	    490.04080051	      0.00000000	      0.00000000	    204.13981729	   -107.23752964	   -102.43842517	     68.17191991	    -10.73982268	    323.46295745	      0.00000000	      0.00000000	    -36.16085834	   -238.45418576	   -129.86762904	    -71.75679270	    -75.01448169
      0.84000000	    101.06620686	     60.91440433	    -36.44277971	      3.19714408	     -0.80035313	      0.02442876	    124.24072421	   -174.84088260	    -21.44262482	    494.80543275	      0.00000000	      0.00000000	    189.85001264	   -121.00755333	    -83.79629929	     75.59091511	    -30.96559043	    374.73859830	      0.00000000	      0.00000000	     76.76421340	   -307.93014893	   -129.88853323	    -71.62312941	    -76.94518691
      0.84500000	     94.96601682	     59.28728438	    -37.05041834	      3.13612716	     -0.83478942	      0.01877370	    148.45033143	   -176.71404535	    -12.88446829	    500.23933916	      0.00000000	      0.00000000	    177.24735502	   -133.36809508	    -54.25169829	     80.23533035	    -47.03252850	    434.82240755	      0.00000000	      0.00000000	    185.74834046	   -370.44239337	   -129.32264489	    -67.86116847	    -81.03993963
      0.85000000	     87.89523008	     57.05484909	    -34.43454570	      3.06049232	     -0.85652951	      0.00302309	    175.58978694	   -175.96245829	     -3.12725906	    504.79852042	      0.00000000	      0.00000000	    166.74014523	   -143.28580172	    -20.52975194	     83.35808664	    -54.15041431	    493.38355174	      0.00000000	      0.00000000	    268.32787805	   -416.45988883	   -129.87482781	    -61.80072689	    -87.61897579
      0.85500000	     81.14765992	     55.46481757	    -29.01045610	      2.98016180	     -0.85985951	     -0.02193373	    202.61715645	   -173.48102777	      7.63397199	    506.05828419	      0.00000000	      0.00000000	    157.66524004	   -149.82179114	      9.73120535	     86.30908628	    -48.58330563	    540.22251049	      0.00000000	      0.00000000	    314.32512092	   -436.48105858	   -131.82913678	    -54.70373428	    -96.56516757
      0.86000000	     74.53474272	     55.10076564	    -21.74334027	      2.90759883	     -0.84226089	     -0.05140942	    228.08916466	   -169.18692581	     19.85173067	    501.46586609	      0.00000000	      0.00000000	    149.28641597	   -152.63905997	     30.61372183	     90.06253570	    -29.26211505	    567.27582058	      0.00000000	      0.00000000	    326.76909603	   -424.22636959	   -133.05136993	    -47.92985527	   -107.15197085
      0.86500000	     65.87099432	     56.02939363	    -14.27503489	      2.85434365	     -0.80490952	     -0.07698010	    253.37554592	   -162.31331939	     34.90329100	    489.33240497	      0.00000000	      0.00000000	    141.35004472	   -152.16153182	     39.86748661	     94.89737191	      1.17430364	    569.33103768	      0.00000000	      0.00000000	    316.35877074	   -380.27462252	   -129.03265333	    -43.17681228	   -117.95000810
      0.87000000	     51.74791165	     58.00680133	     -8.84563295	      2.82794205	     -0.75137149	     -0.08876079	    282.14525387	   -152.07198942	     54.62571257	    469.32953897	      0.00000000	      0.00000000	    133.78391950	   -148.76704662	     38.98733483	    100.11902767	     36.48261530	    544.08701920	      0.00000000	      0.00000000	    294.57202610	   -312.83298179	   -114.44164119	    -42.26253486	   -126.86346956
      0.87500000	     29.54994706	     60.39519037	     -7.76959473	      2.83034154	     -0.68505954	     -0.07928571	    317.88277678	   -137.93720868	     80.21112708	    442.09205487	      0.00000000	      0.00000000	    126.33042704	   -141.68992656	     31.38419610	    103.81569259	     68.24238210	    492.41568930	      0.00000000	      0.00000000	    269.72539666	   -234.48845099	    -85.74486268	    -46.14631694	   -131.46405502
      0.88000000	     -0.47793744	     61.94320835	    -12.61553053	      2.85778804	     -0.60734633	     -0.04692349	    360.96823966	   -119.44778546	    111.14179935	    408.46893181	      0.00000000	      0.00000000	    118.83690989	   -129.06885992	     19.91226714	    103.00822132	     88.28321753	    418.69391914	      0.00000000	      0.00000000	    246.55496997	   -157.32107141	    -43.54530501	    -53.77914492	   -129.68663844
      0.88500000	    -34.44265902	     60.90934463	    -23.56673162	      2.90170556	     -0.51799970	      0.00325396	    407.31369032	    -96.07771453	    144.93730357	    369.30501029	      0.00000000	      0.00000000	    111.93876384	   -109.54410249	      5.21464857	     94.54326971	     91.27070165	    330.40546371	      0.00000000	      0.00000000	    227.52516204	    -89.55441823	      6.61480948	    -61.87186928	   -120.74589671
      0.89000000	    -65.70601999	     55.69954638	    -39.25200597	      2.95052456	     -0.41747660	      0.06143313	    449.24748383	    -67.59605300	    177.75158452	    325.80007221	      0.00000000	      0.00000000	    107.16648797	    -83.96447736	    -14.39676394	     76.50385851	     76.35999723	    236.82847042	      0.00000000	      0.00000000	    214.10568645	    -34.64473065	     55.42111590	    -66.03530916	   -105.80679026
      0.89500000	    -87.03053428	     45.63733385	    -57.07109238	      2.99282749	     -0.30882467	      0.11643755	    478.02549520	    -34.72355966	    205.30512781	    279.74277546	      0.00000000	      0.00000000	    105.91767649	    -55.43249258	    -41.66273863	     49.33721896	     47.18477230	    147.32613088	      0.00000000	      0.00000000	    207.17896407	      8.09543227	     92.62608323	    -62.64199922	    -87.77738832
      0.90000000	    -93.05425147	     31.28066543	    -73.93655722	      3.02130238	     -0.19736405	      0.15887245	    486.77200965	      0.58334978	    223.83479395	    233.15972972	      0.00000000	      0.00000000	    108.10496506	    -27.80403370	    -78.59532312	     15.93431304	     10.32705587	     69.59030886	      0.00000000	      0.00000000	    206.72528255	     42.05931213	    110.52205854	    -50.21362105	    -70.16191071
      0.90500000	    -82.05747620	     14.08130882	    -87.20355629	      3.03549616	     -0.08849302	      0.18316011	    472.63036090	     35.66423407	    231.00178710	    187.58124785	      0.00000000	      0.00000000	    111.86465347	     -4.23071219	   -125.27411055	    -19.42445488	    -26.90723186	      8.03154423	      0.00000000	      0.00000000	    211.50205460	     71.51155926	    106.49676930	    -29.61861718	    -55.68589825
      0.91000000	    -56.48335898	     -4.21484517	    -95.45874465	      3.04110274	      0.01421056	      0.18849283	    437.63814562	     68.10357206	    226.65089036	    143.55808481	      0.00000000	      0.00000000	    114.51019184	     13.42768311	   -179.45900776	    -52.59262092	    -58.63067949	    -37.08348989	      0.00000000	      0.00000000	    219.10774054	    100.11062753	     83.66867903	     -3.41683907	    -45.47377427
      0.91500000	    -22.29160279	    -21.93526429	    -98.82660689	      3.04582328	      0.10916381	      0.17888677	    388.43036868	     96.32370658	    213.02681785	    100.84223963	      0.00000000	      0.00000000	    113.67233132	     24.50969406	   -236.66242143	    -80.68958733	    -81.92008968	    -69.14331448	      0.00000000	      0.00000000	    226.13188970	    129.97732286	     49.67810856	     24.90907342	    -39.18418067
      0.92000000	     12.63514117	    -37.61199807	    -98.51576256	      3.05494785	      0.19610389	      0.16192844	    334.60977290	    119.61855155	    193.92392485	     58.89497510	      0.00000000	      0.00000000	    107.90297404	     29.00648849	   -290.75722909	   -102.42770807	    -97.21405308	    -93.48200480	      0.00000000	      0.00000000	    228.16756097	    160.84295474	     14.26004161	     51.65916734	    -35.98216324
      0.92500000	     40.66242426	    -50.13776115	    -95.81228336	      3.06975311	      0.27571351	      0.14594296	    285.89863311	    137.92868615	    173.00829176	     17.19723773	      0.00000000	      0.00000000	     96.99945242	     27.05057380	   -335.31765133	   -117.80706308	   -107.24124112	   -115.16770283	      0.00000000	      0.00000000	    220.30363726	    190.00724277	    -13.56538256	     73.72530439	    -35.48294774
      0.93000000	     56.43206542	    -58.93759367	    -91.32337261	      3.08863175	      0.34917462	      0.13675410	    249.27636842	    151.51199885	    152.50550972	    -24.60182063	      0.00000000	      0.00000000	     82.33029417	     19.06469840	   -365.27765949	   -127.55492724	   -115.04987070	   -137.17664744	      0.00000000	      0.00000000	    198.67524003	    214.18663110	    -27.75710446	     89.27902211	    -37.78190388
      0.93500000	     58.06022751	    -63.94304938	    -85.06720015	      3.10897212	      0.41729642	      0.13603618	    227.42611856	    160.53363870	    133.09086908	    -66.48960803	      0.00000000	      0.00000000	     66.70959284	      6.22370474	   -378.27214993	   -132.56112469	   -122.41592057	   -159.77610908	      0.00000000	      0.00000000	    162.14648895	    231.79195237	    -26.38144649	     97.90123300	    -42.81246184
      0.94000000	     47.29876350	    -65.38958709	    -77.12728564	      3.12859141	      0.48011262	      0.14200323	    218.69745611	    164.81863759	    114.60138419	   -108.02970758	      0.00000000	      0.00000000	     53.26336324	     -9.71867744	   -375.34846758	   -133.51116456	   -129.46417240	   -181.33438153	      0.00000000	      0.00000000	    112.66682034	    243.37271517	    -11.59274847	    100.19592194	    -49.92926130
      0.94500000	     28.79457331	    -63.71512835	    -68.11818941	      3.14650063	      0.53754585	      0.15135129	    218.07095959	    164.07225130	     96.70282819	   -148.65900193	      0.00000000	      0.00000000	     43.72453201	    -27.20700616	   -360.84669697	   -130.92621427	   -135.22735742	   -199.81218296	      0.00000000	      0.00000000	     54.36204288	    250.73305945	     11.29024526	     97.39387043	    -57.98846629
      0.95000000	      8.55694899	    -59.62202819	    -59.08907240	      3.16290232	      0.59019585	      0.16094454	    218.90744747	    158.42637554	     79.19694813	   -188.09019562	      0.00000000	      0.00000000	     37.55833436	    -45.31300708	   -341.14315311	   -125.46456745	   -138.41855580	   -213.90594595	      0.00000000	      0.00000000	     -7.78429833	    256.10482145	     35.50900699	     91.17488631	    -65.64398536
      0.95500000	     -8.08384858	    -54.02790173	    -51.07703016	      3.17850795	      0.63908855	      0.16848590	    215.32920047	    148.74465487	     62.17842093	   -226.36552926	      0.00000000	      0.00000000	     32.84309024	    -63.42910716	   -322.41291297	   -117.96537511	   -137.94347177	   -223.43636050	      0.00000000	      0.00000000	    -69.43856491	    261.01485619	     55.12351062	     83.43671820	    -71.69704801
      0.96000000	    -18.12915187	    -47.81843506	    -44.66725839	      3.19376810	      0.68475636	      0.17232100	    204.20967389	    136.39878325	     46.04748595	   -263.57884980	      0.00000000	      0.00000000	     28.18901877	    -80.85420068	   -308.58851084	   -109.10739840	   -132.99217578	   -229.19731374	      0.00000000	      0.00000000	   -128.18044911	    264.96258321	     66.82641143	     75.88541365	    -75.39006516
      0.96500000	    -21.21334208	    -41.69672835	    -39.79023065	      3.20876306	      0.72701166	      0.17110476	    185.44065769	    122.84913472	     31.20046287	   -299.76288374	      0.00000000	      0.00000000	     24.00045117	    -96.84881241	   -300.84273114	    -99.22793340	   -123.01019179	   -232.60720401	      0.00000000	      0.00000000	   -183.67266052	    265.53730453	     70.26474399	     69.74721112	    -76.51659987
      0.97000000	    -18.65885313	    -36.32111990	    -35.84567676	      3.22374787	      0.76570055	      0.16392887	    160.54956149	    109.48908372	     17.66203366	   -335.17516954	      0.00000000	      0.00000000	     22.04882261	   -110.83700331	   -298.52318136	    -88.69255637	   -108.01680318	   -235.31055106	      0.00000000	      0.00000000	   -236.84091977	    260.21144173	     67.01388228	     65.82978051	    -75.42086296
      0.97500000	    -12.35122173	    -32.50030412	    -32.04770194	      3.23946946	      0.80118895	      0.15088058	    131.23867578	     97.75492997	      5.13754516	   -370.54900669	      0.00000000	      0.00000000	     23.80986900	   -122.22318269	   -300.19944222	    -78.44301972	    -89.13989816	   -238.63046687	      0.00000000	      0.00000000	   -288.90861716	    248.03347974	     59.35409019	     64.72674124	    -72.97307883
      0.98000000	     -4.18283264	    -31.09270388	    -27.76543914	      3.25678117	      0.83367105	      0.13356740	     99.01635499	     89.09217470	     -6.58935635	   -406.80715926	      0.00000000	      0.00000000	     28.95612610	   -130.10183878	   -303.98053271	    -70.07443374	    -68.79093398	   -242.89101373	      0.00000000	      0.00000000	   -340.54694067	    230.03216535	     49.62190708	     66.79924594	    -70.37202235
      0.98500000	      4.08454339	    -32.62018857	    -22.71327514	      3.27611106	      0.86207115	      0.11498519	     65.53846133	     84.56584487	    -17.41403878	   -444.42566809	      0.00000000	      0.00000000	     35.09465802	   -133.45607247	   -307.54943436	    -65.28305071	    -50.17333848	   -247.09743810	      0.00000000	      0.00000000	   -391.00238686	    208.62561832	     39.99234599	     71.94527171	    -68.68584993
      0.99000000	     10.94988797	    -36.96725060	    -16.98313184	      3.29724987	      0.88389879	      0.09839449	     32.73298343	     84.41961644	    -27.01898443	   -483.07966733	      0.00000000	      0.00000000	     38.80481578	   -131.74203769	   -308.57820256	    -65.10430211	    -36.28793172	   -249.43016444	      0.00000000	      0.00000000	   -437.64970557	    186.66528639	     32.29099250	     79.53552287	    -68.37725973
      0.99500000	     15.36960141	    -43.41868467	    -10.95088910	      3.31918573	      0.89623767	      0.08583441	      2.50388898	     87.97042653	    -35.12024811	   -521.81066268	      0.00000000	      0.00000000	     37.22550208	   -125.19195647	   -305.37934286	    -69.46492733	    -28.91062555	   -248.20180328	      0.00000000	      0.00000000	   -476.64737747	    166.57645250	     27.74956512	     88.65099298	    -69.16053854
      1.00000000	     16.88934752	    -50.92699213	     -5.06382118	      3.33988651	      0.89693825	      0.07745364	    -23.65891167	     93.85539980	    -41.63576187	   -559.44071783	      0.00000000	      0.00000000	     29.22394859	   -114.42736148	   -297.25159087	    -77.25797337	    -28.03095306	   -242.47836486	      0.00000000	      0.00000000	   -504.44912916	    149.90319798	     26.82304987	     98.33939060	    -70.29936402
      1.00500000	     15.62650979	    -58.36364349	      0.40826978	      3.35666642	      0.88532220	      0.07207355	    -44.96218908	    100.41157998	    -46.67470910	   -594.95782284	      0.00000000	      0.00000000	     15.58964804	    -99.76276397	   -284.39804969	    -86.76109345	    -31.97077530	   -232.16248737	      0.00000000	      0.00000000	   -519.17302736	    137.22501586	     29.20247475	    107.64887739	    -71.10729989
      1.01000000	     12.10019305	    -64.64125855	      5.44776111	      3.36750295	      0.86233147	      0.06836432	    -61.42221041	    106.04555194	    -50.30736978	   -627.75610523	      0.00000000	      0.00000000	     -1.54000769	    -80.96084511	   -267.69790912	    -96.07063194	    -38.09800693	   -217.94216574	      0.00000000	      0.00000000	   -521.21047544	    128.16901295	     34.10335653	    115.50489980	    -71.24386552
      1.01500000	      7.04266776	    -68.76470567	     10.10021546	      3.37232576	      0.83023268	      0.06573345	    -73.78596658	    109.52394970	    -52.26327521	   -657.63328175	      0.00000000	      0.00000000	    -19.51292966	    -57.57024297	   -248.53669678	   -103.38160143	    -43.79148037	   -201.24169423	      0.00000000	      0.00000000	   -513.07577384	    121.35607789	     40.61913181	    120.67380335	    -70.61605506
      1.02000000	      1.28741280	    -69.88168900	     14.25855896	      3.37289852	      0.79198922	      0.06436971	    -83.24544771	    110.05586157	    -51.85005639	   -684.52639859	      0.00000000	      0.00000000	    -35.91127766	    -29.31755947	   -228.55305919	   -107.14018451	    -47.10369532	   -183.87671651	      0.00000000	      0.00000000	   -498.62475402	    114.44164590	     47.85425129	    121.94900547	    -69.11383944
      1.02500000	     -4.41708051	    -67.34021899	     17.68360638	      3.37151182	      0.75037918	      0.06458616	    -90.91915494	    107.15043109	    -48.19054980	   -708.17045971	      0.00000000	      0.00000000	    -48.93487263	      3.76427416	   -209.07913080	   -106.15767074	    -46.78852634	   -167.33508547	      0.00000000	      0.00000000	   -481.87464261	    104.56992109	     55.00320754	    118.45144500	    -66.55000035
      1.03000000	     -9.65735724	    -60.79677076	     20.16843997	      3.36992456	      0.70713450	      0.06613872	    -97.37928281	    100.50396132	    -40.61530617	   -727.95694489	      0.00000000	      0.00000000	    -57.35197931	     41.36482303	   -190.58447158	    -99.77439443	    -42.04835329	   -152.10869280	      0.00000000	      0.00000000	   -465.99027680	     89.22750507	     61.54139215	    109.89694210	    -62.83567438
      1.03500000	    -14.32834886	    -50.39473074	     21.59409559	      3.36902008	      0.66267755	      0.06804857	   -102.68076407	     90.10653913	    -28.99569697	   -743.07506963	      0.00000000	      0.00000000	    -60.34395933	     82.89749994	   -172.74808100	    -88.04359768	    -32.52567034	   -137.56382489	      0.00000000	      0.00000000	   -452.86677086	     66.93918658	     67.19393236	     96.75968507	    -58.06932327
      1.04000000	    -18.32915418	    -36.86994371	     21.86501367	      3.36871825	      0.61658808	      0.06894381	   -106.77592740	     76.42148256	    -13.85389656	   -752.75431104	      0.00000000	      0.00000000	    -57.54035511	    127.36142245	   -155.10043684	    -71.75120723	    -18.44620483	   -122.41224468	      0.00000000	      0.00000000	   -443.06493413	     37.35597504	     71.61402056	     80.24303713	    -52.39546417
      1.04500000	    -21.44340580	    -21.44681382	     20.89220788	      3.36819196	      0.56819382	      0.06758988	   -109.71475483	     60.41419433	      3.74897482	   -756.40300119	      0.00000000	      0.00000000	    -49.20943453	    173.17675485	   -137.49316429	    -52.22211079	     -0.57192807	   -105.38032124	      0.00000000	      0.00000000	   -435.74470757	      1.09781946	     74.30730948	     62.03819942	    -45.87544480
      1.05000000	    -23.55629347	     -5.58032309	     18.66323909	      3.36647546	      0.51684473	      0.06329394	   -111.42544541	     43.37644578	     22.33115977	   -753.56492607	      0.00000000	      0.00000000	    -36.41446394	    218.37335085	   -120.02408716	    -31.08479894	     19.94305209	    -85.61381289	      0.00000000	      0.00000000	   -428.74025467	    -40.12159571	     74.98286583	     43.98326305	    -38.56553061
      1.05500000	    -24.84022154	      9.34696713	     15.28417979	      3.36286691	      0.46208030	      0.05611910	   -111.44336521	     26.59149265	     39.94909578	   -743.73345398	      0.00000000	      0.00000000	    -20.96382641	    261.27392708	   -102.77927319	    -10.05012008	     41.55057286	    -62.73063402	      0.00000000	      0.00000000	   -418.96761444	    -83.42091748	     73.82129642	     27.69675302	    -30.66955598
      1.06000000	    -25.62986521	     22.32762062	     10.93775276	      3.35679034	      0.40395425	      0.04695214	   -108.97677191	     10.95816881	     54.18715180	   -726.22258931	      0.00000000	      0.00000000	     -5.03819055	    301.20168081	    -85.81116840	      9.40659953	     62.31547293	    -36.73712748	      0.00000000	      0.00000000	   -402.94539902	   -125.38246752	     71.29670842	     14.20468147	    -22.55340390
      1.06500000	    -26.15126102	     32.92186055	      5.83513436	      3.34765461	      0.34330777	      0.03740115	   -103.32579544	     -3.17150286	     62.57022565	   -700.37040145	      0.00000000	      0.00000000	      9.44424415	    338.56431219	    -69.28654653	     26.35326246	     80.22902904	     -7.92024453	      0.00000000	      0.00000000	   -377.10935137	   -163.06698801	     67.81899149	      3.71859840	    -14.60409938
      1.07000000	    -26.47055455	     41.15699398	      0.22126314	      3.33521381	      0.28150046	      0.02957072	    -94.29090798	    -15.72557211	     63.45942114	   -666.09207562	      0.00000000	      0.00000000	     21.30393626	    373.95847570	    -53.41487728	     40.35087695	     93.68911928	     23.36602998	      0.00000000	      0.00000000	   -338.02672016	   -194.22602921	     63.69350863	     -4.19020286	     -7.05411266
      1.07500000	    -26.74364744	     47.18958424	     -5.62874747	      3.32004898	      0.21956992	      0.02579555	    -82.21371750	    -26.40887844	     57.00438166	   -624.38241380	      0.00000000	      0.00000000	     30.02070355	    406.55988823	    -38.04997960	     51.06159432	    101.74398209	     56.96092097	      0.00000000	      0.00000000	   -283.14187901	   -216.58643715	     59.44607525	    -10.09583940	      0.14963911
      1.08000000	    -27.35115132	     51.08614848	    -11.46038220	      3.30338440	      0.15766046	      0.02817950	    -67.79504190	    -34.50121703	     45.53483195	   -577.29846061	      0.00000000	      0.00000000	     35.39139181	    433.04344034	    -22.48827629	     58.03824303	    104.00919395	     92.87674741	      0.00000000	      0.00000000	   -212.44434795	   -227.83566709	     55.92308578	    -14.37034357	      7.39774274
      1.08500000	    -28.58512234	     52.90176316	    -17.04379825	      3.28624036	      0.09542314	      0.03784428	    -52.02878689	    -39.19072021	     32.84432035	   -527.32065194	      0.00000000	      0.00000000	     37.46469930	    448.42925574	     -5.91810748	     60.93073179	    100.47412163	    130.89400190	      0.00000000	      0.00000000	   -130.10891739	   -226.99293653	     53.77636912	    -17.24749660	     15.31022032
      1.09000000	    -30.23327188	     52.86963046	    -22.11108424	      3.26886662	      0.03287305	      0.05433446	    -36.11984499	    -40.10991228	     22.37059499	   -476.39861477	      0.00000000	      0.00000000	     36.73353587	    448.74639784	     11.88125688	     59.79686777	     91.37658007	    170.15290836	      0.00000000	      0.00000000	    -44.37536028	   -215.55502862	     52.85697683	    -19.07093022	     24.38458580
      1.09500000	    -31.56352022	     51.51111642	    -26.34739652	      3.25107026	     -0.02922287	      0.07576130	    -21.17283333	    -37.65571610	     15.37579421	   -425.25377825	      0.00000000	      0.00000000	     34.30851816	    433.41931956	     30.25039455	     55.26999272	     77.22619588	    209.07157995	      0.00000000	      0.00000000	     34.75241815	   -197.16032526	     52.20731246	    -20.44775470	     34.51828117
      1.10000000	    -31.68215610	     49.61895546	    -29.44897608	      3.23293084	     -0.08957609	      0.09961247	     -7.91946657	    -32.93318462	     10.67354137	   -373.49007412	      0.00000000	      0.00000000	     31.87545556	    405.01890683	     47.88656832	     48.52215068	     58.99254745	    245.58320620	      0.00000000	      0.00000000	     98.62255452	   -176.20096435	     50.60024366	    -22.23158810	     44.80451141
      1.10500000	    -29.94620669	     48.10021091	    -31.18470253	      3.21508182	     -0.14683592	      0.12356075	      3.27710721	    -27.39314911	      6.12380310	   -320.43380438	      0.00000000	      0.00000000	     31.23117878	    366.71931660	     63.38995613	     40.98357634	     38.24499387	    277.62624154	      0.00000000	      0.00000000	    142.26061547	   -156.27570246	     47.13850052	    -25.32304563	     53.89585658
      1.11000000	    -26.19626076	     47.74684081	    -31.52432269	      3.19835506	     -0.20000615	      0.14580861	     12.31936053	    -22.40875458	      0.41051675	   -265.89756074	      0.00000000	      0.00000000	     33.59242918	    320.43405490	     75.82194962	     33.99117237	     16.90400032	    303.74259588	      0.00000000	      0.00000000	    165.10961919	   -139.29988049	     41.56115137	    -30.35955000	     60.70023588
      1.11500000	    -20.70091183	     49.06638913	    -30.84829748	      3.18305586	     -0.24875482	      0.16510827	     19.35358664	    -19.02375466	     -6.23756421	   -210.21487686	      0.00000000	      0.00000000	     39.33759223	    267.27212672	     84.94608207	     28.60546714	     -3.34483510	    323.47693640	      0.00000000	      0.00000000	    170.23953125	   -125.60542933	     34.13011945	    -37.49371265	     64.90990954
      1.12000000	    -13.90968261	     52.19105599	    -30.03210491	      3.16834221	     -0.29361803	      0.18080568	     24.80522543	    -17.85351656	    -12.40262210	   -153.70258935	      0.00000000	      0.00000000	     48.40085889	    209.05205520	     91.10413130	     25.51072314	    -21.55098079	    337.41053864	      0.00000000	      0.00000000	    162.73870349	   -114.53818343	     25.25480508	    -46.36837395	     67.14309709
      1.12500000	     -6.29748629	     56.78607780	    -30.19960103	      3.15239190	     -0.33606902	      0.19298475	     29.41412709	    -18.97818430	    -16.39890277	    -96.22429858	      0.00000000	      0.00000000	     60.70109326	    149.29342870	     95.02157536	     24.79011835	    -37.64254950	    346.92400359	      0.00000000	      0.00000000	    148.20015675	   -105.10722879	     15.29755764	    -56.19190701	     68.75936900
      1.13000000	      1.55540558	     61.98734600	    -32.20508813	      3.13356830	     -0.37829642	      0.20244788	     34.17290529	    -21.84737602	    -17.27514763	    -37.38885083	      0.00000000	      0.00000000	     75.98259687	     93.25400729	     97.74331593	     25.68715993	    -52.15882355	    353.79041753	      0.00000000	      0.00000000	    131.66297831	    -96.67340103	      4.80995536	    -65.82157142	     71.40788274
      1.13500000	      8.90035894	     66.51295182	    -36.17051927	      3.11171793	     -0.42244288	      0.21028753	     39.96156445	    -25.37232570	    -15.29224409	     22.66071739	      0.00000000	      0.00000000	     93.14991142	     46.85122190	    100.47539989	     26.66718852	    -65.69893101	    359.60247910	      0.00000000	      0.00000000	    116.70704852	    -89.38993191	     -5.23033274	    -73.89801434	     76.37697897
      1.14000000	     15.11685582	     68.98023905	    -41.39451102	      3.08850912	     -0.46941391	      0.21721819	     46.84699045	    -28.22364862	    -11.57113381	     82.47960812	      0.00000000	      0.00000000	    109.64042014	     14.43080590	    104.03927540	     25.84673271	    -78.49000393	    365.19753047	      0.00000000	      0.00000000	    104.74489281	    -83.99018218	    -13.79870473	    -79.06752686	     84.03213666
      1.14500000	     20.19260489	     68.25136261	    -46.64063220	      3.06668495	     -0.51808734	      0.22309677	     53.56155173	    -29.14087151	     -7.30114337	    139.26231522	      0.00000000	      0.00000000	    121.29481686	     -3.71125411	    108.26911727	     21.51984297	    -90.37987418	    370.52463220	      0.00000000	      0.00000000	     95.30959489	    -81.25161233	    -20.59612722	    -80.20001157	     93.77250882
      1.15000000	     24.85640905	     63.60954007	    -50.57056457	      3.04896685	     -0.56567966	      0.22686172	     57.73040212	    -27.09375190	     -3.13139800	    189.56312863	      0.00000000	      0.00000000	    122.70874126	    -12.44422012	    112.01217584	     12.49249910	   -101.09626681	    375.15415267	      0.00000000	      0.00000000	     87.47105758	    -81.76693501	    -26.38123160	    -76.47853782	    104.51015111
      1.15500000	     30.29196317	     54.76899760	    -52.09702580	      3.03728305	     -0.60887976	      0.22681722	     56.58606572	    -21.34299988	      0.96620754	    230.11517903	      0.00000000	      0.00000000	    107.77948218	    -20.70904422	    113.69470376	     -1.79186224	   -110.35509043	    378.91945394	      0.00000000	      0.00000000	     80.99002578	    -85.87077370	    -32.65819774	    -67.40788648	    115.02365736
      1.16000000	     37.77756993	     41.90720505	    -50.56618839	      3.03242763	     -0.64492266	      0.22116213	     47.57766447	    -11.57057366	      5.44450842	    258.24193919	      0.00000000	      0.00000000	     70.64635442	    -38.80245678	    111.87836668	    -21.12861824	   -117.65308620	    382.03883023	      0.00000000	      0.00000000	     76.13494239	    -93.29647331	    -41.16229458	    -52.97544721	    123.83240159
      1.16500000	     48.32010508	     25.83043685	    -45.83727702	      3.03389736	     -0.67253387	      0.20878656	     29.00298669	      1.88625126	     10.74203381	    272.22545293	      0.00000000	      0.00000000	      7.68518768	    -75.09653286	    105.67049785	    -44.35657710	   -122.12749556	    384.76859716	      0.00000000	      0.00000000	     72.94733541	   -102.89647979	    -53.30595707	    -34.04037325	    129.16593366
      1.17000000	     62.19922943	      8.05774290	    -38.31516101	      3.03968270	     -0.69272709	      0.19012547	      0.94295914	     17.93527960	     16.88310736	    272.10868081	      0.00000000	      0.00000000	    -79.32938118	   -132.98542835	     95.19425730	    -69.40721198	   -122.86716650	    387.19073524	      0.00000000	      0.00000000	     71.13030210	   -112.86158710	    -69.59637573	    -12.55780363	    129.51224906
      1.17500000	     78.60176224	     -9.53856761	    -28.88347506	      3.04598621	     -0.70874636	      0.16744753	    -33.86530379	     35.05756743	     23.27724323	    260.82028528	      0.00000000	      0.00000000	   -180.17750673	   -208.90861322	     82.04571705	    -93.93734093	   -119.44659091	    389.48485425	      0.00000000	      0.00000000	     70.57999487	   -121.27437340	    -89.31746419	      8.89609107	    124.44430566
      1.18000000	     95.53159457	    -25.47580376	    -18.75358564	      3.04715685	     -0.72478148	      0.14415917	    -69.65970351	     51.96367590	     28.59016199	    245.15571765	      0.00000000	      0.00000000	   -275.71849150	   -292.38310447	     69.46509913	   -116.23942575	   -112.17993975	    392.34146043	      0.00000000	      0.00000000	     71.91551592	   -126.72646657	   -110.59255910	     28.20049504	    115.29925786
      1.18500000	    110.05663915	    -39.20922909	     -9.25204952	      3.03640395	     -0.74410926	      0.12342210	    -98.11298692	     68.01627181	     30.57776056	    235.73798214	      0.00000000	      0.00000000	   -341.85455549	   -368.57881231	     61.95300606	   -135.66114761	   -101.82165065	    396.88496309	      0.00000000	      0.00000000	     76.39987160	   -128.73774666	   -130.67085989	     44.54601053	    105.30740426
      1.19000000	    119.00359688	    -51.08156584	     -1.48665017	      3.00756624	     -0.76769448	      0.10691123	   -110.08988540	     83.06188703	     26.33492961	    244.92457542	      0.00000000	      0.00000000	   -357.15860871	   -423.18787524	     64.16084741	   -152.28673987	    -88.92234697	    404.04467631	      0.00000000	      0.00000000	     85.12357111	   -127.81805072	   -146.48874190	     58.45119690	     98.64021727
      1.19500000	    119.96225361	    -61.82499532	      3.97062190	      2.95743969	     -0.79403078	      0.09454566	    -98.52435990	     96.96302796	     13.46453129	    282.75682130	      0.00000000	      0.00000000	   -310.85228226	   -448.14571611	     79.36310701	   -166.36485007	    -73.53412664	    413.98283520	      0.00000000	      0.00000000	     98.10504911	   -125.39564645	   -155.49594631	     71.09488237	     98.55561593
      1.20000000	    112.08495543	    -71.92723260	      7.09998538	      2.88760012	     -0.82033024	      0.08535819	    -61.15441667	    109.25777376	     -8.26386028	    352.62565135	      0.00000000	      0.00000000	   -207.53145075	   -445.49936449	    108.24036054	   -177.90450280	    -55.66585807	    426.01954993	      0.00000000	      0.00000000	    114.06285228	   -123.51547649	   -156.34849316	     83.40505589	    105.86930378
      1.20500000	     96.41536287	    -81.13945123	      8.17330220	      2.80475816	     -0.84417305	      0.07868413	     -1.94193490	    119.09865838	    -35.97569294	    448.72935012	      0.00000000	      0.00000000	    -66.57537143	   -426.51291740	    148.33637061	   -186.51336687	    -36.03807678	    438.90147497	      0.00000000	      0.00000000	    130.91515861	   -123.89581095	   -149.28240256	     95.28877962	    118.80362137
      1.21000000	     75.93716144	    -88.54441193	      7.57293345	      2.71962362	     -0.86427516	      0.07453373	     69.02621097	    125.61177300	    -64.38833168	    556.46288421	      0.00000000	      0.00000000	     83.59908580	   -405.41507369	    194.00062399	   -191.65716970	    -16.45736966	    451.10448533	      0.00000000	      0.00000000	    146.49769298	   -126.84966761	   -136.38137612	    105.56154571	    134.01613642
      1.21500000	     55.32251952	    -93.34402103	      5.91475259	      2.64506083	     -0.87993699	      0.07287546	    137.10387884	    128.66516034	    -87.94669161	    655.61920948	      0.00000000	      0.00000000	    213.81811588	   -391.58496036	    236.90798278	   -193.43934179	      0.44658130	    461.09814487	      0.00000000	      0.00000000	    159.00244445	   -131.12736707	   -121.58312069	    112.88078928	    147.88029928
      1.22000000	     39.96818579	    -95.64459909	      4.19063181	      2.59380658	     -0.89018001	      0.07284581	    186.38651226	    129.34462881	   -102.94981350	    725.52171083	      0.00000000	      0.00000000	    301.07179114	   -386.09620343	    267.73123742	   -193.18214848	     11.94721802	    467.61855688	      0.00000000	      0.00000000	    167.08120368	   -134.77398810	   -109.84078490	    116.85788679	    157.42312000
      1.22500000	     34.28098694	    -96.25473779	      3.45976136	      2.57550978	     -0.89378789	      0.07306476	    204.39549896	    129.30411821	   -108.01634901	    750.72760273	      0.00000000	      0.00000000	    331.63056542	   -385.05635887	    278.96864569	   -192.79024762	     16.02708920	    469.87793807	      0.00000000	      0.00000000	    169.87412525	   -136.18851107	   -105.37215486	    118.04740533	    160.80550933
