# Supplementary material for: Biomechanics of running: A special reference to the comparisons of wearing boots and running shoes
Source: PLoS One. 2022 Jun 24;17(6):e0270496. doi: 10.1371/journal.pone.0270496 (PMC9231798; doi:10.1371/journal.pone.0270496)
Supplement: S1 File — The file contains experimental markers and force data (TRC and MOT), OpenSim model (OSIM), setup (XML), and output (STO) files for 17 participants, 2 conditions (boot\shoe), and 4 trials which are stored in separate folders. (ZIP) [file pone.0270496.s001.zip › DataSet/s02/shoe/T1/results/s02_shoe_T1_TD.txt]

velocity	3.20074
Rstance	0.245
Rswing	0.435	0.475
Rflight	0.12
Rstep	0.365
Rstride	0.72
Lstance	0.2	0.245
Lswing	0.47
Lflight	0.105	0.11
Lstep	0.305	0.355
Lstride	0.67
RstepWidth	6.16937
RflightLength	107.70558
RstepLength	127.92461
RstrideLength	242.88656
RstrideHeight	26.67933
LstepWidth	2.46374	7.07266
LflightLength	96.16643	97.73628
LstepLength	112.637	114.96195
LstrideLength	240.56161
LstrideHeight	21.98728
