# Supplementary material for: Biomechanics of running: A special reference to the comparisons of wearing boots and running shoes
Source: PLoS One. 2022 Jun 24;17(6):e0270496. doi: 10.1371/journal.pone.0270496 (PMC9231798; doi:10.1371/journal.pone.0270496)
Supplement: S1 File — The file contains experimental markers and force data (TRC and MOT), OpenSim model (OSIM), setup (XML), and output (STO) files for 17 participants, 2 conditions (boot\shoe), and 4 trials which are stored in separate folders. (ZIP) [file pone.0270496.s001.zip › DataSet/s02/shoe/T2/exp/s02_shoe_T2_markers.trc]

PathFileType	4	(X/Y/Z)	s2_shoe_run_120006;yzx;r1
DataRate	CameraRate	NumFrames	NumMarkers	Units	OrigDataRate	OrigDataStartFrame	OrigNumFrames
200	200	240	43	mm	200	0	240
Frame#	Time	RASI			LASI			RPSI			LPSI			RTH1			RTH2			RTH3			RTH4			RLFC			RTB1			RTB2			RTB3			RTB4			RLMAL			RCAL			RTOE
		X1	Y1	Z1	X2	Y2	Z2	X3	Y3	Z3	X4	Y4	Z4	X5	Y5	Z5	X6	Y6	Z6	X7	Y7	Z7	X8	Y8	Z8	X9	Y9	Z9	X10	Y10	Z10	X11	Y11	Z11	X12	Y12	Z12	X13	Y13	Z13	X14	Y14	Z14	X15	Y15	Z15	X16	Y16	Z16
0	0.000000	-81.108864	1004.775696	706.562561	-102.951065	1023.145325	452.895264	-240.350433	1100.436157	639.368042	-256.673798	1101.299194	559.238403	-172.907990	783.777466	741.619019	-128.906799	777.790833	714.900085	-152.411713	674.111023	694.495544	-206.058929	689.008606	728.267334	-317.200836	585.761658	714.776611	-405.123230	475.183044	737.356140	-383.394379	438.571747	710.069336	-468.378723	375.769958	695.313843	-494.792725	424.769440	732.084595	-663.411072	293.847656	705.640198	-716.302368	352.492432	664.289490	-646.136841	168.595596	594.947876
1	0.005000	-64.853043	1003.911255	706.277222	-88.627396	1021.092468	453.320679	-225.333313	1099.762085	639.622009	-242.017197	1100.271362	559.830688	-154.606415	781.722595	741.449768	-110.751564	776.326233	714.532288	-132.637726	672.256470	694.513306	-186.088837	686.490112	728.449707	-295.943634	580.800659	715.071594	-386.218109	473.963745	738.643188	-365.393463	436.753845	710.558411	-452.823608	375.901337	695.706665	-476.884857	426.233398	733.098022	-649.928528	301.006042	707.300598	-701.595276	359.607483	665.769104	-633.786255	175.174225	595.605408
2	0.010000	-49.391098	1002.713806	705.823669	-74.428238	1019.170837	452.679626	-210.321701	1097.587891	639.420593	-227.508209	1098.477051	559.507996	-136.550446	780.211853	740.969116	-92.702606	774.454773	714.274841	-111.468025	671.077271	696.338501	-165.716614	684.221497	729.768677	-275.615448	577.617126	716.289795	-366.353271	472.474731	739.688660	-347.514984	433.950409	711.998657	-436.708069	375.906921	696.145081	-458.404602	427.087494	734.248596	-635.167603	306.242493	708.398254	-685.127991	366.280457	667.346130	-621.240234	181.242203	596.645691
3	0.015000	-33.639339	1000.754883	705.332336	-60.255669	1016.507996	452.260620	-194.637283	1096.186523	639.182434	-212.396149	1095.623901	559.619507	-117.826111	778.387634	742.227783	-74.336098	772.960022	714.931152	-91.025352	669.707397	698.044617	-145.250107	681.829102	732.191162	-254.139954	572.420593	717.249207	-347.062469	471.042145	740.776917	-328.836090	432.619080	711.609985	-419.973785	375.801971	696.694336	-439.648132	427.499390	735.324829	-619.166687	312.077698	709.226013	-668.398926	373.925354	669.094971	-607.325073	186.929062	597.622803
4	0.020000	-18.180319	999.346619	705.096619	-46.059231	1013.852234	451.767242	-180.900528	1094.306152	639.164978	-198.178864	1093.383545	559.634827	-99.897469	776.158997	742.630676	-56.674244	770.774719	714.965088	-70.944504	668.022827	699.669495	-125.160812	678.985962	734.072693	-233.189423	568.891357	717.964111	-327.551758	469.589478	741.579895	-309.615204	429.692841	712.830139	-402.562317	375.601746	697.419556	-419.912079	427.610046	736.528015	-603.000000	316.919098	710.583923	-650.526306	380.051697	669.699463	-592.712463	192.294540	598.435059
5	0.025000	-2.300363	997.347595	704.393860	-32.360226	1010.646484	450.662994	-165.165237	1091.160156	638.701111	-183.151001	1090.069946	559.577026	-81.379295	774.454346	744.614136	-38.487095	769.058167	716.097229	-52.234604	664.803955	700.509949	-106.687645	675.547852	734.995972	-212.336044	564.462952	719.429871	-306.173981	466.501953	742.644653	-289.450806	426.998840	714.121155	-384.415344	375.321594	698.385803	-400.383392	427.871857	737.574036	-586.045471	321.988495	711.861816	-631.907227	385.632202	671.073608	-577.313660	196.820679	599.219421
6	0.030000	12.383354	995.168884	704.074585	-18.285175	1007.185242	450.456238	-151.201370	1088.584106	638.313110	-168.875534	1086.678345	559.322632	-63.506870	772.089172	745.520020	-20.488708	767.066528	717.169861	-32.891441	662.562805	701.682800	-85.760193	673.448364	738.792969	-192.522751	559.867249	720.404297	-287.000427	463.382904	743.308594	-268.677002	424.540192	715.823914	-365.474487	374.976746	699.658325	-380.765961	428.117096	738.674561	-568.241028	325.786224	713.159119	-612.734863	390.014893	672.110046	-560.591370	201.077774	600.567627
7	0.035000	28.143024	992.679077	703.065735	-4.386678	1003.170044	449.135254	-138.832062	1086.020752	637.942932	-155.134491	1083.005005	559.715210	-44.961475	769.950745	747.419006	-2.775649	764.745239	717.840637	-13.798948	660.141113	703.534668	-67.404785	668.664124	738.285522	-169.993301	554.521301	721.539734	-266.849579	459.991943	743.331543	-247.627914	422.320099	718.279541	-345.681396	374.582489	701.302246	-360.039398	427.699554	740.193237	-548.969177	329.418396	713.493408	-593.589966	394.679840	672.896973	-542.946777	204.468231	602.273193
8	0.040000	42.947392	989.229736	703.318359	9.614424	999.745605	448.104706	-124.571686	1082.533936	637.693604	-140.462128	1079.040161	559.179993	-27.734617	765.812805	748.014832	15.559107	762.967407	719.834717	6.296473	656.695374	704.948242	-47.968140	665.060852	740.962585	-149.143173	550.468689	722.422913	-245.015076	457.968231	744.848206	-226.570267	419.794586	720.141663	-324.977631	374.154144	703.382690	-338.825287	427.185120	741.565857	-530.084473	333.594513	714.569946	-573.531006	398.499176	673.209595	-524.671631	207.636505	603.879883
9	0.045000	57.909222	987.513428	703.032288	24.268635	995.770325	447.717499	-109.633621	1078.665894	637.648071	-125.878853	1074.776855	559.195740	-9.983218	761.967468	749.638428	32.943768	760.038635	720.289124	25.834717	653.654236	707.366211	-28.183088	661.817505	741.767395	-128.483536	546.554749	724.733276	-220.223709	456.976013	749.543579	-205.366028	416.961334	721.658936	-303.849304	373.480713	705.338684	-318.790161	425.763153	741.972290	-509.674194	335.917358	715.194885	-553.226440	401.220398	673.169861	-505.663239	209.284607	605.584534
10	0.050000	72.980019	984.089355	703.114685	38.678074	992.484253	446.759399	-95.306114	1074.619385	637.543945	-111.292267	1070.202148	558.911377	7.101286	758.359131	749.271973	50.481941	756.821594	721.334900	46.261402	651.046997	708.620300	-7.274189	658.742981	745.787476	-106.286461	541.350098	726.201294	-197.939011	454.005768	751.122131	-183.877213	413.818085	723.079895	-282.429810	372.649933	707.256104	-298.193665	424.324890	742.521118	-489.981628	338.958191	716.026855	-532.328247	403.875244	673.574646	-485.013367	211.600098	607.753052
11	0.055000	87.449623	980.742432	703.528748	53.412643	989.142517	445.960602	-80.404320	1070.090576	637.374390	-96.551285	1065.453857	558.917542	26.877823	756.647461	753.790466	68.004395	753.608826	722.326843	66.456398	647.962524	711.041992	11.500729	653.796570	745.800476	-84.211220	536.580200	727.491394	-175.613235	451.792877	752.407715	-161.965836	410.362488	724.653198	-260.852478	371.749634	709.220703	-275.752838	422.769714	744.254517	-468.225922	340.328064	716.609924	-510.593414	405.798706	672.645325	-464.018036	212.475922	610.017517
12	0.060000	102.125374	977.702148	703.208252	68.483231	985.806458	445.440369	-66.128609	1065.412231	637.326050	-82.348747	1060.627441	558.606140	43.708797	752.332703	753.612061	86.074120	750.901794	724.210327	86.609535	645.080627	713.658386	32.048019	650.179443	748.203613	-60.948677	530.939514	728.577759	-152.417496	448.482330	754.470154	-139.490372	406.505615	726.458923	-236.319595	370.827698	712.082825	-252.101349	422.207336	746.436218	-447.170990	343.585114	717.366150	-488.793640	407.583282	672.380493	-442.167542	212.578247	612.842773
13	0.065000	116.771477	974.050232	703.027588	83.509560	982.186462	445.528259	-51.517162	1060.632690	637.220581	-68.031670	1055.232544	558.720886	62.210796	748.770691	756.530457	104.317749	748.497253	726.199036	106.602539	642.550659	714.200500	51.942493	646.280334	750.785339	-38.665894	527.757813	729.808838	-129.506958	445.625305	756.265198	-116.632622	402.985291	728.279602	-213.536484	369.251923	713.935547	-228.243698	421.354156	748.167847	-424.812225	344.633820	718.313599	-466.208557	408.128387	671.253845	-419.396790	212.051712	615.980469
14	0.070000	131.376831	970.099182	702.924988	98.301468	978.830872	445.844788	-37.728424	1055.509644	637.038940	-53.959408	1050.498901	558.475220	78.803955	744.569702	755.461182	122.150475	746.256531	727.975891	126.959038	639.282837	716.984497	72.530342	643.647095	752.056213	-15.221351	522.054382	731.506775	-106.427208	442.715546	757.528992	-93.574371	400.539368	729.897766	-191.127411	367.100647	715.208191	-205.247910	420.038391	748.938049	-402.179199	345.190643	718.685791	-442.899658	408.670502	670.175598	-396.294647	210.892380	619.875549
15	0.075000	145.930313	966.161499	702.838684	113.176804	975.192383	445.828766	-23.107086	1050.338745	636.936218	-40.426804	1045.805542	558.661133	97.627480	741.615784	758.714661	140.496063	744.414612	730.333008	146.770386	636.804077	718.006653	93.953430	640.961121	756.234863	8.892334	517.696533	733.934509	-82.977669	439.830292	758.785645	-69.604736	397.213745	731.702271	-167.716644	364.452148	716.330017	-181.365540	417.710052	750.231384	-378.543945	345.521454	719.013977	-419.481171	408.022949	669.077637	-371.732605	209.578979	623.344055
16	0.080000	160.420853	962.549683	702.706848	126.897095	971.625671	445.846741	-9.760680	1045.446533	636.768860	-26.794634	1040.935913	558.814941	114.200912	737.577393	758.279419	157.318069	740.721985	730.579346	167.241867	633.795227	718.867493	114.002556	637.317749	757.576294	32.565342	513.141602	736.026611	-58.942116	436.608063	759.695801	-45.770435	394.067902	731.924927	-143.661774	362.738708	717.497864	-156.784988	414.858521	750.582581	-354.562531	345.757874	719.317261	-395.742065	407.337067	667.816833	-346.660431	208.035416	626.925110
17	0.085000	175.336090	958.815552	702.650574	140.996841	967.870239	445.580750	3.179748	1040.210815	636.719604	-13.250564	1036.180786	558.622314	132.663452	735.532410	761.200806	174.873123	739.421570	731.926697	187.359818	632.768250	721.030640	134.192032	634.561584	758.223328	56.632854	508.675659	737.440613	-33.596767	434.025360	761.062012	-21.160875	391.957581	733.670471	-119.149864	360.623352	718.041748	-132.403854	413.737671	752.007507	-330.916992	346.186890	720.298462	-371.403931	405.664978	666.538940	-320.847473	206.254425	630.070313
18	0.090000	189.484604	954.728516	702.397766	155.256470	964.193970	445.045746	15.765024	1034.973267	636.659790	-0.213317	1031.479248	558.378174	151.950195	734.206909	762.281616	193.906189	738.662109	733.184204	207.244232	632.374329	722.992493	154.288849	632.389771	759.380432	82.541344	504.198975	739.321472	-8.473372	431.305115	761.831238	5.255478	390.223297	735.574768	-93.672295	358.310791	718.019348	-106.702820	409.983856	752.621216	-306.230103	345.544861	720.734497	-347.632477	403.679230	665.672180	-293.730560	203.494293	633.309875
19	0.095000	201.674942	950.057739	701.676331	168.492233	960.123474	445.161102	28.235672	1029.583008	636.571899	12.613449	1026.894043	557.932007	170.295181	733.585876	762.444702	212.092987	738.554565	734.271362	227.894958	632.028015	723.243958	174.437592	631.487854	760.747620	107.952034	500.686768	741.007019	17.946192	428.877502	762.204529	30.367971	387.332916	735.598877	-68.149422	355.651947	717.603882	-81.280647	408.554443	753.768860	-281.173615	345.199860	721.345947	-322.467987	400.795929	665.382935	-266.561371	201.345200	636.086914
20	0.100000	214.396515	947.026672	702.068115	182.965759	956.486694	444.889648	40.146542	1024.394287	636.753296	25.339312	1022.430176	557.222961	188.860687	733.278076	762.224426	230.914642	738.816345	733.470886	248.305359	631.631531	723.144348	195.529572	631.609802	761.375854	132.854095	497.054993	741.735229	43.636410	427.594604	763.161865	56.139896	385.393646	735.404602	-42.561203	354.607849	718.272400	-56.333878	405.786987	753.103394	-254.789001	343.045624	721.706665	-298.096008	397.920868	664.315308	-238.840240	198.269821	638.654785
21	0.105000	227.560471	943.318970	702.012573	197.123840	952.752197	445.051575	52.035892	1018.198242	637.215637	38.690647	1018.789612	555.951538	207.928009	732.618469	761.574646	248.892593	737.747375	730.533569	268.854523	632.735474	722.637634	216.728149	631.422852	761.709900	158.732773	493.456909	742.603577	69.948975	425.898102	763.721497	82.422478	384.031525	735.098145	-17.843487	351.085327	716.474426	-31.100113	402.332611	752.143311	-228.614227	340.993958	721.788025	-273.113129	393.463440	663.548401	-210.245667	194.892822	641.319397
22	0.110000	241.293655	940.367676	701.989624	210.901169	949.357178	445.049713	63.750179	1012.581360	637.547485	52.721466	1017.304565	555.457397	228.884750	733.734436	762.837463	269.073792	740.175537	731.098999	289.865509	634.658691	722.097778	238.697144	631.766968	761.705322	184.288635	492.258789	742.067139	96.467697	424.433594	763.231323	109.066940	382.872589	734.786072	7.880070	348.614899	714.665833	-5.325990	399.708313	752.059448	-201.209900	338.818939	722.121887	-248.150696	389.737457	663.120911	-181.300812	191.541931	643.374390
23	0.115000	254.641571	937.732117	702.648621	226.560150	946.615601	444.864197	76.283112	1008.618835	637.663147	67.212097	1016.550842	555.617493	248.605148	734.589478	762.895752	287.992737	741.366699	730.182739	311.558685	636.645020	721.116699	261.503632	632.558105	761.660156	209.676086	492.762909	741.863464	122.270073	422.444855	763.228821	135.924500	381.542908	734.574585	34.906166	346.961945	714.687622	21.254354	397.844543	752.685913	-174.293854	335.794708	722.608521	-222.895020	384.480133	662.856934	-151.568207	188.209869	644.766113
24	0.120000	267.505371	935.711121	703.754089	241.627594	944.612366	445.518066	90.040321	1007.472290	637.377869	82.856308	1017.357727	555.789673	267.824005	733.729614	761.277771	305.703766	742.571533	727.643250	333.436737	638.625793	718.217834	284.264282	633.619385	760.673645	234.788757	492.439087	742.195129	148.181763	420.763611	762.594543	162.179932	380.817505	734.147461	61.908730	345.341675	714.944214	48.199570	396.520782	753.455505	-146.825470	331.861328	722.343262	-197.115616	379.002106	662.480347	-121.747810	184.149170	646.386658
25	0.125000	279.521271	933.993469	705.432617	257.076965	944.099487	446.109619	105.235100	1007.957336	636.623840	98.198570	1018.243469	556.399658	289.026886	735.605591	762.176819	325.390930	745.184448	727.470215	354.326630	641.278198	716.408203	307.370209	634.755798	760.670227	259.219055	493.524689	742.156494	174.376724	421.169983	762.825867	189.115158	381.280609	734.565857	88.352577	343.101868	714.040894	74.186859	394.117981	752.658386	-118.941551	327.693909	722.334778	-171.626785	372.938629	662.488586	-90.989632	179.607132	647.429871
26	0.130000	292.617981	933.294434	706.487732	272.725464	943.544189	446.948242	119.784081	1009.930237	635.608765	114.139938	1018.952698	556.447266	308.673370	737.539001	762.323730	344.006561	747.903503	726.096558	375.084076	644.501587	714.505859	329.699677	637.052002	760.264282	283.584656	496.544525	742.644348	200.543915	420.743195	762.809448	215.330902	381.005981	733.808777	116.516319	342.731262	715.612732	100.252983	391.851959	752.193176	-90.941971	323.058990	722.688782	-145.914764	366.135742	662.223389	-60.304020	175.762558	648.713440
27	0.135000	306.028778	932.468567	708.832214	287.932251	943.609192	448.343567	135.783157	1011.971008	634.416077	129.327423	1019.850220	556.662659	329.188568	738.878479	761.937073	362.765991	749.800659	724.721436	396.153473	648.289856	711.729736	351.908325	639.597290	760.065247	307.229950	498.439209	743.253113	226.122955	420.836914	762.015381	242.259933	381.947754	734.204041	143.861847	341.574921	715.461792	126.609978	390.349579	752.101379	-62.906551	318.686890	722.241638	-119.914444	359.074951	662.408752	-28.202803	171.025146	649.306702
28	0.140000	320.203857	932.602051	711.845398	303.947784	943.479004	449.093353	150.768005	1014.149109	633.179871	144.391907	1020.631897	556.283875	348.719269	742.459961	761.303162	381.253662	753.454895	723.364990	416.451172	652.251526	709.558533	373.796539	643.214844	759.274170	331.567810	502.241577	743.517944	251.495438	421.825165	762.150024	268.150543	382.188873	733.007324	171.572571	341.145233	716.315430	153.038971	389.397308	752.002930	-35.611923	313.117157	722.459106	-93.744095	351.756195	661.985779	3.460574	166.187744	649.430115
29	0.145000	334.410492	933.621582	714.628967	319.455200	943.315918	450.334808	166.346054	1014.630371	631.904419	159.681442	1020.703857	555.760620	368.380371	745.365234	760.458252	399.684753	757.064209	721.613647	436.075592	656.144104	708.394287	395.044861	646.831604	758.612549	355.800720	505.827606	742.655823	277.057953	422.607422	760.673950	295.205170	384.605835	733.699036	198.141678	339.374237	714.944397	179.934586	389.315430	752.737061	-7.472507	307.224487	721.879700	-66.971649	343.761963	661.814453	35.655411	161.249969	649.827515
30	0.150000	348.456635	935.007751	716.192322	334.914978	942.940369	451.121826	180.716599	1015.549316	631.146729	174.420349	1021.095825	555.251404	387.567963	748.747437	759.877563	417.862579	760.967590	719.905090	455.478485	660.688416	707.658691	417.543213	651.242920	759.038208	378.934570	509.087158	742.650757	302.211243	424.038788	761.004150	320.551788	385.164978	732.345703	225.198395	338.355682	714.408691	205.528214	387.940643	751.437378	20.734453	300.034119	721.790283	-40.349194	334.877289	661.823547	66.629898	156.075012	648.821594
31	0.155000	363.818573	937.442017	717.117371	350.365784	942.982056	451.587494	195.086945	1016.690430	630.415894	189.690781	1021.623779	554.132446	406.193390	753.304199	759.012634	435.740875	764.971313	718.560059	474.688202	665.199036	706.833435	436.840454	655.557739	758.290100	400.821777	513.158325	741.645081	327.492859	426.075317	760.197449	346.882813	388.075653	732.615112	252.094482	337.229340	713.375427	231.702591	387.140961	751.275879	49.120556	292.882263	721.252197	-13.648669	325.386353	661.061340	101.447853	151.003479	649.825867
32	0.160000	378.628754	939.712219	717.602173	365.934937	942.587402	451.991333	209.065918	1018.415649	628.903381	205.038757	1022.164673	552.975037	424.698486	758.295166	758.339844	453.291840	769.751526	717.230774	493.857605	670.451111	706.026733	456.560364	660.282959	758.082336	423.986755	517.490051	740.998352	351.332214	428.074860	759.634216	372.293945	390.407837	731.708618	278.926270	336.485779	712.450928	256.775940	385.635132	749.798218	77.824760	286.863068	721.422180	13.323420	316.308319	660.851501	135.304260	145.811813	648.749268
33	0.165000	393.369537	942.170837	718.406128	381.646240	943.288513	452.195648	223.834686	1019.254883	628.744873	220.319839	1023.403625	552.037109	442.745453	762.947937	759.162903	470.243439	775.025940	716.283508	512.645996	676.223206	705.735779	476.357391	666.316162	758.209595	447.805328	521.227173	740.385010	376.022400	430.668060	758.371155	398.160248	394.203979	732.071716	306.709259	336.066071	713.045715	282.812042	385.366394	750.200073	105.724449	279.615265	720.867371	41.418201	306.210083	660.068970	169.569550	141.021286	648.361145
34	0.170000	408.495575	944.345886	718.544128	397.924957	943.783386	452.494415	238.946136	1021.469971	628.451172	236.004364	1025.201172	551.340332	458.981567	768.309204	759.715820	486.526825	780.801392	716.889893	530.997314	682.824768	705.533386	494.563690	671.725586	758.218994	468.481873	525.417419	740.027710	399.241547	430.687622	757.891846	422.544098	396.381134	730.533203	334.419464	336.964600	712.776184	308.167999	384.695709	749.348694	134.753372	271.445374	719.563599	69.066078	296.350281	658.996216	204.821411	136.234543	648.623169
35	0.175000	423.950653	947.712280	719.112366	415.074219	944.639343	452.771576	254.783203	1023.355835	628.631531	252.099899	1027.209961	550.951904	475.350983	773.319397	758.055725	502.653351	785.934326	716.473022	549.511780	689.420654	705.835144	512.543457	677.705017	758.749451	489.452423	530.569580	739.593872	422.312714	435.344849	756.831299	447.057251	399.552948	730.255920	360.538788	336.749023	712.216064	333.464722	384.539276	749.116699	163.933609	262.974487	718.077515	97.238396	285.331512	658.046082	239.635452	131.560776	647.523132
36	0.180000	439.032867	950.931152	719.058167	430.169342	946.251099	452.462982	270.904388	1025.708740	629.241028	267.791382	1029.880249	550.772583	491.876068	777.402344	759.238647	519.046204	790.661011	716.586365	567.103455	695.552917	706.000671	530.200378	683.083557	758.535400	509.099579	535.440369	738.528076	444.068390	436.631958	754.364380	471.338226	402.538391	729.964783	387.163391	337.604431	713.158325	357.944702	383.932373	748.072998	192.826187	254.825317	717.462402	126.039047	274.517975	656.177490	275.154602	126.852066	647.079468
37	0.185000	454.607300	953.815186	719.440430	447.502655	947.981018	452.542206	287.112549	1028.356567	629.486755	284.018250	1032.673828	550.610779	507.714417	781.962891	759.569702	534.790100	796.472046	717.757141	584.734863	701.336731	706.423035	548.223938	688.491028	758.323425	528.575989	541.528748	737.856628	466.474701	438.899384	753.458191	495.591431	405.113434	730.162231	413.831787	337.589172	712.734009	381.938049	382.817932	746.849365	221.132797	247.264435	716.131836	154.427704	263.692627	654.663147	310.956055	123.351288	645.206421
38	0.190000	470.677307	957.538391	719.370972	463.974792	949.967041	452.514099	303.852295	1031.352661	629.626648	300.772461	1035.155273	550.585571	523.891357	785.908508	759.466980	551.648743	800.907227	717.547485	602.187744	706.863525	706.450195	565.414917	693.196716	757.855286	546.725159	547.274841	737.029602	488.534485	442.727753	754.202515	518.666870	408.360352	729.781128	440.742188	337.532074	712.390137	406.260559	382.013824	746.390808	251.754456	238.400757	714.742310	183.852142	252.080902	652.487183	346.651062	119.608536	644.444153
39	0.195000	486.219513	961.149841	719.295898	480.642151	952.435364	452.820251	319.640350	1034.537842	630.011353	317.140259	1037.998413	550.585022	539.774902	790.058594	758.581970	567.509033	805.855713	718.313049	619.831970	712.156006	706.537476	582.370361	697.106873	757.531067	564.582520	553.163086	735.988770	510.790375	446.166931	755.299988	540.990173	413.497253	729.256897	466.436310	337.743805	711.500000	429.940765	380.628113	744.888794	283.911255	228.418472	711.397583	216.013199	240.395416	649.000183	382.673279	115.614670	643.679626
40	0.200000	502.516388	965.400452	719.536194	497.608765	955.384644	453.252289	335.879425	1037.623169	630.690735	333.544525	1040.699829	550.621704	555.843811	793.346802	758.817871	583.746643	810.600403	719.020142	637.088745	717.394714	706.617798	599.161865	701.304565	757.295898	581.905762	558.964539	734.839417	531.427795	447.265381	755.359558	562.795532	417.769196	728.940552	491.677155	337.374115	711.449951	453.787354	379.853027	744.365295	314.352356	220.260895	710.043152	246.623413	228.614883	648.266846	419.072968	112.446831	642.380310
41	0.205000	518.813354	969.587952	719.526550	514.453552	957.915894	454.023926	352.837250	1040.617676	631.480835	350.372070	1044.010254	550.570801	573.007690	797.504333	759.709045	600.549988	814.634338	719.205627	654.220764	722.529907	707.057068	615.948425	705.492065	757.106140	598.705933	564.549011	734.153259	551.779541	449.723938	754.394226	584.428894	420.206360	728.295044	517.966248	338.832825	710.790344	476.741119	377.921906	742.106934	345.577484	211.931076	707.534973	275.980194	217.690506	646.959595	455.991272	110.248360	640.809021
42	0.210000	535.570496	974.025391	719.620789	532.072021	961.713440	453.868164	368.853943	1043.821167	632.035156	367.366577	1047.211060	550.485840	587.327881	801.568604	760.897461	616.410461	819.356689	720.741211	670.806641	726.697388	707.453613	632.648315	709.165283	756.644409	615.201416	568.759155	733.638855	572.072266	451.010651	754.064880	605.889282	422.222992	727.659424	543.257263	338.754913	710.948914	500.049011	376.351135	741.003601	375.657379	203.852814	705.876709	307.156250	206.738220	644.638367	492.296326	107.653000	639.388916
43	0.215000	549.860840	978.315918	719.160950	549.277527	964.798706	454.726654	385.387604	1046.986938	632.280212	383.035004	1050.489014	550.341309	603.449585	805.506714	759.299622	632.636963	822.278564	720.658569	687.737183	730.740479	707.386353	648.780029	712.942688	756.150085	631.333557	572.926086	733.142822	591.878296	452.659180	753.473877	627.175720	425.233368	727.372620	568.657471	339.109039	710.651001	523.372253	374.820709	740.169861	407.437378	195.576523	703.458984	339.615143	195.549866	642.244629	529.293091	105.596718	638.330933
44	0.220000	566.973816	982.394653	718.978149	566.792175	968.342834	455.344818	402.208710	1050.461670	632.492859	399.113525	1053.853760	550.248901	619.687988	808.044495	760.699890	648.844971	826.836548	722.082031	704.292297	735.158447	707.552551	664.116150	716.381348	756.223206	646.612366	576.075562	732.900208	611.319397	454.285370	753.132751	648.204041	428.581787	728.985901	593.535278	338.874817	710.292664	546.472595	372.670837	738.971313	439.222168	187.653320	701.194641	372.022034	184.381668	638.828125	566.314026	104.209526	636.515442
45	0.225000	583.729370	986.671387	718.870850	584.329773	971.381409	455.838287	418.604858	1053.999146	632.639404	415.481445	1057.555298	550.311035	635.004639	810.153198	760.461731	664.598022	830.330505	722.714722	719.977783	738.636169	708.025818	680.437195	719.864563	756.565979	661.798157	579.260620	732.354980	630.443054	455.039612	752.730469	668.752625	432.104706	729.333252	618.689453	338.511261	708.985779	569.646301	370.477142	738.265137	471.374023	180.056793	698.888184	404.868195	173.774887	635.936035	602.802490	103.323601	635.479248
46	0.230000	600.465454	990.946472	718.937744	602.448792	974.426086	456.299072	435.940643	1057.320557	632.727295	433.914825	1060.952026	550.222290	651.401367	814.280151	759.484009	680.644592	833.941101	723.734802	736.203247	741.989502	707.952087	695.861267	722.965393	755.846130	677.122131	580.745361	732.097717	649.363831	455.001373	752.434753	688.441895	432.611389	728.768982	643.321167	337.868561	709.020203	592.241089	367.033264	736.252136	503.079529	172.895386	696.700745	438.395752	163.239685	633.516052	639.514771	102.925346	634.059631
47	0.235000	617.338989	994.818176	719.032166	619.996582	976.911011	457.171265	452.777069	1061.161255	632.572571	452.248566	1064.310669	550.063293	665.188599	816.702576	761.131958	696.173035	837.244263	724.888855	751.586060	745.961609	708.709595	710.540039	725.689636	756.348511	691.583740	582.606750	731.643860	666.576965	454.199066	750.166748	709.959412	435.712982	729.726379	668.229797	338.539398	708.626038	615.523926	364.706848	735.935425	535.663574	165.905396	695.227051	471.839630	153.053482	630.648926	676.200562	103.127625	632.356323
48	0.240000	633.771301	998.522217	719.198059	637.354858	979.573303	458.006866	469.978882	1064.591675	632.457764	470.682007	1067.323120	549.760681	681.175659	819.491150	760.924072	712.248901	840.346191	725.116028	766.950012	748.589233	709.403687	725.110718	728.665649	756.143066	705.699280	584.091187	730.981750	685.106384	453.570374	749.615479	729.123779	436.479218	728.732300	692.786316	338.997467	708.635742	638.642334	361.826202	735.266479	569.026123	158.963593	693.457825	505.606628	143.712585	628.443420	712.673523	103.457573	631.064697
49	0.245000	650.718750	1002.517151	719.635437	655.419128	981.900513	458.721527	486.523590	1068.213013	632.085327	488.287354	1070.899414	549.898560	695.601929	822.302734	762.511353	727.266479	842.784912	727.255066	782.152344	750.811951	709.292480	739.996338	730.685730	754.857849	720.172302	585.110229	730.404297	703.577271	452.618652	748.866882	748.564331	438.366211	729.102966	717.000305	338.314301	708.347229	661.769226	359.188385	734.529053	602.201660	153.077225	692.608643	539.647217	135.185928	626.565613	748.889771	106.194328	629.347473
50	0.250000	666.767578	1005.919373	720.008728	673.201111	983.936401	459.487976	503.804382	1071.630249	631.655945	506.489319	1073.459106	549.274475	711.081238	824.392456	761.720032	743.043518	845.008240	727.328369	797.335510	753.485046	710.490295	754.444031	731.965088	753.894470	733.138611	586.361145	729.571289	722.148743	451.404053	748.360229	767.754211	440.091248	729.233643	741.278687	337.976593	706.847534	684.870911	356.276337	733.806152	635.821350	147.471863	690.788452	573.998291	127.192932	624.915405	784.501648	107.677010	628.161804
51	0.255000	683.366028	1009.232727	720.507751	690.794861	985.870911	460.038055	521.191589	1074.717529	631.306213	524.634277	1076.411865	548.697083	725.350891	826.469482	763.008911	758.340271	847.126099	729.343933	812.707764	755.068665	710.462341	768.766174	733.627625	753.392517	746.897766	586.267700	729.218201	740.835876	450.168976	748.152832	786.919006	441.132660	728.544006	764.854248	337.980957	706.280640	707.952942	353.482635	732.748291	668.794983	141.429138	689.161865	607.944153	119.566887	623.871460	819.640503	109.892471	625.851318
52	0.260000	699.823608	1012.598389	721.025085	708.746460	987.917175	460.954620	539.055603	1077.755371	630.875732	542.428711	1079.014648	548.339539	740.595154	827.960205	762.830200	774.307739	848.762085	729.957153	827.325378	757.009155	712.127380	782.699280	734.532532	753.340149	759.170654	586.872498	728.393372	759.337463	448.076111	747.253784	805.079773	441.178009	726.778931	788.538086	337.704132	704.771667	731.211609	350.668732	732.392822	701.734192	137.472580	687.717529	642.008423	112.778610	622.834167	853.368530	112.702232	623.824219
53	0.265000	716.028442	1014.939758	721.402649	726.109680	989.107361	462.089691	556.643799	1080.721924	629.907898	560.733093	1081.286499	547.564392	754.488586	828.297485	763.508057	789.687500	849.992798	732.100220	842.010254	757.025879	711.860046	796.207520	734.943481	752.157227	772.041016	586.026123	727.775696	778.515198	447.474152	747.226257	824.998230	441.940552	726.819824	811.712219	337.528198	704.345093	754.431763	348.444214	732.366028	735.278442	133.930756	687.319641	675.499084	107.027946	622.197510	886.429016	116.138885	621.457214
54	0.270000	732.833984	1017.327698	721.903748	743.616760	990.523010	462.830475	574.160217	1083.457031	628.992004	579.129089	1083.668213	546.538696	769.858398	828.104370	763.221008	805.408813	850.790588	732.818665	856.106018	756.951111	712.791748	809.634949	735.146912	751.343384	784.706909	585.872253	727.032288	797.261169	445.648315	746.289551	843.610046	441.908112	725.437256	835.171143	337.847290	703.006165	777.200623	345.799255	731.562805	767.419434	132.269302	687.422546	708.298401	101.313034	621.744995	918.964844	120.271690	619.416626
55	0.275000	749.025269	1019.461243	722.315918	761.815979	991.628418	463.557709	591.490723	1085.568481	628.136414	596.777588	1085.601929	545.688660	785.007019	828.332031	763.641235	820.666077	850.545837	734.647095	870.238953	756.302551	712.042725	822.958130	734.823853	750.558777	797.427917	584.905334	725.779419	816.100281	444.228516	745.569458	861.360840	441.477509	723.475830	857.687927	338.303925	703.237793	799.972900	344.342926	731.586914	799.928955	128.392685	685.121582	741.207031	96.479263	621.710510	950.652161	124.441818	617.248169
56	0.280000	765.873047	1021.242615	722.518005	779.442993	993.348999	464.199341	609.031006	1087.984131	627.139771	613.986206	1087.635864	544.772339	799.958557	828.009521	764.535400	836.524536	849.068970	734.783203	884.385925	755.613098	713.278198	836.193298	734.193420	750.622375	810.962402	583.461792	724.769226	834.686890	443.508148	745.236633	880.035706	442.614624	722.549194	880.262024	339.032318	703.249146	822.112244	342.923798	731.238403	832.690186	126.247795	683.550110	772.916138	92.387856	622.247253	981.173889	130.019943	615.155396
57	0.285000	782.256470	1022.606750	722.966003	796.493835	993.648804	464.891602	626.098633	1090.245239	625.835388	631.896423	1089.492432	543.743774	815.133179	828.058228	764.701294	851.921692	848.708801	736.419067	898.202209	753.298096	712.706726	849.004517	733.007263	750.859863	824.425415	582.373169	723.797485	852.989563	442.951324	744.336060	898.390564	444.374146	722.234009	901.958740	339.660614	701.661499	843.722961	342.005005	730.995667	863.036072	124.974632	682.530762	803.776245	89.010818	622.831421	1009.956848	135.943039	612.367249
58	0.290000	798.556335	1023.635986	723.241150	814.074463	994.430725	465.814667	643.155945	1091.814697	625.038391	649.649597	1090.497925	542.546326	829.491821	827.424377	765.741577	867.309692	846.696106	736.234680	911.673218	751.487488	713.817871	862.163269	731.444031	751.068237	838.519226	581.262878	722.923218	870.623108	442.222290	742.971252	916.524902	444.844574	721.893982	922.026550	340.473175	701.151855	864.633606	340.986694	730.067139	891.903137	123.989082	682.037354	833.764160	86.065308	623.282227	1037.077271	141.206467	611.081543
59	0.295000	815.154114	1024.053345	723.283875	831.511719	995.035217	466.447144	659.626831	1093.652710	624.070618	667.316772	1091.599243	541.474060	844.162903	825.296265	765.596802	882.241821	844.918213	737.074524	924.979370	748.438354	714.642334	874.987732	729.363037	751.464600	852.782898	579.772156	721.702026	888.487610	441.927185	742.366821	934.075378	445.068359	720.848816	942.521240	340.867615	701.407227	885.168457	339.884338	728.690674	919.926514	123.196686	681.655334	862.775391	83.858665	624.643982	1063.979736	146.739456	610.445190
60	0.300000	831.166199	1024.933228	723.535583	848.735474	995.819641	466.741913	676.585388	1094.531128	623.594971	684.766663	1092.274902	540.412476	859.079102	824.989014	766.617859	897.025574	843.053528	737.785645	938.203430	745.433105	715.045593	888.118835	727.710632	752.863525	867.582764	578.855835	720.946777	906.401672	442.564148	742.262573	951.824768	445.998718	720.523376	962.654663	342.286377	701.745667	905.224121	340.107910	728.746094	946.306213	123.567307	682.349854	890.334351	82.237534	625.581482	1088.733765	151.544632	609.010925
61	0.305000	847.300537	1024.793213	723.691650	866.068970	996.368103	467.324707	693.357178	1095.407227	623.181824	701.985107	1092.831909	539.588501	873.375793	822.250000	766.688293	911.931396	840.182617	737.216797	951.509338	742.068970	716.773560	901.778137	725.550232	754.879883	882.317261	578.165161	720.177856	923.747925	442.196411	740.800781	969.670593	448.315552	720.567383	982.479431	343.362427	700.876709	924.780518	339.916199	728.241211	971.913269	124.762482	683.800476	916.196899	80.813789	626.292480	1112.811768	155.952271	608.288818
62	0.310000	863.562622	1024.316528	723.944885	883.368225	997.226685	468.161804	709.121216	1096.433960	622.694702	718.812805	1093.270874	538.625488	888.137573	821.069580	768.049011	926.252075	837.867554	738.292480	964.957825	738.733093	718.594543	915.350891	723.626770	757.390991	897.552185	577.841003	719.558960	941.353516	441.600403	739.598450	986.861389	448.537628	719.151672	1002.086548	343.514648	699.413940	944.071289	339.674988	727.696106	995.938110	125.056152	683.467102	940.830200	80.063972	626.931152	1135.641846	158.889801	607.469116
63	0.315000	879.417114	1022.887024	724.421692	900.002014	996.888489	468.704895	725.752319	1096.346558	622.584412	735.808289	1093.463989	537.892456	903.075684	818.937622	768.985413	940.844238	835.240295	737.929321	978.641968	735.152710	720.093689	929.236633	720.782104	759.930664	912.795593	577.228333	719.286682	959.123474	442.694550	739.045532	1004.250305	448.385925	717.196655	1021.369629	344.862366	699.104065	963.197876	339.716431	727.141724	1019.346985	125.496635	683.358337	963.796936	79.241379	627.546692	1157.620483	160.682571	605.905457
64	0.320000	894.752197	1021.997620	725.073792	916.929993	996.691040	469.367737	741.463196	1096.463867	622.545959	752.672974	1093.431519	537.579529	917.695435	816.932251	770.002319	955.492615	831.442139	738.724792	992.258240	731.679016	721.388611	942.956604	718.502075	762.379883	928.306274	576.437317	718.732849	977.092957	442.460571	738.278992	1021.402649	448.031555	714.569397	1040.111938	345.366699	697.727722	982.658691	339.581268	726.357544	1040.398193	126.017654	683.041016	985.701965	78.544907	627.743347	1178.100098	161.864685	604.660583
65	0.325000	910.942688	1020.535583	725.249817	934.035339	995.863403	469.968109	757.729248	1095.322876	622.667603	769.582031	1092.855957	537.045837	932.419739	814.125610	771.176575	970.383911	828.290649	738.868958	1006.374207	727.588684	723.226563	957.442993	715.776733	764.629211	943.572327	574.633850	717.928162	995.227112	442.091949	737.471863	1039.161743	448.570404	712.541321	1058.491089	345.194427	696.252686	1001.895142	339.141846	725.404053	1060.493042	126.314262	682.638611	1005.639404	77.580971	627.113342	1197.534424	162.218872	602.985168
66	0.330000	926.308838	1018.731628	725.703430	950.659729	995.200867	470.558838	773.460632	1094.316284	622.636536	786.068176	1092.175903	537.010071	947.541748	811.633789	772.878784	984.848450	825.683105	740.348572	1021.150085	724.479675	724.530579	972.500488	712.581787	766.209473	959.990173	572.740417	717.491272	1012.799927	440.890167	735.226318	1057.041748	448.684296	711.325562	1076.089233	344.233704	692.834290	1020.624878	338.792938	724.468933	1079.531128	126.568832	681.961670	1024.853638	76.568466	626.685547	1216.144531	161.668686	601.568542
67	0.335000	941.470581	1016.418213	726.285889	967.241272	993.632446	471.444336	789.252258	1093.037598	622.817383	802.077454	1091.022339	537.131287	963.333008	807.629272	774.075867	1000.218567	821.931335	740.689026	1035.945190	720.811890	725.294067	987.753052	708.679626	767.385315	976.080078	570.646912	716.856506	1030.640503	440.018799	733.355469	1074.676880	447.925415	709.722717	1094.237671	343.783936	691.583740	1039.015991	338.093658	723.444458	1096.932373	125.328690	680.631958	1042.271851	75.807159	624.916443	1233.566772	160.576874	600.770569
68	0.340000	957.341248	1013.892334	726.659912	983.759216	992.524048	471.904907	805.199829	1091.017578	622.905762	818.032104	1089.721558	537.396851	978.815613	804.388367	775.636597	1015.316650	817.680420	741.973633	1050.849121	717.108093	725.520630	1003.072998	705.481873	768.426636	992.721313	568.423340	715.505554	1048.519531	439.184448	732.317322	1092.229492	447.552826	708.542847	1110.942017	342.434845	689.006104	1056.690674	336.943451	722.438293	1112.680664	124.443039	682.207825	1058.047241	73.862137	623.157043	1249.628296	158.963089	599.478149
69	0.345000	972.604675	1011.029297	727.498413	1000.592896	991.593628	472.099915	820.172180	1087.855347	622.271912	833.989380	1088.079224	537.486145	994.614624	801.203552	775.963135	1031.642700	815.487244	743.439331	1067.425659	714.555054	725.470520	1019.277832	702.348328	768.148865	1009.234009	566.273987	714.681213	1066.524414	438.411896	732.411682	1109.487183	445.680328	707.436829	1127.655762	340.992401	687.713989	1073.535767	335.610260	721.590271	1127.708130	122.382339	681.132385	1073.203735	72.191010	621.584106	1264.901367	157.475922	599.547913
70	0.350000	987.773315	1008.422791	728.055176	1016.958252	989.764587	472.552856	836.055115	1085.207886	622.809021	849.775879	1086.042847	537.799377	1009.925293	797.056946	776.743347	1046.668823	812.257507	744.043762	1084.071411	711.843933	725.072021	1035.641113	698.458862	766.509155	1026.393188	563.993652	714.014282	1083.295898	436.141174	731.800415	1126.058716	443.348907	705.598022	1143.886841	339.667114	686.829834	1089.622559	333.977600	720.790649	1143.104858	117.630402	679.339417	1086.444946	69.275780	618.975098	1278.894409	154.892609	598.264587
71	0.355000	1003.057922	1005.200867	728.789246	1033.278809	987.642029	473.311462	851.733643	1082.033081	623.552185	865.327942	1083.896973	538.406067	1024.744019	793.337036	776.121033	1062.170898	810.500305	745.262512	1101.065674	710.863953	725.859436	1052.245117	696.011353	766.190186	1043.786133	562.016602	713.806824	1098.969727	432.998596	729.916077	1141.975220	440.739441	704.415833	1158.204956	335.992615	685.230286	1104.479492	331.299713	720.221985	1153.842896	116.285736	675.162659	1099.455933	66.527031	617.468689	1292.067261	151.821304	598.060120
72	0.360000	1017.821411	1001.513977	729.663696	1049.683472	985.557800	473.845215	867.599365	1078.624023	624.092102	880.969299	1081.339233	539.101685	1040.071411	790.764099	775.846558	1077.717285	808.474731	745.867859	1118.587524	709.979919	725.669373	1069.018921	694.058716	765.841614	1061.542358	559.955139	713.825928	1113.974976	429.469971	728.548279	1157.096680	437.348785	703.048950	1173.307129	333.390320	684.623596	1119.069946	328.264832	718.753052	1165.752930	112.262794	673.427673	1111.060913	63.981071	614.999023	1304.816895	147.476288	597.523987
73	0.365000	1033.062500	998.039001	730.259338	1066.327637	983.277588	474.305054	883.446106	1074.727661	624.305603	896.570618	1078.002808	539.351257	1055.717896	788.597412	775.742737	1093.763306	806.770325	746.322998	1136.293579	709.339111	725.806519	1085.952393	691.472656	763.633850	1079.828735	556.910889	714.216248	1128.832031	426.860382	729.148865	1171.889893	432.879486	704.531372	1186.854248	329.121094	684.961121	1131.878662	324.183716	717.950256	1176.300537	108.287842	671.596130	1121.114990	64.357964	611.908081	1316.396484	142.623505	596.823853
74	0.370000	1047.917969	994.705872	731.039856	1082.818726	980.935120	474.823334	898.752563	1070.478149	624.384460	912.057129	1075.093750	539.610901	1071.042114	785.644958	775.492493	1109.734497	804.731628	746.958557	1153.906616	708.530579	725.200256	1103.250488	689.831116	761.814636	1097.638916	554.507996	714.368286	1142.562256	422.808624	729.377930	1185.897339	428.156921	704.691162	1199.482666	324.019348	683.634033	1144.657593	319.918884	716.749939	1186.836182	104.984215	669.655701	1129.690796	65.340126	610.256470	1325.652710	136.468231	595.311707
75	0.375000	1063.082520	990.684570	731.884705	1098.725220	977.988403	475.313568	914.657166	1065.699341	624.808960	928.033752	1070.745483	540.048035	1087.135254	782.844849	774.282715	1126.192017	802.974487	746.964661	1171.436890	707.065979	724.162109	1120.637695	688.275757	760.781128	1115.303955	551.205627	715.169739	1155.650391	417.971497	728.967651	1199.676758	423.187592	704.917664	1212.025269	318.913513	684.446472	1156.066650	316.144379	716.560547	1196.432495	103.560562	668.910217	1137.664063	66.760307	607.329651	1334.657227	127.471367	593.454102
76	0.380000	1078.300293	986.849976	732.497681	1114.828125	975.237976	475.722717	930.045532	1060.709229	624.737671	943.824280	1066.614014	540.467285	1103.702271	780.929138	773.371155	1143.098755	801.620605	746.970642	1189.190430	705.692078	723.620544	1137.525269	685.281799	757.636047	1132.841309	548.250122	715.742981	1168.579834	413.665863	728.754028	1213.170410	417.700043	705.509521	1224.250122	314.191589	684.660156	1167.538086	310.975494	715.083374	1204.617798	100.768410	665.839966	1144.428833	67.687180	604.453979	1343.402222	118.091644	591.295715
77	0.385000	1093.499756	983.599243	733.066528	1131.077393	971.832214	476.343292	945.383545	1055.556396	625.060669	959.380920	1062.179199	541.048645	1119.120728	778.380249	771.339539	1158.861938	799.063354	746.041321	1206.974243	704.970032	723.855408	1154.646362	683.718628	756.311707	1149.948730	544.236694	716.418762	1181.467407	408.367554	728.905701	1226.666016	412.451050	706.107910	1236.332642	308.484894	684.229797	1178.269775	305.508514	712.749634	1210.339478	99.048027	665.017029	1149.618896	70.036629	601.693542	1350.447388	108.601906	590.037292
78	0.390000	1108.922607	979.563538	733.396790	1147.128418	968.053650	476.355865	960.744690	1050.781128	624.790588	974.689087	1057.604736	541.406189	1135.656982	776.501709	769.712952	1175.819946	797.849243	745.751648	1224.371704	703.226746	722.957825	1171.875000	681.922424	755.740967	1166.232788	540.389099	717.320129	1194.292603	403.160095	728.051697	1239.836792	406.477081	706.226257	1247.040283	302.283844	683.695496	1189.130615	301.976440	712.999146	1214.647461	94.951569	662.301697	1153.442871	71.262665	600.031250	1356.671143	97.963272	588.959839
79	0.395000	1124.624634	975.537964	733.819214	1162.933472	964.438232	476.816132	975.836304	1045.250732	625.099854	990.391907	1052.707642	541.422058	1152.966309	773.642700	768.740601	1192.918945	796.245178	745.702881	1241.679810	700.917236	723.028931	1188.394043	678.687805	753.577026	1182.466187	536.199219	717.529785	1207.105225	397.807190	727.698914	1253.479492	401.061676	707.273560	1257.430786	296.823456	682.480896	1199.387329	297.590363	711.163391	1217.029785	92.769806	663.256775	1156.647949	72.176521	598.519775	1361.181641	89.304840	589.655518
80	0.400000	1140.338379	972.275818	734.359070	1178.355347	960.298645	477.119293	990.720642	1039.846313	624.973938	1005.150818	1047.217407	541.605286	1170.496338	770.436523	767.448059	1211.259766	791.892151	745.044312	1259.037231	697.769714	722.666809	1205.639404	676.388428	752.287537	1197.503540	531.824646	717.200745	1220.337891	393.646912	727.535583	1267.201172	395.419250	707.415039	1268.113892	290.899597	681.900391	1209.491577	293.394226	709.033752	1219.924438	90.727859	664.037109	1158.863892	72.968628	597.116272	1364.773315	81.759163	588.026245
81	0.405000	1156.548096	968.188721	734.765747	1194.319458	955.874207	477.625824	1004.734802	1034.375244	625.083252	1019.707825	1042.116699	541.590820	1186.793945	767.660278	766.376953	1228.419312	789.543823	745.308105	1276.245605	694.241150	721.694946	1222.756104	672.877197	752.309692	1212.685669	527.596191	716.729553	1234.189697	390.710266	728.076172	1281.573975	390.737518	707.920532	1278.036865	286.245453	680.636475	1219.500244	290.444458	708.101074	1222.050781	89.491859	660.536560	1160.687622	73.635460	596.585266	1366.736694	77.290154	584.781799
82	0.410000	1169.094604	964.026367	734.212219	1209.290527	951.904968	477.687592	1018.075256	1029.514038	624.657715	1033.772339	1036.901367	541.433167	1203.458374	765.553833	766.428955	1244.983032	787.637817	745.701660	1293.616699	693.197754	724.419983	1239.805420	670.560669	753.047119	1227.862549	523.252380	716.688049	1248.889771	388.244385	726.940186	1296.307861	386.929413	707.234863	1288.409302	282.609375	679.001160	1230.138672	289.034637	707.780945	1224.194336	90.502022	658.495972	1162.002563	74.729988	594.906006	1368.518921	73.961655	581.225952
83	0.415000	1182.806396	960.484802	733.988708	1224.461060	946.979309	478.100403	1031.992310	1024.126465	624.852295	1048.879639	1031.943237	541.262939	1219.994019	762.940247	767.552429	1261.072144	785.884827	746.151794	1309.642334	690.780701	724.139648	1256.847534	668.703064	755.134583	1242.368530	520.424194	716.497192	1264.622681	387.195068	727.150818	1311.530884	384.247833	706.743042	1299.758301	281.636169	678.825806	1242.410767	288.742249	707.222351	1226.283569	92.373512	656.835999	1163.353271	75.396088	594.214539	1370.213867	69.526993	577.092834
84	0.420000	1197.235596	956.585449	734.129822	1238.941162	942.570251	478.733185	1045.217407	1018.289917	624.842041	1062.500488	1026.823853	541.284180	1236.539185	761.265259	769.899963	1276.807617	783.995544	746.585205	1326.046509	689.927673	725.406250	1274.093750	667.410217	757.689331	1257.683716	517.982910	717.212341	1280.806396	387.121063	727.308655	1326.401123	383.163300	705.313965	1311.319946	281.625641	676.797974	1255.243774	289.875427	707.780884	1228.157471	95.220169	655.049194	1165.476685	76.801155	593.729248	1371.258545	66.129562	575.701965
85	0.425000	1212.213257	953.095520	734.366211	1252.137451	938.623352	478.579773	1058.603271	1013.179504	624.795044	1076.070068	1021.707825	540.648926	1252.275024	759.706360	771.541382	1292.310669	781.680603	746.928772	1341.749390	687.971130	726.455078	1291.022217	665.341858	759.274109	1273.568359	516.564148	718.699341	1296.983154	387.189270	727.651367	1341.283203	381.827789	703.446655	1321.676270	278.746216	673.791443	1268.104004	289.670959	708.731873	1230.385376	97.545235	653.267334	1167.253784	78.213158	592.419128	1373.240845	66.009445	577.014771
86	0.430000	1225.593384	949.941528	734.664185	1266.305054	933.592651	479.135590	1072.291138	1007.875000	624.752930	1089.896240	1016.114136	540.685303	1267.862915	757.529175	772.559082	1307.702271	778.650696	747.109314	1357.733398	685.470642	726.636719	1306.260620	664.016602	760.743530	1289.499756	515.716431	719.742493	1312.240723	385.847321	726.393738	1355.678833	379.057343	700.293884	1332.323608	277.627350	671.955261	1279.838989	288.495911	707.098999	1232.032227	98.894913	651.980957	1168.307251	78.992226	592.240479	1374.405640	65.055588	577.604736
87	0.435000	1240.711914	946.731506	735.202637	1280.631592	930.083496	479.406891	1085.343628	1002.724426	623.966309	1102.165039	1010.667175	540.134705	1282.578369	754.561646	771.224365	1323.070801	777.017334	747.424438	1373.666138	683.176941	727.827515	1321.613770	660.732117	759.229248	1306.496338	514.930176	720.699829	1326.297852	384.012573	724.927124	1368.482910	377.275757	698.129700	1341.998169	276.083282	669.450134	1291.133911	288.292877	707.190186	1233.275757	99.727257	651.435852	1169.049072	79.612610	592.420349	1374.824463	64.362862	576.793030
88	0.440000	1255.733276	943.678711	735.556152	1294.294556	925.827209	479.335815	1099.882202	998.374451	623.026978	1116.527588	1005.372070	539.431030	1297.655151	752.489258	771.624756	1338.358765	774.431763	748.591980	1389.778687	680.817200	729.116821	1336.661743	657.504639	759.049622	1323.968018	514.005066	721.838806	1339.323242	382.461823	725.482971	1379.727661	373.742584	695.707031	1349.395142	274.316315	666.679077	1301.042603	288.541565	707.763916	1234.440552	99.625244	651.448608	1169.139648	79.857033	592.204468	1374.869995	63.754303	576.056030
89	0.445000	1271.868286	940.886414	735.421875	1307.858643	921.485962	478.596191	1114.678223	995.052856	621.282471	1129.647949	999.729919	538.453918	1312.379517	748.391846	770.607361	1352.764771	771.134583	748.831116	1404.336060	677.827087	729.845886	1350.437866	654.662109	758.133667	1341.645386	512.670166	723.366150	1349.861938	379.412262	723.771179	1389.912964	371.172699	693.973450	1356.930786	272.624847	665.571411	1309.043579	286.238953	706.138489	1235.107544	99.172066	651.612427	1169.316895	80.082321	592.275940	1374.996582	63.350548	575.977661
90	0.450000	1287.249634	939.581726	735.455933	1322.866821	918.390930	478.550293	1128.945313	993.025879	618.063232	1143.343750	994.091553	536.982971	1326.223389	744.939148	770.826111	1367.131470	767.087463	748.765686	1418.052734	674.392761	730.174194	1363.825439	651.603638	758.182861	1359.245239	511.460480	724.367310	1359.470581	376.585510	723.710876	1399.086426	367.518829	693.524109	1363.229614	270.234344	664.297424	1316.251343	285.365997	706.674377	1235.233521	99.157761	651.163208	1169.574585	80.252548	592.285645	1375.141724	63.024536	576.008728
91	0.455000	1301.794922	937.448242	735.547424	1335.175537	914.653748	478.735504	1142.597900	990.711060	616.411072	1157.375488	990.277527	535.862549	1339.189819	740.984863	770.148254	1379.306274	763.084290	748.139648	1430.351929	669.692322	728.720947	1376.480957	647.414246	757.655640	1375.428833	510.129730	724.427917	1367.647705	372.929321	723.662048	1406.773682	362.990051	693.456787	1368.407959	266.891418	664.351624	1321.811768	282.426666	706.032715	1235.376587	99.261459	650.575500	1169.817749	80.420372	592.246704	1375.190918	62.549736	575.777344
92	0.460000	1316.340332	935.314819	735.638977	1349.761719	912.187988	477.749268	1160.137207	989.512146	616.532043	1172.045654	989.714294	535.679932	1352.252075	737.425171	770.933350	1392.966797	758.495789	748.333374	1440.541016	664.602112	726.702454	1388.201660	642.227478	756.727661	1388.453369	508.203094	724.122131	1374.905640	369.535309	724.291443	1413.732422	359.010925	694.364075	1372.581299	262.759094	663.556152	1326.362061	279.029144	705.027649	1236.031250	99.874077	650.342590	1170.015747	80.918388	592.442566	1375.479858	62.075584	576.003174
93	0.465000	1330.885620	933.181396	735.730530	1363.780518	909.371765	477.084564	1175.597168	989.316101	615.809570	1188.757568	988.319458	535.712036	1364.519775	733.852539	771.116821	1405.665527	754.521484	748.189148	1452.008423	658.649536	726.248352	1397.740479	638.560608	756.900696	1397.736328	505.230865	724.027649	1381.069824	365.576752	724.320496	1419.977295	353.110626	693.632629	1376.429688	258.746307	663.731262	1330.597168	277.113495	705.295166	1236.650146	100.141014	649.996277	1170.341187	81.025650	592.345032	1375.762085	61.624218	576.148743
94	0.470000	1345.523560	931.989319	735.897156	1377.831543	907.144287	476.771606	1191.313110	989.275452	615.960205	1202.829712	990.791321	536.573608	1376.262817	730.655762	770.478149	1417.547607	750.457886	747.466492	1462.832520	654.853699	728.456970	1407.275024	634.856018	757.374512	1404.304321	501.207153	724.297119	1386.388062	360.458069	723.687256	1425.154663	347.549835	693.339600	1380.505981	254.707352	663.864441	1334.164429	273.695404	704.230896	1237.502563	100.843956	650.223999	1170.650146	81.441551	592.474548	1376.106079	61.362015	576.145630
95	0.475000	1360.161377	930.797302	736.063782	1391.893555	905.807190	475.868378	1206.057739	988.993042	616.528564	1217.543335	991.514038	537.738342	1387.944458	727.907532	771.237549	1429.888184	746.201111	747.914612	1473.246826	650.023560	729.719727	1417.530029	630.517639	757.829529	1409.568726	496.443848	724.239990	1391.286621	356.704865	724.323486	1430.497681	343.401459	694.923889	1383.176880	250.598846	662.950989	1337.535278	270.978912	703.999939	1237.902588	101.242126	649.844666	1171.041138	81.739655	592.390930	1376.536499	61.185436	576.347595
96	0.480000	1376.612061	930.101501	736.247864	1406.999512	904.523865	474.801697	1221.529175	988.869446	617.836304	1233.132446	992.214294	539.123657	1399.889404	725.193665	771.424561	1443.033936	743.406067	749.798157	1483.920166	645.365295	729.964172	1427.501343	626.976685	757.875854	1414.364624	491.325043	723.793579	1395.524292	352.486572	723.665222	1433.416016	337.900238	693.759094	1386.357544	247.079346	663.091797	1340.158081	268.027954	702.466064	1238.758789	102.585411	650.018982	1171.253906	82.222282	592.119812	1376.863647	60.975887	576.420288
97	0.485000	1392.299316	929.214111	736.191528	1421.513428	904.380432	473.594025	1236.713013	988.980713	619.929626	1248.893555	991.120422	540.399841	1411.386719	722.814209	771.521240	1454.931763	740.499817	750.481567	1493.992310	641.521667	730.363708	1437.700806	624.285278	758.215332	1418.525635	485.583832	722.861633	1399.359619	349.474701	723.381897	1437.401489	333.403839	693.544312	1388.944824	243.510864	662.795227	1343.048462	267.683624	703.209167	1239.832642	103.423157	650.410522	1171.557617	82.976563	591.770874	1377.121338	60.851696	576.466553
98	0.490000	1407.169067	928.559448	736.082153	1437.744751	905.782227	472.595032	1252.252686	988.931458	621.943298	1262.748657	991.090759	541.462708	1423.179688	720.900330	771.851318	1466.916504	737.016663	750.039307	1504.092041	638.315430	730.714966	1447.698120	621.933044	758.854553	1423.570557	480.552063	722.059814	1403.017090	347.134064	723.947998	1441.216675	331.838989	695.035950	1391.631470	241.811203	662.710022	1345.395020	264.716980	701.958313	1240.170532	102.721367	648.587585	1172.475952	83.850601	590.696289	1377.298706	60.574688	576.285645
99	0.495000	1423.780029	927.378479	735.895081	1451.397705	906.593323	471.448059	1266.970581	989.380310	623.496216	1276.974243	991.174072	542.348572	1434.684814	718.612549	771.246765	1479.620483	734.726013	751.257324	1513.923218	634.396057	730.540405	1457.022095	619.854187	759.085632	1428.226440	476.151093	720.550354	1406.425537	345.248016	723.366333	1444.601685	328.708801	695.138000	1394.140259	239.694183	663.034241	1347.795410	263.655640	700.884033	1240.847046	103.556053	648.214539	1172.121948	84.492172	590.424194	1377.640259	60.434402	576.266724
100	0.500000	1440.032471	926.593628	735.693237	1466.106567	908.597656	470.789703	1281.835571	989.664917	625.070679	1292.042114	989.670837	544.244141	1446.818726	717.315735	771.870117	1491.806396	732.588684	751.167725	1522.991577	630.007263	730.013977	1465.849976	617.957764	758.826660	1433.613159	472.316589	719.975830	1409.816895	344.081299	723.794250	1448.009766	326.609100	695.118530	1395.932373	238.599930	663.392090	1350.564087	264.578278	702.144226	1241.640259	103.951714	647.426392	1172.219727	84.979431	589.972107	1377.969849	60.338036	576.209473
101	0.505000	1456.038208	926.209045	735.503296	1481.423218	910.646606	470.896759	1297.964966	990.325134	626.746094	1306.754028	990.430054	546.581116	1458.694946	716.208008	771.835388	1503.887329	730.531433	750.742004	1532.845703	626.982849	729.657471	1475.516235	615.771179	758.721558	1438.460693	470.525848	719.758850	1413.421021	343.813934	723.294617	1451.549194	325.046417	695.416199	1398.335938	238.224838	663.405396	1352.902832	264.111450	701.170532	1242.175293	105.276436	647.575806	1172.206909	85.434166	589.741028	1378.280518	60.355843	576.123657
102	0.510000	1471.908447	926.229065	735.351929	1497.076904	912.779663	470.715179	1313.290771	991.695496	628.020142	1321.277222	991.409119	548.350830	1470.074341	716.497131	771.992249	1516.268311	729.015625	751.044800	1542.126099	624.421082	729.823547	1484.892822	615.103333	759.014282	1443.992798	470.325653	720.026001	1417.022949	344.526672	723.788330	1454.650635	324.576080	695.449646	1401.466187	238.177841	663.489502	1355.397339	264.909424	701.459412	1242.749390	106.170685	647.387573	1173.689819	87.035919	589.280090	1378.616699	60.339138	576.074951
103	0.515000	1487.754883	926.657837	735.265991	1512.461426	915.521301	470.443359	1329.394043	992.453918	629.449524	1336.289795	994.208435	549.822205	1482.116821	716.369507	772.029907	1527.880127	727.446777	750.215271	1551.776489	622.893127	729.576965	1493.470459	615.450378	759.031372	1447.620972	471.016510	720.505188	1420.519409	343.927551	723.835510	1458.048218	324.997253	695.688171	1403.535767	238.273468	663.750977	1357.668823	265.660492	700.979675	1242.370483	107.557968	648.688843	1173.411865	88.278305	587.800842	1379.022461	60.344448	576.039124
104	0.520000	1503.688965	927.499573	735.272217	1527.528198	918.144836	470.022095	1346.012207	995.611084	630.097656	1351.744751	996.303162	552.117188	1493.460571	715.634460	771.073364	1539.370605	726.509216	749.919861	1561.134644	621.271484	729.311707	1503.832642	614.609619	759.776611	1453.842285	472.590149	720.785461	1423.172363	343.182068	722.395203	1461.458130	325.951569	696.114136	1405.208130	239.168289	664.102966	1360.298096	266.457214	700.917419	1243.920898	110.104530	649.109802	1174.297119	91.270897	589.133911	1379.249023	60.477524	576.148987
105	0.525000	1519.822266	928.758484	735.397217	1543.639771	921.504272	470.774445	1362.119995	999.066223	630.515503	1368.460449	998.792236	553.542786	1505.298584	717.840332	771.805176	1550.507324	725.834839	748.706116	1569.294922	621.990479	728.602173	1512.503540	615.791382	759.174438	1458.394531	473.961060	720.567566	1426.566650	344.616150	723.011292	1464.908691	327.418579	696.715271	1407.667969	240.352814	664.460571	1362.930542	268.094147	701.498108	1245.032227	111.886360	648.996826	1175.350220	94.959160	589.580688	1379.572998	60.659683	576.131165
106	0.530000	1536.266357	930.438782	735.667908	1559.693481	925.387939	471.377167	1378.238770	1001.062561	630.896606	1385.503296	1001.640381	554.317932	1516.756470	718.165222	771.642029	1561.956543	726.254150	748.481445	1579.499878	620.549988	728.436890	1522.106445	616.485046	759.171753	1464.991699	477.069794	720.811890	1429.755249	347.403290	723.693848	1468.428345	329.377747	697.479492	1410.301270	242.446854	665.040405	1365.674805	270.439453	701.618896	1246.439453	113.784271	648.688110	1176.382935	99.032440	590.626953	1380.107300	61.018925	576.358643
107	0.535000	1552.721924	932.758789	736.429321	1576.149292	929.216003	471.910217	1394.025879	1003.495544	631.174316	1400.435791	1005.545349	554.322571	1528.163086	719.790283	771.258972	1573.285522	726.737366	747.904541	1588.828857	620.687317	727.455322	1531.602417	617.935242	758.788574	1470.455566	478.958496	720.497009	1433.236816	350.840668	724.275513	1472.045410	331.808563	698.394409	1412.365845	244.127151	665.587280	1368.486450	273.226349	702.856750	1248.643555	117.052773	650.711487	1177.928955	104.255081	591.815369	1380.914429	61.505470	576.685059
108	0.540000	1569.405762	935.116638	736.768799	1592.247925	933.205078	472.715271	1411.207642	1006.940491	631.646729	1417.987183	1009.458191	553.967651	1540.131836	721.553589	771.334534	1585.585449	728.104065	747.823547	1598.137085	621.158997	727.229675	1540.753418	619.866394	758.024292	1476.103760	482.377075	720.822144	1437.153809	353.816193	725.246643	1475.788452	334.690552	699.448059	1415.661499	246.334824	667.255737	1371.446167	276.947266	702.623413	1250.462036	119.098763	650.971619	1179.689087	109.012825	594.436340	1381.657227	61.208485	576.464661
109	0.545000	1586.270752	937.782715	737.155884	1608.467896	937.225647	473.455627	1428.443237	1010.665710	631.735168	1434.892090	1012.819336	553.540161	1551.481934	722.623779	769.877502	1597.375977	728.987915	747.940430	1607.633301	622.515808	727.223816	1550.096313	622.875977	757.509644	1480.773315	485.006226	720.751892	1441.240845	356.887238	726.204407	1479.685791	338.003235	700.628052	1419.272949	249.821045	669.027893	1374.652710	281.403595	703.975098	1252.842163	123.457306	653.091797	1182.525513	114.453064	595.460999	1383.533936	62.242085	577.029724
110	0.550000	1603.284302	941.097961	738.004456	1624.917603	941.318970	474.221985	1446.089844	1014.384521	631.896301	1450.735596	1015.299744	552.726074	1564.085938	726.229553	770.470764	1609.308594	730.293152	746.857605	1617.320068	624.481384	727.298462	1559.884155	624.407959	756.802185	1486.360718	488.616638	721.183044	1445.232178	360.611145	726.745850	1483.765869	341.726074	701.922302	1422.284546	255.336990	669.885864	1378.329224	285.008759	705.066101	1255.980103	126.994164	654.503357	1184.497559	120.650978	597.155334	1384.718140	62.532242	577.291138
111	0.555000	1620.612061	944.783447	738.400208	1642.555664	946.386108	474.106476	1463.750977	1017.866333	632.017395	1468.822998	1018.042969	552.253601	1576.405151	729.807983	770.551636	1622.273804	732.609436	747.626831	1627.200317	626.779053	727.314514	1569.857300	628.400024	757.126770	1491.421997	493.551300	721.723083	1449.757813	365.788727	727.741455	1488.057007	345.838562	703.318542	1426.919434	258.977234	671.558105	1382.399536	290.582611	706.872498	1259.721924	130.849167	656.453125	1188.700073	127.966255	599.499878	1385.923096	62.735592	577.616455
112	0.560000	1638.279175	948.470825	738.672607	1658.466919	950.418701	475.523010	1481.408325	1021.485291	632.109863	1484.592285	1022.774658	551.854187	1588.743042	733.561218	771.155396	1634.950439	734.334900	747.193298	1637.276733	629.132446	727.132568	1580.144409	632.109802	756.970825	1497.577026	498.410065	722.523621	1454.559570	370.512482	728.882324	1492.587646	350.320221	704.804626	1430.745850	263.252075	673.144165	1386.445557	295.581909	708.111206	1263.621826	135.784302	658.321411	1192.485840	135.373367	601.509583	1387.604980	62.840115	578.148438
113	0.565000	1656.310791	951.791809	739.151306	1675.256592	954.822571	476.013794	1498.070190	1025.201172	632.083313	1502.453247	1026.716309	551.865845	1601.331421	735.951355	770.308777	1647.538696	737.102051	747.293823	1647.552124	631.264954	726.613464	1590.445068	634.675842	756.072571	1503.954712	504.765594	723.275085	1458.927002	376.359192	729.608215	1497.386230	355.150574	706.368347	1435.168457	269.588593	675.677979	1391.041504	302.887634	710.854370	1267.943115	140.153687	659.847656	1196.907227	142.362381	604.105957	1389.479980	62.889328	578.711121
114	0.570000	1674.236328	955.323547	739.340271	1692.019897	959.185303	476.430664	1515.941284	1029.097168	632.261658	1520.104126	1030.921509	551.925903	1614.471680	738.827515	769.551208	1660.392334	739.259705	747.786133	1658.029175	632.900085	725.617981	1600.726074	639.268372	757.694336	1511.783081	510.987366	725.076965	1464.327515	381.663147	731.163269	1502.481079	360.309082	707.997559	1440.223389	274.477478	678.143066	1395.960571	308.163300	712.171387	1273.604614	145.139160	662.127625	1202.930664	150.583160	604.990540	1391.331787	63.011600	579.240234
115	0.575000	1692.122681	958.976624	739.349365	1709.106445	963.959717	476.793823	1533.729126	1033.021118	632.463196	1536.143677	1035.635254	552.612915	1627.774414	743.383301	770.625488	1673.092773	741.509705	746.859985	1668.274170	635.599304	727.006714	1611.471680	643.745850	757.310547	1518.994995	518.235901	726.106628	1469.820068	388.877991	732.695251	1507.900635	365.775269	709.679932	1444.640137	280.840088	680.622742	1401.409058	315.684998	714.421814	1279.899658	150.685715	664.299072	1208.930298	158.417068	607.488892	1393.349243	63.373371	580.059326
116	0.580000	1710.036621	962.661499	739.288330	1726.495117	968.642883	476.796112	1552.685425	1037.202148	632.950989	1552.596680	1040.249756	553.372192	1641.137085	747.428650	770.750000	1686.571899	744.924316	747.473572	1679.069702	638.023987	726.501953	1622.918335	647.544250	757.526733	1527.922485	524.098145	727.447571	1475.786011	395.409637	734.283508	1513.673340	371.528595	711.403442	1450.724854	286.942902	683.377441	1407.263916	320.868835	716.635498	1286.458984	157.087540	666.166565	1216.274536	166.789642	609.027283	1395.690430	64.063026	581.327515
117	0.585000	1728.019653	966.293030	739.279297	1743.841064	973.358032	476.849792	1570.633911	1041.393188	633.441711	1569.856689	1044.580688	554.289185	1654.723145	751.531006	771.637695	1700.181763	747.284424	748.315491	1690.586426	641.596008	728.411194	1633.626099	652.468140	758.268677	1536.004272	531.557678	728.773071	1482.210938	402.070984	735.299805	1519.827515	377.548615	713.155762	1456.930664	293.183167	685.663696	1413.213745	327.856720	718.558289	1293.928345	161.601212	667.803162	1224.078857	175.021225	611.069153	1397.536011	64.321609	581.708923
118	0.590000	1746.306030	969.795105	739.286316	1761.159424	978.086975	476.765411	1588.844238	1045.646240	634.107361	1588.924194	1048.350830	554.671387	1668.667603	756.472351	772.440430	1713.775879	749.978882	748.087219	1701.467041	645.597656	728.986389	1645.534302	656.243652	758.355957	1544.798218	537.417419	729.788025	1489.091064	409.557739	737.670654	1526.391602	383.814789	714.924683	1464.098999	300.373657	689.102234	1420.139771	334.219666	719.982361	1300.801514	166.015030	669.135071	1232.554810	183.734497	613.154724	1399.959229	64.924072	582.124878
119	0.595000	1765.129639	973.091492	739.273193	1778.832764	983.302124	477.085480	1607.071777	1049.779663	634.732361	1607.246704	1052.128296	555.143799	1682.487183	759.958557	772.328186	1727.855469	752.536682	748.800293	1713.719482	647.191406	728.721130	1656.926025	660.965271	759.486816	1552.959229	544.401001	728.831543	1495.801147	416.156158	738.456299	1533.393921	390.306641	716.698120	1470.654785	305.887177	691.259216	1427.268677	341.677887	721.714844	1309.198242	171.448837	671.508850	1240.927734	192.542480	615.090759	1402.036987	65.764641	582.383057
120	0.600000	1783.260376	976.421997	739.515747	1795.355469	987.915955	477.386902	1625.170044	1054.005493	635.326660	1625.005615	1055.955566	555.572754	1696.399536	763.399048	772.265381	1742.207764	755.393982	748.722961	1725.427246	650.243164	730.317261	1669.545532	664.858398	759.077209	1562.684326	550.172363	729.744446	1503.255737	423.882172	739.777832	1540.863037	397.003662	718.463806	1479.804321	312.940399	694.106140	1434.637695	349.152100	722.539978	1316.781372	176.871567	672.951050	1251.017700	201.351151	617.801453	1405.104614	66.880280	583.205750
121	0.605000	1801.788086	979.568359	738.945679	1813.554810	992.937317	477.663452	1643.355469	1058.136230	635.684265	1642.877808	1059.234375	556.177002	1710.738892	766.682678	772.026855	1756.957275	758.691284	750.680176	1737.929199	653.426270	731.362976	1682.247192	670.174561	760.640747	1572.331665	556.011536	729.881165	1511.716064	429.995270	740.667175	1549.466309	403.723480	720.244812	1488.276123	318.640015	697.582092	1442.796753	356.313232	724.089294	1326.139893	183.036819	676.079285	1260.589233	210.548065	620.472595	1408.130859	68.821938	584.790710
122	0.610000	1819.972656	982.535461	739.201965	1831.162964	998.070068	477.374115	1661.715820	1062.081787	636.332153	1660.691406	1062.973877	557.113708	1725.450562	770.639404	772.664734	1771.773438	761.384399	751.845581	1751.166992	657.382080	733.541992	1694.676514	674.097717	761.004517	1582.078857	561.976074	730.275513	1520.798462	438.971985	742.710388	1558.635986	410.444000	722.654358	1497.671875	324.277039	699.731079	1452.235596	362.896576	725.699951	1334.594116	188.419632	678.765381	1271.456177	219.469650	623.156372	1411.386475	71.224625	585.380615
123	0.615000	1838.679688	985.372253	738.596375	1848.448486	1002.377380	477.433472	1680.052979	1065.337036	637.329346	1678.254395	1067.087769	557.758423	1740.657959	774.195557	773.288330	1786.138428	763.709778	752.588684	1764.147949	659.716858	733.587463	1707.611450	677.436218	759.712036	1592.378540	568.130859	730.400940	1530.158691	444.175842	742.107910	1568.329956	417.837494	724.272827	1506.683716	332.548157	701.026306	1461.474976	370.689301	727.130798	1343.825073	194.145004	681.322021	1282.547363	229.375351	626.521423	1415.323120	74.459618	586.874939
124	0.620000	1857.058594	987.862976	738.408020	1866.226440	1006.125916	477.625580	1698.026489	1068.275024	638.567871	1695.720337	1070.741333	558.835571	1755.071533	777.729187	772.915527	1801.029297	766.665649	754.146484	1777.320679	662.828857	734.469543	1720.894165	680.860535	760.456482	1603.781372	574.244629	730.386353	1540.354126	450.757813	742.949707	1578.514648	423.173431	724.665833	1516.553833	338.014221	702.860291	1471.235352	376.682831	729.783813	1353.559570	200.341553	684.187500	1293.994385	238.542206	629.468750	1419.790161	78.224907	588.904053
125	0.625000	1875.229858	990.129639	737.919434	1882.757935	1008.737671	477.986786	1715.939453	1071.951294	640.148499	1713.234985	1074.182861	560.641541	1769.944458	780.487244	773.486877	1816.240479	768.765076	754.327148	1790.434082	665.571655	736.052185	1734.477173	685.482971	761.606750	1614.814087	580.349854	730.645142	1551.655151	457.561737	744.114014	1589.153687	428.266541	725.951965	1527.122803	343.569336	705.111938	1482.235840	383.504852	731.332153	1362.763916	207.162064	687.052917	1305.987671	248.209061	632.602173	1423.366455	81.716263	590.354858
126	0.630000	1893.838989	992.533569	737.661255	1899.684204	1012.983459	477.601624	1734.300537	1075.101196	641.598755	1730.904541	1076.860596	562.116516	1785.617065	783.701172	773.889099	1831.031006	771.174072	754.742981	1803.599609	667.442993	734.915344	1748.140869	688.781067	761.425415	1627.253784	586.517517	730.379150	1563.395020	463.196808	745.443848	1600.269653	433.853973	726.196045	1537.771484	348.800690	706.532715	1492.816284	389.176208	732.537109	1373.041016	213.785461	689.358704	1318.003174	257.935638	635.572327	1428.115967	86.083290	592.231995
127	0.635000	1911.751953	994.792236	737.748779	1916.499268	1016.207886	477.870575	1752.426270	1078.065552	642.678345	1748.593018	1079.713501	563.409973	1800.210693	785.979614	774.171509	1845.760132	772.885620	754.998230	1817.260376	669.731323	734.930420	1761.850952	691.861145	761.022888	1639.828369	592.180359	730.332214	1575.219849	467.502655	744.959900	1612.650513	438.046997	726.799805	1548.920776	354.116394	707.447998	1504.728394	395.415649	733.909973	1383.100708	221.128403	691.566528	1330.632568	267.834259	638.026855	1433.515137	91.169693	594.513062
128	0.640000	1929.758545	996.640686	737.283752	1933.785400	1019.120300	477.531525	1770.195801	1079.927002	644.074951	1766.401489	1082.712524	564.524109	1815.882690	788.806946	774.499512	1861.326538	775.112488	755.656982	1830.875488	671.752197	735.347168	1775.837036	694.752502	761.473083	1653.126465	597.394409	730.755737	1588.056763	472.906006	746.692871	1624.546265	442.903107	728.073730	1560.898315	358.881042	709.056091	1516.786987	400.809601	735.238037	1393.014771	228.964462	693.818787	1343.113159	277.682251	640.001709	1439.219116	96.629364	596.954102
129	0.645000	1948.033203	998.361450	737.639832	1950.801758	1021.899902	477.242004	1788.229492	1082.346558	645.931458	1783.896606	1084.352295	565.737427	1831.216309	791.233398	775.263306	1876.327637	776.407776	755.676147	1845.143921	675.096619	737.129211	1790.350708	698.313721	762.398987	1667.156494	601.518188	730.885803	1601.437622	476.670349	748.159119	1637.632935	446.699921	728.969055	1572.215698	363.085663	709.827637	1529.224243	405.546997	736.620972	1403.234619	236.436295	695.547729	1355.199097	286.368134	641.231323	1444.328003	101.319191	599.805542
130	0.650000	1965.638062	999.292664	737.285278	1967.656006	1023.968384	477.262085	1806.360596	1084.343872	647.591064	1801.247314	1086.717651	567.653870	1847.265869	793.831604	776.149231	1892.315063	778.562317	756.596375	1860.080200	676.929504	737.800049	1805.561646	700.396912	763.389832	1682.222290	605.182983	731.459778	1615.185669	479.790833	747.994507	1651.000610	449.459595	729.475891	1584.413574	367.213745	710.537415	1541.841064	409.602814	737.125427	1412.633057	243.338608	696.609436	1366.142700	295.122467	642.311340	1450.035156	106.564552	601.698730
131	0.655000	1983.267822	1000.860901	737.941833	1985.767700	1025.786255	477.554901	1824.124756	1086.054688	649.231506	1818.662842	1088.697021	569.696777	1863.191772	795.352173	776.557678	1908.062134	779.919922	756.960571	1875.132080	678.945251	738.970154	1820.734741	703.215942	763.945740	1698.016846	606.977722	731.971008	1629.168701	483.127045	749.532776	1664.453735	451.896973	730.394653	1596.180664	372.111450	711.626221	1554.542480	413.399200	737.335754	1421.451782	251.023819	698.053711	1376.163208	303.631409	642.597473	1455.244141	114.125305	603.692444
132	0.660000	2001.397583	1002.264771	737.590820	2002.456299	1027.388062	478.162720	1841.902222	1087.871582	650.684082	1835.839478	1089.489380	570.801270	1880.196533	797.396484	776.899902	1925.154907	780.805359	756.641907	1890.938110	680.242432	739.233337	1837.120850	705.313904	764.402893	1714.369507	608.380127	733.111389	1643.739868	486.605347	751.722290	1677.978638	453.959320	731.364380	1608.403564	374.642975	711.967224	1567.469238	417.518677	737.929810	1429.458618	259.149017	699.288086	1385.564453	311.887329	643.322083	1462.441162	120.826622	605.271484
133	0.665000	2018.408081	1002.894287	737.866699	2020.526001	1027.970093	478.974152	1859.683228	1088.599854	651.394287	1852.855835	1090.809814	571.969788	1897.751587	797.760864	776.614868	1942.597534	781.676392	757.126892	1907.621460	681.538208	739.651306	1853.490112	705.546448	763.945374	1732.055176	609.621887	734.628723	1658.334717	488.651093	752.531311	1691.678345	455.526031	731.526001	1619.873535	377.613037	712.688721	1580.510986	422.053284	739.300415	1437.709351	266.524384	700.509583	1394.521118	319.864410	643.938049	1469.652954	128.424194	606.573975
134	0.670000	2035.985840	1003.241882	737.899170	2037.435425	1028.472290	479.156128	1877.328735	1090.389526	653.481140	1870.141602	1091.466797	573.017883	1915.436157	798.964478	777.725281	1960.183228	782.649292	759.053589	1925.468262	681.071655	739.248230	1871.039185	706.828552	765.002625	1749.886475	609.492981	735.563660	1672.966187	489.537109	752.185791	1705.380981	456.740631	732.179443	1631.651245	381.468903	713.208557	1593.803345	426.602722	740.590515	1446.306152	275.041840	701.448669	1404.360229	327.619934	644.726746	1478.369995	135.109314	608.577698
135	0.675000	2052.908447	1003.049561	737.960388	2054.746338	1028.502197	479.732635	1894.677490	1090.468018	654.569885	1887.028320	1092.920288	575.111877	1933.394653	798.429443	776.781128	1978.426636	782.273743	757.276123	1943.701416	681.742737	740.904785	1889.207397	707.202576	765.944458	1768.350342	609.767883	737.354431	1687.849365	493.642212	754.388184	1719.627930	459.373535	734.766052	1644.045654	384.766693	714.164978	1607.111328	430.648987	741.263733	1456.230591	281.909485	702.281433	1414.038208	335.798035	646.098389	1486.709351	143.443192	609.915649
136	0.680000	2070.448242	1003.774231	738.228821	2071.672852	1028.446777	479.710358	1912.450073	1091.681396	655.961243	1903.692871	1092.739502	575.619812	1951.426636	798.783569	777.593445	1996.671753	782.927551	759.000732	1962.422974	680.990723	740.053345	1908.079712	706.359436	765.264404	1787.117310	608.096375	737.882263	1703.526978	494.520569	754.841309	1734.087769	459.595154	734.217407	1656.378662	387.865387	714.708374	1620.587036	434.305939	741.843750	1466.136597	289.355499	703.309937	1424.578247	344.227325	647.557007	1495.182983	150.305237	610.692383
137	0.685000	2087.699707	1003.541199	738.240112	2089.104980	1027.776367	480.465271	1929.329224	1091.546631	656.481445	1920.284912	1092.592773	576.465210	1969.684570	797.770630	776.551025	2015.065308	781.750183	757.588318	1981.647705	680.939026	741.513062	1927.302246	706.105896	766.959534	1806.486816	607.393860	739.450989	1719.020508	496.470093	756.510315	1749.155762	461.438904	736.728455	1669.104370	390.977386	716.341064	1634.649292	438.096558	742.705811	1476.818237	296.177551	704.159790	1436.329956	351.770752	648.853943	1504.161377	157.713791	611.455994
138	0.690000	2104.846436	1003.268616	738.339233	2105.507324	1026.577515	480.848450	1946.607422	1091.123047	656.901855	1937.231445	1092.784912	577.240540	1987.810303	797.006836	777.031677	2033.294312	781.956299	758.817810	2001.426514	679.218933	740.671509	1946.788696	704.214844	766.175293	1825.214844	605.744812	740.504822	1734.927490	497.329468	756.644165	1764.229004	461.457825	737.841248	1682.582397	393.202576	717.333435	1649.662354	442.354919	744.950745	1488.538086	303.408203	705.949402	1449.941772	359.977234	648.229492	1512.812744	164.547958	612.001831
139	0.695000	2122.305664	1002.739990	738.260010	2122.609863	1025.214966	480.936218	1963.775879	1091.417603	657.630676	1953.771729	1091.736816	577.369324	2006.151733	795.093140	775.748596	2051.854004	780.357910	757.479187	2021.113037	678.626221	742.686707	1965.738281	702.296448	766.099426	1844.835327	603.596619	741.319641	1751.705078	498.178680	757.603210	1779.647339	460.928253	738.574890	1696.186401	394.412048	716.763000	1664.861084	446.122009	746.518921	1500.456909	310.971832	707.230164	1461.700195	367.951294	650.865784	1522.896729	171.854904	612.737610
140	0.700000	2139.422852	1001.760681	738.326965	2138.881592	1023.511353	480.459991	1980.295654	1090.358887	657.690674	1970.118286	1090.358398	577.237427	2024.635132	794.321045	776.843079	2070.213867	779.961731	758.984375	2040.592529	676.733948	741.928711	1985.451904	700.498718	767.083374	1864.258301	601.912354	742.617737	1768.969727	498.776550	759.433655	1796.280640	461.121643	740.615784	1711.265869	397.954437	720.105408	1680.557251	449.259369	748.312988	1512.505615	317.212799	708.469482	1474.709106	375.856628	653.463989	1533.078003	179.800522	612.936523
141	0.705000	2156.722168	1000.988586	738.232056	2154.933838	1021.758972	480.750916	1997.414551	1089.230957	657.687012	1987.129883	1089.359497	577.499390	2043.279907	792.441345	776.668945	2089.111084	778.355835	758.226318	2060.861328	675.364380	742.292419	2005.335693	698.323975	767.618347	1883.130859	599.387146	743.767761	1786.208374	498.880219	760.962585	1812.296875	459.553650	741.128113	1725.822388	399.324127	721.104126	1696.599609	451.101532	749.003174	1525.537720	323.443604	709.379944	1488.811279	382.579468	655.411621	1543.582031	186.369263	613.195557
142	0.710000	2173.722656	999.735779	737.959229	2171.081787	1018.982483	480.960388	2013.738159	1087.941040	657.351685	2003.255615	1087.202393	576.865295	2062.009521	790.767212	778.411865	2107.867920	777.531982	759.660950	2080.261475	673.822998	744.404968	2024.391113	695.985413	768.695496	1902.541626	596.464478	744.386841	1804.322144	497.896576	762.432678	1829.959961	459.578827	743.493896	1741.503906	401.291992	723.025696	1713.610352	452.707581	750.448303	1539.334717	329.036072	710.460022	1503.280518	390.407562	657.759460	1554.890625	192.672745	613.603699
143	0.715000	2190.635254	998.691223	737.857361	2186.859131	1016.135620	480.934540	2030.171753	1086.548462	657.459595	2019.578125	1084.604980	576.274536	2080.559082	788.087830	778.195862	2126.548340	775.493591	759.746216	2099.348389	671.284485	743.303467	2043.654541	692.833008	768.864075	1922.311768	594.267273	746.240601	1822.795898	497.664063	764.468445	1847.458130	457.578827	744.393494	1757.662109	401.650970	723.682434	1731.010376	454.304535	751.872253	1553.525024	334.780182	711.367432	1518.758667	396.067505	659.204834	1567.396729	199.230865	613.592285
144	0.720000	2207.429932	996.945435	737.822571	2202.660889	1013.778931	479.565674	2046.396973	1084.260376	656.833069	2036.132690	1082.332642	576.046387	2098.798340	786.112305	779.533508	2145.078613	773.565186	760.452087	2118.547607	669.843323	745.305725	2063.015869	691.183838	770.392639	1942.110596	591.122498	746.878174	1842.173584	495.732086	765.775879	1865.188843	456.260986	746.856689	1774.331299	402.294800	725.215454	1749.089600	455.549988	753.193970	1568.289673	340.476074	712.449097	1534.196899	402.659821	661.145203	1580.728027	205.894089	613.907776
145	0.725000	2224.750732	995.715332	737.787476	2218.565918	1010.273315	479.283966	2062.544678	1082.208740	656.632446	2052.094727	1079.613037	575.346863	2117.052246	783.605591	779.356079	2163.405518	771.723694	760.810608	2138.248535	667.000366	745.447449	2082.370850	688.301514	771.346680	1962.145020	587.338989	747.945618	1861.592163	493.992889	766.900513	1883.473999	454.058167	747.616089	1791.544189	402.365021	726.518921	1767.634033	455.595306	753.448853	1583.837891	346.009064	713.996338	1550.530396	408.802917	662.701538	1594.531860	211.612015	614.596069
146	0.730000	2241.408447	993.844177	737.652283	2233.561279	1006.279297	478.602905	2078.698242	1079.406250	656.015564	2068.625732	1076.002319	574.838013	2135.636230	781.543030	780.182068	2181.830322	769.049194	760.442627	2157.685791	664.874756	747.345337	2101.113770	685.673950	772.156006	1982.720337	583.628296	748.985657	1881.517578	492.778564	769.112854	1902.235229	450.728821	748.282715	1809.092773	402.958710	728.033997	1786.469604	456.294830	755.447571	1600.031006	350.806061	715.381226	1567.559326	415.102448	664.637146	1609.422852	216.825775	614.781616
147	0.735000	2258.272705	991.951721	737.397461	2248.853271	1001.682068	478.198090	2094.425781	1076.358887	655.563782	2083.118652	1070.758057	572.600830	2153.933838	779.098389	780.500061	2200.090088	766.793030	761.471375	2176.847412	661.771667	747.777649	2120.562744	682.546143	772.968628	2003.340820	579.990784	750.163818	1901.137817	489.777374	770.269226	1921.460449	448.033020	749.126221	1826.901245	401.986084	729.594482	1805.587036	456.420898	757.418152	1616.806641	355.670563	716.178101	1584.847656	419.424530	665.916321	1625.123047	222.022324	615.302490
148	0.740000	2274.827637	989.647278	737.379211	2264.222168	997.078552	477.204468	2110.562988	1072.994995	655.197266	2099.746826	1067.228149	572.569275	2172.573486	776.109009	781.233337	2218.998047	763.888916	761.286377	2196.420898	658.906677	748.601257	2139.940674	679.302856	774.263733	2024.848755	575.329712	751.032532	1921.750122	487.133026	771.886414	1940.852539	445.580048	751.908813	1845.093872	401.089874	731.162415	1825.313599	455.723907	758.832947	1633.742432	359.701965	717.497253	1602.996704	424.385254	667.358765	1641.200195	226.460251	616.182190
149	0.745000	2291.226807	987.271118	737.286621	2279.558105	992.663635	476.773956	2126.241943	1069.597290	655.017395	2116.063965	1063.275024	572.969788	2191.467041	773.069519	781.635376	2237.482666	761.748474	763.221191	2216.383789	656.298767	751.088013	2159.693359	675.939941	775.190674	2045.627686	570.838074	752.645508	1940.995728	484.457855	773.766235	1959.734009	442.314209	753.782349	1863.870728	400.437744	732.460510	1844.804321	455.161926	760.096375	1651.756226	363.577484	718.134766	1621.405762	428.746552	668.885559	1658.109619	230.490387	616.894592
150	0.750000	2307.588867	984.371338	737.427002	2295.021729	988.356750	476.008759	2142.187256	1065.654907	654.014221	2132.263916	1058.453491	572.360962	2209.836914	769.534607	782.982544	2256.348877	758.310242	762.912781	2236.024902	651.978210	751.191101	2178.692871	671.978149	776.932251	2067.503418	566.017090	754.118042	1962.867798	481.927246	776.106445	1980.367920	438.835419	755.532837	1882.774658	398.552368	733.750366	1864.805664	454.399750	762.406433	1670.507813	366.143616	719.021606	1640.587769	432.329010	670.182007	1675.383423	233.878250	617.688354
151	0.755000	2323.893799	981.789368	737.273926	2310.586426	983.599365	475.597443	2158.061768	1061.591064	654.091064	2148.198486	1054.011841	572.442261	2228.301514	765.921509	783.017639	2275.056641	755.639648	765.329407	2255.572754	649.208435	754.040833	2198.864746	668.104492	778.165283	2089.283447	560.913269	755.211731	1982.670044	478.056854	777.825500	2000.519653	435.321228	757.919495	1901.949585	397.582275	735.724365	1885.809448	453.255707	763.499146	1689.586670	368.842194	719.249207	1660.364380	435.196411	670.928833	1693.582642	236.124084	619.171082
152	0.760000	2340.320313	978.440002	737.042603	2326.867432	979.975281	475.415344	2174.024658	1056.980469	653.287720	2164.372314	1049.331299	572.315552	2246.564209	762.057434	784.402344	2293.766357	751.817261	765.227051	2276.060303	645.286926	754.998169	2218.281982	663.589905	780.271545	2110.363281	555.535645	756.710693	2004.243286	473.608215	779.114563	2021.209473	431.590973	759.953247	1922.277954	395.729736	736.888977	1906.242310	451.449707	765.395142	1708.591797	370.838654	720.524536	1680.893921	437.637482	671.829834	1713.312988	238.734772	620.964966
153	0.765000	2356.356689	974.808777	737.074768	2342.870117	976.057007	474.955750	2189.433594	1051.822021	652.886047	2179.886963	1044.124023	572.567749	2264.665039	758.183838	786.022278	2311.862793	748.403625	767.728455	2296.336426	642.656372	759.790771	2238.200195	659.069031	782.032410	2132.419189	549.929138	758.154297	2026.100464	471.222351	781.680542	2041.991821	427.234985	761.873901	1942.640015	393.116302	738.677917	1928.070679	449.487701	766.134705	1728.771484	373.080475	721.350403	1701.867065	439.737640	671.836304	1732.140625	240.052979	622.315735
154	0.770000	2372.500244	970.890564	737.227539	2359.788818	972.312073	474.835815	2205.706543	1046.736816	652.618469	2195.845703	1038.279053	572.056519	2283.012207	752.674866	786.078491	2330.418213	744.551819	767.524780	2316.387695	638.359741	760.773315	2258.093994	654.067749	784.408081	2154.745117	544.281128	759.571045	2048.027344	466.691071	783.643250	2063.106445	423.304749	764.173340	1963.150146	390.633453	740.292664	1949.149902	447.349884	768.770691	1749.200439	374.630981	722.378845	1723.117065	440.819031	672.571655	1753.125732	241.668137	624.441040
155	0.775000	2388.674316	966.009033	737.812256	2376.548096	968.822205	474.809509	2221.053467	1041.702393	652.577271	2211.434326	1032.591187	572.195862	2301.135742	748.563110	788.667603	2348.479004	741.175720	770.111694	2336.523193	633.956177	762.389099	2278.093994	649.209961	786.117310	2176.861328	538.065186	761.133362	2070.867676	462.451172	785.687866	2084.468262	418.771698	766.423157	1984.688599	388.232208	741.999634	1971.393677	444.908112	769.986023	1770.989502	375.704254	723.731079	1744.921997	441.926636	672.930237	1774.250366	242.012451	626.288086
156	0.780000	2403.991455	962.941528	737.798767	2392.261963	964.509766	475.041870	2236.961670	1036.494385	652.110718	2226.430176	1027.587769	572.522766	2319.567627	743.173157	788.366272	2366.953857	736.394104	770.069031	2355.910645	629.528564	764.394897	2297.633057	644.260620	788.628052	2198.932617	532.140503	763.437683	2092.558594	457.861267	788.143188	2107.366211	414.279816	768.498718	2006.268311	385.042419	743.548035	1993.906006	442.025787	771.418640	1792.285278	377.169769	724.955627	1767.036743	443.078461	673.135559	1795.837036	242.054214	629.094238
157	0.785000	2419.793945	958.129395	737.879761	2407.888916	961.005249	475.239502	2252.104736	1030.571777	651.983521	2241.369873	1021.776123	572.550964	2337.502197	738.837097	790.762878	2384.943604	732.383606	772.485901	2376.723145	624.787415	765.609619	2318.089600	638.900879	789.589111	2221.489258	526.173401	766.147949	2115.058105	453.136169	790.059204	2129.009766	410.208252	771.106506	2028.300537	382.550201	745.383972	2016.523560	439.303040	773.177368	1814.714600	376.824432	725.099365	1790.343262	442.871399	672.848816	1818.223022	241.530945	630.749146
158	0.790000	2435.399414	954.106812	737.913025	2421.940674	957.410583	476.107971	2266.748291	1025.099976	651.933960	2255.483887	1016.226074	572.497437	2355.578857	733.748840	791.234985	2403.398682	727.763123	772.796753	2396.620117	620.155762	767.890259	2337.455566	633.268311	791.344177	2244.477783	519.587280	768.544617	2139.612305	449.852753	792.284241	2152.181885	405.737030	773.235413	2051.172852	378.555969	746.465820	2039.775269	435.725037	774.638733	1837.566406	377.015839	725.913940	1813.604858	442.650848	673.138672	1841.299438	240.478745	633.366577
159	0.795000	2450.295898	949.248901	737.463257	2437.291992	953.094360	476.340912	2281.276123	1019.681274	651.562744	2268.907227	1011.372803	572.722229	2373.481689	728.600891	792.144714	2421.458984	724.035461	774.992188	2417.150879	616.400391	769.767212	2357.774902	628.102783	792.758911	2267.955078	512.189148	771.326965	2163.438477	444.610535	793.753601	2176.021240	400.634094	774.681946	2074.768311	375.289795	747.172791	2063.543945	431.998657	776.588562	1860.601074	377.412933	727.398438	1837.608887	441.663116	672.920349	1865.788208	239.164627	636.173340
160	0.800000	2465.249268	944.425476	737.093689	2450.323486	948.738159	477.042877	2295.157227	1014.546448	651.767151	2281.943115	1006.526611	573.133911	2390.937012	724.716858	794.239807	2439.433105	720.935608	775.146912	2438.017578	613.005554	770.451233	2378.328613	623.162048	792.921265	2292.318604	506.518707	775.243042	2187.369141	440.016266	795.095459	2200.263428	396.562958	775.304932	2099.255371	372.137726	748.378296	2088.571289	428.488739	777.979431	1884.736328	376.746552	728.567383	1862.061035	440.814819	673.480530	1890.076538	237.657440	639.009460
161	0.805000	2478.757568	937.919556	738.106079	2464.380615	944.579102	476.811310	2308.427979	1009.829285	651.764526	2295.256348	1001.198242	573.006165	2408.472656	720.798706	793.458801	2457.784668	718.460083	775.141968	2459.552490	610.991394	771.478333	2399.508301	618.423462	793.088013	2316.755859	499.804108	778.728149	2214.177490	436.929932	797.177490	2226.163574	392.587463	775.537903	2123.878418	368.650635	748.597168	2114.124512	424.958435	778.687439	1909.403931	374.738159	729.395935	1886.863403	438.793121	673.759277	1915.645264	235.469879	641.657654
162	0.810000	2491.225586	935.250916	737.355835	2477.978027	940.987854	476.294128	2321.234863	1004.239258	652.037781	2308.603027	996.676819	572.069092	2426.173584	718.804504	795.003357	2476.459229	716.580688	774.977295	2480.848877	610.385498	771.768738	2420.398682	615.621948	793.030823	2341.430664	492.912445	781.219360	2240.076904	432.686737	797.992188	2251.431396	388.443909	776.304321	2150.070801	365.107300	748.320923	2139.164551	420.691895	779.301453	1935.111938	373.890320	730.991150	1911.843018	436.882782	674.185791	1940.746460	233.107742	644.412537
163	0.815000	2504.464844	931.753296	735.837952	2492.339600	937.426025	475.331940	2334.055176	998.866150	652.535706	2322.379150	993.036621	571.563599	2444.934570	716.942017	794.628906	2495.402588	715.269226	774.652954	2502.312256	609.029968	770.342896	2441.752197	614.097107	794.503052	2366.930664	485.596252	782.580383	2265.622803	428.102264	797.485352	2278.123291	384.960449	775.598999	2175.468750	362.277222	749.029602	2165.585205	417.188538	781.260437	1961.029663	371.359772	732.148315	1936.705811	434.209808	674.947083	1967.697876	230.037460	646.774475
164	0.820000	2518.202881	927.912354	734.067627	2508.096680	935.916138	474.498383	2346.134766	993.113831	653.396118	2336.545166	990.558838	572.112793	2464.561523	714.608948	793.413635	2514.560791	714.497375	774.168762	2523.578125	608.274536	769.614624	2462.810547	612.505249	794.037598	2392.928223	479.486511	782.717773	2291.998535	423.754761	798.948486	2304.269043	381.189056	775.505493	2202.195801	358.377319	748.343201	2192.231934	413.482513	782.358643	1986.966064	369.253510	733.418884	1961.659180	431.289001	675.518127	1995.199097	226.244537	648.969543
165	0.825000	2532.167236	924.213501	732.560181	2522.895020	934.846436	474.142426	2357.998291	987.581970	655.375427	2350.910156	990.293274	573.615784	2485.148438	713.743286	793.731567	2533.879150	714.236938	773.524719	2544.464355	608.625977	769.180786	2484.662598	610.516663	793.391724	2419.282959	475.215942	782.947876	2319.834961	420.586884	798.671814	2330.449707	377.767181	775.254761	2228.472168	355.288269	748.823303	2219.038574	409.646179	782.798645	2013.784546	365.963348	735.119507	1987.158569	426.821960	676.012756	2022.564331	222.800781	651.018005
166	0.830000	2546.085693	921.142395	731.830872	2538.357910	934.764526	474.268982	2371.158447	982.714905	657.569214	2365.895508	990.629089	574.951172	2505.388428	712.282776	793.304382	2553.303955	714.459717	772.720886	2567.020752	607.789917	766.398987	2507.657959	609.719543	793.493408	2445.362305	472.432251	782.237427	2346.932861	416.699036	798.642273	2357.744629	374.841187	774.388245	2255.408936	352.058563	748.609009	2245.939209	405.752014	782.782959	2041.574463	362.900696	735.698853	2012.640015	422.863098	676.620056	2050.188965	218.318832	652.285278
167	0.835000	2559.661621	919.409241	732.545593	2554.154785	935.063232	474.503448	2385.401855	980.305786	659.373352	2381.308350	990.659241	576.738831	2526.382324	710.769592	792.615295	2572.780762	715.137390	771.757080	2588.516846	608.949524	765.461121	2529.919189	608.953979	794.060791	2471.575684	471.092010	781.199341	2373.546875	414.241821	799.022400	2385.049805	371.439636	773.699707	2282.996826	348.838959	748.390747	2273.723145	403.285980	783.330017	2068.452393	358.395386	736.826477	2037.844604	418.246246	677.590149	2079.073975	214.087662	653.343994
168	0.840000	2573.330566	918.151306	733.548645	2568.798340	934.996338	474.842438	2399.946289	980.761353	660.223206	2396.000000	991.144592	578.720764	2546.562988	710.635803	792.563416	2592.255127	716.241760	770.633301	2610.387939	609.958740	763.012268	2553.465088	608.895203	793.529236	2497.689209	470.741272	781.266296	2400.418701	411.010986	798.984131	2412.468262	369.640350	772.882568	2310.975830	346.625885	748.559082	2299.916016	398.898438	784.067200	2096.554443	353.644958	737.542725	2063.573242	412.954987	678.734497	2107.641846	209.727829	655.010071
169	0.845000	2587.127930	917.696350	734.938232	2584.012695	935.204651	475.075592	2415.109863	983.026733	660.110962	2411.244629	991.794922	580.260681	2567.152588	710.820862	793.036133	2611.673340	717.744629	769.349548	2633.043457	610.951294	760.582520	2576.052002	608.598816	793.996765	2523.163818	471.358429	781.629761	2427.729004	409.516174	798.660217	2439.990479	367.841431	772.436523	2337.712891	343.514404	748.144714	2327.564941	396.782166	784.474548	2124.239502	349.064697	738.778809	2088.799316	406.619690	679.622314	2137.467285	204.647919	656.913574
170	0.850000	2602.525146	918.475525	736.629272	2599.599854	935.483398	475.299042	2429.776611	985.711121	659.026184	2426.501465	991.577698	581.075195	2587.289307	711.733765	793.339783	2630.980957	719.617676	767.905701	2654.449219	613.702759	760.553833	2599.089600	609.831726	793.475586	2548.246338	472.624237	782.643311	2454.773193	407.576904	798.367615	2467.357422	366.335083	771.693176	2365.411133	341.986053	748.611755	2354.958740	393.214325	784.096985	2153.222412	343.964569	739.607483	2114.725830	400.585846	680.428040	2167.813232	199.355347	657.867371
171	0.855000	2618.329346	920.103577	738.745361	2614.491455	935.729248	475.789063	2445.011230	987.954834	657.612549	2441.023926	991.829529	581.233521	2607.566162	713.133057	793.611511	2650.123535	721.832703	766.301819	2675.738281	616.151428	757.785645	2621.630127	611.603882	793.957520	2572.681641	475.260101	783.375549	2481.564453	406.495758	797.739929	2494.963867	366.184418	771.169495	2393.400635	339.098877	748.195923	2382.219971	391.206055	783.711853	2180.887695	338.177734	740.169189	2140.560547	393.834686	681.203796	2198.915039	194.357193	659.391541
172	0.860000	2633.620605	922.082886	740.876953	2629.613037	935.955261	476.565613	2459.839355	989.282227	655.803589	2455.464844	991.974121	580.404602	2628.458740	714.610901	792.823425	2669.826904	723.823792	763.727600	2697.603760	618.935974	756.520630	2644.121094	613.920349	794.311218	2597.962646	478.645111	784.538818	2508.125732	405.805511	797.002991	2522.719482	366.568756	770.508850	2421.306396	337.685425	747.760315	2409.447266	389.070831	783.496033	2209.452148	332.086853	741.169739	2165.994141	385.921814	682.295715	2229.968994	188.287231	660.371460
173	0.865000	2646.745605	923.621887	742.866516	2645.239258	936.423828	477.304047	2473.303955	990.095276	654.104736	2469.995605	992.501404	578.719116	2648.796875	717.424438	793.353333	2689.252197	726.651367	763.132568	2718.452393	623.563538	756.942688	2666.624756	616.910645	794.141174	2622.773193	480.280090	784.089294	2535.273193	406.811584	796.834229	2550.445313	367.400085	769.746216	2449.249756	335.984711	747.568359	2436.009521	387.212860	783.720459	2237.754639	325.273224	741.443909	2191.519775	377.629059	682.886353	2262.326172	182.501556	661.354980
174	0.870000	2658.780518	924.855408	744.452820	2660.683105	936.813293	478.470062	2488.078857	991.312500	652.426453	2484.410400	993.315674	577.164795	2668.428467	720.734436	793.736145	2708.457275	730.292908	762.672424	2739.598877	627.049866	753.358459	2688.459473	619.807556	793.825134	2648.031738	483.937714	783.567566	2561.561523	407.573792	796.013550	2577.962402	368.590424	768.916504	2477.361084	333.527618	747.499329	2462.738525	384.636658	783.788330	2265.882324	318.766174	742.150452	2217.861328	368.757965	683.418091	2294.633057	175.961395	662.233521
175	0.875000	2672.781982	927.789124	745.508118	2675.687256	937.133606	479.719482	2501.931396	991.558472	651.117981	2498.497314	994.849915	576.101990	2688.961670	724.161682	792.518616	2727.549316	734.696228	760.168701	2759.866455	631.736816	752.873962	2710.465576	624.028015	793.704773	2672.371338	486.528839	782.246033	2588.036133	408.422913	795.209839	2605.092041	370.051697	768.054871	2505.089111	331.982758	746.941406	2489.429932	383.466400	783.546204	2294.254150	311.208282	742.851563	2244.169434	359.578217	683.958374	2327.506592	169.149353	663.267578
176	0.880000	2687.150635	930.816284	746.834839	2692.347412	938.642761	480.858521	2515.955566	991.625916	650.490540	2512.926270	996.029358	574.339539	2708.391357	728.123657	792.351501	2746.160645	739.314514	759.366638	2781.087891	637.554077	752.949951	2731.712158	628.389587	793.813660	2696.768555	489.701385	781.226440	2614.521240	410.962372	794.584351	2631.655273	371.695862	767.196228	2533.015869	331.072937	746.237488	2516.052246	382.535278	782.886780	2322.826416	303.248688	742.802979	2270.490723	349.724548	684.660767	2360.957275	163.015472	663.488892
177	0.885000	2701.551758	934.104492	748.459045	2707.375977	939.495850	482.290070	2530.174805	992.921631	649.781128	2527.829346	997.623169	572.373840	2727.713867	733.579773	793.305176	2764.887939	744.722168	758.720642	2801.146729	643.817322	751.689880	2753.355713	633.964539	793.720520	2720.878662	492.856262	779.697876	2640.182129	412.808868	793.349731	2657.513672	373.158539	766.288818	2561.146240	330.449066	745.853088	2542.446045	381.789520	782.253052	2351.839111	295.347900	742.649475	2297.652344	339.440948	684.192810	2395.132324	155.725952	664.997192
178	0.890000	2713.330566	936.361511	749.694336	2724.101563	941.048828	483.257507	2544.808105	994.079346	649.379761	2544.621094	999.671875	570.157959	2746.806152	738.084473	791.849609	2783.234375	750.613098	758.027954	2821.442627	649.644714	749.501709	2773.964355	639.629150	793.379517	2744.177002	496.682617	778.459839	2664.837158	414.552490	791.527100	2683.291748	375.174042	765.554932	2589.101318	330.377136	745.477478	2568.671875	380.797150	781.629578	2380.984131	286.932159	742.876465	2324.434814	328.615356	684.393982	2429.837891	148.839783	665.278809
179	0.895000	2726.913818	939.366028	751.094238	2739.816650	942.217529	484.707214	2559.718750	996.790649	649.240540	2561.515137	1002.905151	569.080811	2764.670166	743.715332	791.201843	2800.704346	756.681274	757.085876	2840.689209	656.868591	748.998657	2794.092285	645.722717	793.232422	2766.522705	501.617828	777.074524	2689.674561	416.618195	790.577454	2709.614014	378.476776	765.217163	2617.606445	329.996124	746.048584	2594.434570	379.308624	780.566772	2410.127930	278.234528	742.686890	2352.385254	317.117126	683.914246	2464.987305	141.831955	666.389221
180	0.900000	2740.966309	940.815552	752.888489	2756.337891	944.001770	486.142822	2575.085938	1000.344238	649.186279	2578.412598	1006.238403	568.391968	2782.125732	749.242554	791.311462	2816.801025	762.620667	755.691833	2859.733154	664.529114	748.071411	2813.982910	652.390015	793.171326	2787.939453	506.620850	775.995178	2713.264893	419.955994	789.523926	2735.436035	382.029419	764.958130	2644.876953	329.667297	746.273132	2620.378906	378.259186	780.072510	2439.636963	268.836639	742.308777	2380.386963	305.659973	683.532715	2501.879395	135.917801	666.724060
181	0.905000	2755.147217	945.364441	753.407898	2772.050293	945.815613	487.608093	2591.088379	1004.028748	649.040039	2593.803711	1010.256348	568.011597	2799.024170	754.816528	792.039429	2832.920654	769.568359	756.341919	2878.270996	672.167969	747.788574	2833.237793	658.859314	792.628418	2808.622070	513.042358	774.437256	2737.100342	422.872101	789.310547	2760.765381	385.772583	764.767395	2672.079590	329.270905	746.568665	2646.312256	378.157379	779.765442	2469.391846	260.415161	741.869934	2408.653076	293.275909	683.048279	2538.063232	129.291016	667.588806
182	0.910000	2769.580811	949.237976	754.517761	2788.925781	948.721985	488.951996	2606.367188	1007.905579	649.351379	2609.680664	1013.036987	568.092590	2814.870850	760.323853	792.497437	2848.668213	775.946594	757.308655	2896.637695	679.497131	747.245972	2851.297119	664.481750	792.167297	2828.318848	519.431702	772.965637	2760.209717	426.021149	788.104187	2785.609863	389.646820	764.634399	2699.240234	329.006897	746.760742	2671.429932	377.361206	778.497437	2499.996094	251.532867	742.054321	2437.406738	281.133392	682.120483	2574.236816	123.115250	668.551147
183	0.915000	2783.994629	953.789246	755.602539	2805.165527	951.576477	490.360779	2622.432617	1011.281494	649.498291	2626.416748	1015.716492	568.618652	2830.915771	765.855835	793.860107	2864.791748	782.070984	757.978455	2914.516846	686.720215	747.216125	2870.003174	670.855103	791.699402	2847.583984	526.325256	771.818298	2783.256348	428.679108	786.661621	2809.977051	393.592682	764.548523	2726.102783	329.030487	746.981812	2696.038086	376.039490	777.577637	2529.692383	242.031998	741.443054	2466.707764	269.075317	681.026245	2610.579590	116.758171	669.252930
184	0.920000	2799.231445	957.713623	756.516052	2820.984131	954.251587	491.577637	2637.787109	1014.717346	649.987854	2642.209229	1020.439392	569.133057	2847.468506	770.744995	793.877380	2881.051514	788.392273	759.334961	2932.301758	693.780090	747.251831	2887.478271	676.004822	791.413025	2867.009521	533.601563	770.438843	2805.440186	431.534302	786.638123	2833.874268	397.550781	764.499268	2753.395020	329.120361	746.936340	2721.089111	375.532471	777.168518	2561.507080	231.386810	739.754150	2497.224121	255.666122	679.327515	2649.645508	111.878418	669.915588
185	0.925000	2814.120361	961.588501	757.103577	2837.691162	957.586792	492.579926	2653.374512	1018.333801	650.550049	2657.815430	1022.202820	569.072205	2863.859863	775.157898	794.158508	2896.865967	793.958069	759.631409	2949.667725	700.866760	747.113647	2905.258545	681.492004	790.920471	2884.965820	540.169250	768.788452	2826.884277	435.281982	786.568115	2857.309326	401.461639	764.476074	2780.598389	329.675293	746.821960	2744.618164	375.544434	777.186523	2591.312744	222.422226	738.790894	2528.127930	242.518524	677.593506	2688.453613	107.060776	670.490601
186	0.930000	2829.364014	965.843933	757.891785	2854.238525	960.972412	493.585205	2668.628906	1022.113403	651.100525	2673.575439	1026.504761	569.013062	2879.699219	779.382996	794.532043	2912.599365	798.612549	760.143738	2966.739014	706.622009	746.993530	2922.542236	686.949097	790.434021	2903.004883	546.404358	767.425293	2848.434082	437.059692	785.215027	2880.289795	405.265869	764.468445	2807.547119	327.535767	744.281677	2768.761230	373.674683	776.179138	2624.328125	213.600525	738.246277	2560.142090	228.672455	675.574402	2727.593750	102.975876	671.406433
187	0.935000	2843.272461	968.397522	758.437012	2870.295654	964.760803	494.508606	2684.512207	1025.843384	651.773499	2689.997070	1030.584351	569.664917	2895.081543	784.014648	795.163513	2928.295654	803.988647	761.015259	2983.664795	712.512329	746.923035	2939.476563	692.077209	790.030334	2920.218018	551.854370	766.476257	2868.885498	439.896027	784.690674	2902.822998	408.904022	764.465759	2834.036621	327.345917	743.905640	2793.014893	372.177948	775.298218	2656.221680	204.390152	737.211853	2591.772705	216.026398	673.873291	2764.869385	98.267639	672.314087
188	0.940000	2859.381836	972.574585	758.922363	2886.653564	967.511475	495.435516	2700.234619	1029.057983	652.238525	2706.983154	1034.113770	570.243896	2910.863770	788.280823	795.824219	2943.867676	809.612488	762.530701	3000.170166	718.121887	746.818542	2956.092041	696.518372	789.391663	2936.924316	556.975586	765.571350	2889.253174	441.709686	783.922913	2924.916992	412.316681	764.457581	2860.054443	327.965424	745.261230	2816.918945	369.973633	773.706970	2688.890625	195.588989	735.504150	2624.404297	203.270142	671.973206	2803.316162	94.270317	673.087036
189	0.945000	2875.574463	977.241699	759.499695	2902.984863	971.312256	496.176727	2715.763672	1033.017700	652.889587	2723.039307	1038.341187	570.448730	2926.675049	792.240173	795.261475	2959.895264	814.561890	763.072205	3016.939941	723.659729	746.460266	2972.287842	701.403564	788.906982	2954.099854	561.627808	764.186218	2909.037354	443.229034	783.318420	2946.579102	415.444427	764.433228	2885.891602	328.460236	745.774109	2840.650635	368.475922	773.485474	2721.430664	186.746674	734.210693	2657.306396	191.342209	670.206055	2842.165039	90.945602	673.655212
190	0.950000	2891.982666	982.438477	759.911072	2919.542236	974.399963	497.191681	2731.872559	1036.904663	653.503052	2737.729736	1042.858887	570.402893	2942.744385	796.546753	795.258911	2975.870361	819.113281	763.889648	3033.259277	728.974426	746.307983	2988.497070	705.534912	788.395691	2970.073975	565.541077	763.217163	2927.983398	445.279541	783.572571	2967.816895	418.227783	764.382263	2911.470947	329.120026	745.617310	2864.150635	365.795013	772.468994	2754.846436	177.254944	732.731445	2691.596924	178.987076	668.123230	2881.356934	88.646156	674.639465
191	0.955000	2908.000732	986.803406	760.497314	2936.382080	977.521240	498.252808	2747.791748	1040.366211	654.239807	2755.510986	1046.059326	571.179810	2958.685547	800.751526	796.280945	2991.709473	823.720886	764.315063	3048.966064	733.709167	746.395996	3004.816895	709.961487	788.034607	2985.596191	568.364746	762.676636	2947.265869	445.669708	782.015381	2988.416992	421.991577	764.703735	2937.294922	329.383881	745.369080	2887.764893	363.295471	771.299988	2788.438232	168.699234	730.885864	2726.050293	166.840347	665.998230	2920.391357	87.382240	675.430664
192	0.960000	2923.973389	991.881042	761.220215	2952.652832	981.141052	499.153198	2763.812744	1043.286865	654.996521	2773.108887	1048.829102	571.744690	2974.372803	804.909851	796.716431	3007.210449	828.029236	764.904419	3065.252686	738.079346	746.306641	3020.472900	714.087158	787.339233	3000.900879	571.458862	762.288330	2966.679932	446.530701	781.410645	3010.050537	423.729675	764.569031	2963.012939	329.478790	744.740967	2911.609131	360.703674	770.577393	2823.272705	161.048813	730.358398	2760.962646	155.647659	664.025574	2959.642334	86.379936	676.015503
193	0.965000	2939.025146	995.885742	761.448486	2968.947510	984.081238	500.432495	2780.037598	1047.887817	656.009216	2788.566895	1053.826904	572.236877	2990.139404	808.936951	798.055969	3023.604248	831.349182	764.531738	3080.626953	741.921265	746.153931	3036.542480	717.783569	787.145142	3015.277344	573.762756	761.755493	2985.816895	446.467804	781.161499	3030.230225	426.638794	764.952637	2988.899658	329.713623	744.975403	2935.614014	358.493622	769.628479	2857.640869	153.722809	729.101990	2796.678467	145.387848	663.011658	2998.690918	86.310127	676.684326
194	0.970000	2954.750732	1000.334473	762.233459	2985.281738	987.416321	501.423553	2795.872803	1051.175659	656.711853	2804.801758	1056.794800	572.428833	3005.701660	812.190491	798.968628	3039.007080	834.957336	765.353943	3096.543701	745.591125	746.144592	3051.765381	720.980042	786.752197	3029.985596	575.995972	761.539246	3004.925293	446.056030	781.351990	3050.060303	428.495300	765.336609	3014.063721	329.712799	744.890442	2959.495361	355.405640	769.801514	2892.257080	146.564743	727.979553	2832.229736	135.622192	661.217468	3037.533203	87.618614	676.475098
195	0.975000	2971.013428	1004.476135	763.024780	3001.963135	990.341125	502.484192	2812.147949	1054.463745	657.304260	2822.038086	1059.956177	573.106934	3021.181152	814.903198	798.617615	3054.678955	838.440002	766.433655	3111.678467	748.978577	746.190674	3067.314453	723.908020	786.213928	3044.554932	577.982727	761.443237	3023.899170	445.559174	781.627991	3069.973877	431.086273	764.965027	3039.276611	329.695679	744.557983	2983.144775	352.644012	769.005615	2927.018555	140.238770	726.592163	2868.425537	126.291649	660.266113	3075.966553	89.224205	676.935181
196	0.980000	2986.905273	1008.379822	763.850586	3020.362061	994.523865	503.878265	2828.849365	1058.455688	658.328186	2838.770752	1063.591187	574.218323	3036.948975	817.331543	798.401733	3070.432373	841.638306	767.186890	3126.911621	751.822937	746.667175	3081.811035	726.666260	786.108032	3058.573242	579.794128	761.426453	3042.908936	444.507202	782.189087	3088.809326	432.839172	765.914795	3064.201660	329.816071	744.644714	3007.234863	349.367310	768.625793	2962.897461	135.661072	726.920349	2904.598633	118.058311	659.568176	3113.455566	91.494415	676.008545
197	0.985000	3002.532227	1011.753906	764.473022	3035.655518	996.488037	504.306366	2845.333496	1061.581055	658.899841	2854.644043	1066.000854	574.626038	3052.457031	819.488647	798.289795	3085.614990	844.376587	768.770020	3142.714844	754.023987	746.628052	3096.634766	728.670593	785.599854	3072.197021	580.556580	761.646790	3062.012695	443.941986	782.546997	3109.084717	433.612061	765.076843	3088.993652	330.057587	744.460327	3031.584473	346.079742	768.260071	2997.609131	130.073151	726.712036	2940.651855	110.566223	658.682068	3150.859619	95.264946	675.898621
198	0.990000	3018.166260	1015.110901	765.019287	3051.360596	999.440857	505.951416	2861.592529	1064.553955	659.246033	2870.507568	1069.478394	574.763306	3068.245361	821.592529	798.434998	3102.105225	845.500000	768.640625	3157.800293	755.072693	744.776306	3111.206299	730.042297	784.179932	3086.063721	581.579041	761.826599	3081.508057	442.771881	782.155640	3128.534424	434.980438	765.128052	3114.083008	330.685028	744.443542	3055.653076	343.895782	768.338135	3033.094238	127.419273	726.529724	2977.095703	103.391968	659.532349	3187.537842	99.401276	675.172363
199	0.995000	3034.069336	1018.386169	765.788940	3067.758789	1001.756897	507.051086	2878.062744	1067.525635	659.562012	2888.228271	1070.173950	575.852173	3083.536133	822.975830	798.099365	3117.661865	847.327698	768.337891	3172.173340	755.552246	744.623291	3125.599854	731.315552	783.783875	3099.217285	581.633240	762.162781	3100.969238	441.414734	782.043030	3147.692139	435.896362	765.816895	3138.565674	331.074280	744.580017	3079.533691	341.386841	768.509338	3067.659424	124.303558	727.183899	3012.574219	98.426567	659.382446	3223.450684	104.546013	673.941589
200	1.000000	3049.870605	1021.315979	766.471191	3083.692139	1003.971191	507.754761	2894.773926	1070.344116	660.108337	2904.514648	1074.614380	576.620728	3098.937500	824.749023	798.445679	3133.284912	848.473755	769.281433	3186.081787	756.281311	745.636414	3139.132080	732.324768	784.039978	3112.604004	580.849670	762.161987	3120.249512	440.444550	782.918579	3167.489746	436.755798	764.810974	3162.457520	331.770721	744.645508	3103.242188	339.407898	768.959412	3102.555420	122.091713	727.340820	3047.758545	93.412071	659.596802	3258.306641	110.015839	673.237305
201	1.005000	3065.999023	1023.873474	766.985229	3099.909668	1006.178101	508.477203	2911.235596	1072.618774	660.188721	2920.891602	1076.251221	576.714844	3114.309326	825.947693	797.914001	3148.894287	848.404907	768.563965	3200.345947	755.939392	745.883362	3153.000977	732.193726	783.744263	3125.792236	580.075928	762.351074	3139.523438	439.407257	783.923157	3186.621826	437.936768	764.940857	3185.925293	332.468628	744.557922	3126.552490	337.818420	769.542786	3136.449951	120.817421	729.170349	3082.155762	89.666382	660.949768	3291.911865	117.197899	672.362549
202	1.010000	3082.080811	1026.238403	767.413574	3116.221924	1008.023743	509.016632	2927.886475	1074.604248	660.479553	2936.872803	1079.172607	576.798035	3129.832275	826.395142	797.493408	3164.486572	848.538696	768.584229	3213.908691	754.226257	745.647766	3166.180176	731.948730	783.880859	3139.747803	579.121765	762.382629	3158.738525	438.988922	784.136169	3205.670166	439.774200	766.099060	3209.023193	333.975769	744.839783	3149.694580	336.700165	770.140930	3170.143311	120.366142	730.417786	3115.630615	86.510406	662.314819	3324.119385	123.954506	670.878296
203	1.015000	3098.189209	1028.052979	767.935852	3132.358643	1009.888184	509.794708	2944.950928	1078.118652	661.023132	2954.938232	1080.420898	577.853333	3144.705811	826.607056	798.059387	3179.655273	847.430298	768.374634	3227.005127	751.759949	744.316345	3179.251953	731.428284	784.258423	3153.247559	577.883545	762.372192	3178.122559	438.679230	783.242310	3225.012695	440.424652	764.652222	3231.523193	335.275940	745.038940	3172.479248	336.609589	770.323486	3202.564209	119.990143	731.050659	3148.621582	83.878029	664.455688	3355.369141	130.946152	669.875488
204	1.020000	3114.368164	1030.008667	768.313538	3148.578369	1011.177368	510.604431	2960.450195	1079.493286	661.347961	2969.769775	1081.487915	578.022522	3159.279785	826.441406	798.553589	3194.043701	846.849426	769.360046	3240.601074	750.158936	745.499023	3192.471191	730.474548	786.283142	3166.664795	576.733154	762.396973	3197.012207	439.101135	783.881897	3243.629883	442.588135	765.053894	3253.964844	337.029510	745.418396	3195.288086	336.260468	770.463074	3233.992188	120.583031	732.071411	3180.771240	82.094353	666.487305	3385.200439	137.788773	668.122498
205	1.025000	3130.336426	1031.098145	768.558472	3164.547363	1012.428284	511.447571	2976.388672	1080.738525	661.181702	2986.337158	1082.489136	578.408142	3174.534912	825.984741	799.270386	3209.455078	845.248962	768.729370	3253.564697	747.261292	746.853760	3205.673340	729.256165	788.263062	3180.480713	576.334351	762.597839	3215.801758	439.820679	784.381348	3262.662842	443.803253	764.381592	3276.027832	339.635010	746.417725	3217.926758	336.084991	771.378357	3263.655762	121.525063	731.444885	3211.831787	80.769363	667.820557	3412.862549	144.754776	666.519104
206	1.030000	3146.387695	1031.916626	768.659363	3180.751709	1013.404724	511.798889	2992.283447	1082.165405	662.358704	3002.193115	1082.975220	578.173767	3188.832520	824.709167	800.339661	3223.926270	842.883972	768.787415	3266.316650	744.867859	748.150818	3218.732666	727.480774	790.319458	3194.475342	575.853882	762.585999	3235.549561	439.160431	782.663391	3281.382813	445.631134	763.275208	3297.924561	341.011230	745.312805	3239.294434	337.015869	771.745483	3293.846924	122.386551	731.879211	3240.542480	79.760704	670.727356	3439.715820	151.307983	664.714172
207	1.035000	3162.670166	1032.271606	768.906616	3196.627686	1013.890076	512.022278	3008.422119	1082.341797	662.936584	3018.182129	1083.885254	578.423523	3203.333984	823.698669	802.060608	3237.572266	841.338928	770.344177	3279.095459	741.509521	749.345825	3232.204590	725.799011	793.345520	3208.876221	574.975220	762.361267	3254.019287	440.483337	783.477417	3299.690186	447.461487	762.927307	3319.426025	343.032684	745.029785	3261.141846	337.958801	772.871338	3320.688965	123.825920	733.353882	3269.713867	79.940842	672.632996	3464.984863	157.662384	663.193604
208	1.040000	3178.609619	1032.237671	769.165039	3212.246826	1014.127991	512.698669	3024.266113	1082.998047	663.664124	3033.674561	1083.985718	578.752197	3217.763184	822.199341	803.879272	3251.189941	839.528992	772.021484	3291.790527	738.251892	750.866638	3245.514404	723.541138	795.504028	3223.611084	574.684326	762.822266	3273.064209	440.856079	782.442261	3318.378174	448.992310	760.987915	3340.312256	345.314880	744.324707	3282.679932	338.981354	772.102539	3347.615479	125.906784	733.600891	3296.149658	79.182831	675.638550	3489.335693	162.683716	660.911316
209	1.045000	3194.438232	1031.511475	769.462341	3227.860840	1014.289246	513.358154	3039.549561	1084.629150	663.874512	3049.718506	1084.298706	579.454773	3232.241699	819.499329	805.493103	3265.576172	836.369629	772.441284	3305.130859	734.924866	752.558838	3258.870117	721.321716	797.305969	3238.264404	573.609314	762.795898	3291.743652	441.339386	781.364685	3336.187256	451.104523	761.247559	3360.541260	347.597504	744.187256	3303.672363	339.223663	773.022156	3373.004150	128.060028	735.140442	3321.659180	78.545540	677.793945	3512.324707	167.171402	658.812195
210	1.050000	3210.740234	1030.474487	769.861084	3243.516357	1014.093262	513.783081	3055.335938	1083.240479	665.664978	3065.763672	1084.054077	580.539490	3246.676758	817.593384	807.078430	3280.659668	832.184937	772.434692	3317.332764	731.224304	754.417969	3272.441895	718.587097	799.554932	3253.482666	571.971619	762.371033	3310.147949	441.997833	781.725830	3354.724121	452.394440	758.539307	3380.156982	348.975952	742.508728	3323.972900	340.241821	772.340088	3397.574951	129.392822	735.330627	3345.882568	79.496689	679.852722	3534.403076	170.666855	656.363098
211	1.055000	3226.472412	1029.025391	770.430908	3258.864746	1013.133789	514.482361	3070.520020	1082.984985	666.521973	3081.647217	1084.050659	581.124878	3260.622070	814.929138	809.432739	3295.511230	828.804138	773.386597	3330.818848	727.757507	756.114258	3286.292725	715.735962	801.691040	3269.084473	570.394592	761.781006	3329.360596	442.567078	780.221497	3372.330322	453.576019	758.047302	3400.249512	350.515076	741.527466	3344.949951	341.290100	772.472595	3420.593506	131.464340	736.056152	3368.726563	78.187622	681.518677	3555.367676	173.995331	654.775940
212	1.060000	3242.251953	1027.189209	770.959961	3274.333252	1012.373657	515.011475	3085.708740	1082.500488	667.716064	3096.924561	1082.902954	581.552734	3275.719727	812.120850	810.895081	3310.199707	825.849976	775.406189	3345.309326	724.513672	757.494812	3300.776367	712.702148	803.363403	3283.409668	569.894958	759.815796	3347.609863	442.975861	779.873413	3391.217285	453.391907	754.814819	3419.196289	351.092010	740.281250	3364.367188	341.533508	772.339478	3442.187256	131.701035	734.443542	3391.201172	77.813965	681.744446	3575.899414	176.659866	652.898926
213	1.065000	3257.471436	1024.685669	771.710999	3289.808350	1011.345093	515.716431	3101.033447	1081.675171	668.785095	3111.584961	1081.727051	582.380249	3290.243652	807.711731	812.024902	3324.844238	822.946777	778.088135	3360.135986	721.429504	759.101746	3315.362793	709.058777	804.537964	3299.223877	567.744812	758.694702	3366.222656	442.934204	778.630493	3408.833984	454.080811	753.992371	3437.752686	351.666595	738.728088	3383.940186	341.677338	771.696960	3462.620605	132.429169	733.257935	3410.534180	76.975716	681.757080	3594.515381	176.856415	650.950806
214	1.070000	3272.889404	1022.446411	772.639832	3305.227295	1009.749390	516.268250	3116.138916	1079.648926	669.985657	3125.944336	1080.645752	583.038757	3304.587646	804.758789	813.288635	3339.905273	820.137634	780.770203	3376.468994	719.151184	760.850220	3330.503906	705.716431	805.316406	3316.335938	564.403931	760.170837	3384.552002	442.229950	778.018127	3426.191406	453.374695	752.849915	3456.535400	351.751160	736.884949	3402.132568	341.095703	771.216797	3480.647705	131.962463	732.928223	3429.282471	75.883377	680.745728	3612.696289	178.611862	649.989624
215	1.075000	3288.208496	1019.383179	773.184692	3320.231445	1008.384766	516.663696	3131.241211	1078.205688	670.849548	3141.150391	1079.194824	584.526917	3318.786133	801.101318	815.006897	3354.967285	817.419495	782.773071	3393.165283	717.572876	762.870728	3346.079590	702.948181	805.673645	3332.630615	562.838318	759.928406	3402.354492	441.669281	778.530273	3444.070068	452.821838	751.403259	3474.058350	350.474701	735.449707	3419.879883	340.051758	770.906982	3497.011475	130.448364	731.173035	3446.592041	74.289764	679.125916	3628.912109	177.562485	649.408447
216	1.080000	3302.770996	1016.286438	773.998535	3335.368408	1006.522217	517.344116	3145.851074	1076.046875	670.827820	3156.369141	1077.520386	585.760376	3333.095459	797.968079	816.566284	3369.595703	815.595703	785.261353	3410.896729	716.944641	765.726868	3362.447021	700.839844	805.945251	3349.246338	561.309326	759.497559	3419.165771	440.361908	778.007324	3461.206543	450.780823	750.351746	3490.744385	348.920929	734.292786	3436.813721	338.445313	770.496277	3512.784668	128.359131	730.424255	3462.104248	72.291496	677.101929	3644.342041	177.015366	648.947815
217	1.085000	3317.510498	1012.671387	774.818970	3350.735840	1004.772339	518.240540	3161.060059	1072.923828	672.503113	3170.814453	1075.031616	587.047913	3347.883789	795.209290	817.413330	3384.575684	814.496887	787.364502	3428.507324	716.832458	767.630249	3379.216309	698.702698	806.159546	3366.601318	559.393372	759.270325	3436.161133	438.042480	778.024963	3478.125000	448.385376	750.471985	3506.472168	346.808685	734.064880	3452.806152	336.247833	769.720825	3526.600830	125.438431	729.817810	3476.593506	69.720596	675.110291	3658.621338	175.121033	649.336792
218	1.090000	3332.264404	1009.104919	775.633606	3365.721680	1002.370056	519.068848	3175.807861	1069.667114	674.090454	3185.552246	1072.158936	587.924194	3362.230225	793.389648	819.216797	3400.160400	812.629944	790.311829	3445.693115	716.345642	769.353271	3395.581543	696.702454	806.184265	3384.500000	557.479187	759.082581	3452.370117	434.568542	776.732971	3493.997559	445.400482	750.653076	3521.959717	343.146820	733.300964	3468.059570	333.808533	769.163147	3539.717529	121.550438	728.100525	3489.544678	67.179893	673.040955	3672.307373	172.037857	648.838257
219	1.095000	3346.537109	1005.246765	776.890625	3380.752197	1000.330078	519.833313	3190.205322	1066.714966	673.768433	3200.367188	1068.977661	588.923340	3377.426025	790.976379	819.054626	3415.896729	811.234436	791.725342	3462.944580	716.441650	771.882629	3412.247070	695.705811	807.022034	3403.010986	555.590027	759.771851	3467.362549	431.586395	776.471985	3509.317383	442.030487	751.149048	3535.516602	339.407074	733.849121	3481.945068	330.069611	768.586243	3551.718506	118.266350	726.994202	3501.767822	64.468857	670.801025	3685.212891	167.704666	648.221497
220	1.100000	3361.360840	1001.664856	777.990295	3395.590820	997.720520	520.670532	3205.047852	1060.760864	675.576477	3214.406982	1065.737915	589.595215	3392.884521	788.039856	818.878235	3432.044189	809.575684	793.095764	3480.073242	715.185059	772.359070	3428.434570	693.991638	805.720642	3421.839111	553.206116	760.196106	3481.969727	427.584106	776.131470	3524.690918	438.338104	751.716736	3549.911621	335.660614	735.735352	3495.769531	325.323425	767.204529	3563.208740	113.454926	724.784363	3512.521484	61.413376	668.706970	3697.188232	163.243271	647.442871
221	1.105000	3375.837402	997.960938	779.418518	3410.602051	994.467834	521.801147	3219.776855	1056.468140	676.326294	3228.939209	1062.395874	590.698059	3408.805420	785.660706	818.128235	3448.285400	807.884094	793.644165	3496.820557	714.443848	772.555481	3444.696289	691.773132	803.839661	3441.155029	551.337097	760.771851	3495.968750	423.742462	776.592346	3538.910889	433.906158	753.070679	3562.747070	331.090027	736.511963	3508.768555	321.499878	766.692200	3573.873047	109.419212	722.996887	3521.946289	62.288979	666.794678	3708.253418	157.540497	646.073303
222	1.110000	3390.671143	994.140015	780.702026	3425.872314	991.543091	522.779663	3234.829834	1051.934204	676.617126	3243.876953	1058.154541	591.726929	3424.682861	783.468323	817.198730	3464.369629	805.932312	794.011292	3513.974121	713.328674	772.796021	3461.218994	689.392822	802.521362	3460.583496	549.729126	761.694885	3509.969482	419.271454	776.963318	3553.439941	428.285217	753.550232	3575.506104	325.684723	735.861816	3520.811279	317.241638	766.046021	3584.315918	105.565353	721.473083	3529.583496	63.834282	664.105957	3718.721436	150.702423	645.090698
223	1.115000	3405.257080	990.374573	782.107727	3440.380371	988.010620	523.570007	3249.250244	1047.166748	677.618652	3258.446777	1053.957642	592.480774	3440.465820	781.058044	816.720520	3480.560791	803.605347	794.637878	3530.757568	710.619202	772.070190	3477.974365	687.067810	801.486389	3478.822510	547.109436	762.679626	3523.207764	413.915741	776.517761	3567.926025	422.822906	754.046570	3588.077881	319.416595	735.071838	3532.543701	311.871002	764.837952	3593.917480	103.306793	720.912170	3536.693604	65.525658	660.858887	3729.220215	140.255341	642.635437
224	1.120000	3420.360840	986.503113	783.405640	3455.153809	984.625549	524.237549	3263.879150	1041.380249	678.306152	3273.470215	1049.167847	593.259399	3456.581787	778.501038	816.655762	3497.739746	801.062622	793.561279	3547.322021	707.887634	771.682800	3494.307617	684.733459	800.844788	3496.765137	543.910461	763.728149	3536.218750	410.156891	777.977478	3581.478760	417.690918	755.173096	3600.741699	313.826721	735.196960	3544.128662	307.260040	763.780823	3602.000000	101.458969	719.116699	3543.854248	67.303886	657.519836	3738.449219	129.206375	641.060120
225	1.125000	3435.236816	982.646545	784.666382	3469.985596	981.096558	525.035400	3278.320801	1035.386719	679.102600	3288.333008	1043.189453	594.813965	3472.768799	775.165100	816.437317	3514.728271	797.424500	792.919312	3563.734863	705.539185	771.937622	3510.396240	681.830811	800.038391	3513.429932	540.068359	763.742432	3549.924316	404.435059	775.958679	3594.395996	412.448883	755.577026	3612.660400	308.327576	734.918030	3555.704590	302.242065	762.811768	3608.989746	97.299751	716.177612	3549.773926	69.789772	654.774780	3747.304932	117.765045	639.762390
226	1.130000	3449.678467	978.328918	785.971191	3484.469482	976.927185	526.009216	3292.506592	1030.268188	679.774170	3303.141846	1037.385376	595.400269	3489.204590	771.916077	816.010132	3531.967529	794.362976	792.761841	3580.078125	702.515625	771.525513	3526.531982	678.487793	799.548767	3528.847900	535.552612	763.909241	3563.568359	399.126434	775.371643	3609.046875	406.135132	754.318115	3624.352051	302.696350	733.695801	3567.281250	297.314911	760.670471	3614.541748	92.992188	714.858948	3555.034180	71.374557	652.317261	3754.845947	106.414017	639.292847
227	1.135000	3464.901367	974.671631	786.953491	3499.229004	972.989075	526.624390	3306.196777	1023.925903	679.942993	3317.099121	1033.086792	596.029480	3505.367920	768.216309	815.878845	3548.167480	790.446899	792.672119	3596.602539	699.138184	771.485840	3542.914307	675.096741	799.489868	3543.274414	530.115112	763.159424	3576.521973	395.282440	775.795471	3622.754639	401.450439	754.746338	3636.574463	297.292267	731.605225	3578.829590	292.735626	758.565735	3618.937500	89.815849	714.669189	3559.243408	73.040565	650.771912	3762.335449	94.910973	638.156433
228	1.140000	3479.030273	971.051453	787.865906	3513.520264	968.801147	527.518616	3319.700195	1017.752869	680.522766	3331.636963	1025.954956	597.289978	3521.970703	763.939880	816.457336	3564.255615	786.439148	792.493408	3612.806641	696.011292	771.545715	3559.556152	671.463013	800.024414	3556.945313	525.126404	762.495300	3591.411865	389.788147	772.802856	3637.790283	395.247101	752.593933	3649.429199	292.434967	728.752136	3590.975342	288.948547	756.722229	3623.030029	88.855637	712.996094	3563.083984	75.115288	649.642090	3768.607666	84.313019	633.934448
229	1.145000	3493.026367	967.027832	788.408875	3528.040771	964.469788	528.342957	3332.018066	1012.470886	680.447449	3344.942871	1020.463196	597.591431	3538.237793	760.783142	819.082397	3579.742676	783.207642	793.026917	3628.527588	692.984192	771.922546	3575.957520	668.914856	802.270569	3570.679443	521.129639	761.808533	3606.846191	388.053009	772.080139	3653.133057	392.370941	751.646606	3661.418213	288.979828	727.066040	3603.436523	287.173096	754.257629	3628.177002	89.552330	709.045166	3566.612793	76.547897	648.299011	3772.240967	76.282738	627.712585
230	1.150000	3505.714111	963.280762	788.682739	3542.076660	959.995972	529.367676	3344.348877	1005.265625	681.677246	3358.297363	1015.665161	597.700623	3553.658936	760.146240	822.150208	3593.821045	782.550903	794.720825	3643.531250	690.909790	773.651062	3591.936523	667.659119	805.929810	3583.721436	518.489075	761.640930	3623.379639	389.286041	772.025146	3669.174072	392.179138	749.643921	3674.151123	287.984802	724.219177	3616.112793	287.793915	752.784607	3633.096191	91.721436	704.774719	3569.145752	77.782898	645.322693	3774.808105	69.883766	621.506897
231	1.155000	3518.650391	959.518616	788.603455	3555.850342	955.709229	530.352600	3356.211426	999.221497	682.213318	3370.794189	1009.171143	598.744568	3568.578369	760.934326	823.869019	3607.411377	783.306213	796.791809	3658.497070	691.174194	777.870056	3607.533203	667.868958	810.027039	3597.719727	517.560669	761.188171	3640.731689	389.648743	770.149658	3685.002197	393.072144	747.451904	3686.531006	288.526001	720.613403	3630.813477	289.143799	751.572815	3636.494873	94.479652	700.379883	3571.176758	78.523933	642.914307	3776.830811	66.942841	618.513855
232	1.160000	3531.286377	956.041687	788.939270	3569.200684	951.395142	531.623291	3367.790039	993.342041	682.698425	3382.321533	1003.519348	598.727417	3583.035156	761.397949	824.559998	3621.435303	784.310791	798.456726	3674.449951	691.689941	780.817444	3623.593750	668.154480	811.991577	3612.452881	517.940491	761.198547	3657.781006	391.644714	769.329773	3701.484375	392.546082	743.225403	3699.347656	288.536377	716.097473	3645.458740	290.283264	751.065125	3636.602051	97.576195	699.006165	3572.739990	79.711365	641.079407	3777.742432	66.678185	619.575134
233	1.165000	3543.470215	951.818359	790.459229	3582.341553	947.054749	533.150024	3379.554199	987.334167	683.358643	3394.244141	999.118469	598.926514	3597.021240	761.348938	823.538757	3636.813477	784.401917	798.932312	3691.707275	693.903931	782.451172	3639.752686	668.517395	811.475281	3628.351318	519.250671	761.338135	3673.964600	392.586609	768.739380	3717.010010	391.322418	738.916809	3709.839600	288.393463	713.195129	3658.120117	291.938568	751.075439	3635.131348	100.103455	697.818237	3573.779785	80.741219	640.925110	3778.711426	65.926697	620.139709
234	1.170000	3556.035889	948.353516	792.017700	3594.903809	943.039795	534.502441	3391.689941	983.912842	683.069092	3406.000488	992.550537	599.438904	3611.830078	760.018066	820.939026	3651.587158	784.915527	799.591370	3708.824951	694.790222	781.184448	3656.602539	668.201965	808.086243	3645.608643	521.163696	762.071655	3688.686035	391.778503	767.220886	3730.058105	390.671295	736.515503	3719.937988	287.718262	710.064453	3669.771240	291.686615	748.932312	3634.799561	100.531982	696.407898	3574.693848	81.192520	641.607361	3779.490234	65.174828	619.324219
235	1.175000	3567.650635	945.882263	793.763123	3607.232910	939.094910	535.356445	3404.413818	981.561157	681.695923	3417.307617	987.181580	598.946350	3627.085938	759.335144	821.209351	3666.332520	785.871094	800.144470	3724.026611	695.371460	777.106628	3672.628662	667.650452	804.960754	3663.802979	522.216064	762.630310	3701.973633	390.791504	765.559448	3741.377441	389.704437	734.344666	3728.288574	286.847900	707.590637	3679.522461	291.596710	747.313416	3636.346436	100.205887	694.944092	3574.664307	81.690681	641.819153	3779.828857	64.053505	618.295532
236	1.180000	3583.043701	946.297485	794.074951	3619.727783	936.015747	535.630798	3417.739258	980.771912	680.379761	3428.923096	982.786987	597.459167	3642.758545	757.816223	821.605530	3681.065918	783.683289	799.684631	3738.177246	695.372070	774.365112	3688.491699	666.309204	802.461731	3683.559082	523.666870	764.607727	3712.722656	390.264069	765.269531	3751.948730	387.831879	733.452576	3734.539551	286.058777	707.460815	3686.723145	292.536163	749.329956	3638.191650	100.444305	695.299377	3574.782959	81.986488	642.448120	3780.047607	63.669415	618.391846
237	1.185000	3596.613770	946.113464	795.161560	3632.166504	932.587891	535.649719	3431.485352	980.127014	680.460571	3442.383301	979.683167	597.021118	3657.094238	756.471375	822.233582	3693.899170	782.602783	797.393494	3751.583252	695.208801	771.783569	3702.924805	665.610168	802.265747	3703.128418	523.457764	767.178345	3722.101318	389.900665	766.355713	3760.980957	386.395264	734.668091	3740.531006	283.918549	708.278931	3693.016846	292.678955	751.204895	3639.433594	100.362564	697.261780	3574.876221	82.309898	642.987915	3780.393799	63.348698	618.824402
238	1.190000	3611.082275	947.198303	795.817566	3644.178467	930.098267	535.242859	3445.499268	980.467712	678.359619	3454.218018	979.581299	596.459167	3671.181885	754.571289	821.944214	3707.110107	780.979858	796.087585	3764.377441	693.280090	769.236023	3716.835205	664.723145	802.110352	3722.751709	523.623596	769.340027	3730.941650	388.390350	767.057922	3769.720215	383.754517	735.514832	3746.082764	282.046326	709.747070	3699.197021	292.124695	752.222656	3640.060547	100.279900	697.691528	3575.113037	82.662476	643.205139	3780.692139	63.284309	618.895752
239	1.195000	3625.332275	947.617554	795.778198	3656.789795	928.601563	534.794678	3459.112549	980.617615	678.616455	3468.706543	980.694763	597.676697	3684.714111	753.192627	821.916504	3719.726563	779.462097	795.763550	3776.332275	691.459290	769.094604	3729.957520	663.894409	802.089172	3739.306641	523.572388	767.716064	3738.096191	387.974701	768.342896	3777.198242	381.116364	736.614136	3751.681641	279.668854	709.810608	3703.943604	291.869720	752.094604	3640.354736	100.398262	697.507874	3575.367920	82.993446	643.345520	3781.001709	62.977570	618.805542
[truncated: 81 more columns]
