# Supplementary material for: Biomechanics of running: A special reference to the comparisons of wearing boots and running shoes
Source: PLoS One. 2022 Jun 24;17(6):e0270496. doi: 10.1371/journal.pone.0270496 (PMC9231798; doi:10.1371/journal.pone.0270496)
Supplement: S1 File — The file contains experimental markers and force data (TRC and MOT), OpenSim model (OSIM), setup (XML), and output (STO) files for 17 participants, 2 conditions (boot\shoe), and 4 trials which are stored in separate folders. (ZIP) [file pone.0270496.s001.zip › DataSet/s02/shoe/T2/results/s02_shoe_T2_inverse_dynamics.sto]

Inverse Dynamics Generalized Forces
version=1
nRows=240
nColumns=26
inDegrees=no
endheader
time	pelvis_tilt_moment	pelvis_list_moment	pelvis_rotation_moment	pelvis_tx_force	pelvis_ty_force	pelvis_tz_force	hip_flexion_r_moment	hip_adduction_r_moment	hip_rotation_r_moment	hip_flexion_l_moment	hip_adduction_l_moment	hip_rotation_l_moment	lumbar_extension_moment	lumbar_bending_moment	lumbar_rotation_moment	knee_angle_r_moment	knee_angle_l_moment	knee_add_r_moment	knee_rot_r_moment	knee_add_l_moment	knee_rot_l_moment	ankle_angle_r_moment	ankle_angle_l_moment	subtalar_angle_r_moment	subtalar_angle_l_moment
      0.00000000	    -54.74905143	     -4.07180320	    -11.76749400	     59.86434000	    817.25264770	    -34.42690164	    -18.77930204	     22.99882983	     -3.20867295	     14.17249421	      7.55563949	     -0.14331461	     22.73175893	     -4.41213163	     -1.31628114	     12.74456584	     -3.64779530	     10.00940041	      0.05414638	      2.36013465	     -0.33366132	      1.25445256	      1.03816291	      0.34995592	     -0.01510382
      0.00500000	     13.26389228	      3.90529801	     -9.85217548	    -58.23139515	    436.43007385	    -58.14312633	     23.06058209	     -2.45556533	     -1.83593075	    -24.50515354	     -8.40284534	      0.26627344	     39.38490862	      4.46300807	     -9.55214976	     -5.87270631	     20.94215098	      0.44200005	     -0.89852644	     -1.15684082	      1.66702423	      2.44098977	     -1.73927572	     -0.32587318	      0.14195060
      0.01000000	     58.31878008	     10.71915221	    -11.10285591	   -152.74032057	    119.03397639	    -74.35165602	     57.90105803	    -20.24792906	     -1.08043861	    -59.80987900	    -19.61120207	      0.73207785	     47.14906991	     10.80611942	    -16.62814898	    -21.50361202	     42.06950716	     -5.92378045	     -1.80228610	     -3.15969987	      3.35439699	      3.50125638	     -4.01920827	     -0.81514552	      0.32254333
      0.01500000	     70.01422944	     12.73928021	    -13.33635545	   -208.20450133	    -93.97975857	    -74.43247501	     82.01850885	    -30.16836741	     -0.93033547	    -89.87032355	    -24.37842328	      1.31815439	     42.81169168	     13.60350399	    -21.35033171	    -32.24937089	     57.78804292	     -9.16108862	     -2.51525845	     -3.30183981	      4.55926310	      4.35356818	     -5.46709834	     -1.14564859	      0.49865790
      0.02000000	     50.58611932	      8.14460823	    -14.14658687	   -218.03854348	   -191.87848558	    -54.71338980	     95.33006947	    -34.08509415	     -1.07607042	   -114.50368446	    -22.63363577	      2.02530163	     28.61266288	     13.16714238	    -23.13645695	    -37.80611425	     68.00132460	    -10.16288341	     -2.95887981	     -1.71521611	      5.26496151	      4.93534124	     -5.94092786	     -1.36965470	      0.63780542
      0.02500000	     12.68096486	     -2.50844718	    -12.47528864	   -186.08665380	   -191.04615950	    -15.13506313	    100.17762269	    -34.57691705	     -1.14633956	   -133.91298447	    -15.42815617	      2.67262755	     11.12546530	     10.82915535	    -22.75415525	    -39.10608385	     73.63645336	    -10.03739603	     -3.13404877	      1.13167520	      5.51523992	      5.21661638	     -5.42599053	     -1.53709025	      0.69019582
      0.03000000	    -26.22029946	    -16.52317240	     -9.12493860	   -127.67143248	   -124.07780061	     40.53937392	     99.59123945	    -33.80728668	     -0.92934913	   -147.25877604	     -4.42872165	      2.93787618	     -1.80254238	      8.35345111	    -22.02514842	    -37.62902189	     75.51788045	     -9.63483359	     -3.11222937	      4.67922292	      5.33831313	      5.23787800	     -3.99725352	     -1.68887761	      0.60947364
      0.03500000	    -52.06473499	    -29.66077574	     -5.55101781	    -65.71113329	    -26.24432307	    103.65175521	     95.99514423	    -32.79262430	     -0.47091348	   -152.41447570	      8.05177598	      2.57214774	     -5.82904195	      7.38251218	    -22.17989202	    -34.78251177	     73.75518947	     -9.28636930	     -2.99434499	      8.27548870	      4.75524950	      5.09211442	     -1.86895415	     -1.84521546	      0.38020799
      0.04000000	    -59.21153912	    -37.89299723	     -2.31709781	    -20.47223704	     75.72880625	    161.90855147	     90.72000173	    -31.70042310	      0.06347959	   -146.75877555	     18.94781491	      1.60773727	     -2.31242709	      8.62503823	    -22.91094434	    -31.57187565	     67.84250419	     -8.99287621	     -2.85667786	     10.99734356	      3.81833538	      4.85782333	      0.56854097	     -2.00314875	      0.01048671
      0.04500000	    -49.16188039	    -38.86286365	      0.52109396	     -0.30731512	    168.96264186	    202.49145349	     84.42891335	    -29.96278315	      0.34505371	   -128.55398400	     25.30096560	      0.40090385	      4.08657089	     11.35597884	    -23.21128711	    -28.58067350	     57.30802440	     -8.41869535	     -2.73943745	     11.81471887	      2.62797087	      4.57196034	      2.83162896	     -2.12037579	     -0.48429509
      0.05000000	    -27.24093176	    -32.78504358	      2.32758759	     -3.24883940	    252.03891100	    215.60095650	     77.78487858	    -26.80031406	      0.02432965	    -98.85466061	     25.72910255	     -0.50352586	      9.07509321	     13.91652022	    -22.68163700	    -26.11946845	     42.68211912	     -7.16725088	     -2.64484662	     10.18401876	      1.35191685	      4.26268812	      4.49762693	     -2.13602762	     -1.05677060
      0.05500000	     -0.60535152	    -21.31551638	      2.10187528	    -26.78514511	    328.20432002	    196.28183083	     71.84390635	    -21.76411994	     -1.04787220	    -62.98756019	     20.81778503	     -0.60378665	     10.77940355	     14.97122982	    -21.52777463	    -24.31301727	     26.25496696	     -5.08098847	     -2.53859886	      6.43378210	      0.24801946	      3.97486860	      5.31445259	     -2.00270613	     -1.58903290
      0.06000000	     22.81168039	     -5.96723641	      0.14181151	    -73.26582141	    400.65414770	    146.61972940	     67.82419433	    -15.35463597	     -2.61154404	    -29.84544232	     12.27650300	      0.36025632	      9.76202815	     14.64025122	    -19.37793689	    -23.08786635	     11.81005225	     -2.48424598	     -2.35834342	      1.59143957	     -0.37532673	      3.75869037	      5.24611098	     -1.71652399	     -1.90921203
      0.06500000	     35.71933011	     13.25309540	     -1.88097805	   -145.49573302	    472.67746769	     75.71222997	     66.51639889	     -8.41764710	     -4.27289056	     -8.41922956	      1.63757910	      2.42715593	      7.88377679	     14.50992020	    -15.08809810	    -22.18098801	      3.02921433	      0.19305349	     -2.05433705	     -3.34874219	     -0.28190163	      3.65074429	      4.48911479	     -1.30913244	     -1.89772576
      0.07000000	     33.37769691	     36.81607149	     -2.65781660	   -237.45360071	    551.43270623	     -2.30199450	     67.50756563	     -1.55136057	     -5.67718236	     -3.36683278	    -10.22161181	      5.52247295	      7.22828499	     16.35837854	     -8.29643591	    -21.18916520	      1.53016711	      2.60408514	     -1.62256542	     -7.99277126	      0.54568269	      3.66398600	      3.41899881	     -0.85626217	     -1.59220759
      0.07500000	     14.84430287	     64.05249600	     -2.51432751	   -327.86891331	    651.93528211	    -72.35966798	     69.10667705	      5.26939999	     -6.63659931	    -12.64728777	    -22.80226150	      9.42668561	      9.47538767	     20.70240170	     -0.59402571	    -19.70848179	      5.98574164	      4.58743422	     -1.11944530	    -12.54767380	      1.83825217	      3.77510753	      2.43334787	     -0.46551768	     -1.19004337
      0.08000000	    -17.14817142	     92.00604446	     -2.19932925	   -382.80490682	    797.29865045	   -121.16999161	     69.05052007	     12.12971057	     -6.98463662	    -28.90541802	    -35.18488585	     13.56628505	     15.88538208	     26.62109393	      5.56162727	    -17.49624964	     12.92835398	      5.96298370	     -0.62623487	    -17.17709662	      3.12301504	      3.91999503	      1.78087452	     -0.24015714	     -0.91739522
      0.08500000	    -56.97827746	    116.24201466	     -1.31127417	   -367.49185480	   1012.17873611	   -139.09175852	     65.82600344	     18.80737360	     -6.72048661	    -43.58471539	    -45.45920099	     16.91514906	     27.87731400	     32.77265081	      8.95581316	    -14.60335450	     18.62875645	      6.68509252	     -0.20270883	    -21.32657973	      3.93101933	      4.01035969	      1.50150675	     -0.20117351	     -0.87207425
      0.09000000	    -97.81605379	    131.50452495	      1.35989564	   -262.58746269	   1310.56499337	   -121.77619450	     59.58061772	     24.35566539	     -6.03413994	    -51.13203776	    -51.00174261	     18.25016476	     46.98586423	     38.14084964	      9.93948196	    -11.42486046	     20.85556490	      6.84872413	      0.13854195	    -23.69368436	      3.99824675	      3.97328316	      1.48545786	     -0.27075686	     -0.97884876
      0.09500000	   -134.62364835	    132.89848255	      5.46638032	    -78.44452494	   1683.59814589	    -72.87265514	     51.63096019	     27.55959389	     -5.25824267	    -50.89004184	    -49.61602865	     16.68591796	     73.33636788	     42.13284562	      8.81565301	     -8.47277323	     19.53557862	      6.68212495	      0.42084764	    -22.91875206	      3.34282115	      3.77875681	      1.57219359	     -0.32499528	     -1.07448053
      0.10000000	   -165.68252005	    118.04375584	      8.12534867	    141.83001506	   2091.72656358	     -4.93547521	     42.94096186	     27.64897399	     -4.62492312	    -45.92824041	    -40.90689747	     12.15437451	    104.03600170	     44.55043098	      5.02747028	     -5.99600515	     16.15438730	      6.37750961	      0.68026930	    -18.45923133	      2.20479914	      3.43288306	      1.62776043	     -0.27177229	     -1.02528536
      0.10500000	   -189.84644443	     88.72468610	      6.22523337	    336.52732165	   2463.84803644	     63.07418896	     33.59949555	     24.37850897	     -4.03319717	    -40.21356390	    -27.10103356	      5.57346785	    133.37891201	     45.20411942	     -1.62504499	     -3.91031922	     12.57928803	      5.86891751	      0.93806913	    -11.11640270	      0.91638022	      2.96677390	      1.58655385	     -0.09884160	     -0.79957733
      0.11000000	   -202.62082433	     50.33488263	     -0.75153637	    450.07879349	   2711.49416268	    111.02041267	     23.94950257	     17.93530936	     -3.20437992	    -36.26511374	    -12.28744946	     -1.45503751	    154.93366259	     43.37581165	     -9.82088602	     -2.08357134	     10.08677742	      4.93914929	      1.17803624	     -2.77486732	     -0.22452709	      2.44232175	      1.45843214	      0.13595771	     -0.46473661
      0.11500000	   -196.89348289	     10.73854475	    -10.84081663	    453.35508710	   2762.25379650	    124.09030669	     15.39800952	      9.26858569	     -2.01658685	    -34.47140062	     -0.70586577	     -7.22141947	    164.47907329	     38.61535466	    -17.56204705	     -0.57238907	      8.99379172	      3.52066408	      1.35609692	      4.35823065	     -1.02680298	      1.94461009	      1.30539017	      0.35128065	     -0.13722077
      0.12000000	   -168.31695055	    -19.45762458	    -21.94267675	    350.01175637	   2596.99969131	     97.49256273	      9.68987952	      0.68385316	     -0.85009726	    -33.80414456	      4.60617217	    -10.44973114	    162.39716503	     32.75999647	    -23.64119626	      0.37191797	      8.90750617	      2.03204954	      1.42398133	      8.51515980	     -1.41585849	      1.54728138	      1.19535333	      0.50014481	      0.07559399
      0.12500000	   -120.05638690	    -28.68869895	    -32.91437822	    170.95766177	   2266.15602682	     37.52959373	      7.53376009	     -4.73227029	     -0.56123469	    -32.87127095	      2.56416831	    -10.65077274	    153.60504507	     30.29458839	    -27.63162505	      0.50322403	      9.24723159	      1.33627818	      1.34370146	      8.91307200	     -1.40810774	      1.28767496	      1.15935258	      0.59009069	      0.11845839
      0.13000000	    -63.10639721	    -11.09575101	    -43.18776941	    -35.48969365	   1872.61223558	    -40.44574514	      8.08144500	     -4.93257887	     -1.97783401	    -30.60967690	     -5.28553846	     -8.27599324	    144.39101226	     35.45552910	    -29.41566518	     -0.13388144	      9.58972330	      2.24698880	      1.09713808	      6.08016220	     -1.08556499	      1.17580804	      1.18014649	      0.65255460	      0.00879550
      0.13500000	    -12.81917194	     26.70212526	    -52.62860321	   -214.25876603	   1530.34035745	   -115.41464350	      9.57036760	     -0.40072077	     -5.19129420	    -26.63136968	    -14.65049144	     -4.59809436	    138.29469796	     48.33533298	    -29.73155527	     -1.08538636	      9.73402488	      4.87609397	      0.70222139	      1.78582871	     -0.58150691	      1.21860147	      1.20964369	      0.69139428	     -0.17219048
      0.14000000	     16.63793286	     66.73794765	    -61.01282641	   -316.68592085	   1321.75331764	   -165.16071444	     10.43727367	      5.92088364	     -9.21191328	    -21.17475567	    -20.21877287	     -1.17772414	    134.35485523	     63.56865703	    -30.18381271	     -1.69453432	      9.62488873	      8.32703315	      0.22430726	     -1.74186842	     -0.05747145	      1.42199609	      1.19796395	      0.66139186	     -0.32463099
      0.14500000	     18.47533258	     90.31250008	    -66.54772275	   -316.65141165	   1273.23058639	   -172.79952426	     10.00479184	     10.27541331	    -12.41672725	    -14.63462023	    -18.92366307	      0.93635249	    129.26555027	     73.13274179	    -31.50553489	     -1.50061005	      9.21751665	     11.10449013	     -0.23568135	     -3.10947206	      0.34605394	      1.75326127	      1.12632151	      0.50851570	     -0.39280189
      0.15000000	     -3.49508900	     90.08324449	    -65.78298654	   -221.93059223	   1356.02635780	   -134.41162447	      8.27469162	     10.42903691	    -13.60558052	     -7.19558955	    -12.03450777	      1.67998817	    121.14584562	     71.44482083	    -32.19703580	     -0.50207297	      8.41507016	     12.09310689	     -0.57914066	     -2.54057014	      0.56306182	      2.11105815	      1.02251131	      0.23879971	     -0.39473421
      0.15500000	    -37.82261186	     73.38846097	    -56.22916388	    -69.79075270	   1507.88888931	    -63.08395083	      5.32911783	      7.02996921	    -12.76837585	      1.02917328	     -3.89960806	      1.69836397	    110.85013190	     58.96633388	    -29.44652333	      0.94866077	      7.20395749	     11.29426895	     -0.75080338	     -1.37131521	      0.61714246	      2.36723509	      0.93582315	     -0.06433137	     -0.38803655
      0.16000000	    -71.82463864	     55.15595746	    -39.08265457	     91.65149214	   1660.29262835	     16.34203693	      1.28046141	      2.83688028	    -10.89536341	      9.65962631	      1.36174931	      1.67898635	    100.14137622	     41.75584916	    -21.41701010	      2.47294471	      5.79816577	      9.66764576	     -0.75203357	     -0.84362579	      0.58908693	      2.44534162	      0.89470959	     -0.29283632	     -0.40960597
      0.16500000	    -95.98670436	     47.44274417	    -19.09792220	    222.54216641	   1758.66862900	     80.79170380	     -3.27529662	      0.51678641	     -9.11357927	     18.01981965	      2.21068525	      1.93011588	     89.85014708	     27.47592014	     -8.93720873	      3.84722499	      4.51244895	      8.29317532	     -0.62563103	     -1.35963080	      0.56021321	      2.35606538	      0.88804401	     -0.38303172	     -0.45181990
      0.17000000	   -105.32337050	     52.94886924	     -1.80140954	    301.45736714	   1774.44511686	    119.56737138	     -7.31007616	      0.90878455	     -7.94178570	     25.54048510	     -0.23536214	      2.37816428	     79.87733222	     20.67575723	      4.82425448	      4.94378876	      3.45901849	      7.61875705	     -0.43394014	     -2.56230951	      0.56246129	      2.17782769	      0.87877574	     -0.35099946	     -0.48652942
      0.17500000	    -99.76670841	     65.58102619	      9.42752196	    325.93305607	   1708.42918386	    133.89448052	    -10.16237746	      3.01796137	     -7.20163111	     32.12640493	     -3.65916355	      2.79779478	     69.86315634	     20.68144134	     16.48018085	      5.67909142	      2.42129947	      7.37944706	     -0.23707496	     -3.84280912	      0.57260274	      2.00645757	      0.83896313	     -0.27140108	     -0.49734735
      0.18000000	    -83.86690490	     76.41935058	     14.23351937	    306.47803106	   1582.57710832	    130.83929187	    -12.03047391	      5.32137343	     -6.50445573	     37.85078015	     -6.00603581	      3.04550515	     59.46309389	     23.57603278	     24.25781051	      6.07278094	      1.06910817	      7.11634227	     -0.07688664	     -4.74932136	      0.55634791	      1.90585736	      0.77774077	     -0.21837388	     -0.48633858
      0.18500000	    -64.56689322	     79.94915751	     14.14573763	    260.17578410	   1425.33082114	    118.70897970	    -13.47639459	      6.98752162	     -5.77135958	     42.31888557	     -6.01271448	      3.11707416	     48.76646969	     26.13168884	     28.14044936	      6.23953260	     -0.71376537	      6.70483747	      0.02023995	     -5.03943446	      0.50830751	      1.89586912	      0.73199286	     -0.22235033	     -0.45912006
      0.19000000	    -47.45914380	     76.08408787	     11.06251606	    207.19574455	   1260.91344607	    103.47260745	    -14.61935777	      8.04800987	     -5.28109163	     44.87698552	     -3.22795639	      3.02990604	     38.84153968	     27.79816564	     29.04648484	      6.23700123	     -2.75726940	      6.37997146	      0.03207060	     -4.56271495	      0.43950575	      1.96706756	      0.73705553	     -0.27231225	     -0.41570921
      0.19500000	    -34.46760864	     67.69623808	      6.56760363	    167.38410808	   1105.88689774	     86.69233513	    -15.00345766	      8.75246620	     -5.27076015	     45.59486197	      1.94546258	      2.69774486	     31.25398945	     29.43626735	     28.12137655	      5.94960321	     -4.80085098	      6.33108411	     -0.05513278	     -3.23467175	      0.33679738	      2.09084130	      0.81222504	     -0.34553567	     -0.35712092
      0.20000000	    -24.84322438	     57.04097174	      2.08322075	    155.67598029	    970.11213487	     68.03530303	    -14.23666806	      9.10129998	     -5.61243786	     45.47604660	      8.43380773	      1.96581888	     26.97752368	     31.10988586	     26.40724876	      5.22666845	     -6.62499905	      6.42959190	     -0.22454464	     -1.12282937	      0.15953908	      2.22946260	      0.95644996	     -0.42916780	     -0.29167127
      0.20500000	    -17.52740048	     44.23655089	     -0.99362160	    177.49334739	    859.24988089	     49.71251225	    -12.73387188	      8.76621092	     -5.76707393	     45.44650769	     14.93953019	      0.80063464	     26.33236385	     31.50971873	     24.69535541	      4.20752292	     -7.99725887	      6.23720716	     -0.41033483	      1.45938663	     -0.10992601	      2.35331436	      1.14532769	     -0.52825532	     -0.22955449
      0.21000000	    -12.18235302	     29.13542075	     -1.97712773	    224.21355390	    775.15347261	     34.82508757	    -11.62700584	      7.67390947	     -5.26251923	     45.49627724	     20.07011561	     -0.54588777	     29.28451335	     28.94476606	     23.30536022	      3.39476345	     -8.66822321	      5.46762668	     -0.52308090	      3.89765731	     -0.42010172	      2.44345491	      1.34822224	     -0.64129976	     -0.18022679
      0.21500000	     -8.92746989	     12.99275835	     -1.48399916	    272.95364574	    712.84747436	     23.02508721	    -11.93393032	      6.08305572	     -3.94202191	     44.98738237	     22.37242316	     -1.62269338	     34.60012686	     22.43555668	     22.07568973	      3.32120706	     -8.54501080	      4.11730331	     -0.49458388	      5.42969353	     -0.67152487	      2.48841520	      1.55976335	     -0.75403374	     -0.15772006
      0.22000000	     -7.67034650	     -1.30811974	     -0.56755155	    297.14204112	    659.87095166	     10.67321748	    -13.72357144	      4.66223774	     -2.11477080	     43.55813698	     21.04151999	     -2.10734486	     39.26760288	     12.41302813	     20.92433351	      4.18185726	     -7.83079697	      2.54879912	     -0.31265223	      5.60314117	     -0.79330720	      2.48544995	      1.80415609	     -0.83538690	     -0.17683287
      0.22500000	     -7.60578235	    -11.02155948	      0.57075971	    282.97311917	    602.36531034	     -3.54505444	    -16.25739981	      3.82652735	     -0.16961710	     41.63006356	     16.82418605	     -2.05738153	     40.02948970	      0.96381910	     20.28711084	      5.80455647	     -6.94680942	      1.07914609	     -0.01231898	      4.68952815	     -0.79782375	      2.44588095	      2.09941836	     -0.86834780	     -0.23417117
      0.23000000	     -7.56832001	    -13.75264183	      2.46178812	    237.87405639	    532.86699870	    -17.63575519	    -18.77721900	      4.01850621	      1.44904770	     40.18078358	     11.63535523	     -1.78779050	     35.57660923	     -8.75055841	     20.75512769	      7.92216377	     -6.33484243	      0.07652494	      0.34395900	      3.48707520	     -0.75726474	      2.38062321	      2.42208624	     -0.84173827	     -0.30168351
      0.23500000	     -6.68055266	     -7.78340289	      5.31086213	    183.92759654	    452.95647849	    -28.93127592	    -20.98322309	      5.61739922	      2.38645136	     40.14588488	      7.10515332	     -1.54287137	     27.17594194	    -13.82897896	     22.50309083	     10.36835784	     -6.31075074	     -0.11542302	      0.69198018	      2.67209787	     -0.73606193	      2.29700955	      2.71083591	     -0.75076716	     -0.34698399
      0.24000000	     -4.09662660	      5.92048795	      8.43198090	    142.05860149	    370.61187575	    -35.78082394	    -23.02090446	      8.07650978	      2.70359556	     42.09430783	      3.82056734	     -1.38057871	     17.76011783	    -13.14704101	     25.12166735	     13.10502916	     -7.01172941	      0.37944149	      0.99395665	      2.46531945	     -0.76150969	      2.22336097	      2.90219079	     -0.62553719	     -0.35628747
      0.24500000	      1.55433122	     22.85577379	     10.56004006	    120.91339747	    295.05967833	    -39.16794609	    -25.08820655	     10.17055115	      2.71172195	     46.31746520	      1.80186690	     -1.32890065	     10.20427082	     -8.10831677	     27.74402115	     16.09921592	     -8.39205565	      1.08469665	      1.24034912	      2.84665117	     -0.85071230	      2.22105446	      2.96234486	     -0.52065942	     -0.33666696
      0.25000000	     10.53709603	     37.20383953	     10.62188705	    117.13429034	    231.43967116	    -42.32198796	    -27.37434582	     11.04615698	      2.60392477	     52.69354480	      1.08411164	     -1.47331975	      5.32912770	     -1.44847984	     29.44196679	     19.32042024	    -10.21281920	      1.66848769	      1.43883340	      3.78219079	     -1.02322784	      2.33730581	      2.88960431	     -0.46880547	     -0.30419740
      0.25500000	     19.36811847	     44.37971182	      8.32939898	    121.42407788	    178.55578014	    -44.70504051	    -30.49931761	      9.68654148	      2.60688894	     60.05087646	      1.74942141	     -1.81596552	      1.18658019	      5.25385079	     29.68263954	     22.81142831	    -11.99018961	      1.64949056	      1.61926714	      5.16492087	     -1.25727686	      2.53710115	      2.69832575	     -0.48576721	     -0.27036950
      0.26000000	     21.28882772	     43.80473649	      4.57564952	    123.30058700	    132.77946507	    -40.66349564	    -35.50740935	      6.02686769	      2.68999759	     66.00137289	      3.83132888	     -2.15783011	     -5.19352871	     12.33877932	     28.36270064	     26.79486722	    -12.98906228	      0.93950913	      1.81246410	      6.76831408	     -1.45456781	      2.69755823	      2.41205494	     -0.54532539	     -0.23135653
      0.26500000	     11.37223732	     37.34571844	      0.99061190	    114.74501175	     92.29997653	    -24.53923450	    -43.08099469	      1.07264439	      2.64765598	     68.18757112	      7.27732314	     -2.23957243	    -14.89234003	     20.05264183	     25.70139304	     31.42077145	    -12.47221605	     -0.14586372	      2.02433989	      8.38166465	     -1.49186172	      2.69408827	      2.06505813	     -0.61024756	     -0.16877714
      0.27000000	     -8.36730343	     25.99920938	     -1.21307240	     93.44267003	     56.87944088	      3.44092281	    -52.74770837	     -4.59096853	      2.41160777	     66.10724352	     11.62565827	     -1.98805258	    -25.84576904	     26.68908396	     22.40961473	     36.42933788	    -10.21783848	     -1.57851797	      2.23179573	      9.85532030	     -1.32175406	      2.47307413	      1.70039150	     -0.69157032	     -0.06813332
      0.27500000	    -29.73168807	     11.30714486	     -1.43536506	     63.59309282	     26.04648175	     35.11804928	    -62.58688419	    -10.01753468	      1.86043337	     61.45376888	     15.64141780	     -1.54509802	    -34.74253284	     29.29058183	     19.68801506	     41.15540099	     -6.81597256	     -3.13387015	      2.38211560	     10.93755101	     -1.00451994	      2.02717952	      1.37297345	     -0.79157833	      0.05800476
      0.28000000	    -45.25695950	     -4.19857386	      0.63178139	     31.66466148	     -0.12823672	     61.68643266	    -70.51365335	    -14.05300386	      0.95420489	     56.41429004	     17.91677962	     -1.08338657	    -39.86210070	     25.84999420	     18.58260243	     45.02883146	     -3.26412915	     -4.43562822	      2.44251966	     11.30075867	     -0.64384846	      1.37526131	      1.15412861	     -0.89161550	      0.16928925
      0.28500000	    -52.73461109	    -18.34014019	      4.73324419	      1.35437831	    -20.39315166	     80.51265519	    -75.61830564	    -16.00814040	     -0.12607548	     52.03269496	     17.98943648	     -0.68380983	    -41.26926127	     16.73402552	     18.97812424	     47.91006850	     -0.31089700	     -5.29456175	      2.43949575	     10.81493560	     -0.32146951	      0.57068713	      1.12312247	     -0.97861004	      0.21935620
      0.29000000	    -53.41392210	    -28.39110663	      9.72573463	    -27.16499117	    -34.84101909	     91.70013482	    -78.42282594	    -14.35386206	     -1.15755834	     48.45991284	     16.33800614	     -0.36408300	    -39.06269721	      4.28260243	     19.31017621	     50.09201810	      1.64775979	     -5.07334718	      2.42824756	      9.60228892	     -0.08872347	     -0.31827867	      1.33891387	     -1.00379810	      0.17750876
      0.29500000	    -48.89513394	    -32.33873452	     13.73481228	    -53.32535940	    -47.71672353	     94.62060595	    -80.24969469	     -8.07610047	     -1.87362269	     46.06513959	     13.54192596	     -0.14211881	    -33.23770846	     -8.74308803	     17.72928730	     51.94485431	      2.28323328	     -3.26374971	      2.45660356	      7.87602667	      0.01909136	     -1.21870159	      1.78994773	     -0.92386830	      0.04317204
      0.30000000	    -40.69716728	    -30.34182584	     15.51901368	    -72.95710366	    -65.07665896	     87.68495438	    -82.16400319	      2.11580879	     -2.08673888	     45.61554117	     10.09184027	     -0.06556860	    -25.09595657	    -20.41494865	     13.61931703	     53.62602925	      1.34305225	      0.00209327	      2.54141686	      5.92983106	     -0.01853537	     -2.04698567	      2.35893363	     -0.73650095	     -0.14691395
      0.30500000	    -30.84759838	    -24.87992553	     15.22975339	    -80.39069074	    -89.54200353	     70.78940696	    -84.41207506	     13.72497892	     -1.81301874	     47.59196184	      6.68142793	     -0.19406120	    -17.43624899	    -29.78233597	      7.97081901	     55.04890150	     -1.08025602	      3.86855985	      2.66723647	      4.19314264	     -0.19464634	     -2.70442806	      2.85878683	     -0.49157271	     -0.32654985
      0.31000000	    -21.80082741	    -18.87225040	     13.81860977	    -73.94592195	   -117.83992963	     47.27964530	    -86.71727765	     23.45579334	     -1.25778884	     51.72938492	      3.98858326	     -0.52567477	    -13.14655192	    -36.23176095	      2.60234332	     56.03773069	     -4.52029922	      7.08860198	      2.80622184	      3.05612255	     -0.46144799	     -3.10305517	      3.12800288	     -0.27260152	     -0.42853018
      0.31500000	    -16.03694259	    -13.81426402	     11.98775126	    -58.89244241	   -142.37933200	     23.49480114	    -88.97990020	     28.59215335	     -0.64264633	     57.14504033	      2.10200338	     -0.92760341	    -13.70900839	    -39.16061982	     -0.98438679	     56.51476027	     -8.39027356	      8.59670221	      2.95600362	      2.55262813	     -0.73412675	     -3.21203229	      3.11254908	     -0.14632754	     -0.42432153
      0.32000000	    -15.25768774	     -9.90427017	      9.65892214	    -44.43722464	   -154.72958214	      5.79182485	    -91.58968067	     27.93574870	     -0.05283838	     62.73262409	      0.37620456	     -1.17547973	    -18.38346744	    -38.45637263	     -2.28389342	     56.57641543	    -12.18747878	      7.95937313	      3.15596684	      2.26034793	     -0.92533845	     -3.07839036	      2.88076375	     -0.11933449	     -0.34711594
      0.32500000	    -18.95953419	     -7.11411187	      6.45407884	    -37.41767427	   -148.98716623	     -3.11745056	    -94.96584701	     22.05575359	      0.52888109	     67.60234381	     -2.08562350	     -1.11743548	    -24.21004397	    -35.00880675	     -1.47588524	     56.39534645	    -15.54501571	      5.49440268	      3.44616248	      1.59809795	     -0.99924698	     -2.80264444	      2.57057723	     -0.14160758	     -0.27210227
      0.33000000	    -23.77660345	     -6.09550846	      2.70843530	    -39.13733696	   -124.32240294	     -5.06637679	    -98.97373309	     12.88692764	      1.09687909	     71.45225693	     -5.51664707	     -0.84812913	    -27.00723335	    -30.61368723	      1.28991373	     56.09211473	    -18.23714929	      2.04851520	      3.81469468	      0.39035634	     -1.00333493	     -2.50811987	      2.31280358	     -0.14890750	     -0.25923363
      0.33500000	    -25.16422205	     -8.03106466	     -0.40591052	    -47.59903206	    -86.11023727	     -4.22454124	   -103.05008809	      2.90156249	      1.58234080	     74.48520514	     -9.16546128	     -0.65986662	    -23.17584245	    -27.16719566	      5.96725304	     55.76547318	    -20.17901890	     -1.40060547	      4.19792127	     -0.98590779	     -1.02868449	     -2.33274123	      2.18947223	     -0.10323086	     -0.32281122
      0.34000000	    -20.39405369	    -13.45332258	     -1.80698860	    -60.31896168	    -44.19805050	     -4.09650633	   -106.76420323	     -5.78652477	      1.91506215	     76.96633766	    -11.52570002	     -0.86790809	    -11.63351480	    -25.18736427	     12.03373289	     55.59320082	    -21.38292413	     -4.12953964	      4.52430521	     -1.80876040	     -1.14285369	     -2.41139916	      2.23086491	     -0.00972774	     -0.43221535
      0.34500000	    -10.73731593	    -20.24494067	     -1.69512683	    -74.66088419	     -8.93132033	     -7.51655034	   -110.11583321	    -11.89520810	      2.09880579	     78.80741245	    -11.65788312	     -1.57922192	      4.99732638	    -22.98229171	     18.20834922	     55.79529685	    -21.93849490	     -5.84590877	      4.74913831	     -1.65487783	     -1.34294426	     -2.82282515	      2.41732965	      0.09052375	     -0.54705027
      0.35000000	     -1.05336813	    -24.28076599	     -1.11742657	    -88.08503283	     11.69051872	    -17.33967645	   -113.58832199	    -14.83761122	      2.23029082	     79.62630490	    -10.02830398	     -2.61013519	     21.35465883	    -18.29309185	     23.20131079	     56.50018761	    -22.00281567	     -6.57392862	      4.85643155	     -0.73958648	     -1.56681550	     -3.53032890	      2.67938484	      0.14350298	     -0.64123927
      0.35500000	      3.64072437	    -22.64469761	     -0.52718119	    -99.14854688	     13.18704966	    -35.06169440	   -117.92890496	    -14.50116917	      2.44197245	     79.29390836	     -8.11897458	     -3.60628203	     32.54411629	    -10.91706775	     26.70063309	     57.65404927	    -21.80106884	     -6.46450818	      4.84527637	      0.29387427	     -1.74437657	     -4.36157549	      2.92995206	      0.10528839	     -0.71022080
      0.36000000	      6.89799789	    -12.50191588	      0.69639567	    -99.99339475	    -15.91659806	    -61.13282845	   -119.72212660	    -10.21287992	      2.75281992	     78.29282652	     -7.89713298	     -4.15629102	     36.48865473	     -2.64012298	     28.95012819	     56.29827152	    -21.62113092	     -4.71654358	      4.51619768	      0.63048697	     -1.83421088	     -4.04940597	      3.11065544	      0.40076322	     -0.77835681
      0.36500000	     17.32543549	      3.61007608	      0.91700293	    -81.71591013	    -63.29026473	    -90.27494840	   -111.13464316	     -4.40801065	      3.00236819	     77.51418104	    -10.70458770	     -4.03551227	     33.44083653	      5.09920920	     29.46195259	     48.08108871	    -21.74240916	     -2.36794737	      3.62884837	     -0.17353400	     -1.84234354	     -2.04154370	      3.19671214	      0.58776097	     -0.86407886
      0.37000000	     21.40858699	     15.23094439	     -4.07826190	    -63.10613249	   -101.08563778	   -108.78698991	   -103.10781821	     -6.12568748	      4.07225926	     77.47311800	    -16.50590982	     -3.32264402	     24.67743296	     12.03420789	     27.19366756	     39.92327031	    -22.23433286	     -4.43257058	      3.42790978	     -1.94782642	     -1.80313407	      0.40132790	      3.18336762	      0.18030286	     -0.95966849
      0.37500000	     29.07083619	     21.61387960	    -12.08069668	    -42.62909869	   -118.69931238	   -114.75704617	    -87.31784512	    -13.12474791	      5.89134991	     77.91682871	    -23.39969218	     -2.43327572	     12.28133602	     17.65681501	     22.47612382	     27.78067770	    -22.81339354	     -8.70536406	      3.71409975	     -3.86826340	     -1.75609731	      4.80499618	      3.09637712	     -0.15534456	     -1.03688890
      0.38000000	     38.03010877	     30.81164435	    -15.81934149	    -32.43933750	   -122.04985239	   -118.67297207	    -69.00186790	    -14.14609908	      6.61906534	     78.08272713	    -28.37265941	     -1.87082143	     -0.82714734	     20.18038774	     18.28065443	     15.70105332	    -23.00203352	     -9.03924087	      3.50007276	     -4.94219153	     -1.71794571	     10.22842946	      3.00315278	     -0.19949945	     -1.08014777
      0.38500000	     29.00980561	     45.73910553	     -9.36360491	    -57.13228775	   -147.63378113	   -126.16638420	    -70.67661045	     -6.32402822	      5.51701040	     77.25749690	    -28.74294345	     -1.90802007	    -11.88529773	     17.46861667	     18.60532175	     14.78496189	    -22.46084694	     -4.63927447	      2.96335461	     -4.57957416	     -1.66598088	     14.51350328	      2.97945205	     -0.49074905	     -1.09616137
      0.39000000	     -2.22867412	     48.18832768	      4.87223144	   -116.47435609	   -243.11324119	   -117.98634809	    -99.18318737	    -10.04094058	      5.71194771	     75.15531515	    -23.52307583	     -2.47214120	    -19.34774575	      8.95757041	     24.87206104	     23.65194485	    -21.14114496	     -6.98089613	      3.60181280	     -2.85261362	     -1.55390892	     17.07612672	      3.05918127	     -2.00254087	     -1.09989627
      0.39500000	    -26.55384239	     16.76675599	     17.73923308	   -170.07672352	   -390.81681050	    -67.02953743	   -125.16461757	    -45.39848168	      9.32914234	     72.07677844	    -13.86727417	     -3.32804729	    -22.53034469	     -3.25659257	     34.04237378	     24.25448640	    -19.21050672	    -25.84242105	      4.24004129	     -0.29700833	     -1.35659028	     16.80216835	      3.22002472	     -3.82147965	     -1.09855757
      0.40000000	    -10.83684299	    -35.46773290	     25.32814158	   -178.55149021	   -477.47132698	     11.58823619	   -111.57825519	    -92.53378781	     14.67624811	     68.78840855	     -2.57629985	     -4.20919101	    -20.73388702	    -15.57044487	     40.63020769	      3.10921833	    -16.95269005	    -50.30749644	      3.35164414	      2.34389448	     -1.09254807	     13.81336302	      3.41040169	     -3.79373701	     -1.09642203
      0.40500000	     33.12803168	    -65.24020274	     30.37012080	   -150.42523221	   -421.91471426	     56.98453503	    -67.74177758	   -106.70857611	     17.72736183	     66.04259872	      7.09271214	     -4.78226170	    -13.37873671	    -25.63811459	     40.55919562	    -27.42818060	    -14.67791504	    -58.38044461	      2.21264644	      4.29369312	     -0.80398751	     10.15264125	      3.58679608	     -1.90590135	     -1.10893201
      0.41000000	     60.24134874	    -51.36588464	     31.43316499	   -116.61227053	   -281.61893736	     30.78002695	    -41.43341056	    -77.07956916	     15.05817267	     64.06039742	     12.89069826	     -4.72053391	     -0.98987121	    -33.14780419	     33.51889128	    -42.63393136	    -12.60430315	    -44.13185446	      1.49029520	      5.03006850	     -0.52467074	      2.10980850	      3.72886867	      2.28752192	     -1.15425419
      0.41500000	     64.42264869	    -20.87592302	     22.44900660	    -68.23770946	   -168.33508239	    -44.23230496	    -41.86604690	    -41.31451224	     10.41508238	     62.43529003	     14.48419022	     -3.90990262	     14.32065062	    -37.56253340	     22.71790405	    -48.02060904	    -10.80952066	    -27.40901269	      0.77268069	      4.53467117	     -0.26550337	    -11.25166652	      3.82839881	      7.70016848	     -1.22986019
      0.42000000	     75.29815084	    -13.01468383	      0.00552245	     28.45778373	   -119.74921378	   -115.23378260	    -36.37025918	    -41.30137738	     10.98663969	     60.50963721	     13.18934046	     -2.53073990	     29.85932831	    -37.05334095	     12.83952644	    -70.31776499	     -9.31922536	    -31.93588985	     -1.57753831	      3.21335602	     -0.02299009	    -24.58118549	      3.87861436	     10.80015863	     -1.30890531
      0.42500000	     88.46135252	    -31.31758394	    -28.49078425	    160.93880874	    -97.78857751	   -152.00621698	    -21.07802187	    -78.66038730	     19.18572018	     57.76276469	     11.17312346	     -1.09424549	     44.09959660	    -30.72195009	      7.43863043	   -110.21380713	     -8.12958491	    -58.11228598	     -5.68174131	      1.77545458	      0.20205618	    -36.48151293	      3.87231553	     11.44644641	     -1.34572892
      0.43000000	     67.23651676	    -40.95663685	    -47.06682651	    270.38665086	    -41.83240175	   -163.92457588	    -25.61327569	   -114.49562839	     29.67376363	     53.81445378	     10.32908977	     -0.20147130	     57.31094057	    -21.18921144	      7.23662262	   -142.82687181	     -7.13173839	    -82.65738677	     -8.21640867	      0.91639505	      0.40166237	    -50.17222475	      3.80404740	     13.79181157	     -1.29910644
      0.43500000	     -3.76645422	    -22.60238250	    -46.68018035	    312.95144229	     89.83306309	   -155.22057577	    -63.43434629	   -121.80394536	     35.61180027	     48.43711191	     11.63044117	     -0.30838842	     70.37925879	    -14.75242840	     10.50988469	   -153.54298071	     -6.15041520	    -89.47412659	     -7.46728194	      1.08988114	      0.56185721	    -65.36047823	      3.66621555	     19.08915180	     -1.14497890
      0.44000000	    -99.26024507	     -3.29927293	    -30.51909156	    297.64235194	    273.88508324	    -97.66183346	   -114.99419425	   -118.80495750	     38.39886575	     41.63729444	     14.64924708	     -1.38932548	     83.42219224	    -18.85476538	     14.99988399	   -152.51072206	     -5.07570875	    -88.75605138	     -5.93483600	      2.20294526	      0.67314498	    -79.60750744	      3.44809887	     24.34857556	     -0.89296408
      0.44500000	   -174.73662471	    -11.43455300	     -4.74459239	    266.83573086	    442.34184123	     16.65533515	   -149.08795681	   -128.12048494	     42.51254722	     34.04612246	     17.93707466	     -3.04598874	     95.83055555	    -38.04928865	     19.00885011	   -158.10344610	     -3.89296197	    -94.19057804	     -6.07263023	      3.79702582	      0.72707631	    -92.61047719	      3.15265599	     27.78196049	     -0.58419737
      0.45000000	   -204.63934338	    -39.80143234	     24.66164315	    240.12780042	    542.43665920	    141.34864615	   -155.09791205	   -142.87667184	     46.44707757	     26.97157715	     19.43133600	     -4.52913601	    107.03411326	    -70.13811341	     21.00406955	   -172.75682402	     -2.64448694	   -102.56923169	     -7.45173246	      5.10809674	      0.72049857	   -105.39581689	      2.81772286	     30.34433797	     -0.29934350
      0.45500000	   -188.13380718	    -68.02822847	     49.50153632	    200.46731324	    546.65001465	    223.01736989	   -143.40783031	   -149.35176629	     46.86389056	     21.90256056	     17.57306443	     -5.14682378	    116.97170563	   -105.34049631	     19.87730858	   -185.79178373	     -1.49249514	   -105.89994740	     -8.95206372	      5.46526069	      0.65332818	   -118.36715746	      2.49989945	     32.78122385	     -0.11946137
      0.46000000	   -131.33370361	    -86.39075496	     62.58429588	    127.69042596	    439.67785399	    245.39927590	   -124.04986035	   -148.10022447	     44.53799755	     19.38892209	     12.49289646	     -4.76536103	    126.35106941	   -131.09620492	     16.02221855	   -191.53451143	     -0.65323966	   -104.50046848	    -10.41932872	      4.77347646	      0.53239638	   -131.17832447	      2.23310500	     34.73923081	     -0.06934772
      0.46500000	    -41.16506649	    -94.29823745	     62.12821196	     26.31861341	    231.79520800	    221.42422537	    -97.29496526	   -145.96753301	     42.24567621	     18.48003539	      6.28789554	     -3.96947050	    136.25927415	   -139.99672096	     10.68945587	   -194.41070194	     -0.17578236	   -103.01734649	    -11.94121449	      3.67976539	      0.38033916	   -143.72836310	      2.01446262	     36.12940838	     -0.09998414
      0.47000000	     64.47109760	    -97.28631074	     51.13697916	    -82.93740669	    -22.56856203	    172.33988958	    -63.29802285	   -147.20669341	     41.70620590	     17.56436015	      1.83749286	     -3.66509146	    146.77645106	   -134.12607595	      4.19144280	   -198.90875654	      0.07848287	   -104.25143531	    -13.38432614	      3.15629215	      0.23417425	   -156.16024711	      1.82604100	     37.19171291	     -0.12727836
      0.47500000	    152.50688906	   -101.65231511	     34.79837005	   -183.70900729	   -240.31962612	    116.18512748	    -32.55703334	   -151.30073121	     42.67241035	     15.73544897	      0.84525986	     -4.38628505	    156.07029861	   -121.78978106	     -4.01753306	   -201.42979094	      0.20856459	   -107.11413747	    -14.56729585	      3.75347960	      0.12595258	   -168.22086818	      1.65987451	     37.95045521	     -0.09496815
      0.48000000	    196.64708556	   -106.39832571	     17.96259935	   -258.48343669	   -355.40677121	     65.46113253	    -15.64961699	   -154.24570909	     43.55691495	     13.29698073	      2.78144512	     -5.94093898	    161.72646163	   -109.72221252	    -13.70082426	   -197.53538549	      0.16531585	   -108.56580764	    -15.34272397	      5.23061085	      0.06281455	   -179.38847975	      1.52653014	     38.43797033	     -0.00633492
      0.48500000	    198.13108168	   -106.06918670	      3.33927677	   -281.76702615	   -346.85886237	     31.44702931	     -9.30400581	   -154.64994375	     43.50567220	     11.07634611	      5.48041301	     -7.61822861	    163.15757359	    -98.58832669	    -23.06469347	   -190.39798736	     -0.07904639	   -107.99968686	    -15.81062611	      6.82062191	      0.03435196	   -189.45172859	      1.44284415	     38.75943493	      0.09705001
      0.49000000	    173.82111290	    -96.83444045	     -7.66965537	   -242.74219256	   -229.39074134	     19.68486945	     -4.71338724	   -154.70958826	     42.79556349	      9.52393323	      6.61954197	     -8.64463294	    161.90280854	    -85.40187885	    -29.18367163	   -184.71704990	     -0.37838191	   -106.95728193	    -16.26494883	      7.74897496	      0.03645561	   -198.45544285	      1.41269953	     38.86690943	      0.17391823
      0.49500000	    135.37183171	    -76.36911550	    -13.60908367	   -162.97612701	    -40.24706772	     20.36255893	     -1.33135883	   -154.59699653	     41.40035597	      8.53353803	      4.95036454	     -8.52599674	    159.35980333	    -68.23595268	    -29.10176983	   -179.00509120	     -0.49183691	   -105.40856208	    -16.77169984	      7.57706118	      0.07651058	   -206.26916870	      1.43244473	     38.68550027	      0.19494124
      0.50000000	     89.50152894	    -45.57347402	    -14.08142154	    -77.75136616	    162.45077898	     15.78452970	     -2.95896045	   -152.33741826	     38.95932895	      7.83808781	      0.83766510	     -7.26311472	    154.79779035	    -48.08580555	    -21.83225052	   -169.59414959	     -0.22447345	   -102.12319877	    -17.16437725	      6.37125169	      0.15513219	   -212.59739972	      1.51030840	     38.26061127	      0.14159041
      0.50500000	     46.79156971	    -12.12335459	    -11.20683607	     -7.80391378	    312.92500185	     -3.26580375	     -7.35986704	   -147.88938685	     35.62698930	      7.27260567	     -3.95901071	     -5.43977016	    145.72895892	    -28.25626803	    -10.05191413	   -157.33154167	      0.47647214	    -97.22966198	    -17.38433845	      4.73307630	      0.24695875	   -217.22115996	      1.65381976	     37.64298087	      0.01863923
      0.51000000	     17.08433184	     12.83542228	     -8.66902462	     42.36362687	    367.68272310	    -35.91781549	     -9.05366951	   -142.39360352	     31.80742476	      6.65577347	     -7.26618983	     -4.01305726	    130.32204311	    -13.11194397	      0.86790397	   -145.46143426	      1.44068344	    -91.63240499	    -17.51799093	      3.55020781	      0.29714842	   -220.02061314	      1.83439512	     36.80919275	     -0.13842884
      0.51500000	      0.49556334	     21.57504208	     -9.08260727	     70.10351713	    325.24587839	    -78.81976666	     -8.07269945	   -135.96273077	     27.83419958	      5.70325162	     -7.84556899	     -3.78827245	    109.77783727	     -6.23000545	      6.36952245	   -134.24921008	      2.33813883	    -85.69983364	    -17.59490405	      3.49716831	      0.24588445	   -220.83883369	      1.98397036	     35.64763735	     -0.28023745
      0.52000000	     -8.06539834	     13.32933938	    -12.00004152	     75.33083328	    218.14492585	   -126.69710732	     -7.49736093	   -128.76938279	     24.19941231	      4.23050363	     -6.19502083	     -4.83842857	     88.03766445	     -8.26643614	      5.71539323	   -122.19213859	      2.90064069	    -79.84649936	    -17.51783185	      4.55326641	      0.07927828	   -219.53997816	      2.03932367	     34.05617334	     -0.37000799
      0.52500000	    -10.39733896	     -5.42005510	    -14.63416132	     68.41617823	     88.61465000	   -169.95115442	     -6.64282824	   -121.45047758	     21.16095095	      2.37148861	     -4.02998925	     -6.35234436	     68.91599080	    -16.28527892	      1.74107430	   -109.77186734	      3.05686650	    -74.55299185	    -17.22487366	      5.93289706	     -0.14119011	   -216.08881862	      1.99854515	     32.05861369	     -0.40353969
      0.53000000	     -7.00256514	    -25.03506464	    -14.40940471	     61.66482524	    -29.58238998	   -196.84847013	     -3.47421586	   -114.14471309	     18.51634390	      0.50643936	     -2.79392155	     -7.23341163	     54.09710596	    -25.66400008	     -2.14353904	    -98.14807927	      2.89406819	    -69.71818382	    -16.71543837	      6.65875186	     -0.31937978	   -210.58216055	      1.92656608	     29.77042815	     -0.41054299
      0.53500000	     -0.29421953	    -38.78660712	    -10.61582467	     56.80027452	   -115.56239815	   -198.23941153	      1.61164026	   -106.76360175	     16.09244111	     -1.13867283	     -2.64258971	     -6.91941573	     43.88037877	    -32.75499451	     -4.44103481	    -87.18373816	      2.59045020	    -65.04184696	    -15.95367507	      6.28898156	     -0.39512653	   -203.20569732	      1.88145749	     27.28762484	     -0.42815206
      0.54000000	      6.59063814	    -44.72061511	     -4.30664537	     47.34408609	   -158.65882274	   -171.28201483	      6.89677212	    -99.53363720	     13.94655393	     -2.73530889	     -2.76638907	     -5.61273967	     38.44062532	    -35.92576081	     -5.67358135	    -76.26415364	      2.34732620	    -60.53395051	    -14.91067876	      5.08343883	     -0.36830970	   -194.12131723	      1.85097141	     24.66551703	     -0.46920546
      0.54500000	     10.32439707	    -43.98454154	      2.54754805	     29.92044875	   -156.96020536	   -121.27325988	     10.54203036	    -92.75908667	     12.14777102	     -4.40617926	     -2.37818943	     -3.94057790	     37.31401559	    -35.31374957	     -7.20656737	    -64.90004787	      2.26799416	    -56.35015321	    -13.63090575	      3.64521618	     -0.27520067	   -183.46590698	      1.79273542	     21.92691454	     -0.51932942
      0.55000000	      8.33735885	    -39.06483081	      7.98532662	     10.50805432	   -118.71890284	    -60.53113040	     11.17903778	    -86.39241994	     10.63162900	     -5.70012463	     -1.29600997	     -2.55872104	     38.41100402	    -32.21818439	    -10.06514407	    -52.68634274	      2.28228220	    -52.45772865	    -12.16881318	      2.53804645	     -0.16067193	   -171.41698034	      1.70690647	     19.11720353	     -0.55476754
      0.55500000	      1.38984646	    -32.49384409	     10.80227312	      1.20328139	    -60.71995090	     -3.24262160	      9.25400455	    -80.06670706	      9.25153301	     -5.94566145	      0.18866078	     -1.89888759	     38.90565793	    -28.00750673	    -14.26921862	    -39.87935813	      2.20902779	    -48.65993525	    -10.55765545	      2.08494797	     -0.06300918	   -158.20400261	      1.63418602	     16.33631879	     -0.55671807
      0.56000000	     -6.39132236	    -26.28114824	     10.66829553	     10.92578254	     -1.41204269	     40.49395951	      6.98885382	    -73.57623701	      7.93142368	     -5.03521811	      1.75400210	     -2.04054930	     37.24258900	    -23.33523708	    -19.12194149	    -27.67782530	      1.91393435	    -44.90688592	     -8.86852485	      2.31065816	     -0.00615845	   -144.03819095	      1.60834471	     13.66917816	     -0.52156440
      0.56500000	    -11.21271118	    -21.71495461	      7.70393704	     37.83227655	     46.12597194	     65.94261861	      5.93965006	    -66.96042126	      6.70932993	     -3.55568737	      3.11793417	     -2.65534513	     33.86036843	    -18.54069890	    -23.97456898	    -17.13740314	      1.45933950	    -41.32141495	     -7.21735425	      2.91826653	      0.00612699	   -129.12021186	      1.63785656	     11.11905261	     -0.47298163
      0.57000000	    -11.67515594	    -19.21594579	      2.24533435	     70.68631060	     76.78604480	     72.01385514	      5.96919572	    -59.91747948	      5.56925282	     -2.25609616	      4.12866295	     -3.34839993	     30.25727298	    -14.27320180	    -28.51403850	     -8.46048406	      1.08465639	    -37.80562682	     -5.72233391	      3.58983225	     -0.01776893	   -113.73005963	      1.71371535	      8.68007571	     -0.44234452
      0.57500000	     -8.07055200	    -18.14958206	     -4.84131195	     95.32080157	     92.38089921	     60.41949403	      6.68191498	    -51.79086375	      4.39853954	     -1.71090608	      4.65554708	     -3.84866648	     27.55863515	    -11.35918793	    -32.52550712	     -1.57778420	      1.04910686	    -33.94604964	     -4.46885714	      4.11855603	     -0.06195471	    -98.25132483	      1.81520190	      6.44220691	     -0.44697759
      0.58000000	     -2.67526283	    -17.28505927	    -11.63705106	     99.42097926	     99.02406925	     36.46566024	      7.70707011	    -42.46018092	      3.19691020	     -2.35267870	      4.42991039	     -3.95518338	     25.66567555	    -10.27687826	    -35.49694246	      3.70522328	      1.52042030	    -29.45887596	     -3.45652686	      4.33229586	     -0.10084297	    -83.18933852	      1.91212675	      4.55117211	     -0.48515843
      0.58500000	      0.75931611	    -15.96654103	    -15.32760228	     77.63509780	    103.57100612	      9.48396937	      8.20601528	    -33.13292041	      2.17371992	     -4.36890506	      3.14196107	     -3.52285846	     23.71824013	    -10.81265763	    -36.49195628	      7.94978858	      2.51529478	    -24.68895319	     -2.61562650	      4.06467909	     -0.10981215	    -69.18625867	      1.98421085	      3.07595850	     -0.54877095
      0.59000000	      0.57035010	    -14.79694255	    -13.73159282	     36.22014174	    110.19336915	     -9.76961262	      8.01990082	    -25.86388949	      1.56995335	     -7.43060443	      0.68681858	     -2.50081725	     21.38054069	    -12.13173668	    -34.92478760	     11.34453182	      3.84873017	    -20.52559849	     -1.90696869	      3.17413261	     -0.08304406	    -56.70544234	      2.04517879	      1.92853482	     -0.64216158
      0.59500000	     -0.87871609	    -14.96611993	     -7.33741387	    -10.41405269	    117.63427655	    -13.87361918	      8.35222664	    -21.69967056	      1.44694805	    -10.64172323	     -2.30797276	     -1.14668110	     19.30170602	    -13.15731421	    -31.63907465	     13.17688770	      5.17919391	    -17.52565978	     -1.33741473	      1.81374786	     -0.03984775	    -45.73086552	      2.13154287	      0.96702579	     -0.76568630
      0.60000000	     -0.25825088	    -16.15487110	      0.46335434	    -49.34298913	    119.18021313	     -2.70555320	     10.18540489	    -19.35699673	      1.63575344	    -12.93645313	     -4.71170342	      0.09672137	     17.98297984	    -12.83266980	    -28.53576272	     12.91017231	      6.19601507	    -15.16488697	     -0.89297738	      0.39612167	     -0.00420031	    -36.03976541	      2.26783739	      0.17107246	     -0.90212299
      0.60500000	      2.81157575	    -16.34430021	      5.88956492	    -72.94132692	    107.84447155	     17.20510328	     13.01406923	    -16.70446552	      1.84573998	    -13.59924644	     -5.78948039	      0.95546132	     16.35654600	    -10.29995595	    -26.78942258	     11.26443555	      6.79529857	    -12.52654821	     -0.55391521	     -0.74966171	      0.01807344	    -27.66907264	      2.44950693	     -0.39827495	     -1.02889471
      0.61000000	      5.82659365	    -13.96326899	      7.34404615	    -75.79485468	     83.45878984	     36.33184245	     16.02255196	    -12.81810216	      1.77458701	    -12.76023771	     -5.50508574	      1.37585064	     12.09738678	     -5.49798109	    -25.85742485	      9.50024206	      7.20132506	     -9.34228540	     -0.35758787	     -1.44363227	      0.04123781	    -20.81180178	      2.64859240	     -0.76869033	     -1.12617260
      0.61500000	      6.36429369	     -9.09798497	      5.40132129	    -55.23088059	     53.44102713	     46.30369654	     19.41806097	     -7.80197512	      1.24146894	    -11.51396896	     -4.05650768	      1.34709458	      3.74704323	      0.44730173	    -24.45611494	      8.19865056	      7.91589162	     -5.78575847	     -0.33521923	     -1.48683924	      0.08277700	    -15.32936534	      2.82875880	     -1.00658112	     -1.17554923
      0.62000000	      3.76705946	     -2.91678426	      1.36913483	    -16.54055556	     24.98835027	     44.91465327	     23.57771301	     -2.18671788	      0.33350262	    -11.31459057	     -1.79949690	      0.95326608	     -7.69426027	      6.00040679	    -22.21139589	      7.36124714	      9.41113039	     -2.02795350	     -0.41519988	     -0.83367481	      0.15105080	    -10.77976878	      2.95955047	     -1.08616045	     -1.17356392
      0.62500000	     -1.47991874	      2.80741000	     -3.45820263	     26.77188716	     -1.08221127	     38.80943014	     27.83755897	      2.83544446	     -0.63889953	    -13.09027838	      0.68027084	      0.41407973	    -19.45646071	     10.22857880	    -20.09822120	      7.01870168	     11.79812315	      1.53639045	     -0.48508704	      0.23947134	      0.24548069	     -6.88562201	      3.02534395	     -0.97057853	     -1.13527960
      0.63000000	     -9.29667144	      6.91891083	     -8.26331607	     59.24903382	    -26.13638580	     38.29627648	     30.66805529	      6.49201064	     -1.29809528	    -17.02345242	      3.12213456	     -0.13709883	    -28.91315849	     13.16656769	    -19.38218956	      7.32936797	     14.84360057	      4.55582506	     -0.46273229	      1.46964468	      0.36035558	     -3.65435801	      3.02838289	     -0.69542340	     -1.06904922
      0.63500000	    -20.23528563	     10.96175438	    -12.87303885	     70.12704203	    -46.01272378	     47.16972229	     30.81026234	      9.61390392	     -1.31899304	    -23.03790743	      5.23095201	     -0.59353565	    -34.56662032	     15.81648733	    -20.35881143	      8.25501516	     18.26544819	      7.24944740	     -0.29851445	      2.58324387	      0.49514540	     -0.99696575	      2.98534133	     -0.30643759	     -0.98617010
      0.64000000	    -31.59658457	     17.33532101	    -16.61890098	     59.25424737	    -51.12883038	     58.81197473	     30.23147159	     13.60404908	     -0.60880747	    -31.08714048	      6.47939868	     -0.89774036	    -35.71587395	     19.23222717	    -21.85492616	      8.16134160	     21.92414637	     10.37003286	     -0.06991064	      3.32529741	      0.64798704	      2.02779134	      2.90397407	      0.17923407	     -0.90427144
      0.64500000	    -47.32695609	     23.01448951	    -17.65595445	     17.24287544	    -55.52463138	     65.41598580	     23.80949911	     14.49076549	      0.69295800	    -41.03063335	      6.63765573	     -1.12833246	    -32.40263949	     23.12747485	    -21.73810658	     10.02944601	     25.83739877	     10.76302815	      0.36025899	      3.66826794	      0.80744018	      2.26050794	      2.75933132	      0.41104434	     -0.83261323
      0.65000000	    -59.21892141	     26.47085123	    -14.14936275	    -31.56375176	    -49.14184525	     58.80534706	     19.34637813	     13.33922457	      2.08054440	    -52.49336212	      5.64467346	     -1.33083087	    -26.16435454	     26.09765665	    -18.57116273	      9.96815338	     30.11048650	     10.09458424	      0.72425602	      3.57608589	      0.96864867	      2.50103910	      2.49662268	      0.55725450	     -0.78571806
      0.65500000	    -66.49229396	     26.03803306	     -6.63200183	    -72.87367604	    -38.80062386	     40.12949434	     18.90473933	      9.47707618	      3.11726679	    -64.85428374	      3.65828632	     -1.48926199	    -19.76524617	     27.13564728	    -13.04556028	      7.68085619	     34.84616746	      8.25204177	      0.93511549	      2.98473576	      1.14597172	      2.60436766	      2.05093143	      0.60359203	     -0.77719562
      0.66000000	    -69.90369708	     22.64585458	      1.64824305	    -97.38741433	    -28.74006520	     13.28175057	     22.91171888	      4.05272498	      3.55580883	    -77.06791745	      1.21134091	     -1.60192039	    -15.48167146	     26.45839817	     -7.31869594	      3.68546031	     39.97604290	      5.80653973	      0.95934917	      2.00640813	      1.36361560	      2.45233217	      1.37796909	      0.59351585	     -0.79688545
      0.66500000	    -69.61850864	     19.24494243	      6.93492156	   -102.95677135	    -22.15155013	    -19.37587376	     30.44023681	     -0.95505686	      3.35986189	    -87.50041846	     -1.04432505	     -1.68684814	    -14.08208448	     25.51636551	     -3.19045529	     -1.10759366	     45.12708748	      3.56814118	      0.80585176	      0.91680039	      1.63370587	      2.03636465	      0.48846248	      0.58118528	     -0.81475820
      0.67000000	    -65.04432048	     19.18203539	      7.35306939	    -91.70384923	    -21.98655179	    -54.52390132	     39.99276578	     -4.31124351	      2.63579359	    -94.27994889	     -2.75809919	     -1.74632058	    -15.15440594	     26.43325087	     -1.27515691	     -5.91496555	     49.67001482	      2.01638700	      0.50691756	     -0.08600625	      1.94141522	      1.48555853	     -0.54401995	      0.58303497	     -0.81008135
      0.67500000	    -56.02855718	     22.84009535	      3.49363076	    -68.48541163	    -28.47186075	    -84.22141790	     49.92648955	     -6.22707689	      1.58933164	    -96.26768045	     -3.15119123	     -1.80732637	    -17.55023640	     30.42411917	     -1.31711475	    -10.26955598	     53.03539492	      1.07980054	      0.11434339	     -0.63123613	      2.24408348	      1.01399508	     -1.61293502	      0.57160804	     -0.76272779
      0.68000000	    -43.26129629	     27.15017737	     -2.38988818	    -40.95800971	    -38.47521679	   -101.29318298	     58.79962364	     -7.74238716	      0.48072114	    -93.75784313	     -1.66284966	     -1.83488454	    -19.77685874	     36.28440279	     -2.61717993	    -13.97584863	     54.98025459	      0.37266246	     -0.30792535	     -0.48858607	      2.49882073	      0.81187464	     -2.59618749	      0.50822675	     -0.67724775
      0.68500000	    -27.74466431	     27.98668124	     -7.98254062	    -17.21398899	    -48.97914163	   -105.55753789	     66.04200953	     -9.53569490	     -0.50939795	    -88.32943047	      1.64892162	     -1.75240343	    -20.70329096	     40.90324833	     -4.22008228	    -17.09841983	     55.65216802	     -0.35326930	     -0.72171046	      0.33650505	      2.68167870	      0.95464221	     -3.37060576	      0.37612439	     -0.57939535
      0.69000000	    -10.31429699	     23.91978142	    -12.06614756	     -1.99680961	    -60.18350078	   -103.86748565	     72.19772882	    -11.13498083	     -1.40588575	    -82.06764056	      5.83679631	     -1.48023992	    -19.92994134	     41.48787041	     -5.23013019	    -19.89267511	     55.44646813	     -0.90477241	     -1.14278407	      1.55284810	      2.80418604	      1.38968714	     -3.84078368	      0.19137188	     -0.49643837
      0.69500000	      7.90013813	     17.56105435	    -14.64050274	      4.11918354	    -74.64004854	   -104.74081800	     78.06463559	    -11.27602463	     -2.36345594	    -76.89080672	      9.35070455	     -0.96220675	    -17.57317410	     37.56267915	     -5.16838553	    -22.54014764	     54.89830658	     -0.81601362	     -1.60050136	      2.69069328	      2.92694017	      1.98827364	     -3.97732184	     -0.00659131	     -0.43083098
      0.70000000	     24.54040958	     13.12085965	    -16.06375620	      2.82059177	    -94.54786534	   -111.39893258	     83.66804927	     -9.26931838	     -3.44437857	    -74.35273441	     11.11834683	     -0.17840861	    -14.21669086	     31.37806179	     -3.89632210	    -24.95485433	     54.71426027	      0.11725130	     -2.07053648	      3.45517994	      3.14583324	      2.60171682	     -3.83805261	     -0.17438228	     -0.34672857
      0.70500000	     36.18888714	     12.63778521	    -16.38118373	     -3.84821365	   -119.51180402	   -118.53684248	     88.19838156	     -5.93460999	     -4.49864492	    -75.51580915	     11.34638977	      0.84962193	    -10.83759822	     26.16372555	     -1.62028129	    -26.88363537	     55.64145976	      1.52103378	     -2.46880408	      3.93611921	      3.54240274	      3.09479201	     -3.55401983	     -0.28632081	     -0.18998072
      0.71000000	     40.16032400	     14.44597797	    -15.55961503	    -14.78952378	   -144.72018482	   -116.06958052	     90.64812952	     -3.10120545	     -5.24048650	    -80.47353773	     10.96085974	      2.02597432	     -8.02314410	     23.47091122	      0.66762167	    -28.11446927	     57.98536193	      2.66989355	     -2.70801003	      4.35624834	      4.12548864	      3.38783731	     -3.28213195	     -0.34953014	      0.06958204
      0.71500000	     36.35398489	     15.17676802	    -13.46585424	    -29.59580794	   -160.63603190	    -95.84513957	     90.41208177	     -2.51154219	     -5.41051830	    -87.96671863	     10.29139607	      3.14598428	     -5.20234768	     22.31176360	      1.42197787	    -28.58614250	     61.20732963	      2.91123745	     -2.75242935	      4.64528218	      4.80778281	      3.50051921	     -3.14722755	     -0.40127774	      0.40700933
      0.72000000	     27.37580822	     13.16138945	     -9.51324242	    -46.11917048	   -155.33506570	    -55.63149857	     87.66841318	     -5.09233717	     -4.92015351	    -95.85600241	      8.61124977	      3.97605534	     -0.85693381	     20.78054064	     -0.42854233	    -28.40026766	     64.13489814	      1.93269697	     -2.63726669	      4.40275370	      5.44687663	      3.53547759	     -3.21104174	     -0.48679469	      0.75485611
      0.72500000	     16.99764193	      9.91922305	     -3.38560077	    -59.73539354	   -120.05553988	     -0.43838118	     83.48651636	    -10.37301073	     -3.97038879	   -102.28793550	      4.91840223	      4.41642245	      6.39592232	     17.78261778	     -4.97199632	    -27.76409035	     65.62865537	     -0.01615584	     -2.45791582	      3.26283831	      5.91923302	      3.59862269	     -3.48297924	     -0.62524232	      1.04684882
      0.73000000	      8.56789188	      7.95593718	      3.91517788	    -67.10637234	    -58.08305501	     57.40957994	     79.46249648	    -16.48022385	     -3.02601239	   -106.49576830	     -0.95535759	      4.55142581	     16.39903140	     12.91642139	    -11.43245188	    -26.92447769	     65.09571457	     -2.15211451	     -2.32900569	      1.24310713	      6.15485620	      3.72314579	     -3.94777896	     -0.79586621	      1.24536020
      0.73500000	      4.11256453	      7.37573326	     10.28753280	    -69.42184648	     10.35430231	    102.42071405	     76.94982245	    -21.18753667	     -2.56715583	   -108.69531809	     -7.63017784	      4.53332674	     26.71969892	      5.77354427	    -18.34527765	    -26.10834846	     62.62223620	     -3.62665759	     -2.32696592	     -1.11417237	      6.11976399	      3.85391826	     -4.56745826	     -0.95876734	      1.33717097
      0.74000000	      3.61083775	      5.32490439	     13.58434992	    -70.10908902	     57.84527026	    125.74224666	     76.41047874	    -22.90371557	     -2.88492952	   -109.58419663	    -12.04549052	      4.41958704	     33.64094630	     -3.58092724	    -23.95674395	    -25.43480649	     58.87697267	     -3.86901711	     -2.45916887	     -2.77375225	      5.78987164	      3.90008301	     -5.22457101	     -1.07070385	      1.31621121
      0.74500000	      4.55582569	     -2.38651812	     12.96825016	    -71.97809391	     69.52378971	    132.74652422	     77.11548115	    -21.54069478	     -3.89057759	   -109.87961845	    -10.42780007	      4.09552393	     34.36019152	    -13.91982130	    -26.95224877	    -24.85021898	     54.77874405	     -2.89540503	     -2.65645762	     -2.54021306	      5.14872106	      3.80852503	     -5.64236313	     -1.10655824	      1.16886487
      0.75000000	      2.90143283	    -18.14130493	      9.39041753	    -79.14248247	     54.65293990	    137.76576126	     77.59626184	    -18.44877197	     -5.11772221	   -109.76486327	     -0.59993446	      3.35402956	     28.42890394	    -23.05174636	    -27.07013546	    -24.23428702	     51.00136734	     -1.29598610	     -2.80781668	      0.24161951	      4.21586816	      3.60321213	     -5.40210975	     -1.06939380	      0.87078346
      0.75500000	     -5.14478863	    -39.49090560	      5.02674258	    -99.10000939	     42.52096778	    152.12608599	     76.56918474	    -15.51352731	     -5.93919573	   -108.38994987	     16.10665613	      2.07752414	     17.28024740	    -28.31504634	    -25.07181719	    -23.57771576	     47.72920446	      0.07320977	     -2.82224188	      5.16381263	      3.08116333	      3.37157109	     -4.12900797	     -0.99271819	      0.40742865
      0.76000000	    -21.06347212	    -59.78249786	      1.77550049	   -139.86355934	     67.81565823	    176.86506236	     73.76560633	    -14.06052328	     -5.90500352	   -103.93554623	     35.43232643	      0.36755026	      2.89647670	    -27.61694051	    -22.33978923	    -23.01231098	     44.79996321	      0.54902517	     -2.67744013	     11.02079618	      1.90718086	      3.20330415	     -1.74303507	     -0.92749132	     -0.18544357
      0.76500000	    -41.82428220	    -72.18796856	     -0.61193711	   -204.22920510	    152.91644643	    200.95607460	     70.26653843	    -13.98318852	     -5.10152836	    -94.25087880	     52.28075590	     -1.45461167	    -12.65334744	    -21.17966861	    -20.65854977	    -22.66885460	     41.86387745	      0.16437534	     -2.42733226	     16.40938840	      0.89015700	      3.13954177	      1.41586751	     -0.90113945	     -0.81459648
      0.77000000	    -60.02743367	    -72.16737216	     -3.96856974	   -285.45642518	    297.56765777	    204.96331812	     67.90259355	    -14.04179935	     -4.07147701	    -77.86480004	     61.76598186	     -2.87406130	    -26.78654645	    -11.73796753	    -21.43297399	    -22.53375748	     38.43600633	     -0.45547683	     -2.15453844	     19.80758666	      0.21204746	      3.18358637	      4.67555658	     -0.90411518	     -1.38929067
      0.77500000	    -68.08659039	    -55.69650209	     -9.02689749	   -368.02212885	    483.17904905	    169.41047444	     68.04469305	    -12.50361887	     -3.51275982	    -55.40520049	     59.16250745	     -3.17001488	    -36.30607587	     -2.21480788	    -24.19595483	    -22.36961817	     34.17809101	     -0.46620767	     -1.91886013	     19.35509945	      0.01616685	      3.32240864	      7.28402592	     -0.89889518	     -1.88365763
      0.78000000	    -62.97270494	    -18.94148340	    -14.15740606	   -433.57023895	    685.25180515	     84.89039457	     70.52166499	     -8.04431560	     -3.88237316	    -30.46794272	     41.04493426	     -1.54999134	    -38.02823602	      6.43430371	    -26.54233565	    -21.72502637	     29.35526138	      0.68500231	     -1.72873502	     13.36516244	      0.37342909	      3.51360620	      8.70871839	     -0.84877130	     -2.31999649
      0.78500000	    -46.77058680	     37.62794265	    -16.98101902	   -466.38106538	    883.16181152	    -38.85896739	     73.60973092	     -0.49422776	     -5.15758006	     -8.51430885	      8.58796864	      2.36939384	    -29.52975234	     15.26275104	    -26.04051478	    -20.14211999	     24.90936582	      2.95354141	     -1.55066814	      1.87279784	      1.20522585	      3.68184029	      8.82299668	     -0.73956518	     -2.68553402
      0.79000000	    -24.48651829	    104.98444852	    -15.30650884	   -455.88374751	   1066.01830147	   -167.88585473	     75.06998402	      8.50157453	     -6.68436870	      5.47706307	    -30.22333992	      7.99043128	     -9.76050864	     25.87494324	    -21.66342475	    -17.52315187	     21.94670808	      5.50928578	     -1.33812054	    -12.29781886	      2.24356771	      3.76020811	      7.88497737	     -0.60158452	     -2.89093293
      0.79500000	     -2.89514589	    166.39129977	     -7.06053057	   -398.50652605	   1236.22145945	   -251.54202657	     73.53860633	     16.18570651	     -7.52982607	      8.64881773	    -62.72051034	     13.58868339	     20.29724023	     38.32317581	    -13.78726127	    -14.34782889	     21.00194907	      7.19383892	     -1.07126340	    -24.32181500	      3.11815755	      3.73443550	      6.35861012	     -0.49249349	     -2.81314939
      0.80000000	      9.43571362	    204.26305038	      8.81969636	   -299.98755725	   1407.54565653	   -245.87835066	     69.15752393	     20.61426422	     -7.21340031	      0.58371667	    -78.18609629	     17.07704881	     57.23020920	     49.58507379	     -3.98484050	    -11.42587601	     21.53166527	      7.42029351	     -0.77051126	    -30.12880627	      3.53499055	      3.64229953	      4.70608406	     -0.44571668	     -2.40641123
      0.80500000	      3.24517602	    207.65870854	     30.41150733	   -177.20819753	   1596.91930131	   -139.81862286	     62.98485878	     21.90123953	     -6.13094143	    -17.14502897	    -73.51153668	     17.21081669	     95.48398498	     54.47375497	      5.14269566	     -9.31875082	     22.11010524	      6.65153578	     -0.46859167	    -28.73697544	      3.39754167	      3.53079987	      3.24688340	     -0.43351237	     -1.76486224
      0.81000000	    -28.62543564	    176.25037534	     51.59246188	    -57.43735156	   1814.36170580	     33.51199687	     55.71998022	     21.46795821	     -5.20822836	    -41.75482574	    -53.89339036	     14.28756091	    128.58689561	     49.66725236	     10.55603633	     -7.93210608	     21.38419677	      5.95246151	     -0.17668420	    -22.38696141	      2.79977383	      3.41158217	      2.12512335	     -0.38514268	     -1.08406120
      0.81500000	    -86.61561755	    119.74696347	     62.95548453	     30.01498953	   2053.30910494	    211.67507355	     46.99305846	     20.37860802	     -5.11221471	    -69.34234688	    -27.95349778	      9.50414362	    151.35936218	     38.54054586	      9.81052191	     -6.64270196	     18.89303001	      6.07591868	      0.11580859	    -14.15949134	      1.92234084	      3.25861661	      1.34359783	     -0.24664017	     -0.51441601
      0.82000000	   -160.30929498	     56.55787335	     56.10348234	     67.31327531	   2282.85558545	    330.95810371	     36.16676439	     18.69147338	     -5.86038925	    -94.58299623	     -4.08972414	      4.22582897	    161.91836803	     31.22409539	      2.48022436	     -4.85192719	     15.16275381	      7.02946621	      0.40577635	     -6.46054635	      0.96016952	      3.05119187	      0.84826155	     -0.02221521	     -0.11775018
      0.82500000	   -228.70456644	      6.68714175	     29.63649013	     55.40783521	   2449.94300184	    350.52554531	     23.83286488	     15.74878950	     -6.88123145	   -111.34218989	     11.39663686	     -0.37609717	    161.76754335	     36.90991163	     -8.75053297	     -2.49940065	     11.32172856	      8.15994827	      0.65356617	     -0.71852460	      0.08836964	      2.81876175	      0.60026479	      0.21811788	      0.09279178
      0.83000000	   -267.37271878	    -19.32033368	     -8.13574506	      7.09223227	   2497.21243492	    263.83186945	     12.35976358	     10.84393454	     -7.29310014	   -115.08026909	     15.88304112	     -3.57717786	    154.32032079	     54.96295910	    -18.89347317	     -0.15225871	      8.63818992	      8.50076723	      0.80323500	      2.62595447	     -0.56207120	      2.63878986	      0.57910393	      0.36652830	      0.12732263
      0.83500000	   -259.65634423	    -24.17639999	    -43.53776627	    -67.84819247	   2389.57435750	     99.09619324	      4.67965366	      4.12080203	     -6.41748426	   -105.40196757	     11.20755224	     -5.23491645	    143.65171430	     75.01218060	    -23.55529902	      1.37605299	      7.97268022	      7.35264872	      0.82375272	      4.01346361	     -0.91866153	      2.57661006	      0.73572432	      0.34446586	      0.02945794
      0.84000000	   -205.32942743	    -16.56613497	    -66.09128563	   -168.75910932	   2135.71803319	    -90.47782475	      2.17436370	     -2.76630509	     -4.41579735	    -86.04830530	      2.28378904	     -5.62543464	    133.74300775	     86.09009202	    -21.66228069	      1.63283531	      9.24159370	      4.94356572	      0.72843371	      4.28791091	     -0.97194407	      2.61479632	      0.97430927	      0.17418654	     -0.12619788
      0.84500000	   -121.19947852	     -2.53537963	    -73.71180414	   -291.25970816	   1793.32923908	   -246.67472720	      3.61322331	     -7.35214972	     -2.31023018	    -62.15231841	     -5.85125940	     -5.17155798	    127.30406857	     84.81469529	    -15.79301983	      0.87425772	     11.33598564	      2.41330295	      0.56246300	      4.13655120	     -0.78103077	      2.65360575	      1.19502310	     -0.02926156	     -0.26645793
      0.85000000	    -33.49309717	     16.95019290	    -70.99853120	   -409.80159765	   1453.52092735	   -328.57812792	      6.27899321	     -7.98698878	     -1.29269324	    -37.73096778	    -10.78249893	     -4.16973026	    124.73568921	     76.03631870	    -10.15477894	     -0.16803511	     12.74247332	      1.05629477	      0.37451625	      3.68558477	     -0.45877588	      2.59308477	      1.34799096	     -0.14355142	     -0.36152801
      0.85500000	     32.49953503	     42.68093813	    -64.01304193	   -481.82742452	   1209.15119789	   -324.35795857	      7.91033816	     -4.73854445	     -1.97955932	    -15.72884211	    -12.95739041	     -2.77003796	    124.48489570	     67.73361483	     -7.90575302	     -0.80431522	     12.55142036	      1.54155133	      0.19976012	      2.68945465	     -0.12576018	      2.40733929	      1.43362367	     -0.11592360	     -0.42486690
      0.86000000	     60.38503190	     71.83159837	    -56.62341064	   -474.55468899	   1120.64123356	   -249.42698908	      7.55176501	      0.95798794	     -4.16836932	      0.88018882	    -13.39979447	     -1.27245024	    124.48037530	     64.63006163	     -9.67950401	     -0.69803228	     11.06200405	      3.67617309	      0.05776121	      1.26052640	      0.13147087	      2.14832574	      1.45837342	      0.02480107	     -0.47038006
      0.86500000	     46.90204811	     95.73767840	    -49.92452432	   -387.74276112	   1196.62058424	   -136.06979888	      5.23002430	      6.88416101	     -7.00618050	      9.71248899	    -11.98324185	     -0.23717244	    123.53530044	     64.93344823	    -13.95183038	      0.10049685	      9.39235377	      6.57574662	     -0.04686067	      0.15501607	      0.26979529	      1.90854762	      1.41140175	      0.19771325	     -0.48892245
      0.87000000	      1.55110940	    103.97658313	    -43.04731617	   -251.77008202	   1397.54725258	    -18.89396200	      1.42649039	     10.39848739	     -9.24994648	     10.91455136	     -8.25236466	     -0.08507657	    121.54862223	     62.67495874	    -18.22420635	      1.25177405	      8.48741313	      8.93097891	     -0.11607292	      0.08800745	      0.28571763	      1.77878009	      1.28524732	      0.30367499	     -0.47051220
      0.87500000	    -58.35033043	     90.75600522	    -34.22618434	   -107.29375689	   1654.56025262	     78.99699601	     -3.11596911	      9.17732652	     -9.68817888	      7.62888098	     -2.73717657	     -0.71157120	    118.32856604	     53.00893083	    -20.09583456	      2.33548962	      8.50976201	      9.46672977	     -0.14382133	      1.03690064	      0.21635175	      1.80911400	      1.09956582	      0.26397343	     -0.42352513
      0.88000000	   -113.88478740	     58.52028527	    -22.61863340	     12.99593099	   1890.77431064	    151.35728282	     -7.36371082	      2.61228683	     -7.89889636	      4.19247848	      3.27834812	     -1.59213297	    112.86055198	     35.88907397	    -18.42779167	      3.11602184	      8.99925044	      7.73113849	     -0.12168838	      2.37056782	      0.13204156	      1.98906593	      0.89855371	      0.06667834	     -0.36362188
      0.88500000	   -149.86378056	     18.65656353	     -9.68576824	     90.58332234	   2038.98960547	    202.06799458	    -10.21371567	     -7.03512518	     -4.81185033	      3.84463775	      8.42251578	     -2.11475896	    103.82984832	     16.44216140	    -13.65400664	      3.61539408	      9.37124424	      4.65095516	     -0.06637817	      3.33374481	      0.11157253	      2.25516159	      0.73539282	     -0.21414730	     -0.30368842
      0.89000000	   -159.11267357	    -11.15675259	      1.99948994	    120.26875510	   2056.22263862	    233.72021768	    -11.03820347	    -15.16983310	     -2.32530241	      7.43423497	     11.18412752	     -1.78940986	     90.44345572	      2.30083897	     -6.37332223	      3.87948861	      9.26552404	      2.11963893	     -0.03316238	      3.28569098	      0.21338255	      2.51883357	      0.65966390	     -0.45592232	     -0.25997188
      0.89500000	   -144.13887082	    -15.63787271	     10.75032561	    108.87575585	   1935.62743430	    243.22558209	    -10.06091885	    -17.47882565	     -2.08575477	     13.49163691	     10.12353064	     -0.39372444	     73.23004750	     -1.21312865	      3.16216638	      3.80500904	      8.62456413	      1.76768626	     -0.09200116	      1.84782418	      0.45251976	      2.71195060	      0.69798731	     -0.56459771	     -0.25305746
      0.90000000	   -115.08783207	      7.46598587	     15.87597746	     73.66993373	   1710.58127757	    226.60106831	     -8.28669122	    -12.86881558	     -4.31456855	     19.57178967	      5.00311923	      1.86782687	     54.28148919	      5.11975773	     13.55887215	      3.34238419	      7.57944729	      3.82689104	     -0.27763767	     -0.82302604	      0.78917071	      2.82329884	      0.82531975	     -0.53973114	     -0.29061728
      0.90500000	    -84.96581474	     45.49584678	     17.04434578	     37.05305147	   1442.97964353	    185.18608383	     -7.11476837	     -4.10190221	     -7.62304791	     24.01877473	     -2.46389510	      4.35577599	     36.25024038	     15.34712192	     22.10191640	      2.74035308	      6.27558489	      6.98377059	     -0.55021809	     -3.91957638	      1.13828792	      2.87622030	      0.95999953	     -0.46840964	     -0.34950820
      0.91000000	    -63.87285958	     80.15248036	     14.42259255	     18.70234525	   1197.51372340	    127.73145279	     -7.75026555	      4.36383536	    -10.00515851	     26.90309749	     -9.49664291	      6.26063915	     21.08317419	     23.09850789	     26.64499421	      2.42160200	      4.75690013	      9.34020455	     -0.80495871	     -6.36010788	      1.39325238	      2.86794997	      1.00644774	     -0.44792777	     -0.38802450
      0.91500000	    -54.99581234	     98.32998752	      9.03706870	     30.38195418	   1016.71702821	     68.39849630	    -10.46445318	      9.16006523	    -10.17477714	     29.65977405	    -13.88302493	      6.96899346	      9.58622795	     25.43145233	     26.88635014	      2.65849418	      2.94352845	      9.66896510	     -0.93172697	     -7.38927349	      1.45153300	      2.76394126	      0.92449935	     -0.51368933	     -0.38378544
      0.92000000	    -54.54320698	     96.11384076	      2.65666676	     73.87914867	    910.36678143	     21.27496882	    -14.13695506	      9.31636315	     -8.18632843	     33.94748924	    -14.78114054	      6.28540973	      1.61771214	     23.05580443	     24.09287152	      3.39525015	      0.70710185	      7.98567741	     -0.87900431	     -6.87683134	      1.24635125	      2.56972607	      0.76897867	     -0.63612769	     -0.35511487
      0.92500000	    -55.03121602	     76.98811159	     -3.03126333	    140.08855380	    860.18238131	     -5.97915445	    -16.77599323	      6.09386256	     -5.14828165	     40.63234148	    -12.43943625	      4.42090014	     -3.55595456	     18.38042825	     20.00104661	      4.28109109	     -1.97234059	      5.29070885	     -0.67909760	     -5.15630663	      0.78316387	      2.37968128	      0.64770779	     -0.76343831	     -0.33504279
      0.93000000	    -50.04742146	     49.38823063	     -7.23708456	    210.94676655	    833.77793385	    -13.81165429	    -16.88282605	      2.11015008	     -2.50484296	     49.26596030	     -7.91396850	      1.90932772	     -6.89406438	     13.89207544	     15.88205128	      4.87724808	     -4.88495334	      2.93864794	     -0.42416574	     -2.81728008	      0.16107867	      2.31987332	      0.64155417	     -0.85308473	     -0.33577436
      0.93500000	    -38.02857302	     23.54386175	     -9.76394464	    265.59798357	    800.97639526	     -6.45199404	    -14.50510820	     -0.29830703	     -1.17181485	     57.96948591	     -2.92783814	     -0.52765514	     -9.08189661	     11.15686951	     12.49081009	      4.98858742	     -7.58270015	      1.84022428	     -0.20602706	     -0.58744052	     -0.45383945	      2.44244398	      0.77860752	     -0.88823199	     -0.35034383
      0.94000000	    -22.37092795	      6.57906000	    -10.44026450	    288.72306969	    745.31624646	     10.92189822	    -11.01917356	     -0.38050829	     -1.15208717	     64.00934369	      0.74928735	     -2.26368379	    -10.13079607	      9.81197868	     10.28105831	      4.83867953	     -9.48681642	      2.06624047	     -0.06614879	      0.91293924	     -0.90502198	      2.68691662	      1.04987693	     -0.87459778	     -0.37389588
      0.94500000	     -8.55625089	     -0.82877295	     -9.25479181	    276.37313919	    667.60452378	     31.07741113	     -8.03108945	      0.91673476	     -1.69962256	     65.11098193	      2.07067052	     -3.03375832	     -9.79495873	      7.66348594	      9.29659691	      4.86885107	    -10.13551688	      2.92428361	      0.01719268	      1.42819075	     -1.11668789	      2.93946657	      1.40808222	     -0.83603275	     -0.40849162
      0.95000000	     -0.91438361	     -1.96647658	     -6.50233351	    236.32618525	    580.92380325	     45.26546257	     -6.45211321	      2.21155224	     -1.98076946	     60.67857933	      0.93383747	     -2.95305708	     -8.36788818	      2.82405066	      9.34912737	      5.38085272	     -9.47086257	      3.56703737	      0.09813249	      1.07312869	     -1.10839938	      3.11784222	      1.77422389	     -0.79819519	     -0.45478267
      0.95500000	     -0.15564916	      0.45672616	     -2.28322671	    183.48662246	    498.67387658	     49.10817248	     -6.41719811	      2.42624752	     -1.43403863	     52.11052748	     -2.07469720	     -2.33357309	     -6.39728304	     -3.93698354	     10.66346611	      6.42034900	     -7.91670242	      3.33264331	      0.22689874	      0.14998772	     -0.95908383	      3.21286585	      2.08297982	     -0.79245625	     -0.50984691
      0.96000000	     -3.16137865	      6.54279423	      3.70503557	    131.96843297	    426.27291957	     44.75104385	     -7.73284224	      1.52792212	     -0.10320389	     42.08185828	     -5.91662020	     -1.51110993	     -3.86540585	     -9.46424131	     14.03413771	      7.94104900	     -6.15682658	      2.20034593	      0.42378689	     -0.95999407	     -0.76012389	      3.25868824	      2.31922499	     -0.82960537	     -0.56767757
      0.96500000	     -6.65031196	     16.61764027	     11.49190327	     88.42996582	    364.11837688	     36.33358972	    -10.25894843	      0.26905393	      1.55700718	     33.25456972	     -9.38866893	     -0.75297318	     -0.91635272	    -11.20621262	     19.90629957	      9.95038072	     -4.79139519	      0.67720880	      0.68393104	     -1.84901243	     -0.58227016	      3.28743431	      2.49938937	     -0.89297198	     -0.61747911
      0.97000000	    -10.99227848	     27.64339544	     19.93792153	     53.90908613	    313.17664851	     25.79671345	    -14.09037957	     -1.04975309	      3.19006386	     27.38851474	    -11.43833013	     -0.23384012	      0.69546785	     -9.51522852	     27.30676766	     12.54196244	     -4.14267585	     -0.84354232	      0.99524584	     -2.14458211	     -0.46408350	      3.31665725	      2.62597220	     -0.96935785	     -0.64003704
      0.97500000	    -18.67282482	     35.44597512	     26.82807426	     32.87293963	    275.51100356	     12.27160397	    -19.18291757	     -1.81914960	      4.28021614	     25.32553294	    -11.42439330	     -0.02495896	     -1.66617925	     -6.76002844	     33.99759269	     15.75843901	     -4.29414529	     -1.71436844	      1.31793893	     -1.62569676	     -0.41691572	      3.33991381	      2.67181310	     -1.01655193	     -0.61353934
      0.98000000	    -30.14037498	     36.99556499	     30.06604968	     34.04147939	    252.38726076	     -2.44025383	    -25.26958010	     -1.96661466	      4.54556023	     27.29224371	     -9.26890136	     -0.09750426	     -8.81226136	     -4.75785955	     37.82446165	     19.56328023	     -5.18918020	     -1.58993289	      1.60300364	     -0.31760161	     -0.43733048	      3.32885375	      2.60364615	     -1.00060033	     -0.53075290
      0.98500000	    -41.78059523	     31.77467845	     28.79208549	     58.37401698	    239.92731716	    -12.46372656	    -32.03410461	     -2.31613802	      4.12075693	     32.95682787	     -5.32154457	     -0.37328635	    -18.37034406	     -3.23896065	     37.92409319	     23.84765410	     -6.63748936	     -0.77426093	      1.82604657	      1.57382658	     -0.51901360	      3.24060863	      2.41446213	     -0.92163015	     -0.41095220
      0.99000000	    -48.04903006	     22.42003006	     23.84366242	     91.60691659	    225.61777205	    -12.56703834	    -39.23091738	     -3.09159794	      3.22429591	     41.36931836	     -0.01936510	     -0.77435939	    -26.65023677	     -0.42074622	     34.94874544	     28.43504870	     -8.28830470	      0.42339864	      1.99635329	      3.81692831	     -0.65221907	      3.03122746	      2.13518135	     -0.77789027	     -0.29102359
      0.99500000	    -45.96666251	     11.85120319	     17.49063520	    114.30918083	    194.21375679	      0.29086690	    -46.61780427	     -4.46537659	      2.19585372	     51.05950240	      6.12735061	     -1.20547588	    -31.65098747	      5.01464128	     30.64243946	     33.04944593	     -9.68380925	      1.51562385	      2.14691936	      6.17087669	     -0.80632022	      2.69084819	      1.82129044	     -0.59712633	     -0.20148655
      1.00000000	    -37.19796054	      2.18987791	     12.36923755	    116.59526073	    139.21304561	     24.23210159	    -53.70509201	     -6.07263552	      1.19649150	     60.36140701	     12.22863501	     -1.53337794	    -33.96315364	     12.28756982	     26.95071578	     37.34594664	    -10.43468355	      2.29402859	      2.28113889	      8.30531451	     -0.92401475	      2.24633396	      1.53308368	     -0.41837556	     -0.14869514
      1.00500000	    -26.50056157	     -6.10938980	      9.69164953	    100.85395631	     66.68148593	     51.12046895	    -60.03582028	     -7.41334582	      0.25802806	     67.86279840	     16.99422694	     -1.64405690	    -35.31566271	     18.66371114	     24.79581763	     41.07713304	    -10.42657354	      2.75750660	      2.37720353	      9.82228611	     -0.95296217	      1.74011350	      1.32096996	     -0.28172836	     -0.12023890
      1.01000000	    -18.95744957	    -14.50121046	      8.81723066	     76.16957542	     -9.17761926	     72.39793760	    -65.62369913	     -9.25388380	     -0.47136501	     72.61120327	     19.31813643	     -1.51639100	    -36.71289474	     21.46232672	     23.90357511	     44.13907424	     -9.80686649	      2.41624563	      2.44782915	     10.41818660	     -0.87987207	      1.21365234	      1.21447266	     -0.24582383	     -0.10356901
      1.01500000	    -18.01435296	    -21.95694150	      9.44163893	     51.78232749	    -71.37813177	     85.32049636	    -71.09615155	    -11.15170982	     -0.93181253	     73.97796356	     19.11629371	     -1.22325952	    -37.41731482	     20.14741086	     23.97151063	     46.60699637	     -8.72205218	      1.42044518	      2.52970005	     10.08848595	     -0.72598587	      0.67574862	      1.22328262	     -0.29810045	     -0.09255927
      1.02000000	    -23.99696216	    -25.25360035	     12.34824356	     31.28411995	   -107.24117497	     94.60863224	    -77.20585693	    -11.29405996	     -1.09166872	     71.71423776	     17.39186111	     -0.87066053	    -35.39218881	     16.13457988	     25.06216877	     48.62526931	     -7.20189305	      0.63862888	      2.64522742	      9.12624397	     -0.52700674	      0.10260174	      1.35878136	     -0.36237975	     -0.08772157
      1.02500000	    -33.45984477	    -21.86379097	     17.57988455	     12.28871541	   -115.44068662	    103.51224355	    -84.03796952	     -7.54302980	     -0.95432912	     66.48600138	     15.26354978	     -0.56220866	    -29.14914530	     10.78335871	     26.70317203	     50.31869699	     -5.40838782	      1.16555956	      2.76993274	      7.87753129	     -0.33584914	     -0.53459792	      1.65445408	     -0.35015964	     -0.10457590
      1.03000000	    -40.40513566	    -12.23918583	     23.26161579	     -7.05134214	   -105.84240114	    107.45748531	    -90.57037999	      0.80768560	     -0.63011549	     60.29908265	     13.17289056	     -0.43914811	    -19.21699860	      4.34928972	     27.64112535	     51.73893902	     -3.90824735	      3.44539639	      2.83845397	      6.59656712	     -0.23700891	     -1.21456966	      2.14611190	     -0.23511153	     -0.17126384
      1.03500000	    -38.84846306	     -0.01519799	     26.88627950	    -24.17174339	    -91.95802097	     98.00719361	    -95.03763333	     12.01735514	     -0.39163220	     55.95616202	     11.01196111	     -0.69336222	     -7.64485426	     -3.38470393	     26.97238962	     52.85201305	     -3.52404637	      6.79199479	      2.78305027	      5.49403419	     -0.32319653	     -1.84548581	      2.80636954	     -0.08372870	     -0.30107639
      1.04000000	    -26.17352381	      9.52683754	     27.12631084	    -36.00159043	    -82.47926431	     71.15218296	    -96.12882915	     22.34354789	     -0.57235936	     55.53281920	      8.60618653	     -1.43372982	      3.32954700	    -12.14813631	     25.13360890	     53.66864372	     -4.77983459	      9.66724313	      2.59529678	      4.74294671	     -0.62119082	     -2.32178988	      3.49748333	     -0.01024056	     -0.46359357
      1.04500000	     -5.98452873	     13.41639748	     24.55245311	    -43.81904816	    -77.72968453	     31.23530453	    -94.60705208	     28.87197001	     -1.19256775	     59.07892379	      6.03135070	     -2.52494672	     11.91469768	    -20.63172888	     23.35205825	     54.67276586	     -7.45845629	     11.07065662	      2.45991495	      4.40423814	     -1.03962382	     -2.63656710	      4.01809528	     -0.01741487	     -0.58711910
      1.05000000	     14.94357528	      7.64092384	     19.22592884	    -50.45281061	    -75.41871255	     -3.97130948	    -92.03075583	     26.28906852	     -2.44490759	     64.80778865	      3.67017194	     -3.63448353	     17.21933340	    -26.84525121	     22.29952284	     55.80088775	    -10.74473731	      8.81118313	      2.31119451	      4.40542166	     -1.41670433	     -2.78030529	      4.21545386	     -0.30018737	     -0.59910174
      1.05500000	     29.58043221	     -3.79369689	     12.65276663	    -59.69625768	    -73.87765752	    -24.68356165	    -91.38836469	     17.18278379	     -3.68238435	     70.54176895	      1.82162345	     -4.45311960	     19.64429767	    -29.52991995	     21.60056339	     57.71629755	    -13.82749156	      4.44054761	      2.43020766	      4.54087668	     -1.63120851	     -2.89422484	      4.05953731	     -0.62064967	     -0.47769523
      1.06000000	     35.59723073	    -17.68881515	      5.14545323	    -72.36773835	    -74.43734647	    -29.31428325	    -93.79960234	      4.51390293	     -4.45597682	     74.95015031	      0.37175435	     -4.85742102	     20.29998104	    -29.20092933	     20.29546120	     60.13995225	    -16.34507227	     -0.63601621	      2.83580134	      4.55142452	     -1.66722446	     -3.02374998	      3.63570615	     -0.84107300	     -0.26528598
      1.06500000	     33.94963927	    -31.15523640	     -3.23576875	    -88.29725608	    -78.24305308	    -25.95775251	    -98.82550974	     -7.92096076	     -4.47150950	     77.63845194	     -0.96563331	     -4.89494688	     19.91457669	    -27.81138315	     17.57282591	     62.35889747	    -18.29953979	     -4.92494918	      3.43548070	      4.26859663	     -1.58751320	     -3.14117347	      3.09563763	     -0.86292480	     -0.04128998
      1.07000000	     26.29507908	    -42.14225467	    -11.42490510	   -106.56849962	    -84.69179053	    -24.24868539	   -105.30136467	    -16.95743371	     -3.63217992	     78.56870399	     -2.33509878	     -4.67371624	     18.37570213	    -27.46780654	     13.82901325	     63.65981874	    -19.70585402	     -7.40987487	      4.09000753	      3.65048851	     -1.47199478	     -3.19699873	      2.60628026	     -0.66648421	      0.10728899
      1.07500000	     13.74040370	    -48.58194958	    -16.77353303	   -123.91825124	    -90.52096436	    -29.58019243	   -112.03812747	    -20.85562499	     -2.02894107	     77.75502635	     -3.80052341	     -4.29677600	     15.29937894	    -28.66410372	     11.26266023	     63.69422941	    -20.46826312	     -7.76760186	      4.67699202	      2.72383299	     -1.38463890	     -3.19375642	      2.29498642	     -0.30913246	      0.11249310
      1.08000000	     -2.11269455	    -47.90949396	    -16.81958344	   -135.26379682	    -90.75852430	    -42.26359773	   -118.13394774	    -19.41282187	      0.07215838	     75.51176368	     -5.45516675	     -3.88000103	     11.25233940	    -29.49321056	     12.34308590	     62.61036719	    -20.58741339	     -6.31316116	      5.11986668	      1.58320214	     -1.36836326	     -3.23215005	      2.19414631	      0.10278311	     -0.03866880
      1.08500000	    -17.39794993	    -39.99734200	    -12.09128986	   -136.12563797	    -83.05832293	    -57.21768222	   -122.80619410	    -14.84030635	      2.13526032	     72.78887750	     -7.24462639	     -3.59168583	      8.33775489	    -27.39524034	     17.27930865	     60.64233035	    -20.34458225	     -4.34140825	      5.28676544	      0.46972144	     -1.44037016	     -3.45350287	      2.23600984	      0.37148251	     -0.28356682
      1.09000000	    -27.53302776	    -24.68140325	     -4.88508932	   -125.69364166	    -69.81819706	    -72.00428933	   -126.13293486	     -7.19136111	      3.94791512	     70.91838579	     -9.06069404	     -3.54768832	      9.03773268	    -21.60807331	     23.59746703	     58.46963689	    -20.16549292	     -1.85694941	      5.28279371	     -0.37831579	     -1.57839649	     -4.02333615	      2.32396901	      0.51923738	     -0.52571334
      1.09500000	    -28.90137517	     -6.19309680	      1.13224861	   -106.26071709	    -59.19733631	    -83.42147272	   -127.60272043	      1.27280068	      5.08554668	     70.90394408	    -10.61206251	     -3.78096088	     13.84963685	    -13.44950566	     28.17621881	     55.97487217	    -20.31935170	      0.25284269	      5.01639809	     -0.77443093	     -1.73305614	     -4.87957604	      2.40196347	      0.45829130	     -0.69011300
      1.10000000	    -22.12114558	     11.27736987	      4.12426796	    -85.32945919	    -59.45991320	    -91.33320736	   -126.75257383	      9.29832514	      5.42788029	     72.71037136	    -11.29785687	     -4.30350362	     19.95420343	     -4.99993757	     29.27218994	     52.86019292	    -20.73542802	      1.76276525	      4.48020023	     -0.55792549	     -1.85665042	     -5.75414474	      2.45093676	      0.21489993	     -0.74551820
      1.10500000	    -11.86605605	     24.10634935	      3.85598417	    -73.18072439	    -68.91826572	    -96.49663502	   -122.82395831	     16.12150913	      5.10629405	     75.10248078	    -10.66745505	     -5.07077289	     22.72056847	      1.88019446	     26.65334227	     48.87321739	    -21.07231360	      2.83701796	      3.75601401	      0.27244565	     -1.91747293	     -6.21147612	      2.45502107	     -0.10205061	     -0.70123746
      1.11000000	     -3.82880500	     30.04073517	      0.52223948	    -77.27650052	    -68.04834688	   -100.38104351	   -114.27405346	     21.60864980	      4.33569189	     76.41910538	     -8.94490346	     -5.92203156	     18.78334818	      6.10111278	     20.77586907	     44.02620519	    -20.99067423	      4.00426734	      2.98681974	      1.45709602	     -1.90538667	     -5.79787202	      2.41111300	     -0.33800310	     -0.59845072
      1.11500000	     -0.68339875	     29.07488328	     -5.22314972	    -99.08862396	    -26.43712830	   -104.52582414	    -98.70137404	     26.28173776	      3.21398022	     75.70803389	     -7.02010362	     -6.57450940	      7.79554181	      7.71240630	     12.80332510	     38.55043403	    -20.38986792	      5.98592624	      2.29143717	      2.52631382	     -1.83033147	     -4.24703549	      2.36863032	     -0.37009065	     -0.50560197
      1.12000000	     -0.27960565	     22.97536643	    -11.45544560	   -135.62861013	     78.16519083	   -107.42104301	    -73.96058765	     30.63139728	      1.70075535	     73.19469749	     -5.67115902	     -6.77963364	     -7.98395033	      7.62638092	      4.82216290	     32.74083748	    -19.40698920	      9.18355497	      1.71212678	      3.11158172	     -1.70834880	     -1.65024060	      2.41519074	     -0.18520717	     -0.48469015
      1.12500000	      2.30985097	     13.97372563	    -15.25628371	   -183.18857843	    245.87371098	   -103.85700954	    -40.36680183	     34.45733940	     -0.19753358	     69.78569548	     -5.04514514	     -6.43317914	    -24.53689384	      6.66374076	     -0.60971432	     27.00342710	    -18.24935771	     13.23937293	      1.23821670	      3.11873295	     -1.54055702	      1.52031541	      2.60290615	      0.09894675	     -0.55237854
      1.13000000	     10.56275583	      3.71550102	    -13.54487908	   -240.18469822	    457.09811525	    -89.41598463	     -2.49884369	     37.29847638	     -2.23642624	     66.24933427	     -4.40910754	     -5.68816404	    -36.40256893	      4.53267785	     -0.98531965	     22.06132004	    -16.96351227	     17.22238984	      0.86591542	      2.83012168	     -1.31655855	      4.59036866	      2.90959433	      0.29872690	     -0.67412431
      1.13500000	     22.66973573	     -6.85365054	     -4.56051163	   -305.53238380	    686.07211697	    -65.74845989	     31.22629409	     39.20751562	     -3.91421685	     62.69038911	     -2.40015089	     -4.94183903	    -38.12903526	     -0.20444931	      5.10756602	     18.87663480	    -15.31870540	     20.16608435	      0.63435921	      2.81256534	     -1.03297814	      6.97717749	      3.26754354	      0.26823385	     -0.79878540
      1.14000000	     30.18353165	    -17.68449766	      9.70772533	   -372.75462101	    912.68368554	    -40.04215926	     51.17813736	     39.69910387	     -4.54056603	     58.73996876	      1.80440483	     -4.51327177	    -27.30787635	     -8.61571304	     16.22726816	     18.20437342	    -13.06579284	     20.94038010	      0.63410932	      3.42567362	     -0.69955507	      8.39850800	      3.59768708	     -0.05958537	     -0.89364634
      1.14500000	     20.71429154	    -31.38893385	     23.00992691	   -425.81801496	   1128.76957630	    -18.03900377	     49.94510049	     34.93095794	     -3.20089051	     54.33609876	      7.63101315	     -4.40694583	     -6.31214933	    -19.54063244	     27.89169612	     20.16205059	    -10.37501380	     17.36860101	      0.99937906	      4.49889500	     -0.33893088	      8.86225739	      3.82839262	     -0.70948000	     -0.94355592
      1.15000000	    -15.46631091	    -53.18398065	     28.14033917	   -441.57204530	   1340.68894573	     -0.28086042	     25.80861240	     18.15895347	      1.19321054	     50.02138351	     13.41854476	     -4.27940150	     19.31787412	    -29.67442865	     35.06663723	     23.95725681	     -7.88118333	      6.71424778	      1.81390619	      5.38751423	      0.02170082	      8.49666348	      3.92398798	     -1.64857664	     -0.95193720
      1.15500000	    -77.35594633	    -85.59990570	     21.86145368	   -399.64901303	   1565.33403072	     12.01852816	    -14.86527322	    -12.20701200	      8.92928498	     46.56621305	     18.29080634	     -4.05927206	     44.73982758	    -36.30962436	     34.58982111	     27.85157643	     -6.25181613	    -10.66857298	      2.91164228	      5.82374566	      0.34644142	      7.41925084	      3.89534578	     -2.63699861	     -0.90905301
      1.16000000	   -150.64472388	   -122.99235512	      5.96559747	   -296.87335293	   1818.02618282	     11.66560644	    -59.15284681	    -46.89199720	     18.00828959	     44.21777744	     22.34163398	     -4.05879748	     68.80991676	    -39.99077290	     25.68436700	     29.72520624	     -5.78388465	    -29.13649432	      3.83537396	      6.07005587	      0.60454395	      5.78936632	      3.78227816	     -3.23564745	     -0.79213356
      1.16500000	   -215.48562084	   -151.52000563	    -14.13588928	   -155.21607643	   2094.87102202	     -8.53268846	    -93.88661309	    -69.75992209	     24.03964871	     42.30829013	     25.36097968	     -4.53016246	     92.71800088	    -43.86871053	     10.10965731	     28.45641331	     -6.23033960	    -40.10942110	      4.10585830	      6.41978784	      0.78669404	      3.90121261	      3.62281585	     -3.04206517	     -0.59403493
      1.17000000	   -258.50781936	   -157.78058712	    -31.86068888	    -14.14942400	   2354.31593059	    -42.79695112	   -111.94112403	    -70.77246540	     23.28348111	     39.33195369	     25.76799436	     -5.01097845	    114.88699866	    -50.03212437	     -7.81082500	     24.71601931	     -6.74006081	    -38.59093515	      3.58816559	      6.53194667	      0.91136198	      2.15630309	      3.42762862	     -2.04809909	     -0.36842134
      1.17500000	   -275.84441985	   -137.51296410	    -42.27829827	     88.90387043	   2514.05749238	    -71.53774293	   -112.61181776	    -53.88036302	     16.23259960	     33.73675745	     21.53991945	     -4.50435940	    128.28603294	    -55.95717239	    -22.72656128	     20.15099086	     -6.02110246	    -27.24395651	      2.57343677	      5.64941060	      1.00193822	      0.92848332	      3.16694319	     -0.73843997	     -0.21480154
      1.18000000	   -266.64911727	    -94.61284509	    -43.70070251	    136.35972020	   2477.44564198	    -79.50816469	    -97.34553170	    -30.76564889	      7.08389341	     24.61744515	     11.69993507	     -2.07366770	    123.89708699	    -55.25973809	    -30.24143589	     15.84055674	     -2.73008657	    -13.19888638	      1.50798071	      3.15754233	      1.07126242	      0.41835293	      2.77778940	      0.26237105	     -0.22654378
      1.18500000	   -230.39276919	    -39.89215304	    -36.16607502	    131.79244936	   2178.71204096	    -67.68623264	    -67.71910320	    -12.19393793	      0.50453156	     11.57064564	     -2.54146449	      2.45333695	     96.79735892	    -43.78323656	    -27.70253839	     11.84188615	      4.18173895	     -3.03839994	      0.71490621	     -0.80056735	      1.12126159	      0.60997650	      2.17851252	      0.54111962	     -0.42661357
      1.19000000	   -170.23525479	     10.63271851	    -19.73301391	     86.10813074	   1624.13492618	    -48.20061340	    -26.56096800	     -3.12686171	     -1.22144395	     -5.87584244	    -17.48218504	      7.92548900	     50.37643237	    -24.69098477	    -15.24257072	      7.84265041	     15.16830636	      0.41586201	      0.27528162	     -4.88392593	      1.14492477	      1.32591578	      1.28828322	      0.03902043	     -0.72107062
      1.19500000	    -93.50536719	     41.21323010	      3.53955798	      6.48015104	    908.34860742	    -26.86464930	     21.44812186	     -3.24624551	      1.35517944	    -27.71488827	    -28.12028113	     11.97442253	     -2.82453829	     -5.77675692	      2.39261642	      3.72141871	     29.56591743	     -2.03467290	      0.06683285	     -6.81179957	      1.12489853	      2.36587402	      0.08466334	     -1.04377508	     -0.91769342
