# Supplementary material for: Biomechanics of running: A special reference to the comparisons of wearing boots and running shoes
Source: PLoS One. 2022 Jun 24;17(6):e0270496. doi: 10.1371/journal.pone.0270496 (PMC9231798; doi:10.1371/journal.pone.0270496)
Supplement: S1 File — The file contains experimental markers and force data (TRC and MOT), OpenSim model (OSIM), setup (XML), and output (STO) files for 17 participants, 2 conditions (boot\shoe), and 4 trials which are stored in separate folders. (ZIP) [file pone.0270496.s001.zip › DataSet/s02/shoe/T2/results/s02_shoe_T2_inverse_kinematics.mot]

Coordinates
version=1
nRows=240
nColumns=26
inDegrees=yes

Units are S.I. units (second, meters, Newtons, ...)
If the header above contains a line with 'inDegrees', this indicates whether rotational values are in degrees (yes) or radians (no).

endheader
time	pelvis_tilt	pelvis_list	pelvis_rotation	pelvis_tx	pelvis_ty	pelvis_tz	hip_flexion_r	hip_adduction_r	hip_rotation_r	knee_angle_r	knee_add_r	knee_rot_r	ankle_angle_r	subtalar_angle_r	hip_flexion_l	hip_adduction_l	hip_rotation_l	knee_angle_l	knee_add_l	knee_rot_l	ankle_angle_l	subtalar_angle_l	lumbar_extension	lumbar_bending	lumbar_rotation
      0.00000000	     -8.92088470	      2.53606013	      7.88034962	     -0.09349220	      1.03108906	      0.57829424	    -14.11429736	      1.60900519	     -4.32051936	     25.75379756	      0.00000000	      0.00000000	    -28.40351933	     -0.93669248	     25.17716644	      7.97164298	      0.40703752	      6.15089254	      0.00000000	      0.00000000	     -9.60452057	      2.10659639	    -13.59457450	     -4.73163213	      0.68026020
      0.00500000	     -8.90098593	      2.35429824	      8.16465593	     -0.07832873	      1.02974900	      0.57809100	    -13.26102664	      1.74051518	     -4.53710557	     28.22397607	      0.00000000	      0.00000000	    -27.68187488	     -1.15095858	     25.06048771	      8.01284487	      0.22266619	      5.97601086	      0.00000000	      0.00000000	     -9.23023954	      2.31259037	    -13.73521087	     -4.58974214	      0.44428826
      0.01000000	     -8.71150809	      2.22964633	      8.42153831	     -0.06348237	      1.02832988	      0.57737881	    -12.51061831	      1.67771830	     -4.96409497	     30.81676198	      0.00000000	      0.00000000	    -26.75692395	     -1.03978411	     24.97352676	      8.08066472	      0.08330861	      6.37088190	      0.00000000	      0.00000000	     -9.21623070	      2.59145538	    -14.03640317	     -4.45001080	      0.08510382
      0.01500000	     -8.73069448	      1.99560069	      8.74838546	     -0.04829610	      1.02627159	      0.57674120	    -11.51573795	      1.69859503	     -5.50758970	     33.37440193	      0.00000000	      0.00000000	    -25.87361910	     -0.80361663	     25.14456991	      8.06660526	     -0.01571288	      7.02173177	      0.00000000	      0.00000000	     -8.91070090	      2.79838169	    -13.99888607	     -4.19776666	     -0.16501269
      0.02000000	     -8.26969322	      1.73136287	      8.90661285	     -0.03366444	      1.02503814	      0.57638318	    -11.05897518	      1.87694539	     -5.59204596	     35.50403659	      0.00000000	      0.00000000	    -25.97408649	     -0.63761532	     24.80146713	      7.88283640	     -0.11059331	      7.71858182	      0.00000000	      0.00000000	     -9.01492657	      2.80181445	    -14.70986957	     -3.83428773	     -0.27597217
      0.02500000	     -8.35952782	      1.65446157	      9.31304088	     -0.01867311	      1.02210133	      0.57530444	     -9.93172853	      1.54545134	     -6.59958900	     38.16926404	      0.00000000	      0.00000000	    -24.75444908	     -0.31064956	     25.29213244	      8.07050852	     -0.60497355	      9.19503786	      0.00000000	      0.00000000	     -8.43526505	      2.69775611	    -14.50717696	     -3.73459179	     -0.93885074
      0.03000000	     -8.17342705	      1.42676210	      9.42528951	     -0.00427679	      1.01969557	      0.57493510	     -9.00497653	      1.44546966	     -7.02763651	     40.64694150	      0.00000000	      0.00000000	    -23.64660510	     -0.11531586	     25.46756725	      7.91686381	     -1.01075461	     10.61707661	      0.00000000	      0.00000000	     -8.24030976	      2.71458604	    -14.83079337	     -3.43773386	     -1.17106369
      0.03500000	     -7.88880870	      1.24410987	      9.76667347	      0.00978494	      1.01709817	      0.57394962	     -8.17721348	      1.29726435	     -7.65423998	     43.06840207	      0.00000000	      0.00000000	    -22.74861333	     -0.04011975	     25.52775342	      7.87557286	     -0.95752208	     12.19802327	      0.00000000	      0.00000000	     -8.63491672	      2.60448838	    -15.31116845	     -3.11187390	     -1.51228476
      0.04000000	     -7.81398379	      1.28134689	      9.82493124	      0.02429436	      1.01399441	      0.57356532	     -7.03552929	      0.74469171	     -8.19152042	     45.75495334	      0.00000000	      0.00000000	    -21.71009294	     -0.04426777	     25.72756586	      7.94845576	     -1.31391951	     13.82148786	      0.00000000	      0.00000000	     -9.34563096	      1.98489598	    -15.52740337	     -3.16816952	     -1.89060357
      0.04500000	     -7.37164414	      1.12684068	     10.04851477	      0.03911185	      1.01138722	      0.57306453	     -6.47662688	      0.47603624	     -9.01385134	     47.80321444	      0.00000000	      0.00000000	    -21.16880467	     -0.00835015	     25.50301436	      7.82917916	     -1.43077008	     15.59951910	      0.00000000	      0.00000000	     -9.37115244	      1.16623460	    -16.09842424	     -2.88036611	     -2.08675590
      0.05000000	     -7.19772739	      1.27106569	     10.07375739	      0.05372962	      1.00805559	      0.57260056	     -5.42600180	     -0.18406613	     -9.36196117	     50.44526655	      0.00000000	      0.00000000	    -19.64684019	     -0.30664640	     25.37741937	      8.11336276	     -1.29796623	     17.30739379	      0.00000000	      0.00000000	     -8.65321318	     -0.14527965	    -16.46618625	     -3.03641442	     -2.66446156
      0.05500000	     -6.90606182	      1.45336165	     10.12973755	      0.06842465	      1.00478973	      0.57229463	     -4.56493145	     -0.93278032	     -9.96279079	     52.81227562	      0.00000000	      0.00000000	    -18.64984073	     -0.80333682	     25.18000518	      8.34508430	     -1.59465814	     19.37450029	      0.00000000	      0.00000000	     -7.40416910	     -0.54643337	    -16.88943813	     -3.15713424	     -3.02303540
      0.06000000	     -6.48927256	      1.62750824	     10.14372125	      0.08299955	      1.00152794	      0.57193511	     -3.73129435	     -1.73010983	    -10.44232644	     55.28258794	      0.00000000	      0.00000000	    -17.84778266	     -1.40319386	     24.73783467	      8.54558651	     -1.93301590	     21.41325671	      0.00000000	      0.00000000	     -5.62717475	     -1.25170052	    -17.56366970	     -3.28038858	     -3.32243909
      0.06500000	     -6.11535411	      1.70007424	     10.21474322	      0.09760579	      0.99804320	      0.57178907	     -2.88943421	     -2.33676449	    -10.93817140	     57.53350561	      0.00000000	      0.00000000	    -16.77097985	     -2.34733130	     24.31035872	      8.67630535	     -1.90796121	     23.27159659	      0.00000000	      0.00000000	     -3.71007706	     -2.18360462	    -18.09369655	     -3.26832353	     -3.78584873
      0.07000000	     -5.75997814	      1.89526670	     10.13617040	      0.11197080	      0.99445190	      0.57178622	     -1.95117888	     -3.08894873	    -11.25648504	     59.84706039	      0.00000000	      0.00000000	    -15.73425598	     -3.65569793	     23.90975315	      8.92609213	     -1.82043338	     25.10623467	      0.00000000	      0.00000000	     -1.51408287	     -3.75894805	    -18.69195386	     -3.42522104	     -4.09621393
      0.07500000	     -5.48632632	      1.96028758	     10.21205095	      0.12635100	      0.99071531	      0.57173832	     -0.89093527	     -3.74269715	    -11.79462742	     62.01060466	      0.00000000	      0.00000000	    -15.21905466	     -5.45964042	     23.67465641	      9.12449325	     -1.68957772	     26.93293141	      0.00000000	      0.00000000	     -0.36702617	     -6.31315307	    -19.17641638	     -3.46927767	     -4.77990758
      0.08000000	     -5.18076780	      2.20209870	     10.25168649	      0.14013728	      0.98712868	      0.57155339	      0.20148617	     -4.47917893	    -12.00107961	     64.21455081	      0.00000000	      0.00000000	    -14.23052827	     -7.32250556	     23.31430623	      9.51665421	     -1.55343990	     28.57472654	      0.00000000	      0.00000000	      0.81806469	     -8.29501363	    -19.81130873	     -3.63531180	     -5.28551191
      0.08500000	     -4.71116335	      2.30867290	     10.28924541	      0.15406009	      0.98382322	      0.57134952	      1.15337247	     -5.18463015	    -12.40187900	     66.27871097	      0.00000000	      0.00000000	    -13.62380657	     -7.89136117	     22.80932359	      9.66479443	     -1.35525938	     30.38500275	      0.00000000	      0.00000000	      2.41008732	     -9.53527206	    -20.58136123	     -3.62072594	     -5.62252922
      0.09000000	     -4.33466238	      2.45726917	     10.29903662	      0.16758413	      0.98039538	      0.57111022	      2.38084704	     -5.92781511	    -12.59621743	     68.46586181	      0.00000000	      0.00000000	    -12.57942161	     -8.94261943	     22.32752376	      9.93356500	     -0.77847807	     32.13660025	      0.00000000	      0.00000000	      4.02008366	    -10.88595773	    -21.26673860	     -3.65153018	     -6.07203663
      0.09500000	     -4.18947614	      2.63127774	     10.22899476	      0.18036763	      0.97666553	      0.57094208	      4.06341790	     -6.66540219	    -12.45888937	     70.76812979	      0.00000000	      0.00000000	    -11.56237560	    -10.05435708	     22.17188698	     10.27937118	     -0.06626612	     33.94531121	      0.00000000	      0.00000000	      5.44660602	    -12.17500059	    -21.81527993	     -3.73920994	     -6.48010246
      0.10000000	     -3.83054344	      2.81560294	      9.98456110	      0.19338886	      0.97397497	      0.57113740	      5.46323681	     -7.21696404	    -12.04723376	     72.69414114	      0.00000000	      0.00000000	    -10.71106637	    -11.05447448	     21.55255038	     10.53362984	      0.65470629	     35.32939722	      0.00000000	      0.00000000	      6.65990095	    -13.24358607	    -22.59475380	     -3.85065734	     -6.79640601
      0.10500000	     -3.56826094	      3.16200246	      9.78116782	      0.20654761	      0.97093749	      0.57120512	      6.98428419	     -7.87896195	    -11.54906347	     74.56942117	      0.00000000	      0.00000000	     -9.56178497	    -12.34806668	     20.98201444	     10.95677340	      1.24051699	     36.70058767	      0.00000000	      0.00000000	      7.83960976	    -14.05111218	    -23.23656316	     -4.14484491	     -7.08117433
      0.11000000	     -3.41835944	      3.23229196	      9.74418682	      0.21992530	      0.96849188	      0.57126547	      8.63270902	     -8.20687012	    -11.18433274	     76.17745286	      0.00000000	      0.00000000	     -8.85713224	    -13.32210880	     20.41108939	     11.12625776	      2.01995972	     37.81307512	      0.00000000	      0.00000000	      8.89420692	    -14.66895126	    -23.67560048	     -4.14781778	     -7.29553098
      0.11500000	     -3.46457834	      3.40379691	      9.51259302	      0.23392942	      0.96638088	      0.57184057	     10.54024805	     -8.55477087	    -10.50607973	     77.68287166	      0.00000000	      0.00000000	     -7.86475519	    -14.36478565	     19.83469239	     11.30275229	      2.48969665	     38.57565260	      0.00000000	      0.00000000	      9.89756361	    -15.08854898	    -23.85050820	     -4.35174982	     -7.62604868
      0.12000000	     -3.97278748	      3.55025102	      9.10943193	      0.24838131	      0.96440236	      0.57270603	     12.95599092	     -8.72801408	     -9.38294965	     78.86711080	      0.00000000	      0.00000000	     -7.33687928	    -15.00991726	     19.57979514	     11.38480189	      2.52826491	     38.95571948	      0.00000000	      0.00000000	     10.66674600	    -15.27559205	    -23.42335164	     -4.70697478	     -7.90009945
      0.12500000	     -4.48151556	      3.67486451	      8.69028779	      0.26307843	      0.96316390	      0.57387771	     15.33859249	     -8.85082941	     -8.41288534	     79.83922801	      0.00000000	      0.00000000	     -6.57281648	    -15.77131089	     19.25850753	     11.29539252	      2.28555520	     39.20208877	      0.00000000	      0.00000000	     11.18390593	    -15.12873057	    -22.96593517	     -5.07092847	     -7.95423726
      0.13000000	     -4.96021453	      3.65795251	      8.24632363	      0.27799718	      0.96251108	      0.57470957	     17.59141146	     -8.78347488	     -7.44060439	     80.44764561	      0.00000000	      0.00000000	     -6.23608331	    -16.11421556	     18.76866589	     11.05970641	      2.02945494	     39.16919131	      0.00000000	      0.00000000	     11.74367542	    -14.84364974	    -22.43019861	     -5.24378951	     -7.89215453
      0.13500000	     -5.39217024	      3.64497515	      7.78521393	      0.29312692	      0.96201872	      0.57599395	     19.74897046	     -8.53653329	     -6.41372457	     80.88800145	      0.00000000	      0.00000000	     -5.63643504	    -16.41190148	     18.02917357	     10.75565894	      1.59454143	     38.81734978	      0.00000000	      0.00000000	     12.34812179	    -14.54284980	    -21.94244477	     -5.42683157	     -8.14055130
      0.14000000	     -5.65434834	      3.54136708	      7.20475719	      0.30828961	      0.96221076	      0.57724827	     21.68112694	     -8.10720519	     -5.37423795	     81.11060223	      0.00000000	      0.00000000	     -5.18830187	    -16.58437506	     17.10943131	     10.22603639	      0.88436279	     38.43158123	      0.00000000	      0.00000000	     12.80825432	    -13.87582943	    -21.60859286	     -5.47015861	     -8.11236876
      0.14500000	     -5.63816375	      3.39123785	      6.67138099	      0.32349944	      0.96266551	      0.57844117	     23.20827974	     -7.56296456	     -4.45140462	     81.11582913	      0.00000000	      0.00000000	     -4.96550143	    -16.59417622	     15.71884537	      9.64077015	      0.20012051	     37.77842937	      0.00000000	      0.00000000	     13.46216775	    -13.16214581	    -21.54288640	     -5.38124334	     -8.13440405
      0.15000000	     -5.57602967	      3.09345589	      6.38118924	      0.33841316	      0.96343201	      0.57910010	     24.48525903	     -7.00938351	     -4.01139040	     80.81927611	      0.00000000	      0.00000000	     -4.98923644	    -16.16250717	     14.35322790	      8.90043464	     -0.35827247	     37.23337082	      0.00000000	      0.00000000	     14.26495303	    -11.45816275	    -21.53410429	     -5.02326624	     -8.37528384
      0.15500000	     -5.42206920	      2.72708023	      6.11841388	      0.35350009	      0.96475496	      0.57923779	     25.55420339	     -6.39669018	     -3.62709746	     80.27160982	      0.00000000	      0.00000000	     -4.32969801	    -16.43405918	     12.83416935	      8.19772195	     -0.79346892	     36.59306338	      0.00000000	      0.00000000	     14.26090340	    -10.91823643	    -21.58728671	     -4.47134215	     -8.71774681
      0.16000000	     -5.33290224	      2.18665331	      5.88945154	      0.36857962	      0.96616976	      0.57912922	     26.60181115	     -5.64859691	     -3.45724567	     79.51528296	      0.00000000	      0.00000000	     -3.94686080	    -16.16858439	     11.44474514	      7.23121787	     -1.38625232	     36.01374054	      0.00000000	      0.00000000	     14.75796956	     -9.16964964	    -21.58591590	     -3.69357748	     -8.93297023
      0.16500000	     -5.27938957	      1.96212621	      5.61827578	      0.38370942	      0.96776973	      0.57945544	     27.80513821	     -5.29559803	     -3.18427176	     78.90300548	      0.00000000	      0.00000000	     -3.78533405	    -16.11753656	      9.90915557	      6.71680920	     -1.80483202	     35.03104397	      0.00000000	      0.00000000	     14.41131440	     -8.55250441	    -21.54526072	     -3.31693283	     -9.51406675
      0.17000000	     -5.48489168	      1.67695260	      5.43605575	      0.39911373	      0.96940604	      0.57959327	     29.02374175	     -4.94037754	     -3.16683326	     77.86771016	      0.00000000	      0.00000000	     -3.22259720	    -16.40810336	      8.73214874	      6.15672142	     -2.30666916	     34.13368210	      0.00000000	      0.00000000	     13.87260037	     -7.81172070	    -21.18000736	     -2.87706461	    -10.06753690
      0.17500000	     -5.57036311	      1.32500948	      5.22171729	      0.41500196	      0.97165962	      0.57994472	     29.96075141	     -4.43535223	     -3.12800632	     76.62820524	      0.00000000	      0.00000000	     -3.00799984	    -16.31573497	      7.32953468	      5.47768452	     -2.81290886	     33.05623551	      0.00000000	      0.00000000	     13.12587110	     -6.93490406	    -20.88825609	     -2.41586364	    -10.46807252
      0.18000000	     -5.74426483	      1.03919481	      5.32875134	      0.43039060	      0.97404720	      0.57982631	     30.85395668	     -4.19237343	     -3.44026843	     75.17056096	      0.00000000	      0.00000000	     -2.64944483	    -16.46840221	      6.25233462	      4.89505283	     -2.98276605	     32.29762851	      0.00000000	      0.00000000	     12.27587927	     -5.92217193	    -20.60413435	     -1.88457266	    -11.21386212
      0.18500000	     -5.99628599	      0.77638206	      5.15638109	      0.44645396	      0.97640011	      0.58019022	     31.80736269	     -3.82052703	     -3.54947865	     73.66689304	      0.00000000	      0.00000000	     -2.26814623	    -16.40271840	      5.00596834	      4.38840997	     -3.26861994	     31.14190494	      0.00000000	      0.00000000	     11.09847438	     -5.12670836	    -20.11404157	     -1.47660214	    -11.72235117
      0.19000000	     -6.16206023	      0.47452466	      5.17929551	      0.46269296	      0.97920483	      0.58014659	     32.46166410	     -3.53262872	     -3.86991301	     71.87955273	      0.00000000	      0.00000000	     -1.80854972	    -16.35070639	      3.80087404	      3.79644620	     -3.44145003	     30.13281509	      0.00000000	      0.00000000	      9.53121700	     -4.20625607	    -19.69991651	     -0.93936747	    -12.32272071
      0.19500000	     -6.23823424	      0.30681231	      5.07765458	      0.47864967	      0.98235611	      0.58030304	     33.00721769	     -3.33168136	     -4.15461016	     69.96968248	      0.00000000	      0.00000000	     -1.77159703	    -16.36165779	      2.57881742	      3.30934888	     -3.97479689	     29.20939546	      0.00000000	      0.00000000	      7.83106554	     -3.43337917	    -19.46707222	     -0.57036813	    -12.88523040
      0.20000000	     -6.13400617	      0.02443477	      5.03612635	      0.49495318	      0.98597991	      0.58071126	     33.10571187	     -2.92492128	     -4.38961845	     67.70745366	      0.00000000	      0.00000000	     -1.38924920	    -16.28558723	      1.14916397	      2.67965010	     -4.26112255	     28.20334182	      0.00000000	      0.00000000	      5.74765045	     -2.62608964	    -19.44825851	     -0.12156261	    -13.38727200
      0.20500000	     -6.14500323	     -0.30908030	      5.02582527	      0.51157858	      0.98948303	      0.58115776	     33.24162778	     -2.43530694	     -4.72111638	     65.40554404	      0.00000000	      0.00000000	     -0.80596707	    -16.13802097	     -0.21292854	      2.04317375	     -4.44767904	     27.07532528	      0.00000000	      0.00000000	      3.57751397	     -1.90308453	    -19.20397546	      0.43510722	    -13.84856111
      0.21000000	     -5.90482511	     -0.53557900	      4.96445379	      0.52829772	      0.99355369	      0.58137887	     32.94779618	     -2.12825143	     -5.14118489	     62.81135027	      0.00000000	      0.00000000	     -0.49820263	    -15.97767202	     -1.90304767	      1.55448513	     -4.47376675	     25.71759727	      0.00000000	      0.00000000	      1.09799405	     -1.15767473	    -19.27164027	      0.88783621	    -14.33552650
      0.21500000	     -5.76138222	     -0.70462694	      4.73748158	      0.54436199	      0.99727680	      0.58182136	     32.85780741	     -1.71367901	     -5.22122964	     60.22057221	      0.00000000	      0.00000000	     -0.29011437	    -15.82338776	     -3.38502435	      1.17828715	     -4.60278814	     24.46015175	      0.00000000	      0.00000000	     -1.37603123	     -0.65319265	    -19.33929916	      1.25722692	    -14.67876405
      0.22000000	     -5.57939199	     -1.05373518	      4.73523936	      0.56120561	      1.00110237	      0.58196809	     32.46199328	     -1.33030742	     -5.89520453	     57.32865479	      0.00000000	      0.00000000	      0.02569976	    -15.64621389	     -4.90616175	      0.60386575	     -4.58130468	     23.20014805	      0.00000000	      0.00000000	     -3.94852045	     -0.31921070	    -19.35325220	      1.87049652	    -15.04583131
      0.22500000	     -5.47587250	     -1.43154486	      4.68116967	      0.57798966	      1.00476781	      0.58222319	     32.08267680	     -0.79879417	     -6.39564447	     54.28138951	      0.00000000	      0.00000000	      0.12834099	    -15.39309449	     -6.29124646	      0.03614303	     -4.76999884	     21.96089636	      0.00000000	      0.00000000	     -6.65428816	     -0.09435300	    -19.25388238	      2.51126900	    -15.33202509
      0.23000000	     -5.44094644	     -1.75149217	      4.52807805	      0.59561252	      1.00820607	      0.58256113	     31.59351724	     -0.21705956	     -6.68354808	     51.01642901	      0.00000000	      0.00000000	      0.40179529	    -15.24013098	     -7.68758977	     -0.49321224	     -5.09399052	     20.63918658	      0.00000000	      0.00000000	     -9.50134523	      0.46784491	    -18.97164421	      3.04626733	    -15.62282922
      0.23500000	     -5.61652432	     -2.23157881	      4.35423993	      0.61292386	      1.01120120	      0.58306718	     31.34740481	      0.46171486	     -7.24116080	     47.68781925	      0.00000000	      0.00000000	      0.31832555	    -14.86781814	     -8.79244263	     -1.12865326	     -5.19451981	     19.34511834	      0.00000000	      0.00000000	    -12.17665194	      0.74538622	    -18.50363414	      3.70803398	    -15.73465182
      0.24000000	     -5.71948781	     -2.60862409	      4.16408019	      0.63028256	      1.01410661	      0.58350102	     30.93677567	      1.14168161	     -7.47849943	     44.22332554	      0.00000000	      0.00000000	      0.09020672	    -14.28535658	     -9.93780611	     -1.66576359	     -5.36661488	     18.11705720	      0.00000000	      0.00000000	    -14.83855073	      1.24985141	    -18.07795508	      4.31699648	    -15.90997313
      0.24500000	     -5.74408753	     -2.99654358	      3.95754848	      0.64760434	      1.01718114	      0.58415107	     30.38059551	      1.86720965	     -7.70535824	     40.67052672	      0.00000000	      0.00000000	      0.35448622	    -13.76554628	    -11.07148296	     -2.22738983	     -5.85684362	     17.09102709	      0.00000000	      0.00000000	    -17.21233250	      1.46683523	    -17.77097852	      4.82337237	    -16.04580142
      0.25000000	     -5.87749938	     -3.32156546	      3.63262308	      0.66499751	      1.01965481	      0.58469112	     29.91328485	      2.59463489	     -7.68052163	     37.06248177	      0.00000000	      0.00000000	     -0.04863410	    -13.05117486	    -12.08257090	     -2.64667157	     -6.45795057	     16.05521074	      0.00000000	      0.00000000	    -19.62420238	      1.74919853	    -17.37860562	      5.32285724	    -16.02859287
      0.25500000	     -6.02652164	     -3.62990851	      3.40502437	      0.68245606	      1.02191242	      0.58519659	     29.42460602	      3.23454467	     -7.83807554	     33.49317699	      0.00000000	      0.00000000	     -0.67401834	    -11.79439789	    -13.11132141	     -3.03155388	     -6.73508877	     14.98967616	      0.00000000	      0.00000000	    -21.93785838	      2.01963488	    -16.95073841	      5.81263987	    -15.99606103
      0.26000000	     -6.09382566	     -3.86156614	      3.12934668	      0.70003872	      1.02425046	      0.58588614	     28.72854784	      3.90849833	     -7.70032845	     29.80768870	      0.00000000	      0.00000000	     -1.13294823	    -10.68984647	    -14.22070370	     -3.32785926	     -6.93194523	     13.83427785	      0.00000000	      0.00000000	    -24.21476755	      2.26525238	    -16.62973382	      6.22772510	    -16.08158192
      0.26500000	     -6.58995627	     -3.87197857	      2.77409188	      0.71730319	      1.02542462	      0.58652959	     28.68576882	      4.31857760	     -7.27186051	     26.52347801	      0.00000000	      0.00000000	     -1.40115810	     -9.55764228	    -14.59381573	     -3.32215722	     -7.05372962	     13.39204834	      0.00000000	      0.00000000	    -25.73165786	      2.28244552	    -15.81017206	      6.30026547	    -16.04197310
      0.27000000	     -6.70667482	     -3.95822801	      2.36730380	      0.73501683	      1.02708449	      0.58705985	     28.12778099	      4.80718961	     -7.04079816	     23.15124878	      0.00000000	      0.00000000	     -1.57387754	     -7.98534146	    -15.41470372	     -3.43251002	     -8.01691902	     12.69538790	      0.00000000	      0.00000000	    -28.22244359	      2.12353917	    -15.38652842	      6.54088656	    -15.85048277
      0.27500000	     -6.81827489	     -3.80937038	      1.92496885	      0.75243700	      1.02844562	      0.58765599	     27.59477410	      5.06919701	     -6.52925144	     19.99525987	      0.00000000	      0.00000000	     -2.07792940	     -6.08423372	    -16.18482777	     -3.24374853	     -8.51998850	     12.07063623	      0.00000000	      0.00000000	    -30.18693659	      2.09028345	    -15.04467025	      6.50758007	    -15.72990255
      0.28000000	     -6.84603364	     -3.69867564	      1.68517587	      0.76967929	      1.02976613	      0.58787772	     27.06470661	      5.17947600	     -6.38795102	     17.15795762	      0.00000000	      0.00000000	     -1.87663976	     -4.02896233	    -16.89615532	     -3.06745841	     -8.51551577	     11.65168770	      0.00000000	      0.00000000	    -32.41993957	      1.38712526	    -14.88511296	      6.55619718	    -15.57564171
      0.28500000	     -7.30793750	     -3.67606866	      1.25846848	      0.78684557	      1.03010833	      0.58838922	     27.07321058	      5.50576895	     -5.84368189	     14.52995276	      0.00000000	      0.00000000	     -1.87788731	     -2.01886271	    -17.01742671	     -2.94090375	     -8.88547718	     11.66470113	      0.00000000	      0.00000000	    -33.52602769	      0.43205127	    -14.14740655	      6.72653655	    -15.49807952
      0.29000000	     -7.47250528	     -3.49629358	      0.81051243	      0.80406216	      1.03055694	      0.58889285	     26.76284500	      5.63033130	     -5.46989292	     12.14108224	      0.00000000	      0.00000000	     -1.87971749	     -0.15831140	    -17.36433702	     -2.69005389	     -9.20503359	     11.82866174	      0.00000000	      0.00000000	    -34.85221798	     -0.03591800	    -13.78769097	      6.69314884	    -15.33686696
      0.29500000	     -7.70838319	     -3.30008280	      0.44789631	      0.82106158	      1.03064518	      0.58919036	     26.58502474	      5.65527529	     -5.25973155	      9.89313324	      0.00000000	      0.00000000	     -1.85311591	      1.76309290	    -17.49038506	     -2.42549878	     -9.42046837	     12.12095246	      0.00000000	      0.00000000	    -36.31172007	     -0.82286495	    -13.38110570	      6.69505875	    -15.09922104
      0.30000000	     -7.75389963	     -3.16452526	      0.13219996	      0.83799665	      1.03093328	      0.58950389	     26.30067601	      5.69148692	     -5.18032847	      8.02797498	      0.00000000	      0.00000000	     -1.84507885	      3.89944850	    -17.70644587	     -2.23311575	     -9.60979478	     12.75242771	      0.00000000	      0.00000000	    -37.57757555	     -1.96390781	    -13.26375637	      6.72761889	    -14.93735329
      0.30500000	     -7.88391904	     -2.93389443	     -0.22838428	      0.85479132	      1.03067775	      0.58990419	     26.23590509	      5.66075248	     -5.24256606	      6.57000966	      0.00000000	      0.00000000	     -1.65710178	      5.61875494	    -17.66267745	     -1.96023682	     -9.79435251	     13.75106134	      0.00000000	      0.00000000	    -38.12746985	     -2.86796645	    -13.00784328	      6.64533292	    -14.66134002
      0.31000000	     -7.89583954	     -2.70037822	     -0.60383882	      0.87125805	      1.03053759	      0.59047023	     26.16053294	      5.64913938	     -5.44386560	      5.41857591	      0.00000000	      0.00000000	     -1.57563867	      7.00932044	    -17.67343889	     -1.67466393	     -9.77663417	     14.89761065	      0.00000000	      0.00000000	    -38.23467910	     -3.89658084	    -12.99689809	      6.54587304	    -14.39649380
      0.31500000	     -8.13900585	     -2.44328653	     -0.95555516	      0.88767682	      1.02956710	      0.59111162	     26.39364874	      5.61235656	     -5.23704734	      4.53555922	      0.00000000	      0.00000000	     -1.68046214	      8.05586519	    -17.25641409	     -1.43251869	     -9.72064855	     16.36578125	      0.00000000	      0.00000000	    -38.01398598	     -4.63772707	    -12.64109332	      6.40273839	    -14.17530416
      0.32000000	     -8.25060942	     -2.19550987	     -1.34333724	      0.90385197	      1.02866508	      0.59197905	     26.53356592	      5.64392107	     -5.21719802	      3.87194057	      0.00000000	      0.00000000	     -1.78402315	      8.95785711	    -16.88226140	     -1.16388013	     -9.65561517	     18.09194083	      0.00000000	      0.00000000	    -37.07119741	     -5.85141191	    -12.52133457	      6.22463822	    -13.97583199
      0.32500000	     -8.34321219	     -2.04402963	     -1.61599262	      0.92040825	      1.02733448	      0.59259139	     26.67102844	      5.72490718	     -5.44053712	      3.44248111	      0.00000000	      0.00000000	     -1.73207319	      9.71058585	    -16.53603800	     -1.07981744	     -9.78908003	     19.79374357	      0.00000000	      0.00000000	    -36.49658725	     -6.65856435	    -12.33232741	      6.19884043	    -13.77763957
      0.33000000	     -8.33752414	     -1.72343320	     -1.96429194	      0.93652230	      1.02609083	      0.59344813	     26.86167234	      5.69163789	     -5.60151486	      3.43770477	      0.00000000	      0.00000000	     -1.42203644	     10.03006390	    -16.10307522	     -0.85832490	    -10.11619515	     21.76283149	      0.00000000	      0.00000000	    -35.80422729	     -7.53139218	    -12.34427853	      5.90397745	    -13.52379054
      0.33500000	     -8.42444348	     -1.46497774	     -2.24459140	      0.95246809	      1.02417303	      0.59428600	     27.17299461	      5.68881850	     -5.76221187	      3.56115786	      0.00000000	      0.00000000	     -1.53927759	     10.08066331	    -15.54214335	     -0.65317010	     -9.90005776	     23.75190135	      0.00000000	      0.00000000	    -34.99513377	     -8.39135037	    -12.25237554	      5.69152992	    -13.35832647
      0.34000000	     -8.34277734	     -1.19393563	     -2.42422148	      0.96862509	      1.02248568	      0.59499508	     27.24609733	      5.63201123	     -5.91107125	      3.84027699	      0.00000000	      0.00000000	     -1.17288986	      9.87638190	    -15.08440049	     -0.47586067	     -9.71293244	     25.79942271	      0.00000000	      0.00000000	    -34.14183148	     -9.08996722	    -12.33127798	      5.45306927	    -13.24888160
      0.34500000	     -8.05206824	     -0.86315129	     -2.81324319	      0.98445610	      1.02085280	      0.59568704	     27.29921291	      5.50919679	     -5.79990247	      4.62131601	      0.00000000	      0.00000000	     -0.75191773	      9.62766907	    -14.85451585	     -0.14377822	     -9.73023641	     27.80857380	      0.00000000	      0.00000000	    -33.34297816	     -9.96615452	    -12.75380705	      5.20081072	    -13.00835837
      0.35000000	     -7.77120709	     -0.57696769	     -3.05881349	      1.00040419	      1.01914272	      0.59650433	     27.09527087	      5.43763493	     -5.71554710	      4.96805678	      0.00000000	      0.00000000	     -0.64375952	      9.52376984	    -14.59264767	      0.03106255	     -9.62778324	     29.64026776	      0.00000000	      0.00000000	    -33.43822496	    -10.02491226	    -13.18658772	      4.91440957	    -12.92571308
      0.35500000	     -7.80461774	     -0.31950526	     -3.22151862	      1.01618201	      1.01633374	      0.59738645	     27.42885637	      5.35648802	     -5.79246608	      5.98468343	      0.00000000	      0.00000000	      0.23897920	      8.78584733	    -13.68565593	      0.10964491	     -9.65735991	     32.29577760	      0.00000000	      0.00000000	    -31.81838152	    -11.28295382	    -13.06905732	      4.58104581	    -12.49625498
      0.36000000	     -7.46169600	     -0.01304116	     -3.49895835	      1.03200121	      1.01426894	      0.59825557	     27.25874287	      5.22054031	     -5.61099216	      6.79812406	      0.00000000	      0.00000000	      0.04299781	      8.71031527	    -13.31487877	      0.29701231	     -9.57408008	     34.32181073	      0.00000000	      0.00000000	    -31.86847156	    -11.32631055	    -13.58399591	      4.30467846	    -12.45304345
      0.36500000	     -7.42807496	      0.18756524	     -3.79814586	      1.04782553	      1.01124125	      0.59897358	     27.65301013	      5.15890642	     -5.94979002	      8.27682283	      0.00000000	      0.00000000	      0.24726817	      8.02225656	    -12.50990921	      0.30892861	    -10.03551178	     36.76707741	      0.00000000	      0.00000000	    -30.63602589	    -12.36045746	    -13.56907502	      4.10017306	    -11.99324263
      0.37000000	     -7.01673382	      0.36123051	     -4.00859070	      1.06343054	      1.00905500	      0.59956332	     27.31003750	      5.06892362	     -5.57313310	      9.33903530	      0.00000000	      0.00000000	      0.08956367	      7.92490245	    -12.10807027	      0.33515074	     -9.93543532	     38.84436951	      0.00000000	      0.00000000	    -30.73858969	    -12.38473719	    -14.16420356	      3.98615467	    -11.90439901
      0.37500000	     -6.88723889	      0.44020808	     -4.28840184	      1.07921836	      1.00551887	      0.60033167	     27.50515700	      5.12155083	     -5.58771300	     10.97923826	      0.00000000	      0.00000000	     -0.08756058	      6.71356144	    -11.32042629	      0.16745209	    -10.41975122	     41.45563518	      0.00000000	      0.00000000	    -29.21435647	    -13.33856657	    -14.29930442	      3.89582496	    -11.33771787
      0.38000000	     -6.60089113	      0.47502700	     -4.44613094	      1.09489899	      1.00230871	      0.60073878	     27.38195674	      5.17570328	     -5.46766677	     12.38078782	      0.00000000	      0.00000000	     -1.20293191	      5.57200380	    -10.67833551	     -0.02787796	    -10.56230059	     43.82097649	      0.00000000	      0.00000000	    -28.50877047	    -13.95554526	    -14.63785241	      3.90251188	    -10.91410849
      0.38500000	     -6.30926442	      0.31835893	     -4.53833436	      1.11042514	      0.99901620	      0.60124227	     27.12655242	      5.47049699	     -5.28666559	     13.72086750	      0.00000000	      0.00000000	     -2.30813432	      2.78820910	     -9.97196433	     -0.47937852	    -10.53369611	     46.27586064	      0.00000000	      0.00000000	    -27.81840997	    -14.20601091	    -15.09884103	      4.13952766	    -10.38835940
      0.39000000	     -6.01229019	      0.27096506	     -4.69687132	      1.12607126	      0.99554970	      0.60148165	     26.94454297	      5.54159097	     -5.09184967	     15.32693471	      0.00000000	      0.00000000	     -3.79807901	      1.30452060	     -9.25162506	     -0.86495188	    -10.99649232	     48.70607123	      0.00000000	      0.00000000	    -27.16333365	    -14.86246351	    -15.50459050	      4.26392140	    -10.11322684
      0.39500000	     -5.61095373	      0.12768585	     -4.83065446	      1.14168991	      0.99198770	      0.60188000	     26.57400553	      5.76721468	     -4.62831828	     16.90602731	      0.00000000	      0.00000000	     -4.69630200	     -1.63374308	     -8.60412560	     -1.45143023	    -11.41808920	     51.21028428	      0.00000000	      0.00000000	    -26.63941455	    -15.14924486	    -16.05447811	      4.51550179	     -9.77443405
      0.40000000	     -4.95945384	     -0.20111440	     -4.84578748	      1.15710576	      0.98869291	      0.60197644	     26.00029441	      6.07922415	     -4.38033192	     18.87296877	      0.00000000	      0.00000000	     -3.67110571	     -2.83902825	     -8.20355356	     -2.29929794	    -11.86225629	     53.63139359	      0.00000000	      0.00000000	    -26.17320038	    -15.65719369	    -16.95754329	      5.01325049	     -9.42449884
      0.40500000	     -4.55461649	     -0.61156328	     -4.85897718	      1.17228660	      0.98495681	      0.60236003	     25.70975157	      6.60474828	     -4.03228316	     20.96326204	      0.00000000	      0.00000000	     -1.79355548	     -4.28727146	     -7.40241504	     -3.18865073	    -12.06354983	     56.31203745	      0.00000000	      0.00000000	    -25.36508852	    -16.55098539	    -17.56318642	      5.44373592	     -8.78611987
      0.41000000	     -4.18470919	     -0.84416850	     -5.12140713	      1.18615385	      0.98114035	      0.60251178	     26.06824476	      6.91843586	     -4.05880222	     24.09348775	      0.00000000	      0.00000000	     -0.17294217	     -5.20777252	     -6.40590724	     -3.85937137	    -12.46034301	     59.00839760	      0.00000000	      0.00000000	    -24.79633135	    -17.13418442	    -18.36866191	      5.74096437	     -7.98804054
      0.41500000	     -4.06588069	     -1.17381312	     -5.29746846	      1.20052795	      0.97694654	      0.60280515	     26.62209137	      7.33306647	     -3.87202379	     27.05372049	      0.00000000	      0.00000000	      0.88484202	     -5.47678962	     -5.12557292	     -4.54323255	    -12.47615752	     61.72355334	      0.00000000	      0.00000000	    -24.02931074	    -18.03018917	    -18.81158375	      6.18007954	     -7.10486347
      0.42000000	     -3.71705640	     -1.53104512	     -5.36861755	      1.21441102	      0.97310227	      0.60310631	     27.11223943	      7.64955837	     -4.02171418	     30.30388414	      0.00000000	      0.00000000	      1.93324349	     -6.24141247	     -3.97303867	     -5.41718569	    -12.60619652	     64.44972010	      0.00000000	      0.00000000	    -23.42194290	    -18.77227104	    -19.59935304	      6.58008912	     -6.34202313
      0.42500000	     -3.35396667	     -1.84412244	     -5.24557322	      1.22818654	      0.96941601	      0.60279517	     27.47483348	      7.78612780	     -4.34960658	     33.33548175	      0.00000000	      0.00000000	      3.51534519	     -7.62357895	     -2.69102699	     -6.02721789	    -12.15422401	     67.08225798	      0.00000000	      0.00000000	    -22.85273029	    -19.47702038	    -20.36564673	      6.99646290	     -5.75798917
      0.43000000	     -3.14152334	     -2.14774229	     -5.35520189	      1.24194932	      0.96529568	      0.60321916	     27.84436587	      8.20950433	     -4.06753047	     36.09971527	      0.00000000	      0.00000000	      4.67548930	     -9.22816361	     -1.23363677	     -6.70959014	    -12.02846969	     69.84647274	      0.00000000	      0.00000000	    -21.98046472	    -20.50228800	    -20.94848575	      7.31824487	     -5.03266961
      0.43500000	     -2.53422045	     -2.40418804	     -5.41096657	      1.25562961	      0.96211931	      0.60317650	     27.68171204	      8.48029195	     -3.95274267	     38.75030572	      0.00000000	      0.00000000	      5.69907107	    -10.18839923	     -0.24464300	     -7.14748511	    -11.67139048	     72.17403398	      0.00000000	      0.00000000	    -21.38811435	    -21.18723909	    -22.04691232	      7.53021861	     -4.38065449
      0.44000000	     -2.30946650	     -2.71678177	     -5.37398546	      1.27000554	      0.95851557	      0.60292515	     27.70580235	      8.76029426	     -3.97456773	     41.17028639	      0.00000000	      0.00000000	      6.87121610	    -10.85921163	      1.19245508	     -7.64047112	    -11.12301481	     74.48916520	      0.00000000	      0.00000000	    -20.76251504	    -21.84278356	    -22.62637832	      7.96697700	     -3.59334906
      0.44500000	     -2.07709486	     -3.10857540	     -5.19384526	      1.28445571	      0.95513938	      0.60189184	     27.45431025	      9.00320595	     -4.20119634	     43.12180282	      0.00000000	      0.00000000	      8.14155826	    -11.44757071	      2.72097604	     -8.10537350	    -10.39692089	     76.84310955	      0.00000000	      0.00000000	    -19.84392921	    -22.71518248	    -23.13303544	      8.53723504	     -2.83444860
      0.45000000	     -1.68860581	     -3.57755326	     -5.39886218	      1.29914581	      0.95278303	      0.60116847	     26.74816080	      9.42323942	     -4.08777487	     44.61766715	      0.00000000	      0.00000000	      9.21133746	    -11.60543211	      3.87233973	     -8.47562885	     -9.87619136	     78.80170816	      0.00000000	      0.00000000	    -18.95163818	    -23.34363428	    -23.90332367	      9.13288288	     -1.99977372
      0.45500000	     -1.68099062	     -3.85847230	     -5.43833800	      1.31293880	      0.94980467	      0.60067787	     26.33994703	      9.72340858	     -3.88208293	     45.78968625	      0.00000000	      0.00000000	     10.46635735	    -11.71693310	      5.73209012	     -8.76470965	     -9.21903297	     80.87394199	      0.00000000	      0.00000000	    -18.30373056	    -23.78369889	    -24.30189502	      9.49469066	     -1.02150629
      0.46000000	     -2.26543061	     -3.86124235	     -5.39069648	      1.32822350	      0.94700510	      0.60040751	     26.23799602	      9.71345449	     -3.71803913	     46.52942991	      0.00000000	      0.00000000	     11.79267335	    -11.30549586	      8.13022174	     -8.64179146	     -8.30066266	     82.56878508	      0.00000000	      0.00000000	    -17.56099319	    -24.09549639	    -23.78028608	      9.65209265	     -0.25005440
      0.46500000	     -2.87079581	     -3.97071443	     -5.45558871	      1.34337868	      0.94427125	      0.60019162	     25.95701196	      9.81528941	     -3.64195766	     46.90126700	      0.00000000	      0.00000000	     13.18996705	    -10.93439908	     10.56059858	     -8.64927583	     -7.52538877	     84.29579495	      0.00000000	      0.00000000	    -16.59278285	    -24.23030680	    -23.26645748	      9.90748554	      0.50261754
      0.47000000	     -3.55564404	     -3.95019611	     -5.30497911	      1.35818286	      0.94232462	      0.60018628	     25.56186629	      9.72864651	     -3.76455891	     46.78907457	      0.00000000	      0.00000000	     14.37876525	    -10.32285430	     13.16444626	     -8.49749251	     -6.47606305	     85.68456703	      0.00000000	      0.00000000	    -15.76601798	    -23.98250263	    -22.58428817	      9.93101300	      0.98761333
      0.47500000	     -3.67513994	     -3.89083177	     -5.10817839	      1.37296336	      0.94123190	      0.60018715	     24.50389739	      9.48587470	     -4.12517497	     46.62450965	      0.00000000	      0.00000000	     15.57053365	    -10.35010840	     15.11794075	     -8.26749094	     -5.58374549	     86.88564564	      0.00000000	      0.00000000	    -15.51229248	    -24.06820120	    -22.59313684	      9.80573885	      1.60226113
      0.48000000	     -3.93172676	     -3.98399790	     -4.73708017	      1.38882323	      0.94026711	      0.60013115	     23.30291641	      9.45915247	     -4.48812287	     46.10444673	      0.00000000	      0.00000000	     16.88357673	    -10.19511917	     17.08148423	     -8.18917883	     -4.54642498	     87.83973761	      0.00000000	      0.00000000	    -14.86577624	    -24.23563244	    -22.28606388	      9.93609400	      2.07659488
      0.48500000	     -3.96001464	     -4.03445521	     -4.34361472	      1.40407180	      0.93966329	      0.60016314	     21.88807657	      9.37329193	     -4.62813385	     45.56069313	      0.00000000	      0.00000000	     18.22791782	     -8.98604532	     18.89260537	     -7.94862181	     -3.46992210	     88.81953358	      0.00000000	      0.00000000	    -14.02529373	    -23.62455077	    -22.19096472	      9.96578410	      2.37038543
      0.49000000	     -3.69956869	     -3.72644051	     -4.11013380	      1.41926444	      0.94006971	      0.60028733	     20.25764501	      8.87521080	     -4.97920053	     45.12891745	      0.00000000	      0.00000000	     18.91922077	     -8.97559767	     20.18721358	     -7.32603628	     -2.82104664	     89.31940727	      0.00000000	      0.00000000	    -13.68269044	    -23.58457865	    -22.46224376	      9.42391352	      2.84575422
      0.49500000	     -3.64645714	     -3.55928625	     -3.58453294	      1.43424742	      0.94015470	      0.59989423	     18.75386662	      8.51883918	     -5.36713986	     44.49758922	      0.00000000	      0.00000000	     19.79346608	     -8.71469715	     21.85386968	     -6.68030256	     -1.72625206	     89.81637853	      0.00000000	      0.00000000	    -13.24079285	    -23.46804457	    -22.45803541	      9.16464179	      3.13004705
      0.50000000	     -3.31769398	     -3.36607811	     -3.12042617	      1.44947918	      0.94087809	      0.59989514	     16.87566257	      8.14447203	     -5.70759447	     43.77258187	      0.00000000	      0.00000000	     20.67841614	     -8.05080547	     23.07629896	     -6.05797646	     -0.87970578	     90.18740544	      0.00000000	      0.00000000	    -12.44412993	    -23.27399236	    -22.70545398	      8.86215103	      3.22296772
      0.50500000	     -3.18770104	     -2.99158907	     -2.78081517	      1.46508081	      0.94193444	      0.60038612	     15.16197948	      7.72388975	     -5.72661453	     42.91345375	      0.00000000	      0.00000000	     21.44952457	     -7.33068445	     24.39255171	     -5.32086155	     -0.25729114	     90.21364863	      0.00000000	      0.00000000	    -12.11844363	    -22.74529765	    -22.71312376	      8.26425459	      3.29761521
      0.51000000	     -3.25848967	     -2.71061990	     -2.61046113	      1.48046393	      0.94320992	      0.60090899	     13.76345130	      7.42894201	     -5.68741803	     42.08127464	      0.00000000	      0.00000000	     21.30687284	     -7.09716071	     25.80529225	     -4.71774869	      0.24712838	     89.99560754	      0.00000000	      0.00000000	    -11.85706496	    -22.77525774	    -22.50325266	      7.77456046	      3.50172344
      0.51500000	     -3.31262195	     -2.31571028	     -2.36835866	      1.49619669	      0.94497919	      0.60116192	     12.17084957	      6.96667894	     -5.87311336	     40.96363864	      0.00000000	      0.00000000	     21.24196781	     -6.86307854	     27.18670213	     -4.05876428	      0.54490488	     89.62942282	      0.00000000	      0.00000000	    -11.68591727	    -22.62227285	    -22.22280400	      7.15237049	      3.74960484
      0.52000000	     -3.47344778	     -1.93924452	     -2.06502898	      1.51203621	      0.94690939	      0.60139359	     10.71988595	      6.54945534	     -5.89791545	     39.88505666	      0.00000000	      0.00000000	     21.01058714	     -6.52181801	     28.59779042	     -3.38324983	      0.92098207	     89.08681279	      0.00000000	      0.00000000	    -11.56176393	    -22.36717367	    -21.79509079	      6.60238837	      3.99922021
      0.52500000	     -3.59331327	     -1.55338221	     -2.06473448	      1.52817988	      0.94946483	      0.60195929	      9.18899035	      6.07501531	     -5.81555214	     38.74439372	      0.00000000	      0.00000000	     20.77498765	     -5.12172807	     29.71960440	     -2.79583597	      1.17714176	     88.29204982	      0.00000000	      0.00000000	    -10.70225951	    -20.77338233	    -21.51775481	      5.97111299	      4.66813832
      0.53000000	     -3.61642195	     -1.10118061	     -2.09022911	      1.54448129	      0.95221682	      0.60243337	      7.63926859	      5.52353309	     -5.72989903	     37.70992163	      0.00000000	      0.00000000	     19.86065261	     -4.70179299	     30.65432517	     -2.13401971	      1.10403765	     87.32671309	      0.00000000	      0.00000000	     -9.96705563	    -21.13529483	    -21.25417822	      5.23861207	      4.96788865
      0.53500000	     -3.56110559	     -0.65389370	     -2.19408484	      1.56031588	      0.95554381	      0.60291052	      5.98923168	      4.99508798	     -5.47065378	     36.49603064	      0.00000000	      0.00000000	     18.62370227	     -4.02763655	     31.45993762	     -1.57454503	      0.95714983	     86.17008116	      0.00000000	      0.00000000	    -10.00674784	    -20.97896068	    -21.19234107	      4.50529322	      5.62398979
      0.54000000	     -3.79658112	     -0.25995368	     -2.30501113	      1.57715412	      0.95868541	      0.60333672	      4.55429590	      4.51452213	     -5.15220608	     35.12706698	      0.00000000	      0.00000000	     17.25083640	     -3.30828620	     32.36631358	     -1.09624861	      0.79095613	     84.79271007	      0.00000000	      0.00000000	     -9.92600336	    -21.05605702	    -20.61606678	      3.85405481	      6.14864591
      0.54500000	     -3.97259100	      0.07617863	     -2.39117383	      1.59377168	      0.96196577	      0.60360937	      3.09997574	      4.03249638	     -5.13415880	     33.71173156	      0.00000000	      0.00000000	     15.87481592	     -2.60464575	     33.24265999	     -0.74354436	      0.57175701	     83.35742271	      0.00000000	      0.00000000	     -9.31411351	    -20.87683650	    -20.19595261	      3.28442499	      6.75808215
      0.55000000	     -3.89444212	      0.29132832	     -2.48786990	      1.61041154	      0.96569925	      0.60395831	      1.32916803	      3.71103817	     -4.92924152	     32.21947665	      0.00000000	      0.00000000	     14.12695457	     -2.00550187	     33.76266385	     -0.52745072	      0.44641949	     81.92273736	      0.00000000	      0.00000000	     -8.72680579	    -20.42976118	    -20.11365840	      2.77415401	      7.39612308
      0.55500000	     -3.68699484	      0.51062790	     -2.55741132	      1.62790742	      0.96997503	      0.60411419	     -0.65422576	      3.27387944	     -5.06640439	     30.53390779	      0.00000000	      0.00000000	     11.83259956	     -1.20924029	     33.85631010	     -0.26412407	      0.17599304	     80.07437923	      0.00000000	      0.00000000	     -8.20474018	    -20.25233535	    -20.03120209	      2.33700363	      8.08153731
      0.56000000	     -3.80931742	      0.72968634	     -2.53483831	      1.64467848	      0.97376226	      0.60434429	     -2.12838825	      2.93667975	     -4.98389565	     29.02338237	      0.00000000	      0.00000000	      9.58789549	     -0.62307787	     34.40144809	      0.07936454	      0.20689657	     78.22463487	      0.00000000	      0.00000000	     -7.84709664	    -20.21464570	    -19.67752403	      1.88296037	      8.56500979
      0.56500000	     -3.84470671	      0.98306874	     -2.53844441	      1.66192228	      0.97773383	      0.60450435	     -3.79847409	      2.52926996	     -4.90592438	     27.29425741	      0.00000000	      0.00000000	      7.12928068	      0.06580347	     34.72676119	      0.41012294	      0.13313087	     76.26097636	      0.00000000	      0.00000000	     -7.54665645	    -20.09900464	    -19.33495984	      1.38850427	      9.04670037
      0.57000000	     -3.87246197	      1.27925857	     -2.49653679	      1.67941631	      0.98167380	      0.60470041	     -5.36416889	      2.03747760	     -5.39101632	     25.69831621	      0.00000000	      0.00000000	      4.36151624	      0.58745796	     34.98134567	      0.76438931	     -0.06624723	     74.16531929	      0.00000000	      0.00000000	     -7.21266453	    -20.13108400	    -19.00348865	      0.85268113	      9.52440607
      0.57500000	     -3.87942527	      1.55374644	     -2.36643803	      1.69669168	      0.98594585	      0.60475488	     -6.97532248	      1.59221021	     -5.61481628	     24.00828515	      0.00000000	      0.00000000	      1.52094438	      1.42539234	     35.10685625	      1.21188555	     -0.08667541	     71.80315475	      0.00000000	      0.00000000	     -6.99616032	    -19.99571422	    -18.69756425	      0.36130396	      9.77081328
      0.58000000	     -3.92042939	      1.90977722	     -2.20342836	      1.71433750	      0.99001651	      0.60476061	     -8.46627187	      1.04939336	     -6.18209560	     22.40247248	      0.00000000	      0.00000000	     -1.51948238	      2.12356027	     35.17497078	      1.70261805	     -0.11188617	     69.36968974	      0.00000000	      0.00000000	     -7.00010543	    -19.71184654	    -18.37410715	     -0.21899206	     10.01362019
      0.58500000	     -3.91017951	      2.24633688	     -2.07695079	      1.73204329	      0.99417674	      0.60498749	    -10.01083259	      0.54535918	     -6.85079475	     20.73725816	      0.00000000	      0.00000000	     -4.83955597	      3.04801248	     35.09333948	      2.14879748	     -0.22083733	     66.77866065	      0.00000000	      0.00000000	     -6.78284734	    -19.55896442	    -18.05302227	     -0.79962474	     10.30955013
      0.59000000	     -4.01693647	      2.55868321	     -1.96063345	      1.75014618	      0.99804340	      0.60505798	    -11.40961771	      0.08559122	     -7.39324598	     19.09062171	      0.00000000	      0.00000000	     -8.08446292	      3.94836582	     35.01477115	      2.60792987	     -0.33963718	     64.02391669	      0.00000000	      0.00000000	     -6.64265265	    -19.59330344	    -17.57836223	     -1.35075588	     10.53028098
      0.59500000	     -3.92622316	      3.07713771	     -1.90402418	      1.76839844	      1.00206034	      0.60534841	    -13.08614263	     -0.54518130	     -7.90628419	     17.32890242	      0.00000000	      0.00000000	    -11.47252094	      4.69187985	     34.62239671	      3.21441697	     -0.53232058	     61.15123552	      0.00000000	      0.00000000	     -6.57480811	    -19.31649461	    -17.28497729	     -2.13962172	     10.54320485
      0.60000000	     -3.94943839	      3.40411776	     -1.77581418	      1.78608628	      1.00585139	      0.60552361	    -14.42067493	     -0.96750166	     -8.50377131	     15.82454165	      0.00000000	      0.00000000	    -14.81800456	      5.28091722	     34.36110629	      3.66219985	     -0.64423722	     58.18735264	      0.00000000	      0.00000000	     -6.57456839	    -19.20398913	    -16.95807169	     -2.74192762	     10.68190668
      0.60500000	     -3.83175458	      3.87759897	     -1.72175830	      1.80418403	      1.00968178	      0.60564886	    -15.83864272	     -1.62711697	     -9.31436573	     14.50788508	      0.00000000	      0.00000000	    -18.03389290	      5.86792519	     33.80895409	      4.22632085	     -0.85008033	     55.06873230	      0.00000000	      0.00000000	     -6.72392062	    -18.90843888	    -16.76368412	     -3.44463036	     10.77599763
      0.61000000	     -3.78181019	      4.34342208	     -1.61929610	      1.82221316	      1.01344907	      0.60593155	    -17.09956828	     -2.22134445	    -10.16709362	     13.29585574	      0.00000000	      0.00000000	    -21.24177315	      6.72565330	     33.27525908	      4.76868520	     -1.04656059	     51.81794634	      0.00000000	      0.00000000	     -6.79535306	    -18.49846858	    -16.48811437	     -4.22999846	     10.91719944
      0.61500000	     -3.76219160	      4.78636196	     -1.38977289	      1.84028568	      1.01692324	      0.60589177	    -18.44102331	     -2.66094001	    -10.68597026	     11.94666248	      0.00000000	      0.00000000	    -24.16345142	      7.09472032	     32.66322703	      5.41145118	     -1.04089199	     48.43989328	      0.00000000	      0.00000000	     -6.87069244	    -18.27247134	    -16.16751937	     -4.93250700	     10.76838601
      0.62000000	     -3.79865443	      5.16766736	     -1.21546947	      1.85813378	      1.01985481	      0.60620241	    -19.49068329	     -3.08302332	    -11.34415890	     10.99968925	      0.00000000	      0.00000000	    -26.83756255	      7.32549153	     32.19411288	      5.86902808	     -1.17630294	     45.13845084	      0.00000000	      0.00000000	     -7.19509237	    -17.73226418	    -15.79917146	     -5.54431033	     10.71971116
      0.62500000	     -4.10347073	      5.27041382	     -0.82330922	      1.87577820	      1.02215599	      0.60632606	    -20.19575354	     -3.11531547	    -11.96284746	     10.19036426	      0.00000000	      0.00000000	    -29.70810178	      7.29628589	     32.06127305	      6.12085009	     -1.01157681	     41.95591369	      0.00000000	      0.00000000	     -7.44868582	    -17.01255412	    -15.17954042	     -5.87209404	     10.43444141
      0.63000000	     -4.01882741	      5.61922931	     -0.49791602	      1.89374010	      1.02501886	      0.60645158	    -21.41855961	     -3.33228436	    -12.33019470	      9.22323887	      0.00000000	      0.00000000	    -32.16004462	      6.96752993	     31.30417333	      6.66430741	     -0.85636655	     38.51580874	      0.00000000	      0.00000000	     -7.44737412	    -16.20361190	    -15.00560841	     -6.49595025	     10.24543420
      0.63500000	     -4.11709978	      5.77696101	     -0.30655301	      1.91137359	      1.02732511	      0.60672571	    -22.18449223	     -3.42029144	    -12.60796448	      8.65890653	      0.00000000	      0.00000000	    -34.39368947	      6.11439131	     30.79690600	      6.93074993	     -0.89997257	     35.15573647	      0.00000000	      0.00000000	     -7.67080112	    -15.32204593	    -14.65634145	     -6.84506368	     10.15792241
      0.64000000	     -4.13601769	      5.89484749	     -0.01596904	      1.92916518	      1.02941726	      0.60667037	    -22.96153866	     -3.50049322	    -13.21233305	      8.39942924	      0.00000000	      0.00000000	    -36.24419969	      5.55338168	     30.14496363	      7.17936649	     -0.77415816	     31.80956139	      0.00000000	      0.00000000	     -7.66727825	    -14.22761870	    -14.37516386	     -7.15736695	      9.85796755
      0.64500000	     -4.14728393	      5.97698060	      0.26827846	      1.94685238	      1.03108297	      0.60690075	    -23.62432675	     -3.52273680	    -13.96704013	      8.32993172	      0.00000000	      0.00000000	    -38.10721214	      4.83973056	     29.56459512	      7.39050178	     -0.71440989	     28.60661350	      0.00000000	      0.00000000	     -7.80648911	    -13.08174113	    -14.08463832	     -7.50892240	     10.00000474
      0.65000000	     -4.38803763	      6.04276821	      0.61218884	      1.96437104	      1.03216555	      0.60709367	    -23.88118866	     -3.50020403	    -14.51373292	      8.64814942	      0.00000000	      0.00000000	    -39.41645316	      3.78586505	     29.23177637	      7.62513757	     -0.55400757	     25.50398009	      0.00000000	      0.00000000	     -7.75299156	    -11.88176495	    -13.69096872	     -7.72404981	      9.42886184
      0.65500000	     -4.46179782	      6.08347966	      0.77010322	      1.98197795	      1.03338398	      0.60785976	    -24.25541157	     -3.49226410	    -14.69606787	      9.24727502	      0.00000000	      0.00000000	    -39.87847644	      2.66934645	     28.65562436	      7.68528920	     -0.59595206	     22.38611683	      0.00000000	      0.00000000	     -7.66830820	    -10.32610456	    -13.36413448	     -8.06013865	      9.36212369
      0.66000000	     -4.52677279	      5.93668877	      1.10586849	      1.99931892	      1.03418850	      0.60795361	    -24.59028842	     -3.25030187	    -14.70104653	      9.87148226	      0.00000000	      0.00000000	    -39.95430127	      1.95379003	     28.12540503	      7.67180530	     -0.38943483	     19.43025506	      0.00000000	      0.00000000	     -7.45375195	     -8.71601959	    -13.12875209	     -8.02951706	      9.00904057
      0.66500000	     -4.65732383	      5.89775651	      1.16599971	      2.01667428	      1.03451380	      0.60843451	    -24.68005077	     -3.25579506	    -14.30829017	     10.95215069	      0.00000000	      0.00000000	    -39.35453257	      1.04650363	     27.70767246	      7.63235060	     -0.68606180	     16.64849768	      0.00000000	      0.00000000	     -6.82148142	     -6.78030311	    -12.76853105	     -8.21794185	      9.05935015
      0.67000000	     -4.93488398	      5.67135918	      1.56098473	      2.03393125	      1.03443625	      0.60856383	    -24.55526464	     -2.95279667	    -14.36567368	     12.10123210	      0.00000000	      0.00000000	    -38.63429044	      0.22840887	     27.50236693	      7.54135542	     -0.74318368	     14.09135278	      0.00000000	      0.00000000	     -6.51436560	     -4.95239292	    -12.29877006	     -8.06908080	      8.71470335
      0.67500000	     -5.07419004	      5.45513974	      1.87933966	      2.05112899	      1.03430346	      0.60892444	    -24.60447150	     -2.68078472	    -13.94868491	     13.25960038	      0.00000000	      0.00000000	    -37.58562352	     -0.24172749	     27.10000975	      7.44391515	     -0.80647826	     11.55574199	      0.00000000	      0.00000000	     -6.22603595	     -3.19290845	    -11.99471002	     -8.03508058	      8.46960364
      0.68000000	     -5.20770681	      5.15142817	      2.16509302	      2.06822298	      1.03398874	      0.60894022	    -24.49650968	     -2.31336278	    -13.46307501	     14.57906411	      0.00000000	      0.00000000	    -36.96783691	     -0.78044560	     26.75246512	      7.26954836	     -0.94678218	      9.28752743	      0.00000000	      0.00000000	     -5.90775156	     -1.43319189	    -11.66331466	     -7.84876899	      8.22119104
      0.68500000	     -5.19290768	      4.89501329	      2.35749253	      2.08526936	      1.03355955	      0.60909899	    -24.50248780	     -2.10426226	    -13.08797000	     15.93392200	      0.00000000	      0.00000000	    -36.33592599	     -0.97174173	     26.27573869	      7.10120830	     -1.30266429	      7.21660031	      0.00000000	      0.00000000	     -5.65224962	     -0.04195178	    -11.58473004	     -7.68663951	      8.11007508
      0.69000000	     -5.35469832	      4.59242676	      2.62380573	      2.10224389	      1.03259113	      0.60901803	    -24.17940410	     -1.80998707	    -12.90625202	     17.49345468	      0.00000000	      0.00000000	    -36.08326098	     -1.49745711	     26.08088766	      6.94245257	     -1.59965694	      5.42894313	      0.00000000	      0.00000000	     -5.67251393	      1.36184855	    -11.23841912	     -7.45545703	      7.91376753
      0.69500000	     -5.46502419	      4.27015171	      2.85898597	      2.11920179	      1.03150948	      0.60883537	    -23.91226674	     -1.47859739	    -12.20841650	     19.07776926	      0.00000000	      0.00000000	    -35.16629883	     -1.84168614	     25.93653900	      6.73192785	     -1.96923326	      3.96374700	      0.00000000	      0.00000000	     -5.74810014	      2.80063761	    -11.00256999	     -7.17828577	      7.61462237
      0.70000000	     -5.42694427	      3.81290550	      3.15767945	      2.13576093	      1.03031907	      0.60833121	    -23.66556169	     -1.13479399	    -11.92000454	     20.84922756	      0.00000000	      0.00000000	    -34.29832962	     -1.27261262	     25.79864628	      6.48650048	     -2.31991182	      3.02724708	      0.00000000	      0.00000000	     -5.78185937	      3.82979048	    -10.95341837	     -6.63010660	      7.44268977
      0.70500000	     -5.33583570	      3.49369708	      3.38096499	      2.15265686	      1.02904068	      0.60796460	    -23.52067584	     -0.86038441	    -11.59264439	     22.35686974	      0.00000000	      0.00000000	    -34.31978434	     -1.16847038	     25.60460021	      6.38193116	     -2.70143978	      2.23286246	      0.00000000	      0.00000000	     -5.80849463	      4.01444226	    -10.98267931	     -6.32385743	      7.28624798
      0.71000000	     -5.48137290	      3.11163918	      3.56847167	      2.16895043	      1.02715474	      0.60755164	    -22.82330146	     -0.68445194	    -11.39781523	     24.49187367	      0.00000000	      0.00000000	    -33.22338535	     -1.08295223	     25.80220173	      6.15212221	     -3.09254438	      1.73885924	      0.00000000	      0.00000000	     -6.25181000	      4.67229043	    -10.71788465	     -5.89440449	      6.92614014
      0.71500000	     -5.36086519	      2.65987309	      3.72358317	      2.18537353	      1.02534009	      0.60719535	    -22.50651977	     -0.28115052	    -10.83142700	     26.26175095	      0.00000000	      0.00000000	    -32.29070830	     -0.89611728	     25.83031645	      5.88492622	     -3.78106031	      1.60637680	      0.00000000	      0.00000000	     -6.11721221	      4.48659500	    -10.81024022	     -5.43630273	      6.92400200
      0.72000000	     -5.28301247	      2.36647773	      3.98625916	      2.20183126	      1.02324084	      0.60624547	    -22.03670486	     -0.27320034	    -11.24371338	     28.30911689	      0.00000000	      0.00000000	    -31.51509921	     -0.32265398	     25.94043527	      5.81612701	     -4.01876868	      1.75831835	      0.00000000	      0.00000000	     -6.20585349	      4.42691706	    -10.80362570	     -5.02216070	      6.62779511
      0.72500000	     -5.13364023	      2.03551492	      4.08508261	      2.21817746	      1.02112301	      0.60572228	    -21.59340524	     -0.08415462	    -10.84047248	     30.27817290	      0.00000000	      0.00000000	    -30.60356580	     -0.15974214	     26.03671268	      5.61614035	     -4.12145408	      2.30358290	      0.00000000	      0.00000000	     -5.72700591	      4.19584874	    -10.93647781	     -4.60672153	      6.51165490
      0.73000000	     -4.96527115	      1.58660520	      4.30784679	      2.23446695	      1.01855164	      0.60487271	    -21.12088695	      0.13974303	    -10.94515355	     32.30560447	      0.00000000	      0.00000000	    -29.76143311	      0.15320190	     26.22036073	      5.38444921	     -4.45023795	      3.14283870	      0.00000000	      0.00000000	     -5.20346353	      3.68618268	    -11.03725622	     -4.02521805	      6.29195264
      0.73500000	     -4.45434596	      1.26630440	      4.37291537	      2.25019671	      1.01622391	      0.60406598	    -20.95496837	      0.23649910	    -10.76928773	     34.19860895	      0.00000000	      0.00000000	    -29.74860446	      0.32321298	     26.01652167	      5.12220306	     -4.24814788	      4.03402833	      0.00000000	      0.00000000	     -5.18534520	      3.59738891	    -11.69075659	     -3.59480145	      6.27312535
      0.74000000	     -4.51103557	      0.81205528	      4.53477914	      2.26646833	      1.01272599	      0.60347253	    -20.09416902	      0.43751931	    -10.65753446	     36.50418093	      0.00000000	      0.00000000	    -27.82122367	      0.71587230	     26.80293837	      4.81637491	     -4.71901716	      6.08400902	      0.00000000	      0.00000000	     -3.99144897	      2.69982038	    -11.49506118	     -2.98505708	      6.04242349
      0.74500000	     -4.07797212	      0.55947501	      4.65334148	      2.28263462	      1.01022946	      0.60327902	    -19.85717685	      0.47974360	    -10.76325291	     38.29038265	      0.00000000	      0.00000000	    -27.77707221	      0.89152096	     26.62444054	      4.59795837	     -4.46241901	      7.24449218	      0.00000000	      0.00000000	     -4.11384333	      2.72935719	    -12.00638268	     -2.71265449	      5.97138192
      0.75000000	     -4.11356488	      0.31032830	      4.68980066	      2.29870665	      1.00638109	      0.60272093	    -18.88934083	      0.33701581	    -10.75677001	     40.75423468	      0.00000000	      0.00000000	    -25.77164449	      1.53547510	     27.22559454	      4.41391949	     -4.47249558	      9.18054946	      0.00000000	      0.00000000	     -3.03709055	      2.29103986	    -11.81835812	     -2.36158532	      5.63393329
      0.75500000	     -3.90366452	      0.11060316	      4.97167517	      2.31459485	      1.00305383	      0.60232937	    -18.31673729	      0.27663006	    -11.19011709	     42.64935686	      0.00000000	      0.00000000	    -24.86580064	      1.57108192	     27.50122672	      4.26957031	     -4.38694189	     10.96688842	      0.00000000	      0.00000000	     -3.87534051	      2.31014258	    -12.07361565	     -2.13871397	      5.25946080
      0.76000000	     -3.54280279	      0.20777200	      4.95084436	      2.33082600	      0.99976278	      0.60206619	    -17.81628746	     -0.24066363	    -11.41555955	     44.91747308	      0.00000000	      0.00000000	    -23.81880391	      1.36130888	     27.41083448	      4.34723817	     -4.36505793	     12.73146593	      0.00000000	      0.00000000	     -4.56443018	      2.12180874	    -12.41514039	     -2.16983541	      5.04455322
      0.76500000	     -3.16043705	      0.26383701	      4.93385995	      2.34659753	      0.99619872	      0.60209665	    -17.22777033	     -0.80057273	    -11.94395087	     47.21251440	      0.00000000	      0.00000000	    -23.13756742	      1.21848222	     27.23977497	      4.37828883	     -4.50303464	     14.28352108	      0.00000000	      0.00000000	     -5.87125572	      1.57610886	    -12.91278319	     -2.29904778	      4.68900047
      0.77000000	     -2.70992445	      0.39427285	      4.79058819	      2.36287013	      0.99243985	      0.60218522	    -16.79138051	     -1.35649756	    -11.91036365	     49.39890128	      0.00000000	      0.00000000	    -21.68719535	      1.02268175	     26.96572749	      4.46802439	     -4.52505625	     15.91654069	      0.00000000	      0.00000000	     -7.24328468	      0.24907196	    -13.37234814	     -2.45192314	      4.43925092
      0.77500000	     -2.40975053	      0.69776725	      4.75350167	      2.37870575	      0.98847659	      0.60229336	    -16.07185090	     -2.22997464	    -12.40277413	     51.72799208	      0.00000000	      0.00000000	    -20.65064234	      0.86542354	     26.69941388	      4.89542389	     -4.25564090	     17.26890745	      0.00000000	      0.00000000	     -8.91941818	     -2.13981079	    -13.75219008	     -2.83790225	      4.24734943
      0.78000000	     -1.98046410	      0.77283186	      4.77921840	      2.39410677	      0.98467625	      0.60227522	    -15.49050596	     -2.73949400	    -12.65210220	     53.82673745	      0.00000000	      0.00000000	    -19.81327890	      0.36312141	     26.45325635	      5.05792903	     -4.22386160	     19.19644805	      0.00000000	      0.00000000	     -8.49582115	     -3.22949518	    -14.33508372	     -2.93794896	      3.88826522
      0.78500000	     -1.51437149	      1.11404823	      4.65143827	      2.40953012	      0.98068704	      0.60243481	    -14.85990613	     -3.63680499	    -12.93867099	     56.10783457	      0.00000000	      0.00000000	    -18.76119478	     -0.00191613	     26.22071767	      5.55725642	     -4.13964627	     21.35889653	      0.00000000	      0.00000000	     -7.22308892	     -5.44856728	    -14.96915110	     -3.33736162	      3.36272151
      0.79000000	     -1.18586761	      1.38867973	      4.81285992	      2.42389747	      0.97672761	      0.60228779	    -13.94112557	     -4.39971168	    -13.31024349	     58.47214159	      0.00000000	      0.00000000	    -17.64339466	     -0.53286927	     26.40356786	      6.14276547	     -3.91034791	     23.96501771	      0.00000000	      0.00000000	     -6.11851691	     -8.24193067	    -15.59207014	     -3.60591671	      2.79309513
      0.79500000	     -1.01197944	      1.81194298	      4.79323573	      2.43819282	      0.97249570	      0.60227278	    -12.67049478	     -5.46346358	    -13.58869613	     61.04677982	      0.00000000	      0.00000000	    -16.67426766	     -1.15425812	     26.82932736	      6.77498215	     -3.80217846	     26.79229886	      0.00000000	      0.00000000	     -4.11747562	    -10.47193394	    -16.08392158	     -4.08106229	      2.18421984
      0.80000000	     -1.19681140	      1.95513920	      5.15395215	      2.45147623	      0.96797224	      0.60202618	    -10.88104511	     -6.02860323	    -13.85757760	     63.68256637	      0.00000000	      0.00000000	    -15.41860360	     -2.14861719	     27.83454813	      7.30146709	     -2.80050021	     29.70116726	      0.00000000	      0.00000000	     -3.48498765	    -13.30828457	    -16.25048769	     -4.23915706	      1.23272335
      0.80500000	     -1.30149350	      2.49717159	      4.97271406	      2.46493762	      0.96346760	      0.60229827	     -8.93478734	     -7.23128909	    -13.67319516	     66.51938772	      0.00000000	      0.00000000	    -14.39938454	     -2.74878600	     28.72357623	      7.99441946	     -2.45262798	     32.71782400	      0.00000000	      0.00000000	     -2.33538556	    -15.74324862	    -16.49416872	     -4.91454634	      0.79390986
      0.81000000	     -0.77961317	      2.76874553	      4.85437011	      2.47791961	      0.96068265	      0.60202055	     -7.73333283	     -7.96540266	    -13.38824783	     68.80509793	      0.00000000	      0.00000000	    -13.84831865	     -3.55385863	     28.77316995	      8.37149232	     -2.19312218	     35.53831588	      0.00000000	      0.00000000	     -0.93461840	    -17.09096762	    -17.53544332	     -5.11489289	      0.22471619
      0.81500000	     -0.48294880	      3.06731937	      4.87750491	      2.49148200	      0.95760311	      0.60140057	     -6.32957203	     -8.69094610	    -13.14322388	     71.01229121	      0.00000000	      0.00000000	    -12.99287697	     -4.25189853	     29.06992588	      8.81897290	     -1.84987741	     38.51793958	      0.00000000	      0.00000000	      0.41522772	    -17.97586841	    -18.18515020	     -5.27119205	     -0.35152671
      0.82000000	     -0.01143538	      3.66560454	      4.80158253	      2.50553065	      0.95517694	      0.60117595	     -5.18654196	     -9.67816331	    -12.81455484	     72.93290755	      0.00000000	      0.00000000	    -12.19885484	     -4.79918708	     28.82292312	      9.53208923	     -1.52247311	     40.93705853	      0.00000000	      0.00000000	      1.73384644	    -18.54819735	    -18.98637478	     -5.77515861	     -1.01963635
      0.82500000	      0.36111461	      4.27058939	      4.85602204	      2.51963115	      0.95318595	      0.60140399	     -3.93891567	    -10.56495800	    -12.50529180	     74.77794976	      0.00000000	      0.00000000	    -11.26468358	     -5.67331678	     28.56021372	     10.19920877	     -1.40264075	     43.07467992	      0.00000000	      0.00000000	      2.78723798	    -18.81461608	    -19.59273991	     -6.39254992	     -1.66532396
      0.83000000	      0.60282143	      4.89517986	      4.89267473	      2.53414826	      0.95166496	      0.60214405	     -2.55948377	    -11.24739292	    -11.96548022	     76.30140649	      0.00000000	      0.00000000	    -10.65002919	     -6.39129942	     28.05468114	     10.93565164	     -1.11694470	     44.59843980	      0.00000000	      0.00000000	      3.89024686	    -19.12691305	    -20.06099670	     -7.13482564	     -2.40613179
      0.83500000	      0.62199045	      5.40390567	      4.80223707	      2.54882162	      0.95076939	      0.60336250	     -0.82457005	    -11.78304601	    -11.27939770	     77.72790444	      0.00000000	      0.00000000	     -9.92319762	     -7.03028312	     27.34074321	     11.49311594	     -0.81078886	     45.26705602	      0.00000000	      0.00000000	      4.87714321	    -19.19381870	    -20.24729257	     -7.77640878	     -3.14960108
      0.84000000	      0.28839779	      5.58921350	      4.86672648	      2.56321584	      0.94989644	      0.60430512	      1.33153236	    -11.87618256	    -10.53619744	     78.90313233	      0.00000000	      0.00000000	     -9.55197539	     -7.31895226	     26.81936107	     11.77518645	     -0.31248234	     45.58625132	      0.00000000	      0.00000000	      5.90102255	    -19.20172631	    -20.01828976	     -7.99930059	     -3.79650205
      0.84500000	     -0.13169061	      5.67344059	      4.72599164	      2.57814979	      0.94936234	      0.60531651	      3.57713944	    -11.86175388	     -9.60250885	     79.91519549	      0.00000000	      0.00000000	     -8.85875050	     -8.01765615	     26.31303527	     11.75636988	     -0.28960177	     45.81287743	      0.00000000	      0.00000000	      6.95386501	    -18.92025737	    -19.53904155	     -8.21925381	     -4.27728795
      0.85000000	     -0.18280062	      5.50465731	      4.55261545	      2.59343434	      0.94986377	      0.60599810	      5.30477674	    -11.55649470	     -8.91785711	     80.44486412	      0.00000000	      0.00000000	     -8.46251992	     -8.36299144	     25.14832629	     11.44578609	     -0.27163570	     45.65772248	      0.00000000	      0.00000000	      8.10883215	    -18.91470352	    -19.38538264	     -8.00795704	     -4.65997233
      0.85500000	     -0.21444502	      5.00998619	      4.49449611	      2.60857130	      0.95050375	      0.60644228	      6.92818031	    -10.76351181	     -8.29813271	     80.76802216	      0.00000000	      0.00000000	     -7.83943463	     -8.98045959	     24.00047310	     10.75723542	     -0.03287930	     45.65287851	      0.00000000	      0.00000000	      9.95264027	    -17.40571339	    -19.14820649	     -7.33420803	     -5.04156452
      0.86000000	      0.09344949	      4.74406672	      4.10184950	      2.62360991	      0.95167186	      0.60705042	      8.25829744	    -10.23881112	     -7.39252797	     80.99221766	      0.00000000	      0.00000000	     -7.51828304	     -9.21082808	     22.32365281	     10.23655560	     -0.26828373	     45.25219138	      0.00000000	      0.00000000	     10.98136287	    -17.48714986	    -19.39184922	     -6.94779835	     -5.31050235
      0.86500000	      0.35537210	      4.51945551	      3.43335726	      2.63801675	      0.95279188	      0.60786078	      9.82169233	     -9.79171715	     -6.32370597	     81.35989813	      0.00000000	      0.00000000	     -6.74684750	     -9.40056978	     20.76654540	      9.64605624	     -0.73018412	     44.90361794	      0.00000000	      0.00000000	     12.51745186	    -16.34210422	    -19.53567135	     -6.64155186	     -5.03490588
      0.87000000	      0.45545234	      4.30309694	      2.73031069	      2.65245406	      0.95372277	      0.60876797	     11.56120860	     -9.21040339	     -5.10445018	     81.54926039	      0.00000000	      0.00000000	     -6.45204565	     -9.66268723	     19.43913115	      9.07661470	     -1.50333074	     44.57035050	      0.00000000	      0.00000000	     13.20153676	    -16.29311549	    -19.47813184	     -6.36095267	     -5.26609755
      0.87500000	      0.78710545	      3.78916683	      2.36126582	      2.66688716	      0.95546653	      0.60928951	     12.74422747	     -8.24875587	     -4.31158462	     81.27110521	      0.00000000	      0.00000000	     -6.12966178	     -9.78091051	     17.80541402	      8.22659523	     -1.76389739	     44.26243619	      0.00000000	      0.00000000	     14.53947738	    -14.79871396	    -19.78733405	     -5.64892691	     -5.01664436
      0.88000000	      1.33669364	      3.54866289	      1.85756988	      2.68180663	      0.95783158	      0.60999947	     13.61967194	     -7.70383567	     -3.63638265	     80.91219442	      0.00000000	      0.00000000	     -5.72736614	     -9.73686322	     15.64892495	      7.71132154	     -2.24094151	     43.39677205	      0.00000000	      0.00000000	     15.36298317	    -14.09945002	    -20.13659079	     -5.23163560	     -5.47691421
      0.88500000	      1.48150218	      3.13393051	      1.40443076	      2.69644213	      0.95994375	      0.61077313	     14.94834765	     -6.86277219	     -2.92238594	     80.46639022	      0.00000000	      0.00000000	     -5.38041004	    -10.23060045	     14.11776071	      6.96397884	     -2.83009934	     42.77920537	      0.00000000	      0.00000000	     15.72359766	    -13.60180996	    -20.15543149	     -4.66178065	     -5.80493857
      0.89000000	      1.46482757	      3.04399567	      0.61230135	      2.71151879	      0.96197027	      0.61174061	     16.43807952	     -6.30288217	     -1.83231426	     79.88779943	      0.00000000	      0.00000000	     -5.18639719	    -10.36957965	     12.52514996	      6.55033439	     -3.77738420	     41.75841514	      0.00000000	      0.00000000	     16.40840693	    -12.23999521	    -19.86108537	     -4.51619005	     -5.46410738
      0.89500000	      1.13498687	      2.75867889	      0.14128080	      2.72672156	      0.96417052	      0.61270918	     18.10149214	     -5.60715790	     -1.21207407	     79.03180641	      0.00000000	      0.00000000	     -5.04457749	    -10.64279921	     11.31182140	      5.98040065	     -4.63178971	     40.75536024	      0.00000000	      0.00000000	     16.40438467	    -11.78912445	    -19.24534726	     -4.14831373	     -5.81959332
      0.90000000	      0.52544629	      2.72908265	     -0.41096106	      2.74221579	      0.96609370	      0.61396461	     20.05320109	     -5.15471497	     -0.51267166	     78.20153428	      0.00000000	      0.00000000	     -4.38662430	    -11.00372959	     10.47314615	      5.67131237	     -5.46572519	     39.85826293	      0.00000000	      0.00000000	     15.96193109	    -10.96999147	    -18.17659759	     -4.07528648	     -6.10969617
      0.90500000	      0.20374259	      2.36303531	     -0.66506421	      2.75739856	      0.96922188	      0.61457015	     21.38851997	     -4.46095040	     -0.25335651	     76.82168166	      0.00000000	      0.00000000	     -4.29575846	    -11.02045185	      9.27460846	      5.14188582	     -5.82228049	     38.79049945	      0.00000000	      0.00000000	     15.46117674	    -10.44665874	    -17.58106726	     -3.49033872	     -6.38774170
      0.91000000	      0.10511967	      2.07337161	     -1.04615814	      2.77286768	      0.97269990	      0.61581065	     22.29000838	     -3.74936986	      0.04207286	     75.17986504	      0.00000000	      0.00000000	     -4.12436040	    -11.44413508	      7.86272605	      4.56871286	     -6.52082558	     37.84273653	      0.00000000	      0.00000000	     14.64105276	     -9.44804293	    -17.16760710	     -3.07592794	     -6.69793162
      0.91500000	      0.09967585	      1.70316177	     -1.34737531	      2.78853371	      0.97641744	      0.61701608	     22.95598763	     -2.98043887	      0.18119956	     73.34132766	      0.00000000	      0.00000000	     -4.16478797	    -11.95622381	      6.31640644	      3.89945440	     -7.11819531	     36.82318555	      0.00000000	      0.00000000	     13.78130308	     -8.31173283	    -16.90840320	     -2.53006820	     -7.06756200
      0.92000000	     -0.21518086	      1.49390660	     -1.47446057	      2.80392544	      0.97977095	      0.61781144	     24.02690018	     -2.56783850	      0.06228999	     71.54918392	      0.00000000	      0.00000000	     -3.79622934	    -12.32532943	      5.13279341	      3.57527298	     -7.26518862	     35.65784379	      0.00000000	      0.00000000	     13.13251646	     -7.72622458	    -16.30526194	     -2.13638900	     -7.39511559
      0.92500000	     -0.04940533	      1.23675844	     -1.69670259	      2.81949602	      0.98372766	      0.61868299	     24.32151225	     -2.03007876	      0.04117830	     69.45946834	      0.00000000	      0.00000000	     -3.25891252	    -12.95750286	      3.50355563	      3.12223773	     -7.67682474	     34.72665739	      0.00000000	      0.00000000	     11.87732934	     -6.73045117	    -16.22911395	     -1.70739522	     -7.87621973
      0.93000000	     -0.06071784	      1.08147519	     -1.88478477	      2.83514782	      0.98776292	      0.61951196	     24.67984979	     -1.57432489	     -0.02269330	     67.05494333	      0.00000000	      0.00000000	     -2.95757923	    -13.69690867	      1.97747438	      2.85280122	     -7.81786127	     33.48138563	      0.00000000	      0.00000000	     10.03465107	     -5.72503243	    -16.01211867	     -1.36030484	     -8.28031843
      0.93500000	     -0.33507309	      1.24261066	     -2.18842684	      2.85066318	      0.99119656	      0.62060638	     25.41732768	     -1.45383740	      0.16390642	     64.82840859	      0.00000000	      0.00000000	     -3.06419514	    -14.29219430	      0.81812907	      2.95466525	     -7.97447536	     32.24229468	      0.00000000	      0.00000000	      8.54829106	     -4.95513552	    -15.41429961	     -1.38881602	     -8.60755488
      0.94000000	     -0.40385841	      1.03735078	     -2.28316488	      2.86683712	      0.99496242	      0.62139668	     25.61092841	     -1.05941812	     -0.09721118	     62.18901553	      0.00000000	      0.00000000	     -2.95863234	    -14.97268873	     -0.52896127	      2.61889039	     -8.05251486	     31.20931745	      0.00000000	      0.00000000	      6.62388097	     -4.25984341	    -15.04347137	     -1.00002458	     -9.03683602
      0.94500000	     -0.33628129	      0.76113913	     -2.31597459	      2.88286854	      0.99926307	      0.62194525	     25.50717811	     -0.59033466	     -0.30776906	     59.28861083	      0.00000000	      0.00000000	     -3.05263083	    -15.47733215	     -2.01924637	      2.25871524	     -8.13098852	     30.05821689	      0.00000000	      0.00000000	      4.46080934	     -3.74983408	    -14.86195267	     -0.47593606	     -9.54564550
      0.95000000	     -0.20260813	      0.32357548	     -2.25788280	      2.89888353	      1.00375359	      0.62240105	     25.13418744	     -0.00416553	     -0.76835613	     56.05181948	      0.00000000	      0.00000000	     -3.14832461	    -16.04824523	     -3.47578891	      1.63053480	     -8.19473413	     29.02676081	      0.00000000	      0.00000000	      2.06583078	     -3.02460827	    -14.83542733	      0.21859959	    -10.10116024
      0.95500000	     -0.18023258	     -0.03368914	     -2.34629927	      2.91543315	      1.00755357	      0.62331675	     24.83515231	      0.62592372	     -1.00720682	     52.79899726	      0.00000000	      0.00000000	     -2.99481612	    -16.73314431	     -4.81501438	      1.09387401	     -8.51329965	     28.02965195	      0.00000000	      0.00000000	      0.03606740	     -2.23973104	    -14.55155274	      0.83509023	    -10.45512900
      0.96000000	      0.15683817	     -0.45291348	     -2.37900772	      2.93187879	      1.01177284	      0.62404103	     24.09290512	      1.26527484	     -1.34259498	     49.32516880	      0.00000000	      0.00000000	     -3.25956690	    -17.12806307	     -6.48698507	      0.52914906	     -8.70649457	     26.98043974	      0.00000000	      0.00000000	     -2.08612126	     -1.53019998	    -14.63283442	      1.51918303	    -10.83370885
      0.96500000	     -0.10012185	     -0.76204793	     -2.39140523	      2.94788757	      1.01525410	      0.62492606	     24.02864395	      1.84889857	     -1.48340217	     45.84431665	      0.00000000	      0.00000000	     -3.64408502	    -17.49252309	     -7.32277801	      0.01297887	     -8.98699733	     26.20193998	      0.00000000	      0.00000000	     -4.30311052	     -0.93119301	    -14.13584626	      2.01958951	    -11.27198985
      0.97000000	      0.16905968	     -1.07732130	     -2.45638795	      2.96405154	      1.01911821	      0.62574715	     23.27085489	      2.37864105	     -1.75004041	     42.21160834	      0.00000000	      0.00000000	     -3.86569855	    -17.45168911	     -8.79418639	     -0.50178063	     -9.44619470	     25.31956648	      0.00000000	      0.00000000	     -6.52524842	     -0.09141870	    -14.22361705	      2.53887810	    -11.72005152
      0.97500000	      0.21160765	     -1.43272837	     -2.48185524	      2.98072587	      1.02242328	      0.62658937	     22.65331583	      3.00144378	     -1.89361666	     38.46999653	      0.00000000	      0.00000000	     -4.12810929	    -17.34869895	    -10.07447070	     -1.01302625	     -9.69466187	     24.34434463	      0.00000000	      0.00000000	     -8.49141428	      0.53456429	    -14.00395140	      3.10355272	    -12.10017552
      0.98000000	      0.33630992	     -1.55442477	     -2.65366116	      2.99770018	      1.02604313	      0.62794342	     21.86869917	      3.42589948	     -1.85490453	     34.65137118	      0.00000000	      0.00000000	     -4.57115511	    -16.79889880	    -11.50446681	     -1.31640951	    -10.34736590	     23.22277490	      0.00000000	      0.00000000	    -11.03690027	      1.56333113	    -13.81745071	      3.34032072	    -12.35796454
      0.98500000	      0.35084472	     -1.73610160	     -2.54938053	      3.01375588	      1.02859545	      0.62841816	     21.36361170	      3.78719501	     -2.07945438	     31.10697405	      0.00000000	      0.00000000	     -4.82711165	    -16.17895178	    -12.49384708	     -1.64775394	    -10.52058071	     22.60984037	      0.00000000	      0.00000000	    -12.69739505	      1.85666546	    -13.55305540	      3.76935779	    -12.78565640
      0.99000000	      0.39081744	     -1.73046539	     -2.65468510	      3.02983137	      1.03135578	      0.62934816	     20.74270556	      4.10806552	     -1.47925124	     27.39325283	      0.00000000	      0.00000000	     -5.17691057	    -15.30410918	    -13.58278324	     -1.75928296	    -10.87988508	     21.79082238	      0.00000000	      0.00000000	    -14.63375921	      2.19755718	    -13.37801699	      3.90755202	    -13.04679801
      0.99500000	      0.58861449	     -1.79348930	     -2.75217706	      3.04647063	      1.03382257	      0.63032448	     19.89857209	      4.42549020	     -1.25395798	     23.76652346	      0.00000000	      0.00000000	     -5.42937874	    -14.10350365	    -14.89095852	     -1.92590891	    -11.33392348	     20.97362405	      0.00000000	      0.00000000	    -16.60220392	      2.70142416	    -13.34932971	      4.10138328	    -13.27111487
      1.00000000	      0.20504636	     -1.54266597	     -2.67883378	      3.06274576	      1.03562582	      0.63103273	     19.81921565	      4.33034638	     -1.08045973	     20.41955869	      0.00000000	      0.00000000	     -5.61654867	    -13.23648284	    -15.27463799	     -1.81576711	    -11.13639664	     20.50322039	      0.00000000	      0.00000000	    -18.13352257	      3.11086172	    -12.64489886	      3.99977686	    -13.45527171
      1.00500000	      0.44816462	     -1.51076698	     -2.83533601	      3.07920430	      1.03768896	      0.63169672	     19.02286829	      4.46020923	     -0.76767060	     17.19218242	      0.00000000	      0.00000000	     -5.72727176	    -11.41228328	    -16.53243746	     -1.82782477	    -11.62654745	     19.68703934	      0.00000000	      0.00000000	    -20.31491219	      3.30758434	    -12.68059695	      4.08835254	    -13.84795187
      1.01000000	      0.36483427	     -1.32159741	     -2.86905759	      3.09541603	      1.03923115	      0.63220275	     18.65417380	      4.37993382	     -0.42172776	     14.15325952	      0.00000000	      0.00000000	     -5.74667381	     -9.33334605	    -17.19034722	     -1.68791145	    -11.65990806	     19.26347091	      0.00000000	      0.00000000	    -22.12291104	      3.04423860	    -12.38449160	      4.07457201	    -13.94432080
      1.01500000	      0.11814540	     -1.02776524	     -2.87466199	      3.11217256	      1.04026979	      0.63294739	     18.40185696	      4.22103218	      0.05294953	     11.20433032	      0.00000000	      0.00000000	     -5.52703061	     -7.62930615	    -17.60735260	     -1.41891895	    -11.45490948	     18.92732851	      0.00000000	      0.00000000	    -24.27143129	      2.41243217	    -11.78078978	      3.94335592	    -14.13492043
      1.02000000	      0.21845592	     -0.96909970	     -2.94448161	      3.12794669	      1.04136181	      0.63366997	     17.95040678	      4.25949407	      0.22380084	      8.56682290	      0.00000000	      0.00000000	     -5.94172277	     -5.43078492	    -18.23894955	     -1.42733667	    -11.46722955	     18.97640874	      0.00000000	      0.00000000	    -25.47501399	      1.94846370	    -11.75749921	      4.04713860	    -14.22775984
      1.02500000	      0.23070457	     -0.78152697	     -3.07937527	      3.14403516	      1.04204728	      0.63435309	     17.66241432	      4.14414905	      0.51729537	      6.28950446	      0.00000000	      0.00000000	     -5.74292211	     -3.25890048	    -18.70567366	     -1.22456497	    -11.16977995	     19.06514011	      0.00000000	      0.00000000	    -27.19656737	      1.07849391	    -11.58721490	      4.00101466	    -14.25908919
      1.03000000	      0.29546416	     -0.48841993	     -3.09090031	      3.15985782	      1.04254462	      0.63471673	     17.50301682	      3.86247897	      0.31045521	      4.51100071	      0.00000000	      0.00000000	     -5.18667278	     -0.79974740	    -19.01047476	     -0.95829475	    -10.96730499	     19.51110833	      0.00000000	      0.00000000	    -28.29844193	     -0.10516830	    -11.56450975	      3.86649635	    -14.45846345
      1.03500000	      0.06313849	     -0.52262011	     -3.08368872	      3.17589761	      1.04227158	      0.63531643	     17.54741450	      3.96771553	      0.34783208	      2.60405174	      0.00000000	      0.00000000	     -5.04342463	      0.86443814	    -18.93691132	     -1.11839767	    -10.87110551	     20.16994371	      0.00000000	      0.00000000	    -29.49039638	     -0.87760593	    -11.11241973	      4.13132094	    -14.48320115
      1.04000000	     -0.00053209	     -0.34320432	     -3.07375199	      3.19145596	      1.04200731	      0.63586121	     17.68033401	      3.83776928	     -0.02603534	      1.36941207	      0.00000000	      0.00000000	     -4.54039141	      3.39197380	    -18.85699220	     -1.02904593	    -10.39233187	     21.12581238	      0.00000000	      0.00000000	    -30.81531991	     -2.47504362	    -10.94786237	      4.07245681	    -14.39350690
      1.04500000	     -0.30723556	     -0.16796190	     -3.16097618	      3.20712277	      1.04132830	      0.63666767	     17.90595963	      3.75927962	      0.46523072	     -0.06449649	      0.00000000	      0.00000000	     -4.61321998	      4.55644044	    -18.44977560	     -0.95661950	     -9.92508980	     22.30534320	      0.00000000	      0.00000000	    -30.94156145	     -3.00591646	    -10.50040661	      4.09501127	    -14.39524786
      1.05000000	     -0.37472011	     -0.04512940	     -3.04363389	      3.22289200	      1.04033444	      0.63754446	     17.85836163	      3.73355931	      0.56175444	     -1.35703757	      0.00000000	      0.00000000	     -4.73098097	      5.66844595	    -18.24228851	     -0.91677281	     -9.08539014	     23.63132313	      0.00000000	      0.00000000	    -30.71337059	     -3.91940068	    -10.26687241	      4.10417814	    -14.45487592
      1.05500000	     -0.72703213	      0.19061189	     -3.12594871	      3.23841695	      1.03880070	      0.63845768	     18.46414593	      3.63274670	      0.21213536	     -1.90323741	      0.00000000	      0.00000000	     -4.34528290	      7.29244528	    -17.54069127	     -0.84864606	     -9.12465560	     25.28559296	      0.00000000	      0.00000000	    -30.40851788	     -5.41467645	     -9.71861403	      3.95760643	    -14.41018367
      1.06000000	     -0.74595406	      0.32475358	     -3.08392689	      3.25384912	      1.03755654	      0.63910519	     18.55009207	      3.62889953	      0.05626568	     -2.62257889	      0.00000000	      0.00000000	     -4.05516446	      8.20762709	    -17.20347420	     -0.83579491	     -8.66831885	     26.84115742	      0.00000000	      0.00000000	    -29.99178495	     -6.18811168	     -9.62928285	      3.95887947	    -14.22982714
      1.06500000	     -0.91958862	      0.65522444	     -3.16931117	      3.26900095	      1.03577700	      0.64013778	     19.18832395	      3.48432201	     -0.63166584	     -2.37281034	      0.00000000	      0.00000000	     -3.43312292	      9.15404477	    -16.54554561	     -0.61717579	     -8.50363741	     28.66353673	      0.00000000	      0.00000000	    -29.33560580	     -7.36708491	     -9.29866572	      3.68734339	    -14.26875639
      1.07000000	     -0.80901593	      0.79152584	     -3.14920246	      3.28419373	      1.03414003	      0.64111131	     19.25659461	      3.49315490	     -0.86872689	     -2.52436555	      0.00000000	      0.00000000	     -2.93639143	      9.69112518	    -16.15476850	     -0.64937567	     -8.16348109	     30.60566944	      0.00000000	      0.00000000	    -28.29282591	     -8.18083623	     -9.38560188	      3.57644736	    -14.03691179
      1.07500000	     -0.95741254	      1.01373588	     -3.10138799	      3.29935776	      1.03201428	      0.64197815	     19.86747613	      3.41140103	     -1.56991240	     -1.91466818	      0.00000000	      0.00000000	     -2.28225061	      9.91217671	    -15.38265272	     -0.62411741	     -7.93551650	     32.66128555	      0.00000000	      0.00000000	    -27.32649219	     -8.96591125	     -9.12197917	      3.43515769	    -13.79831251
      1.08000000	     -1.09688630	      1.08642155	     -3.24034147	      3.31427791	      1.02952117	      0.64280450	     20.67348194	      3.49934836	     -2.40737749	     -0.74028532	      0.00000000	      0.00000000	     -1.55197860	     10.47488825	    -14.60299833	     -0.70644351	     -8.09635362	     34.70587030	      0.00000000	      0.00000000	    -26.53457523	     -9.56473090	     -8.88586227	      3.48657717	    -13.44769204
      1.08500000	     -0.72430266	      1.36902558	     -3.36802623	      3.32923726	      1.02766288	      0.64421147	     20.56784395	      3.34674653	     -2.50718829	     -0.16644983	      0.00000000	      0.00000000	     -1.49420597	     10.53180325	    -14.42580556	     -0.60670161	     -8.00838458	     36.41779776	      0.00000000	      0.00000000	    -26.56724568	     -9.53292626	     -9.26783229	      3.16810446	    -13.38143912
      1.09000000	     -0.91835898	      1.55799809	     -3.25849840	      3.34420620	      1.02446944	      0.64500073	     21.50853144	      3.19684017	     -3.97229708	      1.50251106	      0.00000000	      0.00000000	     -0.16395236	     11.16326125	    -13.33605603	     -0.68954462	     -7.84481466	     38.92394720	      0.00000000	      0.00000000	    -24.82620542	    -10.10730503	     -8.89605358	      2.98106994	    -13.07902712
      1.09500000	     -0.50670103	      1.73547445	     -3.50874788	      3.35892493	      1.02228127	      0.64602636	     21.37131504	      3.11196549	     -3.92512846	      2.36325515	      0.00000000	      0.00000000	     -0.28959047	     11.23926022	    -13.14607521	     -0.59771329	     -7.90654111	     40.61250356	      0.00000000	      0.00000000	    -24.83673600	    -10.19161269	     -9.39899974	      2.85516098	    -12.92933746
      1.10000000	     -0.07903564	      1.82204169	     -3.52814509	      3.37363161	      1.01940598	      0.64702642	     21.39485087	      3.06907931	     -4.58685258	      3.81682372	      0.00000000	      0.00000000	      0.68042560	     10.97813336	    -12.79056677	     -0.76375038	     -8.10610981	     42.90936736	      0.00000000	      0.00000000	    -23.47410886	    -11.06595329	     -9.87824873	      2.73518798	    -12.16805447
      1.10500000	      0.30413136	      1.94922044	     -3.63901675	      3.38835012	      1.01679991	      0.64811486	     21.20341087	      2.98261687	     -4.33368625	      4.81606996	      0.00000000	      0.00000000	      0.46324538	     11.02768458	    -12.47441000	     -0.80825520	     -8.12791799	     44.68950404	      0.00000000	      0.00000000	    -23.55190775	    -11.11659488	    -10.28055049	      2.59092910	    -12.05767584
      1.11000000	      0.47023357	      1.87097719	     -3.89681073	      3.40343400	      1.01346387	      0.64923339	     21.51848358	      3.19817993	     -4.69836931	      6.58954969	      0.00000000	      0.00000000	      0.42097498	     10.35659951	    -11.91219592	     -1.24517276	     -8.81055682	     46.74617666	      0.00000000	      0.00000000	    -22.75824888	    -11.60978221	    -10.40741090	      2.72056481	    -11.40264513
      1.11500000	      0.57844615	      1.76211496	     -3.80921171	      3.41800391	      1.00973172	      0.65007904	     21.56783875	      3.45467271	     -4.45953747	      7.70028607	      0.00000000	      0.00000000	     -1.10239991	      8.48914207	    -10.98251976	     -1.73806944	     -8.89165079	     49.18600609	      0.00000000	      0.00000000	    -21.97161637	    -12.23110193	    -10.47284872	      2.88143500	    -10.84796596
      1.12000000	      1.19385860	      1.79676096	     -3.92237359	      3.43286429	      1.00663070	      0.65091678	     21.22789628	      3.41727830	     -4.77982583	      9.25647186	      0.00000000	      0.00000000	     -2.31315293	      7.67245741	    -10.83850946	     -1.99217421	     -9.20063447	     51.10056403	      0.00000000	      0.00000000	    -21.43691299	    -12.77316227	    -11.16361544	      2.86104018	    -10.54776664
      1.12500000	      1.77228542	      1.40716732	     -3.76382296	      3.44759559	      1.00318344	      0.65179417	     20.44247469	      3.97932974	     -4.57470732	      9.86947418	      0.00000000	      0.00000000	     -4.78212016	      4.36497493	    -10.49831899	     -2.85975394	     -9.41191678	     53.24853166	      0.00000000	      0.00000000	    -21.27274789	    -12.77220696	    -11.82898448	      3.32821728	    -10.07333277
      1.13000000	      2.12290703	      1.28353584	     -3.94770462	      3.46208284	      0.99911114	      0.65295007	     20.22103634	      4.33841338	     -4.08944792	     11.14455892	      0.00000000	      0.00000000	     -6.81824927	      1.29827643	     -9.86624783	     -3.43722365	     -9.96614066	     55.49004675	      0.00000000	      0.00000000	    -20.88256027	    -13.26854619	    -12.19936961	      3.44735475	     -9.46353469
      1.13500000	      2.66441553	      1.01241390	     -3.81899751	      3.47647330	      0.99556832	      0.65332256	     19.68198848	      4.66819978	     -4.15001394	     12.28529330	      0.00000000	      0.00000000	     -8.43822948	     -0.88357067	     -9.41025677	     -4.02148763	    -10.01300472	     57.64606306	      0.00000000	      0.00000000	    -20.24701388	    -14.40363623	    -12.86879975	      3.79558914	     -8.91959055
      1.14000000	      3.40214754	      0.59213057	     -3.93169248	      3.49043580	      0.99177712	      0.65453963	     19.02085148	      5.44857022	     -3.47420908	     13.63136042	      0.00000000	      0.00000000	     -9.72209108	     -4.23527151	     -9.11261988	     -4.98020449	    -10.60328293	     59.86044784	      0.00000000	      0.00000000	    -20.02769293	    -14.71126761	    -13.86572654	      4.26475620	     -8.50647465
      1.14500000	      3.87860327	      0.08113379	     -4.02637355	      3.50379748	      0.98802175	      0.65535474	     19.07166749	      6.17447246	     -3.50787105	     15.97427266	      0.00000000	      0.00000000	     -8.99398818	     -5.13108386	     -8.43188343	     -6.06520802	    -11.10996757	     62.12201271	      0.00000000	      0.00000000	    -19.61408837	    -15.15214591	    -14.59626743	      4.86800615	     -7.94459655
      1.15000000	      4.28041940	     -0.56440629	     -4.12876230	      3.51658339	      0.98425909	      0.65615636	     19.58482551	      7.02497716	     -3.84154478	     19.10035553	      0.00000000	      0.00000000	     -8.14553829	     -6.47571014	     -7.48258314	     -7.20140924	    -11.37101810	     64.63467016	      0.00000000	      0.00000000	    -19.00661285	    -15.90179829	    -15.40964091	      5.67059791	     -7.00315400
      1.15500000	      4.77128587	     -1.22938372	     -4.14003887	      3.52891438	      0.98059678	      0.65686377	     20.28166618	      7.78369374	     -4.57682157	     22.74588598	      0.00000000	      0.00000000	     -6.91037150	     -7.99048139	     -6.54392449	     -8.36163622	    -11.51192045	     67.10438809	      0.00000000	      0.00000000	    -18.39062262	    -16.47679845	    -16.33521479	      6.39087108	     -6.18705955
      1.16000000	      5.07708196	     -1.56469171	     -4.34859094	      3.54083787	      0.97674764	      0.65766846	     21.36505443	      8.24619616	     -4.63590032	     26.74551223	      0.00000000	      0.00000000	     -5.59976987	    -11.13262477	     -5.35218839	     -8.97216804	    -11.51102905	     69.41095467	      0.00000000	      0.00000000	    -17.68994618	    -17.25395473	    -17.04402425	      6.73547997	     -5.34815123
      1.16500000	      5.33670172	     -1.74307260	     -4.54579593	      3.55280995	      0.97304928	      0.65883761	     22.26102707	      8.66235186	     -3.97959249	     30.35932264	      0.00000000	      0.00000000	     -4.12267636	    -13.47093266	     -4.03775241	     -9.51459073	    -11.56338609	     71.64823793	      0.00000000	      0.00000000	    -17.08687972	    -17.64690063	    -17.64675444	      6.86452207	     -4.33454678
      1.17000000	      5.58063629	     -1.99987117	     -4.70645032	      3.56491707	      0.96952976	      0.65983468	     22.87980547	      9.31103342	     -2.98004347	     33.42452049	      0.00000000	      0.00000000	     -3.18636513	    -15.25501598	     -2.71219461	    -10.03784088	    -11.35588122	     73.79180810	      0.00000000	      0.00000000	    -16.42542383	    -18.56931577	    -18.27583141	      7.03744535	     -3.30554097
      1.17500000	      5.73422983	     -2.40009035	     -4.96943631	      3.57697074	      0.96643672	      0.66041444	     23.33280319	     10.15103253	     -1.91748090	     36.11482930	      0.00000000	      0.00000000	     -2.36124939	    -16.67872218	     -1.28075849	    -10.55697890	    -11.21204416	     75.78787623	      0.00000000	      0.00000000	    -15.86497617	    -19.27543923	    -18.78356445	      7.50472291	     -2.37973610
      1.18000000	      6.19248943	     -3.01284499	     -4.75138147	      3.59031090	      0.96512933	      0.65966452	     23.01852247	     10.70748739	     -1.85319821	     38.24086569	      0.00000000	      0.00000000	     -1.50409929	    -17.23560396	     -0.28920531	    -11.13011757	    -10.49542408	     77.29061707	      0.00000000	      0.00000000	    -15.34446093	    -19.73326676	    -19.50135916	      8.34982654	     -1.79593536
      1.18500000	      6.00108966	     -3.62907330	     -4.56186626	      3.60369809	      0.96304276	      0.65964525	     23.18046052	     11.37887480	     -1.58919665	     39.87891958	      0.00000000	      0.00000000	     -0.29520785	    -17.19475293	      1.60351047	    -11.78087246	     -9.60416839	     79.02468072	      0.00000000	      0.00000000	    -14.46587027	    -20.07881885	    -19.42441665	      9.11399181	     -0.90033043
      1.19000000	      5.93148051	     -4.02156624	     -4.34221528	      3.61708580	      0.96201307	      0.65877811	     23.11618409	     11.61961820	     -1.77032389	     41.34402041	      0.00000000	      0.00000000	      0.81045232	    -17.01511821	      3.33268163	    -11.99331482	     -8.67840105	     80.37709425	      0.00000000	      0.00000000	    -13.84291156	    -20.35015751	    -19.50577066	      9.75962816	     -0.27395640
      1.19500000	      5.47455859	     -4.19179306	     -4.06124371	      3.63113027	      0.96091638	      0.65851134	     23.29351025	     11.70932658	     -1.84337474	     42.59594043	      0.00000000	      0.00000000	      2.09137366	    -16.18173143	      5.44294383	    -11.95673470	     -7.69480117	     81.44248163	      0.00000000	      0.00000000	    -13.20408300	    -20.47499570	    -18.82214337	     10.17073198	     -0.24471105
