# Supplementary material for: Biomechanics of running: A special reference to the comparisons of wearing boots and running shoes
Source: PLoS One. 2022 Jun 24;17(6):e0270496. doi: 10.1371/journal.pone.0270496 (PMC9231798; doi:10.1371/journal.pone.0270496)
Supplement: S1 File — The file contains experimental markers and force data (TRC and MOT), OpenSim model (OSIM), setup (XML), and output (STO) files for 17 participants, 2 conditions (boot\shoe), and 4 trials which are stored in separate folders. (ZIP) [file pone.0270496.s001.zip › DataSet/s02/shoe/T2/results/s02_shoe_T2_Kinematics_q.sto]

Coordinates
version=1
nRows=240
nColumns=26
inDegrees=yes

Units are S.I. units (second, meters, Newtons, ...)
If the header above contains a line with 'inDegrees', this indicates whether rotational values are in degrees (yes) or radians (no).

endheader
time	pelvis_tilt	pelvis_list	pelvis_rotation	pelvis_tx	pelvis_ty	pelvis_tz	hip_flexion_r	hip_adduction_r	hip_rotation_r	knee_angle_r	knee_add_r	knee_rot_r	ankle_angle_r	subtalar_angle_r	hip_flexion_l	hip_adduction_l	hip_rotation_l	knee_angle_l	knee_add_l	knee_rot_l	ankle_angle_l	subtalar_angle_l	lumbar_extension	lumbar_bending	lumbar_rotation
      0.00000000	     -8.92088470	      2.53606013	      7.88034962	     -0.09349220	      1.03108906	      0.57829424	    -14.11429736	      1.60900519	     -4.32051936	     25.75379756	      0.00000000	      0.00000000	    -28.40351933	     -0.93669248	     25.17716644	      7.97164298	      0.40703752	      6.15089254	      0.00000000	      0.00000000	     -9.60452057	      2.10659639	    -13.59457450	     -4.73163213	      0.68026020
      0.00500000	     -8.82537223	      2.34978019	      8.16278940	     -0.07840864	      1.02966339	      0.57782741	    -13.30762075	      1.68365785	     -4.64931960	     28.24920878	      0.00000000	      0.00000000	    -27.68709095	     -0.92821600	     25.10189211	      7.99708273	      0.25358658	      6.31989385	      0.00000000	      0.00000000	     -9.29950753	      2.36087661	    -13.77965594	     -4.54799230	      0.40900665
      0.01000000	     -8.72189964	      2.15931892	      8.44433768	     -0.06338223	      1.02813711	      0.57732610	    -12.49273210	      1.74221935	     -5.00847462	     30.73950130	      0.00000000	      0.00000000	    -26.96638578	     -0.88157221	     25.05862214	      8.01127007	      0.08662936	      6.61983145	      0.00000000	      0.00000000	     -9.03651328	      2.58568970	    -13.97065916	     -4.35041324	      0.12953592
      0.01500000	     -8.60463049	      1.96406101	      8.72290125	     -0.04845978	      1.02642622	      0.57676794	    -11.66177387	      1.76792537	     -5.42103980	     33.22218278	      0.00000000	      0.00000000	    -26.23073881	     -0.77308246	     25.07009571	      8.00729619	     -0.10318766	      7.15261688	      0.00000000	      0.00000000	     -8.85362405	      2.75214609	    -14.17351613	     -4.13152601	     -0.16462121
      0.02000000	     -8.47024718	      1.76911207	      8.99425147	     -0.03366823	      1.02447585	      0.57614952	    -10.80880704	      1.74312319	     -5.89780011	     35.69831044	      0.00000000	      0.00000000	    -25.46216395	     -0.60151168	     25.14248101	      7.98523848	     -0.31720905	      7.97310172	      0.00000000	      0.00000000	     -8.77856036	      2.83292211	    -14.39469036	     -3.89437672	     -0.47652042
      0.02500000	     -8.31648531	      1.58535245	      9.25169314	     -0.01900742	      1.02226568	      0.57548660	     -9.93253414	      1.65003974	     -6.43563010	     38.17069834	      0.00000000	      0.00000000	    -24.64199317	     -0.38792786	     25.26181150	      7.95244748	     -0.54726152	      9.08654529	      0.00000000	      0.00000000	     -8.81692853	      2.80343581	    -14.64189882	     -3.65239811	     -0.80492530
      0.03000000	     -8.14054815	      1.42765515	      9.48670881	     -0.00444809	      1.01980647	      0.57480929	     -9.03810141	      1.47232624	     -7.01962230	     40.64078864	      0.00000000	      0.00000000	    -23.75995771	     -0.17045111	     25.39618469	      7.92208218	     -0.77889320	     10.45952544	      0.00000000	      0.00000000	     -8.93578699	      2.64338534	    -14.92359428	     -3.42623633	     -1.14544851
      0.03500000	     -7.93906745	      1.31179968	      9.69063597	      0.01006090	      1.01712825	      0.57415401	     -8.13571899	      1.19698338	     -7.62834779	     43.10691967	      0.00000000	      0.00000000	    -22.81790707	      0.00206131	     25.50425438	      7.91049391	     -0.99835185	     12.03809593	      0.00000000	      0.00000000	     -9.05159212	      2.33926990	    -15.24665795	     -3.23868764	     -1.49356668
      0.04000000	     -7.70936472	      1.25057787	      9.85687889	      0.02457573	      1.01426589	      0.57355498	     -7.23642261	      0.81680204	     -8.23982870	     45.56483066	      0.00000000	      0.00000000	    -21.82724151	      0.07501535	     25.54696424	      7.93345992	     -1.19852552	     13.76512371	      0.00000000	      0.00000000	     -9.03719370	      1.88636844	    -15.61413965	     -3.10879913	     -1.84733315
      0.04500000	     -7.45068817	      1.25005288	      9.98287828	      0.03913740	      1.01124858	      0.57303784	     -6.34756885	      0.33298971	     -8.83615992	     48.00881895	      0.00000000	      0.00000000	    -20.80545589	     -0.00770277	     25.49769033	      8.00182285	     -1.37981571	     15.59072353	      0.00000000	      0.00000000	     -8.75464928	      1.28583729	    -16.02492742	     -3.04660908	     -2.20804633
      0.05000000	     -7.16465673	      1.30735278	     10.07114281	      0.05375790	      1.00809645	      0.57261650	     -5.47033651	     -0.24331505	     -9.40623250	     50.43201417	      0.00000000	      0.00000000	    -19.77457132	     -0.29787281	     25.34749732	      8.11829096	     -1.54560958	     17.47482164	      0.00000000	      0.00000000	     -8.10209101	      0.53499805	    -16.47513969	     -3.05030133	     -2.57930828
      0.05500000	     -6.85494788	      1.41124127	     10.12887397	      0.06841683	      1.00482287	      0.57229237	     -4.59953418	     -0.89218372	     -9.94604397	     52.82636809	      0.00000000	      0.00000000	    -18.75883161	     -0.83397801	     25.10479650	      8.27740221	     -1.69501951	     19.38536997	      0.00000000	      0.00000000	     -7.05085940	     -0.38264614	    -16.96008289	     -3.10699614	     -2.96586855
      0.06000000	     -6.52641437	      1.54577069	     10.16611969	      0.08306595	      1.00143953	      0.57205444	     -3.72468121	     -1.58940247	    -10.45616685	     55.18414192	      0.00000000	      0.00000000	    -17.77948272	     -1.63021761	     24.79044370	      8.46905825	     -1.81734558	     21.29693895	      0.00000000	      0.00000000	     -5.65425493	     -1.49539831	    -17.47621794	     -3.19708025	     -3.37254879
      0.06500000	     -6.18357867	      1.69550025	     10.19296128	      0.09763741	      0.99796181	      0.57188033	     -2.83172003	     -2.31276674	    -10.93723433	     57.50092902	      0.00000000	      0.00000000	    -16.84858641	     -2.66692947	     24.42992108	      8.68343030	     -1.89163556	     23.19178593	      0.00000000	      0.00000000	     -4.02507701	     -2.82382578	    -18.02312309	     -3.30009231	     -3.80234079
      0.07000000	     -5.82899425	      1.84966860	     10.21654419	      0.11205439	      0.99441285	      0.57174013	     -1.90507188	     -3.04668853	    -11.38500446	     59.77795443	      0.00000000	      0.00000000	    -15.96483970	     -3.88797063	     24.04490240	      8.91424615	     -1.89040755	     25.06133676	      0.00000000	      0.00000000	     -2.29402517	     -4.35414998	    -18.60471608	     -3.39950098	     -4.25364786
      0.07500000	     -5.46310233	      2.00374897	     10.23873940	      0.12624437	      0.99082467	      0.57160410	     -0.92900957	     -3.78268764	    -11.78643919	     62.02140442	      0.00000000	      0.00000000	    -15.11305783	     -5.21090673	     23.64754404	      9.15940262	     -1.78442791	     26.90453444	      0.00000000	      0.00000000	     -0.56918926	     -6.02469968	    -19.22784083	     -3.48532920	     -4.71856830
      0.08000000	     -5.08689377	      2.15865028	     10.25528958	      0.14015509	      0.98723623	      0.57145289	      0.11258871	     -4.51619767	    -12.11828789	     64.23822017	      0.00000000	      0.00000000	    -14.26856411	     -6.55037080	     23.24005867	      9.41984646	     -1.54796152	     28.72171035	      0.00000000	      0.00000000	      1.08483273	     -7.73758825	    -19.89708328	     -3.55528320	     -5.18417409
      0.08500000	     -4.70652322	      2.31860988	     10.25707805	      0.15377131	      0.98369118	      0.57128587	      1.23739443	     -5.24194750	    -12.34937811	     66.42954693	      0.00000000	      0.00000000	    -13.40616363	     -7.84427105	     22.81887119	      9.69765361	     -1.16609489	     30.50586051	      0.00000000	      0.00000000	      2.64271580	     -9.38802599	    -20.60729800	     -3.61490136	     -5.63629029
      0.09000000	     -4.33743387	      2.48851574	     10.23307589	      0.16712867	      0.98023756	      0.57112409	      2.46524031	     -5.95028737	    -12.44651361	     68.58449403	      0.00000000	      0.00000000	    -12.51021316	     -9.06695387	     22.38024701	      9.99327480	     -0.64368444	     32.23532445	      0.00000000	      0.00000000	      4.09985426	    -10.89128430	    -21.33698390	     -3.67632855	     -6.06308292
      0.09500000	     -4.00615264	      2.67108890	     10.17328769	      0.18031828	      0.97692841	      0.57100736	      3.81815142	     -6.62588933	    -12.38181820	     70.67750943	      0.00000000	      0.00000000	    -11.58112663	    -10.22206553	     21.92503962	     10.30207198	     -0.01197034	     33.87175458	      0.00000000	      0.00000000	      5.45532021	    -12.19386690	    -22.04511125	     -3.75543767	     -6.45646224
      0.10000000	     -3.74889503	      2.86467630	     10.06982973	      0.19347595	      0.97382085	      0.57098755	      5.32015961	     -7.24883762	    -12.13792645	     72.67114383	      0.00000000	      0.00000000	    -10.63577521	    -11.32288903	     21.46140053	     10.61145775	      0.67138808	     35.36453538	      0.00000000	      0.00000000	      6.70418158	    -13.27029964	    -22.67328834	     -3.86805736	     -6.81146615
      0.10500000	     -3.60569522	      3.06263106	      9.91572201	      0.20675548	      0.97097358	      0.57112029	      6.99458761	     -7.79699920	    -11.70901082	     74.52263167	      0.00000000	      0.00000000	     -9.70252616	    -12.37391740	     21.00336714	     10.90026103	      1.32989624	     36.65956473	      0.00000000	      0.00000000	      7.83791328	    -14.11376727	    -23.15522046	     -4.02640428	     -7.12462835
      0.11000000	     -3.60917526	      3.25439064	      9.70338923	      0.22029433	      0.96844443	      0.57145475	      8.85534870	     -8.24834200	    -11.09975041	     76.19080572	      0.00000000	      0.00000000	     -8.81362309	    -13.36229452	     20.56327308	     11.14079090	      1.88156960	     37.70928148	      0.00000000	      0.00000000	      8.84909426	    -14.72657440	    -23.43362855	     -4.23577412	     -7.39229652
      0.11500000	     -3.77053919	      3.42707442	      9.42566620	      0.23418335	      0.96628785	      0.57202123	     10.89341423	     -8.58241060	    -10.32596903	     77.64110530	      0.00000000	      0.00000000	     -7.99771396	    -14.25997190	     20.13985033	     11.30269779	      2.25512872	     38.48149314	      0.00000000	      0.00000000	      9.73760057	    -15.11297380	    -23.48001912	     -4.49079083	     -7.61027223
      0.12000000	     -4.06935761	      3.56650017	      9.07963502	      0.24845051	      0.96455093	      0.57281929	     13.06591832	     -8.78117271	     -9.41719364	     78.84849616	      0.00000000	      0.00000000	     -7.27451070	    -15.03253752	     19.70853643	     11.35733290	      2.40489017	     38.96496939	      0.00000000	      0.00000000	     10.51559207	    -15.27526939	    -23.30860978	     -4.77192990	     -7.77601233
      0.12500000	     -4.45376077	      3.65786559	      8.67064581	      0.26306247	      0.96326762	      0.57381172	     15.29634501	     -8.83041275	     -8.41766345	     79.79869350	      0.00000000	      0.00000000	     -6.65239952	    -15.64970566	     19.22105682	     11.28181742	      2.31918825	     39.17039647	      0.00000000	      0.00000000	     11.20786809	    -15.21312000	    -22.97661277	     -5.04504518	     -7.89272618
      0.13000000	     -4.85275018	      3.68692466	      8.21391914	      0.27794126	      0.96245332	      0.57492724	     17.48838133	     -8.72268921	     -7.38341419	     80.48771275	      0.00000000	      0.00000000	     -6.12865193	    -16.09406477	     18.61674736	     11.06248216	      2.01953286	     39.12692527	      0.00000000	      0.00000000	     11.84532338	    -14.92559536	    -22.56926082	     -5.26589434	     -7.97260435
      0.13500000	     -5.19609501	      3.64189728	      7.73314663	      0.29298910	      0.96210258	      0.57607061	     19.54846579	     -8.46134925	     -6.37621689	     80.91988934	      0.00000000	      0.00000000	     -5.69108367	    -16.36647971	     17.84143772	     10.69740739	      1.55232564	     38.87570496	      0.00000000	      0.00000000	     12.45296691	    -14.41605491	    -22.17523352	     -5.38878304	     -8.03694318
      0.14000000	     -5.43412428	      3.51591573	      7.25656304	      0.30811406	      0.96219061	      0.57713902	     21.40848328	     -8.06359010	     -5.45568392	     81.10526280	      0.00000000	      0.00000000	     -5.32001785	    -16.48754848	     16.86576567	     10.19777955	      0.97700715	     38.46174864	      0.00000000	      0.00000000	     13.03745833	    -13.69959096	    -21.86180540	     -5.37684338	     -8.11332386
      0.14500000	     -5.55042313	      3.30966490	      6.81120772	      0.32325103	      0.96267767	      0.57804358	     23.04082050	     -7.56049948	     -4.67031398	     81.05746430	      0.00000000	      0.00000000	     -4.99076483	    -16.49487265	     15.69546189	      9.58758945	      0.35350650	     37.92561565	      0.00000000	      0.00000000	     13.57981129	    -12.81001974	    -21.65824120	     -5.21146764	     -8.23099611
      0.15000000	     -5.56341444	      3.03326476	      6.41715895	      0.33837347	      0.96351505	      0.57873089	     24.46069196	     -6.99336623	     -4.04974709	     80.79221550	      0.00000000	      0.00000000	     -4.67811749	    -16.43598292	     14.36997624	      8.90100695	     -0.26856176	     37.29715492	      0.00000000	      0.00000000	     14.03695726	    -11.80073671	    -21.55236941	     -4.89813769	     -8.41540925
      0.15500000	     -5.51697963	      2.70579416	      6.08449862	      0.35349357	      0.96465251	      0.57919522	     25.71479362	     -6.40703992	     -3.60198126	     80.32534190	      0.00000000	      0.00000000	     -4.36253406	    -16.35798751	     12.95078230	      8.17710724	     -0.85602892	     36.59370149	      0.00000000	      0.00000000	     14.35187347	    -10.73585317	    -21.50028052	     -4.46562564	     -8.68338041
      0.16000000	     -5.46421891	      2.35143946	      5.81438315	      0.36865164	      0.96604675	      0.57947380	     26.86067131	     -5.84187808	     -3.31718107	     79.66967400	      0.00000000	      0.00000000	     -4.03434313	    -16.29727141	     11.50451593	      7.45256393	     -1.39223365	     35.82353805	      0.00000000	      0.00000000	     14.46766128	     -9.67448966	    -21.44455811	     -3.95737095	     -9.04050806
      0.16500000	     -5.45038390	      1.99342800	      5.60258642	      0.38389957	      0.96766922	      0.57962753	     27.94522141	     -5.32646015	     -3.17534097	     78.83223643	      0.00000000	      0.00000000	     -3.69315581	    -16.27289042	     10.08684341	      6.75439195	     -1.87288709	     34.99235995	      0.00000000	      0.00000000	     14.33954856	     -8.65598956	    -21.33425541	     -3.41809327	     -9.48123353
      0.17000000	     -5.50048597	      1.64888889	      5.44249936	      0.39928417	      0.96951025	      0.57971881	     28.99055287	     -4.87374453	     -3.15312442	     77.81396784	      0.00000000	      0.00000000	     -3.34392879	    -16.28541050	      8.73122599	      6.09590731	     -2.30121452	     34.10829561	      0.00000000	      0.00000000	     13.94055830	     -7.69369601	    -21.14022764	     -2.88212984	     -9.99106126
      0.17500000	     -5.61465802	      1.32705193	      5.32607410	      0.41483588	      0.97157803	      0.57979729	     29.99067854	     -4.48196997	     -3.22735450	     76.61211527	      0.00000000	      0.00000000	     -2.99271053	    -16.32112902	      7.44450505	      5.47770747	     -2.68453978	     33.18237190	      0.00000000	      0.00000000	     13.25985052	     -6.78020578	    -20.86183044	     -2.36856249	    -10.55007734
      0.18000000	     -5.77113303	      1.03037925	      5.24362725	      0.43056527	      0.97389339	      0.57989630	     30.91687638	     -4.13883898	     -3.37607381	     75.22303524	      0.00000000	      0.00000000	     -2.64365480	    -16.35975278	      6.20931155	      4.89222167	     -3.03196819	     32.22514890	      0.00000000	      0.00000000	     12.29679516	     -5.89988288	    -20.52458262	     -1.88294715	    -11.13653607
      0.18500000	     -5.93454512	      0.75667798	      5.18422160	      0.44646560	      0.97648196	      0.58003543	     31.72763725	     -3.82650658	     -3.57944132	     73.64369345	      0.00000000	      0.00000000	     -2.29764286	    -16.38205346	      4.99185814	      4.32894214	     -3.35143732	     31.24256535	      0.00000000	      0.00000000	     11.05589740	     -5.04078197	    -20.17110714	     -1.42189303	    -11.72969623
      0.19000000	     -6.06683647	      0.50091688	      5.13706282	      0.46251898	      0.97936335	      0.58022362	     32.38047700	     -3.52602476	     -3.82151894	     71.87227311	      0.00000000	      0.00000000	     -1.95241478	    -16.37469736	      3.75282993	      3.77861764	     -3.64583155	     30.23335725	      0.00000000	      0.00000000	      9.54531235	     -4.20116645	    -19.84826550	     -0.97727233	    -12.31180633
      0.19500000	     -6.13800961	      0.25648962	      5.09297304	      0.47870409	      0.98253874	      0.58046042	     32.84351500	     -3.22084445	     -4.09230739	     69.90873887	      0.00000000	      0.00000000	     -1.60438241	    -16.33169947	      2.45876500	      3.23573344	     -3.91085988	     29.18923508	      0.00000000	      0.00000000	      7.77789747	     -3.39045719	    -19.59362781	     -0.53897659	    -12.86917261
      0.20000000	     -6.13384355	      0.01594073	      5.04513484	      0.49500370	      0.98598125	      0.58073648	     33.10386830	     -2.89883410	     -4.38874449	     67.75510151	      0.00000000	      0.00000000	     -1.25226659	    -16.25354141	      1.09139066	      2.69865845	     -4.13784929	     28.09852029	      0.00000000	      0.00000000	      5.77256083	     -2.62614178	    -19.42513310	     -0.09644680	    -13.39222389
      0.20500000	     -6.05864933	     -0.22894891	      4.98914539	      0.51141048	      0.98963376	      0.58103619	     33.17022116	     -2.55192220	     -4.71364236	     65.41472483	      0.00000000	      0.00000000	     -0.90077489	    -16.14498176	     -0.34727339	      2.16728414	     -4.32085793	     26.95232057	      0.00000000	      0.00000000	      3.55470548	     -1.92798007	    -19.33688204	      0.36058097	    -13.87478218
      0.21000000	     -5.93300257	     -0.48747205	      4.92263290	      0.52793049	      0.99341514	      0.58134399	     33.06922636	     -2.17340997	     -5.07229111	     62.89096740	      0.00000000	      0.00000000	     -0.56141085	    -16.01183472	     -1.83552413	      1.63950487	     -4.46345037	     25.74995020	      0.00000000	      0.00000000	      1.15574197	     -1.31083387	    -19.30140085	      0.84165055	    -14.31296958
      0.21500000	     -5.78766392	     -0.76955243	      4.84427303	      0.54458245	      0.99723258	      0.58165173	     32.83788040	     -1.75510012	     -5.46730706	     60.18647516	      0.00000000	      0.00000000	     -0.25023122	    -15.85701459	     -3.33825807	      1.10936019	     -4.58064632	     24.50046089	      0.00000000	      0.00000000	     -1.38771049	     -0.77827107	    -19.27719202	      1.35457574	    -14.70421341
      0.22000000	     -5.65541727	     -1.08353485	      4.75219533	      0.56138928	      1.00099604	      0.58196312	     32.51499928	     -1.28695780	     -5.89331201	     57.30422813	      0.00000000	      0.00000000	      0.01474765	    -15.67687161	     -4.81671227	      0.56886542	     -4.69529387	     23.22028295	      0.00000000	      0.00000000	     -4.03424280	     -0.32003493	    -19.22000267	      1.90320726	    -15.04661200
      0.22500000	     -5.56303088	     -1.43290597	      4.64279908	      0.57836413	      1.00463073	      0.58229250	     32.13416915	     -0.75995717	     -6.33403719	     54.25007634	      0.00000000	      0.00000000	      0.21487488	    -15.45908071	     -6.23801709	      0.01258975	     -4.83150236	     21.92950979	      0.00000000	      0.00000000	     -6.73791480	      0.08449004	    -19.09490075	      2.48493000	    -15.33871116
      0.23000000	     -5.52578156	     -1.81374693	      4.51110430	      0.59549979	      1.00808405	      0.58265880	     31.71931205	     -0.17039831	     -6.76357434	     51.03536956	      0.00000000	      0.00000000	      0.33184025	    -15.18287568	     -7.58139347	     -0.55784853	     -5.00867735	     20.64885546	      0.00000000	      0.00000000	     -9.44994430	      0.45822626	    -18.88474951	      3.08958165	    -15.57968250
      0.23500000	     -5.54638400	     -2.21404227	      4.35224879	      0.61276905	      1.01132545	      0.58307782	     31.28364256	      0.47664144	     -7.15080165	     47.67855346	      0.00000000	      0.00000000	      0.34960798	    -14.82155368	     -8.83946718	     -1.13145623	     -5.23815997	     19.39745701	      0.00000000	      0.00000000	    -12.12328908	      0.81818805	    -18.59150026	      3.70027745	    -15.76969563
      0.24000000	     -5.61841493	     -2.61493100	      4.16277096	      0.63013510	      1.01433961	      0.58355678	     30.83242137	      1.16614738	     -7.46474104	     44.20569874	      0.00000000	      0.00000000	      0.25758402	    -14.34608567	    -10.01489021	     -1.68828517	     -5.52214234	     18.19124376	      0.00000000	      0.00000000	    -14.71930013	      1.17064853	    -18.23025430	      4.29550984	    -15.91010052
      0.24500000	     -5.73187393	     -2.99346493	      3.94099756	      0.64756352	      1.01711732	      0.58409264	     30.36805193	      1.87449301	     -7.67926486	     40.65039912	      0.00000000	      0.00000000	      0.05501535	    -13.72836846	    -11.11426163	     -2.20229614	     -5.85430487	     17.04256020	      0.00000000	      0.00000000	    -17.21347779	      1.50986021	    -17.82014398	      4.85189293	    -16.00331749
      0.25000000	     -5.87742540	     -3.32619284	      3.68675773	      0.66502873	      1.01964972	      0.58467333	     29.89437005	      2.57272311	     -7.77633712	     37.05307154	      0.00000000	      0.00000000	     -0.24390093	    -12.94356220	    -12.14253266	     -2.64585640	     -6.22299386	     15.96185076	      0.00000000	      0.00000000	    -19.59762818	      1.81856818	    -17.37750251	      5.34719233	    -16.05256895
      0.25500000	     -6.04753412	     -3.59295947	      3.40095128	      0.68251337	      1.02192797	      0.58528038	     29.41793826	      3.23102090	     -7.74793844	     33.45931316	      0.00000000	      0.00000000	     -0.60739542	    -11.97150636	    -13.10040901	     -2.99480898	     -6.61645621	     14.96049661	      0.00000000	      0.00000000	    -21.87776870	      2.06939461	    -16.91418524	      5.76360464	    -16.06143218
      0.26000000	     -6.23544776	     -3.78041822	      3.08554572	      0.70000384	      1.02394607	      0.58589145	     28.94677676	      3.82342688	     -7.59752415	     29.91715428	      0.00000000	      0.00000000	     -0.99026724	    -10.79741618	    -13.98503146	     -3.23305928	     -7.02609351	     14.05260530	      0.00000000	      0.00000000	    -24.06845317	      2.22787215	    -16.43975305	      6.09124788	    -16.03341943
      0.26500000	     -6.43435354	     -3.88441181	      2.74412697	      0.71748564	      1.02570249	      0.58648339	     28.48880736	      4.33171366	     -7.34083759	     26.47371563	      0.00000000	      0.00000000	     -1.34443745	     -9.41348058	    -14.79179873	     -3.35558348	     -7.44432162	     13.25519848	      0.00000000	      0.00000000	    -26.18402568	      2.25798137	    -15.96387057	      6.33077402	    -15.97214595
      0.27000000	     -6.63814346	     -3.91014971	      2.38222434	      0.73494069	      1.02719880	      0.58703632	     28.05196731	      4.74739208	     -7.00472309	     23.17234542	      0.00000000	      0.00000000	     -1.63044613	     -7.82322775	    -15.51474035	     -3.36889500	     -7.85989118	     12.58857198	      0.00000000	      0.00000000	    -28.22847746	      2.12946856	    -15.49621208	      6.49318362	    -15.88185384
      0.27500000	     -6.84266675	     -3.86980393	      2.00656798	      0.75234760	      1.02843687	      0.58753800	     27.64524055	      5.07131918	     -6.62364814	     20.05098092	      0.00000000	      0.00000000	     -1.82524767	     -6.04701191	    -16.14577918	     -3.28879004	     -8.25714407	     12.07740103	      0.00000000	      0.00000000	    -30.18864264	      1.82500053	    -15.04478867	      6.59607430	    -15.76710827
      0.28000000	     -7.04516532	     -3.77838153	      1.62367006	      0.76968409	      1.02941897	      0.58798664	     27.27810553	      5.31117768	     -6.23536094	     17.14176746	      0.00000000	      0.00000000	     -1.92518396	     -4.12411761	    -16.67571763	     -3.13622224	     -8.62050594	     11.75044132	      0.00000000	      0.00000000	    -32.03466687	      1.34469855	    -14.61589989	      6.65778325	    -15.63137212
      0.28500000	     -7.24213360	     -3.64966711	      1.23889720	      0.78692925	      1.03015075	      0.58839117	     26.95851769	      5.47811000	     -5.87671219	     14.47182956	      0.00000000	      0.00000000	     -1.94416280	     -2.10959405	    -17.09724421	     -2.93282866	     -8.93886714	     11.63759253	      0.00000000	      0.00000000	    -33.72504302	      0.70551472	    -14.21617752	      6.69216296	    -15.47584718
      0.29000000	     -7.42860931	     -3.49394885	      0.85629348	      0.80406418	      1.03064188	      0.58876984	     26.69248164	      5.58441469	     -5.57909618	     12.06471701	      0.00000000	      0.00000000	     -1.90767754	     -0.06867531	    -17.40662975	     -2.69768302	     -9.20610624	     11.76600456	      0.00000000	      0.00000000	    -35.20984069	     -0.06459868	    -13.85324069	      6.70621810	    -15.29997843
      0.29500000	     -7.60031562	     -3.31790058	      0.47848018	      0.82107248	      1.03090119	      0.58914813	     26.48613174	      5.64314639	     -5.36326923	      9.94103536	      0.00000000	      0.00000000	     -1.84519979	      1.92775621	    -17.60232512	     -2.44598785	     -9.41974500	     12.15683324	      0.00000000	      0.00000000	    -36.43165261	     -0.93369371	    -13.53282781	      6.70088662	    -15.10341778
      0.30000000	     -7.75632607	     -3.12565815	      0.10659680	      0.83794202	      1.03093005	      0.58955539	     26.34726171	      5.66841078	     -5.23559971	      8.11693593	      0.00000000	      0.00000000	     -1.78363657	      3.80698111	    -17.68289765	     -2.18926114	     -9.58065207	     12.82225283	      0.00000000	      0.00000000	    -37.33131264	     -1.87018895	    -13.25514331	      6.67358165	    -14.88806855
      0.30500000	     -7.89909723	     -2.92003221	     -0.25904123	      0.85466784	      1.03072056	      0.59001899	     26.28337943	      5.67466255	     -5.18865897	      6.60124437	      0.00000000	      0.00000000	     -1.74218717	      5.50024831	    -17.64756104	     -1.93612208	     -9.69380934	     13.76236023	      0.00000000	      0.00000000	    -37.86289127	     -2.84495899	    -13.01468531	      6.62094843	    -14.65902994
      0.31000000	     -8.03126239	     -2.70322579	     -0.61765214	      0.87125415	      1.03026109	      0.59055729	     26.29695167	      5.67458795	     -5.20654572	      5.39370072	      0.00000000	      0.00000000	     -1.72772756	      6.95074745	    -17.49966349	     -1.69279468	     -9.76834667	     14.96313176	      0.00000000	      0.00000000	    -38.01230132	     -3.83276603	    -12.80463970	      6.54073386	    -14.42404413
      0.31500000	     -8.15142624	     -2.47671883	     -0.96711220	      0.88771314	      1.02954570	      0.59117490	     26.38115446	      5.67637406	     -5.27156203	      4.48584814	      0.00000000	      0.00000000	     -1.73151999	      8.12040832	    -17.25048920	     -1.46272314	     -9.81522674	     16.39688083	      0.00000000	      0.00000000	    -37.80850227	     -4.81267187	    -12.62303527	      6.43210692	    -14.19174397
      0.32000000	     -8.25202459	     -2.24060290	     -1.30426310	      0.90406042	      1.02858126	      0.59186299	     26.51908432	      5.68170403	     -5.36768787	      3.86367544	      0.00000000	      0.00000000	     -1.72979865	      8.99301060	    -16.92006410	     -1.24562881	     -9.84278705	     18.02569159	      0.00000000	      0.00000000	    -37.32031662	     -5.76708021	    -12.47648246	      6.29470716	    -13.96955773
      0.32500000	     -8.32073161	     -1.99333356	     -1.62617033	      0.92030985	      1.02738820	      0.59260427	     26.68692649	      5.68577013	     -5.47974891	      3.51005374	      0.00000000	      0.00000000	     -1.68946134	      9.57459181	    -16.53373031	     -1.03734295	     -9.85317205	     19.80722617	      0.00000000	      0.00000000	    -36.64004636	     -6.68085842	    -12.37904574	      6.12769648	    -13.76210593
      0.33000000	     -8.34453417	     -1.73262504	     -1.93148756	      0.93647115	      1.02599502	      0.59337981	     26.85948083	      5.67969012	     -5.59181398	      3.40618349	      0.00000000	      0.00000000	     -1.57710002	      9.89289386	    -16.11604568	     -0.83156005	     -9.84353574	     21.70143586	      0.00000000	      0.00000000	    -35.86164827	     -7.54185852	    -12.34687697	      5.92994063	    -13.57023124
      0.33500000	     -8.31455604	     -1.45716078	     -2.22115944	      0.95255081	      1.02442899	      0.59417469	     27.01622614	      5.65432302	     -5.68854130	      3.53276736	      0.00000000	      0.00000000	     -1.36897266	      9.99475319	    -15.68444217	     -0.62317366	     -9.81224456	     23.67645370	      0.00000000	      0.00000000	    -35.06228034	     -8.34247366	    -12.39113144	      5.70123207	    -13.39045427
      0.34000000	     -8.22984011	     -1.16822308	     -2.49811471	      0.96855432	      1.02270668	      0.59498036	     27.14631236	      5.60382500	     -5.75919793	      3.87152735	      0.00000000	      0.00000000	     -1.06095738	      9.93834314	    -15.24467283	     -0.41153031	     -9.76517922	     25.71221282	      0.00000000	      0.00000000	    -34.29157253	     -9.08122019	    -12.51207626	      5.44379240	    -13.21510821
      0.34500000	     -8.09824082	     -0.87069131	     -2.76615730	      0.98448788	      1.02082851	      0.59579297	     27.25013572	      5.52778950	     -5.80087477	      4.40652252	      0.00000000	      0.00000000	     -0.67719692	      9.77921144	    -14.79035097	     -0.20200146	     -9.71698718	     27.80046988	      0.00000000	      0.00000000	    -33.56880597	     -9.76340699	    -12.69740565	      5.16372152	    -13.03362567
      0.35000000	     -7.93322055	     -0.57330867	     -3.02868929	      1.00035968	      1.01878129	      0.59660842	     27.33545595	      5.43175961	     -5.81769709	      5.12392830	      0.00000000	      0.00000000	     -0.27416941	      9.55315419	    -14.30813615	     -0.00549204	     -9.68702722	     29.94074361	      0.00000000	      0.00000000	    -32.88758123	    -10.39975268	    -12.92663160	      4.87223823	    -12.83475948
      0.35500000	     -7.74796379	     -0.28828156	     -3.28757354	      1.01618071	      1.01654707	      0.59741732	     27.40920787	      5.32658948	     -5.81590407	      6.00924520	      0.00000000	      0.00000000	      0.06355805	      9.26134496	    -13.78626966	      0.16311047	     -9.69337082	     32.13424001	      0.00000000	      0.00000000	    -32.22634815	    -11.00277273	    -13.17955101	      4.58602694	    -12.60882162
      0.36000000	     -7.55038094	     -0.03029352	     -3.54197375	      1.03196478	      1.01411200	      0.59820325	     27.46963617	      5.22718109	     -5.79792763	      7.04297945	      0.00000000	      0.00000000	      0.23784384	      8.86341169	    -13.22102697	      0.28621501	     -9.74797768	     34.37967375	      0.00000000	      0.00000000	    -31.56023346	    -11.58284770	    -13.44358579	      4.32596261	    -12.34926944
      0.36500000	     -7.34133725	      0.18505093	     -3.78760578	      1.04772726	      1.01147106	      0.59894529	     27.50329333	      5.15068094	     -5.75924265	      8.19845793	      0.00000000	      0.00000000	      0.16067105	      8.28399769	    -12.61788131	      0.34431664	     -9.85494794	     36.67275965	      0.00000000	      0.00000000	    -30.87033205	    -12.14602868	    -13.71658216	      4.11438965	    -12.05372202
      0.37000000	     -7.11567052	      0.34321543	     -4.01746153	      1.06348184	      1.00862980	      0.59962274	     27.48822550	      5.11407976	     -5.68949094	      9.44538619	      0.00000000	      0.00000000	     -0.21663168	      7.43614913	    -11.98871434	      0.31710190	    -10.01252076	     39.00759371	      0.00000000	      0.00000000	    -30.15017217	    -12.69380109	    -14.00581317	      3.97196006	    -11.72454276
      0.37500000	     -6.86463500	      0.43270253	     -4.22424406	      1.07923479	      1.00560479	      0.60021988	     27.40190663	      5.13160656	     -5.57658573	     10.75955925	      0.00000000	      0.00000000	     -0.87459912	      6.25771653	    -11.34760491	      0.18543547	    -10.21732257	     41.37805284	      0.00000000	      0.00000000	    -29.40871548	    -13.22461146	    -14.32524131	      3.91489233	    -11.36818764
      0.38000000	     -6.57922119	      0.44648105	     -4.40339809	      1.09497733	      1.00242105	      0.60072967	     27.23175477	      5.21274007	     -5.41182640	     12.13544409	      0.00000000	      0.00000000	     -1.70779586	      4.74719440	    -10.70599556	     -0.06591281	    -10.46757929	     43.77949379	      0.00000000	      0.00000000	    -28.66683559	    -13.73773306	    -14.69169932	      3.95286932	    -10.99196520
      0.38500000	     -6.25421578	      0.38260149	     -4.55513033	      1.11067836	      0.99910497	      0.60115588	     26.98561635	      5.36145989	     -5.19503733	     13.59588302	      0.00000000	      0.00000000	     -2.53226726	      2.98067642	    -10.06719882	     -0.44526531	    -10.76225311	     46.21110861	      0.00000000	      0.00000000	    -27.94708629	    -14.23859093	    -15.11994848	      4.08764029	    -10.59836559
      0.39000000	     -5.89205521	      0.24419714	     -4.68440240	      1.12628110	      0.99567606	      0.60151266	     26.69822094	      5.57640597	     -4.93856041	     15.19286853	      0.00000000	      0.00000000	     -3.12700224	      1.09804249	     -9.42144860	     -0.95122432	    -11.09576431	     48.67751456	      0.00000000	      0.00000000	    -27.26276497	    -14.74189182	    -15.61766036	      4.31252607	    -10.18017282
      0.39500000	     -5.50442096	      0.03939174	     -4.79900713	      1.14170819	      0.99214272	      0.60182096	     26.42896333	      5.85081596	     -4.66768107	     16.99627938	      0.00000000	      0.00000000	     -3.30100861	     -0.73846053	     -8.74441164	     -1.57067041	    -11.45201777	     51.18766864	      0.00000000	      0.00000000	    -26.61318997	    -15.26941193	    -16.18250037	      4.61290442	     -9.72086458
      0.40000000	     -5.10941585	     -0.21897589	     -4.90647121	      1.15687778	      0.98850529	      0.60210222	     26.24811867	      6.17198825	     -4.41558474	     19.07242489	      0.00000000	      0.00000000	     -2.95795623	     -2.39626255	     -8.00223068	     -2.27886413	    -11.80271953	     53.75064718	      0.00000000	      0.00000000	    -25.98682642	    -15.84320513	    -16.80337329	      4.96797325	     -9.20187336
      0.40500000	     -4.72413752	     -0.51490438	     -5.01063204	      1.17172769	      0.98476575	      0.60237106	     26.21337347	      6.52194611	     -4.21383835	     21.45882165	      0.00000000	      0.00000000	     -2.12420086	     -3.81284970	     -7.16324568	     -3.04301224	    -12.11139151	     56.36973694	      0.00000000	      0.00000000	    -25.36859322	    -16.47822557	    -17.46617003	      5.35441422	     -8.61299421
      0.41000000	     -4.35625394	     -0.83253185	     -5.10944566	      1.18623774	      0.98093909	      0.60262882	     26.34568006	      6.88096627	     -4.08231189	     24.14463622	      0.00000000	      0.00000000	     -0.92493588	     -5.00693004	     -6.21124771	     -3.82854158	    -12.34058500	     59.03753046	      0.00000000	      0.00000000	    -24.74607848	    -17.17844537	    -18.16108485	      5.75148202	     -7.95910210
      0.41500000	     -4.00044041	     -1.15972532	     -5.19606891	      1.20043938	      0.97705948	      0.60286031	     26.61732045	      7.23303977	     -4.02298216	     27.06544266	      0.00000000	      0.00000000	      0.47391156	     -6.05549831	     -5.15221788	     -4.60484987	    -12.45924077	     61.73438778	      0.00000000	      0.00000000	    -24.11156317	    -17.93757713	    -18.88629731	      6.14548634	     -7.25832480
      0.42000000	     -3.64303782	     -1.49001236	     -5.26329260	      1.21440940	      0.97317700	      0.60303499	     26.95956585	      7.57019189	     -4.02020807	     30.11440471	      0.00000000	      0.00000000	      1.92304478	     -7.04733239	     -4.00987030	     -5.34802137	    -12.44806127	     64.43073592	      0.00000000	      0.00000000	    -23.46050882	    -18.74216574	    -19.64460379	      6.53200240	     -6.53270990
      0.42500000	     -3.27290038	     -1.82219875	     -5.30830159	      1.22825270	      0.96934777	      0.60311276	     27.28594883	      7.89301198	     -4.04735680	     33.16358964	      0.00000000	      0.00000000	      3.32275394	     -8.03559906	     -2.81200904	     -6.04085774	    -12.30128650	     67.09195627	      0.00000000	      0.00000000	    -22.78922709	    -19.57415938	    -20.43423271	      6.91550198	     -5.79762178
      0.43000000	     -2.89293322	     -2.15792074	     -5.33453913	      1.24208080	      0.96562270	      0.60305413	     27.51975700	      8.20704349	     -4.07657113	     36.08561964	      0.00000000	      0.00000000	      4.62984043	     -9.01354450	     -1.57405578	     -6.67159351	    -12.02446831	     69.68413127	      0.00000000	      0.00000000	    -22.09376908	    -20.41183541	    -21.23851208	      7.30623772	     -5.05642846
      0.43500000	     -2.52694905	     -2.49758193	     -5.35028667	      1.25599118	      0.96203941	      0.60283460	     27.61469633	      8.51709113	     -4.08643155	     38.76890365	      0.00000000	      0.00000000	      5.84780346	     -9.92283342	     -0.28684712	     -7.23175388	    -11.62995398	     72.17883976	      0.00000000	      0.00000000	    -21.37048183	    -21.22973603	    -22.01956699	      7.71405691	     -4.30275221
      0.44000000	     -2.21850455	     -2.83591602	     -5.36532769	      1.27005260	      0.95861975	      0.60245982	     27.56233623	      8.82218159	     -4.06478198	     41.12545233	      0.00000000	      0.00000000	      7.00893474	    -10.68378903	      1.08567977	     -7.71352193	    -11.13242720	     74.55520259	      0.00000000	      0.00000000	    -20.61797779	    -21.99864363	    -22.71974887	      8.14051959	     -3.52786010
      0.44500000	     -2.02101959	     -3.15964549	     -5.38646399	      1.28430109	      0.95537403	      0.60197293	     27.38522092	      9.11289021	     -4.00937126	     43.09398249	      0.00000000	      0.00000000	      8.15499736	    -11.22804119	      2.59671858	     -8.10804265	    -10.54532392	     76.79865639	      0.00000000	      0.00000000	    -19.83968234	    -22.68663753	    -23.27184794	      8.57343745	     -2.72887859
      0.45000000	     -1.98102093	     -3.44962746	     -5.41278164	      1.29874644	      0.95231180	      0.60144569	     27.11857718	      9.37195789	     -3.92971663	     44.64081334	      0.00000000	      0.00000000	      9.32188308	    -11.52024771	      4.29666361	     -8.40628112	     -9.87827093	     78.89798623	      0.00000000	      0.00000000	    -19.04509218	    -23.26265861	    -23.61660917	      8.98804723	     -1.91409614
      0.45500000	     -2.11885652	     -3.68729458	     -5.43306205	      1.31338230	      0.94945616	      0.60095557	     26.78687054	      9.57852573	     -3.84861724	     45.75937081	      0.00000000	      0.00000000	     10.53068027	    -11.56531506	      6.20873948	     -8.60220117	     -9.13669651	     80.84272091	      0.00000000	      0.00000000	    -18.24856604	    -23.70279717	    -23.72383696	      9.35478477	     -1.10319211
      0.46000000	     -2.41456873	     -3.86160571	     -5.42737190	      1.32819204	      0.94685439	      0.60056100	     26.38521464	      9.71437315	     -3.79876895	     46.46848343	      0.00000000	      0.00000000	     11.78488129	    -11.40276968	      8.31018987	     -8.69553842	     -8.32428559	     82.62203203	      0.00000000	      0.00000000	    -17.46662229	    -23.99673678	    -23.60921978	      9.64870966	     -0.32245288
      0.46500000	     -2.80771575	     -3.97182114	     -5.37231580	      1.34315075	      0.94457542	      0.60028692	     25.87601905	      9.76876000	     -3.81324886	     46.80936362	      0.00000000	      0.00000000	     13.07251801	    -11.09189491	     10.53010300	     -8.69116375	     -7.44674186	     84.22532815	      0.00000000	      0.00000000	    -16.71482331	    -24.15072032	    -23.33615600	      9.85504706	      0.40237483
      0.47000000	     -3.21394066	     -4.02459393	     -5.24775229	      1.35822732	      0.94269240	      0.60012515	     25.20364104	      9.73950150	     -3.91398440	     46.84037081	      0.00000000	      0.00000000	     14.37104332	    -10.69330466	     12.76743483	     -8.59486221	     -6.51461484	     85.64397192	      0.00000000	      0.00000000	    -16.00428735	    -24.18509819	    -22.99796482	      9.96895515	      1.05173271
      0.47500000	     -3.55110527	     -4.02791149	     -5.04265370	      1.37338759	      0.94126064	      0.60004641	     24.31874761	      9.63070054	     -4.10424370	     46.62868084	      0.00000000	      0.00000000	     15.65192911	    -10.25455337	     14.92095695	     -8.40861469	     -5.54425644	     86.87278109	      0.00000000	      0.00000000	    -15.33929341	    -24.12761455	    -22.68827051	      9.99132441	      1.61418061
      0.48000000	     -3.76290179	     -3.98599393	     -4.75818508	      1.38859752	      0.94030366	      0.60001731	     23.19920914	      9.44952064	     -4.36850837	     46.23962389	      0.00000000	      0.00000000	     16.88338510	     -9.80540381	     16.91693619	     -8.12922968	     -4.55717914	     87.90997934	      0.00000000	      0.00000000	    -14.71862381	    -24.00613646	    -22.47378293	      9.92409068	      2.08543983
      0.48500000	     -3.83134531	     -3.89803688	     -4.40728662	      1.40382953	      0.93981276	      0.60001559	     21.85866373	      9.20451870	     -4.67826193	     45.72636447	      0.00000000	      0.00000000	     18.03204838	     -9.36110447	     18.72392735	     -7.75203013	     -3.57850990	     88.75548053	      0.00000000	      0.00000000	    -14.13997968	    -23.84363972	    -22.37938186	      9.76828564	      2.46695517
      0.49000000	     -3.77624830	     -3.76061400	     -4.01186571	      1.41907184	      0.93975715	      0.60003849	     20.34206437	      8.90592483	     -4.99949375	     45.12341349	      0.00000000	      0.00000000	     19.06439849	     -8.92689513	     20.35201804	     -7.27743589	     -2.63540572	     89.40861150	      0.00000000	      0.00000000	    -13.60340018	    -23.65506980	    -22.38758787	      9.52526327	      2.76582019
      0.49500000	     -3.64431406	     -3.57091967	     -3.59927449	      1.43433466	      0.94009862	      0.60010146	     18.71292170	      8.56556653	     -5.29922332	     44.44647425	      0.00000000	      0.00000000	     19.94716057	     -8.50047926	     21.84005582	     -6.71559137	     -1.75584575	     89.86644937	      0.00000000	      0.00000000	    -13.11130326	    -23.44552541	    -22.44992166	      9.19839492	      2.99643868
      0.50000000	     -3.49248849	     -3.32853290	     -3.19858999	      1.44964700	      0.94080512	      0.60022783	     17.03768726	      8.19461727	     -5.55081526	     43.69811728	      0.00000000	      0.00000000	     20.64727200	     -8.07386063	     23.23714394	     -6.08584370	     -0.96697024	     90.12360564	      0.00000000	      0.00000000	    -12.66563401	    -23.21121646	    -22.50555892	      8.79320571	      3.18237254
      0.50500000	     -3.37091935	     -3.03574536	     -2.83665513	      1.46504643	      0.94185827	      0.60043510	     15.37132164	      7.80046033	     -5.73749470	     42.87573683	      0.00000000	      0.00000000	     21.13402458	     -7.63452923	     24.58476291	     -5.41227721	     -0.29217622	     90.17384620	      0.00000000	      0.00000000	    -12.26337758	    -22.94379050	    -22.50118734	      8.31671442	      3.35551276
      0.51000000	     -3.31055139	     -2.69743905	     -2.53489151	      1.48056823	      0.94325340	      0.60072657	     13.74737825	      7.38536589	     -5.85233942	     41.97783358	      0.00000000	      0.00000000	     21.38331577	     -7.16556812	     25.90440379	     -4.71890077	      0.25180664	     90.01270767	      0.00000000	      0.00000000	    -11.89323733	    -22.63678055	    -22.40576687	      7.77710456	      3.55113794
      0.51500000	     -3.31879572	     -2.32105914	     -2.30797395	      1.49623859	      0.94499374	      0.60109194	     12.17532549	      6.94821333	     -5.89496808	     41.00645334	      0.00000000	      0.00000000	     21.37980745	     -6.64821243	     27.19380861	     -4.02712367	      0.65599507	     89.63948051	      0.00000000	      0.00000000	    -11.53745406	    -22.29307186	    -22.21569992	      7.18383278	      3.80063932
      0.52000000	     -3.38352789	     -1.91686436	     -2.16354296	      1.51207258	      0.94708198	      0.60151266	     10.64512545	      6.48829510	     -5.86829195	     39.96562772	      0.00000000	      0.00000000	     21.11481119	     -6.06955446	     28.43227430	     -3.35583142	      0.91874383	     89.05792670	      0.00000000	      0.00000000	    -11.17907814	    -21.93057403	    -21.94975177	      6.54831577	      4.12523529
      0.52500000	     -3.48211985	     -1.49826683	     -2.10136650	      1.52807611	      0.94951232	      0.60196591	      9.13571346	      6.00902028	     -5.77828592	     38.85758662	      0.00000000	      0.00000000	     20.58330791	     -5.43051000	     29.59160713	     -2.72250201	      1.04597138	     88.27626077	      0.00000000	      0.00000000	    -10.80886576	    -21.57972375	    -21.63762296	      5.88522859	      4.53305834
      0.53000000	     -3.59063277	     -1.08152526	     -2.11225623	      1.54425023	      0.95226652	      0.60242673	      7.62325342	      5.51946381	     -5.63618071	     37.67998473	      0.00000000	      0.00000000	     19.78369234	     -4.74635793	     30.64670605	     -2.14328537	      1.05270753	     87.30666839	      0.00000000	      0.00000000	    -10.42514085	    -21.27026937	    -21.30854232	      5.21328685	      5.02000802
      0.53500000	     -3.68959242	     -0.68388872	     -2.17855244	      1.56059475	      0.95531541	      0.60287041	      6.08690708	      5.03278375	     -5.46018919	     36.42670999	      0.00000000	      0.00000000	     18.71875690	     -4.03946296	     31.58113180	     -1.63083207	      0.96387143	     86.16396922	      0.00000000	      0.00000000	    -10.02759681	    -21.01645527	    -20.98469190	      4.55375387	      5.57281084
      0.54000000	     -3.76608156	     -0.32000591	     -2.27694066	      1.57710811	      0.95862387	      0.60327600	      4.51240033	      4.56207459	     -5.27459711	     35.09189939	      0.00000000	      0.00000000	     17.39454915	     -3.33074277	     32.38765553	     -1.19036200	      0.81187920	     84.86317538	      0.00000000	      0.00000000	     -9.61371203	    -20.81335050	    -20.67958595	      3.92617734	      6.17213010
      0.54500000	     -3.81450176	      0.00221206	     -2.38257517	      1.59378512	      0.96215487	      0.60362942	      2.89493668	      4.11560529	     -5.10645397	     33.67435160	      0.00000000	      0.00000000	     15.81755794	     -2.63459049	     33.06729212	     -0.81616915	      0.63117943	     83.41656671	      0.00000000	      0.00000000	     -9.18295978	    -20.64579259	    -20.39794963	      3.34310299	      6.79477345
      0.55000000	     -3.83729125	      0.28419495	     -2.47302678	      1.61061583	      0.96586990	      0.60392473	      1.24137222	      3.69374046	     -4.98209234	     32.17974234	      0.00000000	      0.00000000	     13.99352285	     -1.95706084	     33.62893398	     -0.49119596	      0.45190759	     81.83167698	      0.00000000	      0.00000000	     -8.74347800	    -20.49994257	    -20.13527152	      2.80653704	      7.41550692
      0.55500000	     -3.84387067	      0.53625185	     -2.53120698	      1.62758787	      0.96972871	      0.60416338	     -0.43102333	      3.28890192	     -4.92535536	     30.61987136	      0.00000000	      0.00000000	     11.92869496	     -1.29575964	     34.08765458	     -0.19073443	      0.29486208	     80.11111476	      0.00000000	      0.00000000	     -8.31304763	    -20.36824588	    -19.87924977	      2.30791160	      8.00942698
      0.56000000	     -3.84634937	      0.77422782	     -2.54707805	      1.64469141	      0.97369192	      0.60435236	     -2.10064071	      2.88833072	     -4.95705380	     29.00977402	      0.00000000	      0.00000000	      9.63124152	     -0.64074711	     34.45944959	      0.11128976	      0.16912676	     78.25363929	      0.00000000	      0.00000000	     -7.91329544	    -20.24719091	    -19.61494613	      1.83132153	      8.55513186
      0.56500000	     -3.85407360	      1.01503218	     -2.51824572	      1.66192349	      0.97772555	      0.60450234	     -3.74927773	      2.47815263	     -5.09357140	     27.36441181	      0.00000000	      0.00000000	      7.11160775	      0.02329614	     34.75455426	      0.43642554	      0.07278736	     76.25547431	      0.00000000	      0.00000000	     -7.56219141	    -20.13328788	    -19.33108960	      1.35821171	      9.03774930
      0.57000000	     -3.87042318	      1.27305561	     -2.44959766	      1.67928868	      0.98180276	      0.60462651	     -5.36684585	      2.04693140	     -5.34382759	     25.69663250	      0.00000000	      0.00000000	      4.38321570	      0.71301983	     34.97384299	      0.79833740	     -0.00403302	     74.11178982	      0.00000000	      0.00000000	     -7.26944069	    -20.02178522	    -19.02357831	      0.87134697	      9.45057162
      0.57500000	     -3.89282577	      1.55847628	     -2.35194759	      1.69679508	      0.98590184	      0.60473962	     -6.95146775	      1.58748410	     -5.70654630	     24.01723967	      0.00000000	      0.00000000	      1.46464484	      1.44087308	     35.10996792	      1.20235616	     -0.07543329	     71.81848435	      0.00000000	      0.00000000	     -7.03603041	    -19.90815177	    -18.69528784	      0.35694294	      9.79471451
      0.58000000	     -3.91473731	      1.87716233	     -2.23932916	      1.71444707	      0.99000308	      0.60485628	     -8.50638092	      1.09691509	     -6.17033425	     22.33698954	      0.00000000	      0.00000000	     -1.61744645	      2.21013483	     35.15151312	      1.64723980	     -0.15610930	     69.37367018	      0.00000000	      0.00000000	     -6.85721022	    -19.78938497	    -18.35395136	     -0.19466734	     10.07684440
      0.58500000	     -3.92840377	      2.23117258	     -2.12493834	      1.73223779	      0.99408681	      0.60498778	    -10.03546853	      0.57593474	     -6.71698381	     20.66940755	      0.00000000	      0.00000000	     -4.82645147	      3.01276522	     35.08802760	      2.12792546	     -0.25761359	     66.77834785	      0.00000000	      0.00000000	     -6.72730755	    -19.66284239	    -18.00959009	     -0.78875355	     10.30571945
      0.59000000	     -3.92793536	      2.61892530	     -2.01681668	      1.75014497	      0.99813179	      0.60513926	    -11.53893019	      0.02880378	     -7.32616370	     19.03256191	      0.00000000	      0.00000000	     -8.11663596	      3.83065739	     34.91469429	      2.63778999	     -0.38481633	     64.03657497	      0.00000000	      0.00000000	     -6.64375779	    -19.52338343	    -17.67159115	     -1.42553790	     10.48895529
      0.59500000	     -3.91215669	      3.03478456	     -1.91502521	      1.76813348	      1.00211247	      0.60530869	    -13.01069558	     -0.53553071	     -7.97858927	     17.44805773	      0.00000000	      0.00000000	    -11.43707962	      4.63852036	     34.63569698	      3.16949922	     -0.53381012	     61.15570392	      0.00000000	      0.00000000	     -6.60796108	    -19.36145165	    -17.34537079	     -2.09924184	     10.63091240
      0.60000000	     -3.88613293	      3.46858026	     -1.81153496	      1.78616313	      1.00599585	      0.60548857	    -14.43873151	     -1.10185550	     -8.65593373	     15.93728885	      0.00000000	      0.00000000	    -14.73763347	      5.40540979	     34.26527612	      3.71463291	     -0.69217261	     58.14693512	      0.00000000	      0.00000000	     -6.62296878	    -19.16325891	    -17.02982369	     -2.79755681	     10.73163962
      0.60500000	     -3.86023693	      3.90579423	     -1.69293563	      1.80419664	      1.00974067	      0.60566923	    -15.80784164	     -1.64838148	     -9.33920358	     14.51758459	      0.00000000	      0.00000000	    -17.97489837	      6.09369865	     33.82575175	      4.26286219	     -0.84159509	     55.02595201	      0.00000000	      0.00000000	     -6.69014074	    -18.91211216	    -16.71757294	     -3.50226421	     10.78716417
      0.61000000	     -3.84659645	      4.32898740	     -1.54511548	      1.82220432	      1.01330160	      0.60584221	    -17.10329984	     -2.14937408	    -10.00934845	     13.20152723	      0.00000000	      0.00000000	    -21.11597720	      6.65827973	     33.34253427	      4.80160665	     -0.96234242	     51.81286561	      0.00000000	      0.00000000	     -6.80667125	    -18.58980322	    -16.39879226	     -4.19146297	     10.79197301
      0.61500000	     -3.85426479	      4.72072232	     -1.35835976	      1.84016610	      1.01663784	      0.60600248	    -18.31385180	     -2.58091320	    -10.65138101	     12.00010434	      0.00000000	      0.00000000	    -24.13796229	      7.05034050	     32.83737828	      5.31708512	     -1.03848224	     48.53069182	      0.00000000	      0.00000000	     -6.96437545	    -18.17806069	    -16.06682677	     -4.84354936	     10.74319976
      0.62000000	     -3.88563624	      5.06722253	     -1.13091446	      1.85807228	      1.01972141	      0.60614956	    -19.43303023	     -2.92750534	    -11.25907003	     10.92747967	      0.00000000	      0.00000000	    -27.02222068	      7.22651451	     32.32288499	      5.79669960	     -1.06218663	     45.20278194	      0.00000000	      0.00000000	     -7.14957809	    -17.66046565	    -15.72215321	     -5.44190910	     10.64404562
      0.62500000	     -3.93646808	      5.36083385	     -0.86946379	      1.87592213	      1.02253854	      0.60628804	    -20.45770946	     -3.18588710	    -11.83615873	     10.00486681	      0.00000000	      0.00000000	    -29.74496570	      7.15960525	     31.80190108	      6.23110978	     -1.03542197	     41.85103193	      0.00000000	      0.00000000	     -7.34426243	    -17.02418730	    -15.37190707	     -5.97789658	     10.50400781
      0.63000000	     -3.99967308	      5.59980370	     -0.58633495	      1.89371963	      1.02508279	      0.60642813	    -21.38432857	     -3.36377368	    -12.39201558	      9.26165780	      0.00000000	      0.00000000	    -32.26814407	      6.84596204	     31.27261371	      6.61443066	     -0.96837822	     38.49616102	      0.00000000	      0.00000000	     -7.52799639	    -16.25996813	    -15.02524437	     -6.45039870	     10.33570426
      0.63500000	     -4.07013699	      5.78593871	     -0.29502643	      1.91146814	      1.02734613	      0.60658519	    -22.20591023	     -3.47458380	    -12.93216975	      8.73222460	      0.00000000	      0.00000000	    -34.53484109	      6.30648859	     30.73537145	      6.94294623	     -0.87574859	     35.15903462	      0.00000000	      0.00000000	     -7.67921722	    -15.36005005	    -14.68799994	     -6.86278122	     10.15045852
      0.64000000	     -4.14721080	      5.92188928	     -0.00648894	      1.92916670	      1.02931582	      0.60677688	    -22.91282303	     -3.53140615	    -13.44759031	      8.44860046	      0.00000000	      0.00000000	    -36.47165686	      5.58153920	     30.19605129	      7.21376004	     -0.77324520	     31.86102669	      0.00000000	      0.00000000	     -7.77554000	    -14.31591497	    -14.36024992	     -7.21923810	      9.95551644
      0.64500000	     -4.23387918	      6.00917373	      0.27260748	      1.94680962	      1.03097762	      0.60701729	    -23.49668900	     -3.54296086	    -13.90985858	      8.43210602	      0.00000000	      0.00000000	    -37.99952118	      4.72324271	     29.66461147	      7.42409409	     -0.67588359	     28.62307033	      0.00000000	      0.00000000	     -7.79480834	    -13.11827600	    -14.03746742	     -7.52187348	      9.75431918
      0.65000000	     -4.33415438	      6.04730108	      0.54020394	      1.96438848	      1.03232093	      0.60730990	    -23.95429758	     -3.51241226	    -14.27753765	      8.68761995	      0.00000000	      0.00000000	    -39.05304261	      3.78879826	     29.15147276	      7.57146873	     -0.59747143	     25.46475297	      0.00000000	      0.00000000	     -7.71876346	    -11.76062930	    -13.71346747	     -7.76925967	      9.54872412
      0.65500000	     -4.45070791	      6.03420000	      0.79853273	      1.98189522	      1.03334198	      0.60764374	    -24.28912085	     -3.43855288	    -14.51119341	      9.20238301	      0.00000000	      0.00000000	    -39.60371837	      2.83496456	     28.66469694	      7.65486314	     -0.55003984	     22.40445381	      0.00000000	      0.00000000	     -7.53925627	    -10.24566112	    -13.38327357	     -7.95699327	      9.34059345
      0.66000000	     -4.58342091	      5.96769186	      1.05291186	      1.99932453	      1.03404522	      0.60799549	    -24.51051045	     -3.31834558	    -14.58797688	      9.94910847	      0.00000000	      0.00000000	    -39.67706823	      1.91269066	     28.20869388	      7.67614377	     -0.54293631	     19.46024953	      0.00000000	      0.00000000	     -7.26451171	     -8.59155520	    -13.04529151	     -8.07984855	      9.13148380
      0.66500000	     -4.72850649	      5.84712968	      1.30929885	      2.01667475	      1.03444399	      0.60833564	    -24.63201880	     -3.14979978	    -14.50785459	     10.89194305	      0.00000000	      0.00000000	    -39.35428001	      1.06283685	     27.78393018	      7.64058311	     -0.58237696	     16.65109298	      0.00000000	      0.00000000	     -6.92165973	     -6.83452771	    -12.70278332	     -8.13411724	      8.92182282
      0.67000000	     -4.87848075	      5.67440974	      1.57137404	      2.03394674	      1.03455924	      0.60863449	    -24.66923233	     -2.93440931	    -14.29051733	     11.99366570	      0.00000000	      0.00000000	    -38.75573016	      0.31454678	     27.38807422	      7.55614506	     -0.67230623	     13.99834607	      0.00000000	      0.00000000	     -6.55308275	     -5.02596535	    -12.36397757	     -8.11883815	      8.71126104
      0.67500000	     -5.02379139	      5.45403966	      1.83893134	      2.05114185	      1.03441484	      0.60886568	    -24.63668308	     -2.67835007	    -13.96764407	     13.22245395	      0.00000000	      0.00000000	    -38.01179256	     -0.31372899	     27.01925615	      7.43223178	     -0.81600100	     11.52744049	      0.00000000	      0.00000000	     -6.20779647	     -3.22591767	    -12.04000989	     -8.03559765	      8.49966607
      0.68000000	     -5.15556709	      5.19231381	      2.10865432	      2.06825966	      1.03403163	      0.60900772	    -24.54484156	     -2.39176987	    -13.57522281	     14.55614523	      0.00000000	      0.00000000	    -37.23184352	     -0.81140231	     26.67988926	      7.27861221	     -1.01656923	      9.26834824	      0.00000000	      0.00000000	     -5.93147924	     -1.49656440	    -11.74156762	     -7.88749821	      8.28725968
      0.68500000	     -5.26751286	      4.89609841	      2.37623599	      2.08529669	      1.03342416	      0.60904494	    -24.39920868	     -2.08668187	    -13.14780610	     15.98263917	      0.00000000	      0.00000000	    -36.48339913	     -1.17242200	     26.37792895	      7.10470070	     -1.27560927	      7.25355114	      0.00000000	      0.00000000	     -5.75766249	      0.10174118	    -11.47656653	     -7.67832509	      8.07404032
      0.69000000	     -5.35580071	      4.57202884	      2.63783307	      2.10224645	      1.03260140	      0.60896831	    -24.20189454	     -1.77502647	    -12.71533928	     17.49713721	      0.00000000	      0.00000000	    -35.78845116	     -1.39389707	     26.12434194	      6.91904192	     -1.59132180	      5.51377845	      0.00000000	      0.00000000	     -5.70085621	      1.51219001	    -11.25011343	     -7.41264545	      7.85987371
      0.69500000	     -5.41779843	      4.22643551	      2.89018740	      2.11910108	      1.03156895	      0.60877591	    -23.95403647	     -1.46771109	    -12.30248574	     19.09826688	      0.00000000	      0.00000000	    -35.13487963	     -1.47847527	     25.92882639	      6.72880981	     -1.95725926	      4.07352035	      0.00000000	      0.00000000	     -5.75236781	      2.68403813	    -11.06574074	     -7.09653536	      7.64550262
      0.70000000	     -5.45092578	      3.86540569	      3.13035493	      2.13585392	      1.03033037	      0.60847175	    -23.65768356	     -1.17393330	    -11.92868996	     20.78469304	      0.00000000	      0.00000000	    -34.49395226	     -1.43820062	     25.79666163	      6.53911015	     -2.36147149	      2.94894353	      0.00000000	      0.00000000	     -5.87958264	      3.57860585	    -10.92649398	     -6.73765075	      7.43333867
      0.70500000	     -5.45189842	      3.49427169	      3.35597809	      2.15250145	      1.02888772	      0.60806309	    -23.31720904	     -0.90005250	    -11.60735677	     22.55260659	      0.00000000	      0.00000000	    -33.83611172	     -1.29468580	     25.72777147	      6.35212554	     -2.78566273	      2.14957329	      0.00000000	      0.00000000	     -6.02894275	      4.17722506	    -10.83574317	     -6.34375789	      7.22726130
      0.71000000	     -5.41651154	      3.11670254	      3.56594421	      2.16904395	      1.02724207	      0.60755816	    -22.93999201	     -0.64848511	    -11.34462383	     24.39420551	      0.00000000	      0.00000000	    -33.14211427	     -1.07416583	     25.71774423	      6.16654409	     -3.20527161	      1.68225807	      0.00000000	      0.00000000	     -6.13344043	      4.48653327	    -10.79759685	     -5.92064079	      7.03155802
      0.71500000	     -5.34081704	      2.73425031	      3.76065749	      2.18548453	      1.02539314	      0.60696743	    -22.53495445	     -0.41766793	    -11.13896736	     26.29791002	      0.00000000	      0.00000000	    -32.40733619	     -0.80159730	     25.76059275	      5.97769508	     -3.59228747	      1.55393970	      0.00000000	      0.00000000	     -6.12587636	      4.53865184	    -10.81572861	     -5.47136224	      6.84938216
      0.72000000	     -5.22376698	      2.34709561	      3.94164210	      2.20182798	      1.02333801	      0.60630767	    -22.10883733	     -0.20377524	    -10.98267215	     28.25065682	      0.00000000	      0.00000000	    -31.63711443	     -0.49734758	     25.85228790	      5.77872747	     -3.92123002	      1.77060161	      0.00000000	      0.00000000	     -5.95677286	      4.38715737	    -10.89027775	     -4.99794597	      6.68120864
      0.72500000	     -5.06964565	      1.95632434	      4.11085824	      2.21808134	      1.02107098	      0.60560512	    -21.66271806	     -0.00437862	    -10.86609683	     30.24109992	      0.00000000	      0.00000000	    -30.83617536	     -0.17623110	     25.99255061	      5.56328083	     -4.17559098	      2.33218616	      0.00000000	      0.00000000	     -5.61234684	      4.10016976	    -11.01471748	     -4.50501868	      6.52377404
      0.73000000	     -4.88814422	      1.56718597	      4.26998747	      2.23425685	      1.01858642	      0.60489458	    -21.19165656	      0.17682135	    -10.78373536	     32.26189962	      0.00000000	      0.00000000	    -30.00026622	      0.15154618	     26.18246738	      5.32934725	     -4.35101026	      3.22511420	      0.00000000	      0.00000000	     -5.12697300	      3.75093924	    -11.17543446	     -4.00383673	      6.36981388
      0.73500000	     -4.69097044	      1.19162216	      4.41951768	      2.25037423	      1.01588429	      0.60421440	    -20.68853475	      0.32647071	    -10.73848176	     34.30998284	      0.00000000	      0.00000000	    -29.11662156	      0.47679094	     26.41777454	      5.08258854	     -4.45421727	      4.41520501	      0.00000000	      0.00000000	     -4.58609297	      3.40583973	    -11.35579664	     -3.51452990	      6.20910278
      0.74000000	     -4.48596856	      0.84829336	      4.55759351	      2.26645909	      1.01297515	      0.60359970	    -20.15057284	      0.42148966	    -10.74103067	     36.38491404	      0.00000000	      0.00000000	    -28.17295274	      0.78607058	     26.68097639	      4.83719375	     -4.49977013	      5.84491111	      0.00000000	      0.00000000	     -4.11651814	      3.10983076	    -11.54385584	     -3.06495267	      6.03122907
      0.74500000	     -4.27208061	      0.55963930	      4.67917343	      2.28253773	      1.00988108	      0.60307756	    -19.58465210	      0.43303025	    -10.80454484	     38.48656778	      0.00000000	      0.00000000	    -27.16777386	      1.05841185	     26.93767736	      4.61381830	     -4.50664570	      7.43828712	      0.00000000	      0.00000000	     -3.86116904	      2.87121589	    -11.73941953	     -2.68622369	      5.82932863
      0.75000000	     -4.03883357	      0.34694103	      4.77643176	      2.29863089	      1.00663128	      0.60266611	    -19.00740129	      0.33323348	    -10.93760030	     40.61343462	      0.00000000	      0.00000000	    -26.11416568	      1.26736419	     27.14123228	      4.43570632	     -4.49466382	      9.11366692	      0.00000000	      0.00000000	     -3.93874424	      2.65097580	    -11.95547081	     -2.40652879	      5.60259746
      0.75500000	     -3.77153618	      0.22508356	      4.84119717	      2.31474660	      1.00325359	      0.60237527	    -18.43865592	      0.10249679	    -11.13938907	     42.76233538	      0.00000000	      0.00000000	    -25.03448471	      1.38823243	     27.24592179	      4.32465096	     -4.47979862	     10.80080930	      0.00000000	      0.00000000	     -4.39760111	      2.36382221	    -12.21231163	     -2.24509265	      5.35535904
      0.76000000	     -3.45983175	      0.19885571	      4.86919806	      2.33087150	      0.99976558	      0.60220570	    -17.89073396	     -0.26528700	    -11.39977489	     44.92970911	      0.00000000	      0.00000000	    -23.95015171	      1.40558715	     27.22462438	      4.29806654	     -4.46916829	     12.45849777	      0.00000000	      0.00000000	     -5.18190524	      1.89501581	    -12.52761384	     -2.20793596	      5.09241104
      0.76500000	     -3.10503668	      0.26223835	      4.86405704	      2.34696220	      0.99617041	      0.60214573	    -17.35859601	     -0.76161308	    -11.70359695	     47.11430413	      0.00000000	      0.00000000	    -22.87408080	      1.31528680	     27.08363828	      4.36756597	     -4.45834313	     14.08765859	      0.00000000	      0.00000000	     -6.12859703	      1.12964892	    -12.90817226	     -2.28682556	      4.81314957
      0.77000000	     -2.72255077	      0.40091575	      4.83807497	      2.36294163	      0.99245931	      0.60216996	    -16.81536651	     -1.36693316	    -12.03553300	     49.32071798	      0.00000000	      0.00000000	    -21.80983852	      1.12030509	     26.86756964	      4.53849492	     -4.43269775	     15.73406124	      0.00000000	      0.00000000	     -7.00335962	     -0.01643920	    -13.34743757	     -2.46202673	      4.50818329
      0.77500000	     -2.33871130	      0.59675639	      4.80860083	      2.37870547	      0.98861902	      0.60224208	    -16.21491850	     -2.05714136	    -12.38163750	     51.56197556	      0.00000000	      0.00000000	    -20.75491044	      0.82502694	     26.65160024	      4.80966070	     -4.37175656	     17.47691891	      0.00000000	      0.00000000	     -7.56766211	     -1.57652044	    -13.82863078	     -2.70781851	      4.16095440
      0.78000000	     -1.98358323	      0.83242421	      4.79174036	      2.39414017	      0.98464149	      0.60232088	    -15.50129691	     -2.80985839	    -12.72694749	     53.85812880	      0.00000000	      0.00000000	    -19.70445203	      0.43251724	     26.52290436	      5.17312932	     -4.25423212	     19.40530422	      0.00000000	      0.00000000	     -7.65273536	     -3.52760330	    -14.33097001	     -2.99852900	      3.75421502
      0.78500000	     -1.68129198	      1.09480495	      4.79645184	      2.40914947	      0.98053590	      0.60236724	    -14.62400824	     -3.60806489	    -13.05190932	     56.22893629	      0.00000000	      0.00000000	    -18.65534847	     -0.05439176	     26.55542630	      5.61457644	     -4.06311931	     21.59010882	      0.00000000	      0.00000000	     -7.20758844	     -5.79329305	    -14.83735204	     -3.31309001	      3.27819711
      0.79000000	     -1.43995095	      1.37705316	      4.82144271	      2.42368239	      0.97634214	      0.60235051	    -13.55618376	     -4.44069272	    -13.33094664	     58.68223320	      0.00000000	      0.00000000	    -17.61048045	     -0.62976478	     26.78451941	      6.11513571	     -3.79155489	     24.06140574	      0.00000000	      0.00000000	     -6.29874436	     -8.24920480	    -15.34219567	     -3.63760241	      2.73586854
      0.79500000	     -1.24544741	      1.67972647	      4.85628078	      2.43775418	      0.97214011	      0.60225426	    -12.30853787	     -5.30144090	    -13.53509929	     61.20324711	      0.00000000	      0.00000000	    -16.58061424	     -1.28126426	     27.19052578	      6.65560547	     -3.44813060	     26.79764710	      0.00000000	      0.00000000	     -5.06700139	    -10.73429438	    -15.85599762	     -3.96674892	      2.14219707
      0.80000000	     -1.06470228	      2.01074017	      4.88686635	      2.45145209	      0.96804687	      0.60208186	    -10.92971128	     -6.18671475	    -13.63837525	     63.75094702	      0.00000000	      0.00000000	    -15.58171033	     -1.98945122	     27.70012466	      7.22209133	     -3.05735841	     29.72701272	      0.00000000	      0.00000000	     -3.66922486	    -13.07360354	    -16.40138262	     -4.30462769	      1.51755867
      0.80500000	     -0.86046316	      2.38293499	      4.90296407	      2.46492165	      0.96419685	      0.60186225	     -9.48824230	     -7.09240862	    -13.62454130	     66.26444469	      0.00000000	      0.00000000	    -14.62871196	     -2.73094709	     28.20780843	      7.80983798	     -2.65213970	     32.73712684	      0.00000000	      0.00000000	     -2.23450512	    -15.11093242	    -16.99864371	     -4.66432789	      0.87862826
      0.81000000	     -0.61161523	      2.80848397	      4.90325951	      2.47833614	      0.96071248	      0.60165331	     -8.04270347	     -8.00934086	    -13.48981221	     68.67693453	      0.00000000	      0.00000000	    -13.73003216	     -3.48356557	     28.60882038	      8.42165911	     -2.26132363	     35.68925021	      0.00000000	      0.00000000	     -0.84717747	    -16.74158178	    -17.64692914	     -5.06460418	      0.23215101
      0.81500000	     -0.32734081	      3.29069657	      4.89460841	      2.49185888	      0.95768044	      0.60153656	     -6.61588909	     -8.91793145	    -13.23968671	     70.93012882	      0.00000000	      0.00000000	    -12.88695728	     -4.22984915	     28.82783900	      9.05964423	     -1.90019455	     38.43543652	      0.00000000	      0.00000000	      0.45024782	    -17.93098010	    -18.31287975	     -5.52179286	     -0.42436611
      0.82000000	     -0.04649288	      3.81562357	      4.88646918	      2.50561145	      0.95514456	      0.60159744	     -5.18736104	     -9.78380874	    -12.88296957	     72.98246818	      0.00000000	      0.00000000	    -12.09767163	     -4.95717682	     28.83155047	      9.71304278	     -1.56916293	     40.83871627	      0.00000000	      0.00000000	      1.64805174	    -18.70985540	    -18.93470719	     -6.03741553	     -1.09577848
      0.82500000	      0.17771036	      4.34791060	      4.88437785	      2.51965810	      0.95311332	      0.60189558	     -3.70774854	    -10.55766810	    -12.42780886	     74.80941981	      0.00000000	      0.00000000	    -11.36111712	     -5.65563379	     28.62358866	     10.34907197	     -1.26002938	     42.79488249	      0.00000000	      0.00000000	      2.76167526	    -19.14941909	    -19.44030732	     -6.58701416	     -1.78075515
      0.83000000	      0.30061805	      4.83499179	      4.88557188	      2.53400752	      0.95157392	      0.60244005	     -2.12708476	    -11.18218993	    -11.88175652	     76.39907238	      0.00000000	      0.00000000	    -10.67701002	     -6.31638395	     28.22788121	     10.91310261	     -0.96598694	     44.25104552	      0.00000000	      0.00000000	      3.82517980	    -19.33004257	    -19.77175797	     -7.11828881	     -2.46610926
      0.83500000	      0.30696435	      5.21962552	      4.87771574	      2.54862551	      0.95050560	      0.60318437	     -0.42344671	    -11.60479819	    -11.25381257	     77.74751042	      0.00000000	      0.00000000	    -10.04307551	     -6.93189715	     27.66888600	     11.33979377	     -0.69060234	     45.21405224	      0.00000000	      0.00000000	      4.88313918	    -19.31722372	    -19.90710306	     -7.56224445	     -3.12648750
      0.84000000	      0.22040948	      5.45600141	      4.84034680	      2.56344916	      0.94988793	      0.60404471	      1.38196828	    -11.79125700	    -10.55501771	     78.85688091	      0.00000000	      0.00000000	     -9.45308487	     -7.49650261	     26.95710461	     11.57098562	     -0.45135102	     45.74385974	      0.00000000	      0.00000000	      5.97975244	    -19.15195573	    -19.87099046	     -7.85327745	     -3.72944190
      0.84500000	      0.09689609	      5.52274729	      4.74844640	      2.57839770	      0.94970114	      0.60493146	      3.23070770	    -11.73472204	     -9.79621374	     79.73637606	      0.00000000	      0.00000000	     -8.89785440	     -8.00545917	     26.08606362	     11.57290370	     -0.27631490	     45.93332266	      0.00000000	      0.00000000	      7.14629776	    -18.85462358	    -19.72877688	     -7.94932301	     -4.24365285
      0.85000000	      0.00455620	      5.42775380	      4.57768431	      2.59338241	      0.94992041	      0.60577822	      5.04977619	    -11.45700622	     -8.98503648	     80.40355445	      0.00000000	      0.00000000	     -8.36852359	     -8.45360344	     25.04123552	     11.34561056	     -0.19670441	     45.88240709	      0.00000000	      0.00000000	      8.39037712	    -18.43603877	    -19.56533639	     -7.84367589	     -4.64713506
      0.85500000	     -0.00028211	      5.20330235	      4.31071486	      2.60832120	      0.95051098	      0.60655590	      6.77784758	    -11.00156731	     -8.12590816	     80.88233286	      0.00000000	      0.00000000	     -7.85997648	     -8.83614454	     23.81430915	     10.92121050	     -0.23877252	     45.67613566	      0.00000000	      0.00000000	      9.69170725	    -17.90736141	    -19.45715953	     -7.56405304	     -4.93320497
      0.86000000	      0.10934926	      4.89410773	      3.94301856	      2.62315848	      0.95142985	      0.60726957	      8.38213878	    -10.42081092	     -7.22441358	     81.19652532	      0.00000000	      0.00000000	     -7.37263064	     -9.15203425	     22.41397218	     10.35254944	     -0.41714714	     45.37163642	      0.00000000	      0.00000000	     11.00695176	    -17.28356316	    -19.44900027	     -7.16016806	     -5.11315647
      0.86500000	      0.32495198	      4.54423430	      3.48532855	      2.63788178	      0.95263269	      0.60794479	      9.86226475	     -9.76345399	     -6.29251534	     81.36241323	      0.00000000	      0.00000000	     -6.91167530	     -9.40743772	     20.86899836	      9.69847192	     -0.73169144	     44.99501687	      0.00000000	      0.00000000	     12.28043465	    -16.58195990	    -19.54253118	     -6.68700188	     -5.21444572
      0.87000000	      0.60657914	      4.18867212	      2.96013599	      2.65252481	      0.95407929	      0.60861412	     11.24576948	     -9.06758263	     -5.34939237	     81.38539060	      0.00000000	      0.00000000	     -6.48392402	     -9.61648660	     19.22568936	      9.01197456	     -1.17020272	     44.54651232	      0.00000000	      0.00000000	     13.45420926	    -15.82112418	    -19.69792747	     -6.19237636	     -5.27357605
      0.87500000	      0.89325402	      3.85083795	      2.39399567	      2.66715375	      0.95573427	      0.60930912	     12.58000591	     -8.35996644	     -4.41728769	     81.26180946	      0.00000000	      0.00000000	     -6.09407703	     -9.79854244	     17.54312607	      8.33365514	     -1.71532147	     44.01173356	      0.00000000	      0.00000000	     14.47386138	    -15.02156759	    -19.84548418	     -5.71179086	     -5.32588144
      0.88000000	      1.11784532	      3.54299106	      1.81121622	      2.68184383	      0.95756783	      0.61005624	     13.91942073	     -7.65769383	     -3.51744761	     80.98237350	      0.00000000	      0.00000000	     -5.74265556	     -9.97325897	     15.88564422	      7.68907100	     -2.34937375	     43.37538639	      0.00000000	      0.00000000	     15.29158767	    -14.20481941	    -19.90481359	     -5.26701637	     -5.39749376
      0.88500000	      1.22535335	      3.26688527	      1.23258686	      2.69665691	      0.95956267	      0.61087318	     15.30646861	     -6.96927480	     -2.67061496	     80.53370732	      0.00000000	      0.00000000	     -5.42612521	    -10.15598582	     14.30978170	      7.08839223	     -3.05286397	     42.63216510	      0.00000000	      0.00000000	     15.86942003	    -13.38921131	    -19.80908586	     -4.86489275	     -5.50367682
      0.89000000	      1.19017126	      3.01500859	      0.67715579	      2.71162736	      0.96172455	      0.61176549	     16.75171416	     -6.29578389	     -1.90011816	     79.89879950	      0.00000000	      0.00000000	     -5.13827276	    -10.35638116	     12.84802937	      6.52839976	     -3.79964341	     41.79073358	      0.00000000	      0.00000000	     16.18322660	    -12.58479416	    -19.52770477	     -4.49723687	     -5.65229811
      0.89500000	      1.02451063	      2.77415948	      0.16262908	      2.72675851	      0.96408515	      0.61272591	     18.22459039	     -5.63369947	     -1.23177771	     79.05907722	      0.00000000	      0.00000000	     -4.87199781	    -10.58109785	     11.49802478	      5.99751598	     -4.55542207	     40.87048579	      0.00000000	      0.00000000	     16.22615376	    -11.79030129	    -19.07745097	     -4.14500354	     -5.84719731
      0.90000000	      0.77252655	      2.53171810	     -0.29716186	      2.74202869	      0.96668929	      0.61373727	     19.66228967	     -4.97990846	     -0.68836546	     77.99919377	      0.00000000	      0.00000000	     -4.62044368	    -10.83809283	     10.22506153	      5.48356308	     -5.28233984	     39.89409581	      0.00000000	      0.00000000	     16.00889624	    -10.99410868	    -18.51538169	     -3.78739968	     -6.08874720
      0.90500000	      0.49217172	      2.28239947	     -0.69544392	      2.75740360	      0.96957129	      0.61477710	     20.99322730	     -4.33731776	     -0.28212255	     76.71267230	      0.00000000	      0.00000000	     -4.37656859	    -11.13887943	      8.97813513	      4.98195830	     -5.94620495	     38.88017764	      0.00000000	      0.00000000	     15.55395541	    -10.18044101	    -17.91602661	     -3.41227838	     -6.37365192
      0.91000000	      0.23408606	      2.03168949	     -1.03349760	      2.77284965	      0.97273496	      0.61582130	     22.16197766	     -3.71766715	     -0.01038606	     75.20463138	      0.00000000	      0.00000000	     -4.13285418	    -11.49682075	      7.71105365	      4.50025367	     -6.52166744	     37.83942317	      0.00000000	      0.00000000	     14.88444459	     -9.33873173	    -17.34458296	     -3.02190021	     -6.69602458
      0.91500000	      0.02802760	      1.79324988	     -1.31875486	      2.78834435	      0.97615005	      0.61684665	     23.14215736	     -3.13855205	      0.14319657	     73.48881149	      0.00000000	      0.00000000	     -3.88434090	    -11.92267773	      6.39729360	      4.05542832	     -6.99419573	     36.77517349	      0.00000000	      0.00000000	     14.01306419	     -8.47047189	    -16.83943920	     -2.63032513	     -7.04914946
      0.92000000	     -0.11876714	      1.58101986	     -1.56105280	      2.80388221	      0.97976520	      0.61783321	     23.93328885	     -2.61524304	      0.20242695	     71.58018500	      0.00000000	      0.00000000	     -3.63439654	    -12.42037449	      5.03297118	      3.66419595	     -7.36047131	     35.68722101	      0.00000000	      0.00000000	     12.93826956	     -7.58966425	    -16.40974307	     -2.25373267	     -7.42683281
      0.92500000	     -0.21426050	      1.39993568	     -1.76848757	      2.81947537	      0.98352707	      0.61876643	     24.54795036	     -2.15164269	      0.18980275	     69.48768382	      0.00000000	      0.00000000	     -3.39762946	    -12.98496303	      3.63035110	      3.33119973	     -7.62803267	     34.57668844	      0.00000000	      0.00000000	     11.65037823	     -6.71800081	    -16.04454410	     -1.89887989	     -7.82418243
      0.93000000	     -0.27108345	      1.24010927	     -1.94455746	      2.83514827	      0.98739495	      0.61963768	     24.99811762	     -1.73520948	      0.11922445	     67.21075692	      0.00000000	      0.00000000	     -3.19560049	    -13.60313068	      2.20760094	      3.04158637	     -7.81400775	     33.44981723	      0.00000000	      0.00000000	     10.14323448	     -5.87767696	    -15.72640511	     -1.55572819	     -8.23793865
      0.93500000	     -0.29810259	      1.07806424	     -2.08835621	      2.85092792	      0.99134529	      0.62044487	     25.28730997	     -1.33856452	     -0.00564937	     64.74080207	      0.00000000	      0.00000000	     -3.04804131	    -14.25564316	      0.78002222	      2.76254930	     -7.94312668	     32.31890244	      0.00000000	      0.00000000	      8.42383521	     -5.08371786	    -15.44265743	     -1.19866359	     -8.66604796
      0.94000000	     -0.29784632	      0.88539604	     -2.19801545	      2.86683333	      0.99536447	      0.62119501	     25.41204246	     -0.92774577	     -0.18620259	     62.06686714	      0.00000000	      0.00000000	     -2.96660742	    -14.91996114	     -0.64344592	      2.45416148	     -8.04509543	     31.19984637	      0.00000000	      0.00000000	      6.51601992	     -4.33828791	    -15.18920676	     -0.79680628	     -9.10618601
      0.94500000	     -0.26971565	      0.64064758	     -2.27498271	      2.88286877	      0.99943479	      0.62190686	     25.37046274	     -0.47381328	     -0.42050801	     59.18337606	      0.00000000	      0.00000000	     -2.95486453	    -15.57085895	     -2.05820561	      2.08439156	     -8.15096227	     30.10781698	      0.00000000	      0.00000000	      4.45865094	     -3.63027800	    -14.96666676	     -0.32828073	     -9.55409919
      0.95000000	     -0.21476169	      0.33785099	     -2.32589599	      2.89902311	      1.00352406	      0.62260904	     25.17060153	      0.03770044	     -0.69752829	     56.09593196	      0.00000000	      0.00000000	     -3.01217518	    -16.17871668	     -3.46031399	      1.64038420	     -8.28856652	     29.05334196	      0.00000000	      0.00000000	      2.29930618	     -2.94080629	    -14.77417634	      0.20966888	    -10.00341327
      0.95500000	     -0.13785587	     -0.01209931	     -2.36096845	      2.91527461	      1.00758581	      0.62333234	     24.83200153	      0.60352037	     -0.99670451	     52.82231425	      0.00000000	      0.00000000	     -3.13681185	    -16.70783869	     -4.84500355	      1.13108812	     -8.47814844	     28.04020825	      0.00000000	      0.00000000	      0.08540475	     -2.25120914	    -14.60639315	      0.79959802	    -10.44719588
      0.96000000	     -0.04656382	     -0.38608327	     -2.39058711	      2.93159844	      1.01156730	      0.62410038	     24.38103460	      1.20556016	     -1.29141410	     49.38942677	      0.00000000	      0.00000000	     -3.32575335	    -17.11778614	     -6.20774821	      0.58223903	     -8.72950739	     27.06550919	      0.00000000	      0.00000000	     -2.14297064	     -1.54931503	    -14.45448386	      1.41041924	    -10.87957779
      0.96500000	      0.05115160	     -0.75558852	     -2.42244680	      2.94797317	      1.01541742	      0.62492363	     23.84486815	      1.81710592	     -1.55311501	     45.82930886	      0.00000000	      0.00000000	     -3.57247825	    -17.36835018	     -7.54532573	      0.02815801	     -9.04123742	     26.12190863	      0.00000000	      0.00000000	     -4.35529471	     -0.83256257	    -14.30849541	      2.00660456	    -11.29599359
      0.97000000	      0.14805790	     -1.09260588	     -2.46026836	      2.96438199	      1.01909047	      0.62579799	     23.24856257	      2.40894665	     -1.75448723	     42.17657392	      0.00000000	      0.00000000	     -3.86567848	    -17.42574207	     -8.85443607	     -0.49577379	     -9.40166066	     25.20175958	      0.00000000	      0.00000000	     -6.52905721	     -0.10881942	    -14.15884124	      2.55568473	    -11.69259841
      0.97500000	      0.23728622	     -1.37353636	     -2.50408154	      2.98080948	      1.02254715	      0.62670698	     22.61554458	      2.95373322	     -1.87205361	     38.46744423	      0.00000000	      0.00000000	     -4.18976929	    -17.26665466	    -10.12863127	     -0.95849533	     -9.79112437	     24.30136221	      0.00000000	      0.00000000	     -8.64817412	      0.60457917	    -13.99683072	      3.03247922	    -12.06613378
      0.98000000	      0.31200137	     -1.58148106	     -2.55173197	      2.99724036	      1.02575565	      0.62762658	     21.96831882	      3.42862757	     -1.88934717	     34.73925020	      0.00000000	      0.00000000	     -4.52610628	    -16.87825122	    -11.35701992	     -1.33661005	    -10.18554736	     23.42279846	      0.00000000	      0.00000000	    -10.70378931	      1.28365112	    -13.81523252	      3.42072917	    -12.41433838
      0.98500000	      0.36616115	     -1.70739201	     -2.60085948	      3.01366352	      1.02869398	      0.62853164	     21.32743578	      3.81686815	     -1.80057428	     31.02980598	      0.00000000	      0.00000000	     -4.85437497	    -16.25445066	    -12.52633458	     -1.61604512	    -10.56060414	     22.57280454	      0.00000000	      0.00000000	    -12.69684457	      1.90108472	    -13.60909090	      3.71333439	    -12.73618984
      0.99000000	      0.39602313	     -1.75027373	     -2.65026001	      3.03007559	      1.03135112	      0.62940133	     20.70968295	      4.10871105	     -1.61307725	     27.37706347	      0.00000000	      0.00000000	     -5.15437416	    -15.39097108	    -13.62425547	     -1.79232337	    -10.89524762	     21.76132200	      0.00000000	      0.00000000	    -14.63896411	      2.42721765	    -13.37659489	      3.91202374	    -13.03171232
      0.99500000	      0.40164938	     -1.71661973	     -2.70012106	      3.04647774	      1.03372526	      0.63022172	     20.12697726	      4.30215304	     -1.34647172	     23.81911000	      0.00000000	      0.00000000	     -5.40804007	    -14.28261988	    -14.64148011	     -1.86989549	    -11.17350177	     21.00224314	      0.00000000	      0.00000000	    -16.54831850	      2.82821776	    -13.12022492	      4.02672152	    -13.30140041
      1.00000000	      0.38748581	     -1.61914794	     -2.75147092	      3.06286765	      1.03581955	      0.63098661	     19.58662752	      4.40332631	     -1.02863623	     20.39389706	      0.00000000	      0.00000000	     -5.60118574	    -12.92558333	    -15.57172852	     -1.86093141	    -11.38439907	     20.31583419	      0.00000000	      0.00000000	    -18.44078044	      3.06574226	    -12.84764841	      4.07417207	    -13.54525469
      1.00500000	      0.36107852	     -1.47475778	     -2.80529757	      3.07923349	      1.03763720	      0.63169729	     19.09331227	      4.42569304	     -0.69132378	     17.13852731	      0.00000000	      0.00000000	     -5.72445741	    -11.32441965	    -16.40987052	     -1.78368619	    -11.52075193	     19.73040522	      0.00000000	      0.00000000	    -20.32025043	      3.10257157	    -12.57080543	      4.07535697	    -13.76201583
      1.01000000	      0.33012602	     -1.30192950	     -2.86166919	      3.09555369	      1.03917756	      0.63236066	     18.65210152	      4.38761495	     -0.36686604	     14.08814368	      0.00000000	      0.00000000	     -5.77327064	     -9.49951458	    -17.14929982	     -1.66038411	    -11.57804618	     19.28112648	      0.00000000	      0.00000000	    -22.17292999	      2.91286681	    -12.30267781	      4.05212817	    -13.94954994
      1.01500000	      0.29901045	     -1.11800453	     -2.91914465	      3.11180238	      1.04043397	      0.63298612	     18.27083502	      4.30905143	     -0.08433417	     11.27361232	      0.00000000	      0.00000000	     -5.74727855	     -7.49054303	    -17.77997736	     -1.51451187	    -11.55416652	     19.00567024	      0.00000000	      0.00000000	    -23.96800110	      2.49082326	    -12.05264619	      4.02394667	    -14.10620764
      1.02000000	      0.26590566	     -0.93670068	     -2.97460549	      3.12795784	      1.04139346	      0.63358393	     17.96067734	      4.20856059	      0.13609701	      8.71735918	      0.00000000	      0.00000000	     -5.65100781	     -5.35560710	    -18.28767307	     -1.36763249	    -11.44912961	     18.93855341	      0.00000000	      0.00000000	    -25.66244123	      1.85299065	    -11.82177372	      4.00523022	    -14.23183948
      1.02500000	      0.22211667	     -0.76632464	     -3.02376776	      3.14400904	      1.04203860	      0.63416681	     17.73433879	      4.10138556	      0.28836887	      6.42905766	      0.00000000	      0.00000000	     -5.49648221	     -3.16766231	    -18.65521356	     -1.23630480	    -11.26432088	     19.10653598	      0.00000000	      0.00000000	    -27.20519338	      1.03437153	    -11.60065617	      4.00351027	    -14.32769129
      1.03000000	      0.15527463	     -0.60905945	     -3.06258950	      3.15995646	      1.04235236	      0.63475221	     17.60220582	      3.99854926	      0.38101515	      4.40490582	      0.00000000	      0.00000000	     -5.30472885	     -1.00789893	    -18.86688686	     -1.12973908	    -11.00255665	     19.52590187	      0.00000000	      0.00000000	    -28.53912962	      0.08076749	    -11.37269293	      4.01854205	    -14.39569773
      1.03500000	      0.05534271	     -0.46141239	     -3.08890956	      3.17580770	      1.04232476	      0.63536160	     17.56846323	      3.90645135	      0.43018276	      2.63289424	      0.00000000	      0.00000000	     -5.10106630	      1.04437794	    -18.91467615	     -1.04882431	    -10.67045126	     20.20127931	      0.00000000	      0.00000000	    -29.60441502	     -0.96047016	    -11.12185617	      4.04269027	    -14.43801543
      1.04000000	     -0.08012956	     -0.31601250	     -3.10318655	      3.19157151	      1.04195794	      0.63601521	     17.63000311	      3.82714704	      0.44719607	      1.10244447	      0.00000000	      0.00000000	     -4.90396668	      2.92317123	    -18.80258097	     -0.98750641	    -10.28237015	     21.12582352	      0.00000000	      0.00000000	    -30.34780231	     -2.04881598	    -10.84028827	      4.06322344	    -14.45669355
      1.04500000	     -0.24428041	     -0.16457984	     -3.10809291	      3.20725268	      1.04126741	      0.63672591	     17.77872215	      3.75966136	      0.42771083	     -0.18636101	      0.00000000	      0.00000000	     -4.71425617	      4.58451995	    -18.54655310	     -0.93655441	     -9.86247872	     22.28282969	      0.00000000	      0.00000000	    -30.73718043	     -3.15455917	    -10.53184011	      4.06636617	    -14.45278934
      1.05000000	     -0.42288961	     -0.00088240	     -3.10759640	      3.22284929	      1.04027980	      0.63749630	     18.00497077	      3.70167921	      0.35017076	     -1.21899017	      0.00000000	      0.00000000	     -4.51254723	      6.00884485	    -18.17071459	     -0.88781910	     -9.44137333	     23.64845368	      0.00000000	      0.00000000	    -30.77371237	     -4.25580670	    -10.21087377	      4.04147854	    -14.42528832
      1.05500000	     -0.59842056	      0.17755009	     -3.10605585	      3.23835369	      1.03902784	      0.63832085	     18.29956995	      3.65061716	      0.18489520	     -1.97028649	      0.00000000	      0.00000000	     -4.26693687	      7.19686168	    -17.70222264	     -0.83693803	     -9.04826147	     25.19475586	      0.00000000	      0.00000000	    -30.49361123	     -5.33055731	     -9.89773186	      3.98361266	    -14.37111229
      1.06000000	     -0.75415751	      0.36930334	     -3.10761190	      3.25375675	      1.03754380	      0.63919073	     18.65375833	      3.60377823	     -0.09280154	     -2.41358597	      0.00000000	      0.00000000	     -3.94550804	      8.16418848	    -17.16695977	     -0.78389084	     -8.70413834	     26.89217509	      0.00000000	      0.00000000	    -29.95957093	     -6.35065173	     -9.61314610	      3.89378565	    -14.28647246
      1.06500000	     -0.87667378	      0.57030460	     -3.11611705	      3.26905238	      1.03585425	      0.64009786	     19.05768664	      3.55784061	     -0.49306440	     -2.53048070	      0.00000000	      0.00000000	     -3.52606100	      8.93911447	    -16.58748016	     -0.73170562	     -8.42002965	     28.71085797	      0.00000000	      0.00000000	    -29.24801441	     -7.28291550	     -9.37427101	      3.77720715	    -14.16852715
      1.07000000	     -0.95578722	      0.77574647	     -3.13541402	      3.28423966	      1.03397895	      0.64103657	     19.49786052	      3.50828801	     -1.00785166	     -2.31807992	      0.00000000	      0.00000000	     -3.00008220	      9.56133749	    -15.98356335	     -0.68412159	     -8.19923222	     30.62124669	      0.00000000	      0.00000000	    -28.43639841	     -8.09698345	     -9.19406331	      3.64035986	    -14.01634645
      1.07500000	     -0.98301359	      0.98149673	     -3.16925339	      3.29932274	      1.03193300	      0.64200344	     19.95450354	      3.44978909	     -1.61140059	     -1.79288818	      0.00000000	      0.00000000	     -2.37352398	     10.07591111	    -15.37388937	     -0.64388551	     -8.04038897	     32.59522612	      0.00000000	      0.00000000	    -27.59122662	     -8.77571334	     -9.08302106	      3.48863115	    -13.83050261
      1.08000000	     -0.95090295	      1.18386447	     -3.22052472	      3.31431036	      1.02972903	      0.64299573	     20.40123861	      3.37834815	     -2.26308228	     -0.99081030	      0.00000000	      0.00000000	     -1.66893194	     10.52001108	    -14.77623272	     -0.61335400	     -7.94029586	     34.60835776	      0.00000000	      0.00000000	    -26.75877163	     -9.32318224	     -9.05015349	      3.32633728	    -13.61104749
      1.08500000	     -0.85455374	      1.37792447	     -3.29033457	      3.32921633	      1.02737681	      0.64400937	     20.80857694	      3.29471525	     -2.91235902	      0.03693209	      0.00000000	      0.00000000	     -0.93161994	     10.90608357	    -14.20510823	     -0.59723520	     -7.89685539	     36.64197805	      0.00000000	      0.00000000	    -25.96304688	     -9.76548405	     -9.10115067	      3.15921106	    -13.35528152
      1.09000000	     -0.69410558	      1.55603778	     -3.37733220	      3.34406040	      1.02488076	      0.64503805	     21.14938503	      3.20696525	     -3.50613568	      1.23021730	      0.00000000	      0.00000000	     -0.23782354	     11.20847946	    -13.66833263	     -0.60534760	     -7.91111731	     38.68399048	      0.00000000	      0.00000000	    -25.21203181	    -10.14258780	     -9.23489225	      2.99696139	    -13.05794999
      1.09500000	     -0.47591368	      1.70799594	     -3.47703712	      3.35886824	      1.02223772	      0.64607336	     21.40278080	      3.13027482	     -3.99821287	      2.52582345	      0.00000000	      0.00000000	      0.30232880	     11.35993857	    -13.16482140	     -0.65322083	     -7.98624509	     40.72876211	      0.00000000	      0.00000000	    -24.50642748	    -10.49517455	     -9.44137162	      2.85351591	    -12.71472573
      1.10000000	     -0.21054459	      1.82262039	     -3.58138767	      3.37366836	      1.01943779	      0.64710483	     21.55385856	      3.08395367	     -4.35820417	      3.86108921	      0.00000000	      0.00000000	      0.55502827	     11.26066422	    -12.68585997	     -0.75991241	     -8.12363933	     42.77655586	      0.00000000	      0.00000000	    -23.84510275	    -10.85375847	     -9.70417176	      2.74495915	    -12.32646175
      1.10500000	      0.09257310	      1.88957180	     -3.67951872	      3.38848487	      1.01647035	      0.64811998	     21.58952358	      3.08753821	     -4.57562463	      5.17673702	      0.00000000	      0.00000000	      0.38973194	     10.79943536	    -12.22080524	     -0.94415459	     -8.31943059	     44.83178823	      0.00000000	      0.00000000	    -23.22725768	    -11.23481269	    -10.00828569	      2.68677212	    -11.90082312
      1.11000000	      0.43057146	      1.90027913	     -3.76038386	      3.40332767	      1.01333252	      0.64910620	     21.49561300	      3.15794098	     -4.65778687	      6.42298884	      0.00000000	      0.00000000	     -0.28098887	      9.88387134	    -11.76392562	     -1.22100814	     -8.56441892	     46.90009713	      0.00000000	      0.00000000	    -22.65375477	    -11.64314809	    -10.34886768	      2.69187764	    -11.45024849
      1.11500000	      0.80770011	      1.84764868	     -3.81657870	      3.41818327	      1.01003390	      0.65005456	     21.26235580	      3.30867961	     -4.62497023	      7.57294992	      0.00000000	      0.00000000	     -1.46063828	      8.47284993	    -11.31606360	     -1.60086678	     -8.84776051	     48.98626894	      0.00000000	      0.00000000	    -22.12707905	    -12.07732011	    -10.73392007	      2.77034671	    -10.98740353
      1.12000000	      1.23002563	      1.72522018	     -3.84752915	      3.43300846	      1.00659389	      0.65096304	     20.89857756	      3.55039431	     -4.50734644	      8.64152658	      0.00000000	      0.00000000	     -3.04361532	      6.59972479	    -10.87879052	     -2.09060530	     -9.16141091	     51.09500826	      0.00000000	      0.00000000	    -21.64782955	    -12.53548071	    -11.17902616	      2.93033086	    -10.51999108
      1.12500000	      1.69878642	      1.52707709	     -3.86023750	      3.44772836	      1.00303537	      0.65183748	     20.44562840	      3.89065550	     -4.34441741	      9.70050591	      0.00000000	      0.00000000	     -4.81956341	      4.37467636	    -10.44598872	     -2.69467507	     -9.50142741	     53.23345812	      0.00000000	      0.00000000	    -21.20941058	    -13.01885897	    -11.69928492	      3.17843034	    -10.04701293
      1.13000000	      2.20701285	      1.24941028	     -3.86740776	      3.46224151	      0.99937935	      0.65269067	     19.98055802	      4.33209983	     -4.18274361	     10.87793703	      0.00000000	      0.00000000	     -6.51200352	      1.95896872	     -9.99925036	     -3.41404361	     -9.86508750	     55.41228867	      0.00000000	      0.00000000	    -20.79585529	    -13.53065136	    -12.30370825	      3.51787824	     -9.55766691
      1.13500000	      2.73990119	      0.89378035	     -3.88423572	      3.47643428	      0.99564222	      0.65354030	     19.60470881	      4.86958864	     -4.06667412	     12.33523546	      0.00000000	      0.00000000	     -7.84332174	     -0.48462720	     -9.50889761	     -4.24220070	    -10.24593783	     57.64356586	      0.00000000	      0.00000000	    -20.38466893	    -14.07279342	    -12.99244822	      3.94433403	     -9.03253592
      1.14000000	      3.27753897	      0.47099505	     -3.92507406	      3.49020441	      0.99183614	      0.65440534	     19.42006657	      5.48790783	     -4.02167059	     14.22470718	      0.00000000	      0.00000000	     -8.60596728	     -2.84467297	     -8.93950281	     -5.15937971	    -10.62954959	     59.93563670	      0.00000000	      0.00000000	    -19.95223159	    -14.64550755	    -13.75560321	      4.44105932	     -8.44709676
      1.14500000	      3.79919650	      0.00285446	     -4.00046392	      3.50348913	      0.98797493	      0.65530012	     19.49928093	      6.16233999	     -4.03704982	     16.63917739	      0.00000000	      0.00000000	     -8.71397338	     -5.08886650	     -8.25860686	     -6.12908911	    -10.99230542	     62.28632443	      0.00000000	      0.00000000	    -19.47945302	    -15.24932421	    -14.57398501	      4.97746689	     -7.77832622
      1.15000000	      4.28765164	     -0.48132870	     -4.11456083	      3.51628969	      0.98408577	      0.65622671	     19.85964584	      6.86381409	     -4.06012128	     19.57189386	      0.00000000	      0.00000000	     -8.21460119	     -7.24805615	     -7.44546177	     -7.10187563	    -11.30402434	     64.67711661	      0.00000000	      0.00000000	    -18.95659632	    -15.88491058	    -15.42165298	      5.51514065	     -7.01319809
      1.15500000	      4.73102374	     -0.95372388	     -4.26268950	      3.52868323	      0.98022293	      0.65716599	     20.45310634	      7.56677937	     -4.01234407	     22.90444544	      0.00000000	      0.00000000	     -7.25705236	     -9.36213372	     -6.49493965	     -8.02687265	    -11.53218206	     67.07167310	      0.00000000	      0.00000000	    -18.38533306	    -16.54933432	    -16.26823578	      6.02135129	     -6.15550895
      1.16000000	      5.12106669	     -1.39822712	     -4.42924839	      3.54081637	      0.97647615	      0.65807032	     21.17838756	      8.25453619	     -3.82604117	     26.42991031	      0.00000000	      0.00000000	     -6.03450990	    -11.42045014	     -5.41423315	     -8.86529941	    -11.64446917	     69.41994774	      0.00000000	      0.00000000	    -17.77634939	    -17.23161402	    -17.07956165	      6.48374391	     -5.22846494
      1.16500000	      5.44917184	     -1.81517102	     -4.58763632	      3.55288065	      0.97296609	      0.65886418	     21.91116249	      8.91760546	     -3.48309970	     29.90311836	      0.00000000	      0.00000000	     -4.72417808	    -13.33545753	     -4.21429909	     -9.59770472	    -11.60950948	     71.66624415	      0.00000000	      0.00000000	    -17.14361143	    -17.91016613	    -17.81681501	      6.91648079	     -4.27280935
      1.17000000	      5.70255774	     -2.21660219	     -4.70434051	      3.56507515	      0.96982259	      0.65945969	     22.54042965	      9.54633556	     -3.03088567	     33.09918602	      0.00000000	      0.00000000	     -3.44563465	    -14.96410990	     -2.90063021	    -10.22115384	    -11.39880433	     73.75874633	      0.00000000	      0.00000000	    -16.49859562	    -18.55371558	    -18.43605830	      7.35221848	     -3.34063417
      1.17500000	      5.86374021	     -2.61533738	     -4.74741930	      3.57756520	      0.96715011	      0.65978426	     22.99700082	     10.12486048	     -2.56365872	     35.86088628	      0.00000000	      0.00000000	     -2.24800483	    -16.16059583	     -1.46882433	    -10.74034109	    -10.99242209	     75.65910929	      0.00000000	      0.00000000	    -15.84744494	    -19.12731825	    -18.89172656	      7.82418515	     -2.48497542
      1.18000000	      5.91589071	     -3.01608300	     -4.69657304	      3.59044756	      0.96499361	      0.65980739	     23.26392231	     10.63337238	     -2.18012470	     38.12371350	      0.00000000	      0.00000000	     -1.12482311	    -16.83228868	      0.09077968	    -11.16085789	    -10.38727236	     77.35102967	      0.00000000	      0.00000000	    -15.19187712	    -19.60320282	    -19.14746797	      8.35005732	     -1.74693679
      1.18500000	      5.85347145	     -3.41499821	     -4.55029854	      3.60373154	      0.96331947	      0.65955197	     23.36764406	     11.05887871	     -1.94116703	     39.91793516	      0.00000000	      0.00000000	     -0.04411845	    -16.97785799	      1.78010602	    -11.49020467	     -9.60352967	     78.84632496	      0.00000000	      0.00000000	    -14.53211128	    -19.97216162	    -19.19306702	      8.92736983	     -1.14346507
      1.19000000	      5.69271106	     -3.80675491	     -4.32710478	      3.61734045	      0.96201703	      0.65908717	     23.35854439	     11.40749149	     -1.84757025	     41.35355185	      0.00000000	      0.00000000	      1.02354901	    -16.69841287	      3.57951887	    -11.74501275	     -8.68522351	     80.18712011	      0.00000000	      0.00000000	    -13.86898088	    -20.24984603	    -19.05957903	      9.54049895	     -0.65894969
      1.19500000	      5.47455859	     -4.19179306	     -4.06124371	      3.63113027	      0.96091638	      0.65851134	     23.29351025	     11.70932658	     -1.84337474	     42.59594043	      0.00000000	      0.00000000	      2.09137366	    -16.18173143	      5.44294383	    -11.95673470	     -7.69480117	     81.44248163	      0.00000000	      0.00000000	    -13.20408300	    -20.47499570	    -18.82214337	     10.17073198	     -0.24471105
