# Supplementary material for: Biomechanics of running: A special reference to the comparisons of wearing boots and running shoes
Source: PLoS One. 2022 Jun 24;17(6):e0270496. doi: 10.1371/journal.pone.0270496 (PMC9231798; doi:10.1371/journal.pone.0270496)
Supplement: S1 File — The file contains experimental markers and force data (TRC and MOT), OpenSim model (OSIM), setup (XML), and output (STO) files for 17 participants, 2 conditions (boot\shoe), and 4 trials which are stored in separate folders. (ZIP) [file pone.0270496.s001.zip › DataSet/s02/shoe/T2/results/s02_shoe_T2_Kinematics_u.sto]

Speeds
version=1
nRows=240
nColumns=26
inDegrees=yes

Units are S.I. units (second, meters, Newtons, ...)
If the header above contains a line with 'inDegrees', this indicates whether rotational values are in degrees (yes) or radians (no).

endheader
time	pelvis_tilt	pelvis_list	pelvis_rotation	pelvis_tx	pelvis_ty	pelvis_tz	hip_flexion_r	hip_adduction_r	hip_rotation_r	knee_angle_r	knee_add_r	knee_rot_r	ankle_angle_r	subtalar_angle_r	hip_flexion_l	hip_adduction_l	hip_rotation_l	knee_angle_l	knee_add_l	knee_rot_l	ankle_angle_l	subtalar_angle_l	lumbar_extension	lumbar_bending	lumbar_rotation
      0.00000000	     18.82006910	    -37.09065292	     56.50930323	      3.01868700	     -0.28166252	     -0.09212713	    161.06123384	     15.46195997	    -64.69564082	    499.27273426	      0.00000000	      0.00000000	    143.19390314	      0.31543392	    -16.18636937	      5.49468256	    -30.21263052	     29.22442146	      0.00000000	      0.00000000	     62.42642927	     51.84117719	    -36.81805318	     36.21520657	    -53.96520880
      0.00500000	     19.65849715	    -37.57345503	     56.44103974	      3.01279695	     -0.29201669	     -0.09579884	    161.88352825	     13.86516251	    -67.86216620	    498.71143144	      0.00000000	      0.00000000	    143.49544739	      4.40006967	    -12.82449958	      4.29058622	    -31.63167572	     42.84446134	      0.00000000	      0.00000000	     58.16626957	     48.88712379	    -37.41224243	     37.72898475	    -54.81592201
      0.01000000	     21.92656084	    -38.63919408	     56.11178545	      2.99617376	     -0.32133919	     -0.10549388	    164.33889750	      9.00185604	    -76.58520438	    497.31848461	      0.00000000	      0.00000000	    145.13696287	     15.07395139	     -3.70036857	      1.14480672	    -35.47713760	     80.59005349	      0.00000000	      0.00000000	     45.74248821	     40.07148888	    -39.18501441	     41.56179382	    -57.19387736
      0.01500000	     25.08554308	    -39.29368106	     55.17405663	      2.97188227	     -0.36486428	     -0.11788156	    168.25284864	      0.68933436	    -88.80618331	    495.79622211	      0.00000000	      0.00000000	    149.74692552	     28.36048442	      8.50865003	     -2.73217138	    -40.50147551	    134.35945196	      0.00000000	      0.00000000	     26.45051018	     25.59636577	    -42.16969836	     45.89082037	    -60.57477770
      0.02000000	     28.73674008	    -38.31692611	     53.14078535	      2.94473308	     -0.41595032	     -0.12894555	    172.98486630	    -11.20818971	   -101.78656218	    494.76115310	      0.00000000	      0.00000000	    158.34156459	     39.54553419	     19.97330876	     -5.84056468	    -44.82340101	    193.96986653	      0.00000000	      0.00000000	      3.32812376	      5.89030510	    -46.55831463	     48.50975003	    -64.13996802
      0.02500000	     32.86141876	    -34.68071596	     49.54604738	      2.92058989	     -0.46771538	     -0.13519111	    177.34788193	    -26.57625945	   -112.82921121	    494.24835252	      0.00000000	      0.00000000	    170.08178851	     44.59477763	     26.66514963	     -6.82871180	    -46.68917448	    250.22795406	      0.00000000	      0.00000000	    -17.62758949	    -18.37057380	    -52.61598225	     47.57619930	    -67.06404335
      0.03000000	     37.63091017	    -27.85867877	     44.16361735	      2.90490681	     -0.51491499	     -0.13448866	    180.06891661	    -44.95070963	   -120.03211456	    493.72944135	      0.00000000	      0.00000000	    182.65766638	     40.75107477	     25.66362829	     -4.75958587	    -45.48266607	    297.10426990	      0.00000000	      0.00000000	    -27.11313756	    -46.10937472	    -60.30049902	     42.10811352	    -68.98419964
      0.03500000	     43.05519384	    -18.04380401	     37.18043255	      2.90063796	     -0.55517294	     -0.12645972	    180.49970864	    -65.43634898	   -122.71014823	    492.57593061	      0.00000000	      0.00000000	    193.76916419	     26.42181616	     16.22666720	      0.66582359	    -42.06089395	    332.38431076	      0.00000000	      0.00000000	    -14.85369113	    -75.68654553	    -69.02734801	     32.25780915	    -70.19640712
      0.04000000	     48.85232740	     -6.23470568	     29.22771075	      2.90670909	     -0.58878927	     -0.11228735	    178.96521398	    -86.60190980	   -121.27596726	    490.39790773	      0.00000000	      0.00000000	    201.91116318	      0.87084004	     -0.04798919	      8.89401389	    -38.03855938	    356.75776804	      0.00000000	      0.00000000	     25.38304847	   -105.39925322	    -77.92277774	     19.35277286	    -71.35767923
      0.04500000	     54.56309920	      5.92741869	     21.25684292	      2.91836680	     -0.61747310	     -0.09410501	    176.53723843	   -106.54857391	   -116.88467923	    486.96991293	      0.00000000	      0.00000000	    206.06315943	    -35.71467601	    -19.95751862	     18.54198139	    -34.61741223	    372.15544442	      0.00000000	      0.00000000	     91.16572981	   -134.86061185	    -86.25612444	      5.58633636	    -73.05171371
      0.05000000	     59.72410314	     16.60490068	     14.29549314	      2.92913396	     -0.64295112	     -0.07438438	    174.53267590	   -123.29316897	   -111.02001246	    482.03503610	      0.00000000	      0.00000000	    205.46337238	    -81.67462027	    -39.82207360	     27.84993306	    -31.69150817	    380.42164915	      0.00000000	      0.00000000	    170.84329283	   -166.02718383	    -93.66596259	     -6.61823579	    -75.61412000
      0.05500000	     63.99253811	     24.39971650	      9.14179342	      2.93280374	     -0.66610970	     -0.05563610	    174.14322884	   -135.42377894	   -104.93971318	    475.43684318	      0.00000000	      0.00000000	    200.10170400	   -133.27586045	    -56.53587948	     35.43950422	    -27.71640603	    382.94490877	      0.00000000	      0.00000000	    247.79029515	   -202.04572223	   -100.18651760	    -15.38442397	    -79.17685390
      0.06000000	     67.26352591	     28.88248454	      6.10282624	      2.92454768	     -0.68672990	     -0.04029355	    176.27410994	   -142.70661347	    -99.14769436	    467.51669434	      0.00000000	      0.00000000	    191.22131531	   -184.57730497	    -68.32560849	     40.88376933	    -20.50066594	    381.08381809	      0.00000000	      0.00000000	    306.94058522	   -243.84304921	   -106.24801646	    -19.95067657	    -83.60550324
      0.06500000	     69.78413016	     30.64577302	      4.88027823	      2.90143073	     -0.70359138	     -0.03037275	    181.43504194	   -146.11830385	    -93.15184707	    459.24094904	      0.00000000	      0.00000000	    181.17799487	   -228.20315428	    -75.14010831	     44.65478555	     -8.28311892	    376.57387218	      0.00000000	      0.00000000	    340.22702573	   -287.12229222	   -112.64840959	    -20.69503629	    -88.26526089
      0.07000000	     72.04436375	     30.87406467	      4.61860441	      2.86288878	     -0.71491546	     -0.02673755	    189.74711269	   -147.17986154	    -85.52713510	    451.79013049	      0.00000000	      0.00000000	    172.84131543	   -257.38137943	    -78.46124000	     47.60583139	      9.76469583	    371.23284971	      0.00000000	      0.00000000	    348.51742563	   -322.90754599	   -120.23518395	    -18.73248377	    -91.98962563
      0.07500000	     74.29648024	     30.79580146	      4.11311666	      2.81130439	     -0.71904959	     -0.02834931	    201.21013888	   -147.08437752	    -74.26414050	    445.84459246	      0.00000000	      0.00000000	    168.72617840	   -268.84913744	    -80.42447028	     50.49450251	     33.50944490	    366.08880018	      0.00000000	      0.00000000	    339.28538353	   -341.93777269	   -129.19460112	    -15.52145201	    -93.53305073
      0.08000000	     75.99661483	     31.31502151	      2.19217067	      2.75242492	     -0.71487150	     -0.03216451	    216.01628465	   -146.15703834	    -57.41538973	    440.94280189	      0.00000000	      0.00000000	    169.94775432	   -264.81786267	    -82.70897225	     53.76129966	     61.60675802	    360.57504379	      0.00000000	      0.00000000	    321.55182862	   -339.62622349	   -138.35437806	    -12.64854111	    -92.22348956
      0.08500000	     75.64297679	     32.84155527	     -1.85546795	      2.69523106	     -0.70154978	     -0.03393027	    234.56779952	   -143.82554277	    -33.88726652	    435.23493899	      0.00000000	      0.00000000	    175.55710848	   -251.91676504	    -85.90650719	     57.38901245	     91.00294634	    352.37051337	      0.00000000	      0.00000000	    301.50894818	   -317.68961442	   -145.02619696	    -11.61367295	    -88.22422275
      0.09000000	     71.10467964	     35.21956562	     -8.08258226	      2.65078539	     -0.67812733	     -0.02943118	    257.30388286	   -138.99509167	     -4.01885181	    425.88186930	      0.00000000	      0.00000000	    182.80999118	   -237.35262595	    -89.52501604	     60.71551689	    116.92046863	    338.12054728	      0.00000000	      0.00000000	    281.33932390	   -281.84700938	   -145.47462500	    -13.49971520	    -82.22590154
      0.09500000	     60.18207374	     37.75681679	    -16.09016974	      2.62968160	     -0.64361916	     -0.01550544	    284.66781830	   -130.57311089	     30.47777809	    410.05160815	      0.00000000	      0.00000000	    188.24395805	   -225.20112629	    -92.28332592	     62.38616739	    133.81652790	    314.73307743	      0.00000000	      0.00000000	    260.67878640	   -238.37131326	   -135.79899110	    -18.68346844	    -74.96625394
      0.10000000	     41.34772897	     39.45211656	    -25.51860625	      2.63863299	     -0.59743915	      0.00947028	    316.94225547	   -117.86022008	     67.26683010	    385.95226871	      0.00000000	      0.00000000	    188.92400351	   -215.30662712	    -92.67816365	     60.65491544	    136.93104499	    280.54119452	      0.00000000	      0.00000000	    238.56464199	   -192.00751270	   -113.20299257	    -26.78191187	    -66.92618531
      0.10500000	     14.79392072	     39.37154631	    -36.38006891	      2.67786825	     -0.53953383	      0.04530680	    353.34275100	   -100.66518089	    104.14539321	    353.25409682	      0.00000000	      0.00000000	    183.27478231	   -204.66626760	    -90.08021662	     53.92963892	    123.68321338	    235.85460476	      0.00000000	      0.00000000	    214.65868425	   -145.48077459	    -77.58915511	    -36.74612833	    -58.21913046
      0.11000000	    -16.59782098	     36.89983295	    -48.80665507	      2.74075711	     -0.47029968	      0.08953042	    390.70269211	    -79.18807454	    139.04259701	    312.85410337	      0.00000000	      0.00000000	    171.31325499	   -189.71708376	    -85.96276349	     41.25572261	     94.55710378	    182.93936717	      0.00000000	      0.00000000	    189.79078322	    -99.79673353	    -32.77283202	    -46.83616609	    -48.70056617
      0.11500000	    -47.26725742	     31.69932394	    -62.39494558	      2.81577611	     -0.39074182	      0.13706945	    423.09567609	    -53.83441612	    169.49069751	    266.42709671	      0.00000000	      0.00000000	    154.38561006	   -168.16998499	    -84.22203487	     22.53838691	     53.31373978	    125.56799220	      0.00000000	      0.00000000	    166.01421189	    -54.84171290	     13.74467114	    -54.52273260	    -38.38933469
      0.12000000	    -70.48708514	     23.57370104	    -75.84462189	      2.88991596	     -0.30287467	      0.18090269	    443.30585775	    -25.18643088	    192.53411881	    216.05455232	      0.00000000	      0.00000000	    134.61756110	   -139.81680897	    -89.95313526	     -1.45860627	      6.20625890	     68.19121750	      0.00000000	      0.00000000	    146.03169949	    -10.05841858	     52.85839410	    -56.77884221	    -28.00136148
      0.12500000	    -80.83647778	     12.49106193	    -87.23864324	      2.95218216	     -0.20992802	      0.21366063	    445.57391157	      5.75316811	    205.38900318	    163.89872585	      0.00000000	      0.00000000	    114.32422466	   -106.45176852	   -107.12892885	    -29.21181437	    -39.73977226	     14.97354180	      0.00000000	      0.00000000	    131.95165025	     34.96518630	     77.01166668	    -50.96207643	    -19.09051337
      0.13000000	    -76.34819710	     -1.26834972	    -94.64900208	      2.99598731	     -0.11597810	      0.22931791	    428.04181564	     37.23622533	    206.22535624	    111.86304452	      0.00000000	      0.00000000	     95.58747331	    -71.31580860	   -136.46605486	    -58.59104839	    -78.53476476	    -30.96256677	      0.00000000	      0.00000000	    123.90904694	     79.95908742	     82.88528399	    -35.81893030	    -13.58087984
      0.13500000	    -59.28932529	    -16.98082536	    -96.69876864	      3.02001077	     -0.02516058	      0.22452709	    393.66829265	     66.72705004	    194.63542167	     61.34939193	      0.00000000	      0.00000000	     80.10266644	    -38.34561975	   -174.67298066	    -87.06542666	   -106.32380461	    -67.99606516	      0.00000000	      0.00000000	    119.39696830	    123.38116916	     72.42488254	    -12.07469481	    -13.08969197
      0.14000000	    -35.37003425	    -33.39628977	    -93.01223552	      3.02776127	      0.05902791	      0.19979599	    349.40976593	     91.32748040	    171.93266488	     13.25851717	      0.00000000	      0.00000000	     69.16144551	    -11.35918647	   -215.39938273	   -111.97750250	   -121.76796340	    -96.21208304	      0.00000000	      0.00000000	    113.76148292	    162.08273859	     51.95951496	     17.49221252	    -18.45670111
      0.14500000	    -11.79742323	    -48.76592530	    -84.44946369	      3.02614240	      0.13414671	      0.16020230	    304.07266622	    108.50948514	    141.21677013	    -31.84785222	      0.00000000	      0.00000000	     63.40336337	      6.80847052	   -251.36484897	   -130.94169168	   -125.95695804	   -117.23945233	      0.00000000	      0.00000000	    101.70730936	    191.93445189	     29.90708694	     48.47372918	    -29.47778175
      0.15000000	      5.08040821	    -61.14471101	    -72.83871719	      3.02328034	      0.19910095	      0.11454836	    265.50642921	    116.82085104	    106.75798099	    -73.71289771	      0.00000000	      0.00000000	     62.32314249	     15.14042904	   -276.72049719	   -142.36331839	   -121.76584231	   -133.57986961	      0.00000000	      0.00000000	     79.19962056	    209.58437384	     13.97012445	     75.86869678	    -44.85676080
      0.15500000	     11.66335038	    -69.01494564	    -60.20077243	      3.02615981	      0.25441210	      0.07249795	    238.12929547	    116.33836338	     72.70493413	   -112.59775859	      0.00000000	      0.00000000	     64.22928284	     14.82207191	   -288.67979623	   -145.94781080	   -112.68176386	   -147.54994417	      0.00000000	      0.00000000	     44.82780587	    214.34434635	      8.84965335	     95.63921313	    -62.51775747
      0.16000000	      7.88940560	    -71.93387985	    -47.99723607	      3.03885693	      0.30231835	      0.04104342	    221.83419564	    108.75991680	     41.90634059	   -149.43416523	      0.00000000	      0.00000000	     67.04480528	      8.82529403	   -287.93273462	   -142.95419446	   -101.67468848	   -160.34443516	      0.00000000	      0.00000000	     -0.02472928	    208.86680394	     15.19105266	    106.12972606	    -80.14022473
      0.16500000	     -3.20435030	    -70.69419755	    -36.94415893	      3.06191564	      0.34635147	      0.02257813	    212.73205499	     96.97943884	     15.61838896	   -185.51932346	      0.00000000	      0.00000000	     69.25001860	      0.92331965	   -278.00622497	   -135.87512454	    -90.70527092	   -171.85674999	      0.00000000	      0.00000000	    -52.11217556	    198.10876302	     29.92396725	    108.42094401	    -95.65420560
      0.17000000	    -16.82942652	    -66.81898500	    -27.35700131	      3.09294819	      0.39035350	      0.01559785	    205.18032197	     84.18116868	     -5.95729711	   -221.89039325	      0.00000000	      0.00000000	     70.22908205	     -5.44669916	   -264.02160791	   -127.51601374	    -80.87620274	   -181.38803712	      0.00000000	      0.00000000	   -107.82194009	    187.10257622	     47.69918035	    105.33683820	   -107.60062113
      0.17500000	    -28.08464730	    -61.84146285	    -19.53691654	      3.12807868	      0.43747751	      0.01689173	    193.87809234	     72.95585619	    -23.00043975	   -258.97653593	      0.00000000	      0.00000000	     70.11532494	     -8.13698263	   -251.27303245	   -120.03455794	    -72.76678509	   -188.61428646	      0.00000000	      0.00000000	   -164.46356221	    178.85725205	     62.77724621	     99.92209507	   -115.27160444
      0.18000000	    -33.28868275	    -56.90678485	    -13.81183114	      3.16343130	      0.48955731	      0.02335463	    175.17714600	     64.90625081	    -35.81942973	   -296.75794845	      0.00000000	      0.00000000	     69.47798045	     -6.65529811	   -243.96841295	   -114.52419982	    -66.48397147	   -194.06790097	      0.00000000	      0.00000000	   -220.60450078	    173.69136449	     70.65667832	     94.45154645	   -118.61383393
      0.18500000	    -30.76993731	    -52.74558041	    -10.31568476	      3.19607906	      0.54656844	      0.03259213	    147.67061475	     60.67023597	    -44.98871763	   -335.04148914	      0.00000000	      0.00000000	     69.00769640	     -1.81646676	   -244.36281493	   -111.10467758	    -61.40930360	   -199.00763411	      0.00000000	      0.00000000	   -275.48779954	    170.00901023	     69.12395536	     90.24994557	   -118.05484405
      0.19000000	    -21.11974386	    -49.78160878	     -8.85609965	      3.22453663	      0.60606282	      0.04266834	    112.37284899	     60.08152866	    -51.50506207	   -373.52927953	      0.00000000	      0.00000000	     69.21629424	      4.95478046	   -252.39622722	   -109.20969665	    -56.19577311	   -204.96435285	      0.00000000	      0.00000000	   -328.32274880	    165.51218846	     58.72394847	     87.94010962	   -114.33266995
      0.19500000	     -6.86638639	    -48.23809382	     -9.00699219	      3.24891357	      0.66320416	      0.05173263	     72.40416158	     62.39400373	    -56.71163793	   -411.81492064	      0.00000000	      0.00000000	     70.05388048	     12.22101622	   -265.85677071	   -107.98977857	    -49.49950845	   -213.09660238	      0.00000000	      0.00000000	   -378.01436335	    158.16865390	     42.51918913	     87.73250075	   -108.29748224
      0.20000000	      8.38076438	    -48.25361861	    -10.27394115	      3.27067345	      0.71187253	      0.05814811	     32.04002254	     66.66880891	    -61.96858460	   -449.52246186	      0.00000000	      0.00000000	     70.63835838	     18.87280572	   -281.02370720	   -106.83021883	    -41.07262072	   -223.50600180	      0.00000000	      0.00000000	   -423.27151611	    146.87381930	     25.08375868	     89.62237971	   -100.72103478
      0.20500000	     20.98988386	    -50.01261672	    -12.19781476	      3.29223739	      0.74638426	      0.06119047	     -4.58306653	     72.30774436	    -68.18485745	   -486.51311847	      0.00000000	      0.00000000	     69.56518482	     24.34338869	   -293.69622239	   -105.78200722	    -32.24287345	   -235.00173454	      0.00000000	      0.00000000	   -462.82042593	    131.87219808	     11.15826359	     93.50959400	    -92.17648484
      0.21000000	     28.21501195	    -53.73529813	    -14.44531170	      3.31642070	      0.76302489	      0.06163984	    -34.55183039	     79.36889475	    -75.38129493	   -522.90532076	      0.00000000	      0.00000000	     65.63549473	     28.80527956	   -300.39917617	   -105.53519307	    -25.30863364	   -245.63494329	      0.00000000	      0.00000000	   -495.54295305	    114.85731092	      4.45657220	     99.18680810	    -83.01481798
      0.21500000	     28.79939629	    -59.38724554	    -16.95610943	      3.34518098	      0.76090576	      0.06158517	    -56.66873307	     88.30024793	    -82.45678093	   -558.80168226	      0.00000000	      0.00000000	     58.23230321	     33.23693358	   -299.36856221	   -106.80608702	    -22.35549847	   -253.59941272	      0.00000000	      0.00000000	   -520.45794831	     98.52207398	      6.74510255	    106.12125503	    -73.42010231
      0.22000000	     23.18757936	    -66.33105820	    -19.99649157	      3.37802941	      0.74196167	      0.06347115	    -71.34900433	     99.27341605	    -87.39790451	   -593.91164399	      0.00000000	      0.00000000	     47.13522433	     39.23184820	   -290.89600698	   -109.58903510	    -24.32832889	   -257.79199769	      0.00000000	      0.00000000	   -536.61916643	     85.48946558	     17.32563265	    113.24798505	    -63.49016753
      0.22500000	     13.25399098	    -73.28901472	    -23.93403565	      3.41166873	      0.71015931	      0.06894070	    -80.18165190	    111.66248849	    -88.01225355	   -627.37597057	      0.00000000	      0.00000000	     32.29883655	     48.58580461	   -276.92896434	   -112.87523228	    -30.81260304	   -257.81985285	      0.00000000	      0.00000000	   -543.20781081	     77.11430957	     33.29079803	    119.09907049	    -53.32033407
      0.23000000	      1.56812644	    -78.64244392	    -28.91058411	      3.44164608	      0.67017571	      0.07812300	    -85.33066641	    123.99570342	    -82.74658952	   -657.89327118	      0.00000000	      0.00000000	     13.94217637	     62.79938507	   -260.18818355	   -114.93205719	    -40.43838957	   -253.79802945	      0.00000000	      0.00000000	   -540.01172823	     72.96326811	     50.68227073	    122.19144170	    -43.07319639
      0.23500000	     -9.57411197	    -80.83736554	    -34.74806629	      3.46478592	      0.62590868	      0.08973067	    -88.78095242	    134.31493216	    -71.09552944	   -683.96381252	      0.00000000	      0.00000000	     -7.20270420	     82.70809467	   -243.15200947	   -113.83606007	    -51.42652060	   -246.22835694	      0.00000000	      0.00000000	   -528.01694102	     71.23344350	     66.08003638	    121.36059412	    -32.97759661
      0.24000000	    -18.88965157	    -78.74087602	    -41.09760659	      3.48046457	      0.57946919	      0.10174936	    -91.64313328	    140.68852092	    -53.59853951	   -704.05622198	      0.00000000	      0.00000000	    -29.65089636	    108.42353822	   -227.25740410	   -108.01191131	    -61.94540099	   -235.85159873	      0.00000000	      0.00000000	   -509.56339275	     69.55682930	     77.75606156	    115.94270968	    -23.26583677
      0.24500000	    -26.17972124	    -71.87814313	    -47.61562862	      3.49005721	      0.53131920	      0.11218149	    -93.98071282	    141.66915740	    -31.60416706	   -716.71106692	      0.00000000	      0.00000000	    -50.91546394	    139.49626063	   -212.66505443	    -96.65392917	    -70.51083720	   -223.28484367	      0.00000000	      0.00000000	   -487.84220444	     65.54874965	     85.73901847	    105.85862607	    -14.12989793
      0.25000000	    -31.79463442	    -60.52899663	    -54.05012400	      3.49546574	      0.48133237	      0.11947231	    -95.26757344	    136.61262825	     -6.95252454	   -720.69063440	      0.00000000	      0.00000000	    -67.57817849	    175.09959909	   -198.66324464	    -79.94904385	    -76.55927336	   -208.62601464	      0.00000000	      0.00000000	   -466.03753937	     57.01247626	     90.93208063	     91.65545315	     -5.69186002
      0.25500000	    -36.02765632	    -45.72408797	    -60.20925755	      3.49795187	      0.42976225	      0.12259294	    -95.03113415	    125.82762182	     18.20069208	   -715.19981776	      0.00000000	      0.00000000	    -76.27365252	    214.21914476	   -184.38389994	    -59.08482490	    -80.54810647	   -191.44440635	      0.00000000	      0.00000000	   -446.53339658	     42.15020449	     94.08603929	     74.56996787	      2.03011271
      0.26000000	    -38.90740186	    -29.11996977	    -65.83521332	      3.49776182	      0.37743118	      0.12104834	    -93.17024671	    110.52018403	     41.43656213	   -700.08301315	      0.00000000	      0.00000000	    -75.23119874	    255.69281632	   -169.31061556	    -36.04615313	    -83.07466384	   -171.14530258	      0.00000000	      0.00000000	   -430.25549872	     20.01456495	     95.36375853	     56.50910688	      9.05721056
      0.26500000	    -40.44521955	    -12.65964786	    -70.54522240	      3.49435462	      0.32520193	      0.11504954	    -89.75854638	     92.51298335	     60.33049446	   -675.84217604	      0.00000000	      0.00000000	    -65.09551545	    297.78552204	   -153.20220452	    -13.18868972	    -83.84508196	   -147.14645788	      0.00000000	      0.00000000	   -416.13247417	     -9.00445495	     94.65857085	     39.68150851	     15.31006532
      0.27000000	    -40.93432605	      1.94389390	    -73.98581718	      3.48694265	      0.27338354	      0.10570572	    -84.67621016	     73.79605906	     72.95114091	   -643.44008326	      0.00000000	      0.00000000	    -48.52990487	    337.64551355	   -135.70230036	      7.32289992	    -81.84140109	   -118.68166921	      0.00000000	      0.00000000	   -401.20592477	    -42.99533445	     92.13710879	     25.89017254	     20.64880073
      0.27500000	    -40.79259865	     13.67950542	    -76.05641367	      3.47507021	      0.22190636	      0.09490590	    -77.68921757	     56.04340805	     78.20724509	   -604.03687194	      0.00000000	      0.00000000	    -29.27483410	    371.51853659	   -116.39385278	     24.00470203	    -76.52331671	    -84.81688060	      0.00000000	      0.00000000	   -381.84310672	    -78.78621302	     88.23191749	     15.89620278	     25.12912010
      0.28000000	    -40.09345985	     22.42217274	    -76.92395089	      3.45882915	      0.17111870	      0.08485102	    -68.89738756	     40.27974787	     75.86456761	   -558.75017705	      0.00000000	      0.00000000	    -11.18491853	    395.78301510	    -95.33076310	     36.28990764	    -68.45142623	    -44.95617066	      0.00000000	      0.00000000	   -355.17165620	   -112.74711839	     83.10647014	      9.25712557	     29.12716514
      0.28500000	    -38.51949955	     28.72101949	    -76.85008129	      3.43860281	      0.12193422	      0.07757601	    -58.74694711	     26.90351962	     66.52982300	   -508.44315654	      0.00000000	      0.00000000	      2.71630340	    407.83720726	    -73.16220334	     44.42776138	    -58.69561081	      0.73183418	      0.00000000	      0.00000000	   -319.31683854	   -141.96847714	     76.51682836	      4.72461537	     33.10883543
      0.29000000	    -35.91711943	     33.34804331	    -76.10318084	      3.41481690	      0.07483783	      0.07475285	    -47.47019275	     16.05132481	     51.81008373	   -453.70949641	      0.00000000	      0.00000000	     10.87363225	    406.15716060	    -50.54956867	     49.12490391	    -48.11810032	     51.34769718	      0.00000000	      0.00000000	   -272.67328305	   -164.99823610	     68.45139771	      0.91933505	     37.25778960
      0.29500000	    -32.73409232	     36.93772899	    -74.98637845	      3.38808828	      0.02893952	      0.07756291	    -34.80291831	      7.91372166	     34.30999641	   -395.21343478	      0.00000000	      0.00000000	     13.20436990	    389.97236904	    -27.67920808	     51.17233328	    -37.36260315	    105.40080880	      0.00000000	      0.00000000	   -214.02528010	   -181.58155392	     59.70574771	     -3.14790752	     41.30635603
      0.30000000	    -29.76417121	     39.86820708	    -73.76155486	      3.35955284	     -0.01767958	      0.08627896	    -20.47673675	      2.68145263	     17.02537268	   -334.12520995	      0.00000000	      0.00000000	     10.76513936	    359.39672353	     -4.51020223	     51.23317902	    -27.16510720	    160.77803265	      0.00000000	      0.00000000	   -144.23827163	   -192.04025412	     51.56799499	     -7.89260634	     44.66136705
      0.30500000	    -27.44811177	     42.30822868	    -72.47103108	      3.33091943	     -0.06653929	      0.09978978	     -4.97786694	      0.25201305	      2.30643302	   -272.16375729	      0.00000000	      0.00000000	      5.57254741	    315.99199766	     18.54812269	     49.81354326	    -18.40975376	    214.79616943	      0.00000000	      0.00000000	    -67.88199700	   -197.02462171	     44.86558080	    -13.23673321	     46.68961490
      0.31000000	    -25.37951429	     44.36211196	    -70.90131884	      3.30402900	     -0.11747205	      0.11568148	     10.18215020	     -0.00143043	     -8.85876435	   -211.14582880	      0.00000000	      0.00000000	      0.50352891	    262.92930669	     40.23825468	     47.39855459	    -11.78735713	    264.57778049	      0.00000000	      0.00000000	      7.14118984	   -197.40464411	     39.23238329	    -18.87274839	     47.00937727
      0.31500000	    -22.42847623	     46.23625853	    -68.77266812	      3.28010619	     -0.16845726	      0.13105037	     22.92374695	      0.77224096	    -16.61921652	   -152.47083941	      0.00000000	      0.00000000	     -1.20793063	    204.39453672	     58.75131027	     44.63796209	     -7.25730695	    307.63772791	      0.00000000	      0.00000000	     72.02474899	   -193.97505346	     33.18472460	    -24.58607908	     45.65771244
      0.32000000	    -17.38517663	     48.26484487	    -65.98487372	      3.25927527	     -0.21661836	      0.14358539	     31.43488887	      1.19076416	    -21.33332954	    -96.97336086	      0.00000000	      0.00000000	      3.03168234	    144.84871975	     72.55209767	     42.34478684	     -3.83472894	    342.45189008	      0.00000000	      0.00000000	    120.09428556	   -187.28167571	     24.94805898	    -30.40250953	     43.05979575
      0.32500000	     -9.64689846	     50.72543153	    -62.73059409	      3.24081683	     -0.25962082	      0.15227440	     34.84110451	      0.12579104	    -22.95520018	    -45.10539877	      0.00000000	      0.00000000	     14.25024302	     88.71486282	     81.14078668	     41.19199124	     -0.20025754	    368.80661093	      0.00000000	      0.00000000	    148.81810012	   -177.81882363	     13.46306363	    -36.44427074	     39.89083911
      0.33000000	      0.43542419	     53.60758259	    -59.42890448	      3.22391023	     -0.29670896	      0.15743676	     33.47853798	     -2.87502424	    -21.34364327	      2.90860795	      0.00000000	      0.00000000	     31.51930017	     40.19215507	     85.33547296	     41.30325345	      4.13392378	    387.80219309	      0.00000000	      0.00000000	    159.93404910	   -166.32201130	     -0.98879458	    -42.67011126	     36.97504161
      0.33500000	     11.59174550	     56.53871452	    -56.54164879	      3.20813254	     -0.32912961	      0.16023707	     28.85104765	     -7.47382885	    -16.97667395	     47.11044875	      0.00000000	      0.00000000	     51.89995972	      2.53923538	     87.11118749	     42.07856585	      8.19053247	    401.53537647	      0.00000000	      0.00000000	    158.14943012	   -153.87154595	    -16.72904343	    -48.74403549	     35.19572021
      0.34000000	     22.02133048	     58.87457335	    -54.37174455	      3.19347492	     -0.35978978	      0.16192077	     23.21015291	    -12.74029456	    -11.19152420	     87.86209657	      0.00000000	      0.00000000	     70.51731168	    -23.19124538	     89.02802222	     42.39740310	     10.13133254	    412.50819958	      0.00000000	      0.00000000	    149.50695081	   -141.80826735	    -31.22294107	    -54.03310762	     35.30301299
      0.34500000	     30.14747009	     59.84528540	    -52.96218001	      3.18021952	     -0.39195095	      0.16300405	     18.60826373	    -17.48663108	     -5.63523524	    125.68487644	      0.00000000	      0.00000000	     81.09136619	    -39.21558749	     93.17776645	     41.04449211	      8.47848216	    422.80166384	      0.00000000	      0.00000000	    139.85129484	   -131.43718165	    -42.19393777	    -57.62299723	     37.67282618
      0.35000000	     35.40298983	     58.69762451	    -52.11679555	      3.16886517	     -0.42756796	      0.16286960	     15.78017187	    -20.55931366	     -1.32389193	    160.81095419	      0.00000000	      0.00000000	     77.25167266	    -51.14188213	    100.12375131	     37.05866820	      2.88605151	    433.36320102	      0.00000000	      0.00000000	    133.39907455	   -123.53289438	    -48.79629824	    -58.40980936	     42.20171957
      0.35500000	     38.43071398	     54.81854814	    -51.41237765	      3.16000952	     -0.46659652	      0.16013394	     13.67270719	    -21.00612412	      1.94862613	    192.67576280	      0.00000000	      0.00000000	     54.48670156	    -66.94682924	    108.74951786	     29.79399939	     -5.82856875	    443.99259025	      0.00000000	      0.00000000	    131.95360823	   -118.02827471	    -51.94380526	    -55.36909442	     48.39466263
      0.36000000	     40.57797736	     47.84958857	    -50.20267844	      3.15414165	     -0.50760222	      0.15352397	     10.03860196	    -18.17745330	      5.39758016	    219.91718325	      0.00000000	      0.00000000	     12.19345935	    -94.81800203	    117.15399897	     18.79431809	    -16.14329908	    454.03207219	      0.00000000	      0.00000000	    135.14389065	   -114.20382979	    -53.60317125	    -47.90072673	     55.50798875
      0.36500000	     43.21992912	     37.79674652	    -47.80765149	      3.15132695	     -0.54859335	      0.14258382	      2.66480485	    -11.84702604	     10.43674908	    241.23004486	      0.00000000	      0.00000000	    -44.78662273	   -139.97551901	    123.69393627	      3.76244705	    -26.56985151	    463.00139582	      0.00000000	      0.00000000	    141.04504576	   -111.11371812	    -55.84713396	    -36.03090152	     62.63106708
      0.37000000	     47.34924072	     25.08087800	    -43.88030139	      3.15074091	     -0.58735253	      0.12785944	     -9.47908981	     -2.31206505	     17.88417481	    256.68909573	      0.00000000	      0.00000000	   -105.55431587	   -201.36669370	    127.48777332	    -15.29557268	    -36.33416203	    470.72295710	      0.00000000	      0.00000000	    146.70916962	   -107.93039119	    -60.32309961	    -20.39332585	     68.81481879
      0.37500000	     53.37931468	     10.47763276	    -38.67348067	      3.15017323	     -0.62178917	      0.11075494	    -25.50513543	      9.64107770	     27.58549253	    268.75953636	      0.00000000	      0.00000000	   -154.09973444	   -270.12084902	    128.55564179	    -37.88893533	    -45.52982426	    477.29702235	      0.00000000	      0.00000000	    149.13937563	   -104.34920171	    -68.02633616	     -2.10614424	     73.46270499
      0.38000000	     60.97408287	     -5.03078237	    -32.99518922	      3.14582104	     -0.65079605	      0.09328756	    -42.31846128	     22.94357132	     38.33903659	    282.35123161	      0.00000000	      0.00000000	   -172.90471888	   -331.50348049	    127.95938985	    -62.93740128	    -54.55827880	    483.24578987	      0.00000000	      0.00000000	    146.81957572	   -101.06757641	    -79.06702326	     17.35687564	     76.92386375
      0.38500000	     68.95363000	    -20.41622197	    -27.87004050	      3.13268143	     -0.67497008	      0.07768030	    -54.97377875	     36.49887177	     47.96802088	    303.59612290	      0.00000000	      0.00000000	   -149.27613923	   -370.29243768	    127.87779833	    -88.76442125	    -63.14874470	    489.55740082	      0.00000000	      0.00000000	    140.62039750	    -99.77377013	    -92.49937318	     36.32733075	     80.75663607
      0.39000000	     75.51221942	    -34.67467817	    -24.10920324	      3.10578050	     -0.69632434	      0.06575361	    -57.95800362	     49.25716386	     53.76253715	    337.60257886	      0.00000000	      0.00000000	    -82.01352739	   -377.16588583	    131.24971562	   -113.18265099	    -69.72561021	    497.31847735	      0.00000000	      0.00000000	    133.14379346	   -102.29770526	   -106.50386288	     53.13430091	     87.09777179
      0.39500000	     78.91114203	    -46.81485811	    -21.99580189	      3.06224014	     -0.71703550	      0.05830548	    -47.31901906	     60.08257983	     53.44877187	    386.06176764	      0.00000000	      0.00000000	     15.72609764	   -352.87097674	    140.73583986	   -133.75895615	    -71.81728149	    507.06708289	      0.00000000	      0.00000000	    127.09845325	   -109.47274489	   -119.04144645	     66.31128341	     97.28361167
      0.40000000	     78.48894071	    -55.98673320	    -21.12658664	      3.00344145	     -0.73791288	      0.05470882	    -23.00693954	     67.77472787	     46.30114484	    445.71783505	      0.00000000	      0.00000000	    120.52481020	   -308.12582084	    157.24146406	   -148.40218629	    -67.22162062	    518.25179921	      0.00000000	      0.00000000	    123.97234307	   -120.55663808	   -128.80953361	     74.92051930	    110.67866274
      0.40500000	     75.35262989	    -61.84259822	    -20.46628850	      2.93581786	     -0.75742836	      0.05288224	      9.85203204	     71.53068893	     33.71295745	    508.49871409	      0.00000000	      0.00000000	    208.58687627	   -259.21525346	    178.91835404	   -156.08370257	    -54.97332023	    529.14253457	      0.00000000	      0.00000000	    123.74077909	   -133.57986453	   -135.96772127	     78.94833939	    124.70374801
      0.41000000	     71.99528353	    -64.79728389	    -18.81413450	      2.86927555	     -0.77208202	      0.04971137	     42.11824598	     71.52766024	     18.83266430	    563.63807698	      0.00000000	      0.00000000	    265.38260042	   -221.15213790	    201.66504950	   -157.09946836	    -35.64985735	    537.31163442	      0.00000000	      0.00000000	    125.51547805	   -146.28624614	   -141.94966896	     79.41516000	    136.21359193
      0.41500000	     70.82515558	    -65.86590073	    -15.57670613	      2.81399968	     -0.77805841	      0.04184829	     64.16196696	     69.03392306	      5.44444738	    601.04593309	      0.00000000	      0.00000000	    289.07106855	   -201.40797113	    221.10692909	   -152.62762119	    -11.16284337	    540.42825475	      0.00000000	      0.00000000	    128.43292300	   -156.90878399	   -148.26215277	     78.04028592	    143.32278391
      0.42000000	     72.54900670	    -66.21739063	    -11.21272805	      2.77757906	     -0.77302340	      0.02665441	     69.75573467	     65.85998663	     -3.41090882	    614.19822472	      0.00000000	      0.00000000	    287.24221318	   -197.18519840	    234.84629874	   -144.07203945	     15.81806212	    536.93694845	      0.00000000	      0.00000000	    132.10801015	   -164.32245271	   -155.03887463	     76.72510065	    146.39205144
      0.42500000	     75.43390683	    -66.72584707	     -6.91157077	      2.76353187	     -0.75694289	      0.00308814	     58.16791903	     63.47360673	     -6.49237691	    601.17879056	      0.00000000	      0.00000000	    271.23876788	   -197.86078057	    243.74006961	   -132.67747648	     42.69002309	    526.40342013	      0.00000000	      0.00000000	    136.53833096	   -167.75174936	   -160.28019297	     77.03765497	    147.54020869
      0.43000000	     75.75569818	    -67.59272382	     -3.87085981	      2.77100987	     -0.73182128	     -0.02741252	     33.78696497	     62.31679305	     -4.47216995	    563.88954207	      0.00000000	      0.00000000	    251.77566826	   -191.25913521	    251.73765104	   -119.34403549	     67.61053801	    509.51192970	      0.00000000	      0.00000000	    141.77347139	   -166.47055028	   -160.16486483	     79.61378806	    149.17703846
      0.43500000	     69.15203284	    -68.10569241	     -2.76940169	      2.79544766	     -0.70078015	     -0.06024397	      3.93249705	     61.67914773	      0.93249021	    506.48228873	      0.00000000	      0.00000000	    236.55375159	   -169.68408916	    264.38171476	   -104.46639926	     89.69406876	    487.68069530	      0.00000000	      0.00000000	    147.59748981	   -159.71330097	   -150.30041904	     83.58709624	    152.61407635
      0.44000000	     52.38707268	    -66.77829679	     -3.49117782	      2.83029484	     -0.66677850	     -0.08819903	    -24.06085955	     60.04128387	      7.80983157	    434.09162670	      0.00000000	      0.00000000	    229.34328366	   -132.34556774	    286.47154244	    -87.94278424	    108.85930988	    462.39027613	      0.00000000	      0.00000000	    153.29512434	   -146.77427446	   -127.47195979	     86.58789373	    157.45749416
      0.44500000	     24.98733599	    -62.05145925	     -4.94301255	      2.86938623	     -0.63124085	     -0.10407920	    -45.52704462	     55.65188567	     14.04577727	    352.19946869	      0.00000000	      0.00000000	    230.30743325	    -84.15444510	    319.71080248	    -69.55193077	    125.65910465	    434.62665339	      0.00000000	      0.00000000	    157.70151197	   -127.36528599	    -91.31787904	     85.72448907	    161.85965867
      0.45000000	     -9.71918350	    -53.29602865	     -5.20429070	      2.90852528	     -0.59292303	     -0.10414395	    -60.24596750	     47.25674181	     17.04572258	    266.31950645	      0.00000000	      0.00000000	    237.15853789	    -32.91236520	    361.11154209	    -49.53087172	    140.99048223	    404.75999610	      0.00000000	      0.00000000	    159.64605692	   -102.22228732	    -45.51668875	     79.09885526	    163.37977406
      0.45500000	    -44.75260337	    -41.39260821	     -2.22446936	      2.94526149	     -0.54775092	     -0.08990534	    -72.58631136	     34.74534849	     14.26964155	    181.74054309	      0.00000000	      0.00000000	    246.46849630	     13.51527762	    402.97016053	    -28.83031054	    155.53054838	    372.77067240	      0.00000000	      0.00000000	    158.40392005	    -73.47816821	      2.11232522	     66.74538715	    160.07924144
      0.46000000	    -71.45756154	    -28.31868287	      5.30402762	      2.97779740	     -0.49059382	     -0.06709618	    -89.38342918	     19.23244986	      4.52473299	    103.29496072	      0.00000000	      0.00000000	    254.79463383	     49.46066850	    435.18069607	     -8.68311372	    169.25355679	    338.59416724	      0.00000000	      0.00000000	    153.84246019	    -44.31455454	     41.55669995	     50.33415817	    151.33795331
      0.46500000	    -82.89431662	    -16.01203927	     17.41050941	      3.00463531	     -0.41847470	     -0.04285337	   -116.23935678	      2.45851765	    -11.07480798	     35.03060917	      0.00000000	      0.00000000	    259.49205295	     72.81677289	    449.30740088	     10.22194601	    181.41519572	    302.43042976	      0.00000000	      0.00000000	    146.49620864	    -17.98214310	     64.44995656	     32.05546826	    137.93546666
      0.47000000	    -76.77389323	     -5.38217232	     32.79328511	      3.02484777	     -0.33283888	     -0.02288988	   -154.43129545	    -14.01269293	    -29.32768686	    -20.35136447	      0.00000000	      0.00000000	    258.95899846	     85.01950364	    442.15238773	     28.22689816	    190.88804108	    264.85442718	      0.00000000	      0.00000000	    137.58032979	      3.27991667	     67.60914265	     13.55524122	    121.43117512
      0.47500000	    -56.17275225	      3.91038038	     49.20512863	      3.03810380	     -0.23908256	     -0.00977344	   -200.29220115	    -29.26295071	    -46.23646031	    -62.11042919	      0.00000000	      0.00000000	    252.33073281	     89.50514823	    416.74826440	     46.39205660	    196.53254608	    226.61657875	      0.00000000	      0.00000000	    128.47578296	     18.76872671	     53.99468869	     -4.53609344	    103.41122152
      0.48000000	    -27.94987056	     12.89352904	     64.14038647	      3.04491416	     -0.14403933	     -0.00263939	   -247.05048642	    -42.92650628	    -58.49221218	    -91.71688280	      0.00000000	      0.00000000	    239.13388286	     89.66336172	    380.60015954	     65.54313552	    197.45510203	    188.26811545	      0.00000000	      0.00000000	    119.88147492	     29.04692840	     30.97089916	    -22.32926813	     85.14115113
      0.48500000	     -0.12698384	     22.41588587	     75.47682767	      3.04747190	     -0.05339813	      0.00186448	   -287.62344887	    -54.73446248	    -64.25418230	   -112.43624171	      0.00000000	      0.00000000	    219.21280716	     87.88786644	    342.57891219	     85.34031179	    193.10396706	    149.91587281	      0.00000000	      0.00000000	    111.57420514	     35.44607529	      7.41254615	    -39.95474283	     67.69504547
      0.49000000	     20.55042423	     32.65233428	     81.76775024	      3.04980572	      0.02983167	      0.00784863	   -316.84515832	    -64.30027955	    -63.12130584	   -128.24200866	      0.00000000	      0.00000000	    192.62050099	     85.87884479	    310.01770453	    104.15645878	    183.20036481	    111.24020155	      0.00000000	      0.00000000	    102.96709225	     39.81464434	     -9.01322274	    -57.14133344	     52.32291913
      0.49500000	     30.26536365	     43.23979281	     82.28558179	      3.05632585	      0.10566154	      0.01816855	   -332.54699129	    -71.45822506	    -55.86944608	   -142.47701232	      0.00000000	      0.00000000	    159.37541948	     84.95926505	    286.89644585	    119.91909670	    167.70836078	     71.70943319	      0.00000000	      0.00000000	     93.79043820	     44.14511690	    -13.82289786	    -73.41882989	     40.71154086
      0.50000000	     28.74978268	     53.63790234	     77.08183539	      3.06990224	      0.17632689	      0.03299343	   -335.67981710	    -76.67023514	    -44.20807168	   -156.97472139	      0.00000000	      0.00000000	    119.62796596	     86.10274514	    273.36451493	    131.15953829	    147.05066332	     30.93531761	      0.00000000	      0.00000000	     84.56366811	     49.87865489	     -6.60297733	    -88.42202510	     34.74280074
      0.50500000	     18.83171553	     63.31417152	     66.97428388	      3.09106954	      0.24479997	      0.05002042	   -329.73890211	    -80.92328323	    -30.24646728	   -172.03564842	      0.00000000	      0.00000000	     74.26060553	     90.19948918	    266.41248013	    137.45824158	    122.30597787	    -10.99484229	      0.00000000	      0.00000000	     76.72091382	     57.33312226	      9.40402102	   -101.90193482	     35.71567629
      0.51000000	      5.08387136	     71.76107530	     53.24239759	      3.11852848	      0.31338881	      0.06620121	   -319.54040048	    -85.16590778	    -15.69166134	   -187.05129526	      0.00000000	      0.00000000	     24.95448967	     98.03960008	    261.34889369	    139.17998541	     94.99076352	    -53.48605980	      0.00000000	      0.00000000	     71.95534223	     65.39821239	     28.86471831	   -113.62885096	     43.60311249
      0.51500000	     -7.94428983	     78.45052145	     37.26689364	      3.15011070	      0.38286726	      0.07931609	   -309.64618724	    -89.73228758	     -1.45700780	   -201.35169982	      0.00000000	      0.00000000	    -26.63462923	    109.36546241	    253.68252997	    136.90637955	     66.62961460	    -95.67915448	      0.00000000	      0.00000000	     70.95093577	     71.48290921	     46.49441078	   -123.30433536	     56.91467726
      0.52000000	    -17.16141008	     82.77991146	     20.50818238	      3.18366759	      0.45224976	      0.08820472	   -303.16480893	    -94.12713016	     11.93762049	   -214.89319008	      0.00000000	      0.00000000	    -79.53173292	    122.06908635	    240.72562682	    131.02895251	     38.66045871	   -136.66730254	      0.00000000	      0.00000000	     72.70674495	     72.45134614	     58.85369316	   -130.41716361	     73.19091855
      0.52500000	    -21.45804252	     84.11116496	      4.66980496	      3.21776385	      0.51927048	      0.09225611	   -301.41348687	    -97.27470606	     23.69757726	   -228.40440609	      0.00000000	      0.00000000	   -133.12919037	    133.00996757	    222.15235822	    121.75699246	     12.72719244	   -175.58864672	      0.00000000	      0.00000000	     75.40681637	     66.83822150	     65.00163410	   -134.18930668	     89.78993610
      0.53000000	    -21.29287796	     81.99780607	     -8.42685176	      3.25188026	      0.58141668	      0.09123580	   -304.27573709	    -98.09423956	     32.53422226	   -242.85544267	      0.00000000	      0.00000000	   -186.61969346	    139.87402347	    199.34007948	    109.49350247	     -9.19394958	   -211.74584478	      0.00000000	      0.00000000	     78.07735519	     56.45581330	     65.88853626	   -133.86324527	    104.53659245
      0.53500000	    -17.85895069	     76.55337577	    -17.29978139	      3.28588401	      0.63695310	      0.08552658	   -310.74811776	    -96.12398429	     37.04026354	   -258.66622806	      0.00000000	      0.00000000	   -239.14077420	    142.17059947	    174.19411534	     95.30043098	    -25.24019007	   -244.82272713	      0.00000000	      0.00000000	     81.04265859	     45.27150669	     63.20221482	   -129.27890881	    115.93305023
      0.54000000	    -12.54618852	     68.72635752	    -21.21370782	      3.31929413	      0.68519918	      0.07623594	   -319.22380571	    -91.87294869	     36.28197088	   -275.30578330	      0.00000000	      0.00000000	   -290.32152673	    140.83271614	    148.44876673	     81.07563943	    -34.38596828	   -275.07805257	      0.00000000	      0.00000000	     84.55710260	     36.52040771	     58.67917170	   -121.32064321	    123.01619030
      0.54500000	     -6.90528845	     60.21014781	    -20.28266346	      3.35117039	      0.72592060	      0.06493760	   -327.53038244	    -86.70267222	     30.09198869	   -291.52109856	      0.00000000	      0.00000000	   -340.28989403	    137.42633473	    123.70588765	     69.18343777	    -36.87199957	   -303.31419701	      0.00000000	      0.00000000	     87.47604312	     30.98045557	     54.12886683	   -111.84229703	    125.19233818
      0.55000000	     -2.54040784	     52.93894535	    -15.32272594	      3.38068120	      0.75874066	      0.05324133	   -333.29721654	    -82.30603040	     18.85766211	   -305.91859687	      0.00000000	      0.00000000	   -389.12130381	    133.66819426	    101.47237981	     61.65237382	    -34.13519742	   -330.55915227	      0.00000000	      0.00000000	     87.70079541	     27.59988610	     51.37160023	   -103.08162695	    122.25969416
      0.55500000	     -0.51568694	     48.42818179	     -7.61291050	      3.40779130	      0.78345091	      0.04245830	   -334.91149526	    -80.06934402	      3.13948444	   -317.51652212	      0.00000000	      0.00000000	   -436.53751466	    131.19026751	     82.57470682	     59.42231887	    -28.38302824	   -357.71134223	      0.00000000	      0.00000000	     83.72260897	     25.17950571	     51.55895623	    -96.91573877	    114.58399211
      0.56000000	     -0.79842253	     47.33837115	      1.34306312	      3.43352195	      0.80069475	      0.03349316	   -332.31230588	    -80.63421246	    -16.37655751	   -326.01643676	      0.00000000	      0.00000000	   -482.09719278	    131.33899270	     66.49736414	     62.11691269	    -21.98621674	   -385.40940805	      0.00000000	      0.00000000	     75.56351599	     23.35479283	     54.55020280	    -94.35271270	    103.19651213
      0.56500000	     -2.40281005	     49.46845651	     10.02272208	      3.45947647	      0.81187128	      0.02694090	   -326.80710763	    -83.82430618	    -38.53869100	   -331.70054102	      0.00000000	      0.00000000	   -525.31678006	    134.85309188	     51.56838102	     68.39393317	    -16.89175226	   -414.02403358	      0.00000000	      0.00000000	     64.55362828	     22.37183403	     59.12705615	    -95.47248734	     89.62802032
      0.57000000	     -4.04398068	     54.07987179	     17.06715628	      3.48689699	      0.81830224	      0.02322186	   -320.16891678	    -88.90302633	    -61.52114763	   -335.05832753	      0.00000000	      0.00000000	   -565.43157120	    141.46943027	     35.88703635	     76.54197808	    -14.31800955	   -443.59183466	      0.00000000	      0.00000000	     52.52444379	     22.38627410	     63.77360541	    -99.73438145	     75.54602463
      0.57500000	     -4.68958857	     60.28173921	     21.51088387	      3.51583472	      0.82067800	      0.02252288	   -313.80338682	    -94.96926434	    -83.17441656	   -336.35077948	      0.00000000	      0.00000000	   -601.11544220	    149.78872560	     18.16507486	     85.01399723	    -14.74455831	   -473.79523332	      0.00000000	      0.00000000	     41.01567403	     23.16269089	     67.27638613	   -106.34992105	     62.34586933
      0.58000000	     -3.80608646	     67.26058105	     23.08108416	      3.54474938	      0.81916451	      0.02452684	   -308.30671561	   -101.23408807	   -101.71634933	   -335.30552147	      0.00000000	      0.00000000	   -630.49840756	    157.64272138	     -1.91139842	     92.76255187	    -17.92365163	   -504.09725352	      0.00000000	      0.00000000	     30.71662196	     24.42056796	     68.91468204	   -114.47206198	     50.80941002
      0.58500000	     -1.45398597	     74.29255696	     22.39702308	      3.57078626	      0.81362877	      0.02824946	   -303.34443880	   -107.02028312	   -116.25382269	   -331.12179437	      0.00000000	      0.00000000	   -651.56525394	    162.79421441	    -23.65522990	     99.28832764	    -22.84795512	   -533.89708911	      0.00000000	      0.00000000	     21.33273975	     26.36072595	     68.50507771	   -123.17352419	     41.00120456
      0.59000000	      1.68639000	     80.62272037	     20.84923430	      3.59088496	      0.80352481	      0.03226810	   -297.83660410	   -111.54019460	   -126.77672580	   -322.88208397	      0.00000000	      0.00000000	   -662.79016538	    163.51344642	    -45.54260512	    104.41475283	    -27.90192798	   -562.56892818	      0.00000000	      0.00000000	     12.03121745	     29.74290479	     66.50402776	   -131.34979381	     32.44209936
      0.59500000	      4.45328013	     85.38165301	     20.14451029	      3.60315120	      0.78765214	      0.03524095	   -290.45792871	   -113.68862480	   -133.59083334	   -310.19127733	      0.00000000	      0.00000000	   -663.69445851	    158.60556618	    -65.57507370	    107.99148004	    -31.27246416	   -589.40873583	      0.00000000	      0.00000000	      2.17338619	     35.49457227	     64.02118283	   -137.71962898	     24.34221648
      0.60000000	      5.59784132	     87.64818424	     21.71507470	      3.60745168	      0.76430925	      0.03637591	   -280.23696343	   -112.10649748	   -136.71277273	   -293.53595251	      0.00000000	      0.00000000	   -655.06671139	    146.90185175	    -81.83205068	    109.71949244	    -31.44683444	   -613.57643464	      0.00000000	      0.00000000	     -8.23007709	     44.34349598	     62.45740328	   -140.99187862	     15.80782318
      0.60500000	      4.33866050	     86.64601543	     26.21323301	      3.60495755	      0.73207685	      0.03559976	   -266.90579833	   -105.62548296	   -135.94425765	   -273.93855394	      0.00000000	      0.00000000	   -638.74367584	    126.89811045	    -93.10645661	    109.14949107	    -27.64584938	   -634.14120883	      0.00000000	      0.00000000	    -18.54896804	     56.72652731	     62.79138953	   -140.14730480	      6.20257294
      0.61000000	      0.80221169	     82.03649151	     33.25151331	      3.59744259	      0.69090276	      0.03342169	   -250.89711383	    -93.94975440	   -131.59579569	   -252.13552744	      0.00000000	      0.00000000	   -616.94405853	     97.27402317	    -99.43452429	    105.87981094	    -20.10660369	   -650.31629074	      0.00000000	      0.00000000	    -27.79107031	     72.81281042	     64.95777034	   -134.79475801	     -4.38763090
      0.61500000	     -3.94953054	     74.18896102	     41.51100720	      3.58695008	      0.64265393	      0.03066994	   -233.11284485	    -78.13525069	   -125.00438287	   -227.97523350	      0.00000000	      0.00000000	   -591.26291366	     58.06593014	   -102.20500565	     99.88351918	    -10.08230446	   -661.76784826	      0.00000000	      0.00000000	    -34.83078498	     92.43853354	     67.81088281	   -125.47480374	    -15.01584221
      0.62000000	     -8.44312507	     64.15718028	     49.23400722	      3.57551168	      0.59034272	      0.02831143	   -214.46912352	    -60.39771720	   -118.21061893	   -200.37243541	      0.00000000	      0.00000000	   -561.68058753	     11.47076236	   -103.51714316	     91.65067683	      0.52913814	   -668.66794692	      0.00000000	      0.00000000	    -38.64213854	    115.02744329	     69.80286913	   -113.58304477	    -24.31723543
      0.62500000	    -11.63499898	     53.23801555	     54.91878479	      3.56458012	      0.53633194	      0.02742288	   -195.29600626	    -43.23196894	   -112.97065147	   -167.68244225	      0.00000000	      0.00000000	   -526.16541316	    -38.35950670	   -104.96324995	     81.92261548	      9.82300856	   -671.34737451	      0.00000000	      0.00000000	    -38.54589025	    139.78423345	     69.97010696	   -100.78646048	    -31.26069915
      0.63000000	    -13.46767880	     42.41977475	     57.86960879	      3.55454685	      0.48110948	      0.02913423	   -175.11596046	    -28.39176046	   -109.59680157	   -128.42893868	      0.00000000	      0.00000000	   -481.20161613	    -86.38155518	   -106.75201195	     71.28663977	     16.49203937	   -669.90685740	      0.00000000	      0.00000000	    -34.22918429	    166.15296133	     68.49208972	    -88.33938459	    -35.67305360
      0.63500000	    -14.70018787	     32.12922792	     58.28361723	      3.54482380	      0.42378874	      0.03429743	   -153.18042230	    -16.38237906	   -106.18383897	    -82.24626361	      0.00000000	      0.00000000	   -422.99513213	   -128.03450998	   -107.94214092	     60.02542234	     20.03092893	   -664.22697486	      0.00000000	      0.00000000	    -25.51079956	    194.09737934	     66.40836316	    -76.76347120	    -38.18535031
      0.64000000	    -16.23887799	     22.30474351	     56.90853534	      3.53440281	      0.36359211	      0.04287472	   -129.29083195	     -6.64083481	    -99.01425884	    -30.47258334	      0.00000000	      0.00000000	   -349.02859871	   -160.18554123	   -107.43992308	     48.20713354	     20.46914329	   -654.27473619	      0.00000000	      0.00000000	    -12.26752174	    223.87836396	     64.85354921	    -65.89467406	    -39.68601506
      0.64500000	    -18.57044975	     12.59113815	     54.66217412	      3.52247353	      0.30076386	      0.05341964	   -104.14366955	      1.91803089	    -84.45557175	     24.04119199	      0.00000000	      0.00000000	   -259.85366619	   -181.20924080	   -104.77899921	     35.83951862	     18.01347644	   -640.25569674	      0.00000000	      0.00000000	      5.19101017	    255.41719755	     64.47541552	    -55.10983919	    -40.73722480
      0.65000000	    -21.63301826	      2.58522585	     52.45445908	      3.50879430	      0.23643251	      0.06325027	    -79.01940226	     10.35075839	    -61.24780841	     77.72772713	      0.00000000	      0.00000000	   -160.54160583	   -190.65780990	   -100.20414757	     23.07066292	     12.94677744	   -622.46204397	      0.00000000	      0.00000000	     25.52188416	    287.57540060	     65.29746968	    -43.68970882	    -41.43653609
      0.65500000	    -24.98751324	     -7.90422792	     51.06290967	      3.49372057	      0.17213330	      0.06948620	    -55.22740220	     19.30417796	    -31.43177351	    127.24716580	      0.00000000	      0.00000000	    -60.57235476	   -189.16185774	    -94.35785517	     10.34740001	      5.71208609	   -601.05878380	      0.00000000	      0.00000000	     46.01701426	    317.81528678	     66.83857492	    -31.22090952	    -41.75973321
      0.66000000	    -27.97235244	    -18.72409094	     50.89827340	      3.47795455	      0.10960874	      0.07020885	    -33.78672178	     28.85365045	      0.70574236	    170.22311883	      0.00000000	      0.00000000	     28.46787243	   -178.38051889	    -88.03079139	     -1.65646477	     -3.07474394	   -575.99624526	      0.00000000	      0.00000000	     62.96345917	    342.60914977	     68.24666216	    -17.79335213	    -41.87157384
      0.66500000	    -29.80671606	    -29.43780186	     51.78541243	      3.46216755	      0.05061384	      0.06484915	    -15.34709179	     38.51943962	     30.65802771	    205.64612976	      0.00000000	      0.00000000	     96.53103317	   -160.59349106	    -81.96423295	    -12.29768610	    -12.82620640	   -546.96075877	      0.00000000	      0.00000000	     72.73325312	    358.46485776	     68.47496075	     -3.88313114	    -42.00906007
      0.67000000	    -29.85393911	    -39.49689727	     53.03445189	      3.44668164	     -0.00369519	      0.05380767	     -0.03432511	     47.42824779	     55.19468783	    233.96698750	      0.00000000	      0.00000000	    138.43243871	   -138.11746203	    -76.45550769	    -21.16052028	    -23.25249296	   -513.29281851	      0.00000000	      0.00000000	     73.02901133	    362.93499205	     66.66326837	      9.93779504	    -42.22035513
      0.67500000	    -27.96746400	    -48.43670502	     53.86936268	      3.43135224	     -0.05335747	      0.03794797	     12.70171443	     54.64898962	     72.73558410	    256.80873017	      0.00000000	      0.00000000	    155.42261217	   -112.85255071	    -70.99635884	    -28.07687510	    -34.33459633	   -474.06342287	      0.00000000	      0.00000000	     63.53346167	    354.99841802	     62.55892285	     23.25169686	    -42.40713199
      0.68000000	    -24.53408675	    -56.02183060	     53.87103557	      3.41565753	     -0.09944549	      0.01834384	     23.85809390	     59.57561767	     83.07030826	    276.27503486	      0.00000000	      0.00000000	    154.29565844	    -86.02126591	    -64.47525775	    -33.05550808	    -45.95312281	   -428.47529225	      0.00000000	      0.00000000	     45.85231423	    334.72742880	     56.55487963	     35.86238911	    -42.55562054
      0.68500000	    -20.12183144	    -62.24335179	     53.03390101	      3.39893341	     -0.14325208	     -0.00375879	     34.33374692	     62.05900837	     86.89725417	    294.17650744	      0.00000000	      0.00000000	    144.39331998	    -58.28100794	    -55.92703187	    -36.22276325	    -57.60670926	   -376.40260692	      0.00000000	      0.00000000	     23.17618378	    302.69490125	     49.28054044	     47.65793843	    -42.74092138
      0.69000000	    -15.10932339	    -67.17422940	     51.49789174	      3.38069781	     -0.18566854	     -0.02695273	     44.55990991	     62.23792080	     85.26885195	    311.58832196	      0.00000000	      0.00000000	    134.05312176	    -30.38043430	    -45.17353134	    -37.79931778	    -68.46581726	   -318.68216348	      0.00000000	      0.00000000	     -0.16619540	    259.77219580	     41.18638173	     58.41235325	    -42.90407718
      0.69500000	     -9.60617568	    -70.85833631	     49.34462928	      3.36092593	     -0.22719395	     -0.04986471	     54.51966307	     60.37747994	     79.22106872	    328.82728920	      0.00000000	      0.00000000	    128.38655816	     -3.85057323	    -32.85401340	    -38.12014525	    -77.51418211	   -256.88871753	      0.00000000	      0.00000000	    -19.34175910	    207.64777136	     32.46370587	     67.77096487	    -42.76307402
      0.70000000	     -3.53677167	    -73.37221300	     46.64100003	      3.34008900	     -0.26817359	     -0.07154571	     63.87924164	     56.91724659	     69.84550460	    345.62186473	      0.00000000	      0.00000000	    129.00779294	     19.22005938	    -20.01776398	    -37.68481153	    -83.56189550	   -192.64008455	      0.00000000	      0.00000000	    -29.73510843	    149.53791775	     23.12507605	     75.51560530	    -41.96948159
      0.70500000	      3.29158953	    -74.95717245	     43.57009009	      3.31893708	     -0.30884900	     -0.09165034	     72.06002370	     52.55407912	     58.48149043	    361.28317373	      0.00000000	      0.00000000	    134.78648572	     37.28925517	     -7.69490803	    -37.15312434	    -85.28706760	   -126.89061753	      0.00000000	      0.00000000	    -27.73072306	     90.13149846	     13.03480347	     81.84564838	    -40.31313728
      0.71000000	     11.00475661	    -76.02099323	     40.43151029	      3.29817189	     -0.34941393	     -0.10998922	     78.51516502	     48.13051584	     46.66651143	    374.96192492	      0.00000000	      0.00000000	    142.94934048	     50.07673413	      3.47098521	    -37.23867988	    -81.60106620	    -59.80054678	      0.00000000	      0.00000000	    -11.76569674	     34.67675964	      2.08960616	     87.30504829	    -37.85757706
      0.71500000	     19.31743740	    -76.96167995	     37.50707174	      3.27821948	     -0.39025507	     -0.12575580	     83.26169019	     44.33644339	     35.86782753	    386.07258057	      0.00000000	      0.00000000	    150.74325155	     58.26898861	     13.52651696	    -38.53821111	    -72.33177318	      8.69060476	      0.00000000	      0.00000000	     16.50396268	    -12.02031411	     -9.35910011	     92.35194349	    -34.99332813
      0.72000000	     27.36073872	    -77.87598371	     34.95429878	      3.25938248	     -0.43199604	     -0.13727092	     87.14743897	     41.31885386	     26.99437413	    394.63964662	      0.00000000	      0.00000000	    157.15567096	     62.93923306	     23.14998068	    -41.27489188	    -58.68385648	     77.99864598	      0.00000000	      0.00000000	     51.64052799	    -46.27549159	    -20.24555766	     96.87511982	    -32.38368975
      0.72500000	     33.95302869	    -78.26715814	     32.79117840	      3.24235964	     -0.47502515	     -0.14257146	     91.47852789	     38.32967199	     19.83556499	    401.29214932	      0.00000000	      0.00000000	    163.36336745	     65.17959179	     33.01553220	    -44.98305681	    -42.92030915	    146.20845568	      0.00000000	      0.00000000	     84.99516753	    -66.03801471	    -29.06274314	     99.92913040	    -30.83532533
      0.73000000	     38.23555798	    -76.99046988	     30.88094360	      3.22850782	     -0.51881991	     -0.14033913	     97.20750962	     33.70572554	     13.01037603	    406.93152902	      0.00000000	      0.00000000	    171.46066541	     65.64480774	     42.83883664	    -48.40474830	    -27.48401627	    209.83505010	      0.00000000	      0.00000000	    106.27607812	    -71.39256464	    -34.64123303	     99.86874764	    -31.09923597
      0.73500000	     40.35322576	    -72.60259748	     28.87268449	      3.21931670	     -0.56168145	     -0.13054504	    104.15425080	     25.37071644	      4.71490577	    412.29582059	      0.00000000	      0.00000000	    182.44645975	     64.01866237	     50.71567717	    -49.81813695	    -14.29525459	    264.26639386	      0.00000000	      0.00000000	    105.76524005	    -65.09468940	    -37.07839552	     94.90957743	    -33.54609272
      0.74000000	     41.68032271	    -63.96346334	     26.18878886	      3.21552313	     -0.60122323	     -0.11443262	    110.80232441	     11.65136805	     -6.19924013	    417.67854870	      0.00000000	      0.00000000	    195.08455777	     58.98732656	     53.40310104	    -47.63731078	     -4.56939900	    305.03997121	      0.00000000	      0.00000000	     77.16116748	    -52.99188779	    -38.13308660	     83.86223328	    -37.84207039
      0.74500000	     44.24272875	    -50.77028281	     22.17422055	      3.21664937	     -0.63540245	     -0.09382389	    114.98840589	     -7.98944993	    -19.50996561	    422.93364210	      0.00000000	      0.00000000	    206.53077279	     49.04019994	     47.67629900	    -40.92384769	      1.14245951	    329.52900525	      0.00000000	      0.00000000	     20.85701036	    -43.75543744	    -40.54671158	     66.66891016	    -42.94209519
      0.75000000	     49.57725797	    -33.79959343	     16.44135587	      3.22091235	     -0.66355594	     -0.07042224	    115.21171290	    -32.60143699	    -33.68478941	    427.70269596	      0.00000000	      0.00000000	    214.12805129	     33.68837776	     32.15825187	    -29.58449732	      3.09922002	    338.22027807	      0.00000000	      0.00000000	    -53.62362421	    -47.24136255	    -46.58750276	     44.55322167	    -47.58912628
      0.75500000	     57.71379061	    -14.78120513	      9.30704956	      3.22495749	     -0.68692011	     -0.04587691	    111.84022655	    -59.90100367	    -46.67607909	    431.72979301	      0.00000000	      0.00000000	    217.00216092	     14.13742454	      8.75949692	    -14.25282832	      2.59937791	    335.21524888	      0.00000000	      0.00000000	   -128.07320092	    -71.54897386	    -56.76804390	     19.81654696	    -51.12434405
      0.76000000	     66.93229817	      4.08021423	      2.01059400	      3.22357104	     -0.70818673	     -0.02233346	    107.48086088	    -86.91599488	    -56.95398445	    435.16522357	      0.00000000	      0.00000000	    216.30027674	     -7.31617962	    -17.08621221	      4.00714025	      1.80571518	    327.87952904	      0.00000000	      0.00000000	   -180.08883218	   -119.91526941	    -69.58710179	     -4.66960744	    -54.06216384
      0.76500000	     74.46074686	     20.77956100	     -3.64361579	      3.21011919	     -0.73020225	     -0.00251301	    106.27913440	   -110.93920320	    -64.05864297	    438.81543563	      0.00000000	      0.00000000	    214.02284973	    -28.68286459	    -37.79422918	     23.97170723	      3.02811479	    325.34947155	      0.00000000	      0.00000000	   -190.53992836	   -189.10674685	    -82.40570011	    -26.20858950	    -57.96087942
      0.77000000	     77.63085256	     34.07083613	     -6.14797370	      3.17811394	     -0.75471116	      0.01097368	    112.58199564	   -130.36281614	    -68.26089689	    444.18751030	      0.00000000	      0.00000000	    211.76971226	    -49.15439700	    -46.06293600	     44.36107483	      7.92967144	    335.93537435	      0.00000000	      0.00000000	   -151.14665774	   -270.44997969	    -92.71955437	    -42.99311442	    -64.60107099
      0.77500000	     74.86973422	     43.67605256	     -5.08382546	      3.12354284	     -0.78171251	      0.01647551	    129.51462947	   -144.96217978	    -69.69608647	    453.00918920	      0.00000000	      0.00000000	    210.37617857	    -68.85943502	    -37.33146945	     63.84011871	     17.17240960	    364.27650389	      0.00000000	      0.00000000	    -68.77361283	   -352.80206249	    -99.03911515	    -54.45239698	    -74.89565102
      0.78000000	     66.34132459	     50.14760798	     -1.35063816	      3.04703031	     -0.80904256	      0.01371870	    157.68173467	   -155.55638642	    -67.78201021	    466.15278247	      0.00000000	      0.00000000	    209.92723319	    -88.06235106	    -11.59219259	     81.06445447	     30.42428192	    409.52005535	      0.00000000	      0.00000000	     36.43935996	   -425.06977282	   -101.29841905	    -61.12170296	    -88.14511495
      0.78500000	     54.28023269	     54.57262032	      3.18873100	      2.95491693	     -0.83189871	      0.00378529	    194.18203966	   -163.36185516	    -61.34134374	    482.47088077	      0.00000000	      0.00000000	    209.62605283	   -106.51602701	     25.83986508	     94.87109493	     46.27027718	    465.44008052	      0.00000000	      0.00000000	    139.23932273	   -477.02652897	   -101.04959864	    -64.23513571	   -102.16053703
      0.79000000	     42.73560868	     58.34448154	      6.44042023	      2.85873775	     -0.84293756	     -0.01104182	    232.59538603	   -169.48568261	    -49.28509552	    498.36963259	      0.00000000	      0.00000000	    207.95268822	   -123.22532191	     65.13966820	    104.69163362	     62.07322044	    522.35329989	      0.00000000	      0.00000000	    219.39243162	   -499.89330381	   -101.24900216	    -65.38932502	   -114.24809610
      0.79500000	     36.22135131	     62.99628874	      6.99669810	      2.77293374	     -0.83390051	     -0.02736627	    264.77772168	   -174.70433905	    -31.48380530	    508.64542623	      0.00000000	      0.00000000	    203.43839647	   -136.71469108	     94.74200822	    111.01805918	     74.45246612	    569.71436167	      0.00000000	      0.00000000	    267.92248099	   -488.19588449	   -105.07780298	    -66.40638123	   -122.50749586
      0.80000000	     37.39392021	     69.85614694	      4.87713290	      2.71118888	     -0.79880763	     -0.04064332	    284.35836790	   -179.28392516	     -9.27520586	    508.35389766	      0.00000000	      0.00000000	    195.60362017	   -145.76119615	    105.46048993	    115.42202435	     80.71267520	    598.23798996	      0.00000000	      0.00000000	    286.83423931	   -442.20291828	   -113.82333597	    -69.19120302	   -126.76846261
      0.80500000	     45.05832982	     79.45606723	      1.52145627	      2.68254548	     -0.73703335	     -0.04525976	    290.18153475	   -182.70603345	     14.92227531	    494.76577321	      0.00000000	      0.00000000	    185.31340706	   -150.08467667	     94.01805491	    119.79963614	     80.37811016	    601.12631365	      0.00000000	      0.00000000	    284.26178619	   -369.17010428	   -125.09580563	    -75.34068178	   -128.58176380
      0.81000000	     54.17219634	     90.90459601	     -1.15350047	      2.68880672	     -0.65380371	     -0.03553148	    287.24762521	   -183.43095670	     38.76278988	    468.25901029	      0.00000000	      0.00000000	    174.13261666	   -150.38128528	     63.83384880	    125.04317277	     75.43541484	    574.72368748	      0.00000000	      0.00000000	    269.28647859	   -281.95577118	   -133.09137023	    -85.35908892	   -130.11823738
      0.81500000	     58.18697147	    101.53214357	     -1.96806202	      2.72439301	     -0.55757991	     -0.00821066	    284.21205036	   -178.86218829	     60.97945771	    431.63473276	      0.00000000	      0.00000000	    163.17328039	   -147.72045909	     22.68405742	    129.82739848	     69.02576768	    519.10970503	      0.00000000	      0.00000000	    249.38406135	   -194.91941875	   -131.16398166	    -97.60984813	   -132.68167925
      0.82000000	     52.29613601	    107.24626897	     -1.08812404	      2.77876796	     -0.45654119	      0.03464336	    288.94753568	   -165.82142462	     81.43752124	    388.50074183	      0.00000000	      0.00000000	    152.57530567	   -142.88658475	    -21.01793603	    130.43957230	     63.69618227	    438.66245879	      0.00000000	      0.00000000	    230.27212308	   -119.11729687	   -115.07672419	   -107.83266408	   -135.85917623
      0.82500000	     35.82189616	    103.87149795	      0.16339380	      2.84013223	     -0.35642696	      0.08493425	    304.66698085	   -141.76584293	    100.38421202	    341.89998290	      0.00000000	      0.00000000	    142.04419570	   -136.19965486	    -61.29850425	    122.11134602	     60.21696346	    342.00962209	      0.00000000	      0.00000000	    216.33899765	    -59.47138166	    -85.15506014	   -110.22357146	   -137.69299485
      0.83000000	     12.79727767	     88.99508489	     -0.10214714	      2.89844548	     -0.26005623	      0.13123685	    328.38439502	   -106.24174919	    117.73963818	    293.83714900	      0.00000000	      0.00000000	    131.66657675	   -127.84600825	    -96.11698308	    101.25866141	     57.29390813	    240.70662564	      0.00000000	      0.00000000	    210.58552319	    -14.99252212	    -46.65434054	    -99.91384830	   -135.58524037
      0.83500000	     -9.44637785	     63.28500683	     -3.73450308	      2.94661951	     -0.16795370	      0.16357983	    352.34221789	    -61.62837881	    133.06110895	    245.60476236	      0.00000000	      0.00000000	    122.11878502	   -118.17418296	   -127.12040761	     67.41749141	     52.26439974	    146.56723980	      0.00000000	      0.00000000	    214.11530009	     18.77053898	     -8.32545325	    -75.40944955	   -127.45499589
      0.84000000	    -23.23769736	     30.53598480	    -12.06479185	      2.98011924	     -0.07974941	      0.17746495	    367.79088321	    -12.72249788	    146.08277578	    198.44289307	      0.00000000	      0.00000000	    114.19597201	   -107.51647348	   -157.84200070	     23.89978449	     42.47273258	     68.54274825	      0.00000000	      0.00000000	    225.61155963	     46.69904216	     20.51588551	    -39.55958364	   -112.65415242
      0.84500000	    -23.81003753	     -3.55690984	    -25.52804635	      2.99629349	      0.00422681	      0.17497472	    369.17598428	     34.58471092	    157.18304470	    153.94616579	      0.00000000	      0.00000000	    108.20396142	    -95.89170706	   -191.11212212	    -23.12345588	     26.47369891	     10.65113814	      0.00000000	      0.00000000	    241.27597495	     71.91018763	     33.44027557	      1.36121322	    -92.27718337
      0.85000000	    -11.18691857	    -33.32085137	    -43.37628499	      2.99478177	      0.08231661	      0.16277327	    356.34905879	     75.00713802	    167.15744190	    113.74629390	      0.00000000	      0.00000000	    103.70535203	    -83.19330202	   -227.13463160	    -66.68210079	      4.47214747	    -28.14007316	      0.00000000	      0.00000000	    255.66149840	     95.16204748	     29.30389870	     39.92780577	    -68.88329580
      0.85500000	     10.16959590	    -54.92171761	    -63.57226720	      2.97881792	      0.15245051	      0.14852096	    333.77771626	    105.37548124	    176.32897601	     78.58728465	      0.00000000	      0.00000000	     99.69709958	    -69.77472091	   -263.35479991	   -101.26309088	    -21.79949667	    -52.45492711	      0.00000000	      0.00000000	    263.38569292	    115.80070416	     12.43711132	     70.20255245	    -45.92626606
      0.86000000	     33.38357105	    -67.25856347	    -83.13590371	      2.95566568	      0.21359963	      0.13784658	    307.94431286	    125.27979672	    183.87344131	     47.64437407	      0.00000000	      0.00000000	     95.05664133	    -56.78380212	   -295.80953894	   -124.19907642	    -49.53612975	    -68.49268957	      0.00000000	      0.00000000	    260.82035247	    133.13689216	     -9.22156939	     89.47554736	    -26.99442215
      0.86500000	     51.49026923	    -71.51855580	    -99.16073352	      2.93482985	      0.26619633	      0.13335286	    285.05001226	    136.39427915	    188.22894371	     18.88159617	      0.00000000	      0.00000000	     89.08425488	    -45.85860414	   -320.62132369	   -135.64489083	    -75.84726692	    -82.18665647	      0.00000000	      0.00000000	    246.62341850	    146.89063007	    -26.82329492	     98.18264066	    -14.77563212
      0.87000000	     59.07863483	    -69.92899220	   -110.00750042	      2.92467210	      0.31126560	      0.13544313	    269.97033456	    141.06925475	    188.26188156	     -9.82600689	      0.00000000	      0.00000000	     81.85249476	    -38.42421066	   -334.71059638	   -137.59311308	    -98.95922044	    -97.74394447	      0.00000000	      0.00000000	    221.06447492	    156.75813580	    -32.94707668	     98.48218001	    -10.08405046
      0.87500000	     53.29022138	    -64.79770686	   -115.63572543	      2.92948937	      0.34971073	      0.14344990	    265.60606357	    141.41050974	    183.87492084	    -39.92077412	      0.00000000	      0.00000000	     74.07018441	    -35.07051642	   -336.12557835	   -132.88135295	   -118.50645019	   -116.71632025	      0.00000000	      0.00000000	    185.19231535	    162.33068189	    -23.31148174	     93.02139075	    -11.71392511
      0.88000000	     34.65023789	    -58.28537219	   -116.79226808	      2.94865340	      0.38309337	      0.15600173	    271.64921224	    139.21750769	    175.38434701	    -72.29885996	      0.00000000	      0.00000000	     66.62110630	    -35.33310372	   -324.92249450	   -124.61938192	   -134.48555815	   -138.01270975	      0.00000000	      0.00000000	    140.61845184	    163.73887105	      1.88946405	     84.65769724	    -17.42423361
      0.88500000	      7.46761465	    -52.41893527	   -114.02681137	      2.97773586	      0.41501845	      0.17096129	    283.55792601	    136.12343464	    162.57231509	   -107.74089057	      0.00000000	      0.00000000	     60.20466638	    -38.06891098	   -304.29822625	   -115.77625599	   -146.04564218	   -158.97430311	      0.00000000	      0.00000000	     89.69721139	    162.15841688	     37.46315536	     76.47777191	    -25.29814606
      0.89000000	    -21.11268219	    -48.79403191	   -107.54518299	      3.01053295	      0.45083593	      0.18571002	    293.48959078	    133.40782184	    144.74459680	   -146.85842383	      0.00000000	      0.00000000	     55.17776560	    -42.29419153	   -280.48955071	   -108.63376478	   -151.50527632	   -176.92433232	      0.00000000	      0.00000000	     35.59388371	    159.65262876	     74.50489616	     71.25211725	    -34.27854112
      0.89500000	    -43.61330315	    -47.99123988	    -97.79189451	      3.04115917	      0.49498532	      0.19786940	    293.48067930	    131.55058337	    121.80423287	   -189.56329568	      0.00000000	      0.00000000	     51.55832805	    -47.84897884	   -260.72807138	   -104.15553338	   -149.51667221	   -190.39243971	      0.00000000	      0.00000000	    -18.04738032	    158.55366254	    103.61123243	     70.37284898	    -43.69571722
      0.90000000	    -55.17129659	    -49.17478259	    -85.89511867	      3.06572446	      0.54788887	      0.20591319	    279.12077269	    129.88045363	     95.13670777	   -234.61710799	      0.00000000	      0.00000000	     49.29441556	    -55.33931448	   -250.23530036	   -101.59600928	   -140.09304559	   -199.52974460	      0.00000000	      0.00000000	    -68.06459164	    160.48447215	    118.63404387	     73.09527495	    -52.80997724
      0.90500000	    -55.23483260	    -50.36070405	    -73.46754816	      3.08308542	      0.60504983	      0.20920720	    251.36153797	    126.75429340	     67.45377490	   -279.81014149	      0.00000000	      0.00000000	     48.51642637	    -65.43769973	   -250.12794202	    -98.78512873	   -124.60293857	   -205.68386463	      0.00000000	      0.00000000	   -113.09992666	    165.36031915	    118.87315916	     76.86827660	    -60.94904221
      0.91000000	    -47.00447403	    -49.43905271	    -62.01490505	      3.09456313	      0.65936139	      0.20769216	    215.27441367	    120.48923348	     41.80810554	   -322.92039155	      0.00000000	      0.00000000	     49.15794021	    -78.11277408	   -257.59646621	    -93.29527302	   -105.09673253	   -210.52054133	      0.00000000	      0.00000000	   -154.26628706	    171.27395485	    108.41947086	     78.77872533	    -67.77171603
      0.91500000	    -35.20565351	    -45.43830788	    -52.43061614	      3.10313014	      0.70489251	      0.20177429	    176.82987623	    110.61463787	     20.44978827	   -362.88196451	      0.00000000	      0.00000000	     50.14815661	    -92.36760878	   -268.01175695	    -84.03435771	    -83.80477686	   -215.20372130	      0.00000000	      0.00000000	   -194.36065759	    175.54505301	     93.36795591	     77.26994619	    -73.26934795
      0.92000000	    -23.81563688	    -39.26755300	    -44.76919043	      3.11243866	      0.73933750	      0.19236377	    140.09097706	     98.56049223	      4.01938708	   -400.25913622	      0.00000000	      0.00000000	     49.32642212	   -106.54425965	   -277.27144009	    -72.27630494	    -62.96123999	   -219.95354670	      0.00000000	      0.00000000	   -235.92418909	    176.03038608	     78.92460976	     73.11452506	    -77.63959775
      0.92500000	    -14.83334352	    -33.49936263	    -38.32099179	      3.12567399	      0.76403602	      0.18063523	    106.20143422	     87.30294514	     -8.59923051	   -436.76476237	      0.00000000	      0.00000000	     44.62734014	   -118.83821921	   -283.13930108	    -61.42201336	    -44.64096990	   -224.05502358	      0.00000000	      0.00000000	   -279.47177092	    171.86829998	     67.77709299	     69.16465798	    -81.19264374
      0.93000000	     -8.20008930	    -31.24520265	    -32.06368794	      3.14442534	      0.78235884	      0.16778623	     73.97694692	     80.21235948	    -19.52992703	   -474.31284266	      0.00000000	      0.00000000	     35.50333919	   -127.77740941	   -285.43870522	    -55.55610352	    -30.58177849	   -226.27446213	      0.00000000	      0.00000000	   -323.16378745	    163.73898149	     59.91386225	     68.98732584	    -84.24682135
      0.93500000	     -2.67811503	    -34.56361861	    -25.37702747	      3.16809282	      0.79737571	      0.15531176	     41.54973791	     79.61999621	    -30.49747208	   -514.06254353	      0.00000000	      0.00000000	     23.13368692	   -132.47389446	   -285.30436665	    -57.44495093	    -22.06808160	   -225.54531562	      0.00000000	      0.00000000	   -363.79482331	    153.77055468	     53.70494605	     74.92085481	    -86.92622541
      0.94000000	      2.81931137	    -43.24980236	    -18.52797932	      3.19421527	      0.80974524	      0.14537430	      8.24980557	     85.70626042	    -41.68065222	   -555.71866473	      0.00000000	      0.00000000	      9.33710906	   -132.41972160	   -283.94456492	    -67.01861432	    -19.77021893	   -221.55777841	      0.00000000	      0.00000000	   -398.01420915	    144.79248093	     47.63049571	     86.58809014	    -88.98812779
      0.94500000	      8.40535170	    -54.85204799	    -12.48687251	      3.21957072	      0.81730807	      0.14034850	    -24.61886795	     96.35969514	    -51.67371177	   -597.49366534	      0.00000000	      0.00000000	     -4.60667516	   -126.95977412	   -281.83282299	    -81.32565061	    -23.52008869	   -214.89599634	      0.00000000	      0.00000000	   -423.31492583	    139.07038667	     41.40402802	    100.91636011	    -89.95815121
      0.95000000	     13.40859892	    -65.88542664	     -8.23177125	      3.24141356	      0.81681748	      0.14158565	    -54.65517293	    108.12487693	    -58.43537976	   -636.87897688	      0.00000000	      0.00000000	    -18.26170228	   -114.98946440	   -278.84630093	    -95.95924823	    -32.20605896	   -206.76787933	      0.00000000	      0.00000000	   -438.81601347	    137.36201195	     35.77550747	    113.65680978	    -89.52991347
      0.95500000	     17.09227382	    -73.29935641	     -6.15349541	      3.25833358	      0.80609526	      0.14854159	    -79.88265277	    117.57752685	    -60.33287228	   -671.65654033	      0.00000000	      0.00000000	    -31.50185421	    -95.29312088	   -274.87329776	   -106.87164467	    -43.95551009	   -198.59007638	      0.00000000	      0.00000000	   -445.40211275	    138.89202875	     31.64160096	    121.24526383	    -87.78722995
      0.96000000	     19.15517250	    -75.32368797	     -5.95459370	      3.27048065	      0.78478575	      0.15902639	    -99.58880492	    122.32651146	    -56.58960751	   -700.42196974	      0.00000000	      0.00000000	    -43.86207465	    -67.32277609	   -270.12216062	   -111.49821197	    -56.53789464	   -191.54875855	      0.00000000	      0.00000000	   -444.93828127	    141.95341854	     29.45869664	    121.87318836	    -85.01632058
      0.96500000	     19.69239339	    -71.53215617	     -6.91223371	      3.27886728	      0.75373773	      0.17012769	   -114.04649797	    121.30380338	    -47.17216133	   -722.46910373	      0.00000000	      0.00000000	    -54.44816622	    -31.76185465	   -264.81177783	   -108.93714717	    -67.75726076	   -186.16244134	      0.00000000	      0.00000000	   -439.24778361	    144.48251284	     29.25712673	    115.50516568	    -81.42223671
      0.97000000	     18.84296407	    -62.48081852	     -8.21196551	      3.28415338	      0.71417103	      0.17905082	   -123.69857148	    114.51246534	    -32.58362610	   -737.41619977	      0.00000000	      0.00000000	    -62.30813653	      9.58173678	   -258.62292606	    -99.58925668	    -75.74482935	   -182.02718035	      0.00000000	      0.00000000	   -429.71810980	    144.42683355	     30.89609020	    103.28285832	    -77.10907879
      0.97500000	     16.61756465	    -49.32426549	     -9.23413103	      3.28631427	      0.66742983	      0.18372208	   -128.75398680	    102.63584306	    -13.88077518	   -744.98876492	      0.00000000	      0.00000000	    -66.70241518	     54.46724103	   -250.68340558	    -84.71405299	    -79.22312623	   -178.05658427	      0.00000000	      0.00000000	   -417.62259109	    140.11997647	     34.15221139	     86.89263083	    -72.22880910
      0.98000000	     13.06167170	    -33.55148809	     -9.74249757	      3.28565118	      0.61523253	      0.18326018	   -129.44430222	     86.76035245	      7.16629537	   -745.02712286	      0.00000000	      0.00000000	    -67.14914282	    101.07819057	   -240.21706728	    -66.06212516	    -77.72277414	   -173.13769459	      0.00000000	      0.00000000	   -404.64950336	    130.59440901	     38.65477040	     68.17198319	    -67.01972419
      0.98500000	      8.47201815	    -16.78164920	     -9.86793162	      3.28351369	      0.55973815	      0.17806311	   -126.34548494	     68.20870826	     28.09528563	   -737.48608783	      0.00000000	      0.00000000	    -63.47786786	    148.57391931	   -227.09105547	    -45.56515349	    -71.59240307	   -166.53153328	      0.00000000	      0.00000000	   -392.97412970	    115.39941222	     43.86624552	     48.92951642	    -61.72342261
      0.99000000	      3.47213852	     -0.59155890	     -9.90062197	      3.28138538	      0.50307239	      0.16934446	   -120.35890671	     48.45965382	     46.23408728	   -722.34048229	      0.00000000	      0.00000000	    -55.91360548	    196.99853961	   -211.76720195	    -25.09856001	    -61.73300564	   -157.60811651	      0.00000000	      0.00000000	   -384.51136335	     93.93063255	     49.05375962	     30.88118495	    -56.50559440
      0.99500000	     -1.06901504	     13.62227226	    -10.08115636	      3.27941849	      0.44670585	      0.15860401	   -112.48665553	     29.12387885	     59.46307019	   -699.57321282	      0.00000000	      0.00000000	    -45.07647596	    246.49524642	   -194.92023100	     -6.34136814	    -49.20802805	   -145.35475025	      0.00000000	      0.00000000	   -379.79471472	     65.17160593	     53.23590118	     15.56500302	    -51.37302884
      1.00000000	     -4.33416621	     24.79413890	    -10.49487541	      3.27615069	      0.39113200	      0.14740159	   -103.50863287	     11.80284972	     66.60323535	   -669.27210669	      0.00000000	      0.00000000	    -31.87041903	    296.19556067	   -177.01799083	      9.31153233	    -34.91564276	   -128.26151926	      0.00000000	      0.00000000	   -377.34096668	     28.55890425	     55.38513070	      4.12647284	    -46.12532578
      1.00500000	     -5.96016803	     32.33673335	    -11.04002074	      3.26944651	      0.33591477	      0.13711382	    -93.65698178	     -2.23236900	     67.23237584	   -631.69735713	      0.00000000	      0.00000000	    -17.28830112	    343.60167147	   -158.02511826	     20.83673614	    -19.47513929	   -104.72190352	      0.00000000	      0.00000000	   -373.98330121	    -14.72040805	     54.90340189	     -2.91302553	    -40.50245152
      1.01000000	     -6.26419863	     36.20795100	    -11.46128706	      3.25774079	      0.28000659	      0.12855470	    -82.56806712	    -12.32305054	     61.56142009	   -587.41239534	      0.00000000	      0.00000000	     -2.22434977	    385.03334505	   -137.41482767	     27.69016036	     -3.37238656	    -73.71335303	      0.00000000	      0.00000000	   -366.04164226	    -61.36216739	     52.01772960	     -5.72086443	    -34.45230429
      1.01500000	     -6.23928836	     36.89853623	    -11.42354547	      3.24098819	      0.22211955	      0.12196335	    -69.56059964	    -18.47743937	     50.75854056	   -537.63566557	      0.00000000	      0.00000000	     12.48093191	    416.60726052	   -114.37891455	     29.92932248	     12.92010717	    -35.30288944	      0.00000000	      0.00000000	   -350.53768374	   -106.88880577	     47.94997965	     -5.06492453	    -28.20657711
      1.02000000	     -7.30370562	     35.34382055	    -10.61287520	      3.22082516	      0.16108076	      0.11757630	    -54.06459107	    -21.20829634	     37.20850569	   -484.53900370	      0.00000000	      0.00000000	     25.63556988	    434.91392076	    -88.11150563	     28.26245478	     29.04756251	      9.35680576	      0.00000000	      0.00000000	   -325.53254089	   -147.05099415	     44.72389951	     -2.16755307	    -22.09070888
      1.02500000	    -10.64672982	     32.73513708	     -8.91096205	      3.19968794	      0.09638267	      0.11615745	    -36.10966453	    -21.29274724	     24.00896461	   -430.92697281	      0.00000000	      0.00000000	     35.45848479	    437.52242066	    -58.35747581	     23.95760821	     44.79023088	     58.38287752	      0.00000000	      0.00000000	   -289.65616921	   -178.83787146	     44.30572770	      1.47066326	    -16.31597279
      1.03000000	    -16.44392599	     30.29329306	     -6.54312103	      3.17955442	      0.02876782	      0.11873934	    -16.59996974	    -19.62893346	     13.63364079	   -379.16922218	      0.00000000	      0.00000000	     40.35712599	    423.69897380	    -26.02861038	     18.64338923	     59.71040445	    109.51729654	      0.00000000	      0.00000000	   -241.89285094	   -200.99527798	     47.44159814	      4.27996693	    -10.95889950
      1.03500000	    -23.61617646	     29.02197286	     -4.00207766	      3.16125174	     -0.03974000	      0.12571187	      2.99005866	    -17.14663099	      6.45237806	   -330.02194578	      0.00000000	      0.00000000	     40.45085413	    394.98032372	      6.77872675	     13.93826135	     72.66240847	    160.39995774	      0.00000000	      0.00000000	   -182.39272545	   -214.13362335	     53.16693074	      4.94026850	     -6.03963700
      1.04000000	    -30.33643160	     29.42466741	     -1.80113727	      3.14444313	     -0.10646240	      0.13617145	     21.34249209	    -14.61394641	      0.21433110	   -282.16934101	      0.00000000	      0.00000000	     38.35150889	    355.06330344	     37.51343939	     10.91217778	     81.75283132	    208.85133962	      0.00000000	      0.00000000	   -113.84557397	   -220.22529740	     59.32695402	      2.79874933	     -1.47153101
      1.04500000	    -34.83528447	     31.36193653	     -0.29677201	      3.12795729	     -0.16884473	      0.14818665	     37.81655159	    -12.46115452	     -8.76203282	   -232.85410402	      0.00000000	      0.00000000	     38.20840676	    308.84092803	     64.07529911	      9.74943719	     85.15383310	    253.14565663	      0.00000000	      0.00000000	    -41.93888100	   -221.37342957	     63.55723315	     -1.90512631	      3.06689673
      1.05000000	    -36.00900943	     34.19963447	      0.34783002	      3.11041505	     -0.22508378	      0.15976764	     52.37773157	    -10.81817299	    -23.29222265	   -179.32544464	      0.00000000	      0.00000000	     43.58547120	    260.93437844	     85.33970073	      9.89172619	     82.28915278	    292.16394844	      0.00000000	      0.00000000	     26.08565405	   -218.41598546	     64.13091467	     -8.21560015	      8.04147913
      1.05500000	    -33.63732265	     37.12183283	      0.13020457	      3.09102418	     -0.27460438	      0.16974459	     65.17496965	     -9.69454302	    -43.67365180	   -120.26992112	      0.00000000	      0.00000000	     55.75670752	    214.79857786	    101.18713196	     10.45675011	     74.25104580	    325.36730368	      0.00000000	      0.00000000	     83.81999287	   -210.54097298	     60.42033465	    -14.89049202	     13.76128105
      1.06000000	    -28.21062255	     39.43654952	     -0.87957166	      3.06999014	     -0.31812429	      0.17793423	     76.18090081	     -9.14923332	    -67.75371856	    -56.41195571	      0.00000000	      0.00000000	     73.56605758	    173.07510827	    112.16891987	     10.65236410	     63.04055127	    352.60429946	      0.00000000	      0.00000000	    127.20691493	   -196.36229964	     52.84066277	    -20.85594300	     20.19291159
      1.06500000	    -20.46334384	     40.79818237	     -2.65056847	      3.04823263	     -0.35704555	      0.18472853	     84.95110251	     -9.37699476	    -92.08076480	      9.76359886	      0.00000000	      0.00000000	     94.49622661	    138.23714374	    118.97106941	     10.09016932	     50.50375012	    373.88026682	      0.00000000	      0.00000000	    154.79300541	   -175.49358109	     42.28550968	    -25.55015922	     27.01522340
      1.07000000	    -10.90239173	     41.24167685	     -5.19628327	      3.02681964	     -0.39258006	      0.19064619	     90.46157425	    -10.62913772	   -112.96588674	     74.64707937	      0.00000000	      0.00000000	    115.70211019	    112.20029430	    121.97439090	      8.85396538	     37.86905273	    389.32961205	      0.00000000	      0.00000000	    167.60213067	   -149.53249463	     29.45231565	    -29.00904957	     33.83046439
      1.07500000	      0.26617651	     40.94214456	     -8.43919561	      3.00669922	     -0.42537760	      0.19601763	     91.30341314	    -12.91639005	   -127.08307308	    134.21806763	      0.00000000	      0.00000000	    134.19124003	     94.92901513	    121.29369303	      7.17252769	     25.78551745	    399.43960459	      0.00000000	      0.00000000	    168.91619785	   -122.09127579	     14.65726046	    -31.54857240	     40.49596536
      1.08000000	     12.75122381	     39.84671446	    -12.10809870	      2.98880631	     -0.45587568	      0.20076611	     86.38709972	    -15.64498026	   -131.88065138	    184.88224632	      0.00000000	      0.00000000	    146.16688445	     83.17432068	    117.27234397	      4.89374491	     14.33027535	    405.18884259	      0.00000000	      0.00000000	    163.29042372	    -97.79567791	     -1.71343771	    -33.18813099	     47.37596883
      1.08500000	     25.78880135	     37.52197084	    -15.77312650	      2.97424035	     -0.48485626	      0.20447949	     75.62927223	    -17.53816779	   -126.02727052	    224.19038911	      0.00000000	      0.00000000	    146.23178349	     70.41284656	    110.90830341	      1.22883218	      3.00742033	    407.85686894	      0.00000000	      0.00000000	    154.76690747	    -80.50616893	    -18.65693583	    -33.33932748	     55.11897588
      1.09000000	     38.17240166	     33.37686505	    -18.87885507	      2.96425297	     -0.51366854	      0.20671082	     59.99852149	    -17.04480125	   -109.91052433	    251.00474432	      0.00000000	      0.00000000	    127.58399713	     48.27266071	    103.84121364	     -4.99941641	     -8.83286438	    408.76149136	      0.00000000	      0.00000000	    145.63319430	    -71.73067774	    -34.49890449	    -31.08825817	     63.97444829
      1.09500000	     48.73235020	     27.02711239	    -20.73222370	      2.95985724	     -0.54389960	      0.20706521	     40.87993934	    -12.97350229	    -85.89278263	    265.14218369	      0.00000000	      0.00000000	     83.92487881	      8.91283634	     97.87463737	    -14.79932208	    -21.27861902	    409.16147532	      0.00000000	      0.00000000	    136.65121824	    -70.33312104	    -47.51683295	    -25.74377593	     73.29273332
      1.10000000	     57.07926163	     18.47469273	    -20.63673439	      2.96102924	     -0.57645953	      0.20510103	     19.12955077	     -4.89353314	    -57.76379504	    266.97086266	      0.00000000	      0.00000000	     12.66365455	    -52.43455527	     94.09213380	    -28.51416532	    -33.55055460	    410.11446458	      0.00000000	      0.00000000	    127.91032645	    -73.63930387	    -57.06867722	    -17.15579642	     81.74964158
      1.10500000	     64.06951931	      8.02152974	    -18.23356945	      2.96593715	     -0.61063167	      0.20052402	     -5.35311664	      6.89320891	    -29.46734722	    257.58374015	      0.00000000	      0.00000000	    -81.84274009	   -135.25141417	     92.12821698	    -45.68795854	    -44.44507055	    412.17494420	      0.00000000	      0.00000000	    119.20091790	    -78.92363434	    -64.40502713	     -5.68744599	     88.07506861
      1.11000000	     71.29255269	     -3.97133104	    -13.85377306	      2.97075383	     -0.64416604	      0.19365619	    -32.59044350	     21.71524919	     -4.08439309	    239.95151535	      0.00000000	      0.00000000	   -186.65476860	   -232.42915835	     90.57235924	    -65.39450688	    -53.17120317	    415.30483590	      0.00000000	      0.00000000	    110.10476806	    -84.34133668	    -72.11609668	      8.06098471	     91.71395895
      1.11500000	     79.78650516	    -17.29537037	     -8.60247415	      2.97005290	     -0.67461154	      0.18561770	    -60.47171191	     38.93492822	     16.20630002	    220.47186866	      0.00000000	      0.00000000	   -281.67350482	   -330.88030772	     88.48748272	    -86.77317425	    -59.89235948	    419.30992349	      0.00000000	      0.00000000	    100.52397672	    -89.25215704	    -82.45490031	     23.59609765	     93.15395017
      1.12000000	     89.19601182	    -31.87844835	     -4.01834132	      2.95751179	     -0.70061061	      0.17797187	    -83.67361692	     58.01012290	     29.52272340	    209.34967187	      0.00000000	      0.00000000	   -344.37228593	   -414.60994852	     86.60980830	   -109.27374324	    -65.44762703	    424.41929753	      0.00000000	      0.00000000	     91.38721571	    -94.05835656	    -96.10900982	     40.62349490	     93.84120370
      1.12500000	     98.07352031	    -47.51707499	     -1.49989560	      2.92702040	     -0.72208805	      0.17223766	    -94.89787689	     78.19243190	     34.06642870	    218.58833920	      0.00000000	      0.00000000	   -356.56240221	   -469.85605244	     87.12905970	   -132.40008505	    -70.48628789	    431.32379393	      0.00000000	      0.00000000	     84.52433953	    -99.41440922	   -112.30287228	     58.73894654	     95.71420056
      1.13000000	    104.71446366	    -63.51222227	     -1.88604468	      2.87437154	     -0.73977408	      0.16963843	    -87.67049711	     98.22310845	     29.06515242	    257.91285551	      0.00000000	      0.00000000	   -310.90678337	   -490.80722042	     92.57417358	   -155.15207565	    -74.77814308	    440.62822611	      0.00000000	      0.00000000	     81.66695553	   -105.36823768	   -129.47627231	     76.91406292	    100.68217766
      1.13500000	    107.76204375	    -78.38748832	     -5.33349929	      2.79922878	     -0.75469277	      0.17086629	    -59.16380311	    116.26483159	     16.44913039	    330.26213052	      0.00000000	      0.00000000	   -214.51764473	   -482.81169129	    104.77862273	   -175.46697866	    -77.08588847	    452.18509904	      0.00000000	      0.00000000	     83.61386704	   -111.48525940	   -145.68720180	     93.11801217	    110.21025087
      1.14000000	    106.58578678	    -89.98877229	    -11.36155336	      2.70664238	     -0.76731897	      0.17565308	    -12.17678573	    130.22072977	      1.88145398	    428.76567070	      0.00000000	      0.00000000	    -87.63405989	   -460.18549998	    124.09384735	   -190.17629251	    -75.56129949	    464.59233940	      0.00000000	      0.00000000	     90.01479662	   -117.61790474	   -158.92516224	    104.53281399	    124.76375948
      1.14500000	    101.49638898	    -96.25780336	    -18.94098131	      2.60724402	     -0.77630918	      0.18235955	     44.47620969	    138.55335280	     -6.22307112	    536.84225510	      0.00000000	      0.00000000	     42.74130360	   -438.72133691	    148.97069161	   -196.01675134	    -68.51843590	    475.07152102	      0.00000000	      0.00000000	     99.42943072	   -123.94589560	   -167.55421853	    108.70078758	    143.20303835
      1.15000000	     93.49625576	    -96.44913742	    -26.54998648	      2.51557341	     -0.77757728	      0.18766587	     98.02479972	    141.16371464	     -0.25333183	    632.21498026	      0.00000000	      0.00000000	    151.82555645	   -426.50890370	    176.44584859	   -191.35182783	    -55.07637296	    480.01896710	      0.00000000	      0.00000000	    109.64879169	   -130.20715015	   -170.49870696	    105.22237680	    162.72997784
      1.15500000	     83.59242500	    -91.95362490	    -32.18321666	      2.44681560	     -0.76455620	      0.18646253	    135.87580866	    139.47171407	     21.76558013	    693.72896535	      0.00000000	      0.00000000	    224.54302545	   -418.86386916	    203.49201931	   -177.32752822	    -35.10961811	    476.10692057	      0.00000000	      0.00000000	    118.47898902	   -135.20535151	   -166.99905274	     96.82559537	    179.56576386
      1.16000000	     72.15228618	    -85.87655382	    -33.54028063	      2.41295559	     -0.73006032	      0.17269736	    149.96262952	    135.34449443	     53.42016241	    708.07756809	      0.00000000	      0.00000000	    258.42232737	   -401.46087171	    228.39140044	   -157.40691199	     -8.75467629	    461.31402640	      0.00000000	      0.00000000	    124.62787928	   -136.98531309	   -156.24123686	     88.63295254	    189.87341380
      1.16500000	     58.66732823	    -81.34461543	    -28.66781477	      2.41953444	     -0.66951253	      0.14181696	    139.34603714	    129.58647452	     82.10841912	    673.54523871	      0.00000000	      0.00000000	    261.68217557	   -359.58010854	    251.38146355	   -135.49251608	     23.70815620	    435.44490035	      0.00000000	      0.00000000	    128.07475109	   -133.37320363	   -137.18639886	     85.61789128	    190.61670198
      1.17000000	     42.08632743	    -79.68895325	    -16.91262817	      2.46389730	     -0.58428178	      0.09386846	    110.01897890	    121.36918705	     95.47789612	    599.55758147	      0.00000000	      0.00000000	    248.15497003	   -286.82203427	    274.24828761	   -114.06969630	     61.26884976	    400.24825244	      0.00000000	      0.00000000	    129.73094418	   -122.84283728	   -108.95558027	     89.84501332	    180.44053041
      1.17500000	     21.78686117	    -79.96281203	      0.38361606	      2.53541493	     -0.48314493	      0.03490440	     72.07929448	    109.34008478	     87.96954666	    502.96934220	      0.00000000	      0.00000000	    231.22372710	   -188.55309796	    298.84422464	    -93.78729559	    101.41119767	    359.33252783	      0.00000000	      0.00000000	    130.68383024	   -105.63079608	    -72.03868633	     99.54601843	    160.41057371
      1.18000000	     -1.15104948	    -80.17891060	     20.00852401	      2.61783083	     -0.38058443	     -0.02486099	     35.64417098	     93.58495163	     63.33785344	    403.22529830	      0.00000000	      0.00000000	    219.21551204	    -80.04307881	    325.11412694	    -74.64021729	    139.97811587	    317.82143212	      0.00000000	      0.00000000	    131.54380507	    -84.39347335	    -29.86010016	    110.69148317	    134.20982840
      1.18500000	    -23.28800306	    -79.18060924	     37.86836130	      2.69313967	     -0.29282230	     -0.07493549	      7.58684974	     76.80179259	     32.23441452	    318.21488358	      0.00000000	      0.00000000	    214.09434272	     18.38925883	    349.98094967	    -57.62874189	    172.03116506	    281.71064131	      0.00000000	      0.00000000	    132.33414730	    -63.71814092	     10.59863056	    119.67344560	    107.69425346
      1.19000000	    -39.62166622	    -77.53500629	     50.24190053	      2.74552116	     -0.23391056	     -0.10764863	     -9.30686725	     63.67340907	      7.15312141	    261.63756589	      0.00000000	      0.00000000	    213.39888862	     87.00047989	    368.21741349	    -45.35370727	    193.17910943	    256.94535266	      0.00000000	      0.00000000	    132.86190697	    -48.67965754	     40.23838938	    124.93832830	     87.77326251
      1.19500000	    -45.66624825	    -76.72986669	     54.65174914	      2.76424909	     -0.21318558	     -0.11894483	    -14.85101687	     58.68146358	     -2.37782318	    241.85149949	      0.00000000	      0.00000000	    213.67494385	    111.59209737	    374.95314242	    -40.81589021	    200.55345258	    248.10551664	      0.00000000	      0.00000000	    133.03828266	    -43.18004593	     51.16616680	    126.59461896	     80.34367683
