# Supplementary material for: Biomechanics of running: A special reference to the comparisons of wearing boots and running shoes
Source: PLoS One. 2022 Jun 24;17(6):e0270496. doi: 10.1371/journal.pone.0270496 (PMC9231798; doi:10.1371/journal.pone.0270496)
Supplement: S1 File — The file contains experimental markers and force data (TRC and MOT), OpenSim model (OSIM), setup (XML), and output (STO) files for 17 participants, 2 conditions (boot\shoe), and 4 trials which are stored in separate folders. (ZIP) [file pone.0270496.s001.zip › DataSet/s02/shoe/T2/results/s02_shoe_T2_TD.txt]

velocity	3.11684
Rstance	0.28
Rswing	0.46
Rflight	0.11
Rstep	0.39
Rstride	0.74
Lstance	0.25	0.265
Lswing	0.47
Lflight	0.08	0.085
Lstep	0.33	0.35
Lstride	0.72
RstepWidth	3.86967
RflightLength	107.02866
RstepLength	130.37153
RstrideLength	240.04044
RstrideHeight	24.19776
LstepWidth	4.7755	9.25051
LflightLength	91.666	92.27083
LstepLength	110.83253	109.66891
LstrideLength	241.20405
LstrideHeight	20.42618
