# Supplementary material for: Biomechanics of running: A special reference to the comparisons of wearing boots and running shoes
Source: PLoS One. 2022 Jun 24;17(6):e0270496. doi: 10.1371/journal.pone.0270496 (PMC9231798; doi:10.1371/journal.pone.0270496)
Supplement: S1 File — The file contains experimental markers and force data (TRC and MOT), OpenSim model (OSIM), setup (XML), and output (STO) files for 17 participants, 2 conditions (boot\shoe), and 4 trials which are stored in separate folders. (ZIP) [file pone.0270496.s001.zip › DataSet/s02/shoe/T3/exp/s02_shoe_T3_markers.trc]

PathFileType	4	(X/Y/Z)	s2_shoe_run_120007;yzx;r1
DataRate	CameraRate	NumFrames	NumMarkers	Units	OrigDataRate	OrigDataStartFrame	OrigNumFrames
200	200	247	43	mm	200	0	247
Frame#	Time	RASI			LASI			RPSI			LPSI			RTH1			RTH2			RTH3			RTH4			RLFC			RTB1			RTB2			RTB3			RTB4			RLMAL			RCAL			RTOE
		X1	Y1	Z1	X2	Y2	Z2	X3	Y3	Z3	X4	Y4	Z4	X5	Y5	Z5	X6	Y6	Z6	X7	Y7	Z7	X8	Y8	Z8	X9	Y9	Z9	X10	Y10	Z10	X11	Y11	Z11	X12	Y12	Z12	X13	Y13	Z13	X14	Y14	Z14	X15	Y15	Z15	X16	Y16	Z16
0	0.000000	-263.337677	991.203064	723.211548	-280.445831	1014.671021	467.275909	-421.438904	1087.688721	647.173767	-432.769165	1090.255005	567.494446	-366.361481	785.743225	768.985229	-331.301971	768.534851	734.811646	-376.393311	671.347656	713.485962	-418.845154	697.180542	757.149414	-552.636841	605.655457	730.426941	-611.428345	478.574524	753.938049	-584.518799	448.878754	726.064636	-649.571411	369.527618	707.533569	-684.568848	405.602417	748.967468	-823.765686	243.196533	716.819153	-879.319458	292.015930	668.397583	-797.120178	108.483429	615.842834
1	0.005000	-245.520294	992.467163	722.388184	-263.767548	1015.963257	467.008911	-404.290955	1089.828857	648.762390	-416.103760	1092.486084	569.314087	-349.600769	787.360901	768.854675	-314.637543	769.916931	734.632202	-360.137207	672.798096	713.521851	-402.426117	698.922791	757.219421	-536.225891	607.697693	730.536987	-597.419067	481.651703	754.291687	-570.523132	451.924072	725.929199	-638.356445	372.238678	709.795715	-671.177429	409.449768	749.606079	-814.339294	250.932373	718.052307	-870.636597	300.758118	671.256226	-791.587463	115.104691	616.139832
2	0.010000	-228.331573	993.696838	722.164734	-247.111588	1017.390320	467.572357	-387.096710	1091.569092	650.290100	-399.662567	1094.046143	571.095642	-332.593445	789.553101	768.758484	-297.481873	771.439819	734.587952	-342.782532	673.626404	713.584839	-385.289429	700.466553	757.144836	-519.203308	609.231323	730.712219	-581.677673	482.633026	754.261292	-555.731934	453.636475	725.414856	-627.796082	373.903809	711.942383	-657.305054	412.883514	750.373047	-804.998596	257.277252	719.261841	-860.791199	309.734070	672.763489	-785.341003	123.137009	616.160034
3	0.015000	-211.257568	994.629883	722.136108	-230.933395	1018.526306	467.540527	-369.201996	1092.972900	651.472778	-382.839722	1095.514526	571.905457	-315.086700	790.658936	768.377869	-279.786407	772.364380	734.292114	-324.295563	673.861938	713.501648	-367.117065	700.859314	756.926453	-500.964447	608.900085	731.157288	-566.532043	484.555634	754.783142	-540.560364	453.910583	725.125183	-615.166931	376.974518	711.863281	-644.317017	416.713257	750.646545	-796.934387	264.980804	721.034424	-852.421204	318.517059	674.127747	-778.042603	130.818008	616.381165
4	0.020000	-193.774734	995.581848	721.225037	-214.706345	1018.426208	467.492798	-351.857391	1094.022339	652.544800	-366.585022	1096.680664	573.192627	-296.961426	790.940613	767.853088	-261.610168	772.879272	733.635681	-305.332001	673.895142	713.115662	-348.227600	700.620789	756.682312	-481.186005	607.534790	731.468018	-550.202026	484.112854	754.831482	-525.604126	453.728119	724.799438	-602.814880	379.353363	711.457703	-631.115540	419.854767	751.041992	-787.195496	271.844208	721.680115	-841.859314	326.106476	676.448914	-769.958984	139.005188	617.049866
5	0.025000	-177.193268	995.578613	721.514038	-198.887024	1019.293396	467.531281	-334.670929	1094.857666	653.687073	-350.484192	1097.367554	574.636230	-278.098450	790.660583	767.324524	-242.823273	772.927307	732.930115	-285.902008	673.702881	712.601929	-328.758698	700.020142	756.403076	-461.472778	605.986938	732.070435	-534.961426	485.843964	754.901123	-510.647888	453.545654	724.473694	-590.194824	381.521362	711.524597	-617.670898	423.557190	750.933960	-777.999695	280.095428	722.150269	-831.132874	334.680145	677.709900	-761.386780	147.477036	617.357056
6	0.030000	-161.472656	995.821411	720.741577	-182.560410	1019.250916	467.572235	-318.069305	1095.354370	654.597900	-334.355103	1098.054810	575.512268	-259.182373	789.843628	766.690491	-223.875305	772.726624	732.198730	-266.015839	673.262329	712.135315	-308.926392	698.897583	756.074463	-440.722229	603.706726	732.445923	-518.368958	485.518982	755.718872	-495.357849	452.731659	724.182983	-576.663513	383.519165	711.784912	-603.529785	426.792145	751.502930	-767.062500	287.023132	723.014771	-820.254700	342.784546	678.234497	-752.827820	155.920822	617.434998
7	0.035000	-144.638824	995.812622	721.170288	-167.062042	1018.832031	468.085846	-301.978485	1096.127563	655.367004	-318.558929	1098.275879	575.992554	-240.897736	788.514709	765.849426	-205.153946	772.342896	731.696960	-245.683670	672.550415	711.890808	-289.142487	697.202515	755.440430	-419.519348	600.881531	732.122498	-501.118103	484.119110	755.832275	-479.690674	451.375610	723.967163	-562.748047	385.389069	712.029968	-588.209839	428.237152	751.957031	-755.779907	294.843506	724.299866	-808.306030	351.935974	680.592712	-743.547729	163.173904	618.077515
8	0.040000	-127.363762	995.801392	720.703918	-151.150162	1018.217407	467.624695	-285.926208	1095.969604	655.956604	-302.709442	1097.986450	576.033630	-223.929047	786.698608	764.699768	-187.294876	771.978455	731.370361	-224.915695	671.544189	712.043335	-269.535980	694.690735	754.615173	-397.755310	596.592590	731.700684	-483.922119	483.683197	755.961853	-463.602997	449.567139	723.865967	-548.177368	386.473297	712.721619	-573.352417	430.850708	752.204407	-743.586853	301.888397	725.078064	-795.379578	361.078308	681.848816	-734.222717	171.361542	618.733948
9	0.045000	-110.472115	995.110291	720.408447	-135.670029	1017.266785	467.915863	-269.775940	1095.470459	656.076721	-286.753387	1097.054443	575.939087	-207.638153	784.547058	763.478882	-170.398346	771.207397	730.193909	-205.024323	669.593445	710.558228	-250.375793	691.295105	753.072876	-376.878357	592.953308	731.991333	-466.096863	483.114136	756.414185	-447.051453	447.395782	723.919250	-534.545227	387.942261	712.998596	-558.543884	434.469788	751.686340	-731.176270	310.066132	726.208496	-780.664551	368.833496	682.500244	-722.358582	178.512848	619.336731
10	0.050000	-93.513802	994.627319	720.606079	-120.717407	1015.673523	467.492401	-253.442581	1094.681152	656.388489	-270.378265	1095.986694	575.890564	-191.386841	782.211853	762.424133	-153.314972	770.473877	729.680603	-184.509399	667.873962	710.152710	-230.918076	687.931763	752.003906	-355.524048	589.018982	732.394104	-447.690857	482.277740	757.133423	-429.992706	444.951111	724.166809	-520.658020	389.792664	713.555176	-542.783142	438.001556	751.077942	-717.481812	316.722015	726.742920	-765.546692	378.429626	683.396973	-710.528809	186.725174	620.005859
11	0.055000	-76.659081	993.332153	719.816650	-106.003960	1013.556274	467.058777	-236.734589	1093.402100	656.252808	-255.202362	1094.293701	575.758240	-174.536942	779.844727	761.772888	-135.760345	769.209656	729.596558	-164.115631	665.797668	710.408569	-211.461197	684.714050	751.541138	-334.423676	584.840881	732.770996	-428.752655	481.039764	758.063599	-412.383331	442.322662	724.648376	-505.980286	392.742218	713.872498	-525.068848	440.353119	751.054504	-702.788879	323.344879	727.505920	-748.919739	385.787262	684.112915	-698.186829	193.228699	621.036011
12	0.060000	-60.375065	991.989990	719.915894	-90.930153	1011.518372	466.621185	-221.697250	1092.377197	656.218323	-239.720520	1092.402588	575.552002	-156.450226	777.597351	761.762573	-117.487961	767.110291	729.351318	-144.634155	662.854309	710.322754	-192.143936	681.668335	751.658813	-313.376373	581.300903	733.402954	-409.330841	479.265991	759.148804	-394.180054	439.600037	725.403809	-489.570099	394.682343	714.758850	-504.399902	440.431671	752.291260	-687.664185	331.155792	728.776550	-731.244751	393.705719	684.659546	-685.049377	199.737946	621.737000
13	0.065000	-43.525246	990.576294	719.012817	-75.556877	1009.049377	465.863068	-205.950562	1090.336060	655.766968	-223.729935	1089.917358	575.419739	-138.677979	775.216187	761.932922	-99.303200	765.381226	729.876343	-124.441223	660.572937	711.538452	-172.520111	678.701599	752.388977	-291.561768	576.507324	734.220520	-389.473938	476.822266	760.333008	-375.339447	436.872742	726.472900	-472.078461	395.986877	715.987549	-486.170380	441.634369	753.255615	-671.131287	337.101837	729.623230	-713.588135	400.709106	684.899841	-670.463684	205.599350	622.959351
14	0.070000	-27.328243	988.955811	718.735291	-62.202312	1005.576782	465.471436	-190.089218	1088.150146	655.812378	-208.612732	1087.094727	575.253296	-121.029282	772.714294	762.128967	-80.509666	763.295288	731.895203	-104.503143	658.408081	713.095825	-154.163666	676.304932	751.843018	-271.333160	572.065002	735.795837	-369.230560	473.574341	761.560364	-355.818176	434.230408	727.895447	-452.791504	396.206909	717.715515	-466.919159	443.123840	753.489319	-653.893188	342.858917	730.444641	-694.218567	407.395813	686.069397	-655.391235	211.392044	623.541077
15	0.075000	-11.135862	987.344543	718.192810	-47.101414	1002.547791	464.671295	-174.710190	1086.220703	655.345215	-193.411026	1084.029419	575.069824	-103.313217	770.104797	762.195618	-61.493828	762.462524	732.919556	-84.159462	656.618652	715.150879	-134.963150	673.706116	752.637939	-249.686462	567.718506	737.018066	-347.907379	471.568390	762.532166	-335.572876	431.762543	729.711243	-432.433716	395.753601	719.679016	-446.473663	442.656128	754.808105	-635.763611	348.376587	731.197998	-674.536865	413.515259	685.972839	-638.823975	216.103363	624.375305
16	0.080000	4.937154	984.945190	718.177734	-32.673042	998.863403	463.439056	-161.706238	1083.617798	654.949036	-178.890305	1080.812500	576.084229	-85.338852	767.400940	761.977844	-43.037582	759.215942	734.132751	-63.963142	654.023376	717.280640	-115.065254	669.875610	754.637268	-228.214874	563.588501	738.063721	-326.325623	469.664459	763.633911	-314.560211	429.558746	731.960144	-411.225616	394.738983	721.766907	-424.070892	442.527954	756.047668	-616.090820	351.048279	731.220154	-654.750000	418.123627	685.967529	-621.050659	220.701706	625.577393
17	0.085000	20.710077	983.078064	718.218506	-17.678919	995.613647	462.510620	-146.307617	1080.096558	654.910461	-163.728012	1077.095215	575.964600	-67.466652	763.696289	762.921997	-24.351564	756.779053	735.509155	-44.126228	650.589722	718.558044	-95.751907	665.782410	755.547119	-205.827530	558.139160	738.839111	-304.481934	467.801544	764.836670	-292.736786	427.708527	734.681885	-389.387787	393.275116	723.867981	-401.591461	442.273346	757.349426	-597.283508	355.687500	732.208557	-633.805786	422.250183	686.535522	-602.618164	224.750717	626.804565
18	0.090000	36.886250	980.145386	717.863831	-2.493925	991.484436	461.847870	-130.283188	1076.843140	654.700439	-148.498734	1073.115356	575.859253	-50.427334	760.017700	762.225830	-5.897275	754.376221	736.615540	-22.350430	648.412781	722.129028	-76.052673	661.620422	756.422241	-184.733643	553.808655	740.883484	-282.373016	465.918640	766.111511	-270.059235	426.301514	737.916321	-367.140717	391.473969	725.871155	-380.915985	441.426361	758.854736	-577.595154	359.203003	732.198181	-613.002258	426.229004	686.943542	-582.458557	227.577850	627.833435
19	0.095000	52.624645	977.788757	718.022034	11.960474	987.196533	460.336060	-112.711449	1072.606323	654.672546	-131.523499	1068.347656	575.098206	-31.310627	757.250122	764.693665	11.863791	751.231689	737.018799	-0.922295	645.953735	725.130188	-55.301754	658.373352	758.982239	-162.320419	548.768799	741.830811	-259.995483	463.954681	767.429321	-247.735931	422.973572	740.000244	-344.704926	389.447632	727.665222	-358.724457	441.087036	760.256287	-556.509033	361.478119	733.118774	-591.501648	428.598877	686.520569	-562.427124	229.779175	630.383057
20	0.100000	68.205185	974.921509	717.789978	28.057295	983.783264	460.018311	-99.750534	1069.413208	654.276245	-117.653999	1064.300293	576.144531	-11.885002	754.806396	766.982117	30.072424	748.586792	737.917419	21.012672	643.720947	728.355408	-34.614445	654.969360	761.381348	-140.247086	543.674500	742.217957	-237.346024	461.848663	768.761230	-225.515610	419.467957	741.452576	-322.301025	387.308105	729.138977	-335.630096	440.314819	761.434570	-535.750366	364.710419	733.528076	-570.260620	431.151001	686.990601	-539.998413	231.014725	631.424744
21	0.105000	83.576508	972.055969	717.857727	43.295685	981.701416	459.179504	-83.924530	1064.802368	653.998474	-102.062653	1059.824463	576.000488	5.989360	750.547485	767.160461	49.780071	746.700928	741.120056	41.480515	640.489685	729.981140	-13.537800	651.734558	763.799927	-116.333328	538.190674	743.388062	-214.421295	459.539551	770.078186	-203.084778	415.740814	742.621765	-300.149475	385.167419	730.181335	-312.246124	438.169098	762.269958	-512.711853	365.691589	733.406128	-547.669678	432.073425	686.721985	-517.783020	232.143555	633.206177
22	0.110000	99.334824	968.637878	717.917603	58.928104	977.442688	458.560120	-68.640709	1060.413696	653.736755	-86.413124	1054.344971	576.308472	24.031536	746.616272	768.160034	68.290482	743.342529	742.167725	62.255299	637.329468	731.848938	6.888339	647.393921	765.242676	-92.894920	533.841858	744.540466	-191.217941	456.966309	771.351196	-178.920120	413.220551	745.856873	-277.306702	382.045013	731.246826	-289.713074	436.776825	764.142273	-489.896912	366.296448	733.751282	-524.379456	432.779236	686.393005	-494.271576	232.708618	634.815430
23	0.115000	114.980370	965.118103	717.757813	75.933846	975.333862	458.458038	-53.540863	1055.547607	653.444031	-71.370178	1049.711182	576.464844	42.786674	743.192993	770.079285	86.801544	740.077637	743.140869	83.308083	634.443848	734.338196	27.397886	642.969910	766.575012	-69.266441	528.813354	746.041138	-166.555862	453.022949	773.174133	-155.167892	409.952667	748.312073	-253.962692	380.448303	732.418823	-266.562164	436.195007	766.994202	-465.912567	367.368988	734.218018	-501.089111	433.453094	686.419434	-469.691101	232.471115	636.189453
24	0.120000	130.502640	961.526245	717.436829	92.162231	972.755798	458.785126	-37.968376	1049.941895	653.070313	-55.863853	1044.706543	576.554016	61.476456	739.651184	771.511047	106.004372	737.582458	745.653076	104.899117	631.449463	736.241638	47.881134	638.194580	767.805054	-44.345291	523.665955	748.056274	-142.288757	451.022858	774.803833	-130.421860	407.233459	751.088684	-230.009171	378.019012	734.062500	-241.439316	432.791382	766.207825	-442.427307	367.976410	734.372864	-477.036530	433.501251	685.674255	-444.385529	232.072006	637.944336
25	0.125000	145.891144	957.891968	717.013306	109.359329	970.356018	459.167938	-23.293276	1045.204956	652.809021	-41.139042	1040.093872	576.881470	80.928848	736.641663	774.167603	124.720741	734.934387	747.160339	126.151833	628.552002	737.951538	69.664398	634.927368	770.552368	-19.453516	518.045044	749.600830	-116.741928	446.854919	776.611572	-105.738365	402.386780	751.720093	-205.451065	375.214050	735.073914	-217.147812	431.645111	768.605774	-417.776733	367.054291	734.670898	-452.527344	432.055634	684.800842	-418.738586	230.930756	639.678223
26	0.130000	161.135361	954.244873	716.545837	124.432884	967.205017	459.479797	-7.999944	1040.218018	652.529907	-26.518106	1035.285156	576.926453	99.658173	733.417664	775.595764	143.919922	732.903442	749.626404	147.217804	625.932190	740.240906	92.017365	632.420471	773.552734	5.332773	513.297852	751.542358	-91.285820	443.542145	777.492981	-80.379936	399.178497	752.934631	-180.291382	373.154663	735.920776	-191.593674	428.492096	769.354065	-392.613739	367.220734	734.941895	-427.722443	430.861755	683.691528	-391.991333	229.614151	641.929260
27	0.135000	176.224823	950.614563	716.093018	140.154785	963.562622	459.770752	6.252872	1035.410034	652.278870	-11.535015	1030.532593	576.737549	118.580910	730.417175	777.062805	162.270294	729.896484	750.131042	168.776428	623.585144	741.867676	113.347816	627.428101	773.957397	31.396744	508.964081	754.165710	-65.335999	440.491638	778.656250	-54.505951	395.979614	753.582703	-154.550613	369.297607	736.653687	-164.704102	424.439423	768.381958	-367.416290	365.902618	734.902954	-402.771942	429.147125	682.938110	-365.066895	226.973785	643.612183
28	0.140000	191.149017	947.030701	715.713379	155.114990	959.652527	460.125793	20.938318	1030.146851	652.065918	1.937250	1026.235596	577.112244	137.607101	727.554321	777.765930	181.931183	728.552490	751.519165	190.470245	622.082336	743.036804	134.845779	625.153381	775.116455	57.858757	503.103882	755.997070	-38.056381	436.601532	779.230347	-27.322729	393.499817	754.848877	-128.569138	367.609039	737.690552	-138.430054	422.528992	770.227051	-341.898590	365.546326	735.885986	-377.002106	426.660767	682.626038	-336.856598	224.584671	645.923523
29	0.145000	205.897430	943.522827	715.465576	169.528610	956.202026	459.898499	33.588692	1025.106567	652.033142	16.039806	1021.862793	576.450195	157.642944	725.434570	779.330994	201.018951	727.135376	751.290527	212.075897	621.313171	743.454590	156.883423	623.328674	776.466797	84.038101	497.990417	757.583008	-11.314257	433.433960	779.799988	-0.698313	390.016998	754.235046	-101.345779	363.868988	737.039124	-111.564835	418.903259	770.851013	-315.405029	362.756226	736.678711	-350.994629	424.067810	682.115356	-308.401062	222.156357	647.727295
30	0.150000	220.459595	940.120667	715.408142	184.452057	952.281494	458.971375	46.766319	1019.554688	652.205444	29.202307	1017.686523	575.950378	176.307800	723.389771	777.795837	221.537888	727.889343	751.714905	233.796844	620.727173	743.450806	178.673767	622.131897	777.273193	110.737488	493.731018	757.966675	15.994924	429.956787	780.468445	26.774696	387.199677	754.170288	-74.173317	362.326935	736.887634	-84.055077	415.065094	770.716919	-289.034515	360.615356	736.866394	-325.196808	420.899628	681.086426	-279.315338	218.153900	649.995605
31	0.155000	234.824997	936.853699	715.599731	199.019775	948.590454	458.837646	59.376404	1014.251282	652.646179	43.823925	1013.692261	574.608032	197.205978	723.050293	777.415466	241.517044	728.132019	750.804016	255.781006	620.786255	743.637268	201.190125	621.957397	777.542542	137.519318	489.336548	759.338196	43.696465	426.584351	780.190552	53.737446	383.611816	752.376770	-46.396812	359.007721	736.463196	-56.744709	412.758667	771.539734	-260.764404	357.388947	736.739868	-298.968872	416.763794	681.221008	-249.381104	215.162994	651.241516
32	0.160000	248.983124	933.751709	716.098816	215.067352	944.941895	458.757111	72.762955	1008.904175	653.433411	59.199158	1010.591553	573.034241	219.267410	724.004395	778.310486	262.517059	729.044250	750.462280	278.297607	621.937866	742.460571	224.367874	621.709290	778.101257	164.326218	486.466370	759.569214	71.122665	424.126282	780.698853	82.115700	381.790375	752.670227	-18.398638	355.800812	735.581909	-28.710302	408.347443	770.985596	-233.108475	354.514343	737.291626	-272.668793	411.586487	680.519470	-219.367828	210.878265	652.764038
33	0.165000	262.923492	930.844177	716.964050	230.689926	940.805908	459.451355	86.224098	1004.836426	653.728149	74.240250	1009.989441	572.959412	240.985382	724.318481	778.612976	282.833313	729.617371	749.095520	301.376068	622.385071	740.341858	248.141815	621.349243	777.721924	191.303406	484.453461	759.595093	98.936188	421.877075	780.376038	110.221199	379.880615	752.391113	9.617505	353.864441	734.914124	-4.103160	402.854370	768.195251	-204.532089	350.649109	736.764343	-245.453186	406.972443	680.535461	-188.683136	206.812912	653.846802
34	0.170000	277.273743	928.948975	717.540649	247.683762	937.938477	459.874298	99.955376	1002.608276	653.400757	90.052727	1010.414063	572.702942	261.697479	723.617371	777.585999	303.232666	730.790649	747.695923	324.274323	625.173035	739.217590	271.947601	622.468811	778.089966	218.044174	483.224335	759.466980	126.778847	419.995361	780.425842	138.619125	378.608887	752.632568	37.694157	351.114868	734.613464	23.327152	399.069397	767.442749	-176.094391	345.941895	737.148132	-219.330948	400.825500	679.979797	-157.780411	202.624649	654.335571
35	0.175000	291.315704	927.746704	718.387817	264.799408	936.248413	460.140533	114.742218	1001.940979	652.254395	106.858307	1011.303467	572.267029	284.308624	724.493530	778.222534	323.775513	731.868164	746.809509	347.349121	627.445129	736.412354	296.540558	622.874390	777.032166	243.824219	484.055237	759.045715	154.268860	418.283752	780.157593	165.987762	376.551544	750.595032	66.260201	349.303772	733.415222	52.861950	397.813599	769.749268	-146.890808	340.705444	736.188477	-192.675568	394.466614	679.240906	-126.148895	197.623871	654.357971
36	0.180000	306.239075	926.411865	719.701416	281.372101	935.994446	460.451691	130.327072	1003.408875	651.097534	123.799065	1012.016846	571.743225	306.249237	725.789246	777.840088	344.192749	734.219604	744.688416	370.096619	630.030518	734.762024	321.214539	624.812622	776.878052	270.140228	485.741302	760.030823	181.985840	416.704651	779.445801	194.987534	376.935181	751.683594	95.021645	346.480042	732.577454	80.863922	395.609131	768.525269	-117.958389	335.800934	736.611023	-165.955719	388.355804	678.984680	-94.018776	192.813812	655.059814
37	0.185000	320.184265	926.616394	721.800293	298.613342	935.883362	460.375214	146.979095	1004.930664	649.983704	139.980942	1012.589966	571.324951	327.986542	727.071472	777.402832	364.512573	737.217529	743.097351	392.842346	632.976990	731.391907	345.567017	626.356628	775.824890	295.566132	487.783234	759.813660	209.619324	416.404663	779.877075	223.617935	377.358154	751.598999	123.536140	343.947418	731.741516	110.331421	395.235443	771.129456	-88.207359	330.307281	735.777100	-138.593979	380.849701	678.715088	-61.264149	187.499939	655.498230
38	0.190000	333.246399	925.797058	724.705017	315.015717	935.997375	461.143555	163.459763	1006.436035	648.000671	156.591034	1012.866699	570.525696	349.434753	730.328918	777.841797	384.825500	740.150940	741.635864	414.537750	637.016663	730.192871	369.293091	629.542603	775.652588	320.760193	490.958282	760.759521	236.874893	416.279602	778.395081	250.327744	376.052582	748.568298	151.879196	341.724915	730.927673	138.399658	392.971680	769.476196	-59.217697	324.664764	736.041382	-111.260414	372.378387	678.155823	-27.952847	181.908752	655.830688
39	0.195000	347.732544	927.285156	725.871460	331.967163	935.867615	461.221313	179.136078	1008.240540	645.859192	172.670975	1013.353455	569.344482	370.821655	733.220520	777.223267	404.729431	743.715454	740.152161	437.040649	640.927795	726.964722	392.545624	633.582886	775.652344	346.589172	494.835083	760.733826	264.105072	415.899170	778.147217	279.562469	377.907745	750.236755	180.126358	339.831543	730.155945	165.099396	390.494507	768.631287	-30.284224	318.570587	735.442871	-84.620438	364.323883	677.426331	5.775386	176.532883	655.470032
40	0.200000	361.932495	929.090515	727.036926	348.853577	935.499207	462.463867	194.991928	1009.262451	644.308533	188.547592	1013.835449	568.326904	391.766968	737.051697	776.536926	424.417450	747.493103	737.811035	457.748657	645.804565	726.014954	415.316345	637.794922	774.769287	372.085968	498.200867	760.428650	291.262482	418.006256	777.549622	307.426758	378.972900	749.227661	208.353149	338.286255	729.446533	191.975220	388.192963	767.031433	-0.984318	311.940643	734.581604	-57.107216	355.802765	676.665405	40.189575	170.846207	655.727417
41	0.205000	378.119202	930.228821	728.341553	366.154816	935.405273	462.913788	210.736328	1009.635681	643.375366	205.559738	1013.937744	566.628967	412.431396	741.384338	775.376587	444.017578	751.648376	735.404907	478.875458	650.481812	724.963806	437.968536	642.020386	774.678345	396.551208	502.191254	760.527588	317.344635	418.682770	776.813538	333.224365	378.059235	745.839478	236.635101	337.108063	728.819641	218.135300	385.629852	764.259460	29.023624	304.405182	733.966248	-28.810127	345.917297	676.054810	74.674446	164.694550	656.251099
42	0.210000	395.095276	933.421326	728.163818	383.876129	935.240479	463.793182	226.370209	1010.202515	642.754211	221.594727	1014.868225	565.463562	432.483429	745.709595	774.384705	463.155396	756.543762	734.236755	499.688934	655.738892	723.634521	460.237946	647.569763	774.645874	422.412048	505.929688	760.042480	344.155640	420.941254	776.675903	358.676880	381.623749	746.200623	265.047729	336.315948	728.295288	246.652145	385.931122	766.824890	58.003056	296.925354	733.251038	-0.856553	335.891815	674.827393	108.428444	158.950089	655.374451
43	0.215000	410.607117	935.660278	729.652161	402.545746	935.645081	464.543640	241.726593	1011.440918	642.066528	238.512512	1016.120361	564.095886	452.228180	750.095032	772.917358	481.866241	761.604004	733.015564	520.712524	661.698181	722.420593	483.046875	653.325500	775.037476	445.454163	510.225983	759.660217	369.455383	423.079193	775.199768	387.750122	384.950043	746.823303	293.666595	335.928894	727.893799	272.694794	384.594635	764.178284	87.453476	289.645752	732.011353	27.937511	325.812164	673.477600	144.406174	152.529663	654.766602
44	0.220000	427.158813	939.096802	730.808289	419.822174	936.343384	465.044281	258.479401	1012.711182	641.674011	255.170700	1017.063232	562.795837	472.027222	756.354797	774.491943	499.558380	766.829407	731.139099	540.851379	667.738220	721.829407	501.986115	659.101501	774.731689	470.234924	514.331604	758.833252	393.821686	424.479462	775.781738	415.849030	388.521515	747.639038	322.567200	335.965912	727.635132	300.005981	384.800476	764.191589	118.581642	280.481903	730.866333	56.558929	315.423187	672.257935	180.170853	147.868622	656.110718
45	0.225000	441.014374	941.027344	731.782104	437.623596	937.653381	465.420227	274.800049	1014.720703	641.220581	272.625977	1018.463135	561.674133	490.646088	762.349670	775.279358	517.385254	772.709473	730.552551	560.344727	674.059326	721.564270	522.736084	665.551514	774.959351	492.852997	519.158142	758.635925	420.409698	428.194000	773.805176	442.060760	391.535461	747.044250	351.130676	336.045959	727.410156	327.568665	385.032410	764.837036	148.844894	273.334351	729.642639	85.979988	304.350159	671.233337	216.938370	141.314331	654.565674
46	0.230000	458.304840	945.522461	732.898804	455.163483	938.943848	466.644104	291.365723	1017.185608	640.770752	289.442719	1020.797791	560.815369	507.962616	767.229065	775.346375	535.572144	779.438110	732.680542	579.922546	681.057983	721.829895	542.317993	671.046814	774.900085	514.945557	524.111755	758.013733	444.124115	431.529053	773.485596	468.400513	395.328888	747.852905	379.219513	335.526672	728.258057	352.787048	383.615997	762.454834	179.230972	264.315002	728.053711	115.395905	292.901367	669.212158	254.344589	136.780899	655.219360
47	0.235000	474.337952	948.543396	733.610474	472.891479	940.457947	467.513123	307.841461	1020.501282	639.967957	306.689758	1023.499451	560.179321	524.124451	771.388733	772.606323	554.199951	786.311523	735.741760	599.288025	687.928772	722.143066	561.847168	677.025146	775.018555	536.419189	529.951294	757.293762	467.633972	433.282593	771.592957	493.815369	398.606812	747.364319	407.404633	335.638733	728.305298	379.539948	383.378082	763.839661	210.078262	256.136597	725.995239	145.194168	281.684906	667.440857	291.353882	131.501129	654.872803
48	0.240000	488.939209	952.248901	733.396118	490.843750	942.563538	468.116333	324.790588	1023.642395	639.640686	324.214203	1026.014404	559.614136	541.052063	775.691895	771.439880	571.092896	791.482178	735.664063	618.203796	694.196655	722.427002	580.742310	682.412354	775.036377	556.937012	535.719971	756.148132	492.216858	437.788147	772.971558	519.043701	401.462250	747.436646	435.730377	335.974121	727.824463	405.173096	383.170380	761.712769	241.303787	247.358887	725.746033	175.862091	269.427124	665.306213	328.577209	126.866913	654.772583
49	0.245000	503.939972	954.767090	733.530151	508.608978	944.984985	468.602142	341.893311	1026.695923	639.412170	342.073944	1028.700195	559.215759	558.785400	780.953430	774.110840	587.433289	795.156982	733.530518	637.085815	700.541504	722.842651	599.309937	687.486450	774.792480	576.772766	541.886475	755.164246	515.900635	441.200867	773.455750	543.424988	404.415985	746.698181	463.931244	334.874146	727.966003	430.841583	381.834320	761.296692	272.272888	239.901047	725.162231	206.836533	257.817474	663.035034	366.210876	122.222511	653.665710
50	0.250000	522.245911	959.958374	734.641785	526.638123	947.057678	469.990753	359.434723	1029.326050	639.709900	359.332092	1032.038940	558.844299	575.911133	785.903015	774.399963	604.175720	800.822327	734.720703	655.803650	706.525452	723.569702	617.688049	692.090149	774.455017	596.256409	548.184753	754.346191	537.075134	441.589478	770.294861	567.769043	408.446350	746.974487	490.900757	334.586182	727.192993	455.629120	379.634216	759.359741	303.259399	231.570221	723.342590	238.964325	245.437210	660.501892	404.122925	118.115349	654.106506
51	0.255000	538.889832	964.245728	734.940002	545.098633	949.757385	470.647766	376.628937	1032.399902	639.679016	377.391541	1035.817261	558.288086	593.168884	789.524719	774.880920	621.865356	805.592712	734.955933	674.180420	712.162170	724.297729	635.830078	696.423157	774.167114	615.043518	553.676514	753.378723	560.506958	444.063873	772.178894	591.639343	412.450378	747.014282	518.400024	336.289307	727.600525	480.090363	377.517273	756.853333	336.966003	221.729538	720.139648	271.144470	233.413345	658.080994	442.265350	113.614456	653.051697
52	0.260000	556.236572	968.277527	735.350281	563.324402	952.920654	470.988708	393.891479	1035.522583	639.697876	395.381165	1038.488525	557.930115	610.142334	793.807556	775.362915	639.001709	809.993652	736.352173	692.389282	717.260559	724.943848	653.338318	700.687622	774.086304	633.408325	559.036987	752.772278	582.554199	447.531128	772.100525	615.053467	415.310181	746.597473	545.949280	336.304871	727.395691	505.915161	377.185669	757.837646	369.920135	212.339981	717.643616	303.326965	221.766678	655.147217	480.991333	110.522362	652.583984
53	0.265000	573.096802	972.200928	735.387207	581.750244	955.526672	471.900970	411.049774	1038.755737	639.809631	413.308105	1041.581909	557.470764	626.353516	796.765991	776.367859	656.277039	815.109619	737.721375	710.703186	722.061768	725.450378	671.037537	705.053406	773.345337	651.410889	563.917297	752.307983	604.258728	447.693359	771.064514	638.166199	417.694214	746.263855	572.823364	336.710205	727.592163	529.703430	373.855682	753.753296	402.383423	204.339233	715.881592	336.294891	210.156082	652.735474	519.189636	107.211197	652.146667
54	0.270000	590.139709	976.262085	735.934692	600.390625	958.721924	472.494049	428.448486	1041.845215	639.822083	430.215057	1043.915039	555.409485	643.411621	800.774231	775.866455	673.857178	819.044861	738.889404	728.810974	726.550537	725.793518	688.244690	708.795105	773.725952	669.264587	568.237061	752.009277	625.756409	448.466003	770.603088	661.132324	420.270935	746.553345	600.605042	335.789063	726.783875	555.965027	373.790070	755.644287	435.383148	196.113007	714.318298	370.203583	198.111130	650.774414	557.627197	104.315643	651.777954
55	0.275000	607.659668	980.188843	736.015259	618.503113	961.228333	473.741394	446.071167	1045.299927	639.855652	448.669312	1047.300049	555.607117	660.354797	803.390442	776.538147	690.640015	822.861084	740.096436	746.064331	730.289001	726.118469	704.876099	711.913513	774.343445	686.807800	571.177856	751.842163	647.139221	449.649689	770.483459	684.106628	423.708801	748.005981	627.802063	335.509033	726.369446	580.213623	371.095917	753.265686	469.098816	187.496140	712.390259	404.132751	186.680191	648.557434	596.580566	102.577141	651.021729
56	0.280000	625.117493	984.272400	736.021545	637.259644	964.601624	474.310150	463.889893	1048.779297	639.936218	466.803406	1051.113770	555.896912	676.437378	807.388367	777.844299	707.883606	826.522827	741.592957	763.422058	734.840637	727.756531	722.038818	715.545898	774.139404	703.668518	573.685364	751.266602	668.498901	451.045135	770.472778	706.014648	425.768188	746.881836	653.914551	334.621246	725.573242	605.697693	368.957184	753.706848	503.674591	179.824478	710.818787	439.164642	175.523804	645.728821	635.458496	100.995667	650.313477
57	0.285000	642.095337	988.346252	736.337708	655.681152	967.104309	475.153961	481.509491	1052.068604	639.882141	485.744385	1054.564331	555.663940	693.538391	809.888916	777.886719	724.884888	829.622620	742.404114	780.541687	738.774536	728.186951	738.510437	718.362610	773.453918	720.403137	576.421204	750.794739	688.741333	451.171509	769.732727	727.480347	427.149353	745.477905	680.872314	333.929138	725.393188	629.705261	364.694977	751.469482	537.615845	171.526947	708.725159	474.330353	164.807114	643.371948	674.158447	99.970894	649.481934
58	0.290000	659.303955	992.282837	736.526001	674.223450	969.821716	475.834473	499.387238	1055.326294	639.915222	504.144012	1057.910645	555.865662	710.151062	812.747803	778.718689	741.440002	834.182495	744.854553	797.574036	741.512756	728.329346	754.993530	721.109924	773.587830	736.590820	577.737305	750.144775	707.650024	450.631104	766.605286	749.680603	430.234924	746.767517	707.493103	334.232849	725.085938	654.106445	361.146423	748.762695	571.928467	164.816681	707.734192	510.070770	154.320023	641.204041	713.286499	99.967354	649.509216
59	0.295000	676.540710	995.809387	736.754395	692.829529	972.656799	476.715790	517.287415	1058.578003	639.806885	523.334351	1061.301514	555.700745	726.128113	814.924805	780.335022	758.714600	836.151672	745.768311	814.343933	744.834717	729.526306	770.706360	724.259033	773.869263	751.893677	579.169495	749.451843	727.602600	449.494293	765.071472	771.517151	432.729034	747.900513	734.115662	333.934570	723.956238	680.391418	359.948395	751.250549	607.041809	157.504028	705.994934	545.814331	144.536224	639.375977	753.206177	101.555344	648.894775
60	0.300000	693.665283	998.573853	737.084290	711.268433	975.024780	477.095734	535.393494	1061.702759	639.790955	541.117065	1064.520874	556.514587	742.349121	818.183044	779.739807	775.976440	839.266663	746.916382	830.661865	747.837097	730.886414	787.084229	726.638489	773.862671	767.484863	579.833191	748.475342	747.518494	448.037842	763.390137	794.014282	434.152344	747.333374	760.463501	334.084839	724.441711	704.213318	355.299744	748.274414	642.069397	151.481461	705.234436	582.151062	135.158447	638.175476	791.117065	101.810051	648.010620
61	0.305000	710.668152	1001.764771	737.269531	730.075439	976.895203	477.940643	551.177490	1065.658569	638.878357	559.902527	1067.295898	555.897827	758.326599	820.431580	780.831055	791.737061	841.285583	749.274902	847.195618	749.523010	730.920715	802.304749	728.606018	773.087524	782.062561	581.368652	747.458435	768.129700	447.258850	763.505798	814.664795	434.418213	745.879700	785.784668	333.324371	723.063232	729.979675	353.418976	749.894104	678.150696	145.333450	703.709045	618.445251	126.938797	636.760559	828.446533	103.605827	646.636841
62	0.310000	727.824768	1005.250549	737.547668	748.012451	978.638611	478.552185	569.474548	1068.502686	638.816406	578.750427	1069.776611	555.724426	774.322571	821.669373	781.749634	808.620544	843.569824	750.015625	863.347351	752.243286	732.189941	817.699036	729.459473	772.776428	796.969543	581.719543	746.854858	788.480164	445.854950	763.534119	835.899963	436.348328	746.560486	812.307922	333.286499	722.565735	755.152039	350.675415	748.947266	713.422546	139.536270	703.234314	654.454651	118.894798	635.766663	865.562439	105.119972	645.160583
63	0.315000	745.090759	1007.742065	737.967224	766.525818	980.464661	479.581940	587.617493	1071.182495	638.514221	597.217712	1072.768066	555.441589	790.394470	822.753601	781.572632	824.751343	844.578796	751.993530	879.457031	753.278992	733.276367	832.697021	730.474426	772.440918	810.439331	582.578247	746.024536	809.315796	445.407837	764.395996	856.299683	437.325989	746.062561	837.800659	332.764740	721.961792	779.861328	346.704620	747.889709	749.404907	134.597427	702.027161	691.167969	111.966751	635.785217	902.028442	107.638687	643.776184
64	0.320000	762.133301	1010.161804	738.082031	784.637024	981.931274	480.246368	605.817566	1073.714233	638.094421	615.249634	1074.764282	555.312439	805.437500	823.467773	782.695007	841.224243	846.238098	753.324097	895.547363	754.259949	733.745422	847.315247	730.843506	771.332581	825.068726	582.531067	745.536865	829.825317	444.151672	764.187195	877.297424	438.373688	745.819946	863.446777	334.352814	722.781799	805.328918	345.699402	749.212646	784.803467	130.565796	702.088989	726.914001	105.377098	635.633850	938.059021	111.196365	641.734253
65	0.325000	779.046997	1012.627625	738.541199	803.087280	983.489319	480.970490	623.937744	1076.215454	637.460205	634.083191	1076.857910	554.619446	821.109375	823.901672	782.743958	857.817993	846.245117	754.851807	910.584106	754.453796	735.233887	861.680664	730.991699	770.869202	838.743958	581.979431	744.400208	850.282227	442.529175	763.257629	897.904175	438.965424	745.012573	888.595703	334.297943	721.827637	830.033875	342.156708	747.263611	819.676819	128.496002	703.021729	762.294922	99.949226	636.166870	973.223999	115.579613	639.927551
66	0.330000	796.277222	1014.031433	738.451660	821.263916	984.775574	481.551361	642.063477	1078.254272	637.041931	652.720825	1078.828735	553.979126	836.896179	823.887024	782.794617	873.731201	846.189941	756.560486	926.005737	753.588989	735.001831	876.172119	730.492859	769.941711	854.016235	581.441406	743.062378	870.290527	439.803406	761.244507	917.611511	439.933411	743.876099	913.738953	334.768555	720.767883	855.100159	340.734131	748.747253	854.560425	124.888222	700.914368	797.077454	95.128067	636.601196	1007.645447	120.185226	637.863281
67	0.335000	813.397095	1016.030273	738.665710	839.153198	985.956543	482.012238	660.078308	1080.484619	636.176025	670.212708	1080.126709	553.564819	851.528748	823.264648	784.095703	889.944763	844.961914	756.926514	940.668030	752.334534	735.301270	889.952515	728.907776	768.358337	868.724854	580.424438	742.000427	891.049072	439.303772	761.613098	938.431702	440.349213	743.683289	937.927673	335.444153	721.362488	879.353699	339.456085	747.943787	888.657715	123.124603	701.123840	831.714722	91.104080	637.915649	1040.527222	125.811829	636.517395
68	0.340000	830.676086	1017.204407	738.636353	857.306946	987.023804	482.750854	677.766663	1082.506958	635.455811	688.721985	1081.350952	552.865906	866.679565	821.232727	783.418091	905.330994	844.449646	758.784851	954.990601	750.479431	735.852051	903.745605	728.009949	768.799072	883.442810	579.250916	740.966003	911.738708	439.850006	762.424622	958.568909	441.866730	742.832703	961.698792	336.473602	720.512939	903.095093	337.997498	748.343506	923.329041	121.593407	700.129333	865.636902	87.114899	639.318237	1072.235596	131.531403	634.987488
69	0.345000	847.710449	1018.466492	738.863342	875.249878	987.971741	483.274536	695.269531	1083.939697	634.550354	706.990601	1082.427490	552.000061	881.258240	821.216248	784.383362	920.602905	842.036926	758.320435	968.818604	748.306580	736.863525	917.530334	726.650085	769.686218	898.986328	578.171692	740.253906	931.890015	440.109314	762.072754	977.423767	441.885010	739.826782	984.265564	337.889252	719.919739	926.033691	337.407257	746.698486	954.837585	121.786858	700.321960	897.710388	83.982262	640.357910	1102.531006	137.381989	632.534668
70	0.350000	864.726685	1018.989136	738.779419	892.983643	988.709045	483.498413	712.397583	1085.546387	633.934509	724.279053	1083.097656	551.106506	896.535828	819.946106	784.009705	935.632996	840.494751	759.223145	982.402771	745.193726	737.222595	930.823242	724.615173	770.663208	914.152100	576.901123	738.985657	951.242493	439.571838	760.599670	997.230835	443.605133	740.203308	1007.028442	338.900970	720.143555	948.498901	337.949799	747.681763	985.572815	121.691063	701.015930	929.520142	81.835281	642.036499	1131.396484	143.101288	631.248840
71	0.355000	881.656494	1018.989746	738.774414	910.623596	988.957458	484.134888	729.775208	1086.138916	633.946228	742.446960	1083.891113	550.206360	910.940308	818.432190	785.706238	950.439758	838.739563	759.600037	996.022766	743.197388	739.177551	944.415405	722.370422	772.313782	929.967957	576.175537	738.102600	970.707397	439.656616	759.845032	1016.660278	444.841766	740.074524	1028.804565	340.717743	720.418701	970.699524	337.964294	746.964722	1014.822571	121.913506	701.965027	959.490295	80.581352	643.980164	1158.859619	148.996353	630.675415
72	0.360000	898.532410	1018.829590	738.949951	927.953796	989.255310	484.834595	746.614990	1086.857300	633.597717	760.526672	1084.291138	549.484680	925.824890	817.872742	786.025330	965.583252	836.053711	758.692688	1009.616211	738.909241	740.389160	958.078735	720.797913	775.330811	946.373047	575.221985	737.385315	989.578613	438.961945	758.123230	1035.793457	446.101288	739.579224	1050.577148	341.244202	719.640625	992.359802	337.954437	747.109619	1043.092163	123.027122	703.006226	988.048401	79.640869	645.807129	1184.683838	154.417587	629.383728
73	0.365000	915.115906	1018.463562	739.244446	945.679077	989.013000	485.559540	763.265991	1087.371094	633.250305	778.098816	1084.697632	549.059509	940.952148	815.289001	787.614380	979.681641	833.311707	758.943787	1023.399475	735.613098	741.537292	972.408569	718.734680	777.403992	962.376465	574.631165	736.820435	1008.921936	439.550079	757.930786	1054.305908	446.005798	737.399841	1071.929321	342.865723	719.583740	1013.761902	337.899902	747.292908	1069.709106	123.896400	703.404602	1015.383301	78.469879	646.845581	1209.962158	158.571457	628.657410
74	0.370000	931.688599	1017.693481	739.766602	963.069458	989.036194	486.112518	779.789001	1087.518311	632.936829	795.651306	1084.007202	548.543640	956.093872	813.383484	787.707275	994.424683	831.078247	759.207764	1037.020752	732.536926	743.050049	986.587219	716.317505	780.228638	978.772949	573.991089	736.383606	1028.042480	440.075317	757.649902	1073.361328	447.427307	735.537903	1092.659424	344.426331	719.829834	1034.742310	337.745911	746.413635	1094.689575	124.580704	703.418396	1040.985474	77.448799	647.993103	1233.543457	161.530701	627.552551
75	0.375000	948.122925	1016.318665	740.357971	980.019409	988.694397	486.391479	797.151306	1085.548706	632.629333	812.263306	1083.955322	548.804138	971.317261	811.497375	789.426208	1009.809570	828.199280	759.584717	1051.428955	729.157654	744.766113	1001.127869	714.160217	782.786804	995.265076	572.548401	735.681030	1047.173340	439.919678	756.690491	1092.187134	448.300323	734.783691	1113.244873	345.007416	718.061768	1055.607422	337.387665	745.036804	1118.537354	125.766129	703.777771	1064.685303	76.502350	647.669128	1256.091919	163.287155	626.300171
76	0.380000	964.634766	1014.485901	740.713135	997.896667	988.128845	487.102081	813.400513	1084.801392	632.533936	829.652405	1083.361206	548.453430	986.555176	809.341187	790.895264	1025.009644	824.570251	760.548584	1066.654541	726.008911	745.687622	1016.246460	711.328247	785.201843	1012.155090	570.939880	735.682678	1066.509888	439.661163	755.272034	1111.360352	448.985382	734.451843	1133.381592	345.227448	716.601807	1076.177002	338.002838	744.865845	1141.224121	126.211998	703.235596	1087.743530	75.792809	647.534546	1278.104614	164.615097	624.922668
77	0.385000	980.770996	1012.508179	741.409119	1014.793335	986.804138	487.521576	830.093140	1084.249023	633.199036	846.554138	1082.824707	548.276367	1003.405457	806.473816	792.465454	1041.264526	821.600525	761.062317	1081.695190	722.358887	746.736938	1032.359985	708.090210	786.991394	1029.327515	569.359070	735.309509	1085.976440	438.919373	753.552551	1130.385986	448.715607	731.829834	1152.732666	345.510101	714.985657	1096.378296	337.844574	744.327271	1161.999390	126.236153	702.616150	1108.343994	74.987549	647.005981	1298.409180	165.111542	624.450989
78	0.390000	996.614258	1009.999268	742.153931	1031.904297	985.620911	488.312042	846.653992	1082.444092	634.059387	862.844788	1081.235229	548.658264	1020.243835	802.977112	794.316711	1057.380981	818.360352	761.880554	1097.800659	718.547119	746.478210	1048.789185	705.033997	787.471741	1046.344971	567.621948	734.278320	1105.898682	439.484955	754.482056	1149.418823	448.205750	729.813965	1172.182617	345.139465	712.707092	1116.284058	336.892548	743.254578	1181.448242	125.739670	701.760315	1127.971436	73.893608	645.918213	1317.341675	164.491776	623.399353
79	0.395000	1012.666321	1007.325317	742.820740	1049.151855	984.223755	489.301331	862.942688	1080.452515	634.658020	879.123108	1080.017456	549.038574	1036.672607	799.782166	795.175110	1074.449097	815.000366	763.483398	1114.544067	715.730164	746.933899	1065.597290	701.625366	787.905518	1063.719604	565.947266	733.581055	1124.887207	438.504791	753.093567	1168.179443	447.781525	728.836548	1190.492065	343.139038	709.489685	1135.402344	336.277313	742.751404	1199.086426	124.956741	700.810608	1146.020020	72.781807	644.906921	1335.362915	163.405884	622.312988
80	0.400000	1028.642456	1004.296143	743.649353	1065.935303	982.650635	489.678497	879.357422	1078.150513	635.219116	895.618286	1078.334229	549.489136	1054.142944	796.208435	795.028381	1091.026611	812.480469	764.343384	1132.152588	713.644470	746.958984	1083.123535	698.652832	787.436646	1081.393311	563.184631	732.742249	1143.530640	437.064789	751.564514	1186.720947	446.887268	727.880188	1208.562622	342.586761	709.242920	1153.926758	334.529572	741.670471	1215.397827	122.881516	699.691895	1162.847290	70.024864	643.082886	1352.235596	161.648804	621.976379
81	0.405000	1044.164429	1001.506348	744.549744	1083.002686	981.038208	490.173218	895.864685	1074.787354	635.466125	912.429626	1076.178711	549.690063	1070.852295	792.281372	794.268127	1108.213257	810.582764	764.984680	1150.703125	711.608276	746.528931	1101.059814	695.709167	785.528809	1099.324463	560.677307	732.061462	1161.542114	434.290680	749.835999	1204.145264	443.101532	724.383179	1225.622437	340.451447	707.428772	1171.878662	332.793457	741.138550	1230.580078	119.845673	698.428284	1178.097778	68.251228	641.318726	1368.247314	159.059082	621.844604
82	0.410000	1059.915283	997.638062	745.544617	1100.343384	979.212280	490.851013	911.623291	1070.822754	635.916016	928.180542	1073.661255	550.324585	1086.534058	789.291870	793.595581	1125.070923	808.177979	764.870117	1169.799438	710.642883	746.128357	1119.797363	693.680298	784.338135	1117.702148	559.056396	731.926453	1178.812866	431.988617	749.139160	1221.179077	440.552795	723.142212	1242.077271	336.724152	705.542175	1188.573242	330.611481	740.149292	1244.830688	116.180870	697.043640	1192.371338	65.428551	639.495361	1383.099121	156.001236	621.359680
83	0.415000	1075.468628	993.684387	746.419373	1116.935059	977.147034	491.557281	927.739624	1067.202271	636.038879	944.302917	1070.603394	550.735291	1103.512939	787.237244	792.566833	1142.366821	806.955505	765.045837	1188.707520	710.091431	745.562378	1138.057251	690.869629	781.748230	1136.706543	556.652283	732.033447	1195.483398	429.394226	748.973938	1238.447510	438.291962	723.939026	1257.572876	332.808167	703.977966	1203.651978	327.249878	738.985718	1258.490967	112.559555	695.512512	1205.228394	62.345131	637.163879	1395.941650	151.933350	620.628235
84	0.420000	1090.669312	989.622986	747.480164	1133.887695	974.259644	492.089996	943.798462	1062.908936	636.484619	959.912292	1067.075928	551.904785	1120.934570	783.726746	791.699646	1159.526978	804.550415	764.713440	1207.423096	709.749084	744.994995	1156.272705	689.157532	780.056763	1155.661011	553.817749	732.379028	1211.307129	425.212585	749.110596	1254.328613	433.990875	724.460632	1273.126831	330.406036	705.467407	1218.328979	323.275635	738.613770	1270.271118	108.584709	693.580627	1216.650391	63.052208	634.740540	1409.202881	146.693558	619.690491
85	0.425000	1106.736816	985.465942	748.181213	1150.870361	971.591064	492.527924	959.797668	1057.937256	636.700928	976.476807	1063.065186	552.271729	1138.544922	781.602539	790.765381	1177.009399	803.036133	764.594116	1225.860962	708.981384	743.716125	1174.902710	687.729187	778.473389	1174.989014	551.470093	732.882385	1226.351807	421.539093	748.945740	1269.329224	428.028870	722.979553	1286.972534	325.141479	705.079895	1232.148438	319.125305	737.807373	1282.199829	105.084557	692.089783	1226.429199	63.893169	632.280457	1419.763794	140.564301	618.241028
86	0.430000	1122.675293	981.924011	749.002686	1167.259277	968.900208	493.056610	976.278564	1052.854126	637.053284	992.948059	1058.862061	552.813843	1155.282715	780.121216	789.671448	1194.667603	801.740356	764.532837	1244.810059	708.184753	742.438599	1193.826050	685.745789	775.732605	1194.166260	548.020813	733.715698	1240.699585	416.142395	748.545532	1284.273438	422.924408	723.889465	1300.412842	319.974335	704.519043	1244.918823	314.765625	736.344421	1292.735718	103.294670	691.176880	1234.555054	65.523125	630.221313	1430.017822	131.626465	616.195679
87	0.435000	1138.708862	977.649414	749.871399	1184.277588	965.815002	493.291168	992.779785	1047.902100	636.933228	1008.952637	1054.487793	552.860413	1171.714233	776.913269	787.219910	1213.155396	800.946838	765.631470	1264.200806	707.342041	741.536926	1212.386963	683.780029	772.677185	1212.956299	544.667175	734.503479	1254.986206	412.321198	749.322998	1299.020508	417.707855	724.586487	1313.696533	314.134277	704.576294	1257.595093	308.897614	734.959473	1301.682007	100.769341	689.206360	1242.205566	66.487259	626.339783	1439.721558	121.112556	614.036743
88	0.440000	1155.332397	973.938721	750.423523	1201.053467	962.022705	493.425354	1008.875488	1042.438599	637.158386	1025.153442	1050.257935	553.388062	1190.426270	774.184814	785.696228	1232.312012	799.326660	766.002869	1282.958374	705.486816	739.863708	1230.671387	681.705872	771.021973	1231.359497	541.293884	735.347290	1268.504028	405.346832	747.091675	1313.792480	412.467041	725.764893	1326.212524	308.548157	704.422485	1269.475586	304.308838	733.807007	1308.183350	97.564125	686.448547	1248.170654	69.329636	624.303528	1447.805542	110.344849	612.721375
89	0.445000	1172.248291	969.726929	751.063965	1217.557983	958.652161	493.771973	1024.698730	1037.097656	637.408813	1041.146484	1045.199707	553.496826	1209.187988	771.821716	784.129272	1251.081421	796.811523	765.589233	1301.147949	703.061279	738.641602	1248.619507	679.175049	769.421326	1249.535767	536.762268	735.844238	1282.822510	401.634888	748.158508	1328.070190	406.349060	725.535767	1337.941895	302.340057	703.139771	1281.001709	299.848389	732.438843	1313.286499	93.719292	684.928528	1253.136230	70.430367	622.600891	1454.310547	99.791443	611.457153
90	0.450000	1189.075317	965.239258	751.669861	1234.090942	955.178833	494.037598	1040.375977	1031.515259	637.394775	1057.307861	1039.397827	553.964233	1225.965088	769.329468	782.895386	1268.633423	793.461975	763.341125	1318.997070	701.093018	739.194397	1266.405518	676.342712	767.617859	1266.637817	532.407776	735.862976	1296.376587	394.628937	745.399719	1342.982544	400.557312	726.103882	1350.229736	296.132263	702.270874	1292.404541	294.246368	730.566223	1316.708252	90.718346	686.101074	1256.238892	71.778809	621.227539	1459.945679	90.329323	611.058350
91	0.455000	1204.469238	962.913452	750.915039	1250.249023	951.146362	494.386688	1055.608643	1025.904785	637.654175	1072.944458	1033.708008	554.062744	1245.048584	766.151123	781.976013	1285.384033	789.793884	761.264709	1337.152222	698.554626	739.629822	1284.089355	672.856750	766.132202	1283.484131	527.809937	735.421082	1311.281494	391.274261	745.868774	1357.997925	394.607361	725.261230	1362.358643	290.211426	700.293762	1303.537476	288.969849	727.261841	1319.706787	88.734474	685.227356	1259.024536	72.898247	619.874146	1464.756104	81.547714	608.637207
92	0.460000	1219.866455	958.400818	751.087219	1266.619385	946.875305	494.563446	1069.317993	1020.796204	637.135193	1088.356201	1028.256714	554.096619	1261.534302	763.213074	782.150024	1302.482666	785.970276	759.485901	1354.735229	695.591980	738.670654	1301.948242	669.901794	766.977356	1299.444092	524.013672	734.395203	1326.922119	387.794250	745.283203	1373.865234	390.775940	725.062988	1373.696045	285.944031	699.408508	1315.173584	287.370575	726.783020	1322.796021	88.310081	682.551331	1261.329468	73.724174	619.197571	1466.879883	75.995010	603.920654
93	0.465000	1234.683838	955.253662	750.775696	1282.400269	942.669861	494.770813	1084.418213	1015.001282	637.911560	1103.627930	1023.458923	554.632141	1278.921021	762.033020	783.667969	1318.526733	784.296387	759.181152	1370.678345	692.416809	737.317078	1319.996460	667.764954	768.738770	1315.269287	519.651001	734.390381	1343.124634	386.935608	744.417786	1389.804199	388.279083	723.557922	1385.357666	283.632996	696.268433	1327.684570	288.309082	725.828613	1325.404297	90.049797	680.114136	1262.837036	74.941360	617.488403	1469.395752	71.772156	599.683228
94	0.470000	1248.614746	950.500732	751.040100	1298.024414	938.370361	495.394165	1097.991211	1009.822998	638.237366	1117.955322	1017.967285	554.975769	1295.487183	759.591125	785.335022	1333.990234	783.129944	759.784668	1387.598022	691.277039	739.017578	1337.952026	667.059570	773.784546	1330.761108	517.343933	734.232910	1360.270630	387.640625	744.382019	1406.124146	387.513306	722.259949	1397.589478	282.788727	693.838318	1341.401489	288.405762	725.636047	1328.413452	92.675148	677.344299	1264.751343	75.768074	615.926147	1470.396240	67.644447	596.672363
95	0.475000	1263.318359	946.586243	751.313232	1313.242310	933.892822	495.873901	1111.710571	1003.960938	638.378113	1132.100220	1013.151672	554.259277	1312.291626	758.206421	787.068909	1348.942627	781.770935	760.309937	1404.156494	689.857971	741.786682	1354.828369	667.185364	777.779785	1345.917969	515.588196	734.743164	1376.672729	387.971130	743.835938	1421.018677	386.048584	718.690613	1409.290527	282.970612	692.187195	1354.847412	288.210175	725.583313	1329.510376	95.803223	675.599121	1266.918579	76.890450	614.528564	1472.083618	65.874550	596.791626
96	0.480000	1279.821411	944.667419	751.186584	1328.035034	929.972290	496.670166	1125.479736	998.560486	638.933228	1145.896606	1007.583191	554.713379	1328.688232	757.355835	788.146912	1364.983643	781.068542	761.382324	1420.737671	688.875122	743.659058	1371.211548	665.638000	777.942688	1362.027710	514.713562	735.526062	1393.078003	388.193176	743.834839	1435.880371	384.788818	716.711670	1420.479492	282.146484	690.293823	1367.246826	289.091278	725.532959	1330.586792	98.004753	673.529907	1268.330566	77.912270	614.334229	1473.474365	65.364014	598.024719
97	0.485000	1294.797607	942.197815	751.549683	1342.439209	925.973511	497.062195	1138.874146	993.954956	638.250488	1160.021729	1002.735840	554.192505	1343.605347	755.334900	787.227539	1381.632324	779.946838	762.831116	1437.819092	688.124695	745.468994	1386.583862	663.533691	776.905640	1378.811401	514.947693	736.088135	1407.657104	387.538940	743.095886	1448.493408	382.442566	713.530273	1429.927612	280.113708	687.350098	1378.882202	289.592987	725.257202	1331.451904	99.105331	671.929382	1268.918945	78.445778	614.283936	1474.452026	64.352982	597.815186
98	0.490000	1309.801636	939.989563	752.047607	1355.561768	922.505676	497.077637	1154.346802	990.915955	636.900818	1173.085449	997.181335	553.919617	1359.296997	753.647888	786.361084	1398.282837	778.458313	764.173706	1454.802246	687.794006	748.087341	1402.073730	661.289307	775.229980	1395.888916	515.226685	737.173462	1420.347900	385.321991	741.282471	1461.388428	380.455292	711.899475	1438.463013	279.232300	685.070984	1388.728516	287.863220	724.009705	1332.487061	99.027611	671.647827	1268.893433	78.741913	614.386841	1474.668579	63.769627	597.010925
99	0.495000	1323.951294	936.966248	753.049683	1368.582886	917.928101	496.559906	1169.589233	988.838318	634.738159	1186.358765	991.160217	553.185669	1374.620117	751.270325	786.283569	1414.126343	775.004211	764.894287	1470.203125	684.923157	747.067749	1417.106934	659.030212	774.133423	1413.370239	515.014526	738.801147	1431.665771	383.903107	741.409302	1470.942993	377.266876	710.710266	1445.293579	277.287415	683.299561	1396.524414	288.349091	723.719482	1333.416138	98.835854	671.750916	1268.902344	78.872238	614.186157	1474.731323	63.255173	596.691040
100	0.500000	1339.624390	935.140625	753.785828	1383.032349	914.785828	496.798523	1184.174683	987.272095	632.423706	1200.393921	986.892090	551.546814	1389.105225	748.201843	786.290649	1428.789063	772.362427	764.514404	1484.153442	681.776428	745.172302	1431.362793	655.367371	772.791748	1431.739502	514.978027	740.923645	1441.299316	381.180328	741.891174	1480.857178	374.030243	710.372681	1451.427246	274.099091	682.500427	1403.842773	286.943726	723.944031	1334.532471	98.884605	672.533630	1269.006958	79.052795	614.311035	1474.842163	62.944687	596.810913
101	0.505000	1355.555908	933.903809	754.295288	1397.451050	912.093689	496.602448	1200.180542	986.872559	630.867004	1216.302124	985.414917	550.320007	1403.810059	744.766357	786.921509	1442.267578	769.709717	764.193115	1496.588379	676.976624	742.782898	1444.548462	652.412048	772.228149	1449.613525	514.775574	741.892273	1449.827026	378.150940	741.649109	1489.346558	370.843231	711.705627	1456.765137	271.292511	682.769287	1409.552979	284.958344	724.534729	1334.783936	98.756409	672.323120	1269.169922	79.304626	614.330994	1474.937378	62.630272	596.763977
102	0.510000	1371.740601	933.445435	754.533020	1411.546997	909.468445	496.037842	1216.682983	986.839600	630.387634	1231.628662	985.797302	549.466370	1417.058105	741.498169	786.729980	1456.049805	765.077759	764.157166	1508.822876	673.198486	741.890442	1457.166504	648.830505	773.078369	1464.270142	514.509216	740.919861	1457.194336	374.100800	740.995605	1496.627686	366.366638	711.531433	1461.691162	268.833984	683.445862	1414.389282	283.174225	724.654968	1334.741211	98.405975	671.660339	1269.317993	79.748871	614.513184	1475.138672	62.314087	596.771729
103	0.515000	1387.650513	933.148438	754.618774	1426.258789	907.628174	495.517944	1234.049194	987.406982	630.492126	1248.322021	987.350098	549.752991	1429.922485	738.726135	786.972168	1469.349854	760.996765	763.043579	1520.495605	667.578979	741.569458	1468.660522	645.358459	773.530273	1475.064575	512.411804	740.776489	1463.895874	371.663879	741.992004	1503.898071	362.863953	713.336365	1466.255493	264.392975	683.446655	1418.797485	280.465698	724.186523	1335.635620	99.393761	672.162415	1269.588501	80.298409	614.814941	1475.249878	62.105213	596.864563
104	0.520000	1402.459229	932.614380	754.859192	1441.212891	906.353577	495.397980	1250.014038	987.912109	631.016663	1264.737183	989.114929	550.123230	1442.631470	736.385193	787.850098	1482.404663	757.829285	762.934082	1531.990723	664.420288	743.294128	1479.365356	641.057312	773.853333	1482.201904	508.845154	741.526489	1469.906128	367.134277	742.330688	1509.539795	357.541534	712.772949	1470.385620	260.094910	682.952637	1423.283813	278.565125	724.859985	1336.358032	100.149406	671.973816	1269.799438	80.716560	615.047424	1475.390259	61.939327	597.016541
105	0.525000	1417.425537	932.343445	755.031311	1455.084106	905.439148	494.593597	1265.482300	988.642578	631.881592	1278.304077	990.584351	549.924377	1454.821899	734.357544	787.713257	1495.816772	754.435791	763.705139	1543.115356	660.215820	744.147888	1489.815186	637.953857	773.956909	1488.284424	504.181641	741.993347	1475.587280	362.687378	742.019470	1514.630005	351.929108	711.967285	1473.919800	256.888000	683.574280	1427.115234	275.472656	724.987488	1337.086060	100.511467	672.040527	1270.168701	81.146828	615.249695	1475.678589	61.516193	597.299255
106	0.530000	1433.542603	932.351501	755.089844	1470.265869	905.454041	493.685669	1280.505737	988.972473	633.603882	1294.877563	992.859741	552.088135	1466.900024	732.077209	787.629700	1509.069824	752.265869	765.256653	1554.531372	656.430115	745.671143	1499.794800	635.245422	774.586853	1494.058716	499.210907	742.192078	1480.817261	360.049866	742.693481	1520.181641	348.816254	714.254639	1476.835205	253.109604	682.704529	1430.303955	272.511597	723.392944	1337.809692	100.818909	672.068604	1270.482300	81.863518	615.371765	1476.014404	60.969486	597.630005
107	0.535000	1451.211060	932.823242	754.896179	1485.296997	906.772095	492.659119	1296.286865	989.660095	635.939941	1309.818604	992.901855	554.212158	1479.573853	730.238647	788.863831	1521.508423	749.051575	765.366821	1565.767334	652.843689	746.536743	1510.583374	632.895142	775.280151	1498.997192	494.515625	741.362427	1485.267212	357.473785	742.693970	1523.494751	343.625183	712.412048	1480.345459	250.657120	683.035706	1433.198120	270.584564	723.438660	1338.566162	101.220093	671.968262	1270.793213	82.153137	615.211182	1476.155640	60.785233	597.673462
108	0.540000	1468.703857	932.955322	754.778259	1500.720337	908.474976	491.958069	1311.318115	990.042358	638.319580	1325.495728	992.180359	555.794678	1492.199219	728.579407	789.027344	1534.249878	746.247864	765.870605	1576.599731	649.551514	746.958984	1521.164063	631.409119	776.185547	1503.649780	489.278717	740.845886	1488.968506	354.182068	742.656006	1527.378052	340.006134	713.036011	1482.902832	248.591156	682.812561	1435.769653	268.408478	721.882080	1339.463989	102.046120	671.988342	1271.069824	82.371277	615.036438	1476.319946	60.651867	597.683533
109	0.545000	1485.428833	932.974243	754.696106	1518.323853	911.705933	491.885437	1327.005859	991.351929	639.742249	1339.346069	993.585449	557.422302	1503.861450	727.201233	788.780151	1547.201294	745.021790	766.980896	1586.727173	646.505066	746.884033	1531.353027	629.472900	776.686890	1508.833496	484.817291	739.938049	1492.570435	353.049133	743.104492	1530.978638	337.295532	713.035522	1485.170776	246.073624	682.875854	1437.927612	266.530731	721.090027	1339.933350	102.326630	670.668457	1271.349487	82.662659	614.851013	1476.546265	60.480186	597.586731
110	0.550000	1501.162231	933.009155	754.714233	1531.895264	914.441284	491.471588	1342.326416	992.857422	641.901978	1352.825562	992.937256	559.819580	1516.299072	726.336914	789.005554	1559.819092	742.421753	766.405396	1596.594238	643.728882	747.454712	1540.736328	627.901550	777.362061	1513.957642	481.762207	739.188110	1495.861206	350.008240	742.118835	1534.495850	335.560486	713.273865	1487.786499	244.927048	683.170166	1440.757935	266.865662	721.829041	1340.395264	103.226143	670.404846	1271.863525	83.542351	614.317383	1476.755737	60.335052	597.550110
111	0.555000	1516.559570	933.237854	754.828979	1546.930664	917.282471	491.331696	1358.845581	993.946289	643.926575	1367.540283	994.938293	562.899658	1528.908569	725.452148	789.382751	1572.164551	740.516602	766.706787	1605.626221	639.585266	746.634216	1549.289551	626.976440	776.737793	1519.040161	479.699524	739.150513	1499.417603	350.751709	743.067993	1537.705078	335.444122	714.594849	1489.241089	244.367081	683.147278	1442.823242	267.158936	721.421997	1340.612427	103.896477	670.273315	1272.039307	84.234390	613.788452	1477.015869	60.293968	597.636780
112	0.560000	1531.946899	933.805847	755.057617	1562.511963	920.550171	491.744934	1375.122925	996.382874	645.280457	1383.780029	995.263672	564.550049	1540.254028	725.112549	788.497803	1585.264526	739.810059	767.636047	1615.125977	637.466553	746.575439	1559.013794	625.296997	776.953308	1523.748169	479.484009	739.298889	1502.902222	351.617584	743.773682	1540.935791	333.777588	714.268250	1491.451050	244.080551	683.620300	1445.585571	267.971039	721.763489	1341.057983	104.506241	670.176636	1272.355225	84.112572	612.490417	1477.291260	60.243652	597.672058
113	0.565000	1547.650635	934.858521	755.417297	1577.872437	924.008789	491.946289	1390.394775	998.903198	646.299866	1399.559082	998.296021	567.209900	1551.994019	726.085632	789.276001	1596.965576	739.099304	766.521545	1624.607788	635.269104	746.627441	1567.601440	625.413818	776.858643	1528.807617	479.956055	739.241699	1505.684937	351.526367	743.568665	1543.953735	333.109772	713.876343	1493.795166	243.440308	683.265137	1447.408813	268.641144	721.669922	1341.433838	105.251099	670.054688	1272.518555	85.276253	612.120483	1477.569092	60.350681	597.773315
114	0.570000	1563.996826	936.541382	755.925293	1593.577393	928.169922	492.225342	1406.728760	1001.354431	647.114624	1414.349609	1002.211731	569.596130	1563.952881	725.783752	788.765137	1608.256592	739.254395	766.781738	1633.782593	632.952454	745.865662	1576.590454	625.308716	777.023071	1532.864624	481.585449	739.660461	1508.333496	351.269623	742.594543	1546.859253	333.569824	714.581238	1495.423950	245.111084	684.098999	1449.592651	270.193817	722.157166	1341.994629	107.162697	670.883972	1273.226563	87.069458	612.501892	1477.992432	60.310886	597.822998
115	0.575000	1580.571289	938.838501	756.402832	1609.615845	931.997437	492.715393	1423.814087	1004.958679	647.878052	1430.185059	1006.692993	570.444214	1574.895874	727.442688	789.583191	1619.189941	737.410950	765.131042	1641.928955	633.543152	744.950867	1586.138428	626.198486	776.907532	1537.770142	483.763855	739.681885	1511.210449	353.690887	743.099121	1549.534790	334.659454	715.290710	1497.343140	246.121964	684.357971	1451.515137	271.709747	721.336365	1343.150146	109.853775	671.525757	1273.920166	90.051193	612.856445	1478.692627	60.697567	597.873962
116	0.580000	1596.863647	940.993042	756.784668	1625.668457	936.228882	493.191010	1440.183594	1009.119324	648.661804	1447.684570	1010.632874	570.790649	1586.468628	727.306702	788.503113	1631.152100	736.834229	764.833984	1650.995483	632.695984	744.158691	1595.353271	627.220825	777.215698	1542.748047	485.902466	739.283630	1514.026978	355.567810	743.775574	1551.862549	335.880341	714.912598	1499.934082	247.469528	684.958923	1454.243408	273.634064	722.266968	1344.389771	110.988220	671.798279	1275.219727	93.534470	613.148987	1479.370239	61.091274	598.102295
117	0.585000	1613.452393	943.918884	757.275696	1641.758545	940.422424	493.600342	1457.137329	1013.006042	649.406311	1465.298706	1013.579407	570.577026	1597.334839	729.625305	788.693420	1641.765015	737.458130	763.880981	1660.003418	632.684265	743.554688	1604.151733	628.717834	776.754822	1548.024170	488.677216	739.477600	1516.617310	356.865631	743.040039	1554.933960	337.977173	715.855591	1501.957275	250.507187	685.547302	1456.218262	277.745544	722.273987	1345.726807	113.370071	672.097229	1276.182617	97.641861	614.583130	1480.071777	61.427860	598.185242
118	0.590000	1630.500610	946.495544	757.753418	1658.343628	944.422424	494.291626	1473.917358	1016.754211	649.974609	1481.034058	1017.678528	569.902954	1609.257690	733.089783	790.630249	1653.696411	738.739075	764.502563	1669.010620	633.386292	743.126953	1612.744019	630.974976	777.041504	1552.671997	491.001495	738.976563	1519.706055	359.385956	742.703186	1557.765625	340.429443	716.152161	1503.615601	252.408005	686.187256	1458.608643	280.455719	723.332092	1348.082031	116.272728	673.275757	1277.022583	103.149055	616.725220	1480.788086	61.466648	598.031677
119	0.595000	1647.642822	949.905273	757.677124	1675.184937	948.933411	495.034790	1491.190186	1020.684631	650.470703	1499.205444	1021.162964	569.496521	1620.106323	734.364380	789.201233	1664.871582	740.666687	764.284973	1678.075317	634.680542	742.863403	1621.917969	633.391174	776.606079	1557.108154	494.631531	739.251465	1523.567627	364.041138	744.975281	1561.209106	344.073029	717.948669	1507.067139	256.435486	687.920593	1461.458496	283.987396	723.367554	1350.112427	119.249657	673.585510	1279.247437	107.895195	618.447205	1482.040649	62.345036	598.460144
120	0.600000	1664.907227	952.921082	757.977661	1692.048462	954.507568	494.916992	1508.846924	1024.575073	650.828308	1514.756958	1025.601196	569.018860	1632.274780	736.425232	789.578796	1677.219360	741.972900	765.404053	1687.255249	636.445251	742.752014	1631.024170	635.884094	776.185913	1561.356567	498.249512	739.292480	1527.171387	368.309998	745.393921	1564.776611	347.972565	718.937195	1510.254150	260.109497	689.450134	1464.706177	289.424194	725.258423	1352.543945	123.807526	675.432434	1281.914673	114.179970	619.455261	1483.269043	62.815220	598.664307
121	0.605000	1681.767944	956.355652	758.451416	1707.497681	957.799988	496.800110	1526.351929	1028.644165	651.154724	1532.583740	1029.913574	568.718750	1643.716797	739.672302	788.981628	1689.395264	744.324707	765.555664	1696.608521	638.558838	742.780884	1640.261719	638.342285	774.770813	1566.098999	503.013580	739.881470	1531.252686	372.092438	746.151733	1568.557373	352.137146	719.556152	1513.689575	264.326141	690.467834	1467.957275	292.891327	725.791687	1355.997559	127.625259	677.257996	1284.478516	120.629066	620.604492	1484.497070	63.079685	598.989258
122	0.610000	1698.831543	960.100403	758.838623	1724.756592	962.828125	497.777527	1543.738037	1032.661133	651.428589	1550.704468	1033.705078	568.771790	1656.070068	744.048096	789.631348	1701.225464	746.391785	765.269165	1706.192993	640.899658	742.937805	1650.052246	642.814514	776.494507	1571.472168	508.294556	740.219055	1535.460327	377.980438	747.335876	1572.640747	356.575867	720.243835	1517.979126	269.162476	692.306030	1472.074707	299.001587	727.362122	1359.085815	131.959900	678.330566	1288.550293	126.871048	622.860962	1486.242310	63.306553	599.456055
123	0.615000	1716.704712	964.046997	758.879456	1742.051270	967.263367	498.244904	1559.394775	1036.932739	651.255005	1565.923828	1038.573608	569.167175	1668.833008	747.230347	790.878601	1713.848633	748.783569	765.557922	1716.066895	643.346069	743.210999	1659.924194	646.106934	775.854858	1577.065796	514.244751	740.842041	1540.422729	382.908875	748.546692	1577.116089	361.297760	721.438477	1522.098999	274.767609	694.463318	1476.163208	304.362579	728.747925	1363.445190	137.007858	680.162354	1292.222900	134.658936	624.408875	1486.682617	62.921326	599.190063
124	0.620000	1733.853638	967.958801	759.562012	1758.350098	972.101501	498.803101	1575.881714	1041.052979	651.271545	1583.719849	1043.361694	569.616394	1681.631836	750.443237	790.013794	1726.883301	751.313782	765.919495	1726.287964	645.776428	743.588257	1669.724365	649.179565	774.349426	1583.463135	521.223572	741.860840	1545.329224	389.907898	750.535461	1581.995972	366.437744	723.054504	1526.107422	279.593903	696.385010	1480.559570	312.090790	731.645996	1368.399902	141.048187	682.026367	1297.219604	141.991867	626.257996	1489.405884	64.069351	600.570618
125	0.625000	1751.280396	971.720703	760.104919	1775.668335	977.390503	499.279724	1593.251831	1045.526123	651.373413	1601.618774	1047.568359	570.609070	1694.289917	753.229248	789.663452	1739.906494	754.757019	766.729492	1736.914185	648.069092	744.057678	1679.973389	653.788757	776.067749	1590.267700	527.804321	742.967896	1549.786133	394.648132	750.005798	1587.293213	372.130768	725.006470	1530.995728	285.642548	698.548218	1485.377441	317.510925	732.950684	1373.686890	146.392868	683.971619	1303.141846	149.701691	628.120361	1491.443848	64.201057	601.084473
126	0.630000	1769.568481	975.386780	760.432373	1792.980835	982.149109	499.631409	1612.481567	1049.933838	651.891785	1617.529907	1052.583130	571.947021	1707.288696	757.707825	790.705322	1752.804321	756.995850	766.933472	1747.037354	650.823242	744.162781	1691.249146	658.722412	776.571289	1598.414307	534.548889	744.144897	1555.373779	402.062775	751.794067	1593.020630	378.511719	727.208740	1536.146973	292.321838	701.778503	1490.669189	324.271942	734.745850	1379.833374	152.322632	685.552368	1309.326904	158.390945	629.381104	1493.168701	64.231865	601.257813
127	0.635000	1786.943970	979.266907	760.812622	1810.085938	987.254883	500.060730	1631.308472	1054.373291	652.316345	1633.886230	1057.359619	572.738525	1720.699341	761.939026	790.898865	1766.270874	759.799194	767.017212	1757.826416	653.493896	743.800049	1702.014282	662.141174	775.734192	1606.737915	541.484863	745.843262	1561.279663	408.805817	753.513367	1599.190918	385.715576	729.575867	1542.168335	298.584259	704.029480	1496.390503	330.865479	736.608521	1386.767212	157.634903	687.889587	1315.928955	166.183075	630.964844	1496.357788	65.722061	602.979614
128	0.640000	1804.622559	982.909546	761.032837	1827.234253	991.205505	500.976563	1649.646729	1058.570923	652.773132	1650.953613	1061.428955	573.290527	1734.303955	766.029480	791.410767	1779.757446	762.565369	767.077942	1769.467529	657.429321	745.233154	1713.393311	667.387451	777.333740	1615.522461	547.470276	746.755554	1567.408325	414.752686	754.022888	1605.893311	390.926025	731.039734	1548.380127	305.034576	706.509583	1502.835815	337.632446	738.175781	1394.441162	163.563797	690.032593	1323.465332	175.192032	632.977783	1498.469604	65.769768	603.272400
129	0.645000	1822.898071	986.324890	761.332336	1844.847656	996.519714	501.529480	1667.583740	1062.750854	653.159302	1668.615479	1065.056152	573.690735	1748.415771	770.186951	792.164307	1793.894043	764.953430	768.348938	1780.809692	660.306580	745.585876	1725.023315	670.829041	776.525391	1624.064331	553.508789	746.385315	1574.476440	423.493927	756.366760	1612.376587	398.627991	733.174133	1555.091431	311.022003	708.870422	1509.492188	345.771271	739.721741	1401.111084	168.727676	690.752380	1331.519775	183.483032	634.927734	1500.841797	66.652527	603.598999
130	0.650000	1840.573975	990.043518	761.572021	1861.939941	1000.964233	501.878479	1685.482056	1066.833740	653.837830	1686.755981	1068.506714	574.026550	1762.672485	773.812622	792.877502	1807.958862	768.809143	769.824341	1792.977417	663.652405	747.469177	1737.489746	675.874268	778.318787	1633.429443	559.154175	747.072266	1581.560181	429.903320	757.015564	1620.392456	405.278290	735.384827	1562.349731	317.720917	710.804932	1516.393433	350.745300	739.836548	1408.707642	173.509064	692.484192	1340.357300	192.932999	637.156921	1503.790039	67.992165	604.288513
131	0.655000	1858.928345	992.900879	761.660400	1879.453735	1005.526184	502.820892	1703.500366	1070.978027	654.827209	1705.258667	1072.045410	574.385620	1776.802368	777.336853	793.559143	1821.993530	771.149170	770.117920	1805.927368	666.089661	747.696350	1749.758057	679.946838	778.834229	1643.185913	564.845581	747.309082	1589.704102	436.363739	757.906921	1627.714966	411.304749	735.899170	1570.515869	323.639374	713.287720	1524.465454	358.471405	741.770752	1416.880615	179.370743	694.967041	1349.103149	201.798691	639.158936	1506.500488	70.550308	605.602600
132	0.660000	1876.842896	996.303528	762.133850	1896.757690	1010.105957	502.817444	1721.453369	1074.865356	655.853516	1723.306519	1075.809937	575.086365	1790.807129	781.042297	793.902344	1836.532593	773.467468	770.997864	1818.811279	670.188782	749.804993	1762.236694	683.408691	777.489441	1653.406128	570.098328	747.856812	1598.007813	443.382019	758.917297	1636.684326	417.769318	738.205872	1579.551514	329.722626	715.324280	1533.080933	365.188934	742.804382	1425.002319	184.412613	696.944092	1358.950073	211.211853	642.128174	1509.713623	72.765533	605.769043
133	0.665000	1895.036011	999.199219	762.188110	1914.159424	1014.244324	503.250946	1739.572144	1078.344360	656.917114	1740.790405	1079.404175	575.934143	1805.077881	784.383240	794.337097	1851.447510	776.074951	771.801941	1831.835205	672.128479	750.146240	1775.433350	687.362610	778.952637	1663.901855	575.776794	748.326965	1607.301758	450.110596	759.872986	1646.125366	423.889038	739.016968	1588.637817	336.716675	717.238281	1541.794067	371.624695	744.205994	1433.137817	191.294739	699.111877	1368.478149	220.849915	644.736328	1513.872681	76.190865	607.409912
134	0.670000	1912.927246	1002.299133	762.491577	1931.599976	1018.095886	504.153717	1757.408081	1081.475464	657.618225	1758.177002	1083.464111	577.376404	1820.092773	788.248291	795.168396	1866.208862	779.109924	774.254883	1844.891602	674.494019	750.784485	1788.786377	691.807434	780.065979	1675.098633	581.874451	747.890198	1617.430664	455.540436	759.714905	1655.999878	429.706818	740.562622	1598.126709	342.289856	718.716797	1551.373901	378.059814	744.826477	1442.309692	197.845123	701.586975	1378.994019	230.740982	646.980347	1517.967285	79.194427	608.971497
135	0.675000	1931.213867	1005.026428	762.848511	1948.783081	1021.309082	504.300751	1775.326782	1084.935059	658.792725	1775.914185	1085.866089	578.504639	1834.899170	791.060059	796.081177	1880.488770	781.416931	775.280396	1858.085083	677.841370	753.125366	1802.208618	694.989502	780.247925	1685.873291	587.937988	748.381409	1628.499023	460.976776	760.776245	1666.422119	435.746521	741.130981	1608.268311	347.374176	720.133301	1561.869507	384.672668	747.948975	1450.803711	204.046036	703.747375	1389.777710	240.109421	649.285095	1521.995850	82.769569	610.359131
136	0.680000	1949.252319	1008.084961	763.285034	1965.591553	1024.937988	504.706543	1793.018555	1088.027710	660.139771	1793.786987	1088.608521	579.775513	1849.303223	793.788208	795.434448	1895.495850	784.081726	776.929871	1871.477661	680.470947	753.318848	1815.802979	698.825867	780.862854	1698.251831	593.472107	748.629333	1639.500854	467.099670	761.924316	1678.028076	440.812775	742.727112	1618.661987	352.831940	721.887817	1572.691284	390.010498	748.996216	1459.473145	210.838043	705.460266	1400.661133	250.270676	651.403809	1526.615479	87.489044	611.998169
137	0.685000	1967.271729	1010.162476	763.750488	1982.279663	1027.386597	504.797485	1810.805786	1089.613892	660.582642	1811.322388	1091.216309	581.049072	1864.553101	796.596375	797.009399	1910.640259	786.298035	778.159790	1884.941162	682.875122	754.319702	1829.355469	701.868225	782.434082	1710.338501	598.972656	748.989380	1651.545654	470.481293	761.806885	1689.434814	444.395782	743.335388	1629.383179	357.676453	722.874390	1583.315552	395.923126	748.922791	1468.890869	218.791138	706.961670	1411.526123	260.140961	652.633606	1530.972778	92.720169	613.324768
138	0.690000	1985.178833	1012.098328	764.023193	1999.741211	1029.758545	504.529297	1828.607422	1092.178589	662.087097	1828.638184	1093.034912	581.642029	1879.576050	799.343262	797.072083	1925.146851	787.738281	778.174744	1898.748047	685.250854	756.574890	1843.005615	705.067871	782.631470	1723.561646	604.119812	748.944580	1663.741577	476.256836	763.401978	1701.422363	448.244324	744.133972	1640.154541	362.270264	723.904968	1595.033569	401.120300	750.128662	1477.886597	226.245041	708.217102	1422.356812	269.805237	653.372314	1535.888062	97.389252	615.419189
139	0.695000	2002.969482	1014.487915	764.553589	2016.693726	1031.988403	505.084869	1846.322144	1094.680908	664.192688	1845.859619	1095.264893	583.796143	1895.038574	801.900940	798.307556	1940.880127	789.858459	779.532043	1913.066528	687.163757	757.579590	1857.414185	707.972046	783.665161	1737.675903	608.427368	749.607971	1676.670166	479.933533	764.877014	1713.607910	451.776337	745.095581	1651.641479	366.567200	724.960571	1607.434937	407.056702	753.206543	1486.710449	233.601563	708.861267	1433.216797	278.779022	654.256714	1541.407837	103.040512	617.366150
140	0.700000	2020.406982	1015.948059	764.717896	2033.967651	1033.663452	505.221649	1864.178467	1096.088379	665.440247	1863.013306	1097.108398	586.057800	1910.708130	804.384033	798.930603	1956.243774	791.426880	780.289185	1928.207397	689.020447	758.920532	1872.502319	710.272461	784.466125	1753.047974	611.207214	750.521606	1689.852295	483.269806	765.895264	1726.701538	455.357635	747.252991	1662.525635	370.574951	726.079102	1618.852173	411.753815	753.500488	1495.105347	241.011765	709.888611	1442.776001	287.190186	654.260559	1546.608276	108.833809	618.745300
141	0.705000	2038.301147	1017.147339	765.363342	2051.423340	1035.052368	506.275055	1881.789795	1097.981567	666.758667	1880.017700	1098.369019	586.970642	1927.453857	806.260132	800.861511	1972.969116	792.953979	781.465210	1943.169678	690.262207	759.840820	1887.944580	712.638428	785.712646	1768.520874	613.305908	752.001282	1702.901489	485.481232	766.493530	1739.194336	456.924347	747.618835	1673.664673	374.361969	726.661865	1631.126831	415.988281	754.805908	1502.788452	248.130234	710.760132	1451.750244	295.978973	654.385132	1552.593140	115.521851	619.608582
142	0.710000	2055.635986	1017.803223	765.320374	2068.467285	1035.711792	507.048218	1899.143921	1099.308838	668.019165	1897.218750	1099.313599	587.833923	1943.853516	808.048706	801.411438	1989.854980	793.287842	781.324768	1959.606812	691.405090	761.684631	1904.111084	714.261780	786.794678	1785.176270	614.096191	753.315186	1716.588989	489.654053	768.388733	1752.038330	459.497650	749.036072	1684.838989	377.772583	727.235962	1643.311523	420.413177	756.054810	1509.676025	256.086182	711.261169	1460.429932	304.006622	654.344421	1559.321045	122.096947	620.535095
143	0.715000	2073.158203	1018.611023	765.815857	2086.014404	1035.665894	507.331329	1916.818604	1100.332397	668.895996	1914.212891	1100.033081	589.217346	1961.008179	808.279968	800.438538	2006.846191	793.889954	782.428650	1976.210205	692.030151	763.419250	1920.713135	715.543518	788.024902	1802.225708	614.357849	754.685120	1730.494995	491.326660	768.724426	1765.234375	460.557434	749.972778	1696.190308	380.939240	728.238525	1655.114990	424.394043	755.940430	1516.908691	264.076965	711.466064	1469.564575	312.354645	654.141479	1567.169922	129.410446	621.962952
144	0.720000	2090.348389	1018.690613	766.029968	2102.697998	1035.779663	508.071625	1933.977173	1101.106812	670.710266	1930.887695	1100.361206	590.216919	1978.215576	808.982483	801.298401	2024.263428	794.588806	784.375427	1993.727051	692.444519	765.647644	1937.997437	716.259338	789.334656	1820.381836	614.349243	756.345398	1744.744507	494.977051	771.369019	1778.854370	461.621094	751.203003	1707.294800	384.440186	729.101685	1667.483276	429.068024	756.931519	1525.065430	270.578583	711.715210	1478.207153	320.336823	654.227478	1574.442505	136.761688	623.592712
145	0.725000	2107.490723	1018.712463	766.131042	2120.096680	1035.156982	508.421295	1951.465210	1102.032349	671.801636	1947.328491	1101.106689	591.426392	1995.587158	809.511414	802.146301	2042.008911	794.325562	783.840332	2012.042114	691.835022	766.179932	1955.992676	715.533203	788.473328	1838.196045	613.373718	757.629028	1759.368042	495.823334	771.923340	1792.573853	463.002319	753.487793	1718.691772	387.707916	730.382446	1680.083862	433.115387	757.343811	1533.737549	278.348511	711.970703	1488.333130	328.114044	654.803528	1583.059082	143.448380	625.043152
146	0.730000	2124.901855	1018.843628	766.415894	2136.889160	1034.033691	508.393951	1968.623779	1102.168579	672.688477	1964.292114	1100.815796	592.034607	2013.058960	808.408875	800.824524	2059.739014	794.432983	785.098694	2030.897461	691.564514	767.657288	1974.333862	715.137024	790.200867	1856.759399	612.889404	759.462158	1774.336304	498.194153	773.538879	1806.600708	463.883301	754.840515	1730.436646	389.817108	730.641296	1693.527222	437.429047	759.084045	1543.612793	286.101959	712.981873	1498.844360	336.318512	654.906738	1590.825684	150.684662	625.562805
147	0.735000	2141.943604	1018.418030	766.390015	2152.992676	1032.825439	508.695404	1985.535156	1101.779907	673.465576	1980.625488	1100.741089	592.539429	2030.464722	808.450867	802.298767	2077.409912	794.156250	786.205872	2049.997803	691.924194	770.491516	1992.978882	714.111267	791.309692	1875.272827	611.691406	760.457092	1789.143066	498.418213	773.238220	1820.823853	464.027222	756.322876	1743.102173	393.165161	732.930603	1707.093384	440.885040	759.659180	1553.478882	293.009003	713.596375	1510.120239	344.020325	655.818848	1599.632568	156.939209	626.272888
148	0.740000	2159.263184	1017.856323	766.433167	2169.356445	1031.295288	508.879913	2002.621338	1101.812744	673.822571	1996.911987	1100.195679	592.948669	2048.246094	807.356506	801.318787	2095.387451	793.223450	785.704224	2068.939941	690.057678	770.168884	2011.728760	712.746094	791.784363	1894.301636	610.445801	762.071716	1804.801270	500.831635	775.448547	1835.298340	463.914642	757.038574	1755.817993	395.353851	733.699097	1720.928711	444.735168	760.448975	1564.009888	299.948883	714.275757	1521.952881	352.379547	656.232361	1609.137451	163.975342	627.027771
149	0.745000	2176.349609	1017.232849	766.486023	2186.026855	1029.646973	508.345581	2019.059204	1101.466675	674.618774	2013.530884	1098.985840	592.630371	2065.896973	806.558594	802.362732	2113.085449	793.179443	787.645264	2087.435059	689.060059	772.495422	2030.401611	711.521667	793.647949	1912.811890	608.776978	763.541260	1821.281860	501.687714	777.162842	1850.549438	464.024017	759.008057	1769.406128	397.550262	735.720764	1735.867065	447.767761	760.823364	1575.624756	306.134430	714.946045	1534.787598	359.922058	657.120605	1618.686157	169.894958	627.699402
150	0.750000	2193.111328	1016.349243	766.367798	2201.945313	1027.283325	508.549286	2035.768433	1100.270752	674.372864	2029.850830	1097.650757	592.778809	2083.498047	805.179199	803.628235	2131.031982	791.708679	786.944458	2106.038574	687.092529	771.831665	2048.915283	709.979431	793.431763	1931.195801	606.809204	764.913452	1838.074951	502.404449	778.615845	1866.874756	464.422913	761.349243	1783.751343	399.513062	737.560242	1750.706421	450.482605	761.435303	1587.803833	312.698090	716.022461	1548.227173	367.147919	658.058838	1628.655640	175.809464	628.005859
151	0.755000	2210.685059	1014.998230	766.313171	2217.750977	1024.433838	508.341278	2052.213379	1099.298218	674.734009	2045.945435	1095.591187	592.638000	2101.283203	803.184143	803.204834	2148.799805	790.810364	789.002563	2124.535156	686.259399	774.023193	2067.081543	707.583130	795.194092	1950.281738	604.444885	766.186157	1855.028564	501.934326	779.626831	1882.893921	463.287628	762.945801	1798.965210	401.178101	739.499695	1767.112915	452.069214	762.500977	1601.069946	318.460938	716.583557	1562.436279	373.650116	659.291626	1639.900269	181.765945	628.603271
152	0.760000	2227.580078	1013.467773	765.950745	2233.367920	1021.715210	507.657684	2068.489990	1097.770020	674.806458	2062.501465	1093.159912	592.296082	2118.875000	802.456543	805.363220	2166.613037	789.283203	789.537842	2143.151367	684.333435	774.994202	2085.286621	706.380493	796.577515	1969.256714	601.995056	767.388489	1872.660278	500.886902	780.509033	1900.105347	461.938538	764.821350	1813.985474	401.677063	740.862732	1783.573853	453.560699	764.254700	1614.332886	323.770142	717.983643	1576.854614	380.512024	661.054749	1651.494141	187.667648	628.762817
153	0.765000	2244.689941	1012.104126	766.055481	2248.838135	1018.094849	506.747070	2084.810547	1095.428345	674.592896	2078.276367	1090.454956	591.750061	2136.712646	799.885193	805.084473	2184.436523	787.574829	789.800964	2161.571533	682.552002	776.202759	2103.506592	703.253052	796.435242	1988.062012	599.259094	769.337891	1890.898438	500.894897	783.207825	1917.442261	461.398407	767.022827	1830.118530	402.876587	743.073120	1801.005615	454.983704	765.596252	1628.696533	329.081543	718.737000	1592.350830	386.272552	662.128845	1661.257935	192.687592	629.010193
154	0.770000	2261.358398	1010.444031	765.715454	2264.283447	1014.374878	506.411438	2100.874023	1093.362549	674.586792	2094.658691	1087.366821	591.656555	2154.316406	797.876160	805.897400	2202.135986	786.231262	791.856873	2180.011719	680.948486	778.617310	2121.364502	701.825806	798.267090	2007.350830	595.941162	770.595459	1909.447998	499.608307	785.327332	1934.860352	459.017151	767.587585	1846.553467	402.905457	744.284424	1818.291016	456.227570	767.611023	1643.625000	333.817657	719.652649	1608.330933	391.792572	663.994324	1674.664429	197.616608	629.140869
155	0.775000	2277.971436	1008.373352	765.526855	2279.185547	1010.197632	505.169708	2118.294922	1090.491943	674.492920	2109.822754	1083.396973	591.723572	2172.039307	796.650330	807.814880	2220.101318	783.662720	791.164612	2198.936523	678.946167	779.386292	2140.239990	698.983215	799.256958	2027.109863	592.777161	772.460632	1928.145752	498.516022	787.414429	1952.618042	457.432312	769.769470	1863.332886	402.945892	745.617859	1836.225708	456.368256	769.389038	1659.499634	337.921112	720.994995	1624.356567	397.196198	665.475769	1688.577271	202.387375	629.860168
156	0.780000	2294.670410	1006.734131	765.481384	2294.253418	1006.061279	504.346161	2132.924316	1087.403198	674.454102	2125.614746	1078.164429	589.703735	2190.007324	792.988708	806.951660	2237.777588	782.309631	793.138977	2217.480957	676.842529	781.881104	2158.729248	696.668274	800.966736	2047.037720	589.151428	774.136902	1947.083984	496.630707	788.980042	1971.163452	455.657440	772.260498	1880.996460	402.113068	747.231323	1854.528442	456.987610	771.846130	1675.492188	341.988251	722.330078	1641.311523	400.933563	666.739990	1702.730713	205.936722	630.988159
157	0.785000	2311.232422	1004.479431	765.179199	2309.769531	1001.869202	503.331573	2149.121826	1084.035522	674.174438	2141.454346	1074.594727	590.595825	2207.683105	791.887451	809.282776	2256.055908	779.253845	792.885132	2236.351563	673.482422	781.813538	2177.550781	693.917236	803.300049	2066.962891	585.399292	775.203064	1966.318848	494.047974	790.450867	1989.473755	452.899475	773.907104	1898.757446	402.372742	749.413330	1873.182739	456.971893	774.116882	1691.599609	344.894196	723.552856	1658.327515	405.120087	668.262634	1718.502441	209.517365	631.312195
158	0.790000	2327.744873	1001.944580	765.124207	2325.049805	997.480835	502.535980	2164.616211	1080.180176	674.210327	2157.208008	1070.721436	591.270996	2225.708496	787.898560	808.664307	2273.928711	777.912415	795.488708	2254.851563	671.193237	784.977356	2196.615479	690.751526	804.052979	2087.258545	581.467529	776.683960	1986.148926	492.143616	793.443115	2008.250366	450.548523	776.569397	1916.330933	400.876251	750.642639	1891.924072	456.114746	775.740112	1708.671753	348.143463	724.619141	1676.036499	407.419098	670.056091	1734.876831	212.349609	632.499634
159	0.795000	2344.119629	999.424561	765.157898	2340.344727	993.553589	501.982574	2181.235107	1076.541870	674.022217	2173.300293	1066.489624	591.589844	2243.673096	785.243958	810.786255	2292.203369	774.369934	795.356689	2274.250000	668.175415	785.319214	2215.167236	687.977661	806.680115	2107.420166	577.485229	777.617554	2005.741333	489.754120	795.966003	2027.591675	447.221313	778.623352	1934.738647	399.833527	752.532654	1911.209961	455.989960	777.577454	1726.336914	350.412506	725.573425	1693.804565	410.802643	671.041809	1752.264404	214.892487	634.070313
160	0.800000	2360.281738	996.736450	764.835632	2356.580811	989.982605	501.627777	2196.520752	1072.524048	673.648743	2188.985352	1061.431763	591.925293	2261.536621	781.993896	811.629456	2310.090820	771.971069	797.413086	2293.850342	665.654663	788.785095	2234.226563	683.230957	806.574524	2128.612305	573.191345	778.875549	2025.762329	486.227356	797.083252	2047.247314	444.556671	780.884033	1953.474365	397.900543	753.851013	1930.784302	454.179901	779.059631	1744.585571	351.842468	726.394714	1712.152954	412.928040	671.933960	1769.367554	216.636749	635.656677
161	0.805000	2376.702148	993.532532	764.723694	2372.858154	986.445190	501.110229	2212.709229	1066.855957	673.554016	2204.675781	1055.587646	592.374023	2279.592773	778.108459	812.340942	2328.459229	768.875977	798.459900	2314.039063	661.859253	790.700378	2253.613281	680.034851	810.330750	2148.784668	568.678711	780.262085	2045.867310	483.795319	799.779053	2066.523438	440.863190	783.456543	1972.327026	396.347656	756.108215	1950.395386	453.211243	781.104919	1763.112549	353.703461	727.105286	1731.359375	414.746521	672.786194	1787.573608	218.077499	637.605896
162	0.810000	2392.688721	990.124268	764.688354	2389.631348	983.192993	501.146332	2228.601318	1062.458862	673.237610	2220.516113	1050.821777	592.316406	2297.472412	775.077881	815.048401	2346.414063	765.488220	800.132568	2332.895752	659.177307	794.113342	2273.151367	675.385315	811.174438	2170.407959	564.126404	781.983215	2066.506592	480.707947	801.924866	2086.338135	437.797852	786.890625	1991.587402	394.156891	758.410095	1970.635498	451.114319	782.716919	1781.895996	355.082825	728.326416	1750.616577	416.381195	673.456116	1806.615356	218.303818	639.444763
163	0.815000	2408.574951	986.622620	764.650085	2406.445801	979.766724	500.738068	2244.363281	1057.584717	673.159729	2236.633545	1045.392456	592.740479	2315.708008	770.320984	814.908752	2364.414307	762.459595	801.908325	2352.796875	655.517090	795.231873	2291.878418	670.880249	813.885132	2191.328125	559.053650	783.681335	2087.485596	477.232147	804.848022	2106.695313	433.183472	788.484497	2011.443237	392.259583	760.572754	1990.932251	449.483521	785.066895	1801.191162	356.127502	729.543945	1770.769043	416.005096	673.360168	1825.916504	219.154953	642.003113
164	0.820000	2424.354492	982.646362	764.960266	2422.904297	976.466125	500.927063	2260.542725	1052.988525	672.748291	2252.552734	1039.474365	593.098755	2333.581055	766.477661	817.515747	2382.576172	758.310974	802.388733	2371.777588	651.623840	797.869751	2311.774658	665.631470	814.662598	2212.728027	554.331726	786.094299	2108.507080	473.134735	806.894165	2127.192871	429.670227	792.095703	2031.542114	388.542755	762.212097	2011.836060	447.057404	786.630310	1821.159180	357.092682	730.140930	1791.567261	416.771271	674.025757	1846.292847	218.992355	644.385559
165	0.825000	2440.128906	978.703857	765.402344	2439.707031	973.328796	500.840698	2275.917969	1046.232788	672.731506	2268.116943	1033.496582	593.446350	2351.664307	761.319458	818.441284	2400.434814	755.125732	805.207458	2391.534668	647.082947	798.943970	2331.316162	661.766479	818.190247	2234.819824	548.663391	787.932983	2129.691406	468.614746	809.355713	2148.324463	425.573761	794.379150	2051.868408	386.924347	765.233215	2033.224121	444.618835	788.784851	1841.413940	357.590179	731.607300	1812.376465	416.921051	673.973755	1867.094604	218.000229	647.451294
166	0.830000	2455.660156	974.547607	765.334045	2455.123535	970.375427	501.752838	2291.237305	1040.582886	671.833984	2283.497559	1027.305176	593.368225	2369.645996	757.076782	819.794434	2418.760986	750.389404	805.457520	2411.302490	642.847290	801.788574	2350.452637	656.396362	819.093750	2256.446045	542.842163	790.571411	2152.134033	465.564850	812.815613	2169.221680	420.490326	797.173706	2073.210449	382.957062	766.242554	2054.831299	441.155212	789.908630	1862.691650	357.679749	732.407837	1834.117676	416.530609	673.540405	1888.669067	217.188110	650.990723
167	0.835000	2471.140625	970.040955	765.328308	2471.834961	965.724121	501.500153	2306.260742	1034.828613	671.697815	2298.306396	1021.695496	593.279846	2387.381836	752.663025	822.264282	2436.497314	746.691040	807.990234	2431.058838	638.736694	803.515747	2370.197998	651.424011	822.462830	2278.303955	536.128601	793.768982	2174.354736	460.944916	814.841980	2191.800781	416.229095	799.575684	2094.462402	379.607239	768.672791	2076.919678	438.307312	792.843262	1883.787476	357.996246	733.673035	1856.055664	415.483398	673.450867	1910.136475	216.148743	654.268860
168	0.840000	2486.856689	965.564758	765.698120	2486.649414	961.691284	502.185303	2320.657227	1030.114258	671.195740	2312.462646	1016.963989	593.240967	2405.616943	746.665833	821.742920	2454.746582	741.974304	808.086182	2451.421387	634.575684	805.309082	2390.263672	646.078552	823.311951	2301.010498	529.848022	796.916321	2196.880127	456.267548	817.659424	2213.782471	411.682739	801.861267	2116.656006	376.248016	770.580383	2099.496582	435.242615	795.003357	1905.639038	356.971130	734.527771	1878.610474	414.551575	673.074829	1933.038208	214.335648	657.379517
169	0.845000	2501.791992	960.869629	765.901489	2500.687500	957.312744	503.167084	2335.458008	1023.458313	670.820740	2326.168457	1012.134583	593.244141	2423.188721	742.344910	824.051086	2472.359131	738.435303	810.369385	2471.286865	630.394958	807.690613	2409.529053	641.384888	825.361694	2323.814209	523.455994	800.862427	2220.060059	451.580109	819.778137	2236.541016	407.487183	804.344360	2139.751953	372.331543	771.965271	2122.442627	430.537750	796.399292	1928.712402	356.271973	735.357056	1901.860352	412.540222	672.738525	1957.749878	211.968796	662.244080
170	0.850000	2516.130615	956.418335	765.408508	2514.645996	953.225952	503.955444	2348.377930	1018.405518	670.516296	2338.507080	1007.384521	592.881714	2440.951660	737.188477	823.670959	2490.625488	735.008972	810.751526	2491.753906	627.040894	809.642212	2430.213379	636.132874	827.050964	2346.381592	516.946289	804.782349	2243.568359	446.585358	821.447815	2260.194092	403.400146	805.880615	2163.436035	368.778748	772.959412	2146.166504	426.763336	798.311951	1951.672729	355.365814	736.566406	1925.663818	410.304077	672.747498	1981.776855	210.065445	666.212708
171	0.855000	2530.178223	952.076416	764.418762	2527.540527	948.360413	504.528839	2361.072021	1012.994934	670.255005	2351.620117	1002.867432	592.203369	2457.951660	733.732239	825.061340	2509.083496	732.285583	810.873657	2512.754150	624.920593	810.002991	2450.611572	631.714172	826.993103	2370.234619	510.602295	809.163391	2266.972900	442.134033	822.864868	2285.285645	398.453857	805.908691	2187.355469	364.487427	773.826111	2170.627441	423.056030	800.323486	1975.528564	353.302460	738.050171	1949.669312	407.904694	673.162231	2005.901978	207.089951	669.964966
172	0.860000	2543.872803	946.277222	764.785339	2540.885986	943.947815	504.174438	2373.241455	1007.592529	670.315125	2364.975586	998.684387	590.938904	2476.288086	730.495117	824.159241	2527.708740	730.206055	810.732605	2534.318604	624.016663	809.848938	2471.993652	629.153809	828.128113	2394.493896	504.080444	812.604614	2293.093506	437.985382	824.217163	2309.894531	394.364838	807.309387	2212.163086	361.567810	774.124023	2195.483398	418.516357	801.706177	2000.122314	351.648010	739.376099	1973.948120	405.226044	673.572571	2030.929810	204.025406	673.140808
173	0.865000	2558.930176	944.224121	763.102478	2554.570313	940.187378	503.450897	2385.486328	1002.035522	670.719910	2379.069580	996.250549	590.160156	2495.249023	729.171143	824.083923	2546.477051	728.711365	810.325073	2555.237305	622.786072	809.472656	2492.922363	627.168762	828.713806	2418.962158	497.873413	815.210205	2317.991699	433.442657	824.922424	2335.132080	390.368652	807.062805	2238.068359	357.259857	774.054688	2221.212158	415.255554	803.479614	2025.053101	349.453827	740.919800	1998.224121	401.484436	674.453491	2056.337891	200.859192	676.777710
174	0.870000	2572.444336	940.194336	762.477600	2568.539551	936.761536	503.140594	2397.426025	996.257202	671.880554	2392.653564	994.868591	590.262756	2515.322021	727.588623	824.049194	2565.363770	727.742432	809.647644	2576.130371	622.389709	809.100281	2513.885498	625.312134	827.894653	2445.111572	491.063965	815.641113	2342.937256	428.797516	825.370178	2361.667480	386.356842	808.756775	2263.267090	354.272827	774.844238	2246.898438	408.918304	802.455688	2050.959229	347.049530	742.939087	2022.422363	398.156219	674.895264	2082.094971	197.416931	679.573730
175	0.875000	2585.602783	936.717163	762.454041	2583.094238	934.571106	502.735962	2409.717529	991.154785	673.331909	2406.109131	993.951843	590.687805	2534.842285	725.840454	823.012695	2584.344971	727.240234	808.697144	2597.137695	621.169861	807.356140	2536.032227	624.114685	827.447571	2470.716064	486.144745	815.919495	2369.846436	425.864716	826.650208	2387.674561	382.968842	807.210144	2289.722412	350.372559	774.596924	2272.159424	405.350647	803.845032	2076.633057	343.784454	744.615112	2047.330078	393.992340	676.337952	2109.079102	194.413208	681.887085
176	0.880000	2598.262695	933.622070	762.704163	2598.666504	934.339844	502.721710	2422.978516	987.414429	674.788635	2420.014893	993.231567	591.163635	2555.344727	724.429932	823.976135	2603.396240	727.145630	807.470276	2618.712158	620.620728	805.377380	2558.102051	622.267578	828.198242	2496.178467	482.787659	815.328491	2396.789551	422.033752	827.631470	2413.675049	380.472717	807.556396	2315.984863	346.686401	775.339478	2299.711182	401.521454	804.792908	2103.488037	339.938171	746.057495	2071.945557	389.334442	677.804260	2134.123779	190.488068	683.335999
177	0.885000	2611.192383	931.169922	762.952576	2613.981689	934.559326	502.772369	2436.802490	986.340271	675.849609	2434.298828	992.704102	591.646362	2575.117432	723.510925	824.350159	2622.493164	727.399536	805.963623	2640.624512	620.730347	802.545959	2580.627197	621.621094	828.436829	2521.778076	481.825226	815.189026	2422.530762	418.654602	828.472046	2439.701904	376.563263	807.371460	2342.510254	344.032562	775.031860	2324.928711	397.909424	805.857605	2130.628174	335.383392	747.167358	2097.033936	384.432190	679.118347	2162.281250	186.207520	685.243591
178	0.890000	2627.324219	930.981140	763.127136	2629.064209	935.055542	503.006866	2450.573486	986.907043	675.980713	2448.889160	992.365723	592.092163	2595.228271	723.487122	825.510681	2641.611328	727.942993	804.174011	2661.406250	621.968628	801.228943	2602.972412	620.938171	828.088623	2546.962158	479.610718	814.873779	2448.517578	415.437439	828.284363	2467.436523	374.719238	807.855469	2369.539307	340.130219	774.868530	2352.072021	394.004791	806.557190	2157.754395	331.537720	749.239868	2121.809814	379.162415	680.875854	2190.330811	181.548416	686.690918
179	0.895000	2642.025146	930.481384	764.216492	2643.938477	935.654419	503.544281	2465.981689	988.175232	675.470398	2463.713623	992.212769	592.457031	2614.940918	722.242065	824.549744	2660.726563	728.716858	802.098083	2683.415039	622.803955	798.204590	2624.978516	621.590210	828.688232	2571.850586	481.428650	816.141968	2475.213379	412.673492	827.854858	2493.890869	372.305237	807.250244	2396.053711	336.325928	775.033386	2378.904541	390.925812	806.863770	2186.311768	327.053467	750.778259	2146.771973	372.865784	682.399475	2219.504150	177.074310	688.209106
180	0.900000	2653.087158	929.104797	765.630554	2658.629150	936.181885	504.503540	2477.568604	990.400940	674.370667	2478.699951	992.241638	592.697144	2634.837646	723.371826	824.638611	2679.814209	729.662109	799.732605	2704.190186	624.223633	796.726501	2646.924072	621.667664	827.747375	2596.129639	482.608032	817.581970	2502.165771	411.200439	828.310791	2520.355469	370.472595	806.368652	2422.510254	334.577576	775.482422	2404.518555	387.543274	807.896606	2213.671875	321.628052	752.687439	2172.067139	366.644531	684.387695	2249.478760	172.595825	689.682861
181	0.905000	2664.610596	929.607971	767.233154	2673.611328	936.329590	505.057556	2494.134766	991.780151	672.446777	2493.776611	992.448547	592.768677	2655.200195	723.839966	823.997986	2698.972900	731.841919	798.488892	2725.077881	627.225708	795.646179	2668.640381	623.343018	828.522522	2619.820801	484.757080	818.918274	2528.113281	409.638550	827.601318	2546.906738	369.645142	805.442871	2449.844482	331.787109	775.780396	2430.960205	384.191040	807.609253	2241.733398	317.515778	755.606750	2197.062988	359.217865	686.116882	2280.123779	167.400726	690.667603
182	0.910000	2676.219727	930.790405	768.909058	2689.239502	936.882446	505.325287	2508.730713	992.430786	670.517395	2508.871338	992.829834	592.627625	2674.766602	725.526733	823.964661	2717.711182	734.511108	797.961060	2745.558350	628.842712	792.437012	2690.802734	624.796814	827.604553	2643.427002	485.974457	819.146606	2554.461670	409.298004	827.809509	2573.320313	369.407623	804.676636	2477.506348	330.733490	776.010010	2457.917969	382.231171	808.125366	2269.267578	309.958923	755.622681	2222.560547	351.595642	688.153992	2310.895996	162.516464	691.806152
183	0.915000	2688.164063	931.746704	770.380005	2703.517578	937.042664	506.877411	2522.873291	993.025146	669.275208	2523.911865	993.381897	592.230225	2694.465332	728.278198	825.158508	2736.382080	737.070801	797.053833	2765.855957	632.957642	792.550171	2712.326660	627.225281	828.890564	2666.661865	488.316010	818.611023	2580.053955	408.659485	827.176514	2599.580322	369.716187	804.055298	2504.729248	328.863190	775.485107	2484.453857	380.501709	808.271545	2297.429443	303.488190	756.881836	2248.216064	343.532288	690.028748	2342.522461	157.185150	692.870667
184	0.920000	2701.993408	934.130188	771.776794	2718.903809	937.372620	508.454010	2535.252441	992.002808	668.540344	2538.826416	994.101013	591.532471	2713.568359	730.594360	824.549438	2754.792236	740.636963	794.855896	2785.908691	636.481262	789.464905	2733.423584	630.319519	827.972168	2691.369873	491.626404	818.508484	2606.617432	410.575317	827.749756	2625.670166	370.526917	803.564331	2532.522461	327.237122	776.033875	2510.525635	378.486084	809.143555	2324.605225	297.831146	759.581421	2274.383301	334.806427	691.316223	2374.646240	151.473373	694.588196
185	0.925000	2715.638428	936.847778	773.125183	2734.571289	938.273438	508.323181	2549.240479	992.879333	667.666443	2553.542969	994.983459	590.490540	2732.847168	733.557007	823.631348	2773.023193	743.853455	793.488403	2805.725586	640.766357	789.244812	2754.081055	633.513794	828.045959	2714.528076	494.503937	816.973816	2631.816650	410.300293	827.121094	2651.573730	371.795929	803.189209	2559.792480	326.474731	776.503479	2536.387695	376.853363	808.832703	2353.131592	289.071747	759.325317	2300.420654	325.406006	692.735107	2407.507568	145.950302	696.124023
186	0.930000	2728.751221	939.019653	774.512634	2749.321777	939.321106	510.673157	2563.029785	993.570313	667.312805	2568.475342	996.773193	589.392700	2751.937744	737.596436	823.754517	2790.850342	748.123657	792.553040	2825.735840	645.297241	787.733398	2775.070801	637.768738	827.780823	2737.594482	496.361694	815.752686	2656.838379	412.162933	826.490112	2677.274414	373.479309	802.915283	2587.036377	325.308594	776.811096	2562.834717	376.159424	808.984924	2381.843262	281.349213	760.298889	2327.117432	315.629456	694.385864	2440.969482	140.532974	696.784851
187	0.935000	2742.061768	941.626770	776.057678	2765.002930	940.633362	510.851074	2577.219971	994.686768	667.161377	2583.440918	998.549255	588.183594	2770.002930	741.767151	824.098389	2808.321533	752.910095	791.955139	2844.483887	650.440002	786.926514	2794.389893	642.318481	827.869751	2760.137451	500.288116	813.866272	2681.643799	414.455963	826.119141	2702.756348	375.533173	802.728027	2614.207031	324.578522	777.745728	2590.234131	376.574310	812.470703	2410.003662	273.017975	761.056702	2354.516602	305.433380	695.058167	2474.433838	134.758530	698.284363
188	0.940000	2755.524658	944.996887	777.399231	2780.812500	941.643860	512.998779	2592.411133	996.840027	666.893860	2598.839355	1000.237061	587.403198	2787.625732	746.303162	824.022644	2825.408936	758.047363	791.613281	2863.929932	656.328735	786.872253	2814.548340	647.169678	827.980225	2782.566162	503.924835	812.977600	2705.849365	416.122833	825.249023	2728.002930	377.913666	802.612915	2641.503174	324.297363	778.582397	2615.748291	375.962555	811.877747	2438.234131	264.493958	762.044067	2381.732666	295.137512	696.460938	2509.462158	129.581299	699.884460
189	0.945000	2768.546143	947.972168	778.513550	2796.610596	943.360657	513.809387	2606.648682	998.814514	666.618652	2614.070313	1001.978027	586.655518	2804.700195	750.777466	823.681335	2842.084473	763.369812	791.445801	2882.544678	662.755920	786.549927	2833.666016	652.715271	827.840820	2804.106934	508.103394	811.626343	2729.701660	418.260864	824.201843	2752.997803	380.576843	802.555237	2668.982178	324.776733	779.519714	2640.779785	375.284241	811.149109	2467.441895	256.150238	763.104309	2410.020752	284.022980	697.102783	2546.524658	124.999359	702.279419
190	0.950000	2781.944580	951.270142	779.844727	2812.383057	944.179565	514.498169	2621.776855	1002.294312	666.632263	2629.080811	1004.531860	586.178162	2820.895264	754.558167	822.772949	2858.319824	768.711914	791.371338	2901.086426	669.290710	786.056946	2851.805664	657.965759	827.928528	2824.828857	513.134583	809.970825	2753.011963	420.990479	822.940125	2777.724854	383.478821	802.540588	2696.155518	324.467407	780.494873	2665.635742	374.326263	810.935730	2497.194092	247.355881	763.784912	2438.089111	273.154236	697.978333	2583.059326	119.453903	702.495483
191	0.955000	2796.217041	954.841675	781.499329	2828.842773	948.269958	516.375427	2637.256836	1005.298706	666.907227	2644.338379	1007.389587	585.664612	2837.452393	759.297974	823.636536	2874.087158	773.908020	791.308289	2918.446533	675.587585	785.727051	2869.836182	662.758606	827.553650	2844.261963	518.660278	808.879639	2777.061523	423.683411	822.539063	2802.167969	386.575745	802.554321	2722.119629	324.563324	780.597046	2690.478760	372.676758	810.752808	2526.178955	237.800385	763.702820	2466.871338	261.838562	698.382019	2617.260254	114.230843	704.656860
192	0.960000	2811.001709	958.823547	783.098633	2844.359863	950.571045	518.319153	2651.697754	1007.622437	666.663025	2659.727295	1010.081238	585.536804	2852.846924	764.835571	825.492310	2889.660156	779.847168	792.168762	2936.564941	682.413269	785.970032	2887.979736	668.410583	827.408752	2863.689209	524.718628	807.751709	2799.931885	426.364258	821.819458	2826.310547	389.823700	802.581787	2748.812988	324.057617	781.022644	2714.345459	372.025909	809.539124	2556.378418	228.720886	764.278931	2496.074463	250.012573	698.770630	2651.996582	108.886330	705.118896
193	0.965000	2822.614014	961.190186	784.264954	2860.423096	952.952454	520.016602	2667.336426	1010.683899	666.745728	2674.948242	1013.241699	585.907593	2868.747803	768.829956	826.460327	2905.116211	785.028076	793.952209	2953.879150	688.359924	786.315552	2905.568848	673.011963	826.846313	2882.981689	530.750610	806.433838	2821.872559	428.336578	821.290527	2850.136475	393.178772	802.608582	2775.142822	323.407501	780.531250	2739.095947	370.289612	808.517273	2587.503662	221.075775	764.380493	2525.820801	237.801819	698.942078	2687.890625	104.742302	706.394043
194	0.970000	2836.697266	964.669434	784.679138	2876.426270	955.474792	521.614807	2682.157959	1014.138062	667.015259	2691.324463	1016.159729	586.368469	2884.399414	772.926636	826.688110	2920.882568	790.341675	795.099426	2971.131592	694.933350	786.502380	2922.204590	677.537659	826.493713	2901.467529	536.553833	805.146118	2843.604248	430.439575	820.762146	2873.629150	396.597076	802.620056	2801.523438	323.102112	780.443115	2763.642822	368.746429	807.827454	2618.875244	212.465317	764.149658	2555.774658	226.185028	698.750854	2723.320557	99.272400	707.058716
195	0.975000	2851.685547	968.908264	785.484558	2892.399414	958.539490	522.964478	2697.471680	1016.496643	667.317383	2707.208984	1019.670776	586.964661	2900.028320	776.278320	827.278381	2936.484619	795.295349	796.376831	2987.625977	700.565063	786.822632	2939.567871	681.842590	825.379211	2919.255615	542.120056	804.089661	2864.198975	432.441803	819.609436	2896.772705	400.034760	802.601563	2827.908691	323.035309	780.607239	2787.689209	365.879822	805.866638	2650.469727	203.054855	764.027100	2587.281250	214.096008	698.343262	2761.487305	97.197701	707.794434
196	0.980000	2866.858154	972.852966	785.981323	2908.601563	961.940369	523.857361	2712.696533	1020.553345	667.871704	2721.063721	1023.033630	586.906616	2915.021973	780.387939	827.993958	2951.770508	799.188477	797.113220	3004.126465	706.426086	787.037659	2956.019287	687.347839	825.325684	2937.242920	547.739685	802.720337	2885.919922	434.522095	819.931641	2919.550781	403.447876	802.538696	2854.253174	323.100983	780.872681	2811.354980	365.604004	807.423401	2681.845215	194.866364	763.857239	2618.684326	202.114716	698.185547	2798.079590	93.573952	709.670044
197	0.985000	2881.979492	977.023499	786.426880	2924.382080	965.267639	524.859558	2727.663574	1023.620972	668.072083	2735.647705	1026.846802	586.755615	2930.660889	784.190552	828.181885	2967.235596	804.171814	798.143982	3020.681152	711.374146	786.723755	2971.774902	691.831360	825.126953	2954.688477	552.157227	801.345337	2906.385010	436.301300	819.071594	2941.946777	406.792542	802.416748	2880.510498	323.192993	781.088501	2835.285889	363.442108	806.473999	2713.475586	186.206833	764.034119	2650.836914	189.947586	697.342834	2835.051514	90.796188	710.927673
198	0.990000	2896.690430	980.539856	787.142090	2940.573242	968.438049	525.921631	2743.291016	1026.855835	668.293396	2753.188965	1030.379272	586.841492	2946.209961	788.310303	828.992615	2982.628418	808.704102	798.979675	3036.948242	716.584412	786.811707	2988.354004	695.540894	824.137390	2971.778564	556.147522	800.230896	2926.384033	437.785950	817.886658	2963.944824	410.024902	802.221191	2906.634766	323.205292	781.103699	2859.134766	361.018158	804.997681	2746.338623	179.415451	764.134827	2683.900635	178.486755	696.683350	2872.844482	88.212868	711.257996
199	0.995000	2911.883057	984.743103	787.758301	2956.347900	972.303894	526.858398	2758.447510	1031.100708	668.843506	2769.786865	1033.601685	587.259216	2961.480469	791.494568	829.252747	2997.936768	813.247925	800.286255	3052.863281	721.478760	786.469360	3004.902344	699.309937	823.195801	2987.684570	558.916077	799.039429	2946.823975	438.905273	817.737488	2985.528076	413.101044	801.937500	2932.580322	323.031738	780.767273	2883.105957	359.383881	805.301758	2778.693115	171.637054	763.440125	2716.807373	166.547043	696.645081	2910.234619	86.762390	712.661194
200	1.000000	2927.333008	988.550110	788.125122	2972.679688	975.633118	527.697021	2774.017822	1033.920654	669.079468	2786.589600	1037.137695	587.829956	2976.608887	795.766785	830.316101	3013.186279	817.968933	801.491394	3068.731445	726.209534	786.357727	3020.134033	703.540955	822.859741	3003.773438	562.324768	798.149475	2966.391846	439.734436	817.163696	3006.680908	415.977051	801.551025	2957.983643	323.072021	780.752747	2906.271240	356.960175	805.086304	2811.807617	162.690826	761.888550	2750.972656	156.023209	695.498352	2948.199219	85.710457	714.334778
201	1.005000	2942.595459	992.670105	788.729553	2988.744141	979.518250	528.500183	2789.316650	1037.488647	669.877075	2803.141602	1041.775879	587.807068	2992.147217	799.322571	830.263306	3028.699707	821.704102	802.037170	3084.520264	730.622925	786.072083	3036.635254	706.595093	821.998291	3019.162109	565.516418	797.058777	2985.786865	440.512421	816.099548	3027.386475	418.609070	801.047241	2983.112793	323.427856	780.616882	2929.822754	354.743652	804.055359	2845.894775	156.885590	763.101807	2785.654541	145.975403	693.982849	2986.012939	85.753441	715.312927
202	1.010000	2957.858398	996.479065	789.329651	3004.618896	982.486633	529.741516	2804.799316	1040.927246	670.632629	2818.195801	1045.570801	587.979919	3007.995361	802.795410	830.274109	3044.002686	825.827454	802.749207	3100.057129	734.643066	785.410706	3051.559082	710.974426	822.098755	3034.021729	567.689514	796.322876	3004.551514	441.067230	816.480225	3047.364990	421.859436	801.784241	3007.900635	323.545776	780.331421	2953.374268	352.761444	803.637390	2879.746094	149.102112	761.047485	2820.109863	136.808395	693.604797	3023.850830	86.117722	716.687622
203	1.015000	2973.040527	1000.363220	789.625305	3020.769043	985.373291	530.729248	2820.824951	1044.708130	671.348633	2833.317139	1048.967163	587.983765	3022.993408	806.480164	830.914368	3059.271973	829.264160	802.801025	3115.428955	738.404785	785.230957	3067.520020	714.247375	821.172058	3048.873291	570.396667	795.910339	3023.703857	441.027679	814.503906	3067.974365	423.330963	800.889099	3032.697021	324.583557	780.733154	2977.542236	349.297882	801.440857	2913.364746	143.031204	760.880859	2855.265381	127.953018	692.338562	3061.086426	87.497253	717.763733
204	1.020000	2988.586426	1004.059753	790.220459	3037.469971	988.138245	530.834900	2836.422607	1048.173340	671.680481	2850.053955	1051.836548	588.791870	3038.541504	809.104309	831.059631	3074.905273	832.112793	802.495850	3130.148682	742.389648	785.718933	3082.065186	717.637024	821.198486	3062.684082	572.180969	795.394714	3042.297607	441.222137	814.653076	3087.697754	426.630066	801.364990	3057.495117	324.783600	780.862183	3001.375977	347.093811	801.413635	2947.359619	137.493042	760.856628	2890.917480	119.868546	692.195007	3098.288574	89.350594	718.731995
205	1.025000	3004.117188	1007.977356	790.466980	3053.379395	992.077759	532.585510	2852.256104	1051.566650	672.242249	2867.518799	1054.378662	589.878113	3053.484863	812.714050	831.705505	3089.709229	835.634094	802.789551	3145.443604	744.830688	784.968750	3097.599854	720.506958	821.208801	3076.839355	574.570679	795.138489	3062.458252	441.190491	816.717224	3107.878418	428.486328	802.313599	3082.245117	325.563629	780.566650	3024.589111	346.211334	803.183594	2981.514648	133.157349	761.287537	2926.276367	112.408325	692.022156	3134.691162	92.100128	719.049988
206	1.030000	3019.542480	1011.413696	790.854675	3069.208496	994.629150	533.318726	2868.341064	1054.544678	672.593872	2882.901367	1058.082031	590.221375	3069.097412	815.201172	831.262817	3105.645020	837.982178	802.504028	3160.876221	746.996094	784.182434	3112.148682	723.161438	821.027710	3090.828125	576.073547	795.003357	3081.469482	441.167328	816.607605	3127.619141	430.702545	802.045959	3107.157227	327.095947	780.521057	3048.334717	344.091949	803.127380	3016.110352	129.628906	761.248962	2961.395020	106.201965	691.124695	3170.970703	95.214478	719.341675
207	1.035000	3035.262207	1014.649231	791.165527	3085.312012	997.496887	534.488037	2884.075195	1057.676147	673.315430	2897.989014	1060.880737	590.486328	3084.541748	817.564392	831.231445	3120.872559	840.594238	802.791504	3176.299316	749.349060	784.683350	3126.924072	724.842957	819.857056	3104.398682	577.221497	795.015137	3100.113037	440.482330	816.775146	3146.549805	432.221588	802.332764	3131.628174	327.720428	780.781006	3072.223145	342.118500	803.294067	3050.074951	127.282959	761.920715	2997.035400	100.461128	691.399475	3206.375244	99.300262	719.473938
208	1.040000	3050.848633	1017.845947	791.434143	3101.325928	1000.046021	535.624878	2900.582275	1060.015259	673.847290	2914.426514	1064.060425	590.838867	3100.133789	819.534973	830.286560	3136.465820	842.387390	802.567932	3191.266846	750.393372	783.097046	3140.735596	727.010742	819.493103	3118.010986	578.428223	795.131958	3118.466553	439.933167	816.264099	3165.500000	434.081360	802.383301	3155.608643	328.774323	781.168945	3095.876709	340.097473	802.734863	3083.271484	124.365211	762.611328	3031.450684	95.605446	692.306946	3241.135010	103.688957	719.347046
209	1.045000	3065.994873	1020.448120	791.875305	3117.157227	1002.561646	536.313354	2916.419189	1063.708008	674.509399	2931.419678	1067.023682	591.347839	3115.689453	821.205994	829.761719	3151.787598	843.640747	801.876526	3205.371094	750.722290	782.510132	3155.109863	728.414001	819.273315	3131.364746	578.746155	795.087341	3137.239990	439.637482	816.454346	3184.439697	436.076447	802.302307	3179.082031	330.074371	781.176147	3119.027832	338.825012	803.143799	3115.543945	123.206207	764.090149	3066.209229	91.650398	691.941895	3275.036133	110.300316	719.588257
210	1.050000	3081.752930	1022.878235	792.524048	3132.894043	1005.367676	536.991394	2932.091064	1065.090942	674.368774	2948.189453	1069.007080	591.982239	3130.454102	823.552124	829.812439	3167.411621	844.355469	801.272156	3219.252197	750.421326	781.693787	3168.798340	728.706970	818.381714	3144.509033	578.843201	795.596497	3155.946533	439.445770	816.340759	3203.338379	438.001312	802.194641	3202.055664	331.408508	781.334351	3141.690186	337.797394	803.313232	3148.175293	121.520683	764.787781	3100.408936	87.901001	693.217407	3307.648438	116.201233	717.865112
211	1.055000	3097.380127	1025.240234	792.922974	3148.947266	1007.522705	537.752869	2949.601563	1069.232300	674.864685	2965.275146	1072.075928	592.655579	3145.153809	824.328613	830.176392	3182.571045	845.067688	800.844971	3232.751465	750.070007	781.672424	3182.591553	729.633606	819.037964	3158.225830	578.756226	795.321594	3174.599365	439.516663	816.100281	3222.165771	439.650513	802.165100	3224.726318	333.074493	781.882324	3163.718506	337.239624	803.608887	3180.576416	121.002945	766.213196	3132.505127	85.815895	694.748535	3339.033691	123.194824	717.487976
212	1.060000	3112.775635	1027.365723	793.257507	3164.663574	1009.308716	538.431030	2964.029541	1070.220947	675.629883	2979.732666	1073.359741	592.164917	3160.214355	824.912537	829.675110	3197.380127	845.481812	800.544312	3246.514648	749.813477	782.148804	3195.819580	729.696106	818.964172	3171.842041	578.024963	795.143921	3193.448730	439.422607	816.314148	3240.891846	440.818604	802.318420	3247.167969	334.901672	782.183838	3186.143066	336.999359	803.918396	3212.552979	121.420082	767.414673	3164.651855	82.792381	696.316711	3369.416992	129.358810	717.058228
213	1.065000	3128.420410	1028.767212	793.653687	3180.705811	1011.131775	539.311829	2979.882324	1073.892700	675.375610	2995.615234	1076.225830	592.171997	3175.361084	824.817200	829.080017	3211.954102	845.301941	800.319702	3259.673584	748.290649	782.401428	3209.719238	729.541260	820.531433	3185.942383	577.770386	794.730896	3212.042480	439.520020	816.446228	3259.359863	442.190948	802.455933	3268.633057	336.766693	782.511597	3208.363770	337.053284	803.956421	3243.641846	120.293648	767.462280	3195.506592	82.100594	697.891724	3398.507568	136.389359	715.024841
214	1.070000	3143.779297	1030.231689	793.738525	3196.501221	1012.385681	540.179932	2995.067139	1073.713013	676.446777	3011.349854	1077.257324	592.073425	3189.820313	825.399536	830.589905	3226.407227	844.232361	800.120483	3272.697266	746.753967	782.986877	3222.770996	728.712585	822.064514	3200.442627	577.425171	794.666626	3230.616211	440.257416	815.964905	3277.817871	443.792084	802.166443	3290.463135	338.684937	784.013672	3229.932861	337.751953	805.227539	3272.029541	122.423470	766.313660	3225.133789	81.615250	699.742371	3426.514404	142.398438	714.260254
215	1.075000	3159.379639	1031.087646	794.133484	3212.286621	1013.519287	541.325500	3010.655029	1076.005859	677.318176	3027.547607	1077.499756	592.915894	3204.209229	825.270935	832.058289	3240.854004	841.977356	799.896057	3285.686279	745.139465	783.786987	3236.291992	728.303528	823.744934	3214.496826	577.061523	794.458679	3249.506104	440.623535	816.135071	3296.259277	445.541351	801.500549	3312.101318	340.774628	783.225586	3251.609863	338.223755	805.704956	3300.665771	123.274513	767.155151	3253.634277	80.720299	701.917419	3453.210693	148.126251	712.374207
216	1.080000	3174.989990	1031.679688	794.418762	3227.752686	1014.414246	542.244568	3025.881348	1076.929810	677.784607	3043.439697	1079.917114	593.375732	3218.036865	824.517578	832.839661	3254.379395	841.608215	800.635071	3298.795654	743.144409	784.919067	3249.868896	727.319275	825.643799	3229.031250	576.629944	794.152466	3268.212158	441.096069	815.260376	3314.677002	447.358093	800.508728	3333.394531	342.386383	782.670715	3272.935303	338.829865	805.448059	3328.279053	124.844582	768.818604	3280.849854	80.652367	703.766907	3478.716797	154.975449	710.783325
217	1.085000	3190.245850	1031.749512	794.767639	3243.122314	1015.046082	542.914856	3040.969482	1077.934326	678.637939	3059.650391	1079.365967	594.434692	3232.115234	823.677185	833.666016	3267.804199	841.135376	801.645691	3310.840088	741.378723	786.596924	3263.094482	726.010681	827.869995	3244.168945	576.074036	794.140808	3286.816162	441.818268	814.739075	3333.063721	449.161652	799.241516	3353.719971	344.845917	782.122742	3294.239990	339.372864	805.485413	3353.927734	126.970894	770.221985	3307.528320	80.840942	705.570740	3502.251953	160.874176	709.754395
218	1.090000	3205.685059	1031.791260	795.440796	3258.305908	1015.337769	543.843933	3056.151123	1078.524170	679.837036	3075.058350	1080.114380	594.240662	3245.815186	822.900330	835.640198	3281.950195	838.569153	802.236023	3324.008789	739.455017	787.726074	3276.528564	724.590515	829.913879	3259.206055	575.698547	793.011108	3305.721924	443.380676	814.373962	3351.412842	450.871338	797.749451	3373.749512	346.909180	781.947815	3314.341553	341.137604	806.954773	3378.161621	129.303421	771.029480	3332.089355	80.653915	708.184875	3525.732910	164.592438	707.793335
219	1.095000	3220.489014	1031.163208	796.247925	3273.419678	1015.212646	544.772461	3071.395020	1078.577393	680.444702	3090.261719	1081.049316	594.759216	3260.371338	820.817444	836.957825	3295.728760	836.801086	803.869812	3337.343262	737.057190	789.019165	3290.099854	723.053650	831.515198	3273.271484	575.762573	791.183655	3324.161621	443.798279	813.209717	3369.717041	452.406525	796.083008	3393.854736	348.877655	781.024231	3335.143066	341.333923	806.385864	3403.114990	129.225357	770.942200	3355.890381	80.803574	709.626831	3547.162598	169.065918	705.533936
220	1.100000	3235.763916	1030.425171	796.992432	3288.562744	1014.984680	545.548706	3086.383057	1078.767456	681.424194	3105.470947	1081.027832	595.599915	3274.379395	819.355774	838.469788	3309.406494	835.244385	805.985229	3350.664307	734.768188	790.162720	3303.938232	720.735962	832.962097	3288.598633	574.453796	790.142883	3342.828125	444.103424	811.843018	3387.969727	453.686554	794.292664	3413.918213	350.059326	779.520447	3355.847168	341.907471	805.364075	3425.652588	131.583237	771.576294	3377.076904	80.060150	712.369080	3568.130127	172.458023	703.075439
221	1.105000	3250.693115	1028.676147	797.645142	3303.662842	1014.213684	546.671143	3101.286865	1078.522949	682.770447	3119.951904	1081.155762	595.988464	3288.341553	817.003601	839.534363	3323.249756	833.312317	808.020569	3364.755859	732.262512	791.351868	3318.006104	718.799622	833.950867	3303.971680	573.203186	789.181152	3361.552734	444.797119	811.153198	3406.163574	454.630707	792.429016	3432.795654	350.892151	778.298462	3375.239502	342.619812	805.699646	3447.631104	132.221588	771.330750	3399.246582	79.715607	713.371948	3587.947266	175.030090	700.922180
222	1.110000	3265.652588	1026.603027	798.609192	3318.402832	1013.114624	547.735229	3116.200684	1077.974365	683.599915	3134.688721	1081.251221	597.014160	3302.689209	814.168152	840.370239	3337.524658	830.417969	809.414185	3378.855469	730.234497	791.756897	3332.122314	716.324097	834.707947	3319.937988	572.375183	788.620117	3380.422852	445.029297	810.733459	3424.291748	455.158417	790.542603	3451.575928	351.867737	775.975037	3395.164795	343.067474	805.180664	3468.264404	132.886108	771.219971	3419.176025	79.201523	714.256836	3607.300537	176.574066	698.411194
223	1.115000	3280.281250	1024.659546	799.687622	3333.212646	1012.273010	548.708496	3130.565186	1077.072266	685.129883	3149.939453	1079.959839	598.208496	3316.662842	811.173828	841.330872	3351.988525	828.476929	810.354492	3394.436035	729.183777	793.839478	3346.841797	713.983704	835.459351	3336.003906	571.183533	788.369690	3399.057373	445.059418	810.285217	3442.347168	455.188934	788.683838	3469.304443	351.957336	773.814880	3413.679199	342.929169	804.840820	3487.859619	132.916412	770.517029	3438.503662	77.950516	715.138062	3624.861084	177.116943	696.546753
224	1.120000	3295.056885	1022.539612	800.650879	3348.268799	1010.790833	549.667358	3145.018555	1075.866943	685.752686	3164.780273	1079.254639	599.518616	3330.795410	808.815308	841.707947	3366.895752	826.401550	811.722778	3410.066895	727.396240	794.942078	3361.737549	711.367249	835.872192	3352.958252	568.648376	790.019409	3417.409668	444.767670	809.735535	3459.946045	454.739227	787.007019	3487.218506	351.440643	772.244385	3432.351074	342.973694	804.840576	3505.465576	133.426163	771.335022	3456.727783	76.916580	714.805725	3641.712646	176.529068	692.604614
225	1.125000	3309.320068	1020.106201	801.885132	3362.629150	1009.479248	550.420715	3159.963623	1073.027954	687.086182	3178.892578	1078.372437	600.433655	3344.256104	806.092529	842.829285	3381.903564	824.478821	812.531799	3426.010254	726.252075	796.383057	3376.673584	709.651123	835.707947	3368.990723	566.969666	789.846191	3434.877441	443.801971	809.073364	3477.089111	453.794037	785.580566	3504.449707	350.962921	770.948242	3450.403320	341.972412	804.292725	3522.214355	131.355133	769.244568	3472.930908	75.101578	713.903198	3658.588867	175.130325	690.525879
226	1.130000	3324.140137	1017.358154	802.729370	3377.248047	1007.615051	551.411377	3173.996826	1071.455078	687.463989	3193.406494	1076.637329	601.027954	3358.327148	802.970398	843.108948	3397.031738	822.072388	813.133240	3441.949463	726.715332	799.703735	3392.175537	707.863831	836.074402	3385.257568	565.206787	789.673828	3451.934814	442.325500	808.587769	3493.778320	452.338074	784.472900	3520.708008	349.134857	769.723267	3467.358154	340.475830	803.738708	3538.782227	128.764648	767.342102	3488.839600	73.696976	713.011658	3672.953369	175.458405	690.252380
227	1.135000	3337.741943	1014.074585	804.035645	3391.886719	1005.837158	552.129517	3188.424561	1068.501709	689.180542	3207.351318	1074.594849	602.084839	3372.442871	800.714661	844.101990	3411.993652	820.031616	814.354187	3458.486572	724.902588	800.317566	3407.758057	704.954224	835.427124	3401.699951	563.689209	789.620789	3468.387207	440.412750	808.324158	3510.014404	450.356079	783.752563	3536.541748	347.201416	768.401306	3483.348145	338.468292	803.121094	3553.777344	125.979179	765.363464	3503.389893	71.425789	711.528748	3687.515137	173.520126	687.942932
228	1.140000	3352.258789	1010.846802	804.943359	3406.300049	1003.848755	553.183411	3202.592773	1065.973633	689.230713	3221.700684	1072.241577	603.015198	3387.268799	797.538208	844.087952	3426.615479	818.354370	817.018921	3474.685059	723.860596	800.925049	3423.072510	702.886597	834.102112	3418.806885	561.645203	789.861328	3484.180176	438.434906	808.036072	3525.798828	447.832855	783.487915	3551.607666	344.179474	768.221191	3497.829834	336.492950	803.307861	3567.027100	123.653290	765.517578	3516.885498	68.450241	710.170654	3700.811768	171.020126	686.505493
229	1.145000	3366.213135	1007.568665	806.205811	3420.928955	1001.765869	554.046814	3217.060791	1062.427490	690.635986	3235.744629	1069.691772	604.019897	3401.476807	795.551514	844.771118	3441.646973	816.276733	819.208313	3490.884521	723.176331	802.097961	3438.665283	700.608704	832.728943	3435.939209	559.067749	790.220764	3498.882813	434.532318	808.240479	3540.872803	444.430023	784.199280	3566.247070	340.621582	768.475952	3512.863770	332.382355	802.376892	3580.738525	119.631233	763.172363	3529.710205	65.606544	709.040771	3713.818115	167.500092	685.372253
230	1.150000	3380.549316	1003.610352	807.349609	3435.641357	999.176636	555.008972	3231.930420	1058.104736	691.910217	3249.624268	1066.848877	605.138000	3416.665039	792.425232	844.990540	3456.581543	814.372925	821.225769	3506.913818	720.603882	801.854004	3454.396484	697.941589	832.019592	3453.246582	557.105652	790.731262	3513.565430	431.308380	807.871094	3555.943359	440.427826	784.261902	3580.800781	337.080292	768.458801	3526.089844	329.055359	802.335083	3592.494141	115.075081	762.733887	3541.305176	62.648354	707.268616	3725.845459	163.324875	683.333313
231	1.155000	3394.565918	999.831543	808.610535	3449.844482	996.550293	555.904541	3246.249268	1053.646362	692.997375	3264.011963	1062.913086	606.214600	3431.906494	789.524475	844.921692	3471.804688	812.071167	822.851990	3523.114746	718.572937	801.726929	3470.101563	695.423035	831.304626	3470.449463	554.202393	791.174133	3526.856934	427.043732	808.216919	3570.029785	436.294128	785.619141	3593.926025	333.222717	769.500732	3539.302734	324.450012	801.418701	3604.110596	112.408012	761.906921	3551.682617	62.213707	705.620667	3737.577148	158.525803	681.835999
232	1.160000	3408.946045	996.017395	809.785706	3464.239990	993.908691	556.581177	3260.613281	1049.118774	693.178650	3277.968750	1058.926880	607.446960	3447.165771	786.447998	845.160278	3487.195557	809.494324	823.726318	3538.964844	716.439209	802.068909	3485.788574	692.851196	831.004639	3487.594971	551.955627	791.969971	3540.631348	422.775299	807.424255	3584.724854	431.424591	785.993286	3606.899170	328.593353	770.538025	3552.381104	319.838989	800.239868	3615.258057	107.707878	760.228699	3559.828613	63.587185	703.957886	3748.572998	150.870834	679.578491
233	1.165000	3423.243408	992.197327	811.187561	3478.594727	990.669922	557.665710	3274.755859	1044.333740	694.154785	3292.296387	1053.994019	608.399719	3462.658936	783.653992	845.329468	3503.176270	806.172302	823.665039	3554.772705	713.632568	802.625061	3501.369629	690.118408	831.070190	3504.606689	549.166748	792.411560	3554.900146	417.828461	808.308533	3598.526367	426.363251	786.435974	3619.712891	322.411804	769.147522	3564.714355	315.111542	800.128906	3626.407715	105.364113	758.165894	3567.994141	65.696861	702.215210	3758.229492	144.024857	677.301392
234	1.170000	3437.998535	988.292908	812.415405	3492.949951	987.184082	558.425110	3289.019287	1039.664917	695.088196	3306.682129	1050.083374	609.643555	3477.969238	780.013184	845.206787	3519.107910	802.816406	823.669800	3570.587891	710.915588	803.014099	3516.863525	686.711060	830.539795	3520.922119	545.496216	792.991943	3567.930908	412.864014	807.912659	3611.966797	420.894714	786.835999	3632.072266	317.027008	768.636963	3576.471191	310.252655	798.693848	3634.941162	103.185318	757.395996	3575.473389	66.984161	698.990112	3767.887207	133.117752	674.511414
235	1.175000	3452.029297	984.038818	813.666382	3506.892822	983.900635	559.110107	3303.129150	1033.886963	696.306763	3321.080566	1044.703491	611.055786	3493.760742	776.526855	844.871094	3535.005127	799.346924	823.860168	3586.156982	707.125916	802.921631	3532.246826	682.810486	829.483521	3536.778320	541.486694	792.976624	3581.374023	408.217102	806.418518	3626.165527	415.824188	786.402832	3644.637939	311.419739	768.296082	3588.208496	305.178680	796.952087	3644.057373	98.411102	754.427246	3582.241699	69.312569	696.348267	3777.268799	122.432022	672.777649
236	1.180000	3466.777832	979.732239	814.789063	3521.355469	980.515137	559.472046	3317.208008	1028.239014	696.757019	3335.079346	1038.748535	612.273010	3509.236084	772.659790	844.787170	3550.395020	795.379761	824.231445	3601.635010	703.320251	802.647278	3547.514160	678.588501	827.906616	3552.093994	536.957092	792.931274	3595.397217	403.707611	807.215515	3639.821777	410.258026	786.495361	3656.676025	306.149231	767.239685	3600.086426	300.983032	797.177246	3650.001953	94.704414	752.697998	3587.541016	71.335564	693.968506	3785.041504	111.606407	670.640442
237	1.185000	3481.387939	975.454285	815.768066	3535.165771	976.423828	560.173767	3331.031982	1022.636230	697.470459	3348.911621	1033.803955	613.243347	3524.375977	768.473267	844.660217	3566.024658	791.553406	824.307373	3617.206787	699.418945	801.958130	3563.149902	674.448059	827.529297	3566.848145	532.541199	793.004700	3608.802490	398.425537	805.128906	3653.834229	404.523132	785.391846	3668.887695	300.490448	764.833618	3611.853760	295.665314	793.375122	3655.065918	90.525101	751.876831	3591.744385	72.878258	691.853699	3792.810791	99.519371	669.468628
238	1.190000	3495.356689	971.171509	816.739441	3549.266357	972.470276	560.488953	3344.040771	1016.298584	699.309326	3362.537109	1027.841553	615.156982	3540.069580	764.188293	844.828003	3581.186768	787.844788	824.378784	3633.016846	695.608643	801.767334	3579.171875	670.534729	827.999634	3581.367920	527.589844	792.350037	3623.541504	394.604156	804.056458	3668.383545	400.103149	783.727112	3680.776611	295.090637	762.183838	3623.668457	291.800110	791.835693	3657.946045	89.241348	751.879456	3595.602539	74.005409	690.106018	3798.994385	89.596199	667.915588
239	1.195000	3509.178711	965.862000	817.125549	3563.073486	967.984558	561.147522	3356.519775	1010.776367	699.026794	3375.598389	1022.285461	615.312317	3556.296143	760.303955	846.428955	3596.029297	784.447021	824.949951	3648.724609	693.028870	802.577454	3595.501221	668.029419	831.099487	3595.171387	522.805542	791.820679	3638.009033	391.971771	801.729919	3683.265137	396.806702	781.645813	3692.483398	290.825897	760.370789	3635.659180	288.794220	789.394165	3661.668213	88.938927	748.634949	3598.628906	75.639114	689.481812	3803.294678	81.046783	662.185547
240	1.200000	3521.960205	961.148438	817.393738	3576.579346	963.522278	561.557373	3368.525635	1005.418030	699.816650	3388.148926	1016.325378	616.577087	3570.475342	759.336609	848.632019	3610.450439	782.329773	825.198547	3664.004395	691.371277	804.229858	3611.469238	666.424988	833.667358	3608.860352	519.253601	791.306946	3653.104492	391.975677	799.806274	3698.275391	394.442261	779.292664	3704.052979	289.663330	758.107117	3647.099854	289.170990	787.626709	3666.720703	90.928932	744.156982	3601.419678	77.429703	687.065552	3806.363037	74.178864	655.475891
241	1.205000	3534.453125	957.102966	817.217407	3589.832275	959.043274	562.344177	3379.884766	998.906921	701.821472	3399.491211	1010.568359	616.816833	3585.502686	760.233765	850.507568	3624.531982	782.964844	825.740601	3678.520752	691.965576	807.773254	3626.821045	666.384705	836.724121	3622.827881	517.909851	791.211365	3669.298584	392.073608	799.559204	3713.209961	392.818451	776.812317	3716.067627	289.993652	754.089722	3660.791260	290.132904	786.236511	3671.036621	92.708344	739.455261	3603.766113	78.136543	684.042847	3807.583740	69.299744	650.768250
242	1.210000	3546.959473	952.864624	817.253235	3602.516357	954.459290	563.306152	3390.881104	993.158081	701.568970	3410.919434	1005.322266	617.280273	3600.471191	760.843567	849.762146	3639.295654	784.051331	825.466248	3694.698730	693.458862	809.264771	3642.869385	668.299622	839.105530	3637.974609	517.613770	791.655212	3685.354004	392.641846	799.364197	3727.864746	391.743805	774.349365	3727.716797	289.913513	751.413940	3673.720459	291.280609	786.667053	3672.126465	96.596489	737.899719	3604.745605	79.445297	681.900085	3809.359131	67.186089	649.716980
243	1.215000	3559.282715	948.283325	817.751038	3615.003662	949.968750	564.305542	3402.312988	987.888428	702.085876	3422.302002	999.311768	617.603210	3615.059326	761.785706	849.177002	3653.943115	785.723022	825.493469	3711.437744	695.986267	809.767700	3660.117676	670.035156	838.444153	3654.514893	519.442993	792.259705	3700.425049	392.844177	798.282776	3742.035889	391.026855	772.048523	3738.833008	289.585876	748.335815	3686.340088	292.092651	784.965637	3672.345703	97.960121	734.433411	3606.233887	79.809547	680.661560	3810.225342	66.844505	650.813843
244	1.220000	3572.662109	945.585815	818.312500	3627.158691	945.653320	565.091980	3413.946045	982.137817	701.602356	3434.197998	994.408325	618.109070	3629.385010	762.013184	847.471497	3668.853516	787.549988	825.894409	3728.386230	698.751587	808.777222	3676.485596	670.735657	836.044067	3671.991943	521.719299	793.024475	3715.272217	393.178497	797.946350	3755.519287	390.476196	770.054443	3748.906982	288.911896	745.308899	3697.542969	293.276306	784.810364	3671.155762	99.747864	733.581787	3607.426758	80.772369	680.989685	3811.527832	66.126762	650.774719
245	1.225000	3586.819824	944.409973	819.049622	3638.845215	941.486389	565.610291	3425.833252	979.012451	700.757751	3444.905029	988.451538	617.054443	3645.000977	761.161865	846.567505	3683.386719	787.622986	825.546875	3743.843750	699.901917	804.784973	3693.313477	670.912415	832.269409	3690.803711	524.322815	794.376648	3728.511719	393.116425	797.274841	3768.110596	389.900299	768.511719	3757.992920	287.867065	743.192017	3707.509521	293.739410	784.141602	3671.496582	99.848465	732.981506	3608.033447	81.179459	681.575012	3812.110596	65.345840	649.783081
246	1.230000	3600.754883	944.477478	819.812805	3650.382324	937.970459	565.228271	3438.558594	979.196472	697.832886	3455.662842	982.621033	615.458191	3659.745361	759.962891	846.833130	3697.465332	787.135742	824.904053	3758.394531	700.775146	801.961609	3709.121582	670.964600	829.769592	3710.108154	526.481445	796.234863	3739.979248	392.506042	796.877380	3779.605957	389.107819	767.565125	3765.029785	287.214020	742.172119	3716.552979	293.129120	782.262085	3673.098389	99.853249	734.112610	3608.183594	81.611877	682.048706	3812.470947	64.658623	649.580017
[truncated: 81 more columns]
