# Supplementary material for: Biomechanics of running: A special reference to the comparisons of wearing boots and running shoes
Source: PLoS One. 2022 Jun 24;17(6):e0270496. doi: 10.1371/journal.pone.0270496 (PMC9231798; doi:10.1371/journal.pone.0270496)
Supplement: S1 File — The file contains experimental markers and force data (TRC and MOT), OpenSim model (OSIM), setup (XML), and output (STO) files for 17 participants, 2 conditions (boot\shoe), and 4 trials which are stored in separate folders. (ZIP) [file pone.0270496.s001.zip › DataSet/s02/shoe/T3/results/s02_shoe_T3_inverse_dynamics.sto]

Inverse Dynamics Generalized Forces
version=1
nRows=247
nColumns=26
inDegrees=no
endheader
time	pelvis_tilt_moment	pelvis_list_moment	pelvis_rotation_moment	pelvis_tx_force	pelvis_ty_force	pelvis_tz_force	hip_flexion_r_moment	hip_adduction_r_moment	hip_rotation_r_moment	hip_flexion_l_moment	hip_adduction_l_moment	hip_rotation_l_moment	lumbar_extension_moment	lumbar_bending_moment	lumbar_rotation_moment	knee_angle_r_moment	knee_angle_l_moment	knee_add_r_moment	knee_rot_r_moment	knee_add_l_moment	knee_rot_l_moment	ankle_angle_r_moment	ankle_angle_l_moment	subtalar_angle_r_moment	subtalar_angle_l_moment
      0.00000000	    -49.32408599	     32.57704901	     11.16933305	      2.05978045	    866.73259702	     25.06023115	    -30.01294027	     -6.22682977	      0.48767685	     25.98488243	    -15.44416766	      2.00840845	     34.82165996	     17.62153453	      2.12497710	      9.07370137	     -1.76617133	     -5.04075149	      0.86108018	     -8.75927211	     -0.29623612	      0.66771185	      4.51423474	     -0.42788249	     -1.96234294
      0.00500000	    -48.39505896	     53.86973525	      6.36493643	    -23.73195899	    488.97802131	     -7.96478846	     13.66989622	      0.60383149	      0.46440822	    -18.83462549	    -11.49961970	     -0.60609869	     -3.29390741	     32.94168137	      0.56467318	      0.69370185	     22.19072735	     -0.07309686	      0.27255831	     -3.53620170	      0.52627053	      1.37115303	      2.39979373	     -0.01732717	     -1.38274150
      0.01000000	    -51.44235076	     67.39015046	      1.80281799	    -51.25547705	    166.46698280	    -46.59374987	     48.73262205	      4.15520283	      0.28742755	    -59.99528601	    -11.96974697	     -1.91595434	    -33.41667245	     41.74612930	     -1.36927116	     -6.41702962	     43.24235840	      2.61107140	     -0.18698886	     -1.54759308	      1.50387337	      1.94059395	      0.29144879	      0.17904786	     -0.99577983
      0.01500000	    -57.13623034	     69.03620995	     -2.93482910	    -77.67227276	    -58.70545295	    -82.20130374	     70.91483677	      4.38633003	     -0.03794860	    -92.45308295	    -12.40087157	     -2.24558571	    -50.92303186	     43.74438253	     -2.63870764	    -11.63693676	     59.16348977	      2.81534404	     -0.52594081	     -1.08126709	      2.47391009	      2.24289094	     -1.53965473	      0.13800895	     -0.75680835
      0.02000000	    -63.32441438	     58.15111129	     -7.38836704	    -92.24771431	   -181.96293402	   -110.67107093	     80.94824271	      2.17931946	     -0.51008042	   -114.14756387	     -9.08857831	     -1.86760070	    -56.69569884	     40.50394456	     -1.57780342	    -15.21226017	     69.40260412	      1.20832333	     -0.81563300	     -0.22382896	      3.30253332	      2.28800459	     -2.94114508	     -0.07329622	     -0.57020131
      0.02500000	    -67.10733749	     39.07231278	    -10.54244832	    -85.04780913	   -226.41845740	   -131.80182274	     82.76015941	     -1.20420446	     -1.12987451	   -125.47759513	     -1.89913235	     -0.99656033	    -54.36808177	     34.60078829	      2.33808061	    -17.80428902	     74.69263882	     -1.11404310	     -1.13577206	      1.71827812	      3.91983372	      2.19381451	     -3.87248979	     -0.35276909	     -0.38314767
      0.03000000	    -64.21006268	     19.08984072	    -11.52705172	    -58.22074185	   -224.24993319	   -143.45974960	     81.25123537	     -4.93503287	     -1.87339976	   -128.33482544	      6.25704275	      0.11062424	    -46.66173564	     28.74554897	      7.60450454	    -20.11107938	     76.32959633	     -3.19580831	     -1.51991426	      4.10231048	      4.32747462	      2.10570096	     -4.36034389	     -0.60830397	     -0.20421128
      0.03500000	    -50.50488546	      4.13198138	     -9.87262468	    -27.75624771	   -202.73865694	   -138.66831902	     80.89062353	     -9.47130298	     -2.60966572	   -125.71220911	     12.11985602	      1.20372415	    -34.47241296	     25.23396659	     11.62656215	    -22.77342886	     75.69870644	     -4.76795496	     -1.93235961	      5.86227493	      4.58804921	      2.12853488	     -4.47148000	     -0.79086074	     -0.06017810
      0.04000000	    -25.15676089	     -3.83951901	     -5.36121161	    -14.31110246	   -178.87066050	   -109.71190402	     84.73443514	    -16.22462556	     -3.08250606	   -121.34993926	     14.20717603	      2.15779307	    -18.34271326	     25.47801142	     12.56141597	    -26.28709849	     74.03822932	     -6.27110156	     -2.30202172	      6.39905809	      4.79144480	      2.31492226	     -4.31063210	     -0.90931812	      0.04555180
      0.04500000	      7.51173883	     -6.29473555	      1.35559713	    -31.19330874	   -159.59739596	    -56.10861847	     93.47369560	    -25.69601447	     -3.09282545	   -118.78365907	     12.95463796	      3.00657982	      0.14761205	     29.18845080	     10.02101211	    -30.73163687	     72.26815999	     -8.12730845	     -2.58811422	      5.76395213	      5.01561435	      2.69735600	     -4.01856818	     -1.00670929	      0.13659302
      0.05000000	     38.74005962	     -6.40395939	      8.21622319	    -76.30506572	   -144.69663077	     11.65514698	    105.13676629	    -36.40512154	     -2.65877930	   -120.11452659	      9.42072473	      3.86093265	     17.83692944	     34.02121383	      4.36694717	    -35.56689866	     70.90254334	    -10.19372496	     -2.79413780	      4.25184549	      5.30550448	      3.29328261	     -3.76273702	     -1.12299759	      0.23811895
      0.05500000	     58.37995958	     -6.86475627	     12.84942479	   -131.56900963	   -130.97397826	     75.30722657	    116.19687301	    -45.41924552	     -2.01133744	   -125.28074091	      4.07572086	      4.78724283	     30.11209208	     36.53523439	     -3.49130767	    -39.82788110	     70.08811562	    -11.78913861	     -2.93477732	      1.99802923	      5.66753773	      4.05301884	     -3.71564720	     -1.25941932	      0.35491103
      0.06000000	     59.98040618	     -8.91798212	     14.71096123	   -170.83294981	   -116.28733813	    117.58820749	    123.43572771	    -50.54478295	     -1.33428691	   -132.27415720	     -3.16839694	      5.72665017	     32.87914402	     34.07417753	    -11.71477954	    -42.68801057	     69.68759172	    -12.49854350	     -3.00338529	     -0.97708431	      6.05561817	      4.83883684	     -3.99382980	     -1.40321304	      0.46804558
      0.06500000	     45.41322279	    -11.75073340	     14.97940396	   -173.39728145	   -100.44544583	    130.73532493	    125.24991326	    -51.30055019	     -0.71386192	   -138.26902610	    -11.90690009	      6.48593516	     26.47862133	     26.47997663	    -18.21094011	    -43.81844603	     69.38359151	    -12.40279026	     -2.99870302	     -4.39980401	      6.35640285	      5.48609805	     -4.56863328	     -1.54582420	      0.54133568
      0.07000000	     24.29946454	    -13.47986234	     14.96682741	   -136.49815291	    -82.50827131	    119.84467499	    121.76948007	    -48.54430727	     -0.24285092	   -141.21120673	    -20.40363768	      6.81262845	     17.18560216	     16.10172153	    -21.79596156	    -43.32889410	     68.83319548	    -11.79031009	     -2.94844499	     -7.51277677	      6.41942529	      5.88759531	     -5.22082830	     -1.68033544	      0.53613828
      0.07500000	      7.50386077	    -12.99667724	     14.68938607	    -79.03662647	    -59.19557966	     97.65207946	    114.56023456	    -42.95700919	     -0.21788516	   -140.81205704	    -25.76624568	      6.50952155	     12.74147495	      5.71603922	    -22.47467899	    -41.64191606	     67.73045332	    -10.54743826	     -2.90543147	     -9.21632112	      6.12631378	      6.02182484	     -5.58353435	     -1.76628863	      0.43411960
      0.08000000	      0.97155090	    -12.06839567	     13.04906643	    -32.17555793	    -27.36677021	     78.31174327	    105.87986393	    -35.35984176	     -0.83705040	   -137.93893783	    -24.94418039	      5.49139979	     16.32946968	     -3.22744781	    -21.36778907	    -39.32373618	     65.66768202	     -8.57600725	     -2.89249712	     -8.43833643	      5.43903562	      5.93443939	     -5.26093251	     -1.76560097	      0.25332211
      0.08500000	      4.82616035	    -13.55643500	      8.62349244	    -19.17499292	     14.08600331	     73.16528634	     97.75912914	    -27.27791525	     -1.91031875	   -132.96839299	    -16.25563083	      3.78545815	     25.55862767	     -9.92949099	    -20.61284763	    -36.79845665	     62.03600939	     -6.21636172	     -2.87883851	     -4.66138705	      4.40838373	      5.70433292	     -3.99329619	     -1.68056495	      0.03532785
      0.09000000	     15.69856724	    -18.07014521	      1.15051997	    -36.94453794	     66.52841721	     87.47952222	     91.32181395	    -21.03309536	     -2.81899114	   -124.83710692	     -0.95794707	      1.55842201	     35.87046244	    -12.75895075	    -22.37797484	    -34.21868864	     56.25091816	     -4.31753241	     -2.80379591	      1.49891442	      3.16197327	      5.41333434	     -1.80831646	     -1.56519034	     -0.19453873
      0.09500000	     28.78427453	    -22.00877551	     -7.83926228	    -58.14189409	    133.33126039	    116.10821465	     86.86059982	    -17.92927985	     -3.17798806	   -111.51269098	     16.29642526	     -0.83849799	     43.14747777	     -9.63061335	    -27.11050951	    -31.58524119	     48.15401837	     -3.30224565	     -2.64741939	      8.13410649	      1.87359691	      5.12015082	      0.93318104	     -1.46303965	     -0.45432797
      0.10000000	     39.45102753	    -20.51859717	    -15.54277154	    -56.45320215	    216.72369155	    145.13127931	     84.07116669	    -17.51440342	     -3.12070711	    -91.23134040	     29.37060798	     -2.93661948	     43.89455145	     -0.05291271	    -32.88267742	    -28.95263443	     38.19181828	     -2.88830581	     -2.44324477	     12.83412545	      0.70460036	      4.84652213	      3.64458314	     -1.38504249	     -0.78203769
      0.10500000	     45.68349596	    -11.57600651	    -20.17361098	    -30.77880039	    313.43058410	    158.55592841	     82.26604129	    -17.92198163	     -3.10606672	    -63.88506483	     34.17465004	     -4.34011081	     36.39799018	     13.63060405	    -37.01712307	    -26.44790003	     27.28217557	     -2.39246075	     -2.23456615	     14.07367446	     -0.24967894	      4.58035157	      5.72865158	     -1.31164890	     -1.18392291
      0.11000000	     49.70603824	      2.80697666	    -22.05599533	     -6.27401705	    413.89705036	    146.24534737	     80.58663254	    -17.35333946	     -3.33858653	    -32.36512944	     30.78075420	     -4.83267872	     23.58201431	     27.45081463	    -38.03207749	    -24.17489174	     16.72525116	     -1.48539107	     -2.02014923	     11.98563309	     -0.93959539	      4.29796979	      6.79459092	     -1.22353889	     -1.60424754
      0.11500000	     54.89379496	     19.66229165	    -22.40050365	    -14.81970272	    506.48569560	    107.49841088	     78.50140379	    -14.74041678	     -3.72195724	     -3.03606594	     22.13657934	     -4.29989360	     12.41805612	     38.18447070	    -35.70703461	    -22.18204694	      8.30130154	     -0.24945077	     -1.76706744	      7.86340023	     -1.28026715	      3.98364697	      6.77820931	     -1.10260002	     -1.93533725
      0.12000000	     59.77010572	     37.54567940	    -21.74760791	    -71.29806557	    585.36970377	     49.33757044	     75.93384217	     -9.81211547	     -4.11248573	     16.13579037	     10.97084448	     -2.62506180	      8.51916029	     44.38039733	    -30.44430387	    -20.40656195	      3.98567824	      1.11669553	     -1.45190825	      3.00192372	     -1.13365206	      3.64067983	      5.92118824	     -0.93583078	     -2.06771151
      0.12500000	     56.89996109	     56.66453344	    -20.25957272	   -161.01693928	    658.27763385	    -17.80231631	     72.97268838	     -2.79024041	     -4.54793014	     19.65654203	     -2.04050368	      0.30773721	     12.43939018	     46.03846104	    -23.41982021	    -18.65462393	      4.88575754	      2.58264270	     -1.08767546	     -2.14038852	     -0.41847302	      3.30407911	      4.64292230	     -0.72529185	     -1.96904236
      0.13000000	     38.66878412	     77.37149702	    -18.54157267	   -245.04893783	    749.38821591	    -80.59036531	     69.50269641	      5.59131386	     -5.12503784	      7.85460227	    -17.03227739	      4.39932905	     21.88913023	     44.68523731	    -16.65776657	    -16.73291404	     10.22140889	      4.16008789	     -0.71602731	     -7.66869423	      0.74719677	      3.04075264	      3.37807138	     -0.50334570	     -1.71599525
      0.13500000	      3.08933115	     98.84904759	    -17.44653953	   -278.67841993	    893.78518734	   -122.34588195	     65.10741976	     14.14440018	     -5.81696558	    -13.35962178	    -32.69203393	      9.07712244	     35.92985186	     43.42669582	    -12.12154108	    -14.56905917	     17.44426171	      5.73352623	     -0.37802108	    -13.39177008	      2.02773794	      2.91242648	      2.43288486	     -0.31867042	     -1.44207132
      0.14000000	    -46.00976579	    118.59854091	    -16.86526142	   -232.86455417	   1123.46723554	   -127.58803564	     59.23275196	     21.45835906	     -6.41120706	    -36.02601041	    -45.76330043	     13.26972919	     55.64497177	     45.68487659	    -10.17094454	    -12.16255537	     23.49061977	      7.04044933	     -0.08325159	    -18.36325451	      3.01381333	      2.92239306	      1.90303714	     -0.20045392	     -1.24142960
      0.14500000	   -102.42743047	    133.14721301	    -15.24537031	   -109.65907684	   1448.92011370	    -91.55651865	     51.55320752	     26.15065779	     -6.56465086	    -54.16066115	    -52.77770727	     15.74975847	     81.26856585	     53.32059259	     -8.92820591	     -9.52125038	     26.25563026	      7.73059564	      0.19020110	    -21.24935719	      3.42036327	      3.00059311	      1.70354662	     -0.14249672	     -1.11644132
      0.15000000	   -159.25487556	    138.60300746	    -11.46427963	     56.69830845	   1843.67060235	    -27.77614572	     42.45841209	     27.41973377	     -6.09593246	    -65.57973724	    -51.64496210	     15.54629392	    109.81202850	     65.18714208	     -5.99629888	     -6.72245319	     25.34467056	      7.62721372	      0.45583139	    -20.86094674	      3.18832446	      3.04965786	      1.67290862	     -0.11204201	     -0.99251995
      0.15500000	   -207.96361953	    131.14274819	     -6.62667049	    214.70632844	   2241.40579943	     35.30004664	     33.03490644	     25.14489230	     -5.02934517	    -70.93596834	    -42.63406219	     12.36040469	    135.70034742	     77.00822489	     -1.03437230	     -3.97354854	     21.80540543	      6.73612979	      0.69432788	    -16.80429185	      2.45245090	      3.01101517	      1.66675085	     -0.08609653	     -0.79673800
      0.16000000	   -238.16219553	    109.65442418	     -3.80645492	    316.62304912	   2552.00572237	     69.18839766	     24.61151072	     20.02372272	     -3.67738490	    -71.57209618	    -28.51744664	      6.80384860	    153.63334004	     83.53838404	      3.64583433	     -1.57866611	     17.28700690	      5.34611180	      0.85737226	     -9.88494777	      1.44289539	      2.88758191	      1.60364331	     -0.05777504	     -0.52249286
      0.16500000	   -241.06515294	     78.53630713	     -5.89142368	    332.46053028	   2694.45033871	     61.19640763	     17.87123621	     13.36294957	     -2.44040348	    -68.36188827	    -13.96911529	      0.38319354	    161.40172111	     81.80873243	      4.90276428	      0.20232284	     13.28513866	      3.86391490	      0.90115058	     -2.06831038	      0.41300415	      2.71705107	      1.47617846	     -0.03714879	     -0.23684206
      0.17000000	   -214.29996839	     47.37398497	    -13.55455387	    256.76241107	   2632.57902313	     18.50777131	     12.53117429	      6.76964947	     -1.64393587	    -61.94809742	     -3.91761198	     -4.91600008	    160.83960454	     73.02259707	      1.31170318	      1.28573431	     10.69352694	      2.67724621	      0.81616093	      4.15939085	     -0.39948577	      2.53211202	      1.33127342	     -0.03613816	     -0.03567722
      0.17500000	   -163.15550605	     26.77375635	    -24.59590498	    113.06527461	   2393.23613210	    -38.47445894	      8.10659464	      1.60960127	     -1.48069101	    -53.13554814	     -1.15252507	     -7.49981534	    156.65046058	     62.09925425	     -5.69427863	      1.76440257	      9.60555899	      2.07328590	      0.63532290	      6.93080043	     -0.82928183	      2.33973799	      1.22828350	     -0.04899562	      0.01663937
      0.18000000	    -97.73078185	     23.19701482	    -34.96888073	    -50.14422000	   2056.06016184	    -85.25420678	      4.88032324	     -1.35015187	     -2.09366310	    -42.74667820	     -4.74765968	     -7.02983076	    154.05772646	     54.94783053	    -12.98654903	      1.81195328	      9.46181495	      2.27176266	      0.41580896	      5.99513979	     -0.85024978	      2.13000556	      1.19685129	     -0.04379621	     -0.07532125
      0.18500000	    -30.41625867	     35.32650697	    -41.01393027	   -178.70902937	   1722.34480026	   -100.49961610	      3.61608592	     -2.07586885	     -3.56247063	    -31.47190011	    -10.57293594	     -4.58362575	    156.01466486	     54.75281186	    -18.03978884	      1.66024162	      9.57042313	      3.39217399	      0.21285165	      2.84741171	     -0.58150023	      1.90324525	      1.21448828	      0.01676361	     -0.23891618
      0.19000000	     24.28851089	     53.80752586	    -41.98273057	   -236.92487417	   1479.47702953	    -72.89746419	      4.30378735	     -1.48936251	     -5.64608642	    -20.08273264	    -13.70728444	     -1.89012117	    160.75904346	     60.02943005	    -20.60958370	      1.63595550	      9.59193886	      5.21839462	      0.06408387	     -0.22113782	     -0.20874516	      1.69129947	      1.22103412	      0.13451678	     -0.37550240
      0.19500000	     51.84792831	     66.08968132	    -40.47385964	   -220.69164161	   1375.39169577	     -6.80941446	      5.67717879	     -1.40182706	     -7.57445106	     -9.62978244	    -11.36789824	     -0.19518243	    162.30399974	     66.10036892	    -22.37685772	      2.06612740	      9.57098441	      7.00893154	     -0.01323062	     -1.56985759	      0.12119972	      1.55494300	      1.16577508	      0.25284058	     -0.42336208
      0.20000000	     44.93118254	     65.02353285	    -39.26148989	   -155.13658317	   1408.93762822	     78.07844689	      6.07261794	     -3.31241557	     -8.42860175	     -1.17486624	     -4.57662890	      0.38158719	    155.44238160	     68.43606160	    -24.39183280	      3.01522858	      9.60438080	      7.85712063	     -0.02594319	     -1.13181365	      0.36080030	      1.55439137	      1.04947683	      0.28832517	     -0.39203136
      0.20500000	      9.76254877	     53.68691812	    -37.95064921	    -78.51305978	   1535.93974239	    154.39719180	      4.40652276	     -6.94875914	     -7.85203780	      4.90450751	      2.67690290	      0.57544066	    140.69815214	     64.78032237	    -25.08019594	      4.15916831	      9.55878142	      7.37525423	     -0.00735207	     -0.14618907	      0.54452955	      1.70489974	      0.92140834	      0.19312440	     -0.33968240
      0.21000000	    -37.13756226	     41.09688552	    -34.01771923	    -18.72276926	   1689.69924959	    198.15195637	      0.47049401	    -10.31254132	     -6.32120215	      9.37365961	      6.41103782	      1.12559433	    123.02650335	     55.16967534	    -21.70791097	      5.05951141	      9.11789116	      5.98642035	     -0.00102624	      0.04556259	      0.71616928	      1.94941161	      0.83038637	     -0.00923655	     -0.31970318
      0.21500000	    -79.49410972	     34.47748927	    -26.35294244	     21.35505465	   1807.28609960	    198.87443087	     -5.08064303	    -11.19923696	     -4.76896308	     13.63583758	      5.27363255	      2.19099457	    106.10002395	     41.39973587	    -13.46213894	      5.52628429	      8.06745562	      4.58799571	     -0.03716298	     -0.99837739	      0.87812354	      2.18785864	      0.78250046	     -0.24413752	     -0.34608143
      0.22000000	   -108.40107747	     36.17557335	    -16.27847958	     57.43555617	   1847.42962438	    163.31678420	    -10.84621666	     -8.62862137	     -4.01495800	     18.59009714	      0.56183073	      3.48101838	     89.62798632	     26.49967647	     -2.15850689	      5.62734140	      6.50187340	      3.97811112	     -0.12542128	     -2.85853986	      1.01023204	      2.34056993	      0.75384533	     -0.43500857	     -0.39884239
      0.22500000	   -121.84708101	     44.72865483	     -5.88001990	    105.20685853	   1796.48995138	    109.91898264	    -15.21789876	     -3.28025519	     -4.38852778	     24.10337885	     -5.49612054	      4.66663622	     71.77646956	     13.57941475	      9.52245907	      5.48097638	      4.75268543	      4.45808720	     -0.25673376	     -4.89093584	      1.10408964	      2.37825513	      0.73048138	     -0.53604208	     -0.45178227
      0.23000000	   -121.69258267	     56.27018150	      3.26403948	    168.43784034	   1667.14983537	     59.21431335	    -17.18232479	      2.96672945	     -5.64051516	     29.51262467	    -10.90564805	      5.54948676	     52.05225077	      4.76413632	     19.59125942	      5.17744751	      3.11919845	      5.75629858	     -0.40440937	     -6.60960701	      1.15850679	      2.31490461	      0.72045189	     -0.54144441	     -0.49212266
      0.23500000	   -111.79587273	     66.19683272	     10.10639523	    239.01864037	   1489.26429098	     25.54225204	    -16.69576000	      8.04731260	     -7.13183034	     34.33886398	    -14.02276372	      5.98659098	     31.63435182	      1.17073885	     27.07406424	      4.82468901	      1.64889060	      7.24111344	     -0.53331027	     -7.62981711	      1.15877765	      2.19657180	      0.73679049	     -0.48257409	     -0.51561845
      0.24000000	    -96.14704264	     71.32144334	     14.08544322	    301.94080081	   1294.13158311	     12.38905797	    -14.43681359	     10.61396618	     -8.12200901	     38.65577677	    -13.69286429	      5.80863114	     12.61147048	      3.04199994	     31.83675017	      4.52564944	      0.10575773	      8.20138002	     -0.61436126	     -7.55821017	      1.06937786	      2.08531006	      0.78328057	     -0.41501925	     -0.51331436
      0.24500000	    -77.55512603	     70.78199622	     15.49875563	    342.98954284	   1103.59298664	     14.66953287	    -11.42463155	     10.34580261	     -8.04759523	     43.04318141	     -9.82899252	      4.89279781	     -2.75833162	      9.24780726	     34.39281920	      4.26122798	     -1.88501231	      8.08745650	     -0.63301553	     -6.17738590	      0.84570990	      2.03568688	      0.85659208	     -0.39408956	     -0.47771753
      0.25000000	    -58.51764925	     65.35177663	     15.57241224	    357.95745898	    932.08247151	     25.93880101	     -8.72160215	      7.92652167	     -6.82239283	     48.04189686	     -3.69300256	      3.33322363	    -13.01203911	     17.12099151	     35.52099025	      3.86434650	     -4.54829386	      6.79972647	     -0.59053912	     -3.76374873	      0.46746040	      2.07564803	      0.95808659	     -0.44388897	     -0.42199518
      0.25500000	    -41.94590798	     56.51316626	     15.67759336	    354.21477566	    793.39576350	     41.62285307	     -7.03572539	      4.90959556	     -5.00593440	     53.42280421	      2.67349828	      1.48383809	    -17.75292558	     23.28769513	     35.70205392	      3.20106205	     -7.66572646	      4.90017363	     -0.50458200	     -1.07078939	     -0.02645850	      2.20005109	      1.10476076	     -0.53940276	     -0.38153664
      0.26000000	    -29.89253882	     45.27873448	     16.42321101	    340.93791475	    698.54158136	     56.98468129	     -6.51841391	      2.96302311	     -3.40633522	     57.93388718	      7.69766192	     -0.25291642	    -17.00428053	     24.84171247	     34.85723379	      2.39453035	    -10.53366540	      3.25534504	     -0.40271971	      1.19856561	     -0.54197257	      2.38179250	      1.32093985	     -0.63451284	     -0.38408554
      0.26500000	    -22.44117216	     31.86542928	     17.31709827	    319.43557520	    645.69667532	     65.50267789	     -6.99169322	      2.96788140	     -2.47983869	     59.91416281	     11.04286441	     -1.65448410	    -11.31688702	     20.47511316	     32.57087146	      1.82077898	    -12.30255989	      2.41758675	     -0.30665928	      2.85226747	     -0.97480720	      2.58447209	      1.60706915	     -0.70215275	     -0.42087566
      0.27000000	    -18.27531803	     17.18799196	     17.04328265	    285.02614940	    616.62841880	     61.01462157	     -8.17404599	      4.53512623	     -2.05651380	     58.51548264	     12.91206336	     -2.65735216	     -2.84993077	     11.37171355	     28.61219562	      1.86287444	    -12.52594230	      2.27515558	     -0.21250338	      4.01616552	     -1.25477415	      2.76106995	      1.92694689	     -0.74276239	     -0.45811967
      0.27500000	    -16.01045461	      4.38408065	     14.61301406	    236.96896195	    587.00048195	     42.29414205	     -9.61695417	      6.31980701	     -1.62967969	     54.44292861	     12.95040077	     -3.20800548	      4.57102302	      0.91537444	     23.65253603	      2.66492307	    -11.48203353	      2.27938872	     -0.08872989	      4.64295931	     -1.36227439	      2.85442606	      2.23852437	     -0.75788858	     -0.47616316
      0.28000000	    -15.10558834	     -2.57033216	     10.74078807	    183.33052241	    541.27526924	     15.99832213	    -10.86113595	      6.82049530	     -0.75496473	     49.41262392	     10.58704197	     -3.26002921	      7.39341063	     -7.01667925	     19.51249871	      4.10435612	     -9.96809246	      1.84887388	      0.10471253	      4.51663917	     -1.32357147	      2.82080000	      2.52134206	     -0.74042512	     -0.48292509
      0.28500000	    -15.36044416	     -1.58999351	      7.54014072	    135.68788850	    478.58085808	     -7.73819740	    -11.87646725	      5.52565956	      0.61705673	     45.05613101	      6.21332842	     -2.88350354	      4.75966952	    -10.04496262	     18.13197678	      5.97547385	     -8.79115988	      0.81157270	      0.38569502	      3.67331202	     -1.19773457	      2.66095668	      2.76632250	     -0.68145419	     -0.49192915
      0.29000000	    -15.33492546	      5.65965238	      6.70979427	    102.37439283	    407.73213190	    -23.28404432	    -13.00084003	      3.33216534	      2.09043493	     42.44533955	      1.41093469	     -2.29191990	     -0.86079121	     -8.66098826	     20.06095846	      8.13704063	     -8.40923519	     -0.43626936	      0.72713121	      2.57898490	     -1.06002602	      2.44343264	      2.95805398	     -0.58416416	     -0.50359724
      0.29500000	    -12.56328706	     13.99893243	      8.40798571	     87.19116309	    338.80226269	    -30.99761231	    -14.47225448	      1.48099725	      3.21209053	     42.15984573	     -1.87184276	     -1.73544480	     -5.81736909	     -5.81840826	     24.08507115	     10.52390255	     -8.85888036	     -1.36736095	      1.06742036	      1.89693124	     -0.97646786	      2.29403680	      3.07422814	     -0.48262474	     -0.50773076
      0.30000000	     -6.83186812	     18.19909304	     11.65098040	     89.93080217	    276.64226622	    -32.39744683	    -16.53361568	      0.39529662	      3.87114313	     44.26361080	     -2.10548125	     -1.39482975	     -8.83014481	     -4.05588714	     28.20455953	     13.17850229	     -9.81598284	     -1.85692829	      1.35425081	      2.23320931	     -0.97923264	      2.32678892	      3.08713905	     -0.43597248	     -0.48616320
      0.30500000	     -2.18917670	     18.05259459	     15.22318667	    105.80700954	    219.66141090	    -29.35814951	    -19.72173629	      0.47791403	      4.03459828	     48.23767707	      1.10239615	     -1.33946805	    -12.45304022	     -2.96594336	     30.88620916	     16.27554705	    -10.74287075	     -1.79570728	      1.56777276	      3.86465330	     -1.05939972	      2.55629964	      2.96352235	     -0.46060455	     -0.41997649
      0.31000000	     -4.14071398	     17.19215272	     17.93645043	    125.78688581	    164.86443635	    -24.64229878	    -24.79241589	      1.70103896	      3.80194255	     53.12411479	      6.47229043	     -1.51109982	    -20.31821689	     -0.23272248	     31.62309116	     20.02376207	    -11.13656135	     -1.23829138	      1.72514826	      6.44164982	     -1.17128489	      2.88580027	      2.68264750	     -0.53217143	     -0.30775713
      0.31500000	    -14.74194811	     18.19889314	     18.64923951	    139.16864859	    113.20202273	    -20.24385206	    -32.13770807	      2.95395238	      3.40135930	     57.80684444	     11.52150732	     -1.73933713	    -33.03968377	      5.35886605	     30.71170371	     24.46707726	    -10.73487782	     -0.59475854	      1.86050767	      9.02400387	     -1.24373890	      3.16271608	      2.26964963	     -0.61945117	     -0.17624940
      0.32000000	    -31.16435272	     20.40792089	     16.71613391	    137.06159294	     68.93196072	    -15.68134532	    -41.47794236	      2.94230183	      2.94221150	     61.34663573	     14.11984286	     -1.85388010	    -47.37032402	     12.64292948	     28.75254656	     29.46554426	     -9.52515734	     -0.23040730	      2.00171487	     10.64063886	     -1.21373823	      3.24491908	      1.80824119	     -0.68799674	     -0.06625540
      0.32500000	    -48.36692935	     20.32297031	     12.14830063	    115.69902554	     34.75392576	     -7.79632251	    -52.17884299	      0.57154262	      2.49953423	     63.17695478	     13.73079956	     -1.80375330	    -58.67419125	     19.11741950	     26.16766636	     34.77517031	     -7.62868966	     -0.52959698	      2.17030297	     10.86099125	     -1.06542857	      3.05229035	      1.41742760	     -0.73251035	     -0.01091162
      0.33000000	    -61.63503235	     14.71399914	      5.64960412	     77.37190733	      9.38984650	      5.96819857	    -63.34420584	     -4.02310614	      2.04593342	     63.02376551	     11.37700400	     -1.64548284	    -63.23364564	     22.39099863	     22.95411858	     40.06744812	     -5.23790607	     -1.56564315	      2.36915302	      9.89542550	     -0.83580971	      2.57847992	      1.21281956	     -0.76445601	     -0.02595107
      0.33500000	    -67.29223963	      2.60382148	     -1.23676002	     28.31722341	    -10.42374488	     25.37107620	    -73.67627610	     -9.27411737	      1.48033603	     60.90360883	      8.77498771	     -1.44875056	    -59.14864339	     20.76716512	     19.04636760	     44.91972247	     -2.66827639	     -2.92354440	      2.57518495	      8.33877586	     -0.59063559	      1.87897382	      1.27515696	     -0.78769016	     -0.10963089
      0.34000000	    -63.79993917	    -14.91082641	     -6.41077022	    -22.23337269	    -26.82338174	     47.30735779	    -81.77619951	    -13.35970024	      0.77853346	     57.41298565	      7.27665287	     -1.24987287	    -47.25436914	     13.35323803	     14.87385056	     48.94187477	     -0.43505575	     -4.08733885	      2.75438326	      6.80795836	     -0.39880843	      1.04938771	      1.62818611	     -0.80627479	     -0.24711900
      0.34500000	    -53.13567684	    -34.18225903	     -8.06246106	    -62.41246116	    -40.61839955	     65.85514459	    -86.85438734	    -14.64339216	     -0.01502511	     53.85626902	      7.08676205	     -1.07877950	    -31.62470435	      0.66747147	     11.27490422	     52.01106260	      0.80137892	     -4.56717522	      2.87672167	      5.62748110	     -0.31416231	      0.18550228	      2.21650118	     -0.82102084	     -0.41760228
      0.35000000	    -39.47571892	    -49.23881247	     -5.45607534	    -82.59322026	    -53.37258815	     75.13444211	    -89.12135109	    -11.82977756	     -0.81480911	     51.80086337	      7.32040780	     -0.99783191	    -17.57329723	    -14.73829996	      8.94563985	     54.31368780	      0.48440330	     -3.90713295	      2.92791503	      4.75862410	     -0.36326009	     -0.65042292	      2.89679716	     -0.81972123	     -0.59733525
      0.35500000	    -26.27393253	    -55.27893317	      0.72717504	    -81.00056222	    -66.87460116	     74.43300696	    -89.62132691	     -5.08980814	     -1.44482122	     52.29661468	      6.84359830	     -1.08497460	     -8.24886970	    -29.29444618	      8.00180589	     56.12486438	     -1.54805953	     -2.11214174	      2.93031164	      4.00507014	     -0.53814873	     -1.42538288	      3.47967336	     -0.79541411	     -0.75528608
      0.36000000	    -15.71181829	    -51.59284386	      8.67027299	    -63.32103811	    -79.72638777	     68.08178789	    -89.91510335	      3.94516815	     -1.67241346	     55.39489823	      5.05576984	     -1.36333841	     -3.57328902	    -40.55160784	      7.82672227	     57.67718927	     -4.97211714	      0.35194363	      2.95225772	      3.24244753	     -0.79608075	     -2.11302894	      3.81399235	     -0.74296619	     -0.85515775
      0.36500000	     -9.89161001	    -41.13215519	     16.08714799	    -39.03358825	    -87.56353024	     60.68278015	    -91.66651398	     13.11508363	     -1.30049264	     60.31436939	      2.08130316	     -1.76355308	     -2.22647645	    -47.96701259	      7.46113197	     59.16439698	     -9.12768165	      2.85105599	      3.08572900	      2.48386253	     -1.07286222	     -2.68349087	      3.84618010	     -0.65183771	     -0.87268393
      0.37000000	    -10.07409017	    -27.75740750	     21.13104046	    -19.41007031	    -88.41509895	     53.39253733	    -95.92484017	     20.54979246	     -0.29892405	     65.91021862	     -1.44463852	     -2.16401741	     -3.24834522	    -51.75842016	      6.48823892	     60.71376685	    -13.24885657	      4.81325708	      3.39454423	      1.83290645	     -1.30591964	     -3.11591633	      3.62207469	     -0.51306316	     -0.81174007
      0.37500000	    -14.31851273	    -13.98978284	     22.93370159	    -15.27815824	    -86.15236247	     43.69805936	   -102.48512861	     25.01426099	      1.11210153	     71.05767798	     -4.74375913	     -2.45383147	     -5.32563752	    -51.58859939	      5.56537416	     62.28770538	    -16.68760013	      5.82173947	      3.86801909	      1.39738359	     -1.45261043	     -3.40489754	      3.25427075	     -0.33284136	     -0.70296199
      0.38000000	    -17.74510129	     -1.24724294	     21.30386667	    -31.93490563	    -87.16484419	     27.77651814	   -109.96436613	     25.76875742	      2.53744493	     75.04844463	     -7.24986583	     -2.57525744	     -6.19138538	    -46.74556912	      5.86658163	     63.61721708	    -19.13188325	      5.58966080	      4.41827176	      1.21267508	     -1.49969342	     -3.54115218	      2.86902168	     -0.14288673	     -0.58537731
      0.38500000	    -16.40571221	      8.37989474	     16.22276315	    -65.60779457	    -94.66309767	      3.81727783	   -116.70850988	     22.34316026	      3.61628499	     77.86258515	     -8.93068701	     -2.52613515	     -4.00226985	    -37.73005881	      7.93782883	     64.34467052	    -20.70193363	      3.94712264	      4.93002868	      1.13504306	     -1.46475862	     -3.51372175	      2.55360593	      0.00555134	     -0.49431081
      0.39000000	    -10.30869355	     11.31116003	      8.39376123	   -105.87823631	   -106.99300317	    -24.68168357	   -121.81220963	     14.80608364	      4.19215577	     80.04844116	     -9.83181454	     -2.42838936	      1.21203439	    -27.17486222	     11.24954441	     64.35683227	    -21.77170634	      0.99330633	      5.32522640	      1.07200237	     -1.40189464	     -3.37272808	      2.33695811	      0.07299934	     -0.44491672
      0.39500000	     -2.46445281	      5.11244888	     -0.33121768	   -140.61449212	   -118.91067995	    -50.05145544	   -125.38201292	      4.33324223	      4.31307311	     82.21050456	    -10.00495072	     -2.47126284	      8.09153548	    -18.41478669	     14.82373580	     63.95767097	    -22.70484017	     -2.72427216	      5.58447719	      1.01977088	     -1.37633184	     -3.27798480	      2.21244005	      0.06290000	     -0.43792853
      0.40000000	      4.24137162	     -8.40866019	     -7.57119123	   -159.14957184	   -123.04062825	    -66.20199535	   -128.06024785	     -6.68617873	      4.11776768	     84.59048220	     -9.54332379	     -2.78596430	     15.67127456	    -12.93679880	     18.02733656	     63.65569790	    -23.71023701	     -6.29167629	      5.71223558	      1.04237638	     -1.42454285	     -3.43504462	      2.16657076	      0.01229343	     -0.46179351
      0.40500000	      9.02641777	    -22.59658752	    -11.76748311	   -155.35321522	   -113.75687655	    -73.97817451	   -130.48586142	    -15.19702096	      3.74915450	     86.90083940	     -8.75291192	     -3.33272698	     24.10319521	     -9.22368354	     20.69176405	     63.79764555	    -24.80654403	     -8.73304289	      5.69703273	      1.14974672	     -1.52903419	     -3.95289847	      2.19024116	     -0.04600793	     -0.50028538
      0.41000000	     12.62046142	    -28.80608910	    -13.11282665	   -131.45266117	    -92.08571814	    -80.68376308	   -133.03610924	    -18.52262514	      3.33514458	     88.42643945	     -8.39888717	     -3.86578330	     33.58708296	     -4.19902249	     22.65758156	     64.37775048	    -25.82201907	     -9.34362356	      5.51881376	      1.14124640	     -1.62892153	     -4.74244260	      2.27549206	     -0.10180336	     -0.54895671
      0.41500000	     19.89988630	    -19.55824169	    -12.45865629	    -92.03758513	    -78.33959299	    -96.05456031	   -132.79839668	    -14.34294334	      2.82298717	     88.45027526	     -9.50833252	     -4.06816734	     42.84016683	      3.59452190	     23.40388429	     62.68968405	    -26.47519541	     -6.93798534	      4.91869518	      0.70024036	     -1.66403799	     -4.47825033	      2.41377072	      0.18478134	     -0.61728503
      0.42000000	     40.45424605	      0.41384493	    -12.34461032	    -40.01139697	    -81.96093062	   -120.04848240	   -119.18986410	     -6.35763743	      2.36941794	     86.74549047	    -12.86325551	     -3.73844399	     48.84433599	     12.18687718	     22.31909045	     52.39309429	    -26.54072627	     -3.31342649	      3.79781161	     -0.38581554	     -1.61286495	     -2.36320882	      2.60326392	      0.44795908	     -0.71962405
      0.42500000	     52.48988220	     15.59016945	    -16.08577016	    -12.09396459	    -86.70339221	   -139.67464878	   -106.41499653	     -4.72756315	      2.92724946	     83.85185564	    -18.03426356	     -3.02543097	     48.14000207	     17.85331211	     19.59869187	     42.34758747	    -25.97746556	     -3.92290104	      3.44238398	     -1.84184626	     -1.50327834	      0.07424133	      2.84745513	      0.07153325	     -0.84803181
      0.43000000	     66.77493265	     22.44974445	    -19.82222726	     -2.86942499	    -90.83445086	   -148.98136972	    -82.98623422	     -7.84306359	      4.27150107	     80.68868014	    -23.46735641	     -2.28717123	     38.80088096	     18.17411396	     16.97341759	     26.22642128	    -24.93972889	     -6.70632392	      3.42694879	     -3.10234142	     -1.37513953	      5.27295558	      3.13870308	     -0.39669480	     -0.97832828
      0.43500000	     79.29743017	     32.50020954	    -16.14919631	    -11.84676508	   -107.36689742	   -153.09125742	    -56.64471313	     -5.11781359	      4.27239438	     78.06171663	    -26.93610683	     -1.92042109	     22.21951240	     13.45029743	     17.15513694	      8.58297825	    -23.67631033	     -5.58654454	      2.62040453	     -3.54911393	     -1.25292751	     11.99556552	      3.44354380	     -0.59334170	     -1.08043025
      0.44000000	     61.97916520	     51.96424624	     -2.09355491	    -56.96676473	   -183.61135601	   -150.33321191	    -62.26360443	      1.73888732	      2.84045921	     76.39427942	    -26.71413167	     -2.10894769	      3.44092423	      5.86635410	     22.00046320	      5.64042172	    -22.42427144	     -1.67949929	      1.78599057	     -2.92419400	     -1.13859441	     17.16273205	      3.72224330	     -1.09646483	     -1.14818879
      0.44500000	      8.82495753	     57.40700496	     16.06635417	   -136.62736064	   -354.14452866	   -112.05376772	   -111.56185299	    -13.63931283	      4.39017923	     75.70820063	    -21.91613174	     -2.86789597	    -10.85716785	     -2.58300854	     31.00077636	     18.35539499	    -21.26272995	     -9.05744893	      2.97002087	     -1.25700658	     -1.02256808	     19.85004310	      3.95563088	     -2.82332458	     -1.19395957
      0.45000000	    -30.73523136	     17.96412166	     28.29196006	   -201.97190894	   -544.28610214	    -11.96714045	   -154.57170063	    -68.92355120	     11.13455059	     75.46260854	    -12.89572209	     -3.99024605	    -15.51975170	    -11.61142179	     41.19028749	     20.74562404	    -20.03025106	    -36.22571116	      4.45138839	      1.10564191	     -0.88076153	     19.35932506	      4.13996146	     -3.83915313	     -1.23605597
      0.45500000	     -3.11219688	    -49.73880563	     34.21152222	   -206.20442852	   -592.71740693	    104.33180592	   -131.49594159	   -127.73413669	     19.58799452	     74.71692628	     -1.52871600	     -5.04643684	     -9.18531158	    -21.97493704	     48.12631398	     -8.97568900	    -18.45766603	    -65.48164771	      4.18805901	      3.50891593	     -0.68692747	     16.22363830	      4.26372225	     -2.00189768	     -1.28482752
      0.46000000	     64.86797080	    -83.60577508	     38.89043610	   -170.76549965	   -441.34360443	    135.41355133	    -64.30997594	   -129.71795505	     22.08201187	     72.73395632	      9.19648316	     -5.55208848	      5.48216375	    -33.05044809	     47.85253954	    -52.44263047	    -16.42719471	    -67.64427593	      2.94495398	      5.20568494	     -0.43499820	     12.37856646	      4.31024806	      1.65952712	     -1.33813940
      0.46500000	     95.88559315	    -60.13554118	     36.84790324	   -141.04448426	   -210.24580681	     49.50300636	    -29.51228272	    -76.90980860	     14.87791827	     69.44539850	     16.73053494	     -5.28684472	     23.83914081	    -41.61430154	     39.34938066	    -74.88673984	    -14.09444837	    -42.10570663	      1.05688469	      5.81113688	     -0.14169313	      4.26374641	      4.27741965	      6.91796607	     -1.37676207
      0.47000000	     79.78254112	    -28.23505575	     17.51684061	    -93.94295778	    -43.67404609	    -76.25787487	    -37.60427477	    -37.53479973	      8.06629152	     65.09157303	     20.24012940	     -4.33368829	     42.15266596	    -43.94723633	     25.38881626	    -85.14731382	    -11.71153613	    -24.75403267	     -1.33767463	      5.41622311	      0.17802821	     -8.58428277	      4.18222889	     11.90874703	     -1.37694361
      0.47500000	     59.52519251	    -34.02924848	    -18.32034646	     22.97980679	     32.11479670	   -153.14495236	    -43.83312501	    -58.25223461	     13.34313040	     59.70464387	     20.72959730	     -3.01291219	     58.98755972	    -39.25163537	     10.92179700	   -114.51952425	     -9.41130565	    -42.65157129	     -4.79244161	      4.46762234	      0.51501480	    -22.23410323	      4.04544189	     14.04817494	     -1.32044773
      0.48000000	     34.80687731	    -57.63728359	    -52.08101656	    192.35863428	     95.04054052	   -166.69399067	    -43.97434232	   -110.90898090	     28.18820127	     53.27038677	     20.02674373	     -1.84024654	     74.40617705	    -31.19873945	      0.67908480	   -156.65451267	     -7.29454779	    -78.97369147	     -7.89012286	      3.56838883	      0.84289046	    -36.51741174	      3.87488227	     15.97098447	     -1.19231769
      0.48500000	    -25.45196185	    -54.60249809	    -63.03053856	    346.63091575	    233.26690656	   -150.23912566	    -65.96315993	   -139.80318598	     39.87576357	     46.11445097	     19.71402760	     -1.42650665	     88.34670748	    -27.07154143	     -2.71760521	   -181.74149448	     -5.56552364	    -99.76899073	     -8.03591674	      3.29436765	      1.10912366	    -51.79128782	      3.65561313	     20.74626936	     -0.97636784
      0.49000000	   -116.33582947	    -30.47578994	    -48.29141349	    446.48804543	    446.86405838	   -108.51854933	   -109.56469775	   -137.95407117	     42.86168222	     38.69629828	     20.31072289	     -2.05522353	     99.85514882	    -34.71189647	      0.07340799	   -183.66698409	     -4.36331394	    -99.90603809	     -6.49952915	      3.83741829	      1.26108398	    -66.05379713	      3.36034844	     26.40003016	     -0.68007239
      0.49500000	   -189.84992000	    -25.69703249	    -19.23733543	    493.00064623	    636.23190356	    -23.24439342	   -142.08932555	   -137.20566632	     43.09867067	     31.44235337	     21.21172340	     -3.51655188	    107.73158379	    -57.39861807	      5.51464775	   -183.60005737	     -3.54641538	    -98.73122042	     -6.48227151	      4.96177785	      1.26510465	    -78.76590473	      2.98341836	     30.16369442	     -0.35312973
      0.50000000	   -207.41398206	    -48.76455211	     12.28492741	    477.92611781	    702.42345421	     88.47907294	   -142.87996132	   -147.33971338	     44.30052873	     24.78462929	     20.98840481	     -5.10426096	    111.88475924	    -89.84138119	      9.41785758	   -194.85450811	     -2.77541984	   -103.88260439	     -8.39258252	      6.04325443	      1.12356678	    -90.97679694	      2.56942303	     32.22973806	     -0.08384675
      0.50500000	   -170.34678125	    -73.52312078	     37.78643411	    375.89991102	    616.17577433	    181.67824641	   -123.39346744	   -152.59971639	     43.59781290	     19.17250873	     18.25356619	     -5.89473196	    114.23061054	   -120.09890972	      9.17978557	   -208.39058932	     -1.84518466	   -106.77191459	    -10.50828687	      6.30712071	      0.88629200	   -103.42147514	      2.19757518	     34.05198042	      0.04663351
      0.51000000	    -97.75761969	    -83.62943351	     50.97600569	    192.31627972	    402.77143464	    233.13458453	   -101.30714939	   -148.01305369	     40.47115878	     14.82844445	     12.69767891	     -5.29123143	    118.04915573	   -137.32729425	      4.46771372	   -213.94345506	     -0.86930179	   -104.08818345	    -11.94860001	      5.28905241	      0.63325211	   -115.87369072	      1.93006957	     35.86868239	      0.01962684
      0.51500000	     -6.56858183	    -84.62866790	     49.86089533	    -19.87042138	    119.15946649	    248.59152397	    -81.01333617	   -143.69038434	     38.36139718	     11.60304639	      5.52591617	     -3.49025095	    125.63813263	   -138.83439215	     -3.33172796	   -212.84744054	     -0.15600120	   -101.55119328	    -13.02935344	      3.22873863	      0.42918748	   -128.00668334	      1.77672157	     37.25220802	     -0.10989756
      0.52000000	     87.99595068	    -87.61445729	     37.97016671	   -194.83403495	   -158.04900777	    239.99935594	    -57.89845323	   -146.63894093	     39.24824970	      9.30135208	     -0.73579276	     -1.65340498	    136.24548429	   -130.37205197	    -12.22318676	   -211.54881275	      0.01369663	   -103.30196611	    -14.02948992	      1.22555301	      0.28626523	   -139.74983561	      1.70151464	     38.23416998	     -0.23885499
      0.52500000	    165.57049360	    -98.52495162	     21.46665172	   -300.42165041	   -354.91431100	    215.22048644	    -32.14024453	   -155.30085359	     42.08882717	      7.88739979	     -3.54557095	     -1.25949037	    146.64528238	   -120.15218500	    -20.57433373	   -211.46028083	     -0.40448791	   -108.04517746	    -14.90000528	      0.65379948	      0.17801511	   -150.92456694	      1.65575865	     39.02732571	     -0.27078234
      0.53000000	    203.27480047	   -112.67721334	      5.87780225	   -347.99621226	   -424.66488578	    178.01199456	    -13.71098427	   -162.98121292	     44.25498173	      7.25425910	     -2.33779053	     -2.93464153	    153.59836792	   -112.14078700	    -27.27289168	   -207.22356722	     -1.09222278	   -111.24681526	    -15.60747600	      2.09356495	      0.08122381	   -161.18792393	      1.61130492	     39.60330190	     -0.17689285
      0.53500000	    194.43273388	   -116.05195421	     -6.03476596	   -354.73622958	   -363.96942107	    130.62859295	     -8.18222433	   -162.88260416	     43.48969983	      6.90083049	      0.63174551	     -5.73279559	    155.42563516	   -104.14642421	    -31.55746620	   -196.64492071	     -1.52273301	   -109.32586779	    -16.17673875	      4.65889725	     -0.00052259	   -170.38589012	      1.57525537	     39.99061251	     -0.02646980
      0.54000000	    155.05869625	    -99.46897050	    -14.78581819	   -317.48267689	   -208.63618322	     78.75907427	     -7.84142835	   -155.06072642	     39.99683756	      6.06282674	      2.14295088	     -7.82754524	    151.80421162	    -91.64680595	    -33.13113715	   -185.34349375	     -1.34170378	   -103.45741246	    -16.69513866	      6.64123199	     -0.04677563	   -178.65439821	      1.57514020	     40.28835705	      0.06161401
      0.54500000	    104.25907993	    -67.81190232	    -21.91589861	   -231.60120272	     -7.77286212	     28.56081790	     -4.77119286	   -145.56101352	     35.83389692	      4.33798050	      0.84335649	     -8.09363495	    142.96177497	    -72.93639944	    -32.17774783	   -177.38281563	     -0.59066262	    -97.43340810	    -17.24018744	      6.98780032	     -0.04750201	   -186.01252891	      1.63252704	     40.36887931	      0.01397822
      0.55000000	     50.27402069	    -33.88919414	    -27.48680123	   -112.84793322	    194.15973095	    -20.87684256	     -1.31198863	   -138.51425893	     32.45423856	      2.13950024	     -2.07949421	     -6.95538665	    129.50396459	    -51.08693835	    -28.97847782	   -169.27904734	      0.41276108	    -92.84720058	    -17.64196492	      6.07450836	     -0.02856052	   -192.14719626	      1.74992452	     40.07087641	     -0.15170689
      0.55500000	     -1.28925231	     -9.52281436	    -30.41852870	      9.75031328	    354.23965979	    -75.53906522	     -2.49540503	   -134.18185200	     30.02841305	      0.36683480	     -4.82647050	     -5.66587164	    113.17159305	    -31.91834640	    -23.64081023	   -156.42402491	      1.34615053	    -89.01906186	    -17.64715988	      5.01508638	     -0.04133340	   -196.66054648	      1.91145172	     39.42601279	     -0.36399695
      0.56000000	    -37.55742097	      0.15603017	    -30.38566255	    112.29331517	    430.50420384	   -138.32039241	     -6.04344239	   -131.58657006	     28.00458584	     -0.47740990	     -6.87805594	     -5.01049393	     97.22668880	    -19.80309967	    -16.42021600	   -140.04720547	      2.09167277	    -85.19113116	    -17.28388173	      4.48863727	     -0.11012040	   -199.30160176	      2.08401290	     38.56371474	     -0.55345325
      0.56500000	    -46.40087276	     -0.88337470	    -27.93986434	    179.11766594	    399.14437251	   -203.98673826	     -5.95812130	   -128.59780913	     25.42131501	     -0.86515080	     -8.79192855	     -4.90353359	     84.84162470	    -15.04885877	     -8.02268310	   -124.46101036	      2.75620969	    -80.45875617	    -16.74813145	      4.41570573	     -0.20723111	   -199.99216780	      2.22003915	     37.64423340	     -0.67766873
      0.57000000	    -31.17473019	     -5.13367118	    -22.98193077	    197.61865973	    273.79813807	   -257.39020324	     -2.12569945	   -123.19669122	     21.78074271	     -1.82584792	    -10.88293947	     -4.87804527	     76.51236334	    -15.10977340	      0.55619581	   -110.58067225	      3.44444182	    -74.03508829	    -16.13920711	      4.39745489	     -0.29249936	   -198.70282905	      2.28166536	     36.66772394	     -0.73260187
      0.57500000	     -8.33436176	     -9.68241676	    -14.84273756	    165.98492318	    103.97231016	   -277.94954401	      0.88312642	   -116.52050628	     17.83757109	     -3.94622918	    -12.67792877	     -4.56791265	     69.61455382	    -17.18116839	      7.96945515	    -96.24149609	      4.04249834	    -66.81167537	    -15.44746360	      4.11082784	     -0.35289198	   -195.41644436	      2.27382458	     35.37489346	     -0.75300426
      0.58000000	      9.10584323	    -14.99000845	     -4.37216420	    102.74255766	    -51.65410864	   -253.39769004	      2.57656007	   -110.75061631	     14.56347287	     -6.90294193	    -13.33159633	     -3.90299428	     60.91633834	    -19.22666253	     12.42784447	    -81.43476607	      4.33395081	    -60.44839982	    -14.65571037	      3.48789824	     -0.39667532	   -190.12908613	      2.23394950	     33.56950447	     -0.78029360
      0.58500000	     17.82359659	    -19.37716525	      5.61626542	     34.72418747	   -154.57147628	   -189.46775618	      5.93343724	   -105.07470743	     11.95025648	     -9.80685855	    -12.18153165	     -3.12448527	     49.36572059	    -19.83177731	     12.65161696	    -68.38473970	      4.25208639	    -55.09249299	    -13.77682446	      2.76260587	     -0.43137184	   -182.88883056	      2.18176219	     31.32976268	     -0.82210940
      0.59000000	     18.28791321	    -20.50015144	     12.79984714	    -21.20511511	   -194.41933820	   -104.95495025	     10.52234842	    -97.31277887	      9.63144655	    -11.73913551	     -9.08828522	     -2.60188131	     36.66840620	    -18.48895598	      9.20778343	    -57.38865412	      3.86924133	    -49.82212605	    -12.75014358	      2.29706865	     -0.45735875	   -173.92982787	      2.10363598	     28.83632806	     -0.85122434
      0.59500000	     12.28487722	    -19.01554376	     16.97767145	    -58.02970337	   -180.23297136	    -21.78317512	     13.26073859	    -87.22500505	      7.58602147	    -12.13517114	     -4.59257497	     -2.54963351	     25.67693038	    -16.14208948	      4.25444637	    -46.81243227	      3.23716912	    -44.30523293	    -11.49038688	      2.29068978	     -0.47288296	   -163.61370401	      1.99568917	     26.20638532	     -0.84302526
      0.60000000	      3.71979433	    -17.43118156	     18.95543893	    -70.74266898	   -129.67472963	     42.76681665	     13.09308868	    -76.38030645	      5.90615785	    -11.02967062	      0.23295486	     -2.90396314	     18.60096344	    -14.41346816	     -0.40008815	    -35.86310325	      2.41550255	    -38.98274835	    -10.04036714	      2.67403951	     -0.47580068	   -152.10978729	      1.89648164	     23.48713572	     -0.80238596
      0.60500000	     -3.50704901	    -16.89713970	     18.95437517	    -57.01263040	    -61.96429410	     82.21287134	     10.78331832	    -66.51149500	      4.59972126	     -9.03159410	      4.23574835	     -3.39263140	     16.66947125	    -13.60176306	     -4.61969812	    -24.77893580	      1.58435250	    -34.39528151	     -8.52267212	      3.19909315	     -0.46104401	   -139.39692193	      1.86120744	     20.69000710	     -0.75559399
      0.61000000	     -7.48554978	    -16.39780687	     16.55066116	    -21.17229613	      5.41400869	    100.92885453	      6.88591619	    -58.58782560	      3.68947353	     -7.00650107	      6.71354720	     -3.70104050	     20.18811155	    -11.92495443	     -9.25429375	    -13.67085545	      0.97966733	    -30.76854675	     -6.97242113	      3.58840692	     -0.42223629	   -125.67447993	      1.91744125	     17.86616312	     -0.72746109
      0.61500000	     -7.15823300	    -14.80606776	     11.55067037	     25.18069028	     57.03831444	    105.55625445	      2.49324017	    -52.47702579	      3.17531587	     -5.69977602	      7.75736776	     -3.71512647	     27.77651377	     -7.58721353	    -14.71412772	     -2.97188709	      0.74880364	    -27.93772965	     -5.36265819	      3.75257160	     -0.35925982	   -111.43692535	      2.04989720	     15.15577779	     -0.72164568
      0.62000000	     -1.89453591	    -13.23577533	      4.55994825	     66.88830311	     80.92620903	     96.48357787	     -0.17052746	    -47.26315686	      2.91939297	     -5.49023010	      7.82639082	     -3.48484792	     36.00064185	     -1.83124300	    -20.46678020	      5.91114659	      0.93344348	    -25.56197992	     -3.79167645	      3.74028216	     -0.28023141	    -97.08530328	      2.21612152	     12.64909231	     -0.72952293
      0.62500000	      6.69370076	    -14.33462364	     -3.17548390	     94.02662142	     74.44703471	     69.78033306	      0.57324084	    -41.46761323	      2.60456112	     -6.33759723	      7.24705592	     -3.08036219	     40.67762162	      0.97726232	    -25.50888470	     11.61842167	      1.53071263	    -23.07556942	     -2.49946899	      3.59272360	     -0.19995199	    -82.88431901	      2.37400118	     10.34180948	     -0.74887739
      0.63000000	     14.27854722	    -18.95005577	    -10.20366352	    106.14148805	     49.30184914	     27.40995166	      4.13114810	    -33.71371005	      1.97268910	     -7.97697862	      6.18730077	     -2.52017037	     39.37737002	     -2.55265404	    -29.04078077	     14.31274215	      2.52833104	    -19.77752557	     -1.63783817	      3.29095270	     -0.12900017	    -69.35592386	      2.50377362	      8.29319392	     -0.78821034
      0.63500000	     16.61371793	    -24.59997118	    -15.17564674	    105.70514524	     26.55124565	    -16.72145195	      8.07242245	    -24.12934945	      1.12405087	    -10.05348337	      4.99112382	     -1.88290904	     32.94034225	    -10.75056436	    -30.79875322	     15.53282017	      3.90616826	    -15.49813340	     -1.12405563	      2.90564767	     -0.06533215	    -57.16885154	      2.61128296	      6.62430376	     -0.84824520
      0.64000000	     13.22418602	    -26.54902017	    -17.07428102	     93.67378145	     22.51910436	    -44.15541784	     10.78053972	    -14.75041184	      0.41057293	    -11.98482608	      3.52673206	     -1.07081791	     24.01501215	    -17.53598504	    -30.92519352	     16.36831260	      5.60095340	    -10.98949543	     -0.78102527	      2.28376150	      0.00845754	    -46.55133099	      2.72596838	      5.31420784	     -0.93990792
      0.64500000	      7.85653762	    -21.65492964	    -15.71616025	     72.42624919	     38.48082340	    -44.44574617	     13.16933305	     -7.68973841	      0.00986131	    -13.06910581	      1.60164303	     -0.07946430	     14.59884612	    -17.35980193	    -29.76499390	     16.40789928	      7.51614009	     -7.16360712	     -0.53937808	      1.34364254	      0.10705497	    -37.26772629	      2.87496746	      4.19172013	     -1.06284710
      0.65000000	      5.01185001	    -10.89137296	    -11.99035093	     46.41487055	     63.45824656	    -21.90900337	     16.85716093	     -3.40416528	     -0.19718033	    -13.05004859	     -0.63789760	      0.91669258	      5.85104735	     -9.51616450	    -27.77090403	     14.93625647	      9.54514272	     -4.22716996	     -0.41104385	      0.23958605	      0.23881173	    -29.12389795	      3.05330640	      3.16383294	     -1.18877943
      0.65500000	      5.81213121	      2.41197766	     -7.28432346	     18.85715751	     83.52513717	      8.16164614	     21.54194257	     -0.74449893	     -0.39866156	    -12.80508612	     -3.21415554	      1.86565534	     -0.99316679	      2.05765998	    -25.28480455	     12.38583239	     11.70747523	     -1.72654493	     -0.36314430	     -0.97825225	      0.42062449	    -22.15647635	      3.22148649	      2.30956547	     -1.28888138
      0.66000000	      7.47304860	     13.87972057	     -2.87346236	     -8.34546767	     88.74743931	     31.61310052	     25.31728275	      1.58158808	     -0.66158482	    -14.00132316	     -5.33922083	      2.52672041	     -4.96582665	     12.22301743	    -22.49098519	      9.98897578	     14.17211393	      0.67108600	     -0.33618920	     -1.89801024	      0.65305911	    -16.39976592	      3.32547793	      1.68022660	     -1.32161604
      0.66500000	      6.19294214	     19.41098519	      0.25593903	    -32.31727003	     76.81544136	     43.41141820	     27.02725597	      4.02018037	     -0.93761959	    -18.14117198	     -5.19345474	      2.47408182	     -6.23438365	     17.61742136	    -19.77504156	      8.48514971	     17.21111562	      2.82560885	     -0.30830006	     -1.65894502	      0.90004661	    -11.67661739	      3.33081136	      1.16440048	     -1.24565207
      0.67000000	     -0.49067452	     18.28948326	      1.64486084	    -48.68919203	     51.97431372	     46.30277110	     26.97108852	      6.35826862	     -1.12613440	    -25.65515223	     -2.29076818	      1.72195393	     -6.33114959	     17.61125376	    -17.83641992	      7.90534542	     20.92478424	      4.52394883	     -0.25667366	     -0.10010362	      1.11012622	     -7.77910325	      3.24428472	      0.70947162	     -1.08686757
      0.67500000	    -13.36521127	     12.26246390	      1.34103248	    -54.15270188	     20.87055707	     47.75366854	     26.07485229	      8.21853060	     -1.12862443	    -35.77204459	      2.86096664	      0.45886131	     -7.51224134	     13.69476022	    -17.20180036	      7.96383017	     25.17362382	      5.83042148	     -0.14750691	      2.51455320	      1.23454558	     -4.57020714	      3.08388944	      0.49415441	     -0.88824568
      0.68000000	    -30.78628559	      5.31692085	     -0.02560806	    -49.33413783	    -11.09821390	     51.30307727	     25.28882002	      9.30989694	     -0.89850832	    -47.08334041	      8.08334180	     -0.86052530	    -11.13568525	      8.32346596	    -17.73997292	      8.18747104	     29.65558719	      6.85077491	      0.00550130	      5.18590324	      1.27481019	     -1.87338354	      2.85638440	      0.55902088	     -0.71118398
      0.68500000	    -48.65422091	      2.17039058	     -1.62520162	    -39.00573851	    -39.56501149	     51.25557266	     25.20841964	      9.67377500	     -0.42181207	    -58.24161304	     10.31452443	     -1.76914467	    -16.30677800	      3.85107614	    -18.81207301	      8.18814760	     34.09360229	      7.45298623	      0.19741180	      6.54608848	      1.29029177	      0.46654639	      2.54926196	      0.48395169	     -0.62004132
      0.69000000	    -61.98339218	      4.60022707	     -3.34080115	    -30.54237804	    -64.38529710	     37.82359136	     26.32057895	      9.46694535	      0.06933858	    -68.17280469	      8.20076755	     -2.21076928	    -20.68418203	      1.34899034	    -19.84518042	      7.56774296	     38.26501198	      7.52030099	      0.24688865	      6.02125788	      1.34388155	      2.23096957	      2.12800294	      0.15192229	     -0.62241239
      0.69500000	    -70.62806051	     11.05912325	     -5.27774105	    -31.52628557	    -85.35689999	      6.79425824	     26.70986435	      8.96707266	      0.64983303	    -76.08283443	      2.50317287	     -2.39822157	    -22.85203709	      0.23113379	    -20.52101081	      7.43742495	     41.94180915	      7.24293546	      0.39642293	      3.87801340	      1.46447298	      2.46829258	      1.56625563	      0.20949524	     -0.68633144
      0.70000000	    -72.55087584	     17.19455697	     -6.11041257	    -34.37585372	    -90.18726359	    -33.33034625	     29.36732301	      7.73685415	      1.13036046	    -81.40547205	     -4.66214242	     -2.56239382	    -23.48937940	     -0.08977089	    -20.48887545	      5.61088527	     44.87394394	      6.64572513	      0.43521439	      0.81064459	      1.63930021	      2.64430321	      0.87932953	      0.24518924	     -0.78000592
      0.70500000	    -70.63074614	     20.65128899	     -5.22906040	    -35.67430187	    -76.75203083	    -66.37458634	     33.77811753	      5.22521143	      1.48534153	    -83.99634564	    -10.16003704	     -2.83991394	    -24.21007927	      1.45351586	    -19.33368044	      2.28429666	     46.93775166	      5.53649933	      0.38680348	     -2.05186105	      1.82532934	      2.66178512	      0.12522544	      0.25651115	     -0.86495427
      0.71000000	    -67.21682917	     22.04038825	     -3.60034397	    -33.59937065	    -48.91890463	    -83.26824237	     39.11638787	      2.05565155	      1.68961682	    -84.32955862	    -11.52915568	     -3.15021927	    -25.75551597	      6.58051489	    -16.93668820	     -1.98798446	     48.24195759	      4.10957061	      0.27189830	     -3.70328825	      1.98522086	      2.47613726	     -0.61452830	      0.25493012	     -0.91414836
      0.71500000	    -62.52864169	     22.24861874	     -3.30102325	    -29.05362957	    -15.95952131	    -86.73561148	     44.76603505	     -0.58707437	      1.66225832	    -83.35766951	     -7.74910667	     -3.28405628	    -27.21410408	     15.36356047	    -13.79282364	     -6.61938946	     49.12565764	      2.76276592	      0.08190846	     -3.53027344	      2.10311861	      2.13675449	     -1.27642293	      0.24811832	     -0.91055253
      0.72000000	    -54.45171478	     20.96905871	     -5.88900837	    -24.32808794	     10.72701421	    -84.61887726	     50.53268947	     -1.95355306	      1.29241624	    -81.97631369	      0.31840840	     -3.08556861	    -26.43975781	     25.55166642	    -10.97839310	    -11.18468158	     49.99394767	      1.82471545	     -0.20808714	     -1.61078660	      2.18253684	      1.77093665	     -1.84465194	      0.23083913	     -0.85752983
      0.72500000	    -40.27521113	     17.78334070	    -11.10673711	    -20.35282583	     21.47054360	    -82.53857670	     56.52029382	     -2.09403054	      0.54609610	    -80.59770783	     10.08686580	     -2.59473859	    -21.63284236	     33.99574423	     -9.41914544	    -15.44762544	     51.15312274	      1.43836592	     -0.59978311	      1.23686784	      2.24991999	      1.51362632	     -2.34654010	      0.19908491	     -0.77611619
      0.73000000	    -19.66109545	     13.29607332	    -16.73847720	    -15.32481158	     10.17692309	    -82.33676587	     62.97825012	     -1.68779646	     -0.45931984	    -79.34774846	     18.25052265	     -1.99253846	    -13.41344815	     38.46521500	     -8.92050965	    -19.33369425	     52.77708919	      1.53486867	     -1.04643292	      3.81791062	      2.36701457	      1.43196854	     -2.81782935	      0.16347880	     -0.68655644
      0.73500000	      3.86710134	      7.61031687	    -20.31393392	     -7.99508264	    -24.55385932	    -82.76644781	     70.03183476	     -1.66196085	     -1.49157277	    -78.66706654	     23.20489762	     -1.29940828	     -5.02426722	     38.24815745	     -8.34456609	    -22.82206576	     55.02753506	      1.85122861	     -1.46738306	      5.61348280	      2.67312785	      1.50468116	     -3.29322988	      0.13892836	     -0.53648119
      0.74000000	     25.67895220	      2.99550893	    -19.68320398	     -0.00625907	    -77.60260524	    -85.65530622	     77.21740072	     -2.68994980	     -2.31231653	    -78.60960031	     22.39423632	     -0.69410859	      0.19487875	     33.88264524	     -6.98312880	    -25.79098375	     57.31311352	      2.04274387	     -1.78918037	      5.43734890	      3.06093953	      1.67367569	     -3.71257880	      0.12224297	     -0.44013738
      0.74500000	     40.90679427	     -1.76932704	    -16.53123802	      3.31927203	   -134.92136699	    -87.70589163	     83.38518074	     -4.81390131	     -2.78807051	    -79.67674875	     18.55595575	      0.16903346	      1.09331623	     27.00718698	     -5.44912666	    -28.01174535	     59.46158398	      1.87950973	     -1.98292632	      4.53995266	      3.64115864	      1.90952209	     -4.07149448	      0.08883697	     -0.24957273
      0.75000000	     47.13483668	     -5.36157614	    -12.70641595	     -1.02751066	   -179.70691378	    -86.15121166	     87.35804577	     -7.59109021	     -2.92715754	    -81.61130420	     13.08124964	      1.27111017	     -1.52511808	     20.02987570	     -4.91021966	    -29.36583185	     60.85950952	      1.33797431	     -2.07181701	      3.35780212	      4.31067866	      2.22533254	     -4.28548866	      0.01119070	      0.02805141
      0.75500000	     44.30758001	     -5.75377929	     -8.58355842	    -13.16203838	   -198.76459374	    -75.44378762	     88.80593625	    -10.50102595	     -2.84604998	    -84.01646267	      6.94389970	      2.36671382	     -6.04080918	     15.33022641	     -5.61790617	    -30.03882793	     61.02726431	      0.55346995	     -2.11250741	      1.99725150	      4.91236940	      2.64481718	     -4.26290714	     -0.12225371	      0.32235317
      0.76000000	     34.28731911	     -1.16491477	     -2.90851094	    -31.00283244	   -185.90996959	    -50.14844394	     88.35309692	    -13.10326769	     -2.72391273	    -86.77505288	      0.53587135	      3.16804613	    -10.56080579	     14.22778132	     -6.75030917	    -30.37654035	     59.80651737	     -0.24679357	     -2.16481424	      0.29869457	      5.30958442	      3.15894145	     -3.95404589	     -0.29972674	      0.53615588
      0.76500000	     19.11252262	      8.35224022	      5.25025388	    -50.62480800	   -142.54872639	    -10.13818686	     86.78478286	    -15.04815050	     -2.72741002	    -90.31490884	     -6.01019703	      3.55437847	    -13.46017061	     16.17202963	     -7.51476723	    -30.52767397	     57.45359020	     -0.83955367	     -2.25769525	     -1.87214920	      5.44939611	      3.69823472	     -3.37628066	     -0.49207051	      0.60615130
      0.77000000	      0.44987556	     21.97965760	     15.94137595	    -66.77235459	    -78.36871259	     36.66481754	     84.48148194	    -16.08371597	     -2.94586995	    -95.26323338	    -13.90598406	      3.44830689	    -13.78348359	     19.22057673	     -7.76374268	    -30.33992258	     54.28013265	     -1.07725329	     -2.37984613	     -5.17716258	      5.24292513	      4.15023115	     -2.60097766	     -0.66555669	      0.42593189
      0.77500000	    -19.96411021	     33.01809512	     25.54118349	    -77.09546165	     -9.26674031	     85.51320729	     81.69920045	    -16.10955835	     -3.37643249	   -102.64330103	    -18.75867215	      3.47540712	    -11.21012590	     21.43133508	     -7.92154606	    -29.63006130	     51.61389852	     -0.93484786	     -2.50191792	     -7.51304122	      5.02431181	      4.41126235	     -1.92719347	     -0.79639118	      0.28954990
      0.78000000	    -37.75897146	     38.18330421	     30.98280414	    -81.40983493	     43.87281412	    125.31682792	     78.93296432	    -15.29739150	     -3.91653616	   -111.60395420	    -19.61145972	      3.74599089	     -6.29523457	     21.36092300	     -8.89639340	    -28.46673533	     49.64956951	     -0.56645669	     -2.59916432	     -8.41668302	      4.81912987	      4.43255216	     -1.63638817	     -0.88188105	      0.25885618
      0.78500000	    -47.89042591	     33.94579340	     29.36011339	    -80.69311791	     65.71889064	    148.52172422	     76.72517111	    -14.17845187	     -4.38523189	   -119.53847134	    -15.16245670	      4.18739487	     -0.48565712	     17.88659117	    -11.73174395	    -27.15898170	     47.97456647	     -0.27075940	     -2.65947482	     -7.27272745	      4.61067908	      4.24872326	     -1.93831138	     -0.93992551	      0.38620718
      0.79000000	    -47.42182854	     19.01523434	     20.52356813	    -75.39037123	     55.94234241	    156.05953739	     75.23542121	    -13.42368940	     -4.63344528	   -123.14260901	     -5.34799841	      4.43393429	      4.75869023	     10.82438314	    -16.75332842	    -25.98211135	     45.72478816	     -0.26672342	     -2.68069340	     -4.07763605	      4.27403910	      3.96398137	     -2.78286377	     -0.98911798	      0.60970863
      0.79500000	    -38.05720579	     -3.60944418	      7.87325844	    -68.50740322	     29.32216566	    156.19360172	     74.06685725	    -13.46586633	     -4.62705938	   -120.61902432	      8.03373112	      4.10611854	      8.51753316	      1.96072700	    -22.90918354	    -24.93081654	     42.26915377	     -0.53401096	     -2.65869283	      0.39536796	      3.68906130	      3.67878115	     -3.82525293	     -1.03174239	      0.78657834
      0.80000000	    -25.33277938	    -26.95262398	     -3.60725542	    -68.28699405	      6.38505148	    156.52700286	     72.55068093	    -14.32603473	     -4.42145740	   -112.40986184	     21.66643372	      3.08903380	     10.07101670	     -5.23346485	    -28.25987763	    -23.77176082	     37.67192922	     -0.89669875	     -2.58588045	      4.89125589	      2.84151217	      3.42863199	     -4.53103900	     -1.06165795	      0.77304227
      0.80500000	    -14.63677828	    -43.52504943	    -10.55104681	    -84.38190769	      6.29325786	    158.46892851	     70.31565174	    -15.84019728	     -4.08301802	    -99.67139998	     32.40747393	      1.57070270	      8.71984494	     -7.59602963	    -31.36793929	    -22.34760380	     32.69504745	     -1.23613736	     -2.46695863	      8.45978347	      1.84485490	      3.20535773	     -4.35204112	     -1.08341987	      0.50960519
      0.81000000	     -8.27375116	    -48.81125859	    -13.08085710	   -120.27633966	     47.62222016	    157.00491608	     67.72823994	    -17.80171835	     -3.67197738	    -82.66949787	     38.70835416	     -0.08444570	      4.15739763	     -4.16186688	    -32.29590555	    -20.83020374	     28.38964456	     -1.53661320	     -2.32641155	     10.93759039	      0.90146011	      3.01694178	     -2.94386256	     -1.10749283	      0.05339689
      0.81500000	     -5.48986562	    -42.43574399	    -14.41176705	   -169.91305062	    147.64427689	    142.84376040	     65.75856273	    -19.48030933	     -3.35273571	    -60.82950668	     40.57845339	     -1.49817040	     -3.11085792	      3.36216056	    -32.38445738	    -19.65089697	     25.47600039	     -1.62262115	     -2.19034762	     12.66088451	      0.21706659	      2.90251277	     -0.37859429	     -1.11709671	     -0.46912638
      0.82000000	     -3.37413331	    -27.37451228	    -18.33324485	   -221.49555177	    312.39237148	    106.21408858	     65.21836546	    -19.40719026	     -3.41794412	    -33.75082400	     38.47373639	     -2.41640667	    -11.66349012	     11.31898144	    -32.99441669	    -19.12768644	     23.88463230	     -1.05950209	     -2.05966791	     13.80405173	     -0.09397994	      2.89507968	      2.79921672	     -1.06488856	     -0.94402907
      0.82500000	      1.67677221	     -6.95112071	    -26.08277503	   -265.12168528	    527.41410187	     42.64100986	     66.03511891	    -16.08840078	     -4.10906845	     -2.66429736	     32.26152368	     -2.68636495	    -19.26406907	     16.40059766	    -34.18510749	    -19.07634914	     22.93509873	      0.53592937	     -1.90843778	     13.92769951	     -0.02855018	      2.98469348	      5.78921913	     -0.92136865	     -1.32369901
      0.83000000	     10.80612503	     18.58813903	    -34.96896622	   -298.56818967	    763.53046903	    -41.63389397	     67.24113087	     -8.94853871	     -5.40973391	     27.79529324	     21.46690774	     -2.08415724	    -22.76767101	     18.66896518	    -34.30126464	    -18.78160539	     22.13202282	      3.14471217	     -1.70333675	     12.11374533	      0.36610050	      3.10932448	      7.90517285	     -0.70992383	     -1.62780335
      0.83500000	     19.92613758	     51.42533809	    -39.50859442	   -325.80031340	    994.47053450	   -127.89426397	     67.55314277	      1.16654758	     -6.94020462	     49.40448523	      6.52252059	     -0.24612005	    -18.27588821	     21.81436021	    -30.81590948	    -17.45204023	     21.76906677	      6.22628773	     -1.41214892	      7.55578431	      1.04151697	      3.17285385	      8.83406403	     -0.48516995	     -1.90429491
      0.84000000	     20.40897493	     91.63115984	    -33.94938628	   -349.19794000	   1208.50117364	   -188.28271690	     65.99407835	     12.03312236	     -7.98617331	     53.30320844	    -10.68702623	      3.18708614	     -2.81852902	     29.60164724	    -21.93876659	    -14.80113617	     22.67256800	      8.80702305	     -1.01029750	      0.04969906	      1.93709270	      3.10161294	      8.64258360	     -0.30101748	     -2.18325630
      0.84500000	      3.65363302	    133.92121235	    -15.32014310	   -363.77446090	   1404.76958306	   -195.51462041	     62.43751926	     21.12943280	     -7.95085240	     34.72426200	    -27.31307167	      8.26965416	     22.95011071	     41.96360796	     -7.85138916	    -11.29597105	     25.27626934	     10.04587318	     -0.51669429	     -9.70881267	      2.93003240	      2.90872833	      7.61254616	     -0.18774966	     -2.44275854
      0.85000000	    -33.93091773	    168.50778168	     14.18015178	   -359.38947494	   1585.19469830	   -137.41826383	     57.52842280	     26.86725009	     -6.81128991	     -3.48681519	    -40.47466194	     14.40406474	     53.69004609	     54.39230122	      8.90604273	     -7.86248805	     28.71469046	      9.76602094	     -0.00396473	    -20.06721499	      3.79757571	      2.68832882	      6.09093989	     -0.14179958	     -2.60997283
      0.85500000	    -89.17587674	    184.44410860	     46.48074241	   -328.18357721	   1753.40151531	    -26.50138394	     52.10102946	     29.22024097	     -5.22633457	    -51.30848954	    -46.88576949	     19.92554490	     81.58316461	     61.30180687	     23.81679527	     -5.31043051	     30.92705122	      8.59697965	      0.43928678	    -28.17030693	      4.24948568	      2.54249899	      4.42103921	     -0.11934074	     -2.55814593
      0.86000000	   -154.12962022	    175.05140057	     70.81676634	   -272.22255245	   1915.98627319	    103.01402213	     46.48037720	     28.85218774	     -3.95192081	    -96.56268132	    -43.72671258	     22.36722214	    100.88732387	     60.80850480	     32.03964154	     -3.92800259	     30.06189922	      7.31522204	      0.75569690	    -30.85882116	      4.06977684	      2.52950349	      2.89884496	     -0.07986126	     -2.17029443
      0.86500000	   -217.98733010	    144.35790836	     78.42129649	   -206.56484115	   2076.06592414	    206.27853123	     40.51635501	     26.91781601	     -3.66609149	   -130.59163883	    -31.65372275	     20.00034925	    111.56498763	     56.69362196	     30.92822753	     -3.44162764	     26.04683064	      6.67315768	      0.91620994	    -26.87078443	      3.26977750	      2.64893676	      1.72190840	      0.00216446	     -1.46886084
      0.87000000	   -267.55347398	    105.17664256	     65.98339170	   -153.90470656	   2219.27398740	    246.59784157	     33.85779983	     24.75573563	     -4.77724863	   -149.40070020	    -14.83924294	     13.05563195	    118.18292105	     55.36991310	     21.44969163	     -3.25471125	     20.61540996	      7.20190036	      0.91832929	    -17.47874582	      2.07968355	      2.84431587	      0.95917770	      0.13230652	     -0.62018957
      0.87500000	   -290.02919041	     72.10210881	     36.89112098	   -133.71860570	   2306.15704609	    210.35893620	     26.31571547	     23.09313045	     -7.12029154	   -151.91604794	      0.15087513	      4.02954974	    124.61740086	     60.48180247	      7.54768457	     -2.75914245	     15.95430248	      8.89486891	      0.80144186	     -6.25826609	      0.83783339	      3.02482720	      0.60119431	      0.29595729	      0.10945906
      0.88000000	   -278.31067204	     52.53129976	      0.33158227	   -152.24541836	   2288.20969263	    113.13423164	     18.05252435	     20.87604737	     -9.58008434	   -138.89022817	      7.62476305	     -3.61887439	    130.26121024	     70.00607132	     -5.65816409	     -1.61793691	     13.28733241	     10.77862191	      0.65328753	      2.65502029	     -0.14828799	      3.11019318	      0.59585780	      0.44332429	      0.48828228
      0.88500000	   -234.48073186	     42.57713513	    -31.78946029	   -198.89822297	   2141.97163912	     -7.55458737	      9.75553760	     15.50341459	    -10.37399136	   -113.36251804	      6.09388495	     -7.56338248	    131.64689072	     77.88305269	    -13.77511535	      0.03824689	     12.43335812	     11.14055349	      0.57267615	      6.84494065	     -0.71097799	      3.07144741	      0.83500750	      0.49426360	      0.45965698
      0.89000000	   -167.87445144	     33.12133688	    -49.66161748	   -249.98648452	   1891.81204301	   -109.77299291	      2.97765273	      5.30271813	     -8.30898930	    -80.51491481	     -1.57930938	     -7.63887141	    126.99035078	     78.83467945	    -14.76773690	      1.60672583	     12.22600736	      8.77298235	      0.60607413	      6.42568370	     -0.86407760	      2.93814208	      1.16845326	      0.39474070	      0.14577638
      0.89500000	    -91.32034132	     20.86052990	    -50.38796842	   -280.84286606	   1602.48769872	   -162.75106919	     -0.20818786	     -7.75570621	     -4.01580638	    -46.36855969	    -10.26507324	     -5.42492033	    118.36219273	     73.34183437	    -10.00945337	      2.32951178	     11.40426094	      4.24572606	      0.71747549	      3.41787154	     -0.76219485	      2.76107406	      1.46207929	      0.18366845	     -0.24993241
      0.90000000	    -20.45885173	     13.20003976	    -39.48964853	   -280.54053196	   1350.96195541	   -156.60145721	      1.16045464	    -18.21214814	      0.08921353	    -16.66209699	    -15.65375183	     -2.87606537	    109.42705615	     67.85354619	     -3.69559383	      1.86014740	      9.53123021	     -0.07043665	      0.81741494	      0.21887453	     -0.58490748	      2.56152395	      1.64138113	     -0.00090295	     -0.56155926
      0.90500000	     26.86198769	     19.22708112	    -26.75712244	   -253.69301283	   1199.80095869	   -104.72923366	      5.45386084	    -21.17105004	      1.52862833	      4.02196349	    -16.09079633	     -1.23102141	    101.87000564	     68.25423764	     -0.22657554	      0.63639141	      7.27047369	     -1.69723683	      0.82777078	     -1.60239414	     -0.43765820	      2.33219118	      1.68532110	     -0.02187833	     -0.71644013
      0.91000000	     36.71618583	     37.03333447	    -19.29641444	   -210.04091636	   1181.30166050	    -35.07281162	      9.24050394	    -16.46621981	     -0.29887933	     13.51488498	    -12.17401822	     -0.86394170	     94.84298242	     73.21422930	     -1.39334582	     -0.38706681	      5.72169909	      0.00038638	      0.72752697	     -1.53187446	     -0.34528219	      2.09124289	      1.60212637	      0.13190498	     -0.71621618
      0.91500000	      7.97925882	     53.83296894	    -17.62105493	   -159.67022215	   1288.81090955	     26.59202352	      9.79169656	     -8.53848344	     -3.86595722	     13.05970954	     -5.59707633	     -1.61918907	     87.48878603	     75.23305874	     -5.66300230	     -0.46815066	      5.50519298	      3.51879013	      0.54753710	      0.17385428	     -0.30078637	      1.90580512	      1.42199551	      0.33232126	     -0.59945076
      0.92000000	    -44.99104869	     58.11906010	    -17.79849575	   -114.10846836	   1477.38487723	     68.12754921	      6.72432384	     -2.48704764	     -7.00473071	      6.97879761	      1.52134698	     -3.06602656	     80.69621247	     67.90500382	    -10.09602964	      0.41210461	      6.40521276	      6.66484929	      0.32941253	      2.76400703	     -0.30096891	      1.84518114	      1.19515422	      0.42051187	     -0.42530044
      0.92500000	   -100.14703814	     49.13791983	    -16.51207642	    -81.99863710	   1679.70421499	     90.38598994	      1.47963469	     -0.41302638	     -8.53506667	      0.78129475	      7.16329622	     -4.63892186	     75.76999744	     51.30369201	    -12.76129655	      1.71431203	      7.67056247	      8.20007902	      0.09255280	      5.27857911	     -0.34756899	      1.91989717	      0.97433010	      0.32161611	     -0.26325687
      0.93000000	   -139.86948504	     35.50367587	    -13.23695285	    -63.43482783	   1831.14182618	    101.34034880	     -4.26011463	     -1.11533788	     -8.65681413	     -1.34813479	      9.89978806	     -5.71624768	     72.08146908	     31.07265486	    -13.03575856	      2.90668776	      8.56628884	      8.29481361	     -0.15683428	      6.81216390	     -0.41542663	      2.06225296	      0.79688259	      0.07732435	     -0.16966555
      0.93500000	   -157.20847230	     27.83328173	     -8.72549082	    -51.57370874	   1889.91952190	    111.15218377	     -9.40944269	     -2.39511274	     -8.19083283	      1.86722146	      8.93307917	     -5.64947840	     67.20462913	     14.17097245	    -10.49872159	      3.78922369	      8.73200117	      7.79454818	     -0.39749389	      6.62503551	     -0.42047593	      2.16453208	      0.68690188	     -0.20356199	     -0.16655330
      0.94000000	   -153.78119106	     32.81603461	     -3.35607826	    -39.50281329	   1845.30433579	    126.29143332	    -13.20296398	     -2.96023222	     -7.75982843	      8.84169443	      4.06061559	     -3.92879026	     59.56805712	      5.51499222	     -4.59820073	      4.36083891	      8.19082649	      7.35543059	     -0.59627839	      4.28697910	     -0.24509395	      2.16686617	      0.66526919	     -0.42693273	     -0.24151794
      0.94500000	   -135.28281366	     50.81605675	      2.77211599	    -25.25340914	   1715.41329023	    143.63669285	    -14.82422533	     -2.48682569	     -7.57173376	     16.37511943	     -3.82301853	     -0.57117529	     50.15113634	      6.52334070	      4.56864361	      4.55691236	      7.19458421	      7.17653458	     -0.73816574	      0.05378046	      0.17540099	      2.12219415	      0.74127180	     -0.56519523	     -0.35988166
      0.95000000	   -109.01195622	     76.08070224	      8.79244399	     -9.85512395	   1539.04214469	    151.26230184	    -13.75130966	     -0.98143797	     -7.55606270	     21.47014560	    -12.30001759	      3.61561521	     41.41548893	     15.06739260	     15.28084760	      4.24494199	      6.12284193	      7.15055310	     -0.83273489	     -4.87511929	      0.78062733	      2.15041846	      0.88521213	     -0.64670587	     -0.47507970
      0.95500000	    -82.22114001	     99.39333743	     12.86250482	      8.36354471	   1362.89850814	    137.64994815	    -10.46125783	      1.33414189	     -7.50517155	     22.99304573	    -18.29340194	      7.32434530	     35.29932694	     26.63996956	     24.47149387	      3.48031141	      5.37151099	      7.06599787	     -0.88809272	     -8.79364217	      1.40120974	      2.31902098	      1.02337002	     -0.70867200	     -0.54168063
      0.96000000	    -60.03082583	    112.94175916	     13.21453116	     34.31136571	   1223.28182605	    101.34465065	     -6.48684411	      3.94361829	     -7.23344970	     22.22862897	    -19.93149461	      9.46802316	     32.10382449	     36.56769292	     29.44497954	      2.62649338	      5.07152698	      6.78916802	     -0.89652029	    -10.47627353	      1.84876420	      2.58101876	      1.08289875	     -0.76366530	     -0.53697673
      0.96500000	    -44.37005211	    114.14762898	      9.08759645	     71.48766116	   1130.62308103	     52.34076532	     -3.57245163	      6.27847169	     -6.71218173	     21.92555690	    -17.62733878	      9.70565990	     30.51396948	     41.95648153	     29.18061615	      2.11932478	      4.84841630	      6.35511178	     -0.85125510	     -9.82673549	      2.00152111	      2.82454459	      1.04475080	     -0.80381709	     -0.47500282
      0.97000000	    -34.50205277	    105.13082130	      1.09198322	    119.42623688	   1070.86936991	      5.72812975	     -2.70158443	      7.83002756	     -5.97152399	     24.54072046	    -13.52446740	      8.41006818	     28.72295427	     42.00232517	     24.36483074	      2.16577756	      4.01353283	      5.80850572	     -0.76190341	     -7.70382012	      1.83310813	      2.96830542	      0.95078371	     -0.83080630	     -0.39887264
      0.97500000	    -27.79258961	     90.17855184	     -8.66473916	    172.61195467	   1021.80582530	    -26.26018638	     -3.68098874	      8.37824162	     -5.13054560	     30.87260583	    -10.06556141	      6.27169840	     25.94537178	     37.45412634	     17.01132747	      2.70557192	      2.09172846	      5.23257311	     -0.65336848	     -5.26458674	      1.39392462	      3.00933318	      0.86901055	     -0.85683108	     -0.35772179
      0.98000000	    -20.98070892	     73.48969081	    -16.97513990	    217.64065806	    967.37367725	    -38.61914529	     -5.54675564	      8.00862733	     -4.35518233	     39.72264064	     -8.63464464	      3.91780697	     22.81195128	     30.18703892	      9.89900081	      3.60927175	     -0.81946094	      4.75317597	     -0.54744146	     -3.33674229	      0.78487387	      2.99609742	      0.85360815	     -0.89053792	     -0.37732927
      0.98500000	    -12.32292514	     57.64494944	    -20.93551565	    236.58206522	    900.27166949	    -34.12484556	     -7.31204387	      6.96817975	     -3.72291717	     48.52103719	     -8.95501760	      1.74787651	     20.26356417	     22.40896780	      5.47295508	      4.80401421	     -4.10178791	      4.43470723	     -0.44651921	     -2.12302817	      0.13762481	      2.97042607	      0.92498099	     -0.92818296	     -0.44059850
      0.99000000	     -2.72689142	     43.46805317	    -19.43458604	    220.30517053	    818.48785738	    -20.17783808	     -8.37016555	      5.56090020	     -3.16684732	     54.51619739	     -9.68351722	     -0.03984497	     18.44663139	     15.71433121	      4.73371317	      6.20145071	     -6.91131577	      4.21493855	     -0.33265961	     -1.35507877	     -0.41602649	      2.94120921	      1.06694120	     -0.95447624	     -0.49999893
      0.99500000	      5.58823997	     30.80503248	    -13.43593896	    177.56980065	    724.11051035	     -3.13873391	     -8.49165387	      3.70852631	     -2.40201918	     55.98829615	     -9.66194898	     -1.36828352	     16.94382547	     10.82028996	      7.00251424	      7.62839341	     -8.53534154	      3.76697420	     -0.17592508	     -0.69535026	     -0.78677888	      2.90747012	      1.22988354	     -0.96563668	     -0.51271442
      1.00000000	     11.19325177	     20.07629335	     -5.25860969	    129.01918198	    624.91984612	     13.38759081	     -7.84346501	      1.29421498	     -1.24676016	     52.96145691	     -8.70971428	     -2.22255140	     15.57503364	      7.75491177	     10.65328263	      8.94593867	     -8.72833878	      2.84328918	      0.04100304	     -0.03070090	     -0.95462229	      2.87939264	      1.36008413	     -0.96637525	     -0.46925816
      1.00500000	     13.47146072	     12.70222869	      2.57235054	     93.32895765	    534.08959433	     26.65781887	     -7.12594828	     -1.37031338	      0.18476208	     47.04860406	     -7.51182421	     -2.61032792	     14.24320310	      5.93001039	     14.15674021	     10.20336987	     -7.84634422	      1.53794383	      0.30955610	      0.49773947	     -0.96119466	      2.87124684	      1.45361101	     -0.96104625	     -0.40024986
      1.01000000	     11.07977671	     10.02633993	      8.30802693	     77.18682729	    464.36896040	     33.91808322	     -7.65445353	     -3.58874465	      1.62362288	     40.56096087	     -6.82912406	     -2.58070152	     12.13309234	      4.39684144	     16.67942952	     11.68829434	     -6.63842143	      0.18153907	      0.61011578	      0.72030010	     -0.87952614	      2.88478241	      1.56124194	     -0.95217710	     -0.35200580
      1.01500000	      2.20466301	     12.38498318	     11.30113935	     75.61748626	    419.82828305	     33.05708453	    -10.84759409	     -4.35097491	      2.72537316	     35.49515959	     -6.68652992	     -2.27059513	      7.85604043	      2.56959568	     18.02360067	     13.75452593	     -5.82142880	     -0.71278746	      0.91984163	      0.71099747	     -0.78132814	      2.90847090	      1.72165125	     -0.93052406	     -0.34730044
      1.02000000	    -13.47925976	     18.46270641	     11.93202940	     80.76076238	    394.45507517	     24.11789432	    -17.35007084	     -2.87943073	      3.20211701	     32.97014316	     -6.25852600	     -1.87674653	      0.60561616	      0.58489811	     18.46726730	     16.62119717	     -5.74115462	     -0.63697921	      1.21330129	      0.81491138	     -0.71457585	      2.92917922	      1.91658756	     -0.87737934	     -0.37273658
      1.02500000	    -33.91305443	     24.84285383	     11.55985631	     88.51280599	    378.52624078	     11.24500147	    -26.51539218	     -0.03709569	      3.16035380	     33.15685012	     -4.73300672	     -1.52356053	     -9.17222234	     -1.19154883	     18.92609132	     20.27144550	     -6.32314170	      0.27380934	      1.48126261	      1.32257492	     -0.69178056	      2.93702865	      2.10384137	     -0.79713767	     -0.40538930
      1.03000000	    -55.13593887	     28.06858209	     11.97758591	     96.21353066	    362.91745058	      1.01167797	    -36.68343960	      2.08330435	      2.92294210	     35.53894975	     -2.21730578	     -1.19317238	    -20.13722116	     -2.52342217	     20.72310542	     24.46638479	     -7.26504759	      1.35123199	      1.73191518	      2.17788796	     -0.69295486	      2.90933914	      2.25781472	     -0.70886592	     -0.43574880
      1.03500000	    -71.88926637	     26.85598843	     14.15767276	     98.84211194	    337.59859614	     -0.90423683	    -45.95538887	      1.92596771	      2.63864882	     39.51175381	      0.49495757	     -0.85481147	    -30.70126867	     -2.98448722	     24.42534750	     28.79733461	     -8.27737001	      2.05549851	      1.96356656	      3.13395294	     -0.69387038	      2.79827169	      2.35615161	     -0.61839242	     -0.45719060
      1.04000000	    -79.04911071	     21.28926392	     17.46448594	     91.96189374	    292.40156761	      9.90812239	    -53.02973020	     -1.33268767	      2.35364145	     44.90437261	      2.72942104	     -0.59281472	    -39.40990710	     -1.80984721	     29.08248692	     32.81227898	     -9.20460563	      1.93678117	      2.15914514	      4.04472811	     -0.69292249	      2.56072318	      2.35782215	     -0.54682052	     -0.45263426
      1.04500000	    -74.02594168	     12.70265790	     20.38094500	     77.31820488	    223.55563697	     34.51964657	    -57.60118118	     -7.17816033	      1.99855291	     51.75983506	      4.09358846	     -0.51893578	    -45.09505896	      1.38375302	     33.04169398	     36.19541012	    -10.00508052	      0.91781171	      2.29424121	      4.82463338	     -0.69988319	      2.19643362	      2.22845976	     -0.52274605	     -0.40621141
      1.05000000	    -58.69076506	      3.64528598	     21.82447846	     63.20647663	    138.89229466	     68.29611580	    -60.28816255	    -13.35028446	      1.42867238	     59.68532249	      4.31461751	     -0.63605511	    -47.10735234	      5.74585607	     35.15323331	     38.88918143	    -10.69856240	     -0.39675543	      2.35325817	      5.30681312	     -0.71293545	      1.74666175	      1.98316316	     -0.54255735	     -0.31926914
      1.05500000	    -39.15968451	     -3.81163618	     21.53029191	     58.39447915	     55.92713235	    103.45823191	    -62.23196180	    -17.38360769	      0.65333597	     67.58707719	      3.49440019	     -0.85273898	    -45.64974085	      9.62667446	     34.94557651	     41.04042112	    -11.31540807	     -1.24489318	      2.35105943	      5.36273790	     -0.72125048	      1.25918502	      1.69160342	     -0.57359608	     -0.20874490
      1.06000000	    -22.94706629	     -8.84343530	     19.64272068	     63.47100966	     -6.59729233	    131.86941500	    -64.59477996	    -17.81846975	     -0.14401674	     73.99823186	      2.41239898	     -1.08199964	    -41.71092590	     11.74288835	     32.25068332	     42.86261491	    -11.81544043	     -1.14273454	      2.32887274	      5.12881148	     -0.72093320	      0.76015786	      1.44549945	     -0.57298241	     -0.09622098
      1.06500000	    -15.26591499	    -11.99780598	     16.55405201	     68.71753188	    -39.03940697	    145.39106616	    -68.17687619	    -14.44202432	     -0.73300804	     77.78712683	      2.19039765	     -1.30880728	    -36.63949774	     11.20079015	     27.36369869	     44.54014626	    -12.07402606	     -0.00184417	      2.33061155	      4.99060872	     -0.72595926	      0.26050515	      1.32162411	     -0.51343381	     -0.00388721
      1.07000000	    -17.18045120	    -14.94651447	     13.17993498	     63.41005566	    -46.39426704	    138.71966881	    -73.14616493	     -8.31759162	     -0.95650945	     78.70774458	      3.39826078	     -1.58698476	    -32.02137435	      6.95171543	     21.45651675	     46.18433336	    -11.99727188	      1.81993470	      2.38577286	      5.25085587	     -0.76684766	     -0.23290478	      1.36052114	     -0.40320992	      0.04072351
      1.07500000	    -26.09456512	    -18.34341578	     10.94040188	     45.64788887	    -43.58349958	    113.74579385	    -78.94601327	     -0.96775987	     -0.81621191	     77.16689589	      5.44636926	     -1.96664481	    -29.18145051	     -1.54985296	     16.25653519	     47.82711913	    -11.58651898	      3.86020071	      2.50163826	      5.80282861	     -0.86864190	     -0.72752455	      1.56699788	     -0.26073550	      0.00437082
      1.08000000	    -36.98561835	    -20.85809542	     11.08537580	     21.15358371	    -43.43479262	     79.65956303	    -84.52043701	      6.27235438	     -0.43725556	     73.60014672	      7.07676227	     -2.42429890	    -27.56512014	    -13.14723884	     13.22995513	     49.39159675	    -10.86405451	      5.77263531	      2.66396206	      6.22695822	     -1.02515480	     -1.23433955	      1.92619437	     -0.09945190	     -0.13521115
      1.08500000	    -43.75421519	    -21.15075014	     14.01097170	     -4.56478890	    -49.88608204	     47.70892006	    -88.84941868	     12.18953209	      0.02614893	     68.51425772	      7.44452935	     -2.86223050	    -24.21595643	    -25.00385954	     13.16490423	     50.69457346	     -9.89166418	      7.24277358	      2.84395405	      6.19086452	     -1.19974481	     -1.73193777	      2.41419832	      0.05552018	     -0.36613752
      1.09000000	    -41.50656308	    -19.66037383	     18.94479205	    -30.12441386	    -60.80612169	     25.05570250	    -91.49838981	     15.53067772	      0.45533657	     63.04831135	      6.43560238	     -3.15918065	    -16.16315192	    -33.95807532	     16.15921231	     51.56523201	     -8.94858362	      7.89423661	      3.01515923	      5.63074088	     -1.35062112	     -2.16952603	      2.98988052	      0.16103945	     -0.63905779
      1.09500000	    -29.21591010	    -17.73318741	     23.98913612	    -55.65772547	    -71.87954638	     10.90143288	    -92.73464123	     15.56875115	      0.75437815	     58.90715533	      4.16948358	     -3.24410185	     -3.42830824	    -38.17189688	     21.51086150	     51.99251362	     -8.55128540	      7.48865079	      3.16368623	      4.63831299	     -1.45766002	     -2.51356667	      3.57874750	      0.18768463	     -0.89021331
      1.10000000	    -10.81744506	    -16.55203568	     26.57757173	    -79.01510741	    -78.73067762	     -2.21689744	    -93.12271504	     12.53785060	      0.80111803	     57.44567391	      0.82452687	     -3.16326128	     10.18550272	    -38.12092104	     27.45488947	     52.10386610	     -9.14666646	      6.07242171	      3.27738434	      3.40903676	     -1.52955211	     -2.76171942	      4.06984961	      0.13974325	     -1.06372691
      1.10500000	      6.15169923	    -17.15234629	     24.32005924	    -96.12078013	    -79.74540938	    -21.48213736	    -93.23267696	      7.20446897	      0.48568690	     58.81189075	     -3.07065423	     -3.06403247	     19.02818790	    -35.99043793	     31.30360516	     52.02331080	    -10.76916325	      3.84068675	      3.34045119	      2.27235776	     -1.58281919	     -2.90878908	      4.34399348	      0.03632037	     -1.11758819
      1.11000000	     14.10183180	    -20.02346832	     16.08583104	   -104.35520802	    -77.40244910	    -46.82240023	    -93.76565602	      0.31791150	     -0.14656768	     61.95087397	     -6.70064810	     -3.08777733	     19.16429723	    -33.80018480	     30.54778700	     51.81896214	    -13.02582613	      1.03161609	      3.35823962	      1.54802448	     -1.62100290	     -2.92723298	      4.33215831	     -0.10040091	     -1.03739822
      1.11500000	      9.65620523	    -24.86820777	      2.99492804	   -103.91682459	    -76.42756552	    -70.54062665	    -95.45947064	     -7.53347614	     -0.83687029	     65.34600268	     -9.50571903	     -3.27422020	     11.08129220	    -32.47387191	     24.55276922	     51.54573357	    -15.36327996	     -2.04676820	      3.37890993	      1.29341317	     -1.64145251	     -2.79510991	      4.06410613	     -0.23394649	     -0.86131307
      1.12000000	     -3.95382625	    -31.12473161	    -11.33141895	    -96.67351084	    -80.49920928	    -83.56810715	    -98.46315228	    -15.78243098	     -1.25495990	     67.78220054	    -11.50518360	     -3.55976657	     -0.37759965	    -32.29497911	     15.59135171	     51.23382141	    -17.29732436	     -5.02349205	      3.46668630	      1.27381690	     -1.65172714	     -2.54715954	      3.66173216	     -0.31611243	     -0.67517933
      1.12500000	    -18.32586105	    -37.78201685	    -21.89422804	    -85.10341802	    -89.71123173	    -81.92074074	   -101.89275971	    -23.57712222	     -1.21405308	     68.80855534	    -12.95750178	     -3.87075164	     -8.65837609	    -32.76385937	      8.07633245	     50.81617479	    -18.52240469	     -7.50132368	      3.64322457	      1.25073403	     -1.67190808	     -2.30170515	      3.27482419	     -0.31108145	     -0.56283066
      1.13000000	    -25.17733304	    -42.55121565	    -24.97678291	    -71.47270040	   -100.54184317	    -68.90442815	   -104.35174690	    -29.53972130	     -0.76639084	     68.81473193	    -14.06068110	     -4.14218403	     -9.42584050	    -32.16992334	      5.90766298	     50.16435860	    -19.01949496	     -9.05336002	      3.85535969	      1.11920372	     -1.71239560	     -2.22581936	      2.99437868	     -0.21719691	     -0.55853836
      1.13500000	    -21.47965525	    -42.85865883	    -20.52673797	    -57.84234811	   -108.21668466	    -53.21566552	   -105.09297077	    -31.91266868	     -0.11733006	     68.71835649	    -14.73041453	     -4.33334590	     -2.87590427	    -28.78388533	      9.69524625	     49.26174847	    -19.11362090	     -9.25086075	      3.99952602	      0.94084902	     -1.75911329	     -2.45771377	      2.80206558	     -0.07425877	     -0.62267528
      1.14000000	     -9.76287015	    -37.36924613	    -12.08064048	    -47.54290517	   -109.01134659	    -45.26248304	   -104.57481543	    -29.25495330	      0.52678384	     69.19787187	    -14.90882643	     -4.40052721	      7.89493320	    -22.53296162	     16.57581296	     48.26457232	    -19.27281194	     -7.84716693	      3.97748376	      0.76871195	     -1.77828376	     -3.04497252	      2.61001989	      0.04420289	     -0.67735169
      1.14500000	      5.32346941	    -26.16409149	     -3.60097938	    -45.11893912	   -102.10965098	    -51.00815834	   -103.87320138	    -21.33043291	      1.04197566	     70.14366720	    -14.69374173	     -4.33319557	     19.92697597	    -14.74565199	     23.02864837	     47.33170469	    -19.74392952	     -5.00861452	      3.74123866	      0.61157557	     -1.74439986	     -3.91969155	      2.35718244	      0.05821945	     -0.66709870
      1.15000000	     19.59632925	    -10.00358060	      3.66777744	    -53.99658819	    -91.05798522	    -67.11348802	   -103.68401073	     -9.46259687	      1.39331911	     70.76017670	    -14.18405693	     -4.18062350	     31.18617674	     -6.64940761	     27.74066526	     46.44871046	    -20.35601451	     -1.31553427	      3.31469894	      0.49529132	     -1.65866117	     -4.88712175	      2.06990455	     -0.07245722	     -0.59558045
      1.15500000	     29.68967086	      9.65646129	     10.59553029	    -75.32443231	    -80.91445268	    -84.07020500	   -103.66942041	      3.89861564	      1.61290808	     70.13906258	    -13.59241076	     -3.93922912	     39.48367751	      1.12309038	     31.43743607	     45.44020658	    -20.68236314	      2.49149935	      2.79493844	      0.37040458	     -1.53162789	     -5.62375661	      1.82989557	     -0.30979494	     -0.51247079
      1.16000000	     32.80848175	     29.88737039	     17.12700600	   -108.63823338	    -69.75338322	    -93.86082491	   -102.18421053	     16.08097718	      1.74828983	     67.83322096	    -13.24724451	     -3.52863772	     41.84300224	      8.06342054	     34.37382289	     44.10147149	    -20.37510846	      5.82848806	      2.32022350	      0.13972381	     -1.35929734	     -5.72589736	      1.68809993	     -0.54214196	     -0.45193066
      1.16500000	     27.60034324	     46.73756451	     21.22896278	   -151.61227710	    -42.55826742	    -94.24014930	    -96.31178905	     25.22621211	      1.76549301	     64.04395199	    -13.62403577	     -2.83094841	     35.53384291	     13.53725238	     35.29265561	     42.26224311	    -19.40770676	      8.53495226	      1.99725850	     -0.34198901	     -1.13096841	     -4.84343090	      1.64441981	     -0.63664083	     -0.41579907
      1.17000000	     15.82230042	     56.28707872	     21.20934837	   -199.47741650	     24.63614707	    -87.66577647	    -82.73244445	     30.97213806	      1.50347707	     59.67654829	    -14.89049702	     -1.87283283	     20.13660164	     16.72224183	     33.07933820	     39.73270695	    -18.09016736	     10.91486873	      1.83709637	     -1.09205909	     -0.86804325	     -2.86963228	      1.70743274	     -0.51135572	     -0.40599050
      1.17500000	      2.51929818	     55.40232820	     18.01413046	   -247.68607919	    152.54048115	    -78.14733265	    -59.78540726	     34.03659439	      0.80969997	     56.17209280	    -16.15259221	     -1.02069795	     -1.01028488	     16.78551738	     28.51223297	     36.35770952	    -16.87807058	     13.30046200	      1.77439744	     -1.71422124	     -0.62791655	     -0.07280309	      1.91187814	     -0.19233301	     -0.42889839
      1.18000000	     -6.67567517	     42.63400414	     14.81071799	   -294.89311019	    348.34897624	    -68.92387581	    -29.56696050	     34.99105786	     -0.24391240	     54.67803759	    -15.46769917	     -0.84445919	    -21.18287673	     13.48736509	     24.19589045	     32.30776754	    -16.03665381	     15.43874093	      1.74766658	     -1.49820213	     -0.45119954	      2.96890443	      2.26467182	      0.17652149	     -0.47302037
      1.18500000	     -9.81285085	     18.81321287	     14.53663712	   -339.60949304	    604.13118899	    -62.15489088	      1.75054221	     33.64101421	     -1.27341014	     55.28416889	    -10.79009668	     -1.80381452	    -32.93268309	      7.26456837	     22.78992488	     28.25320228	    -15.40836193	     16.39754723	      1.74235790	      0.18885907	     -0.32736338	      5.63255863	      2.71615511	      0.38367158	     -0.50744892
      1.19000000	    -11.43442013	    -13.03534773	     16.95945297	   -374.02154889	    900.54993914	    -61.63872053	     25.86530188	     29.09589448	     -1.62471854	     56.91721693	     -1.78925150	     -3.77774957	    -31.86450637	     -1.48222966	     24.84758731	     25.07650643	    -14.49195797	     14.91981271	      1.78659563	      3.24186827	     -0.20508561	      7.51768380	      3.18960204	      0.23759911	     -0.52649707
      1.19500000	    -20.80016705	    -49.03266631	     18.22400819	   -383.88428468	   1209.33340057	    -74.50126469	     35.59779282	     19.76042566	     -0.47142129	     58.00935410	      9.40441414	     -5.93935784	    -18.87535321	    -12.44626721	     28.42571370	     23.34960939	    -12.84206194	      9.75087015	      1.94736875	      6.63662187	     -0.03089737	      8.49090213	      3.60622444	     -0.33826005	     -0.56256785
      1.20000000	    -45.99003508	    -85.13124944	     14.10935841	   -355.90303887	   1494.08757688	   -107.06404734	     28.12414533	      4.27067649	      2.91080533	     57.35821949	     19.39039928	     -7.19702322	      0.31998649	    -24.45120013	     30.92725164	     22.95888061	    -10.45200433	      0.28949788	      2.29020113	      8.99336072	      0.21323288	      8.53359255	      3.88734118	     -1.23114759	     -0.64736562
      1.20500000	    -87.43409445	   -115.51976023	      3.75575942	   -287.37701432	   1713.11775412	   -158.49824973	      6.98529772	    -15.40036757	      8.42724622	     54.30061634	     25.21565173	     -6.77535544	     17.80603683	    -35.34657713	     30.73381396	     23.03496495	     -7.64586193	    -11.94591705	      2.76595820	      9.30715056	      0.49684086	      7.66759799	      3.96579214	     -2.12478785	     -0.78279254
      1.21000000	   -134.65642821	   -134.10280422	     -9.79951909	   -192.58854604	   1825.72697249	   -214.50758119	    -18.17073785	    -34.02149301	     14.65524892	     48.13299055	     25.65212988	     -4.72585289	     27.56636209	    -43.10490777	     27.08517689	     22.24102681	     -4.43617092	    -23.53836635	      3.16171470	      7.59840550	      0.75503765	      6.11529796	      3.79033630	     -2.69466617	     -0.92571309
      1.21500000	   -169.06275673	   -135.56249659	    -21.71016425	   -100.28633407	   1800.64155808	   -246.57729481	    -34.86575885	    -46.04999943	     19.21951822	     37.39000221	     20.95619075	     -1.71589157	     28.57940389	    -45.76594295	     19.71684588	     19.56461810	      0.02870301	    -30.82946326	      3.19073072	      4.72933788	      0.93316516	      4.43523901	      3.30987505	     -2.83824786	     -1.01299807
      1.22000000	   -173.04445350	   -117.30922173	    -27.47067660	    -40.03341786	   1624.36867644	   -217.76063984	    -33.02423093	    -50.11113356	     20.37740034	     20.32757713	     12.39445244	      1.34713181	     23.83946906	    -40.37730590	      9.28052247	     14.93753743	      7.18900633	    -32.44854266	      2.67630195	      1.94714557	      1.00907905	      3.35146605	      2.47159755	     -2.77156379	     -0.98619403
      1.22500000	   -140.65158472	    -81.72610519	    -24.88909375	    -25.84491516	   1313.42688194	   -104.74276940	     -9.91127235	    -49.57670128	     18.32654872	     -3.48683446	      1.90484702	      3.61601976	     16.99773069	    -24.32912936	     -2.52968217	      9.18289497	     17.92881616	    -30.04273901	      1.67201619	      0.38486854	      0.98764443	      3.34302652	      1.26974908	     -2.85030258	     -0.80928954
      1.23000000	    -82.67504420	    -36.07255005	    -15.21388642	    -48.73679434	    926.76818469	     74.64963474	     27.69902165	    -47.37894557	     14.40062494	    -31.68259379	     -7.79420605	      4.21587242	     10.52893134	      1.09221258	    -13.71721379	      3.50944016	     31.54827640	    -25.82425190	      0.40942214	      0.97624132	      0.88194396	      4.32521011	     -0.19563079	     -3.21611529	     -0.46270717
