# Supplementary material for: Biomechanics of running: A special reference to the comparisons of wearing boots and running shoes
Source: PLoS One. 2022 Jun 24;17(6):e0270496. doi: 10.1371/journal.pone.0270496 (PMC9231798; doi:10.1371/journal.pone.0270496)
Supplement: S1 File — The file contains experimental markers and force data (TRC and MOT), OpenSim model (OSIM), setup (XML), and output (STO) files for 17 participants, 2 conditions (boot\shoe), and 4 trials which are stored in separate folders. (ZIP) [file pone.0270496.s001.zip › DataSet/s02/shoe/T3/results/s02_shoe_T3_inverse_kinematics.mot]

Coordinates
version=1
nRows=247
nColumns=26
inDegrees=yes

Units are S.I. units (second, meters, Newtons, ...)
If the header above contains a line with 'inDegrees', this indicates whether rotational values are in degrees (yes) or radians (no).

endheader
time	pelvis_tilt	pelvis_list	pelvis_rotation	pelvis_tx	pelvis_ty	pelvis_tz	hip_flexion_r	hip_adduction_r	hip_rotation_r	knee_angle_r	knee_add_r	knee_rot_r	ankle_angle_r	subtalar_angle_r	hip_flexion_l	hip_adduction_l	hip_rotation_l	knee_angle_l	knee_add_l	knee_rot_l	ankle_angle_l	subtalar_angle_l	lumbar_extension	lumbar_bending	lumbar_rotation
      0.00000000	     -8.65859789	      4.60361701	      5.51949932	     -0.27164097	      1.02438382	      0.59418983	    -21.04108479	     -1.05826782	     -7.27643500	      6.96344994	      0.00000000	      0.00000000	    -38.79496958	     -0.32634821	     29.79633515	      8.37671765	     -1.42160268	     22.20412745	      0.00000000	      0.00000000	     -5.77362546	     -8.72816938	    -15.13012873	     -5.54462874	      6.27731593
      0.00500000	     -9.10738442	      4.58467934	      5.92334062	     -0.25465362	      1.02492712	      0.59414473	    -20.82830553	     -0.93116109	     -7.19268485	      7.96959886	      0.00000000	      0.00000000	    -38.72773277	     -1.49127273	     29.70188225	      8.60108296	     -1.38339467	     19.34657660	      0.00000000	      0.00000000	     -5.66731548	     -7.18633262	    -14.49899696	     -5.82481414	      5.77215944
      0.01000000	     -9.19009416	      4.38291637	      6.25224031	     -0.23795302	      1.02579325	      0.59449833	    -20.84420960	     -0.55480460	     -6.88761637	      9.04120330	      0.00000000	      0.00000000	    -38.67633962	     -1.63363632	     29.25530193	      8.58153326	     -1.18958736	     16.70236843	      0.00000000	      0.00000000	     -5.33066770	     -5.60284542	    -14.28927256	     -5.86824956	      5.52720624
      0.01500000	     -9.34939422	      4.22893330	      6.55861411	     -0.22110388	      1.02620967	      0.59441061	    -20.63058762	     -0.31800365	     -6.80053996	     10.57318962	      0.00000000	      0.00000000	    -37.92423536	     -1.90637171	     28.93524429	      8.58750419	     -1.15101482	     14.32453584	      0.00000000	      0.00000000	     -5.12170806	     -3.84752221	    -14.06460281	     -5.93698816	      5.29110643
      0.02000000	     -9.57691016	      3.95377154	      7.06133164	     -0.20457838	      1.02623588	      0.59400961	    -20.20253572	      0.09746205	     -6.50733630	     12.27781598	      0.00000000	      0.00000000	    -36.84595189	     -2.20226564	     28.91059242	      8.54907768	     -1.30963618	     12.50254696	      0.00000000	      0.00000000	     -4.64797189	     -2.30998282	    -13.77847715	     -5.81527006	      4.78642170
      0.02500000	     -9.62623083	      3.86412184	      7.45302212	     -0.18820754	      1.02637965	      0.59407784	    -19.94174591	      0.33697260	     -6.36188829	     14.07940695	      0.00000000	      0.00000000	    -35.76664742	     -2.48722225	     28.70118354	      8.57686696	     -1.92462811	     10.80801865	      0.00000000	      0.00000000	     -4.59277839	     -0.29889437	    -13.73571363	     -5.91495697	      4.35093191
      0.03000000	     -9.68461674	      3.71151435	      7.70914262	     -0.17202046	      1.02623972	      0.59395036	    -19.40945110	      0.53604603	     -6.18450712	     16.32665231	      0.00000000	      0.00000000	    -34.33641632	     -2.85720258	     28.59578413	      8.56265403	     -2.42179266	      9.52844881	      0.00000000	      0.00000000	     -4.12660749	      1.34356293	    -13.68002337	     -5.93428355	      4.00552969
      0.03500000	     -9.78494246	      3.49838512	      7.91300007	     -0.15612216	      1.02581185	      0.59410832	    -18.77185489	      0.80089267	     -5.52823844	     18.40940146	      0.00000000	      0.00000000	    -33.68191813	     -2.92273923	     28.58302974	      8.45931924	     -2.75981569	      8.42853538	      0.00000000	      0.00000000	     -4.14074436	      2.33668865	    -13.61051289	     -5.86140629	      3.67160751
      0.04000000	     -9.81328882	      3.38803994	      8.27981282	     -0.14013514	      1.02519921	      0.59343056	    -18.13184880	      0.88495439	     -5.86933182	     20.85874237	      0.00000000	      0.00000000	    -32.91608659	     -3.17607014	     28.51024199	      8.62181885	     -3.18160326	      7.64769134	      0.00000000	      0.00000000	     -4.17024908	      3.18587561	    -13.68101749	     -5.84398828	      3.45967535
      0.04500000	     -9.78837186	      3.26243512	      8.45637548	     -0.12408254	      1.02431091	      0.59307810	    -17.67847238	      1.05339146	     -5.62137976	     22.82558329	      0.00000000	      0.00000000	    -31.76838163	     -3.49239657	     28.40449849	      8.66205014	     -3.33103205	      7.07250468	      0.00000000	      0.00000000	     -4.02349378	      3.65737769	    -13.73487379	     -5.82671020	      3.26149381
      0.05000000	     -9.84490991	      3.00854113	      8.76791465	     -0.10807691	      1.02308456	      0.59256304	    -16.94812031	      1.28491883	     -5.84509235	     25.26179944	      0.00000000	      0.00000000	    -30.82368746	     -3.67600316	     28.54027984	      8.64585962	     -3.68480890	      6.96929717	      0.00000000	      0.00000000	     -3.96211575	      3.79549082	    -13.75209466	     -5.64339647	      2.86920165
      0.05500000	     -9.84354045	      2.84303771	      9.13163022	     -0.09223773	      1.02154469	      0.59161303	    -16.24337649	      1.35663930	     -6.26491042	     27.62191978	      0.00000000	      0.00000000	    -30.02413251	     -3.78976638	     28.82590465	      8.71770368	     -3.80327982	      7.54134220	      0.00000000	      0.00000000	     -3.64817652	      3.92742378	    -13.80601097	     -5.50671074	      2.58047866
      0.06000000	     -9.52551619	      2.63595116	      9.34200941	     -0.07660058	      1.02052761	      0.59125953	    -15.86159388	      1.57619664	     -6.08708607	     29.60223124	      0.00000000	      0.00000000	    -30.21813645	     -3.64152126	     28.63177598	      8.64188366	     -3.83410885	      7.92894872	      0.00000000	      0.00000000	     -3.62901202	      3.87445377	    -14.35594105	     -5.31695250	      2.51405578
      0.06500000	     -9.52958146	      2.50837725	      9.59749803	     -0.06063353	      1.01836769	      0.59022876	    -14.90968864	      1.31735219	     -7.16589117	     32.37822868	      0.00000000	      0.00000000	    -29.07607017	     -3.80065873	     28.94924506	      8.73036506	     -4.19088433	      8.93996257	      0.00000000	      0.00000000	     -2.74491695	      3.35079791	    -14.30418297	     -5.13977603	      2.14973165
      0.07000000	     -9.62903423	      2.10253690	      9.97575626	     -0.04555320	      1.01591235	      0.58958805	    -13.77214236	      1.52136258	     -7.60746776	     34.89950612	      0.00000000	      0.00000000	    -28.26996589	     -3.48011397	     29.50267241	      8.56065642	     -3.63252908	     10.21531140	      0.00000000	      0.00000000	     -2.51546097	      2.73197526	    -14.19362146	     -4.70566964	      1.81031594
      0.07500000	     -9.43407404	      1.83088389	     10.22006842	     -0.03003000	      1.01394621	      0.58883686	    -12.92641601	      1.47106595	     -8.30499665	     37.32229177	      0.00000000	      0.00000000	    -27.81171544	     -3.26977770	     29.45628849	      8.47577371	     -3.35857716	     11.17770741	      0.00000000	      0.00000000	     -2.22712373	      2.25886043	    -14.50547975	     -4.39214132	      1.63137515
      0.08000000	     -9.18838189	      1.59677237	     10.50053230	     -0.01543154	      1.01157889	      0.58832903	    -11.98089308	      1.38787294	     -8.88510249	     39.98340892	      0.00000000	      0.00000000	    -26.68954732	     -3.24483275	     29.55388581	      8.38632669	     -2.75676852	     12.56780169	      0.00000000	      0.00000000	     -2.05210667	      1.68170156	    -14.95332217	     -4.11157653	      1.16353191
      0.08500000	     -8.95092414	      1.53380234	     10.72503624	     -0.00014560	      1.00915334	      0.58781192	    -11.10317043	      1.06317253	     -9.42509317	     42.52787788	      0.00000000	      0.00000000	    -25.90180060	     -3.22221184	     29.52837788	      8.41942054	     -2.29264860	     13.98577290	      0.00000000	      0.00000000	     -2.33737975	      1.29023248	    -15.38545551	     -3.98670786	      0.88723074
      0.09000000	     -8.93498794	      1.37529660	     10.89921475	      0.01547840	      1.00605578	      0.58724771	     -9.99715265	      0.69029584	    -10.13965819	     45.00347909	      0.00000000	      0.00000000	    -24.71615829	     -2.84512597	     29.72752812	      8.40143008	     -1.80232462	     15.60091018	      0.00000000	      0.00000000	     -2.99510960	      0.15782415	    -15.40844154	     -3.82216103	      0.39510110
      0.09500000	     -8.87564558	      1.16943908	     11.21352295	      0.03158471	      1.00268015	      0.58645360	     -9.00962340	      0.40831552	    -10.96144289	     47.29052800	      0.00000000	      0.00000000	    -23.76300131	     -3.22800933	     29.89432853	      8.36261936	     -1.16322586	     17.43550485	      0.00000000	      0.00000000	     -3.63126682	     -0.39897670	    -15.41713889	     -3.59339830	      0.03536554
      0.10000000	     -8.23344761	      1.03200807	     11.27832010	      0.04652594	      1.00033468	      0.58654748	     -8.49373457	      0.18472303	    -11.50144286	     49.44212813	      0.00000000	      0.00000000	    -22.90965796	     -3.35763921	     29.40983595	      8.09599093	     -1.13508521	     19.13879687	      0.00000000	      0.00000000	     -4.52397636	     -0.73605670	    -16.31894735	     -3.38401759	     -0.09451455
      0.10500000	     -7.77319389	      1.24025533	     11.31096887	      0.06218692	      0.99757501	      0.58632859	     -7.85397091	     -0.51764874	    -12.05980444	     51.82864547	      0.00000000	      0.00000000	    -21.65750170	     -3.81900915	     28.82944130	      8.24114980	     -1.04284663	     20.60066488	      0.00000000	      0.00000000	     -4.71108704	     -1.97897388	    -17.02397760	     -3.59750693	     -0.47490628
      0.11000000	     -7.56497143	      1.36152802	     11.34372361	      0.07767764	      0.99398404	      0.58595952	     -6.86765026	     -1.20264491	    -12.40295874	     54.21676061	      0.00000000	      0.00000000	    -19.99741729	     -3.66320068	     28.41659964	      8.55316159	     -0.40470258	     21.89016116	      0.00000000	      0.00000000	     -4.98322748	     -4.16442398	    -17.21440431	     -3.72467016	     -1.03316894
      0.11500000	     -6.99811509	      1.80552993	     11.22696507	      0.09348231	      0.99123368	      0.58592445	     -6.33403755	     -2.29594346	    -12.91109361	     56.50505037	      0.00000000	      0.00000000	    -18.85701484	     -3.82790737	     27.43160512	      8.98003201	     -0.26001289	     23.27374385	      0.00000000	      0.00000000	     -3.34352505	     -4.62723870	    -18.04610592	     -4.16054055	     -1.21005220
      0.12000000	     -6.49367445	      2.09168946	     11.15285227	      0.10916509	      0.98803819	      0.58593676	     -5.61076583	     -3.19160878	    -13.37175322	     58.84746258	      0.00000000	      0.00000000	    -17.52232549	     -4.21692265	     26.61757480	      9.24743650	     -0.21629313	     24.78120236	      0.00000000	      0.00000000	     -1.85494333	     -5.57319233	    -18.72762156	     -4.41507081	     -1.76860582
      0.12500000	     -6.03682248	      2.44696216	     10.97480100	      0.12463162	      0.98493671	      0.58621120	     -4.75470325	     -4.13995070	    -13.53004832	     61.13897612	      0.00000000	      0.00000000	    -16.11654221	     -4.72942047	     25.91655021	      9.57221108	     -0.20253876	     26.22478848	      0.00000000	      0.00000000	     -0.81231077	     -6.70959750	    -19.46664906	     -4.85055518	     -2.24674980
      0.13000000	     -5.63807114	      2.58596941	     11.06209464	      0.13966652	      0.98155681	      0.58595733	     -3.76378446	     -4.94204489	    -14.08285073	     63.40242906	      0.00000000	      0.00000000	    -14.89696144	     -5.40198178	     25.56851380	      9.80137438	     -0.25949172	     28.18716011	      0.00000000	      0.00000000	      1.04223827	     -8.44777164	    -20.08666497	     -4.84007630	     -2.81234865
      0.13500000	     -5.45673888	      2.72507522	     10.95213166	      0.15456177	      0.97779951	      0.58591742	     -2.37519566	     -5.60474792	    -14.03496144	     65.66660473	      0.00000000	      0.00000000	    -13.71713183	     -6.24664309	     25.43995421	     10.06241221	     -0.03153639	     30.06278163	      0.00000000	      0.00000000	      2.11797220	    -10.87992187	    -20.40694696	     -4.96474887	     -3.52189595
      0.14000000	     -5.19609749	      2.84224916	     11.03750254	      0.16906650	      0.97427872	      0.58575960	     -1.01885992	     -6.35623656	    -14.25039687	     67.97290740	      0.00000000	      0.00000000	    -12.58738862	     -6.61390854	     25.28847230	     10.31029542	      0.12758199	     32.03649505	      0.00000000	      0.00000000	      2.92582510	    -13.03981587	    -20.94594841	     -5.02419385	     -4.04100030
      0.14500000	     -4.70062998	      3.04456786	     10.94837963	      0.18318621	      0.97126355	      0.58557002	      0.18531747	     -7.07041467	    -14.15684069	     70.13705023	      0.00000000	      0.00000000	    -11.94978304	     -7.08749285	     24.76745299	     10.52786259	      0.37862008	     33.98203897	      0.00000000	      0.00000000	      4.42647138	    -14.24582346	    -21.76856809	     -5.04234846	     -4.51368455
      0.15000000	     -4.28543135	      3.18064666	     10.90540154	      0.19722215	      0.96822414	      0.58524645	      1.52351930	     -7.66248464	    -14.00965427	     72.17377387	      0.00000000	      0.00000000	    -10.95927411	     -7.86298065	     24.32570726	     10.72356592	      0.83973207	     35.92278677	      0.00000000	      0.00000000	      5.77337193	    -15.42693518	    -22.52662704	     -5.03213906	     -5.14231593
      0.15500000	     -3.94076399	      3.29140984	     10.73487221	      0.21141154	      0.96532368	      0.58524192	      3.03496888	     -8.12261403	    -13.55510720	     74.13970752	      0.00000000	      0.00000000	    -10.03644393	     -8.37391904	     23.81840333	     10.85607929	      1.25886210	     37.66533492	      0.00000000	      0.00000000	      7.05347321	    -16.41609806	    -23.11798539	     -5.00360932	     -5.67109105
      0.16000000	     -3.68300541	      3.39667969	     10.42206692	      0.22627025	      0.96262380	      0.58555806	      4.64646427	     -8.54372660	    -12.96359177	     75.85252032	      0.00000000	      0.00000000	     -9.16714972	     -8.97392602	     23.29870195	     10.85153336	      1.40746767	     39.28552539	      0.00000000	      0.00000000	      8.26711726	    -17.04950155	    -23.52798300	     -5.09680231	     -6.02356118
      0.16500000	     -3.93620156	      3.40348642	     10.15897715	      0.24093601	      0.95966628	      0.58635266	      6.94968274	     -8.65548130	    -12.09969284	     77.57681430	      0.00000000	      0.00000000	     -8.16473552	     -9.74967769	     23.23017267	     10.75466477	      1.50402732	     40.61938450	      0.00000000	      0.00000000	      9.50966744	    -17.22025944	    -23.35160070	     -5.16699413	     -6.60771330
      0.17000000	     -4.40815420	      3.38700442	      9.83417150	      0.25607774	      0.95737401	      0.58696575	      9.44685813	     -8.83911594	    -11.25770276	     78.98537368	      0.00000000	      0.00000000	     -7.40097874	    -10.23393036	     23.07981671	     10.64295539	      1.71920564	     41.45225786	      0.00000000	      0.00000000	     10.68750900	    -16.71036584	    -22.85555635	     -5.31870702	     -6.71285131
      0.17500000	     -4.63828832	      3.30721366	      9.37068117	      0.27192353	      0.95617209	      0.58754231	     11.58021960	     -8.73222245	    -10.21870102	     79.98480668	      0.00000000	      0.00000000	     -6.81735886	    -10.48475728	     22.33439598	     10.39704038	      1.74038093	     41.66757089	      0.00000000	      0.00000000	     11.79023173	    -16.94347765	    -22.54727824	     -5.25315566	     -6.93872532
      0.18000000	     -5.08773769	      3.35289023	      8.98188037	      0.28802772	      0.95523335	      0.58807167	     13.91051540	     -8.86101690	     -9.33492263	     80.87570699	      0.00000000	      0.00000000	     -6.23637714	    -10.65378957	     21.62483664	     10.26760046	      1.60287509	     41.55446738	      0.00000000	      0.00000000	     12.65071278	    -16.87389759	    -21.96825184	     -5.41194121	     -7.15244937
      0.18500000	     -5.27821939	      3.36950583	      8.44073647	      0.30421083	      0.95515978	      0.58886948	     15.92888230	     -8.75471708	     -8.19573768	     81.47125745	      0.00000000	      0.00000000	     -5.65510239	    -10.66191572	     20.57542297	      9.88879174	      0.93341834	     41.27993055	      0.00000000	      0.00000000	     13.30593050	    -16.55128620	    -21.63821361	     -5.51795117	     -7.24412513
      0.19000000	     -5.65864607	      3.39034433	      7.67575367	      0.32008428	      0.95472844	      0.59013352	     18.23004687	     -8.49182996	     -6.94378365	     81.98055354	      0.00000000	      0.00000000	     -4.88281643	    -11.08127664	     19.65979517	      9.46727763	      0.13852315	     40.81552222	      0.00000000	      0.00000000	     14.05806718	    -15.97688866	    -21.08338650	     -5.69176883	     -7.24573712
      0.19500000	     -5.63890000	      3.16729493	      7.12768927	      0.33614784	      0.95540131	      0.59035064	     19.86567762	     -8.07253973	     -6.09169085	     82.08013791	      0.00000000	      0.00000000	     -4.42924501	    -11.02484187	     18.20972317	      8.90104892	     -0.33825198	     40.21036890	      0.00000000	      0.00000000	     14.78989205	    -15.32912029	    -20.96190645	     -5.35874941	     -7.46630333
      0.20000000	     -5.55810861	      2.89594953	      6.56164224	      0.35206988	      0.95620579	      0.59097801	     21.39478723	     -7.45606461	     -5.28687450	     82.04945517	      0.00000000	      0.00000000	     -3.89565948	    -11.11561859	     16.63114046	      8.23739355	     -0.92857580	     39.45801426	      0.00000000	      0.00000000	     15.47953104	    -14.67693102	    -20.86271350	     -4.96952370	     -7.58240630
      0.20500000	     -5.40115163	      2.58496862	      6.19478010	      0.36877652	      0.95704495	      0.59120658	     22.50772912	     -6.82614901	     -4.80985384	     81.58793011	      0.00000000	      0.00000000	     -3.30218602	    -11.57827978	     14.84748918	      7.55843947	     -1.24831961	     38.61814709	      0.00000000	      0.00000000	     16.62266322	    -12.86980845	    -20.64959640	     -4.50826159	     -7.58927859
      0.21000000	     -5.08256676	      2.11709512	      5.94455693	      0.38537483	      0.95875494	      0.59117927	     23.43386907	     -6.22543551	     -4.58423547	     81.09090340	      0.00000000	      0.00000000	     -3.18611388	    -11.32482252	     13.01863711	      6.66816874	     -1.88948618	     37.88089038	      0.00000000	      0.00000000	     16.66361387	    -12.33724934	    -20.73996778	     -3.75809571	     -8.12214225
      0.21500000	     -4.98081793	      1.87598513	      5.33738999	      0.40207462	      0.96045252	      0.59199684	     24.67086953	     -5.61093922	     -3.98099860	     80.47388115	      0.00000000	      0.00000000	     -2.77462115	    -11.53185852	     11.27309493	      6.05177344	     -2.58755468	     36.84816292	      0.00000000	      0.00000000	     16.58058803	    -11.59760431	    -20.54757705	     -3.39740758	     -8.34059836
      0.22000000	     -4.76419810	      1.37085109	      5.10019768	      0.41885714	      0.96265241	      0.59226601	     25.52334077	     -4.98399944	     -3.97264116	     79.58986174	      0.00000000	      0.00000000	     -2.23765157	    -11.67940791	      9.36761611	      5.18340906	     -2.99302210	     35.70554366	      0.00000000	      0.00000000	     16.54383397	    -10.33700274	    -20.52052096	     -2.61731593	     -8.82265155
      0.22500000	     -4.97905338	      1.21295141	      4.49352545	      0.43517150	      0.96427326	      0.59302047	     27.10346227	     -4.55900659	     -3.41921014	     78.83444732	      0.00000000	      0.00000000	     -2.28679066	    -11.48425356	      8.05359889	      4.71539934	     -3.83372872	     34.74236616	      0.00000000	      0.00000000	     16.10211254	     -9.43207654	    -19.95280091	     -2.38225847	     -9.02965269
      0.23000000	     -4.90504999	      0.63100501	      4.25610773	      0.45210268	      0.96717792	      0.59361758	     27.82594838	     -3.80534587	     -3.60800989	     77.39729075	      0.00000000	      0.00000000	     -1.67853971	    -11.81311039	      6.40308957	      3.78091567	     -4.25560814	     33.66666654	      0.00000000	      0.00000000	     15.19898299	     -8.48284820	    -19.71104418	     -1.57943179	     -9.45566270
      0.23500000	     -5.16042327	      0.29063268	      3.88263947	      0.46879114	      0.96957522	      0.59412467	     29.03634667	     -3.26201029	     -3.47902514	     76.06031340	      0.00000000	      0.00000000	     -1.52232236	    -11.89947479	      5.10626556	      3.23564263	     -4.57208634	     32.52792913	      0.00000000	      0.00000000	     14.25663180	     -7.77888460	    -19.15569280	     -1.03481395	     -9.83153674
      0.24000000	     -5.32289982	      0.04302393	      3.50156214	      0.48550710	      0.97234029	      0.59452356	     30.02475189	     -2.82936727	     -3.42970654	     74.55584071	      0.00000000	      0.00000000	     -1.18949525	    -12.25016640	      3.77124432	      2.73643505	     -5.19029512	     31.45496532	      0.00000000	      0.00000000	     12.58716375	     -6.89073903	    -18.67135821	     -0.59108623	    -10.23746855
      0.24500000	     -5.61468014	      0.00299328	      3.13624374	      0.50231835	      0.97487390	      0.59508143	     31.09182916	     -2.60408349	     -3.30585830	     72.97109599	      0.00000000	      0.00000000	     -0.99621699	    -12.41376792	      2.58475614	      2.50967279	     -5.54768732	     30.35287740	      0.00000000	      0.00000000	     11.13063999	     -6.15460134	    -18.05250714	     -0.40458255	    -10.58331019
      0.25000000	     -5.55503833	     -0.51524420	      2.98781232	      0.51991148	      0.97851135	      0.59588040	     31.30671403	     -1.81761370	     -3.63788501	     70.68178199	      0.00000000	      0.00000000	     -0.61368959	    -12.99673405	      0.95817429	      1.66578636	     -5.77303862	     29.16346616	      0.00000000	      0.00000000	      9.00565760	     -5.18396014	    -17.82319785	      0.32531226	    -11.00552844
      0.25500000	     -5.53274416	     -0.74080969	      2.70266855	      0.53742123	      0.98218615	      0.59641176	     31.64261728	     -1.42490570	     -3.84399137	     68.51070177	      0.00000000	      0.00000000	     -0.60027012	    -13.39349352	     -0.57857884	      1.22039876	     -5.88927447	     27.97815691	      0.00000000	      0.00000000	      7.03202478	     -4.34128305	    -17.56013133	      0.75355849	    -11.39902262
      0.26000000	     -5.42863674	     -0.98293862	      2.51248606	      0.55499518	      0.98583258	      0.59677924	     31.79921882	     -1.09099989	     -4.17774520	     66.25833831	      0.00000000	      0.00000000	     -0.40350224	    -13.59298396	     -2.22828112	      0.81556937	     -5.92230018	     26.71793405	      0.00000000	      0.00000000	      4.77384561	     -3.69464382	    -17.38937179	      1.22881600	    -11.76522168
      0.26500000	     -5.38126025	     -1.23005947	      2.24506420	      0.57262866	      0.98933022	      0.59739209	     31.87211131	     -0.58707040	     -4.43023587	     63.77009854	      0.00000000	      0.00000000	     -0.02438526	    -14.24964795	     -3.80001742	      0.43536000	     -6.06681514	     25.40511858	      0.00000000	      0.00000000	      2.26640414	     -3.21188730	    -17.16620002	      1.66728707	    -12.04700039
      0.27000000	     -5.07236125	     -1.47012988	      1.87811650	      0.59018951	      0.99315441	      0.59771182	     31.65119841	     -0.16090362	     -4.54390872	     61.17364909	      0.00000000	      0.00000000	     -0.23266883	    -14.29239738	     -5.62709350	      0.08723566	     -6.26493062	     24.02982357	      0.00000000	      0.00000000	     -0.65122712	     -2.63268207	    -17.30409899	      2.19797786	    -12.25323299
      0.27500000	     -5.14030900	     -1.76536549	      1.70842414	      0.60813849	      0.99640158	      0.59840252	     31.66094002	      0.30513125	     -4.97363924	     58.39167781	      0.00000000	      0.00000000	      0.03703744	    -14.47002662	     -6.93455529	     -0.38500322	     -6.34751718	     22.84882130	      0.00000000	      0.00000000	     -3.20113670	     -2.08454412	    -16.96386483	      2.68494594	    -12.50101299
      0.28000000	     -5.05307187	     -2.11818286	      1.59221536	      0.62617834	      1.00006925	      0.59890078	     31.37140473	      0.80225991	     -5.50347051	     55.37189388	      0.00000000	      0.00000000	      0.02164538	    -14.52858963	     -8.41472530	     -0.86749510	     -6.35582916	     21.53619165	      0.00000000	      0.00000000	     -6.17844950	     -1.85474611	    -16.80430085	      3.29618742	    -12.67732433
      0.28500000	     -5.14569017	     -2.45971553	      1.35177930	      0.64422824	      1.00313844	      0.59948071	     31.17311221	      1.47337851	     -5.71399548	     52.16026258	      0.00000000	      0.00000000	      0.01205026	    -14.64557372	     -9.73210108	     -1.29880836	     -6.39375685	     20.21014744	      0.00000000	      0.00000000	     -8.95453822	     -1.49068651	    -16.40467599	      3.88621634	    -12.88544249
      0.29000000	     -5.14020621	     -2.84029570	      1.20334998	      0.66227308	      1.00634604	      0.60002450	     30.79279513	      2.10240348	     -6.16093915	     48.81116799	      0.00000000	      0.00000000	      0.07019213	    -14.88125974	    -10.98054042	     -1.83979201	     -6.83531541	     19.13393676	      0.00000000	      0.00000000	    -11.76457383	     -1.13134316	    -16.14096680	      4.49646561	    -13.10223703
      0.29500000	     -5.25155156	     -3.19179943	      0.95727458	      0.68049658	      1.00917761	      0.60067829	     30.54960050	      2.68441212	     -6.52283574	     45.48119944	      0.00000000	      0.00000000	      0.04925299	    -14.46092938	    -12.13673037	     -2.28014494	     -7.04447354	     18.03077211	      0.00000000	      0.00000000	    -14.44532570	     -0.85673234	    -15.69093906	      5.01703128	    -13.26140645
      0.30000000	     -5.36870947	     -3.37206807	      0.87352967	      0.69842608	      1.01173861	      0.60123545	     30.24934741	      3.13770965	     -6.78500534	     42.07715821	      0.00000000	      0.00000000	     -0.22752207	    -14.09849640	    -13.20512974	     -2.55007174	     -6.97853289	     16.94719397	      0.00000000	      0.00000000	    -16.89551609	     -0.67022751	    -15.34298432	      5.45648363	    -13.58620224
      0.30500000	     -5.49253148	     -3.63134324	      0.46623558	      0.71613363	      1.01420057	      0.60182178	     29.93350237	      3.78764991	     -6.71449166	     38.60506987	      0.00000000	      0.00000000	     -0.60533459	    -13.35108192	    -14.15022949	     -2.86383413	     -7.73146401	     16.17219139	      0.00000000	      0.00000000	    -19.44816824	     -0.36238486	    -15.04094038	      5.93667683	    -13.46574266
      0.31000000	     -5.53653952	     -3.86788270	      0.31171107	      0.73427674	      1.01659005	      0.60230771	     29.44825148	      4.28675958	     -6.98941863	     35.07117413	      0.00000000	      0.00000000	     -1.21785797	    -12.26107268	    -15.29926714	     -3.18718798	     -7.88266318	     15.08182720	      0.00000000	      0.00000000	    -21.78215256	     -0.04204625	    -14.77391781	      6.41650819	    -13.57938550
      0.31500000	     -5.77627436	     -3.96011013	      0.02764656	      0.75236792	      1.01845642	      0.60300936	     29.13887057	      4.72646542	     -6.93113605	     31.53961332	      0.00000000	      0.00000000	     -1.64408019	    -11.10373467	    -16.10439337	     -3.31218379	     -8.16452403	     14.23608138	      0.00000000	      0.00000000	    -24.08271800	      0.15514717	    -14.21216396	      6.65774649	    -13.62439964
      0.32000000	     -5.87922590	     -4.05050786	     -0.17963281	      0.77021638	      1.02020096	      0.60352368	     28.78830910	      5.08249624	     -6.95840899	     28.26162700	      0.00000000	      0.00000000	     -2.02584436	     -9.33395479	    -16.95775816	     -3.40909294	     -8.25518706	     13.52079863	      0.00000000	      0.00000000	    -26.14132601	      0.03070502	    -13.91107117	      6.95779214	    -13.63867119
      0.32500000	     -6.05080018	     -4.03965910	     -0.52539096	      0.78829130	      1.02163687	      0.60411184	     28.40264319	      5.46350301	     -6.76746673	     24.91148877	      0.00000000	      0.00000000	     -2.24034667	     -7.68610986	    -17.68197968	     -3.34587442	     -8.68820346	     12.97636124	      0.00000000	      0.00000000	    -28.11049233	     -0.17311644	    -13.52614760	      7.12123559	    -13.53316345
      0.33000000	     -6.28056079	     -3.90952748	     -0.79301281	      0.80626065	      1.02260866	      0.60451310	     28.17176528	      5.66136430	     -6.47555439	     21.83223657	      0.00000000	      0.00000000	     -2.40245217	     -5.88865450	    -18.26635380	     -3.14632958	     -8.79481819	     12.46445272	      0.00000000	      0.00000000	    -30.24443307	     -0.70981912	    -13.09089209	      7.19904821	    -13.59924963
      0.33500000	     -6.36514889	     -3.82938728	     -1.00346282	      0.82392775	      1.02361530	      0.60478562	     27.76307433	      5.83231353	     -6.21489067	     18.76527738	      0.00000000	      0.00000000	     -2.47897640	     -4.03047092	    -18.84077984	     -3.01040790	     -8.70568882	     12.26036059	      0.00000000	      0.00000000	    -31.91115436	     -1.25611899	    -12.83517677	      7.34679400	    -13.53617754
      0.34000000	     -6.41467377	     -3.55961870	     -1.32002678	      0.84166399	      1.02448079	      0.60515030	     27.47750787	      5.76526080	     -6.22208308	     16.19817073	      0.00000000	      0.00000000	     -2.22989796	     -1.15295961	    -19.33923915	     -2.65641891	     -8.99525205	     12.25268610	      0.00000000	      0.00000000	    -33.92714651	     -2.25429990	    -12.69159889	      7.22592990	    -13.36170159
      0.34500000	     -6.69940685	     -3.44952365	     -1.60805491	      0.85925458	      1.02472396	      0.60542372	     27.35567939	      5.98569693	     -5.74515695	     13.60041349	      0.00000000	      0.00000000	     -2.25492122	      0.20507422	    -19.41377499	     -2.51716517	     -8.81189326	     12.63155711	      0.00000000	      0.00000000	    -35.00272458	     -2.51068247	    -12.33394429	      7.35947789	    -13.29084938
      0.35000000	     -6.60785798	     -3.28178080	     -1.92697847	      0.87652788	      1.02517802	      0.60557170	     27.01432290	      5.94678899	     -6.04138312	     11.43358402	      0.00000000	      0.00000000	     -2.17865087	      3.18372350	    -19.78327564	     -2.27200952	     -9.39835121	     13.17326822	      0.00000000	      0.00000000	    -36.87094589	     -4.15069218	    -12.40024264	      7.44589285	    -13.02869208
      0.35500000	     -6.94885638	     -3.16583238	     -2.21060576	      0.89377899	      1.02471998	      0.60615654	     27.17206295	      6.07311053	     -5.87299758	      9.48808257	      0.00000000	      0.00000000	     -2.18402398	      4.74947332	    -19.47077726	     -2.17765777	     -9.28043666	     14.29307362	      0.00000000	      0.00000000	    -37.26109610	     -4.69194382	    -11.98732435	      7.50880495	    -12.91199472
      0.36000000	     -7.11827747	     -2.95095584	     -2.60160972	      0.91118258	      1.02431484	      0.60667876	     27.17029318	      6.08125968	     -5.84235826	      7.77435103	      0.00000000	      0.00000000	     -2.06427128	      7.23810866	    -19.40050581	     -1.92238273	     -9.54228508	     15.33069596	      0.00000000	      0.00000000	    -37.34620952	     -5.77750295	    -11.68176434	      7.47248093	    -12.68515905
      0.36500000	     -7.23362966	     -2.80029437	     -2.91432289	      0.92805943	      1.02374368	      0.60734116	     27.24067494	      6.15565512	     -5.81575240	      6.42704756	      0.00000000	      0.00000000	     -1.91207736	      8.60220042	    -19.08629923	     -1.78613913	     -9.48634078	     16.94288655	      0.00000000	      0.00000000	    -37.13479595	     -7.03795426	    -11.64577468	      7.47774315	    -12.45279072
      0.37000000	     -7.27458670	     -2.63301161	     -3.30703168	      0.94496140	      1.02298437	      0.60796285	     27.32814187	      6.22206295	     -5.89177400	      5.43615432	      0.00000000	      0.00000000	     -1.94962603	     10.17085085	    -18.85168934	     -1.62979102	     -9.74726647	     18.55904378	      0.00000000	      0.00000000	    -36.59507749	     -8.01386866	    -11.61987323	      7.44620431	    -12.16536110
      0.37500000	     -7.22836205	     -2.42297041	     -3.51186666	      0.96175208	      1.02193243	      0.60856879	     27.42892528	      6.21206103	     -6.38086729	      4.83929455	      0.00000000	      0.00000000	     -1.75513042	     11.30872659	    -18.62585219	     -1.44133670	     -9.69024050	     20.36452543	      0.00000000	      0.00000000	    -35.53731973	     -9.54758347	    -11.68250193	      7.35336410	    -11.93240859
      0.38000000	     -7.33054078	     -2.22089283	     -3.88155274	      0.97872029	      1.02051743	      0.60936477	     27.73088600	      6.27425295	     -6.61568170	      4.42987437	      0.00000000	      0.00000000	     -1.55172002	     12.31152237	    -18.14452425	     -1.33109764	     -9.95295925	     22.25021704	      0.00000000	      0.00000000	    -34.88009080	    -10.29121093	    -11.56014693	      7.25116051	    -11.66624192
      0.38500000	     -7.50406341	     -2.02194022	     -4.02459812	      0.99546130	      1.01883128	      0.61005096	     28.10256960	      6.26774699	     -6.73153180	      4.22409917	      0.00000000	      0.00000000	     -1.03584912	     12.35804574	    -17.47538216	     -1.26837538	     -9.91441958	     24.28621367	      0.00000000	      0.00000000	    -33.96439777	    -11.48300035	    -11.37723569	      7.15302878	    -11.60051531
      0.39000000	     -7.42724726	     -1.69493528	     -4.26999761	      1.01196739	      1.01709776	      0.61123135	     28.31058452	      6.20949675	     -6.62705365	      4.33173706	      0.00000000	      0.00000000	     -0.97101663	     12.23638590	    -16.96397950	     -1.14256515	    -10.31405348	     26.49332316	      0.00000000	      0.00000000	    -33.14453752	    -12.55946556	    -11.51282905	      6.76187741	    -11.43854479
      0.39500000	     -7.38351742	     -1.43408204	     -4.48202769	      1.02850843	      1.01518013	      0.61225432	     28.53336320	      6.20788378	     -6.55805839	      4.58777094	      0.00000000	      0.00000000	     -1.02512979	     12.11684297	    -16.39282458	     -1.06138413	    -10.33647657	     28.69239658	      0.00000000	      0.00000000	    -32.27824487	    -13.67797612	    -11.61398637	      6.53078146	    -11.27714593
      0.40000000	     -7.28636352	     -1.08865199	     -4.65066800	      1.04507511	      1.01315235	      0.61307655	     28.75442005	      6.05248913	     -6.47308555	      5.14699544	      0.00000000	      0.00000000	     -0.74094741	     11.69704099	    -15.83572707	     -0.91591641	    -10.51181435	     30.85379670	      0.00000000	      0.00000000	    -31.56802580	    -14.57333501	    -11.72927283	      6.16987706	    -11.08477090
      0.40500000	     -7.06678176	     -0.74711517	     -4.92817275	      1.06167924	      1.01098206	      0.61385422	     28.76876376	      5.95994425	     -6.06125381	      5.69786299	      0.00000000	      0.00000000	     -0.42431566	     10.76065766	    -15.41317915	     -0.63467464	    -10.49915694	     32.96962618	      0.00000000	      0.00000000	    -30.88004855	    -15.63384128	    -12.02792924	      5.84129165	    -10.85106061
      0.41000000	     -6.81789387	     -0.41315451	     -5.23660280	      1.07788281	      1.00845698	      0.61478761	     28.89887537	      5.86099891	     -5.46084710	      6.68095523	      0.00000000	      0.00000000	      0.02312159	      9.69740128	    -14.90531666	     -0.47065420	    -10.79765624	     35.24127570	      0.00000000	      0.00000000	    -30.35262516	    -16.62052062	    -12.35916848	      5.52249424	    -10.47512642
      0.41500000	     -6.62426105	     -0.11340531	     -5.50552639	      1.09409720	      1.00576089	      0.61564765	     29.04265930	      5.76323379	     -5.00563098	      7.76513935	      0.00000000	      0.00000000	      0.32312935	      8.84833497	    -14.24954542	     -0.34816953	    -11.05378209	     37.60192715	      0.00000000	      0.00000000	    -29.82870937	    -17.68094009	    -12.66167278	      5.14583947	    -10.25495857
      0.42000000	     -6.40339739	      0.12248282	     -5.75130159	      1.11014007	      1.00284072	      0.61670573	     29.16996669	      5.69242896	     -4.69545033	      8.90485684	      0.00000000	      0.00000000	      0.02522855	      8.13047253	    -13.56800522	     -0.38457595	    -11.37264047	     39.96050088	      0.00000000	      0.00000000	    -29.46375366	    -18.65528296	    -12.96299728	      4.85222656	     -9.87588578
      0.42500000	     -6.06828429	      0.20322962	     -5.97559499	      1.12657876	      0.99985296	      0.61730253	     29.08272313	      5.74932250	     -4.22737390	     10.30157887	      0.00000000	      0.00000000	      0.34788256	      7.07097738	    -13.03805231	     -0.59452232	    -11.88784052	     42.29235393	      0.00000000	      0.00000000	    -29.09405439	    -19.57858973	    -13.38370677	      4.80424108	     -9.58060860
      0.43000000	     -5.69524772	      0.25079208	     -6.13386313	      1.14293427	      0.99688256	      0.61787551	     28.93226607	      5.79503679	     -4.04020664	     11.72051999	      0.00000000	      0.00000000	     -0.60186941	      5.90253119	    -12.54223569	     -0.73434836	    -11.96070532	     44.51647644	      0.00000000	      0.00000000	    -28.75394121	    -20.47167347	    -13.87520150	      4.74989895	     -9.13832177
      0.43500000	     -5.47834390	      0.24247045	     -6.24543967	      1.15930927	      0.99340193	      0.61820979	     28.91798117	      5.93149793	     -3.75882020	     13.18396049	      0.00000000	      0.00000000	     -1.87260550	      3.64926624	    -11.79210554	     -1.07513073	    -12.23150103	     46.85437230	      0.00000000	      0.00000000	    -28.80886862	    -21.48770815	    -14.13567169	      4.87354925	     -8.71495407
      0.44000000	     -5.07642903	      0.00832741	     -6.25972159	      1.17587641	      0.99014660	      0.61858343	     28.53954557	      6.24190777	     -3.43263047	     14.54606918	      0.00000000	      0.00000000	     -3.56389593	      1.28619693	    -11.25587391	     -1.74102231	    -12.56098496	     49.20495322	      0.00000000	      0.00000000	    -28.51141851	    -22.37350172	    -14.61132238	      5.18429015	     -8.52427596
      0.44500000	     -4.58988127	     -0.05959828	     -6.26331425	      1.19227889	      0.98667902	      0.61873845	     28.15175429	      6.29550895	     -3.15068181	     16.19738253	      0.00000000	      0.00000000	     -4.60605254	     -0.46609258	    -10.72787613	     -2.16531860	    -12.75117269	     51.58335036	      0.00000000	      0.00000000	    -27.92704446	    -23.21880718	    -15.21439895	      5.33887486	     -8.19365352
      0.45000000	     -4.08876061	     -0.15046932	     -6.34766133	      1.20858028	      0.98293695	      0.61908019	     27.74457034	      6.46023976	     -2.82620259	     17.95717634	      0.00000000	      0.00000000	     -4.93949684	     -2.94633235	    -10.21024054	     -2.61925422	    -12.98095856	     53.82809980	      0.00000000	      0.00000000	    -27.57247247	    -23.69000937	    -15.81180908	      5.45451597	     -7.79308105
      0.45500000	     -3.41289919	     -0.58913818	     -6.39960624	      1.22429406	      0.97971996	      0.61921383	     27.11247816	      7.03055137	     -2.43647778	     19.68751487	      0.00000000	      0.00000000	     -5.42805527	     -5.54845249	     -9.78742974	     -3.59539514	    -13.49984825	     56.34032523	      0.00000000	      0.00000000	    -26.89660932	    -24.32945523	    -16.79430381	      5.98189133	     -7.35402468
      0.46000000	     -2.99055467	     -0.84300240	     -6.62225088	      1.23950690	      0.97587953	      0.61955433	     27.15527249	      7.44045506	     -2.00835107	     22.38055927	      0.00000000	      0.00000000	     -3.83512296	     -6.39684403	     -8.98458965	     -4.33118086	    -14.01333322	     58.86974530	      0.00000000	      0.00000000	    -26.35539084	    -24.90150435	    -17.53288696	      6.27273193	     -6.66791119
      0.46500000	     -2.66104883	     -1.13142776	     -6.66951313	      1.25459147	      0.97234000	      0.61985260	     27.43262381	      7.85818937	     -1.94358245	     25.33826908	      0.00000000	      0.00000000	     -2.29461324	     -7.30327115	     -7.93204014	     -5.17215969	    -14.19446871	     61.43235854	      0.00000000	      0.00000000	    -25.66510176	    -25.40562312	    -18.19074514	      6.65920588	     -5.88173668
      0.47000000	     -2.47603017	     -1.30214596	     -6.85412689	      1.26879310	      0.96811855	      0.62057789	     28.33064595	      8.12548606	     -2.11207139	     29.03426334	      0.00000000	      0.00000000	     -1.06881924	     -8.23114306	     -6.54155333	     -5.75505067	    -14.20616098	     64.15312406	      0.00000000	      0.00000000	    -24.85706628	    -26.07468916	    -18.71456864	      6.77726014	     -5.02998337
      0.47500000	     -2.23341276	     -1.57306146	     -6.99750069	      1.28305136	      0.96421304	      0.62087938	     28.99285428	      8.39170850	     -2.41321932	     32.39237528	      0.00000000	      0.00000000	      0.31624285	     -9.47119228	     -5.20958436	     -6.42976538	    -14.10153972	     66.82216646	      0.00000000	      0.00000000	    -23.82842976	    -26.67764700	    -19.33300786	      7.06271469	     -4.20205622
      0.48000000	     -1.58585672	     -2.07230355	     -6.81583591	      1.29764770	      0.96146231	      0.62104551	     28.91063950	      8.70862539	     -2.80619240	     35.32464557	      0.00000000	      0.00000000	      1.68014463	    -10.79494043	     -4.30686670	     -7.42423575	    -13.93360265	     69.20063357	      0.00000000	      0.00000000	    -23.17508538	    -27.15453864	    -20.42931710	      7.53368584	     -3.60671309
      0.48500000	     -1.26435327	     -2.50760468	     -6.79589447	      1.31185709	      0.95827722	      0.62091283	     28.98249218	      9.21731528	     -2.57761392	     37.87977010	      0.00000000	      0.00000000	      2.76106256	    -12.15311500	     -2.88792538	     -8.06521029	    -13.34674311	     71.68267008	      0.00000000	      0.00000000	    -22.13723964	    -27.51642485	    -21.16798085	      8.06113124	     -2.71994614
      0.49000000	     -0.87259497	     -2.95614790	     -6.69957382	      1.32618640	      0.95552642	      0.62069894	     28.87560543	      9.61967853	     -2.76705507	     40.35386524	      0.00000000	      0.00000000	      3.79747333	    -12.98676247	     -1.54805679	     -8.78901112	    -12.84054782	     73.95477436	      0.00000000	      0.00000000	    -21.41147201	    -27.83881792	    -21.97394090	      8.52161092	     -2.13089106
      0.49500000	     -1.00004101	     -3.45242038	     -6.69112892	      1.34035578	      0.95189405	      0.62020302	     29.09295028	     10.19588167	     -2.52189008	     42.42184277	      0.00000000	      0.00000000	      5.04373355	    -13.56447367	      0.51236370	     -9.44570660	    -12.12220628	     76.47634040	      0.00000000	      0.00000000	    -20.01404502	    -28.10423360	    -22.13991994	      9.22713207	     -1.27001281
      0.50000000	     -0.82553760	     -3.75922265	     -6.86495223	      1.35509469	      0.94949312	      0.61983503	     28.76038706	     10.50122177	     -2.34978234	     44.19240358	      0.00000000	      0.00000000	      6.29432924	    -13.91028908	      2.04848967	     -9.69875986	    -11.55380812	     78.38684476	      0.00000000	      0.00000000	    -19.15370349	    -28.33394406	    -22.67387210	      9.54255594	     -0.33212467
      0.50500000	     -1.35186137	     -3.95750233	     -6.98393874	      1.37071561	      0.94703465	      0.61938548	     28.86274439	     10.70508172	     -2.03920499	     45.46160715	      0.00000000	      0.00000000	      7.66059477	    -13.01615780	      4.38205205	     -9.83862397	    -10.71888650	     80.17434441	      0.00000000	      0.00000000	    -17.69294343	    -27.68921748	    -22.23565869	      9.95142905	      0.53267520
      0.51000000	     -1.84225881	     -4.21978474	     -6.81061884	      1.38638744	      0.94521772	      0.61875211	     28.60721382	     10.85315427	     -2.15028731	     46.14421306	      0.00000000	      0.00000000	      9.05388932	    -12.63807043	      6.77667270	    -10.01780807	     -9.57777150	     81.75620652	      0.00000000	      0.00000000	    -16.84628563	    -27.27670840	    -21.85207836	     10.44396631	      1.09356171
      0.51500000	     -2.53158488	     -4.29621099	     -6.66683689	      1.40258169	      0.94367130	      0.61853877	     28.35153309	     10.80796813	     -2.25509608	     46.49819822	      0.00000000	      0.00000000	     10.38795787	    -12.05479295	      9.31721890	     -9.99156512	     -8.52544590	     83.14080477	      0.00000000	      0.00000000	    -15.74402372	    -26.66003297	    -21.05427249	     10.66032119	      1.70149888
      0.52000000	     -2.96285992	     -4.23072685	     -6.69079861	      1.41822406	      0.94280271	      0.61882999	     27.68240264	     10.69836599	     -2.30465803	     46.53363676	      0.00000000	      0.00000000	     11.66810192	    -12.16179717	     11.49653102	     -9.78794392	     -7.74972933	     84.12225737	      0.00000000	      0.00000000	    -15.14255458	    -26.62817857	    -20.69266117	     10.57813472	      2.43947035
      0.52500000	     -3.43848358	     -4.32720081	     -6.39615501	      1.43290997	      0.94179435	      0.61851110	     27.04868569	     10.63365853	     -2.39864566	     46.42007194	      0.00000000	      0.00000000	     12.91413203	    -11.20741142	     14.03211873	     -9.66255671	     -6.47612213	     85.40032646	      0.00000000	      0.00000000	    -14.14484600	    -25.66968268	    -20.22175046	     10.75912741	      2.65902186
      0.53000000	     -3.55360781	     -4.20845514	     -6.00032666	      1.44870493	      0.94189593	      0.61864813	     25.88139497	     10.23779647	     -2.92502734	     46.17491847	      0.00000000	      0.00000000	     13.94797439	    -11.30227751	     15.96198273	     -9.29336831	     -5.40936752	     86.12919256	      0.00000000	      0.00000000	    -13.66533448	    -25.25930923	    -20.03387568	     10.52369849	      3.17615045
      0.53500000	     -3.32983296	     -4.33890132	     -5.32371546	      1.46469691	      0.94276748	      0.61858021	     24.00533157	     10.11012519	     -3.29182252	     45.36194248	      0.00000000	      0.00000000	     15.30506053	    -10.47472641	     17.47869222	     -9.06584021	     -3.98484479	     86.73594190	      0.00000000	      0.00000000	    -12.55838071	    -24.08871825	    -20.16961870	     10.62750558	      2.79988445
      0.54000000	     -2.99781590	     -4.21824862	     -4.77535699	      1.48058953	      0.94370707	      0.61862718	     22.13575777	      9.73737909	     -3.80396039	     44.74638332	      0.00000000	      0.00000000	     16.29539453	    -10.52429653	     18.72890513	     -8.47861399	     -2.86156776	     86.96714520	      0.00000000	      0.00000000	    -12.06603666	    -23.82385842	    -20.38664704	     10.29410368	      3.20801930
      0.54500000	     -2.50748631	     -3.76391277	     -4.67309979	      1.49654551	      0.94584872	      0.61921009	     19.96569538	      9.17766770	     -3.51973004	     43.93116898	      0.00000000	      0.00000000	     17.47468867	     -9.32989150	     19.51359809	     -7.56724724	     -2.19702222	     86.81853281	      0.00000000	      0.00000000	    -11.00908175	    -22.39776324	    -20.81869840	      9.58214154	      3.23137744
      0.55000000	     -2.25523983	     -3.56127349	     -4.05536883	      1.51132785	      0.94715608	      0.61939835	     18.26797383	      8.77584675	     -4.00780419	     43.25378181	      0.00000000	      0.00000000	     18.10189360	     -9.29654589	     20.98466578	     -6.96421903	     -1.24498827	     86.99934651	      0.00000000	      0.00000000	    -10.64339404	    -22.11308928	    -21.00648475	      9.16087950	      3.26093740
      0.55500000	     -2.31236037	     -3.21166778	     -3.74792325	      1.52683444	      0.94882888	      0.62031074	     16.71570231	      8.43348316	     -3.89929769	     42.25911913	      0.00000000	      0.00000000	     18.25384148	     -9.18302847	     22.55925835	     -6.38518296	     -0.68820929	     86.74017726	      0.00000000	      0.00000000	    -10.46123283	    -21.90809109	    -20.75838041	      8.50707760	      3.32892211
      0.56000000	     -2.10384452	     -2.76111821	     -3.62436351	      1.54270653	      0.95101778	      0.62099743	     14.88377604	      7.84694198	     -3.91745872	     41.38338744	      0.00000000	      0.00000000	     19.26438788	     -7.87107358	     23.57627069	     -5.61901033	     -0.14900708	     86.28303227	      0.00000000	      0.00000000	     -9.43713570	    -19.99788717	    -20.79816323	      7.77266750	      3.34706367
      0.56500000	     -2.29934240	     -2.37715592	     -3.43534762	      1.55832896	      0.95327575	      0.62181891	     13.42499293	      7.48523173	     -3.83160648	     40.19130854	      0.00000000	      0.00000000	     19.18520350	     -7.81574705	     25.07072158	     -5.00443141	      0.18885988	     85.63105681	      0.00000000	      0.00000000	     -9.30425675	    -19.91720413	    -20.34619447	      7.12107332	      3.49298706
      0.57000000	     -2.20965552	     -1.81011698	     -3.20425828	      1.57415856	      0.95652976	      0.62248208	     11.59024376	      6.81594577	     -3.86737600	     38.87540590	      0.00000000	      0.00000000	     18.92441937	     -7.34533623	     26.06681792	     -4.05261239	      0.54368339	     84.59801332	      0.00000000	      0.00000000	     -9.03758267	    -19.33565218	    -20.32673440	      6.24867541	      3.51572794
      0.57500000	     -2.55048374	     -1.45502592	     -3.13961340	      1.59043190	      0.95954497	      0.62300955	     10.17923814	      6.46502877	     -3.63836428	     37.46409302	      0.00000000	      0.00000000	     18.51584889	     -7.01017534	     27.41405464	     -3.43430720	      0.75478576	     83.44895443	      0.00000000	      0.00000000	     -8.62257605	    -19.36338294	    -19.72227945	      5.63401105	      3.70354394
      0.58000000	     -2.81151700	     -0.89143103	     -3.23993256	      1.60691942	      0.96278899	      0.62367145	      8.74340086	      5.83644315	     -3.36091897	     36.11091875	      0.00000000	      0.00000000	     17.73644794	     -6.42910094	     28.50974723	     -2.77930410	      0.58085249	     82.07543117	      0.00000000	      0.00000000	     -8.26718859	    -18.83327853	    -19.18121975	      4.74503875	      3.96531456
      0.58500000	     -3.00080579	     -0.57687067	     -3.27881489	      1.62350460	      0.96618715	      0.62404642	      7.15795512	      5.45022313	     -3.15455160	     34.64820769	      0.00000000	      0.00000000	     16.90514768	     -5.87747440	     29.48870287	     -2.32898388	      0.53921145	     80.72857822	      0.00000000	      0.00000000	     -7.96239943	    -18.76187379	    -18.71610868	      4.19850156	      4.33810557
      0.59000000	     -3.18866507	     -0.24836880	     -3.31224833	      1.63992805	      0.96967395	      0.62442243	      5.62626265	      5.00665178	     -2.99212283	     33.22144005	      0.00000000	      0.00000000	     15.41988912	     -5.00524517	     30.41791291	     -1.96365466	      0.44091685	     79.15534616	      0.00000000	      0.00000000	     -7.82458568	    -18.37729389	    -18.23279744	      3.60866983	      4.84502765
      0.59500000	     -3.31437936	      0.09643972	     -3.40683659	      1.65702384	      0.97359053	      0.62468493	      3.96293729	      4.47328848	     -2.92752147	     31.59871347	      0.00000000	      0.00000000	     14.09916415	     -4.12109140	     31.01165665	     -1.51815131	      0.25810690	     77.32593504	      0.00000000	      0.00000000	     -7.28329214	    -18.48955763	    -17.81492637	      2.97633409	      5.38393240
      0.60000000	     -3.21712715	      0.59273324	     -3.37278495	      1.67376591	      0.97804952	      0.62474866	      2.15959291	      3.70634841	     -3.24668373	     30.08349823	      0.00000000	      0.00000000	     12.56903780	     -3.28925568	     31.30715605	     -0.89172458	      0.01505291	     75.24771146	      0.00000000	      0.00000000	     -6.76247847	    -18.59664818	    -17.69793584	      2.20898095	      5.61996381
      0.60500000	     -3.69665103	      0.81038807	     -3.45199898	      1.69052462	      0.98129666	      0.62539459	      0.99873217	      3.45852351	     -2.94309044	     28.56130072	      0.00000000	      0.00000000	     10.96161486	     -2.72174450	     32.29431163	     -0.75393843	     -0.13422596	     73.37571316	      0.00000000	      0.00000000	     -6.68478511	    -18.43599691	    -16.86682297	      1.73664429	      6.08045013
      0.61000000	     -3.75310643	      1.10354871	     -3.62504018	      1.70782690	      0.98565775	      0.62603114	     -0.63824389	      2.96728258	     -2.90669570	     26.90266196	      0.00000000	      0.00000000	      8.59085534	     -1.95595494	     32.50539160	     -0.49648720	     -0.49635295	     71.02082168	      0.00000000	      0.00000000	     -6.31724448	    -18.69569115	    -16.50943412	      1.16350147	      6.67294799
      0.61500000	     -3.58934559	      1.34956129	     -3.59907278	      1.72439035	      0.99024104	      0.62620175	     -2.42709871	      2.51448781	     -3.07167210	     25.32636627	      0.00000000	      0.00000000	      5.85461606	     -1.22818927	     32.51877544	     -0.12144765	     -0.57543762	     68.59771402	      0.00000000	      0.00000000	     -6.25317861	    -18.84683318	    -16.52073918	      0.68100970	      7.10282543
      0.62000000	     -3.62549464	      1.62432666	     -3.63162930	      1.74133118	      0.99463740	      0.62663483	     -4.01972049	      2.05508875	     -3.06717914	     23.65152614	      0.00000000	      0.00000000	      3.58388064	     -0.60457761	     32.64049222	      0.14763629	     -0.84451037	     66.01652200	      0.00000000	      0.00000000	     -6.32217419	    -18.89831376	    -16.21405018	      0.07342142	      7.52039422
      0.62500000	     -3.44571699	      2.02303299	     -3.69596488	      1.75885934	      0.99926532	      0.62731715	     -5.87902626	      1.44125497	     -3.48482780	     21.83938046	      0.00000000	      0.00000000	      0.72714285	     -0.06290792	     32.32766269	      0.54979482	     -1.27645800	     63.18569208	      0.00000000	      0.00000000	     -6.34648128	    -19.51538971	    -16.13927008	     -0.69750988	      7.95470983
      0.63000000	     -3.63953538	      2.34866481	     -3.49450169	      1.77655958	      1.00341679	      0.62753788	     -7.22843831	      0.93033679	     -4.03624029	     20.28882237	      0.00000000	      0.00000000	     -2.30490268	      0.79560060	     32.39330318	      1.07829548	     -1.17778247	     60.24573607	      0.00000000	      0.00000000	     -6.39804612	    -19.47828779	    -15.56049365	     -1.21546565	      8.07040526
      0.63500000	     -3.64570219	      2.69868065	     -3.43417285	      1.79401040	      1.00778742	      0.62788398	     -8.76587222	      0.39851889	     -4.35835825	     18.62300982	      0.00000000	      0.00000000	     -5.07919138	      1.51761750	     32.10720730	      1.54013566	     -1.39602501	     57.03212132	      0.00000000	      0.00000000	     -6.60936538	    -19.71598192	    -15.18967139	     -1.83172959	      8.27316092
      0.64000000	     -3.75297339	      2.89443225	     -3.42195873	      1.81159011	      1.01149639	      0.62838324	    -10.03814721	      0.04743516	     -4.79879026	     17.23068848	      0.00000000	      0.00000000	     -8.19047837	      2.24588375	     31.98521594	      1.75430726	     -1.59792598	     54.04777252	      0.00000000	      0.00000000	     -6.71709442	    -19.66089371	    -14.75156545	     -2.23807209	      8.61402504
      0.64500000	     -3.52577465	      3.27168959	     -3.43210710	      1.82955791	      1.01583952	      0.62877027	    -11.84654221	     -0.51104168	     -5.21094012	     15.47314539	      0.00000000	      0.00000000	    -11.42853772	      3.06071073	     31.23640891	      2.27612825	     -1.76218582	     50.60115785	      0.00000000	      0.00000000	     -6.74735173	    -19.86416473	    -14.67374795	     -2.92786519	      8.82203552
      0.65000000	     -3.53862335	      3.48656377	     -3.39799497	      1.84729598	      1.01954346	      0.62921697	    -13.09575142	     -0.87162504	     -5.89291981	     14.26528395	      0.00000000	      0.00000000	    -14.30270830	      3.58124638	     30.78088606	      2.55349091	     -1.94927224	     47.22850117	      0.00000000	      0.00000000	     -7.06464016	    -19.63021863	    -14.26307169	     -3.45060238	      8.95368650
      0.65500000	     -3.57058838	      3.92140674	     -3.42215945	      1.86542204	      1.02301398	      0.62978480	    -14.37407066	     -1.45282261	     -6.22709793	     13.01628151	      0.00000000	      0.00000000	    -17.01069848	      3.95207547	     30.14860070	      3.08452328	     -2.15937882	     43.52133132	      0.00000000	      0.00000000	     -7.18951364	    -19.47486598	    -13.83085222	     -4.19448789	      9.23715357
      0.66000000	     -3.51514061	      4.17871768	     -3.38713866	      1.88337168	      1.02652416	      0.63019642	    -15.67316726	     -1.83162336	     -6.67213503	     11.79316052	      0.00000000	      0.00000000	    -19.99584910	      4.55257253	     29.41783348	      3.47981621	     -2.24058878	     39.80973643	      0.00000000	      0.00000000	     -7.53272348	    -19.15055803	    -13.51809918	     -4.72876623	      9.33169595
      0.66500000	     -3.45600605	      4.37714904	     -3.25572262	      1.90127390	      1.02969928	      0.63050504	    -16.93118199	     -2.10209123	     -7.10210210	     10.76477485	      0.00000000	      0.00000000	    -22.37202047	      4.82999767	     28.70161310	      3.87446645	     -2.13193612	     36.16963732	      0.00000000	      0.00000000	     -7.81966185	    -18.93825681	    -13.22567945	     -5.17906075	      9.35484598
      0.67000000	     -3.39067691	      4.57511880	     -3.26080786	      1.91905071	      1.03280811	      0.63122909	    -17.99614826	     -2.38837030	     -7.66747602	      9.98209830	      0.00000000	      0.00000000	    -25.06166325	      4.81353578	     27.96586578	      4.12511788	     -2.32566054	     32.55616373	      0.00000000	      0.00000000	     -7.98333887	    -18.15140055	    -12.97226045	     -5.64082529	      9.46383877
      0.67500000	     -3.40733937	      4.52256915	     -3.04541530	      1.93682149	      1.03534120	      0.63157101	    -19.01917859	     -2.33184566	     -8.13151661	      9.22391264	      0.00000000	      0.00000000	    -27.47054115	      4.72905035	     27.31600509	      4.21595404	     -2.08543174	     29.00126557	      0.00000000	      0.00000000	     -8.27387984	    -17.06025120	    -12.65276507	     -5.79853996	      9.40223156
      0.68000000	     -3.24066170	      4.46804387	     -2.91257797	      1.95445513	      1.03817834	      0.63211192	    -20.11499183	     -2.27771178	     -8.49636831	      8.62602477	      0.00000000	      0.00000000	    -29.91469013	      4.47654963	     26.48447792	      4.27966546	     -1.91605683	     25.60248427	      0.00000000	      0.00000000	     -8.22420275	    -15.79512078	    -12.56453223	     -5.98124273	      9.46296579
      0.68500000	     -3.36629068	      4.43667415	     -2.68371327	      1.97204059	      1.03983322	      0.63230622	    -20.77128591	     -2.20860929	     -9.06434368	      8.47950151	      0.00000000	      0.00000000	    -31.39536143	      4.00069523	     26.05903288	      4.39516009	     -1.61816313	     22.39975290	      0.00000000	      0.00000000	     -8.24018051	    -14.43109825	    -12.07926931	     -6.08163970	      9.35641733
      0.69000000	     -3.41902019	      4.34228900	     -2.46543241	      1.98966896	      1.04153037	      0.63239593	    -21.47917606	     -2.09311100	     -9.65819610	      8.27289095	      0.00000000	      0.00000000	    -33.11001922	      3.60309397	     25.44251343	      4.45663539	     -1.38684097	     19.08419885	      0.00000000	      0.00000000	     -8.20724162	    -12.97511400	    -11.74387886	     -6.17993126	      9.26475103
      0.69500000	     -3.46581479	      4.18544529	     -2.12665224	      2.00707778	      1.04312913	      0.63299521	    -22.07768963	     -1.85094137	    -10.14876800	      8.35085419	      0.00000000	      0.00000000	    -34.60910103	      3.13405330	     24.94013493	      4.42331170	     -1.22035846	     16.08809648	      0.00000000	      0.00000000	     -7.96951473	    -10.96108371	    -11.45499635	     -6.25690533	      8.96561374
      0.70000000	     -3.59362645	      4.03143277	     -1.81395668	      2.02451492	      1.04400046	      0.63335612	    -22.44673238	     -1.63400253	    -10.69834775	      8.84715212	      0.00000000	      0.00000000	    -35.29007379	      2.45749621	     24.53006274	      4.39704733	     -0.95324043	     13.20439412	      0.00000000	      0.00000000	     -7.76765592	     -9.20796811	    -11.08527003	     -6.27388852	      8.85360701
      0.70500000	     -3.70411732	      3.87291606	     -1.68943399	      2.04185998	      1.04473767	      0.63400954	    -22.70446062	     -1.46833672	    -10.80065150	      9.60475177	      0.00000000	      0.00000000	    -35.47617059	      1.77267480	     24.10693198	      4.27800420	     -1.11563386	     10.48522616	      0.00000000	      0.00000000	     -7.25716662	     -7.31739388	    -10.70186704	     -6.29617199	      8.65162662
      0.71000000	     -3.87294771	      3.70556030	     -1.45782306	      2.05910268	      1.04500652	      0.63416557	    -22.83153972	     -1.32441947	    -11.06720873	     10.55731937	      0.00000000	      0.00000000	    -35.14881109	      1.41789339	     23.83357185	      4.19790283	     -1.18900888	      8.02375363	      0.00000000	      0.00000000	     -6.79803707	     -4.92683992	    -10.28440191	     -6.30190247	      8.55037761
      0.71500000	     -4.09862236	      3.52189229	     -1.22148202	      2.07635065	      1.04494532	      0.63441780	    -22.78140572	     -1.14702920	    -11.27932442	     11.75482986	      0.00000000	      0.00000000	    -34.42013787	      0.79023297	     23.63840581	      4.09252992	     -1.20992893	      5.75757298	      0.00000000	      0.00000000	     -6.44409258	     -3.14560136	     -9.81488737	     -6.27684004	      8.29848701
      0.72000000	     -4.20742916	      3.29164396	     -0.92161390	      2.09329422	      1.04474472	      0.63475752	    -22.75983147	     -0.95444523	    -11.61386075	     13.20293782	      0.00000000	      0.00000000	    -33.40623533	      0.34184122	     23.45944688	      3.95476628	     -1.66962605	      3.81360684	      0.00000000	      0.00000000	     -6.12152914	     -1.14196180	     -9.50527540	     -6.23294627	      7.93350182
      0.72500000	     -4.54175413	      3.14475194	     -0.65530850	      2.11039026	      1.04412337	      0.63489642	    -22.49923356	     -0.81817623	    -11.49561329	     14.52263030	      0.00000000	      0.00000000	    -32.57018398	      0.02901212	     23.58858273	      3.88002797	     -2.17265987	      2.16657080	      0.00000000	      0.00000000	     -5.99100870	      1.19244656	     -8.91880769	     -6.24193773	      7.61975464
      0.73000000	     -4.65063692	      2.78012431	     -0.38712068	      2.12730248	      1.04345229	      0.63490370	    -22.36470036	     -0.50109657	    -11.45184029	     16.02986300	      0.00000000	      0.00000000	    -31.79444856	     -0.23817100	     23.56345797	      3.63138721	     -2.73708555	      0.85035593	      0.00000000	      0.00000000	     -5.34667765	      3.44473435	     -8.68090044	     -5.96273398	      7.45214147
      0.73500000	     -4.75924430	      2.51932075	     -0.09269948	      2.14386036	      1.04263770	      0.63474932	    -22.11482374	     -0.33093326	    -11.62329579	     17.63785895	      0.00000000	      0.00000000	    -31.49729233	     -0.43639519	     23.57981921	      3.58556022	     -2.99248832	     -0.31942447	      0.00000000	      0.00000000	     -5.16885902	      4.24780190	     -8.47763062	     -5.80182997	      7.04027962
      0.74000000	     -4.93823858	      2.22809384	      0.24080162	      2.16059004	      1.04152375	      0.63437991	    -21.87982706	     -0.02927915	    -11.34552507	     19.09741158	      0.00000000	      0.00000000	    -30.56274836	     -0.83228082	     23.73842397	      3.47398125	     -3.12066957	     -1.25158558	      0.00000000	      0.00000000	     -5.25081225	      5.48223789	     -8.13733122	     -5.58500597	      6.71428324
      0.74500000	     -5.06322754	      1.94045745	      0.48136644	      2.17742247	      1.04020291	      0.63403563	    -21.53357537	      0.06962619	    -11.85952945	     20.81628778	      0.00000000	      0.00000000	    -29.89917605	     -0.96549092	     23.92950530	      3.42491561	     -3.94129302	     -1.79048252	      0.00000000	      0.00000000	     -4.82597578	      6.49281888	     -7.81327205	     -5.29442477	      6.27384268
      0.75000000	     -5.16724141	      1.56341247	      0.63786544	      2.19384849	      1.03866342	      0.63363170	    -21.24134998	      0.35334698	    -11.37567547	     22.29865505	      0.00000000	      0.00000000	    -29.44658861	     -0.91721441	     24.24402469	      3.23056715	     -4.60768737	     -1.86872478	      0.00000000	      0.00000000	     -4.24235395	      7.11030921	     -7.63746729	     -4.97399902	      5.98724659
      0.75500000	     -5.18957532	      1.20246412	      1.02119484	      2.21035592	      1.03690735	      0.63314963	    -20.91653101	      0.60915840	    -11.78265092	     23.93597255	      0.00000000	      0.00000000	    -28.99725756	     -0.97489716	     24.61796192	      3.15701583	     -5.10350134	     -1.60183728	      0.00000000	      0.00000000	     -3.99001847	      7.22820774	     -7.47828349	     -4.58493167	      5.70407625
      0.76000000	     -5.18981520	      0.89563370	      1.24055228	      2.22674880	      1.03502802	      0.63248617	    -20.54525141	      0.71196097	    -11.88772090	     25.65985169	      0.00000000	      0.00000000	    -28.56909954	     -0.71719143	     24.97467164	      3.07139211	     -5.72436976	     -1.07334477	      0.00000000	      0.00000000	     -3.70082391	      7.20530989	     -7.38452457	     -4.28639921	      5.28989827
      0.76500000	     -5.13291244	      0.51191505	      1.51341946	      2.24298483	      1.03282533	      0.63171958	    -20.22513620	      0.93706600	    -11.85734080	     27.35328377	      0.00000000	      0.00000000	    -28.33820399	     -0.62101182	     25.39439699	      2.86651584	     -5.81912839	     -0.16976494	      0.00000000	      0.00000000	     -2.75500632	      7.15179165	     -7.39037939	     -3.87714940	      4.86204951
      0.77000000	     -5.04061608	      0.07399435	      1.75656765	      2.25930023	      1.03052454	      0.63120204	    -19.87795479	      1.16956054	    -12.11547678	     29.01690744	      0.00000000	      0.00000000	    -27.96785623	     -0.42108317	     25.85408971	      2.61702384	     -6.44801742	      1.04502091	      0.00000000	      0.00000000	     -2.25150873	      7.03940127	     -7.42195760	     -3.42166152	      4.63606284
      0.77500000	     -4.96147386	     -0.26535520	      2.10378831	      2.27546980	      1.02783869	      0.63037164	    -19.49050550	      1.34274926	    -12.25666940	     30.79156315	      0.00000000	      0.00000000	    -27.10563570	     -0.10764276	     26.38219249	      2.47619257	     -6.30569228	      2.61339358	      0.00000000	      0.00000000	     -1.39548293	      6.93528310	     -7.40994056	     -3.00687961	      3.98358146
      0.78000000	     -4.42037280	     -0.64373559	      2.15232445	      2.29122832	      1.02568057	      0.62971257	    -19.47692127	      1.40072579	    -12.28665472	     32.44224869	      0.00000000	      0.00000000	    -27.23187410	      0.08347947	     26.25380234	      2.13397134	     -6.47187162	      3.73343279	      0.00000000	      0.00000000	     -1.63016794	      6.73508023	     -8.08410763	     -2.57201786	      3.92200750
      0.78500000	     -4.26568604	     -0.95320373	      2.47962243	      2.30741196	      1.02280829	      0.62918176	    -19.14383029	      1.55559655	    -12.47682062	     34.12975847	      0.00000000	      0.00000000	    -25.84894232	      0.32080854	     26.84443381	      1.96498412	     -6.93088886	      5.82377139	      0.00000000	      0.00000000	     -0.52709218	      5.97260034	     -8.20247774	     -2.22316276	      3.30682232
      0.79000000	     -4.06939593	     -1.24169176	      2.78702087	      2.32329993	      1.01976323	      0.62878189	    -18.72622298	      1.59162644	    -12.90477998	     35.90014821	      0.00000000	      0.00000000	    -24.89155882	      0.70528760	     27.21586030	      1.73730393	     -6.74471455	      7.64140992	      0.00000000	      0.00000000	      0.19917667	      5.77808823	     -8.39603457	     -1.92440378	      2.84539729
      0.79500000	     -3.76282218	     -1.60337443	      2.99195791	      2.33953241	      1.01681842	      0.62847382	    -18.44341793	      1.69966873	    -13.16395795	     37.56858440	      0.00000000	      0.00000000	    -24.15689866	      0.85131872	     27.23172048	      1.41051619	     -6.73237768	      9.03485704	      0.00000000	      0.00000000	      0.44213376	      5.61979632	     -8.67796366	     -1.53118268	      2.53959605
      0.80000000	     -3.31391590	     -1.73950026	      3.04884909	      2.35544503	      1.01386423	      0.62829514	    -18.21927243	      1.52670078	    -13.31790889	     39.32338943	      0.00000000	      0.00000000	    -23.32820566	      0.73358925	     26.86159574	      1.26473287	     -6.70341382	     10.22817101	      0.00000000	      0.00000000	      0.86869456	      5.60191025	     -9.18153713	     -1.33034685	      2.15755821
      0.80500000	     -2.66077130	     -1.77334239	      3.25710731	      2.37163978	      1.01078604	      0.62805769	    -18.31670597	      1.21704230	    -13.84949493	     40.98630713	      0.00000000	      0.00000000	    -22.37227151	      0.60840546	     26.49757201	      1.23840809	     -6.78981964	     11.88433436	      0.00000000	      0.00000000	      0.91059463	      5.39831606	     -9.89631453	     -1.34390624	      1.75743513
      0.81000000	     -2.25577337	     -1.58380245	      3.18150899	      2.38779157	      1.00765814	      0.62814198	    -17.99265857	      0.54077841	    -14.15781103	     42.87550233	      0.00000000	      0.00000000	    -21.17452797	      0.49642089	     26.06445416	      1.38605743	     -6.73870023	     13.18461103	      0.00000000	      0.00000000	      0.66199889	      5.29517626	    -10.35328137	     -1.55813741	      1.35894070
      0.81500000	     -1.73483393	     -1.37194617	      3.07908922	      2.40403479	      1.00436916	      0.62819114	    -17.79316754	     -0.17504935	    -14.44061679	     44.74855280	      0.00000000	      0.00000000	    -19.93296376	      0.48929100	     25.23792781	      1.67215375	     -6.52015451	     13.82401689	      0.00000000	      0.00000000	     -0.84651929	      3.95023224	    -10.93247421	     -1.81460237	      0.97025359
      0.82000000	     -1.26524264	     -1.31896052	      2.98972361	      2.42007944	      1.00082300	      0.62861675	    -17.48328562	     -0.62364826	    -14.54967928	     46.44542675	      0.00000000	      0.00000000	    -19.04431107	      0.44705910	     24.68112250	      1.67897948	     -6.99524529	     14.83681383	      0.00000000	      0.00000000	     -2.83027601	      3.06086916	    -11.44565153	     -1.99715941	      0.66764567
      0.82500000	     -0.41235945	     -1.00065106	      2.87221973	      2.43592889	      0.99743887	      0.62891602	    -17.54276483	     -1.51412546	    -14.96961979	     48.48217383	      0.00000000	      0.00000000	    -17.70941867	     -0.45670706	     23.56443713	      1.97292951	     -7.20430450	     15.62148622	      0.00000000	      0.00000000	     -4.47395328	      1.67011415	    -12.48235197	     -2.37230124	      0.21430205
      0.83000000	      0.16143517	     -0.63446223	      2.71346429	      2.45125810	      0.99375009	      0.62896372	    -17.11512423	     -2.50812149	    -15.33412801	     50.64671178	      0.00000000	      0.00000000	    -16.56587886	     -1.49549587	     22.69059659	      2.54026034	     -6.94836845	     16.35820709	      0.00000000	      0.00000000	     -5.85232908	     -0.98682808	    -13.21417496	     -2.80166007	     -0.20312643
      0.83500000	      0.45923967	     -0.43899148	      2.68647078	      2.46656434	      0.98937270	      0.62882438	    -16.35601307	     -3.37675619	    -15.81028279	     52.76099483	      0.00000000	      0.00000000	    -15.82676704	     -1.85162916	     22.56258650	      2.90758723	     -6.85025989	     18.10911751	      0.00000000	      0.00000000	     -5.58440569	     -2.84908855	    -13.59570260	     -2.98220827	     -0.74254081
      0.84000000	      0.64113165	     -0.01707152	      2.62953255	      2.48120606	      0.98534361	      0.62883710	    -15.28769934	     -4.37317962	    -15.95486817	     55.08777962	      0.00000000	      0.00000000	    -14.58556533	     -2.57505293	     22.67802538	      3.54307771	     -6.72966376	     20.11551895	      0.00000000	      0.00000000	     -4.81866189	     -4.85292864	    -13.99916629	     -3.48208832	     -1.53566946
      0.84500000	      0.95599215	      0.39659674	      2.62244985	      2.49536039	      0.98110784	      0.62889849	    -14.29771023	     -5.50842594	    -16.45762627	     57.42954293	      0.00000000	      0.00000000	    -13.27252295	     -3.61868454	     23.16132061	      4.06753082	     -6.85612932	     23.26655484	      0.00000000	      0.00000000	     -3.14437678	     -7.05434276	    -14.60992082	     -3.95719513	     -2.17721613
      0.85000000	      1.18431115	      0.69888320	      2.58820341	      2.50864259	      0.97710009	      0.62884325	    -12.98196331	     -6.37042880	    -16.46644647	     59.88800837	      0.00000000	      0.00000000	    -12.24459503	     -4.63488446	     24.07575956	      4.37323202	     -6.91466592	     26.93488471	      0.00000000	      0.00000000	     -1.73431634	     -9.70550856	    -15.24265850	     -4.31093972	     -3.00473577
      0.85500000	      1.27082948	      0.87037664	      2.63401216	      2.52173144	      0.97296855	      0.62837991	    -11.42464250	     -7.05548174	    -16.38956150	     62.24807741	      0.00000000	      0.00000000	    -11.38262264	     -5.76463655	     25.22872519	      4.58052440	     -6.40583126	     30.70047201	      0.00000000	      0.00000000	     -0.66310368	    -12.19350427	    -15.71049742	     -4.43376888	     -3.82838411
      0.86000000	      1.19304426	      1.24901207	      2.54002719	      2.53476003	      0.96864414	      0.62803499	     -9.49380159	     -8.04700616	    -16.13909112	     64.86133705	      0.00000000	      0.00000000	    -10.54804884	     -6.90991012	     26.27675254	      5.10308939	     -5.96504323	     33.99544681	      0.00000000	      0.00000000	      0.39399390	    -14.36312568	    -15.97570228	     -4.76628152	     -4.63172546
      0.86500000	      1.45783264	      1.30013837	      2.81981751	      2.54835527	      0.96584259	      0.62694836	     -8.27509404	     -8.40240195	    -16.06092133	     66.57043725	      0.00000000	      0.00000000	    -10.00205541	     -8.00486766	     26.74643629	      5.54646367	     -4.82257312	     37.08088547	      0.00000000	      0.00000000	      1.15071629	    -16.12500781	    -16.47776195	     -4.62097567	     -5.37450479
      0.87000000	      1.45044035	      1.59544018	      2.85123708	      2.56168403	      0.96248848	      0.62696212	     -6.49473670	     -8.94956729	    -15.66783233	     68.61262197	      0.00000000	      0.00000000	     -9.59879441	     -9.62481235	     27.40258167	      6.13401046	     -3.94985182	     39.98408368	      0.00000000	      0.00000000	      1.64239410	    -17.74537368	    -16.70063232	     -4.84959011	     -6.16327261
      0.87500000	      1.76129817	      1.93982202	      2.83114150	      2.57509081	      0.96024872	      0.62737590	     -5.07106713	     -9.41222646	    -15.03590470	     70.38568457	      0.00000000	      0.00000000	     -8.85728841	    -10.40169789	     27.35123624	      6.66064995	     -3.24552340	     42.29627434	      0.00000000	      0.00000000	      2.75026364	    -18.60057011	    -17.32709005	     -5.25992575	     -6.63572159
      0.88000000	      1.76489018	      2.50738732	      2.58920560	      2.58890239	      0.95845402	      0.62827770	     -3.21568321	    -10.09828961	    -14.06480932	     72.08588444	      0.00000000	      0.00000000	     -8.59224065	    -11.33129833	     27.05964956	      7.37281898	     -2.73649211	     43.55884326	      0.00000000	      0.00000000	      3.69842514	    -19.09578365	    -17.54595726	     -5.91634636	     -7.24292303
      0.88500000	      1.67157941	      2.93491859	      2.45078806	      2.60288769	      0.95735469	      0.62903751	     -1.36539369	    -10.52393908	    -13.22452351	     73.35114437	      0.00000000	      0.00000000	     -8.02356372	    -11.97684551	     26.55289040	      7.94920472	     -2.31954514	     44.30822124	      0.00000000	      0.00000000	      4.69390042	    -19.53718534	    -17.60739906	     -6.42940018	     -7.80084001
      0.89000000	      1.63768647	      3.09059693	      2.55615413	      2.61758795	      0.95710601	      0.62932291	      0.20969312	    -10.58524608	    -12.63892555	     74.21114302	      0.00000000	      0.00000000	     -7.59073073	    -12.71269836	     25.67331814	      8.31168801	     -1.70939579	     44.61317392	      0.00000000	      0.00000000	      5.67006639	    -19.81887447	    -17.62094310	     -6.56878710	     -8.46137712
      0.89500000	      1.48142642	      3.25160596	      2.43445299	      2.63247375	      0.95697366	      0.62994158	      1.97485887	    -10.58932627	    -11.78193847	     74.90546005	      0.00000000	      0.00000000	     -7.03243046	    -13.45179446	     24.73951656	      8.50603300	     -1.48728046	     44.60620296	      0.00000000	      0.00000000	      6.74831463	    -19.93392537	    -17.41935487	     -6.68709616	     -9.13586703
      0.90000000	      1.28084057	      3.48655422	      1.69284385	      2.64592480	      0.95668222	      0.63134715	      4.28485943	    -10.69066172	    -10.23907838	     76.01284100	      0.00000000	      0.00000000	     -6.33311680	    -14.07533623	     23.92157508	      8.46921280	     -1.93662981	     44.50157001	      0.00000000	      0.00000000	      7.90040770	    -19.74572452	    -17.27046356	     -7.01870672	     -9.30952171
      0.90500000	      0.98743304	      3.45309908	      1.06982163	      2.66064462	      0.95645308	      0.63231282	      6.40757698	    -10.42884843	     -8.95615820	     76.54574240	      0.00000000	      0.00000000	     -5.88804847	    -14.07864996	     23.18337145	      8.23368576	     -2.16397019	     44.59551657	      0.00000000	      0.00000000	      9.28343493	    -19.02272008	    -16.75882951	     -7.01816213	     -9.04824299
      0.91000000	      1.18873068	      3.31228127	      0.38036180	      2.67511110	      0.95728276	      0.63333869	      7.95037064	     -9.92734895	     -7.60577136	     76.97546099	      0.00000000	      0.00000000	     -5.03356452	    -14.61349321	     21.65179451	      7.86006268	     -2.59605402	     44.16583394	      0.00000000	      0.00000000	     10.37311772	    -19.00418815	    -16.88980451	     -6.80394312	     -9.23368550
      0.91500000	      1.20112173	      3.04867987	     -0.24577868	      2.68926512	      0.95777318	      0.63464383	      9.64923231	     -9.28717563	     -6.47878414	     77.21168032	      0.00000000	      0.00000000	     -4.52790102	    -14.34022518	     20.51706418	      7.27702793	     -3.04458553	     44.13693379	      0.00000000	      0.00000000	     11.98907932	    -17.65855968	    -16.76721844	     -6.54293467	     -8.77290797
      0.92000000	      1.85993764	      2.71886085	     -0.76573470	      2.70347972	      0.95942882	      0.63560231	     10.44329998	     -8.51918439	     -5.44566233	     77.08182836	      0.00000000	      0.00000000	     -4.07331219	    -14.24459696	     18.51242853	      6.75810565	     -3.39847816	     43.81635189	      0.00000000	      0.00000000	     13.11914398	    -17.16530072	    -17.46407512	     -6.05136486	     -9.12129438
      0.92500000	      2.12161768	      2.35433324	     -1.19123362	      2.71811734	      0.96096492	      0.63605745	     11.52102203	     -7.79038209	     -4.68299743	     76.76096884	      0.00000000	      0.00000000	     -3.54726169	    -14.40995842	     16.87676608	      6.26521928	     -3.77398326	     43.34951309	      0.00000000	      0.00000000	     13.85524706	    -17.05157453	    -17.61160950	     -5.49249106	     -9.42374563
      0.93000000	      2.33210229	      1.85062747	     -1.70332234	      2.73246309	      0.96263421	      0.63732962	     12.66809917	     -6.73471267	     -3.75390724	     76.34387299	      0.00000000	      0.00000000	     -2.90126485	    -13.99719773	     15.24620862	      5.46714595	     -4.29500049	     42.83120157	      0.00000000	      0.00000000	     15.04759285	    -15.76467914	    -17.77133082	     -4.90018978	     -9.20994177
      0.93500000	      2.42192592	      1.60625342	     -2.17903153	      2.74699420	      0.96452687	      0.63802565	     13.92631235	     -6.19744659	     -3.05175540	     75.81972292	      0.00000000	      0.00000000	     -2.98738282	    -13.65384288	     13.70158352	      5.06162885	     -4.84458739	     42.11566646	      0.00000000	      0.00000000	     15.43523469	    -15.43835934	    -17.75774065	     -4.47007150	     -9.64353308
      0.94000000	      2.42099499	      1.04432068	     -2.60480287	      2.76189596	      0.96670783	      0.63918593	     15.04308230	     -5.14629128	     -2.45481885	     74.97861757	      0.00000000	      0.00000000	     -2.21083238	    -13.25836079	     12.18819364	      4.19553007	     -5.39600689	     41.40139110	      0.00000000	      0.00000000	     16.30163115	    -13.87862381	    -17.55944001	     -3.77478435	     -9.52399878
      0.94500000	      2.31320660	      0.85545192	     -2.98769264	      2.77631173	      0.96896441	      0.63983500	     16.35322673	     -4.62758470	     -1.96406147	     74.08932241	      0.00000000	      0.00000000	     -1.76567952	    -13.36334795	     10.77387740	      3.86214616	     -6.12961110	     40.37495646	      0.00000000	      0.00000000	     16.36148055	    -13.63241234	    -17.30631410	     -3.41256165	     -9.91223570
      0.95000000	      2.02103245	      0.52661682	     -3.35839093	      2.79096759	      0.97123676	      0.64066136	     17.71150845	     -3.86264158	     -1.53876785	     72.95417290	      0.00000000	      0.00000000	     -1.37198020	    -13.25524203	      9.66011782	      3.33552783	     -6.90129743	     39.59307677	      0.00000000	      0.00000000	     16.07649587	    -13.19266645	    -16.84563134	     -2.88979299	    -10.27815091
      0.95500000	      2.11808352	      0.37490268	     -3.84961103	      2.80616842	      0.97477168	      0.64211852	     18.38434998	     -3.29441007	     -1.01338553	     71.44467959	      0.00000000	      0.00000000	     -1.21257764	    -13.38507017	      7.94665179	      2.91570340	     -8.00405953	     38.54439741	      0.00000000	      0.00000000	     15.52062114	    -12.28762292	    -16.71944000	     -2.70187091	    -10.51426992
      0.96000000	      2.24731213	     -0.06495175	     -4.17329533	      2.82095488	      0.97820333	      0.64337646	     18.95488187	     -2.47145999	     -0.89301163	     69.82141479	      0.00000000	      0.00000000	     -1.32785081	    -13.62118885	      6.30961222	      2.20939004	     -8.84138316	     37.66237245	      0.00000000	      0.00000000	     15.00527722	    -11.22230655	    -16.76382377	     -2.11173608	    -10.71041331
      0.96500000	      1.90016313	     -0.03344126	     -4.75412629	      2.83547006	      0.98071358	      0.64504263	     20.22349988	     -1.99556729	     -0.33859179	     68.34661768	      0.00000000	      0.00000000	     -1.12003835	    -14.02855814	      5.25816560	      2.07214602	     -9.62429355	     36.72034150	      0.00000000	      0.00000000	     14.36006332	    -10.37071510	    -16.20802406	     -2.08335934	    -10.84017652
      0.97000000	      1.70201067	     -0.20005099	     -5.07727325	      2.85061951	      0.98379811	      0.64618625	     21.00972479	     -1.42848222	     -0.14755187	     66.44894261	      0.00000000	      0.00000000	     -1.27976514	    -14.48504605	      3.94544919	      1.77867600	    -10.07085587	     35.65406700	      0.00000000	      0.00000000	     13.45936047	     -9.34195328	    -15.77643512	     -1.74033254	    -11.10210540
      0.97500000	      1.78422738	     -0.42007719	     -5.25538241	      2.86596848	      0.98753635	      0.64724890	     21.28007210	     -0.87692476	     -0.23287831	     64.26731185	      0.00000000	      0.00000000	     -0.76442022	    -14.97052442	      2.36691899	      1.46620121	    -10.44884122	     34.67536028	      0.00000000	      0.00000000	     12.51619665	     -8.51061057	    -15.67506520	     -1.34814928	    -11.44569053
      0.98000000	      1.84454870	     -0.58583931	     -5.34540213	      2.88102590	      0.99147197	      0.64785047	     21.54461561	     -0.54273388	     -0.34014288	     61.99195444	      0.00000000	      0.00000000	     -0.85266259	    -15.16267722	      0.85279480	      1.29480242	    -10.52656340	     33.61108880	      0.00000000	      0.00000000	     10.99516828	     -7.62860976	    -15.56386283	     -0.95499583	    -11.86012390
      0.98500000	      2.01597894	     -0.75765193	     -5.47473517	      2.89613188	      0.99547411	      0.64843894	     21.54777201	     -0.13089715	     -0.42743648	     59.49984019	      0.00000000	      0.00000000	     -0.72343704	    -15.68638403	     -0.78756059	      1.17023707	    -10.48962394	     32.41798093	      0.00000000	      0.00000000	      9.66660897	     -6.86091374	    -15.60072930	     -0.56914512	    -12.27463996
      0.99000000	      1.88554430	     -0.83226035	     -5.81009422	      2.91205155	      0.99894960	      0.64947384	     21.83761497	      0.29306873	     -0.35100304	     56.90761720	      0.00000000	      0.00000000	     -0.85033199	    -15.96544662	     -2.12545604	      1.07108493	    -10.66440420	     31.38355224	      0.00000000	      0.00000000	      8.10201108	     -6.11612450	    -15.17609225	     -0.31168683	    -12.50853586
      0.99500000	      1.96061550	     -1.00762704	     -5.94272618	      2.92775678	      1.00293686	      0.65036926	     21.68426407	      0.75752136	     -0.36363886	     54.04948045	      0.00000000	      0.00000000	     -0.74635512	    -16.28758429	     -3.61292885	      0.87581973	    -10.79971570	     30.29395068	      0.00000000	      0.00000000	      6.07867702	     -5.44982709	    -15.02964345	      0.08986522	    -12.93638313
      1.00000000	      2.02446588	     -1.18145191	     -6.09035641	      2.94370464	      1.00667378	      0.65112098	     21.49936652	      1.13730291	     -0.57760590	     51.09090890	      0.00000000	      0.00000000	     -0.73928113	    -16.71329861	     -5.04085851	      0.67154435	    -10.94772908	     29.27889474	      0.00000000	      0.00000000	      3.88296801	     -4.80221084	    -14.81487015	      0.48919293	    -13.32885822
      1.00500000	      2.07047454	     -1.28588184	     -6.22933166	      2.95960390	      1.01066728	      0.65188393	     21.23574804	      1.52472406	     -0.69326194	     47.99076615	      0.00000000	      0.00000000	     -0.93842916	    -17.09225199	     -6.42166857	      0.59007686	    -10.96528342	     28.18734133	      0.00000000	      0.00000000	      1.99714357	     -4.31566399	    -14.61137204	      0.82303923	    -13.70452476
      1.01000000	      2.06181128	     -1.49344076	     -6.29076961	      2.97511711	      1.01420292	      0.65267448	     20.99751307	      1.96437211	     -0.86657666	     44.81168217	      0.00000000	      0.00000000	     -1.27588812	    -17.10916530	     -7.60047288	      0.30538638	    -11.09692815	     27.32962864	      0.00000000	      0.00000000	     -0.01404212	     -3.71991527	    -14.39548610	      1.24799865	    -14.09594256
      1.01500000	      2.04382864	     -1.73749265	     -6.32667769	      2.99086626	      1.01756746	      0.65329801	     20.67395797	      2.51228803	     -1.05341056	     41.52071061	      0.00000000	      0.00000000	     -1.55594076	    -17.36759514	     -8.75999872	     -0.02156976	    -11.26324107	     26.54031767	      0.00000000	      0.00000000	     -2.28803159	     -2.96548392	    -14.16110640	      1.78625763	    -14.53130233
      1.02000000	      2.04571173	     -1.98215618	     -6.34643158	      3.00702750	      1.02082374	      0.65381866	     20.21283217	      2.94254614	     -1.30684264	     38.05555498	      0.00000000	      0.00000000	     -2.00369418	    -17.22200301	    -10.00898250	     -0.29046558	    -11.36931684	     25.56612871	      0.00000000	      0.00000000	     -4.42959145	     -2.42313704	    -13.85012917	      2.32130782	    -14.98351970
      1.02500000	      2.20806964	     -2.16513711	     -6.46191964	      3.02319237	      1.02430636	      0.65491515	     19.62673232	      3.36033894	     -1.36593691	     34.77552141	      0.00000000	      0.00000000	     -2.35570266	    -16.56146316	    -11.39253866	     -0.56608636	    -11.85913671	     24.68571478	      0.00000000	      0.00000000	     -6.71553365	     -1.74018091	    -13.77908855	      2.66436569	    -15.28269271
      1.03000000	      1.97667275	     -2.17742921	     -6.45223938	      3.03902860	      1.02687950	      0.65538371	     19.50226219	      3.64374522	     -1.28246676	     31.52005789	      0.00000000	      0.00000000	     -2.72270786	    -16.02390434	    -12.21835506	     -0.65243607	    -11.68046701	     23.89517703	      0.00000000	      0.00000000	     -8.45383126	     -1.06935520	    -13.21955367	      2.97404369	    -15.59938019
      1.03500000	      2.28664164	     -2.30097987	     -6.45475401	      3.05485851	      1.03006546	      0.65611841	     18.69263436	      3.94115053	     -1.52538488	     28.15191901	      0.00000000	      0.00000000	     -3.18374170	    -15.18958315	    -13.66115223	     -0.84847641	    -12.21447451	     23.00325468	      0.00000000	      0.00000000	    -10.87091013	     -0.37839145	    -13.34001567	      3.27377299	    -16.14892760
      1.04000000	      2.27872066	     -2.31809635	     -6.53418750	      3.07106319	      1.03256573	      0.65685223	     18.15230815	      4.23798134	     -1.20610123	     24.74850484	      0.00000000	      0.00000000	     -3.73627178	    -14.15337565	    -14.69491632	     -0.87801471	    -12.41720376	     22.22192035	      0.00000000	      0.00000000	    -13.16324026	     -0.06700379	    -13.03282103	      3.53714151	    -16.46252281
      1.04500000	      2.06740692	     -2.17987375	     -6.62436556	      3.08710508	      1.03471874	      0.65763476	     17.96455893	      4.37973582	     -1.01291843	     21.65645658	      0.00000000	      0.00000000	     -3.68452081	    -13.22796518	    -15.43799024	     -0.79132150	    -12.55813731	     21.49763514	      0.00000000	      0.00000000	    -15.16569881	      0.32485863	    -12.49939217	      3.61613740	    -16.77110288
      1.05000000	      2.29751614	     -2.07056488	     -6.75281890	      3.10303156	      1.03695324	      0.65834610	     17.22395781	      4.47984097	     -0.62219992	     18.53243911	      0.00000000	      0.00000000	     -3.87479191	    -11.50426007	    -16.65705299	     -0.60011922	    -12.62754838	     20.69563864	      0.00000000	      0.00000000	    -17.21903067	      0.48006509	    -12.52383568	      3.63458188	    -16.97881693
      1.05500000	      1.78345821	     -1.88477190	     -6.80248305	      3.11956376	      1.03844862	      0.65910075	     17.35835379	      4.50574063	     -0.44750856	     15.70591297	      0.00000000	      0.00000000	     -4.04326715	     -9.74973945	    -16.97696950	     -0.47841340	    -12.60465507	     20.05442166	      0.00000000	      0.00000000	    -19.19857822	      0.57404672	    -11.59762428	      3.71741796	    -17.18437249
      1.06000000	      2.15627624	     -1.71450339	     -6.87830913	      3.13465625	      1.04023473	      0.65960022	     16.66324684	      4.42375185	     -0.19068926	     13.06206956	      0.00000000	      0.00000000	     -4.17876634	     -7.78132154	    -18.09971830	     -0.20118986	    -12.38225676	     19.56394522	      0.00000000	      0.00000000	    -21.14463339	      0.21252260	    -11.92687466	      3.72869244	    -17.51450986
      1.06500000	      1.75253206	     -1.39515981	     -7.09230367	      3.15056538	      1.04128205	      0.66031927	     16.91547125	      4.30074089	      0.12929786	     10.83373008	      0.00000000	      0.00000000	     -4.23018025	     -5.93876759	    -18.22797558	      0.11736108	    -12.36417256	     19.44519376	      0.00000000	      0.00000000	    -22.86724862	     -0.06734155	    -11.16764291	      3.60136233	    -17.45135315
      1.07000000	      2.00151550	     -1.30196443	     -7.16255243	      3.16595627	      1.04234546	      0.66102858	     16.43256115	      4.28033157	      0.25298186	      8.66593090	      0.00000000	      0.00000000	     -3.92692857	     -4.21003358	    -18.97921049	      0.22614335	    -12.30718125	     19.41094520	      0.00000000	      0.00000000	    -24.73315992	     -0.54865296	    -11.37111377	      3.67450422	    -17.53503851
      1.07500000	      2.01562033	     -1.03539971	     -7.28044300	      3.18166851	      1.04310911	      0.66210480	     16.31235174	      4.15133247	      0.33445218	      6.85857286	      0.00000000	      0.00000000	     -3.99679833	     -2.01421556	    -19.42127993	      0.39817791	    -12.28710446	     19.48195092	      0.00000000	      0.00000000	    -26.58671759	     -0.60327454	    -11.20259954	      3.52504457	    -17.60337848
      1.08000000	      1.66443149	     -0.80351297	     -7.41897032	      3.19727145	      1.04322087	      0.66296390	     16.65174560	      4.11983982	      0.41881257	      5.25025851	      0.00000000	      0.00000000	     -3.92301045	     -0.13939428	    -19.30416212	      0.55379927	    -12.14956257	     19.89333929	      0.00000000	      0.00000000	    -27.89363672	     -1.05129649	    -10.59943096	      3.53200864	    -17.63247124
      1.08500000	      1.62029743	     -0.74023089	     -7.49521783	      3.21262726	      1.04327520	      0.66388301	     16.68550236	      4.20033691	      0.32725222	      3.89074588	      0.00000000	      0.00000000	     -3.39758492	      1.59259253	    -19.41639181	      0.53671870	    -11.99749196	     20.48885068	      0.00000000	      0.00000000	    -29.15803492	     -1.59016635	    -10.40686506	      3.64921713	    -17.62832387
      1.09000000	      1.43556219	     -0.65585005	     -7.56668546	      3.22781981	      1.04301193	      0.66478356	     16.90657066	      4.26715759	      0.57422150	      2.69488648	      0.00000000	      0.00000000	     -3.58970075	      2.81403080	    -19.20474641	      0.48300338	    -11.74678352	     21.38879611	      0.00000000	      0.00000000	    -30.13826290	     -1.79545022	    -10.13518645	      3.75823152	    -17.65938086
      1.09500000	      1.22669699	     -0.47327888	     -7.75246246	      3.24285371	      1.04246103	      0.66587356	     17.24789185	      4.32741474	      0.76341259	      1.81308250	      0.00000000	      0.00000000	     -3.28871555	      4.00681263	    -18.89782427	      0.53558002	    -11.76673782	     22.34947503	      0.00000000	      0.00000000	    -31.18246027	     -2.25567084	     -9.80533553	      3.73703286	    -17.48423861
      1.10000000	      1.10026234	     -0.20418534	     -7.87381699	      3.25788123	      1.04167675	      0.66690571	     17.69477381	      4.23092945	      0.44829718	      1.40252245	      0.00000000	      0.00000000	     -3.09150596	      6.19211499	    -18.56839375	      0.67781485	    -11.82520405	     23.51857968	      0.00000000	      0.00000000	    -32.11142296	     -3.65507260	     -9.59544519	      3.57268352	    -17.49606030
      1.10500000	      1.09289875	     -0.01032628	     -7.91136779	      3.27268867	      1.04079970	      0.66801673	     17.85756055	      4.23619981	      0.51290082	      0.82937899	      0.00000000	      0.00000000	     -2.68490511	      6.40948305	    -18.29675021	      0.68257585	    -11.58392142	     24.85465320	      0.00000000	      0.00000000	    -32.36992354	     -3.80545600	     -9.55909386	      3.42892123	    -17.44369394
      1.11000000	      0.46847870	      0.26951248	     -8.04393442	      3.28751907	      1.03866811	      0.66917895	     18.91395964	      4.24987178	      0.80017112	      0.77973868	      0.00000000	      0.00000000	     -2.45391933	      7.45077654	    -17.16633865	      0.73795824	    -11.52681930	     26.61234189	      0.00000000	      0.00000000	    -32.05863866	     -5.12548600	     -8.71887070	      3.36559357	    -17.41938279
      1.11500000	      0.43021593	      0.45077220	     -8.08380929	      3.30227572	      1.03715844	      0.67045915	     19.21350734	      4.26703829	      0.81717009	      0.70278298	      0.00000000	      0.00000000	     -2.04080448	      8.14886321	    -16.68948409	      0.67951544	    -11.49850312	     28.29159006	      0.00000000	      0.00000000	    -31.68486460	     -6.10019920	     -8.60130652	      3.20949625	    -17.17860096
      1.12000000	      0.31901949	      0.67453235	     -8.18681318	      3.31703738	      1.03539502	      0.67172215	     19.68924221	      4.27284820	      1.04448991	      0.95655156	      0.00000000	      0.00000000	     -1.55923515	      8.52598306	    -16.09728946	      0.67834698	    -11.50970589	     30.04000311	      0.00000000	      0.00000000	    -31.14562182	     -7.03636275	     -8.40216745	      3.00209037	    -17.00786894
      1.12500000	      0.34354844	      0.91394381	     -8.29711228	      3.33148545	      1.03349972	      0.67286234	     20.11350215	      4.23510835	      0.91695251	      1.41686639	      0.00000000	      0.00000000	     -1.75164149	      9.16784086	    -15.54705762	      0.68255108	    -11.69352366	     31.92530280	      0.00000000	      0.00000000	    -30.20940200	     -8.01209541	     -8.32856517	      2.81277271	    -16.61919085
      1.13000000	      0.28712640	      0.99273123	     -8.37879245	      3.34604420	      1.03135660	      0.67375180	     20.56401435	      4.32963968	      0.53341822	      2.01153869	      0.00000000	      0.00000000	     -1.11739184	      9.77437016	    -14.84106526	      0.51052372	    -11.79620858	     33.96692631	      0.00000000	      0.00000000	    -29.46900680	     -9.12529958	     -8.28670188	      2.81747395	    -16.31436514
      1.13500000	      0.61290286	      1.24052366	     -8.49864897	      3.36021076	      1.02947585	      0.67511108	     20.54700458	      4.24839877	      0.68850832	      2.56626415	      0.00000000	      0.00000000	     -1.14244845	      9.88985748	    -14.62631458	      0.57364724	    -11.74979443	     35.50610717	      0.00000000	      0.00000000	    -29.51141364	     -9.24510412	     -8.72138774	      2.52170843	    -16.28509032
      1.14000000	      0.56146145	      1.43471712	     -8.69937767	      3.37467425	      1.02672379	      0.67616548	     21.03933637	      4.22876829	      0.57934907	      3.50356791	      0.00000000	      0.00000000	     -0.31796607	     10.29234774	    -13.85467144	      0.47738130	    -12.26885102	     37.66984121	      0.00000000	      0.00000000	    -28.16159968	    -10.66509081	     -8.57925181	      2.31492989	    -15.85576386
      1.14500000	      0.94101607	      1.69837460	     -8.76960874	      3.38894455	      1.02450920	      0.67739262	     20.90018809	      4.03554299	      0.65173903	      4.14023093	      0.00000000	      0.00000000	     -0.47622947	     10.50767990	    -13.58249596	      0.48554643	    -12.35025936	     39.36854061	      0.00000000	      0.00000000	    -28.08999822	    -10.88565217	     -9.03287685	      1.97797021	    -15.79176609
      1.15000000	      0.98200893	      1.86592525	     -8.83812921	      3.40348706	      1.02123663	      0.67853511	     21.22057343	      3.98074959	      0.42272601	      5.17884083	      0.00000000	      0.00000000	      0.00605374	     11.12130728	    -12.86978787	      0.26546502	    -12.82664690	     41.59912696	      0.00000000	      0.00000000	    -26.40941608	    -12.57214111	     -9.00255067	      1.80477591	    -15.27166255
      1.15500000	      1.23110421	      1.87910396	     -8.87992820	      3.41778717	      1.01813021	      0.67958703	     21.18433803	      4.02209564	      0.16367989	      6.05163518	      0.00000000	      0.00000000	      0.00869266	     11.69267045	    -12.31437682	     -0.07787179	    -13.11308303	     43.73366388	      0.00000000	      0.00000000	    -25.71646165	    -13.74896972	     -9.32024917	      1.74935522	    -14.84275563
      1.16000000	      1.69828318	      2.06396018	     -8.95722599	      3.43206279	      1.01540358	      0.68050913	     20.89485096	      3.85156532	      0.29793661	      6.97180320	      0.00000000	      0.00000000	     -0.39301835	     11.80126648	    -12.04911640	     -0.18876333	    -13.30558544	     45.47829271	      0.00000000	      0.00000000	    -25.78352038	    -13.87364096	     -9.85236064	      1.50619837	    -14.80169287
      1.16500000	      2.00173823	      1.83078803	     -9.00495457	      3.44638163	      1.01200536	      0.68160913	     20.79502159	      4.16600155	     -0.03328168	      8.22492654	      0.00000000	      0.00000000	     -0.84182914	     11.31006794	    -11.58285617	     -0.91562874	    -13.89785872	     47.65904380	      0.00000000	      0.00000000	    -24.98626560	    -15.16504240	    -10.23493787	      1.75260054	    -14.23148948
      1.17000000	      2.27523757	      1.83296639	     -9.01981498	      3.46085734	      1.00851695	      0.68251739	     20.73201194	      4.23478395	     -0.34135241	      9.48251432	      0.00000000	      0.00000000	     -2.32847890	     10.60303202	    -11.05644602	     -1.32114951	    -14.18409989	     49.58456042	      0.00000000	      0.00000000	    -24.49914821	    -16.16973267	    -10.51814893	      1.71392780	    -13.88362128
      1.17500000	      2.61875886	      1.61980675	     -8.85697344	      3.47494445	      1.00479036	      0.68342377	     20.25989146	      4.60328069	     -0.07601484	     10.07788233	      0.00000000	      0.00000000	     -4.53303942	      7.92784894	    -10.43771631	     -2.15330885	    -14.49648457	     51.86946576	      0.00000000	      0.00000000	    -24.18071886	    -17.48272469	    -10.96124014	      1.92567106	    -13.53527436
      1.18000000	      3.19493391	      1.47010270	     -8.85589398	      3.48910867	      1.00116897	      0.68414766	     19.75558449	      4.77636444	     -0.12590386	     11.27076685	      0.00000000	      0.00000000	     -6.34398059	      6.32493807	    -10.22365249	     -2.57724227	    -14.60845551	     53.65714869	      0.00000000	      0.00000000	    -24.06910056	    -18.21674198	    -11.60665788	      2.05843218	    -12.92542365
      1.18500000	      3.44025395	      1.33025321	     -8.73167612	      3.50312055	      0.99702218	      0.68485874	     19.56352268	      5.10143142	      0.04879792	     12.40230015	      0.00000000	      0.00000000	     -8.25766436	      2.86126823	     -9.44290022	     -3.27929726	    -14.75782730	     55.87085303	      0.00000000	      0.00000000	    -23.77305829	    -19.06158584	    -11.93669777	      2.23480966	    -12.51435626
      1.19000000	      3.98652609	      1.06073689	     -8.57155888	      3.51666114	      0.99305262	      0.68588126	     19.13024464	      5.54199848	      0.39159863	     13.84706921	      0.00000000	      0.00000000	     -8.87997030	     -0.18505949	     -8.94278761	     -4.10749357	    -14.88914904	     58.06233037	      0.00000000	      0.00000000	    -23.25596409	    -20.15991451	    -12.70335076	      2.46173195	    -12.12780937
      1.19500000	      4.30942104	      0.72647060	     -8.73781697	      3.52977741	      0.98886402	      0.68660031	     19.34871058	      6.08901930	      0.49237204	     16.19065445	      0.00000000	      0.00000000	     -8.53005278	     -1.22014470	     -8.19752290	     -4.98991191	    -15.37757778	     60.27060357	      0.00000000	      0.00000000	    -22.84311258	    -20.64002751	    -13.28185012	      2.83754821	    -11.48979464
      1.20000000	      4.44615507	      0.18613448	     -8.61754267	      3.54221055	      0.98459905	      0.68713584	     19.97509278	      6.89035105	      0.30669408	     19.03177617	      0.00000000	      0.00000000	     -7.90301419	     -2.73493988	     -7.02474707	     -6.12626632	    -15.30071262	     62.61463398	      0.00000000	      0.00000000	    -22.60531022	    -21.24008766	    -13.77290344	      3.49573588	    -10.69290624
      1.20500000	      4.90696643	     -0.45387052	     -8.53160059	      3.55398332	      0.98078159	      0.68778863	     20.57416422	      7.68868788	     -0.27610393	     22.51558123	      0.00000000	      0.00000000	     -6.97366403	     -4.12693432	     -6.11084919	     -7.35538363	    -15.35575059	     65.08688948	      0.00000000	      0.00000000	    -21.90419435	    -22.03576957	    -14.79272109	      4.18835800	     -9.94198415
      1.21000000	      5.13792917	     -0.85039221	     -8.58353232	      3.56564041	      0.97691408	      0.68816103	     21.60598604	      8.24757255	     -0.21643691	     26.33245664	      0.00000000	      0.00000000	     -5.43537501	     -6.16253797	     -4.93555070	     -8.17674620	    -15.14551796	     67.18455830	      0.00000000	      0.00000000	    -21.28165661	    -22.14797647	    -15.45286234	      4.58743961	     -9.09618453
      1.21500000	      5.33725228	     -1.09427164	     -8.61379350	      3.57724788	      0.97281918	      0.68866959	     22.67537509	      8.70248494	      0.15369757	     30.16427940	      0.00000000	      0.00000000	     -3.76238346	     -8.76497235	     -3.56859112	     -8.75947552	    -14.84287872	     69.54214227	      0.00000000	      0.00000000	    -20.62180806	    -23.25369495	    -15.98276675	      4.82476182	     -8.21456427
      1.22000000	      5.71210687	     -1.46502293	     -8.55390257	      3.58915394	      0.96963056	      0.68881707	     23.26197830	      9.24149568	      0.62157648	     33.46796394	      0.00000000	      0.00000000	     -2.61885125	    -10.53043765	     -2.44241937	     -9.43199946	    -14.47637008	     71.59992382	      0.00000000	      0.00000000	    -19.98662382	    -23.65957813	    -16.81955648	      5.27641043	     -7.36698388
      1.22500000	      6.16039485	     -2.11671546	     -8.35466378	      3.60118615	      0.96710418	      0.68841340	     23.35463093	     10.07105493	      1.20244836	     36.14561621	      0.00000000	      0.00000000	     -1.66301780	    -11.75360479	     -1.40361447	    -10.13420601	    -13.66101280	     73.40303492	      0.00000000	      0.00000000	    -19.34612859	    -24.26953781	    -17.75639298	      6.01687528	     -6.56355905
      1.23000000	      6.46436342	     -2.90936191	     -8.17428685	      3.61356378	      0.96533754	      0.68730581	     23.30120469	     10.89904406	      1.38670084	     38.31066868	      0.00000000	      0.00000000	     -0.91614639	    -12.55660282	     -0.23197600	    -10.94452748	    -12.87724722	     75.14042043	      0.00000000	      0.00000000	    -18.53723029	    -24.70662003	    -18.52078731	      7.01534447	     -5.60872116
