# Supplementary material for: Biomechanics of running: A special reference to the comparisons of wearing boots and running shoes
Source: PLoS One. 2022 Jun 24;17(6):e0270496. doi: 10.1371/journal.pone.0270496 (PMC9231798; doi:10.1371/journal.pone.0270496)
Supplement: S1 File — The file contains experimental markers and force data (TRC and MOT), OpenSim model (OSIM), setup (XML), and output (STO) files for 17 participants, 2 conditions (boot\shoe), and 4 trials which are stored in separate folders. (ZIP) [file pone.0270496.s001.zip › DataSet/s02/shoe/T3/results/s02_shoe_T3_Kinematics_q.sto]

Coordinates
version=1
nRows=247
nColumns=26
inDegrees=yes

Units are S.I. units (second, meters, Newtons, ...)
If the header above contains a line with 'inDegrees', this indicates whether rotational values are in degrees (yes) or radians (no).

endheader
time	pelvis_tilt	pelvis_list	pelvis_rotation	pelvis_tx	pelvis_ty	pelvis_tz	hip_flexion_r	hip_adduction_r	hip_rotation_r	knee_angle_r	knee_add_r	knee_rot_r	ankle_angle_r	subtalar_angle_r	hip_flexion_l	hip_adduction_l	hip_rotation_l	knee_angle_l	knee_add_l	knee_rot_l	ankle_angle_l	subtalar_angle_l	lumbar_extension	lumbar_bending	lumbar_rotation
      0.00000000	     -8.65859789	      4.60361701	      5.51949932	     -0.27164097	      1.02438382	      0.59418983	    -21.04108479	     -1.05826782	     -7.27643500	      6.96344994	      0.00000000	      0.00000000	    -38.79496958	     -0.32634821	     29.79633515	      8.37671765	     -1.42160268	     22.20412745	      0.00000000	      0.00000000	     -5.77362546	     -8.72816938	    -15.13012873	     -5.54462874	      6.27731593
      0.00500000	     -8.92166494	      4.47354928	      5.90434426	     -0.25475650	      1.02503243	      0.59424419	    -20.91469702	     -0.79316967	     -7.11293340	      8.09235120	      0.00000000	      0.00000000	    -38.52210421	     -0.91033955	     29.53816765	      8.45302675	     -1.32588448	     19.50198320	      0.00000000	      0.00000000	     -5.50932586	     -7.05917324	    -14.72551229	     -5.67398464	      5.89782346
      0.01000000	     -9.16391838	      4.33626122	      6.28575342	     -0.23793811	      1.02561207	      0.59428341	    -20.75417914	     -0.52368123	     -6.93467393	      9.32044345	      0.00000000	      0.00000000	    -38.13721299	     -1.44531756	     29.29093513	      8.51480791	     -1.28916092	     16.92130254	      0.00000000	      0.00000000	     -5.24598931	     -5.37401904	    -14.35842142	     -5.78547491	      5.51813469
      0.01500000	     -9.37034445	      4.18839757	      6.65910462	     -0.22124009	      1.02606176	      0.59429472	    -20.53113534	     -0.24982403	     -6.73202271	     10.72443878	      0.00000000	      0.00000000	    -37.56453142	     -1.90152852	     29.06527338	      8.55395029	     -1.35670565	     14.56334943	      0.00000000	      0.00000000	     -4.99030466	     -3.67584865	    -14.05687231	     -5.86769454	      5.13899867
      0.02000000	     -9.53413606	      4.03153920	      7.01830077	     -0.20469573	      1.02633435	      0.59426763	    -20.22790619	      0.02273600	     -6.50456835	     12.34385920	      0.00000000	      0.00000000	    -36.78593883	     -2.27511726	     28.86998005	      8.57142849	     -1.54877688	     12.49683465	      0.00000000	      0.00000000	     -4.75561368	     -1.99896157	    -13.83474464	     -5.91794317	      4.76387543
      0.02500000	     -9.65552640	      3.87018628	      7.35731449	     -0.18831277	      1.02639796	      0.59419040	    -19.84017937	      0.28507644	     -6.26366955	     14.17817118	      0.00000000	      0.00000000	    -35.83957931	     -2.58130384	     28.71063685	      8.57552554	     -1.85595679	     10.75738967	      0.00000000	      0.00000000	     -4.55664101	     -0.40809527	    -13.69272345	     -5.93956713	      4.39977175
      0.03000000	     -9.73885806	      3.70859146	      7.67307725	     -0.17207544	      1.02623324	      0.59404610	    -19.37597223	      0.52884048	     -6.03273696	     16.19498284	      0.00000000	      0.00000000	    -34.79905012	     -2.84195318	     28.59010800	      8.57744576	     -2.24421018	      9.35696210	      0.00000000	      0.00000000	     -4.40048866	      1.01560366	    -13.62250072	     -5.93713433	      4.05522979
      0.03500000	     -9.78951737	      3.54839279	      7.96746406	     -0.15595367	      1.02582961	      0.59381363	    -18.85098613	      0.74885791	     -5.84404548	     18.34531910	      0.00000000	      0.00000000	    -33.74540900	     -3.07449192	     28.51047844	      8.58644638	     -2.66726197	      8.29676088	      0.00000000	      0.00000000	     -4.27851862	      2.19631508	    -13.61175599	     -5.91255515	      3.73647350
      0.04000000	     -9.81190840	      3.38772196	      8.24672423	     -0.13991737	      1.02518231	      0.59347451	    -18.28135399	      0.94331794	     -5.73214729	     20.58067946	      0.00000000	      0.00000000	    -32.74507716	     -3.28499988	     28.47480341	      8.60615690	     -3.07924063	      7.57681238	      0.00000000	      0.00000000	     -4.16405705	      3.08278094	    -13.64809991	     -5.86344229	      3.44453916
      0.04500000	     -9.80903843	      3.22168467	      8.51898992	     -0.12395020	      1.02429036	      0.59302072	    -17.67631902	      1.11197175	     -5.72660886	     22.86633848	      0.00000000	      0.00000000	    -31.83906650	     -3.46652886	     28.48732444	      8.63344066	     -3.44163465	      7.19814947	      0.00000000	      0.00000000	     -4.01889388	      3.65708749	    -13.72106679	     -5.78360501	      3.17503576
      0.05000000	     -9.78337411	      3.04384869	      8.79158951	     -0.10805632	      1.02315466	      0.59245847	    -17.03422253	      1.25393620	     -5.84712847	     25.18688075	      0.00000000	      0.00000000	    -31.04004607	     -3.60312774	     28.55186945	      8.66006447	     -3.72375312	      7.15836707	      0.00000000	      0.00000000	     -3.80740655	      3.93228981	    -13.82228789	     -5.66515645	      2.91980941
      0.05500000	     -9.73796939	      2.84812972	      9.06937523	     -0.09225722	      1.02177647	      0.59180730	    -16.34373879	      1.36666770	     -6.10149172	     27.54334577	      0.00000000	      0.00000000	    -30.33299527	     -3.67801005	     28.66946919	      8.67589236	     -3.90015025	      7.44535309	      0.00000000	      0.00000000	     -3.51352889	      3.94366845	    -13.94487064	     -5.50141727	      2.66873991
      0.06000000	     -9.67649782	      2.63071514	      9.35427533	     -0.07658014	      1.02015757	      0.59109581	    -15.59012626	      1.44634008	     -6.48498350	     29.94434207	      0.00000000	      0.00000000	    -29.68086193	     -3.68206118	     28.83611888	      8.67203565	     -3.94949079	      8.03437656	      0.00000000	      0.00000000	     -3.15455796	      3.73915263	    -14.08371183	     -5.28982757	      2.41114719
      0.06500000	     -9.60148423	      2.39207212	      9.64538306	     -0.06104261	      1.01830307	      0.59035637	    -14.76429934	      1.48833958	     -6.98081526	     32.39512749	      0.00000000	      0.00000000	    -29.03703940	     -3.61922193	     29.04072821	      8.64324359	     -3.85758461	      8.89017894	      0.00000000	      0.00000000	     -2.78567898	      3.37142049	    -14.23743865	     -5.03439853	      2.13764934
      0.07000000	     -9.51214511	      2.13853946	      9.93891282	     -0.04563863	      1.01622408	      0.58962025	    -13.87024002	      1.48680568	     -7.56298798	     34.88962450	      0.00000000	      0.00000000	    -28.35957572	     -3.50736795	     29.26410932	      8.58929132	     -3.62372183	      9.97217052	      0.00000000	      0.00000000	     -2.49043528	      2.89061685	    -14.40969823	     -4.74696811	      1.84249890
      0.07500000	     -9.40391699	      1.88234939	     10.22818158	     -0.03033241	      1.01393739	      0.58891407	    -12.92652434	      1.43387345	     -8.20207099	     37.40894924	      0.00000000	      0.00000000	    -27.61951862	     -3.37473930	     29.48015032	      8.51511666	     -3.26578400	     11.23937356	      0.00000000	      0.00000000	     -2.35725442	      2.33671477	    -14.60743856	     -4.44632323	      1.52519980
      0.08000000	     -9.26934332	      1.63994694	     10.50393298	     -0.01506487	      1.01146394	      0.58825866	    -11.96215581	      1.31972944	     -8.87096865	     39.92610361	      0.00000000	      0.00000000	    -26.80165080	     -3.25317280	     29.65773762	      8.42999499	     -2.81954112	     12.65184237	      0.00000000	      0.00000000	     -2.44837002	      1.73366083	    -14.83827476	     -4.15551466	      1.19055649
      0.08500000	     -9.09863441	      1.43016407	     10.75485531	      0.00022853	      1.00882998	      0.58767068	    -11.01010299	      1.13291184	     -9.54721775	     42.41404694	      0.00000000	      0.00000000	    -25.90061319	     -3.17077916	     29.76136586	      8.34693138	     -2.33163843	     14.16801015	      0.00000000	      0.00000000	     -2.77097062	      1.08818481	    -15.11066802	     -3.89924980	      0.84691393
      0.09000000	     -8.88054769	      1.27332349	     10.96834437	      0.01559770	      1.00606824	      0.58716507	    -10.10035879	      0.85966865	    -10.21193696	     44.85416366	      0.00000000	      0.00000000	    -24.91538359	     -3.14647651	     29.75249227	      8.28302397	     -1.84946532	     15.74190416	      0.00000000	      0.00000000	     -3.26106709	      0.39299548	    -15.43558737	     -3.70253083	      0.50257923
      0.09500000	     -8.60580558	      1.18985905	     11.13220457	      0.03106690	      1.00321336	      0.58675470	     -9.25245399	      0.48352824	    -10.84862833	     47.24174130	      0.00000000	      0.00000000	    -23.84507024	     -3.18772425	     29.59611721	      8.25941238	     -1.41172281	     17.32573458	      0.00000000	      0.00000000	     -3.78856913	     -0.36815211	    -15.82453165	     -3.58905747	      0.16141393
      0.10000000	     -8.27224766	      1.19620249	     11.23772398	      0.04663530	      1.00029199	      0.58644680	     -8.46907297	     -0.01170557	    -11.44423623	     49.58554731	      0.00000000	      0.00000000	    -22.68924085	     -3.29292494	     29.27274243	      8.29802146	     -1.04282880	     18.87981348	      0.00000000	      0.00000000	     -4.18585609	     -1.21468555	    -16.28334162	     -3.57686292	     -0.18007116
      0.10500000	     -7.88749067	      1.29839457	     11.28318148	      0.06228093	      0.99731539	      0.58623887	     -7.73429454	     -0.63446319	    -11.99136631	     51.90181773	      0.00000000	      0.00000000	    -21.45313645	     -3.45860076	     28.78951200	      8.41440238	     -0.75284841	     20.38565543	      0.00000000	      0.00000000	     -4.29310769	     -2.16407011	    -16.80779349	     -3.67133658	     -0.53218407
      0.11000000	     -7.46679169	      1.48715240	     11.27588239	      0.07796060	      0.99428019	      0.58611699	     -7.01758607	     -1.37724445	    -12.48857867	     54.20662725	      0.00000000	      0.00000000	    -20.15330660	     -3.68692860	     28.18356716	      8.61045102	     -0.54093803	     21.85423753	      0.00000000	      0.00000000	     -4.00548906	     -3.23181030	    -17.38522970	     -3.85955107	     -0.90867730
      0.11500000	     -7.02821075	      1.73815309	     11.23136232	      0.09360827	      0.99117465	      0.58605601	     -6.28100627	     -2.21366874	    -12.93742512	     56.51081208	      0.00000000	      0.00000000	    -18.81835926	     -3.98710183	     27.51511016	      8.87247380	     -0.39738785	     23.32344696	      0.00000000	      0.00000000	     -3.30321505	     -4.43720752	    -17.99974657	     -4.11029966	     -1.32271537
      0.12000000	     -6.58776926	      2.01826313	     11.16958114	      0.10913996	      0.98798668	      0.58602166	     -5.48711859	     -3.10340793	    -13.33781188	     58.81845354	      0.00000000	      0.00000000	    -17.48425827	     -4.36885984	     26.85178477	      9.17619666	     -0.30249728	     24.84508048	      0.00000000	      0.00000000	     -2.25015714	     -5.80389639	    -18.63715535	     -4.38108956	     -1.78329947
      0.12500000	     -6.15560698	      2.29504716	     11.10900130	      0.12446897	      0.98471278	      0.58597709	     -4.60644902	     -4.00235151	    -13.68403899	     61.12725312	      0.00000000	      0.00000000	    -16.18735522	     -4.83371565	     26.24906781	      9.49499282	     -0.22624004	     26.46685906	      0.00000000	      0.00000000	     -0.96211613	     -7.34406449	    -19.28870942	     -4.62958212	     -2.29237488
      0.13000000	     -5.73457988	      2.54509549	     11.06056917	      0.13952810	      0.98136633	      0.58589430	     -3.62207259	     -4.87236298	    -13.96276685	     63.42898593	      0.00000000	      0.00000000	    -14.95746006	     -5.37110984	     25.73474668	      9.80625457	     -0.13295085	     28.21602588	      0.00000000	      0.00000000	      0.43771509	     -9.03284900	    -19.95217612	     -4.82480177	     -2.84351580
      0.13500000	     -5.32366633	      2.75745796	     11.02409862	      0.15429143	      0.97798026	      0.58576613	     -2.52783402	     -5.68605345	    -14.15318204	     65.70941879	      0.00000000	      0.00000000	    -13.81198234	     -5.96198114	     25.30557469	     10.09350660	      0.00943725	     30.08932586	      0.00000000	      0.00000000	      1.85487272	    -10.79366969	    -20.62708195	     -4.95367656	     -3.42304188
      0.14000000	     -4.92637285	      2.93149108	     10.98848277	      0.16878841	      0.97460178	      0.58561305	     -1.31962951	     -6.42581100	    -14.22916479	     67.94821107	      0.00000000	      0.00000000	    -12.75290970	     -6.58603767	     24.93777367	     10.34509937	      0.21957706	     32.05083176	      0.00000000	      0.00000000	      3.23851772	    -12.50921941	    -21.30364844	     -5.02123142	     -4.01293592
      0.14500000	     -4.55978866	      3.07169781	     10.93527047	      0.18310490	      0.97128379	      0.58548118	      0.01518088	     -7.07997948	    -14.16308385	     70.11959639	      0.00000000	      0.00000000	    -11.76877553	     -7.22634474	     24.60402913	     10.55184767	      0.49619183	     34.03586475	      0.00000000	      0.00000000	      4.57445616	    -14.05333221	    -21.95135503	     -5.04601062	     -4.59368789
      0.15000000	     -4.25737325	      3.18321876	     10.84384646	      0.19736900	      0.96808109	      0.58543121	      1.50192687	     -7.63991454	    -13.93087781	     72.19388817	      0.00000000	      0.00000000	    -10.84188710	     -7.86807815	     24.28548942	     10.70562058	      0.81691564	     35.95850841	      0.00000000	      0.00000000	      5.86644865	    -15.32505521	    -22.51653812	     -5.05336869	     -5.14577558
      0.15500000	     -4.06132666	      3.26999957	     10.69616376	      0.21172428	      0.96505498	      0.58552047	      3.17118925	     -8.09944043	    -13.51756672	     74.13916681	      0.00000000	      0.00000000	     -9.95751717	     -8.49413025	     23.97171668	     10.79947296	      1.14266493	     37.72168577	      0.00000000	      0.00000000	      7.11913693	    -16.26929902	    -22.93407311	     -5.06841899	     -5.65042594
      0.16000000	     -4.00679568	      3.33517436	     10.47951655	      0.22629898	      0.96228011	      0.58578466	      5.04218401	     -8.45558616	    -12.92152420	     75.92288762	      0.00000000	      0.00000000	     -9.10980149	     -9.08251212	     23.65063557	     10.82843740	      1.42563697	     39.22994043	      0.00000000	      0.00000000	      8.32958320	    -16.88063931	    -23.14914517	     -5.10976763	     -6.09109727
      0.16500000	     -4.10548601	      3.38181898	     10.18712716	      0.24118104	      0.95984392	      0.58622755	      7.10571404	     -8.70857745	    -12.15610188	     77.51394343	      0.00000000	      0.00000000	     -8.30132203	     -9.60851700	     23.29728666	     10.78947827	      1.61775552	     40.40449007	      0.00000000	      0.00000000	      9.48708321	    -17.19366127	    -23.13862190	     -5.18503431	     -6.45607399
      0.17000000	     -4.33713142	      3.41233374	      9.81777881	      0.25640465	      0.95783353	      0.58682270	      9.31632282	     -8.85987791	    -11.24864415	     78.88559786	      0.00000000	      0.00000000	     -7.53779077	    -10.05145542	     22.87035050	     10.67988880	      1.67799263	     41.19783596	      0.00000000	      0.00000000	     10.57839499	    -17.26355055	    -22.92151869	     -5.28861628	     -6.74132300
      0.17500000	     -4.65285037	      3.42598690	      9.37605471	      0.27195074	      0.95631523	      0.58752324	     11.59766547	     -8.90889050	    -10.23825617	     80.01841201	      0.00000000	      0.00000000	     -6.82233158	    -10.40239020	     22.31887124	     10.49503756	      1.57957160	     41.60270889	      0.00000000	      0.00000000	     11.59502905	    -17.14284412	    -22.55416108	     -5.40133578	     -6.95223358
      0.18000000	     -4.98775131	      3.41607463	      8.87352887	      0.28776166	      0.95531938	      0.58827262	     13.85722893	     -8.85076433	     -9.17358753	     80.90145986	      0.00000000	      0.00000000	     -6.15362142	    -10.66753455	     21.59396325	     10.22740227	      1.31712078	     41.65058135	      0.00000000	      0.00000000	     12.53824652	    -16.86457881	    -22.11372230	     -5.49183247	     -7.10337913
      0.18500000	     -5.27683172	      3.36937740	      8.32962722	      0.30376667	      0.95483922	      0.58901286	     16.00370815	     -8.67793317	     -8.11016254	     81.53142791	      0.00000000	      0.00000000	     -5.52851873	    -10.86465440	     20.65904443	      9.86827932	      0.90997310	     41.39974799	      0.00000000	      0.00000000	     13.41750091	    -16.43994587	    -21.67785806	     -5.52091694	     -7.21658447
      0.19000000	     -5.46954538	      3.26960552	      7.77000631	      0.31990740	      0.95484133	      0.58969333	     17.96332991	     -8.38560108	     -7.10509770	     81.91118116	      0.00000000	      0.00000000	     -4.94584034	    -11.01503874	     19.49674857	      9.41175028	      0.39687290	     40.91846991	      0.00000000	      0.00000000	     14.24129262	    -15.86893706	    -21.30682858	     -5.45016953	     -7.31784688
      0.19500000	     -5.54049603	      3.10365174	      7.22120865	      0.33615117	      0.95527922	      0.59028201	     19.69372793	     -7.97809776	     -6.20813549	     82.04928596	      0.00000000	      0.00000000	     -4.40759036	    -11.13612693	     18.11364900	      8.85893020	     -0.17743808	     40.27009886	      0.00000000	      0.00000000	     15.00464987	    -15.15523251	    -21.03174006	     -5.25306585	     -7.43334748
      0.20000000	     -5.49424535	      2.86721021	      6.70330004	      0.35248705	      0.95610336	      0.59077500	     21.19244836	     -7.47199455	     -5.45180735	     81.95997560	      0.00000000	      0.00000000	     -3.91693019	    -11.23811426	     16.54238869	      8.22046167	     -0.77653970	     39.50425349	      0.00000000	      0.00000000	     15.68073066	    -14.31680567	    -20.85083566	     -4.92352840	     -7.58512055
      0.20500000	     -5.36272448	      2.56678992	      6.22469118	      0.36891129	      0.95726635	      0.59119679	     22.49566572	     -6.89402636	     -4.84602894	     81.66167731	      0.00000000	      0.00000000	     -3.47479010	    -11.32510829	     14.83888052	      7.51625893	     -1.37943556	     38.65455875	      0.00000000	      0.00000000	     16.22242215	    -13.38718846	    -20.73402784	     -4.47735680	     -7.78727372
      0.21000000	     -5.19559926	      2.21765566	      5.78243243	      0.38541458	      0.95872491	      0.59158939	     23.66522614	     -6.27518066	     -4.38041550	     81.17308183	      0.00000000	      0.00000000	     -3.07755881	    -11.39964521	     13.07335995	      6.77261494	     -1.97815907	     37.74147628	      0.00000000	      0.00000000	     16.57350282	    -12.40732082	    -20.63373035	     -3.94621303	     -8.04380669
      0.21500000	     -5.04625570	      1.83946278	      5.36744635	      0.40198000	      0.96044121	      0.59199513	     24.76763321	     -5.64424271	     -4.03283262	     80.50806586	      0.00000000	      0.00000000	     -2.71740014	    -11.46780849	     11.31688661	      6.01770323	     -2.57008647	     36.77772047	      0.00000000	      0.00000000	     16.68217400	    -11.41437387	    -20.49895045	     -3.36770429	     -8.34934071
      0.22000000	     -4.95752121	      1.45197805	      4.97093403	      0.41859097	      0.96238610	      0.59244211	     25.85280513	     -5.02358715	     -3.77926234	     79.67225992	      0.00000000	      0.00000000	     -2.38478161	    -11.54196598	      9.62678659	      5.27713870	     -3.15084019	     35.77301172	      0.00000000	      0.00000000	     16.50954164	    -10.43509647	    -20.28942397	     -2.77619395	     -8.69293418
      0.22500000	     -4.95128817	      1.07233107	      4.58833374	      0.43524209	      0.96454285	      0.59293875	     26.94027465	     -4.42805304	     -3.60057559	     78.66316741	      0.00000000	      0.00000000	     -2.07139469	    -11.63987739	      8.03507194	      4.57097338	     -3.71099200	     34.73581360	      0.00000000	      0.00000000	     16.03205484	     -9.48471598	    -19.98628847	     -2.19742488	     -9.06280720
      0.23000000	     -5.02468301	      0.71355522	      4.21984835	      0.45194545	      0.96690844	      0.59347760	     28.01631339	     -3.86582377	     -3.48509919	     77.47328846	      0.00000000	      0.00000000	     -1.77224262	    -11.78060650	      6.54329986	      3.91220524	     -4.23656354	     33.67241428	      0.00000000	      0.00000000	     15.24110528	     -8.56819608	    -19.59634153	     -1.64707062	     -9.44922729
      0.23500000	     -5.15303843	      0.38329156	      3.86875285	      0.46872954	      0.96949115	      0.59404359	     29.04060537	     -3.33946440	     -3.42842420	     76.09400629	      0.00000000	      0.00000000	     -1.48643493	    -11.97890938	      5.12536570	      3.30603987	     -4.71157623	     32.58540358	      0.00000000	      0.00000000	     14.14143080	     -7.68309158	    -19.14912513	     -1.13112153	     -9.84473188
      0.24000000	     -5.29824988	      0.08263370	      3.53897901	      0.48563137	      0.97230436	      0.59462104	     29.95916356	     -2.84650398	     -3.43167115	     74.51877081	      0.00000000	      0.00000000	     -1.21641025	    -12.24047078	      3.73737752	      2.75012040	     -5.12104648	     31.47305378	      0.00000000	      0.00000000	     12.74799559	     -6.82491474	    -18.68819986	     -0.64667616	    -10.24279691
      0.24500000	     -5.42036608	     -0.19335281	      3.23277546	      0.50268449	      0.97535561	      0.59519653	     30.72046105	     -2.38067365	     -3.49810649	     72.74573734	      0.00000000	      0.00000000	     -0.96605506	    -12.55958176	      2.33218546	      2.23693780	     -5.45432321	     30.33022891	      0.00000000	      0.00000000	     11.08154692	     -5.99357128	    -18.25886785	     -0.18398159	    -10.63636661
      0.25000000	     -5.48926457	     -0.45298465	      2.94921479	      0.51990764	      0.97863352	      0.59575947	     31.29045937	     -1.93401911	     -3.62883312	     70.77929666	      0.00000000	      0.00000000	     -0.73869342	    -12.91981780	      0.87453014	      1.75773006	     -5.70873414	     29.15092587	      0.00000000	      0.00000000	      9.16434820	     -5.19725245	    -17.89552035	      0.26969481	    -11.01714392
      0.25500000	     -5.49248720	     -0.70531413	      2.68460171	      0.53730052	      0.98209999	      0.59630343	     31.66067222	     -1.49802105	     -3.82028107	     68.62851197	      0.00000000	      0.00000000	     -0.53575893	    -13.29776236	     -0.64843137	      1.30463732	     -5.89168645	     27.93174557	      0.00000000	      0.00000000	      7.01811602	     -4.45113265	    -17.61271016	      0.72639456	    -11.37622443
      0.26000000	     -5.43672077	     -0.95927558	      2.43477230	      0.55484871	      0.98569360	      0.59682835	     31.84648221	     -1.06291605	     -4.06529574	     66.30253016	      0.00000000	      0.00000000	     -0.35678482	    -13.66856889	     -2.22480677	      0.86961282	     -6.01930657	     26.67496338	      0.00000000	      0.00000000	      4.66545202	     -3.77164053	    -17.40285993	      1.19603593	    -11.70613306
      0.26500000	     -5.34341940	     -1.22364226	      2.19751323	      0.57253243	      0.98934156	      0.59734097	     31.87872245	     -0.61715358	     -4.35606100	     63.80652255	      0.00000000	      0.00000000	     -0.20069021	    -14.01087441	     -3.82352873	      0.44274026	     -6.11237512	     25.38995956	      0.00000000	      0.00000000	      2.13397615	     -3.17005651	    -17.24053660	      1.68637251	    -12.00325270
      0.27000000	     -5.24099163	     -1.50596792	      1.97300418	      0.59033206	      0.99297253	      0.59785202	     31.79374573	     -0.14877339	     -4.68532215	     61.14148389	      0.00000000	      0.00000000	     -0.06779942	    -14.30878820	     -5.40470135	      0.01316583	     -6.19239145	     24.09240584	      0.00000000	      0.00000000	     -0.53994101	     -2.64879835	    -17.09122891	      2.20238414	    -12.26896886
      0.27500000	     -5.15631576	     -1.81032902	      1.76184723	      0.60822788	      0.99652516	      0.59837214	     31.62545422	      0.35163786	     -5.04447885	     58.30789118	      0.00000000	      0.00000000	      0.03758257	    -14.54959319	     -6.93082590	     -0.42732537	     -6.27961187	     22.80162500	      0.00000000	      0.00000000	     -3.31086051	     -2.20087429	    -16.92188349	      2.74472224	    -12.50851368
      0.28000000	     -5.10829999	     -2.13514451	      1.56244945	      0.62619729	      0.99995149	      0.59890876	     31.40072726	      0.88776761	     -5.42066836	     55.31071492	      0.00000000	      0.00000000	      0.10458992	    -14.71746919	     -8.37511203	     -0.88052392	     -6.39209661	     21.53726561	      0.00000000	      0.00000000	     -6.12764904	     -1.81155690	    -16.70971992	      3.30828254	    -12.72798033
      0.28500000	     -5.10537793	     -2.47244511	      1.36998352	      0.64421418	      1.00321666	      0.59946508	     31.13821497	      1.45566883	     -5.79580773	     52.16285920	      0.00000000	      0.00000000	      0.11510611	    -14.78671229	     -9.72467358	     -1.34003032	     -6.54377545	     20.31612316	      0.00000000	      0.00000000	     -8.93891261	     -1.46208535	    -16.44614538	      3.88209050	    -12.93103548
      0.29000000	     -5.14679735	     -2.80911278	      1.17742585	      0.66225233	      1.00629660	      0.60004058	     30.84925271	      2.04429652	     -6.14824428	     48.88539733	      0.00000000	      0.00000000	      0.04697136	    -14.71965937	    -10.97912017	     -1.79214180	     -6.74166000	     19.14958309	      0.00000000	      0.00000000	    -11.69902662	     -1.13522551	    -16.13508138	      4.45089822	    -13.11694068
      0.29500000	     -5.22594211	     -3.12948961	      0.97761331	      0.68029102	      1.00917494	      0.60063193	     30.53962426	      2.63815028	     -6.45589445	     45.50530279	      0.00000000	      0.00000000	     -0.11843407	    -14.47165953	    -12.14647851	     -2.21862573	     -6.98416790	     18.04267511	      0.00000000	      0.00000000	    -14.37345406	     -0.82141240	    -15.78771254	      4.99775734	    -13.28088947
      0.30000000	     -5.33388615	     -3.41800903	      0.76525046	      0.69831956	      1.01183953	      0.60123350	     30.21182050	      3.22009676	     -6.69971606	     42.05298411	      0.00000000	      0.00000000	     -0.38630011	    -14.00038978	    -13.23803424	     -2.59986235	     -7.26130698	     16.99579809	      0.00000000	      0.00000000	    -16.94183322	     -0.52394460	    -15.41666104	      5.50625385	    -13.41658044
      0.30500000	     -5.46206610	     -3.66074972	      0.53815981	      0.71633711	      1.01427926	      0.60183722	     29.86765744	      3.77291819	     -6.86621938	     38.56128507	      0.00000000	      0.00000000	     -0.74087852	    -13.27469287	    -14.26326256	     -2.91706365	     -7.55620498	     16.00899710	      0.00000000	      0.00000000	    -19.39801694	     -0.26182267	    -15.03225544	      5.96179408	    -13.51951710
      0.31000000	     -5.60349704	     -3.84607534	      0.29722630	      0.73434699	      1.01648256	      0.60243181	     29.51039004	      4.28006453	     -6.94817632	     35.06556629	      0.00000000	      0.00000000	     -1.14517931	    -12.27978516	    -15.22615691	     -3.15372525	     -7.84838228	     15.08725813	      0.00000000	      0.00000000	    -21.74751617	     -0.06831121	    -14.64223865	      6.35259861	    -13.58880421
      0.31500000	     -5.75262295	     -3.96542187	      0.04517884	      0.75234859	      1.01843865	      0.60300225	     29.14540856	      4.72678993	     -6.94455016	     31.60343313	      0.00000000	      0.00000000	     -1.54917382	    -11.01805326	    -16.12398721	     -3.29756223	     -8.11874091	     14.24455990	      0.00000000	      0.00000000	    -24.00306040	      0.01599713	    -14.25389120	      6.67120860	    -13.62647160
      0.32000000	     -5.90470733	     -4.01472169	     -0.21490706	      0.77033207	      1.02014011	      0.60353155	     28.77985197	      5.10190866	     -6.86125550	     28.21355908	      0.00000000	      0.00000000	     -1.90310389	     -9.50613498	    -16.94820282	     -3.34331480	     -8.35407223	     13.50518278	      0.00000000	      0.00000000	    -26.17808029	     -0.04622570	    -13.87585584	      6.91619008	    -13.63540169
      0.32500000	     -6.05575422	     -3.99587407	     -0.48080561	      0.78827774	      1.02158436	      0.60400534	     28.42232363	      5.39972835	     -6.71243088	     24.93427595	      0.00000000	      0.00000000	     -2.17016715	     -7.77021457	    -17.68613701	     -3.29520310	     -8.54931656	     12.90257479	      0.00000000	      0.00000000	    -28.27778285	     -0.27934338	    -13.51782209	      7.09301694	    -13.61736557
      0.33000000	     -6.20319198	     -3.91728585	     -0.75205945	      0.80615936	      1.02277214	      0.60441800	     28.08323413	      5.62171144	     -6.52021918	     21.80250682	      0.00000000	      0.00000000	     -2.33408751	     -5.84255576	    -18.32264580	     -3.16738763	     -8.70789825	     12.47663588	      0.00000000	      0.00000000	    -30.28932369	     -0.68999620	    -13.18832834	      7.21346205	    -13.57195892
      0.33500000	     -6.34669565	     -3.79278323	     -1.03039223	      0.82394959	      1.02370401	      0.60477702	     27.77515821	      5.77706399	     -6.31184378	     18.85289867	      0.00000000	      0.00000000	     -2.39995402	     -3.76145907	    -18.84195683	     -2.98167059	     -8.84022477	     12.26942497	      0.00000000	      0.00000000	    -32.17471449	     -1.26842493	    -12.89213976	      7.29336614	    -13.49687451
      0.34000000	     -6.48807802	     -3.63884502	     -1.31905404	      0.84162551	      1.02437755	      0.60510343	     27.51218845	      5.88120712	     -6.11506796	     16.11708509	      0.00000000	      0.00000000	     -2.38890891	     -1.57343647	    -19.23037346	     -2.76299528	     -8.95967294	     12.31927855	      0.00000000	      0.00000000	    -33.87029915	     -1.99409669	    -12.62899671	      7.34905022	    -13.38939774
      0.34500000	     -6.62970998	     -3.47093786	     -1.62112824	      0.85917227	      1.02478807	      0.60542759	     27.30790270	      5.95213110	     -5.95426554	     13.62338859	      0.00000000	      0.00000000	     -2.32882457	      0.66542083	    -19.47966232	     -2.53433055	     -9.07715802	     12.65447052	      0.00000000	      0.00000000	    -35.29499921	     -2.84221626	    -12.39494480	      7.39325727	    -13.24817707
      0.35000000	     -6.77220285	     -3.30034694	     -1.93756359	      0.87658430	      1.02493213	      0.60578189	     27.17264343	      6.00620127	     -5.84841913	     11.39685218	      0.00000000	      0.00000000	     -2.24468041	      2.88990540	    -19.58979619	     -2.31286588	     -9.19747900	     13.28823339	      0.00000000	      0.00000000	    -36.36724586	     -3.78833930	    -12.18569842	      7.43223831	    -13.07441983
      0.35500000	     -6.91283988	     -3.13269864	     -2.26568752	      0.89386439	      1.02481074	      0.60619290	     27.11142775	      6.05516837	     -5.81081701	      9.45883798	      0.00000000	      0.00000000	     -2.15245519	      5.02761419	    -19.56947114	     -2.10880676	     -9.31973408	     14.21663207	      0.00000000	      0.00000000	    -37.02706701	     -4.81049724	    -11.99979114	      7.46531010	    -12.87247569
      0.36000000	     -7.04600313	     -2.96825008	     -2.59872404	      0.91102151	      1.02442965	      0.60667664	     27.12363776	      6.10494851	     -5.84868194	      7.82552446	      0.00000000	      0.00000000	     -2.05786183	      7.00273530	    -19.43364802	     -1.92651691	     -9.44081104	     15.41982485	      0.00000000	      0.00000000	    -37.25531307	     -5.88916798	    -11.83905985	      7.48648901	    -12.65008197
      0.36500000	     -7.16550829	     -2.80305052	     -2.92678290	      0.92806871	      1.02379668	      0.60723902	     27.20441027	      6.15581322	     -5.96042549	      6.50541264	      0.00000000	      0.00000000	     -1.95842223	      8.74180519	    -19.19904513	     -1.76643436	     -9.55880180	     16.86610482	      0.00000000	      0.00000000	    -37.08126115	     -7.00559107	    -11.70618339	      7.48654774	    -12.41809521
      0.37000000	     -7.26682110	     -2.63021644	     -3.23938037	      0.94502062	      1.02291958	      0.60787992	     27.34603890	      6.20350268	     -6.13079796	      5.49709077	      0.00000000	      0.00000000	     -1.84676650	     10.18042336	    -18.88029018	     -1.62626469	     -9.67426205	     18.51739378	      0.00000000	      0.00000000	    -36.57581296	     -8.14040299	    -11.60226682	      7.45450997	    -12.18899489
      0.37500000	     -7.34689787	     -2.44123551	     -3.52871663	      0.96188980	      1.02180683	      0.60859709	     27.53788415	      6.24086542	     -6.32815229	      4.78920926	      0.00000000	      0.00000000	     -1.71382049	     11.27029079	    -18.48933697	     -1.50106246	     -9.78955064	     20.33463859	      0.00000000	      0.00000000	    -35.83447943	     -9.27482591	    -11.52766427	      7.37889438	    -11.97373986
      0.38000000	     -7.40187001	     -2.22751600	     -3.79241667	      0.97868304	      1.02047006	      0.60938674	     27.76549051	      6.25972172	     -6.50827842	      4.36359725	      0.00000000	      0.00000000	     -1.55071731	     11.98651256	    -18.03800519	     -1.38290437	     -9.90748356	     22.28166017	      0.00000000	      0.00000000	    -34.95710483	    -10.39390477	    -11.48534335	      7.24941480	    -11.77780423
      0.38500000	     -7.42529388	     -1.98232466	     -4.03462354	      0.99540028	      1.01892421	      0.61024143	     28.01114388	      6.25282743	     -6.62457319	      4.20014316	      0.00000000	      0.00000000	     -1.34865577	     12.33325310	    -17.54044834	     -1.26149158	    -10.03044679	     24.32694886	      0.00000000	      0.00000000	    -34.03114262	    -11.48899674	    -11.48288989	      7.05940705	    -11.59837744
      0.39000000	     -7.40916877	     -1.70299168	     -4.26487004	      1.01203675	      1.01718418	      0.61114791	     28.25690022	      6.21586268	     -6.63958118	      4.28078672	      0.00000000	      0.00000000	     -1.09863162	     12.34357926	    -17.01238508	     -1.12680833	    -10.16078613	     26.44436910	      0.00000000	      0.00000000	    -33.12290470	    -12.55783095	    -11.53061625	      6.80844480	    -11.42460560
      0.39500000	     -7.34702980	     -1.39288650	     -4.49484302	      1.02858649	      1.01525997	      0.61208804	     28.48838979	      6.14916878	     -6.53310663	      4.59081067	      0.00000000	      0.00000000	     -0.79589675	     12.07147395	    -16.46732670	     -0.97366996	    -10.30237523	     28.61397321	      0.00000000	      0.00000000	    -32.27669242	    -13.60303211	    -11.63714070	      6.50407899	    -11.24113523
      0.40000000	     -7.23663861	     -1.06252456	     -4.73394771	      1.04504668	      1.01315437	      0.61304181	     28.69653779	      6.05876416	     -6.30566956	      5.11720413	      0.00000000	      0.00000000	     -0.45164306	     11.57870222	    -15.91299686	     -0.80641453	    -10.46172174	     30.82261438	      0.00000000	      0.00000000	    -31.51848184	    -14.63033014	    -11.80558622	      6.16215739	    -11.03333461
      0.40500000	     -7.08052250	     -0.72930016	     -4.98520002	      1.06142321	      1.01086513	      0.61398903	     28.87570376	      5.95618175	     -5.97782803	      5.84489360	      0.00000000	      0.00000000	     -0.10669271	     10.91997378	    -15.35091355	     -0.64122466	    -10.64652825	     33.06281879	      0.00000000	      0.00000000	    -30.86077157	    -15.64633559	    -12.03230514	      5.80603815	    -10.79191736
      0.41000000	     -6.88416090	     -0.41553596	     -5.24317622	      1.07773639	      1.00839022	      0.61490749	     29.01908526	      5.85699391	     -5.58485487	      6.75249551	      0.00000000	      0.00000000	      0.16326024	     10.12791501	    -14.77968904	     -0.50427250	    -10.86174273	     35.32948392	      0.00000000	      0.00000000	    -30.30650911	    -16.65582131	    -12.30843848	      5.46488082	    -10.51531046
      0.41500000	     -6.65288138	     -0.14494032	     -5.49516485	      1.09402217	      1.00573272	      0.61577030	     29.11429942	      5.77839932	     -5.16658911	      7.81018653	      0.00000000	      0.00000000	      0.25851284	      9.20144981	    -14.19983720	     -0.42606478	    -11.10599776	     37.61644605	      0.00000000	      0.00000000	    -29.85111034	    -17.65946277	    -12.62360424	      5.17050316	    -10.20926144
      0.42000000	     -6.38927759	      0.06176106	     -5.72522733	      1.11032450	      1.00290238	      0.61654740	     29.14267423	      5.73651324	     -4.75560365	      8.98214154	      0.00000000	      0.00000000	      0.08235010	      8.10570926	    -13.61655102	     -0.43457369	    -11.37171140	     39.91568576	      0.00000000	      0.00000000	    -29.48248066	    -18.65281578	    -12.97006404	      4.95241329	     -9.88427170
      0.42500000	     -6.09246913	      0.19068470	     -5.91958995	      1.12667976	      0.99991364	      0.61721266	     29.08386785	      5.74404509	     -4.36903984	     10.23430494	      0.00000000	      0.00000000	     -0.42238557	      6.78972264	    -13.03852389	     -0.55007375	    -11.64953813	     42.21979628	      0.00000000	      0.00000000	    -29.17988756	    -19.62631938	    -13.34567249	      4.83195331	     -9.55174470
      0.43000000	     -5.75923988	      0.23684464	     -6.07147955	      1.14309919	      0.99678236	      0.61775349	     28.92449973	      5.80900023	     -4.00765627	     11.54617186	      0.00000000	      0.00000000	     -1.23836806	      5.21777419	    -12.47381466	     -0.78294836	    -11.93443162	     44.52567922	      0.00000000	      0.00000000	    -28.91347635	    -20.56597605	    -13.75487051	      4.81779211	     -9.21932957
      0.43500000	     -5.38660396	      0.20386083	     -6.18377488	      1.15955618	      0.99352344	      0.61817719	     28.66804965	      5.93466343	     -3.66206821	     12.92313605	      0.00000000	      0.00000000	     -2.25583429	      3.39954398	    -11.92469888	     -1.13392079	    -12.22883829	     46.83693810	      0.00000000	      0.00000000	    -28.64672411	    -21.45532880	    -14.20738363	      4.90476836	     -8.88613348
      0.44000000	     -4.97533448	      0.10166636	     -6.26828778	      1.17598327	      0.99014980	      0.61851113	     28.34281619	      6.12046443	     -3.32327872	     14.40393496	      0.00000000	      0.00000000	     -3.28565373	      1.40248023	    -11.38276701	     -1.59581299	    -12.54020358	     49.16397080	      0.00000000	      0.00000000	    -28.34282080	    -22.27973338	    -14.71432503	      5.07655220	     -8.53978392
      0.44500000	     -4.53295912	     -0.05682016	     -6.34145575	      1.19228122	      0.98667251	      0.61879637	     28.00362962	      6.36268559	     -2.99289278	     16.05763154	      0.00000000	      0.00000000	     -4.10485481	     -0.66048207	    -10.82605673	     -2.15610991	    -12.87365906	     51.52202936	      0.00000000	      0.00000000	    -27.97247953	    -23.03219639	    -15.28287420	      5.31088758	     -8.15798232
      0.45000000	     -4.07367647	     -0.25879733	     -6.41784141	      1.20833925	      0.98310288	      0.61907665	     27.72297857	      6.65406394	     -2.68834475	     17.96751348	      0.00000000	      0.00000000	     -4.51883076	     -2.66216575	    -10.22110400	     -2.79909384	    -13.22328273	     53.92742763	      0.00000000	      0.00000000	    -27.51865655	    -23.71750986	    -15.91267912	      5.58513572	     -7.71525223
      0.45500000	     -3.61387958	     -0.49388551	     -6.50423677	      1.22406157	      0.97945677	      0.61938546	     27.57081453	      6.98318184	     -2.44002745	     20.20394797	      0.00000000	      0.00000000	     -4.41615479	     -4.49942300	     -9.53134647	     -3.50689291	    -13.56630834	     56.39213615	      0.00000000	      0.00000000	    -26.97618466	    -24.35125555	    -16.59674234	      5.88065517	     -7.19224231
      0.46000000	     -3.16534152	     -0.75614485	     -6.59719674	      1.23939174	      0.97576049	      0.61973403	     27.58898967	      7.33629791	     -2.27996792	     22.79370691	      0.00000000	      0.00000000	     -3.79552841	     -6.12375471	     -8.72901573	     -4.26068859	    -13.86437162	     58.91827440	      0.00000000	      0.00000000	    -26.34814643	    -24.95334541	    -17.32624351	      6.18641103	     -6.58315184
      0.46500000	     -2.73108342	     -1.04558468	     -6.68527974	      1.25432720	      0.97205489	      0.62010438	     27.77244068	      7.70231636	     -2.22590056	     25.69821394	      0.00000000	      0.00000000	     -2.75487221	     -7.54799081	     -7.80359462	     -5.04282492	    -14.07244918	     61.49487905	      0.00000000	      0.00000000	    -25.64172768	    -25.53912319	    -18.09469712	      6.50185890	     -5.89757068
      0.47000000	     -2.30856754	     -1.36715110	     -6.75510369	      1.26892046	      0.96839228	      0.62045152	     28.06924727	      8.07739863	     -2.26871949	     28.81254592	      0.00000000	      0.00000000	     -1.44830958	     -8.82210627	     -6.76012164	     -5.83771336	    -14.15092305	     64.09839708	      0.00000000	      0.00000000	    -24.86483245	    -26.11193806	    -18.89573359	      6.83686309	     -5.15566834
      0.47500000	     -1.90003915	     -1.72587459	     -6.79859163	      1.28326834	      0.96482471	      0.62071622	     28.40211761	      8.46473038	     -2.37126614	     31.98749217	      0.00000000	      0.00000000	     -0.03201145	     -9.99142106	     -5.60689668	     -6.62931094	    -14.07459233	     66.69643365	      0.00000000	      0.00000000	    -24.02347726	    -26.65989594	    -19.71335453	      7.20649867	     -4.37931679
      0.48000000	     -1.52362011	     -2.12020178	     -6.81781777	      1.29749453	      0.96139090	      0.62084448	     28.69970403	      8.86853050	     -2.48050328	     35.06395616	      0.00000000	      0.00000000	      1.37795313	    -11.06241682	     -4.34056038	     -7.39673293	    -13.83565794	     69.25251800	      0.00000000	      0.00000000	    -23.12045575	    -27.15738932	    -20.51098308	      7.62223728	     -3.58429962
      0.48500000	     -1.21678866	     -2.53768743	     -6.82428427	      1.31173208	      0.95811343	      0.62080560	     28.91937620	      9.28588461	     -2.54720450	     37.90305778	      0.00000000	      0.00000000	      2.72385822	    -11.99450160	     -2.93925522	     -8.11230933	    -13.44122442	     71.72929038	      0.00000000	      0.00000000	    -22.15689611	    -27.57002147	    -21.22875237	      8.08421998	     -2.77800842
      0.49000000	     -1.02850733	     -2.95577904	     -6.83224262	      1.32610751	      0.95501002	      0.62060163	     29.05042498	      9.70162814	     -2.54350788	     40.40144042	      0.00000000	      0.00000000	      4.00110891	    -12.71914079	     -1.36853282	     -8.74459528	    -12.90717253	     74.08966635	      0.00000000	      0.00000000	    -21.13722401	    -27.86122900	    -21.79367954	      8.57854644	     -1.96335831
      0.49500000	     -1.00316714	     -3.34718827	     -6.84949436	      1.34072343	      0.95210933	      0.62026619	     29.10055931	     10.08942203	     -2.47132828	     42.49298578	      0.00000000	      0.00000000	      5.23755921	    -13.17377616	      0.40377495	     -9.26499267	    -12.25100719	     76.29825569	      0.00000000	      0.00000000	    -20.07479205	    -28.00005982	    -22.13944017	      9.08005776	     -1.14590668
      0.50000000	     -1.16293414	     -3.68713690	     -6.87084075	      1.35563903	      0.94945844	      0.61985468	     29.07622733	     10.41832061	     -2.35990295	     44.14464190	      0.00000000	      0.00000000	      6.46888343	    -13.33294019	      2.39062451	     -9.65438881	    -11.48695159	     78.32489279	      0.00000000	      0.00000000	    -18.99379398	    -27.96941250	    -22.22820338	      9.55829615	     -0.33951757
      0.50500000	     -1.49469937	     -3.95927875	     -6.87764722	      1.37085619	      0.94711941	      0.61942990	     28.96623937	     10.66117727	     -2.25462331	     45.35225479	      0.00000000	      0.00000000	      7.72026355	    -13.22204361	      4.57216518	     -9.90619839	    -10.62524471	     80.14877210	      0.00000000	      0.00000000	    -17.92513211	    -27.77143258	    -22.06696800	      9.98355922	      0.43286227
      0.51000000	     -1.94653130	     -4.15807502	     -6.84307086	      1.38632232	      0.94516025	      0.61904755	     28.73441662	     10.80082863	     -2.20189354	     46.13714821	      0.00000000	      0.00000000	      8.99905151	    -12.90802077	      6.88986904	    -10.02437049	     -9.67447039	     81.75989399	      0.00000000	      0.00000000	    -16.89782576	    -27.42555630	    -21.71200918	     10.33113733	      1.14314449
      0.51500000	     -2.43631355	     -4.28723373	     -6.73963037	      1.40195302	      0.94364626	      0.61874562	     28.32365894	     10.83199193	     -2.23586471	     46.54126928	      0.00000000	      0.00000000	     10.29691319	    -12.47344839	      9.25208083	    -10.01817394	     -8.64433769	     83.15650980	      0.00000000	      0.00000000	    -15.93049706	    -26.95921220	    -21.25790041	     10.58343445	      1.76383308
      0.52000000	     -2.87096446	     -4.35516917	     -6.54656973	      1.41766397	      0.94263212	      0.61854173	     27.67031640	     10.75932858	     -2.37064988	     46.61975657	      0.00000000	      0.00000000	     11.59637052	    -11.98976408	     11.55112756	     -9.89689351	     -7.54837447	     84.34020546	      0.00000000	      0.00000000	    -15.02769580	    -26.39778270	    -20.81359189	     10.72979603	      2.27347189
      0.52500000	     -3.17037140	     -4.36917718	     -6.25643955	      1.43339354	      0.94215309	      0.61844005	     26.72466124	     10.59359812	     -2.59792864	     46.43254121	      0.00000000	      0.00000000	     12.87640881	    -11.50245761	     13.68756556	     -9.66659104	     -6.40751956	     85.31168529	      0.00000000	      0.00000000	    -14.18300303	    -25.76058444	    -20.47381247	     10.76390588	      2.66152256
      0.53000000	     -3.28850227	     -4.33087450	     -5.87954671	      1.44910512	      0.94221489	      0.61844281	     25.47106762	     10.34796931	     -2.88907219	     46.03745505	      0.00000000	      0.00000000	     14.11426358	    -11.03038022	     15.59473627	     -9.33002789	     -5.25325781	     86.06988820	      0.00000000	      0.00000000	    -13.38679834	    -25.06301228	    -20.29529779	     10.68052280	      2.93167102
      0.53500000	     -3.22484949	     -4.23545821	     -5.44322045	      1.46477628	      0.94278751	      0.61855798	     23.93974153	     10.03575199	     -3.20225795	     45.48534194	      0.00000000	      0.00000000	     15.28407890	    -10.57394762	     17.25554326	     -8.88986997	     -4.12654137	     86.61437986	      0.00000000	      0.00000000	    -12.63404835	    -24.32018041	    -20.28470086	     10.47468211	      3.10123313
      0.54000000	     -3.02200078	     -4.07527547	     -4.98475531	      1.48039231	      0.94381012	      0.61879857	     22.20293853	      9.66971018	     -3.49373163	     44.81580491	      0.00000000	      0.00000000	     16.35556223	    -10.12595609	     18.70367067	     -8.35336344	     -3.07098706	     86.94769298	      0.00000000	      0.00000000	    -11.92779854	    -23.54876930	    -20.40128580	     10.14452397	      3.19598592
      0.54500000	     -2.75008110	     -3.84514364	     -4.54154596	      1.49595239	      0.94520882	      0.61917470	     20.35546316	      9.26202823	     -3.72865873	     44.05340908	      0.00000000	      0.00000000	     17.29511647	     -9.67983638	     20.00685006	     -7.73495210	     -2.12380085	     87.07428274	      0.00000000	      0.00000000	    -11.27686673	    -22.76716076	    -20.57316149	      9.69525663	      3.24343902
      0.55000000	     -2.48445318	     -3.54587132	     -4.14361740	      1.51147988	      0.94691997	      0.61968385	     18.48827731	      8.82371787	     -3.88657496	     43.20658454	      0.00000000	      0.00000000	     18.06881779	     -9.23268888	     21.23936220	     -7.05463699	     -1.30981587	     86.99666434	      0.00000000	      0.00000000	    -10.69004095	    -21.99554053	    -20.72094862	      9.14063798	      3.26858680
      0.55500000	     -2.28581587	     -3.18479605	     -3.81055006	      1.52702362	      0.94890598	      0.62030462	     16.66763196	      8.36359532	     -3.96083991	     42.27122365	      0.00000000	      0.00000000	     18.64462550	     -8.78438002	     22.45739244	     -6.33408432	     -0.64088651	     86.71288730	      0.00000000	      0.00000000	    -10.17115239	    -21.25725756	    -20.77963988	      8.50119920	      3.29319802
      0.56000000	     -2.18934425	     -2.77467826	     -3.55162061	      1.54264682	      0.95115500	      0.62099724	     14.92721147	      7.88805394	     -3.95519655	     41.23817149	      0.00000000	      0.00000000	     18.99333174	     -8.33482795	     23.68744822	     -5.59447642	     -0.11884705	     86.21844095	      0.00000000	      0.00000000	     -9.71732191	    -20.57943900	    -20.71106822	      7.80123067	      3.33688758
      0.56500000	     -2.20357535	     -2.33210380	     -3.36782893	      1.55841068	      0.95366728	      0.62171112	     13.27201725	      7.40184566	     -3.88027964	     40.10148108	      0.00000000	      0.00000000	     19.09083599	     -7.87957959	     24.92785440	     -4.85711078	      0.26078415	     85.51125189	      0.00000000	      0.00000000	     -9.31901935	    -19.98839125	    -20.50550828	      7.06608537	      3.41806029
      0.57000000	     -2.31541344	     -1.87538560	     -3.25457274	      1.57436055	      0.95643983	      0.62239644	     11.68764045	      6.90882486	     -3.75141605	     38.86385433	      0.00000000	      0.00000000	     18.92238263	     -7.40558771	     26.15685921	     -4.14406356	      0.50633656	     84.59578605	      0.00000000	      0.00000000	     -8.96080669	    -19.50085554	    -20.17643274	      6.31980890	      3.55355578
      0.57500000	     -2.49757669	     -1.42192364	     -3.20342256	      1.59051736	      0.95945945	      0.62301500	     10.14967527	      6.41198502	     -3.58777026	     37.53710874	      0.00000000	      0.00000000	     18.48515599	     -6.89223985	     27.34196632	     -3.47630434	      0.62955127	     83.48334122	      0.00000000	      0.00000000	     -8.62391946	    -19.11920243	    -19.75307645	      5.58279955	      3.75649862
      0.58000000	     -2.71676315	     -0.98556526	     -3.20286471	      1.60687557	      0.96270538	      0.62354733	      8.63159752	      5.91317665	     -3.41124849	     36.13834079	      0.00000000	      0.00000000	     17.78639658	     -6.31928669	     28.44845581	     -2.86967352	      0.64616117	     82.18852077	      0.00000000	      0.00000000	     -8.29083014	    -18.83502682	    -19.27269890	      4.86965368	      4.03308351
      0.58500000	     -2.94151513	     -0.57484834	     -3.23941493	      1.62340812	      0.96615568	      0.62399492	      7.11111900	      5.41330931	     -3.24343879	     34.68474641	      0.00000000	      0.00000000	     16.83808205	     -5.67702732	     29.44641269	     -2.33156058	      0.57542357	     80.72445276	      0.00000000	      0.00000000	     -7.95007806	    -18.63678254	    -18.77278766	      4.18787276	      4.38027713
      0.59000000	     -3.14799066	     -0.19289731	     -3.29961223	      1.64007629	      0.96979130	      0.62437776	      5.57417108	      4.91338836	     -3.10134619	     33.18985566	      0.00000000	      0.00000000	     15.65054408	     -4.97238687	     30.31526921	     -1.86060780	      0.43799455	     79.09975872	      0.00000000	      0.00000000	     -7.60027622	    -18.51508304	    -18.28443157	      3.53830772	      4.78631760
      0.59500000	     -3.32188054	      0.16114550	     -3.37171638	      1.65684061	      0.97359687	      0.62472714	      4.01510991	      4.41560100	     -2.99507737	     31.66201052	      0.00000000	      0.00000000	     14.22718907	     -4.22718357	     31.04466769	     -1.44899090	      0.25356417	     77.31815955	      0.00000000	      0.00000000	     -7.25233589	    -18.46371809	    -17.82889809	      2.91731578	      5.23407600
      0.60000000	     -3.45662530	      0.49054712	     -3.44594880	      1.67367080	      0.97756007	      0.62507484	      2.43352326	      3.92282408	     -2.93004400	     30.10460284	      0.00000000	      0.00000000	     12.56327113	     -3.46935974	     31.63164658	     -1.08467934	      0.03951338	     75.37933947	      0.00000000	      0.00000000	     -6.92775454	    -18.47833835	    -17.41787997	      2.31905965	      5.70503049
      0.60500000	     -3.55054867	      0.80053584	     -3.51352307	      1.69055346	      0.98166957	      0.62544268	      0.83081786	      3.43624888	     -2.91252200	     28.51770825	      0.00000000	      0.00000000	     10.65107961	     -2.72213193	     32.07676454	     -0.75214404	     -0.18951729	     73.27994718	      0.00000000	      0.00000000	     -6.65215809	    -18.55474804	    -17.05513071	      1.73651820	      6.18121826
      0.61000000	     -3.60594207	      1.09837909	     -3.56596035	      1.70749537	      0.98590926	      0.62583752	     -0.78987609	      2.95347913	     -2.95366607	     26.90100527	      0.00000000	      0.00000000	      8.48938221	     -1.99674321	     32.38286623	     -0.43306155	     -0.42175608	     71.01517742	      0.00000000	      0.00000000	     -6.44693575	    -18.68688034	    -16.73650143	      1.16187798	      6.64518206
      0.61500000	     -3.62999091	      1.39243276	     -3.59603635	      1.72452067	      0.99025012	      0.62625396	     -2.42088280	      2.46945979	     -3.06792818	     25.25726579	      0.00000000	      0.00000000	      6.09062195	     -1.29122740	     32.55663253	     -0.10912004	     -0.64844589	     68.58116599	      0.00000000	      0.00000000	     -6.32304193	    -18.86441251	    -16.44890723	      0.58784099	      7.08046517
      0.62000000	     -3.63419459	      1.68996575	     -3.60010344	      1.74166131	      0.99464697	      0.62668109	     -4.04863493	      1.97953507	     -3.26681103	     23.59501844	      0.00000000	      0.00000000	      3.48163448	     -0.59422460	     32.60891823	      0.23372865	     -0.86411714	     65.97707114	      0.00000000	      0.00000000	     -6.27919656	    -19.07123921	    -16.17239298	      0.00961143	      7.47414975
      0.62500000	     -3.63044037	      1.99523113	     -3.58017107	      1.75894410	      0.99904429	      0.62710893	     -5.65669721	      1.48196861	     -3.55245419	     21.92911390	      0.00000000	      0.00000000	      0.70001812	      0.10800184	     32.55140478	      0.60214731	     -1.06709426	     63.20570503	      0.00000000	      0.00000000	     -6.30457253	    -19.28623030	    -15.88704705	     -0.57440031	      7.82006495
      0.63000000	     -3.62612852	      2.30918087	     -3.54407688	      1.77638122	      1.00338725	      0.62753278	     -7.23112710	      0.97826806	     -3.91523139	     20.27897653	      0.00000000	      0.00000000	     -2.20981654	      0.82355253	     32.39184802	      0.99527841	     -1.25972964	     60.27263141	      0.00000000	      0.00000000	     -6.38430981	    -19.48638979	    -15.58074010	     -1.16416308	      8.12008195
      0.63500000	     -3.62214677	      2.63058438	     -3.50290458	      1.79396876	      1.00763108	      0.62795455	     -8.76376677	      0.47195679	     -4.33658907	     18.66580817	      0.00000000	      0.00000000	     -5.19986899	      1.54897254	     32.13209802	      1.40748445	     -1.44686913	     57.18461295	      0.00000000	      0.00000000	     -6.50516924	    -19.65040749	    -15.25220506	     -1.76014871	      8.38195082
      0.64000000	     -3.61489385	      2.95684366	     -3.46644214	      1.81169025	      1.01174442	      0.62838063	    -10.25123095	     -0.03209325	     -4.79473444	     17.11040336	      0.00000000	      0.00000000	     -8.22187795	      2.26778435	     31.77084804	      1.83169087	     -1.63200956	     53.94914488	      0.00000000	      0.00000000	     -6.65904087	    -19.75978001	    -14.90818947	     -2.36308076	      8.61460746
      0.64500000	     -3.60005395	      3.28315460	     -3.43907201	      1.82951983	      1.01570700	      0.62881760	    -11.69151570	     -0.52635165	     -5.26973082	     15.63192941	      0.00000000	      0.00000000	    -11.23145550	      2.95327555	     31.30913135	      2.26050824	     -1.81311185	     50.57664326	      0.00000000	      0.00000000	     -6.84303186	    -19.79678084	    -14.55832751	     -2.97053256	      8.82384673
      0.65000000	     -3.57502475	      3.60056645	     -3.41815732	      1.84742407	      1.01950498	      0.62926849	    -13.08171933	     -0.99820759	     -5.74682868	     14.24708346	      0.00000000	      0.00000000	    -14.19272808	      3.57335552	     30.75461957	      2.68464823	     -1.98059994	     47.08470835	      0.00000000	      0.00000000	     -7.05615425	    -19.74101568	    -14.21190067	     -3.57279252	      9.01051754
      0.65500000	     -3.53933416	      3.89497283	     -3.39513526	      1.86536432	      1.02312640	      0.62973097	    -14.41771419	     -1.42887284	     -6.21853847	     12.96982977	      0.00000000	      0.00000000	    -17.08103480	      4.09509556	     30.12263599	      3.09095279	     -2.11846330	     43.50150067	      0.00000000	      0.00000000	     -7.29441341	    -19.56663609	    -13.87688992	     -4.15146601	      9.17119964
      0.66000000	     -3.49458357	      4.14873708	     -3.35823418	      1.88330117	      1.02655689	      0.63019780	    -15.69400440	     -1.79549626	     -6.68509562	     11.81241462	      0.00000000	      0.00000000	    -19.88070194	      4.48817635	     29.43464361	      3.46272753	     -2.20784038	     39.86529504	      0.00000000	      0.00000000	     -7.54697934	    -19.24197024	    -13.55901138	     -4.68252056	      9.30026026
      0.66500000	     -3.44484625	      4.34484722	     -3.29554885	      1.90120044	      1.02977603	      0.63065845	    -16.90290313	     -2.07629461	     -7.15247065	     10.78729920	      0.00000000	      0.00000000	    -22.57778504	      4.72839494	     28.71559132	      3.78316159	     -2.23170274	     36.21980229	      0.00000000	      0.00000000	     -7.79523797	    -18.73321665	    -13.25983152	     -5.14262931	      9.39207011
      0.67000000	     -3.39690045	      4.47173640	     -3.19763375	      1.91903796	      1.03275611	      0.63110178	    -18.03385810	     -2.25658054	     -7.62854811	      9.90907057	      0.00000000	      0.00000000	    -25.15069563	      4.80179790	     27.99087136	      4.04014846	     -2.17948312	     32.60759261	      0.00000000	      0.00000000	     -8.01488485	    -18.01189553	    -12.97539893	     -5.51588658	      9.44236644
      0.67500000	     -3.35956220	      4.52645423	     -3.05936313	      1.93680132	      1.03546431	      0.63151992	    -19.07358733	     -2.33304519	     -8.11909682	      9.19589306	      0.00000000	      0.00000000	    -27.56272019	      4.70773985	     27.28349926	      4.22953010	     -2.05118036	     29.06475546	      0.00000000	      0.00000000	     -8.17993959	    -17.06217236	    -12.69683127	     -5.79806298	      9.44867562
      0.68000000	     -3.34210668	      4.51475392	     -2.88099730	      1.95448789	      1.03786759	      0.63191265	    -20.00713164	     -2.31450148	     -8.62429765	      8.67004542	      0.00000000	      0.00000000	    -29.75975603	      4.45903664	     26.61206726	      4.35477513	     -1.86009448	     25.61878665	      0.00000000	      0.00000000	     -8.26711178	    -15.88340306	    -12.41288078	     -5.99683675	      9.41054545
      0.68500000	     -3.35231371	      4.44834572	     -2.66823430	      1.97210071	      1.03993825	      0.63228905	    -20.81974977	     -2.21908061	     -9.13609402	      8.35688999	      0.00000000	      0.00000000	    -31.67390497	      4.07935535	     25.98986660	      4.42373612	     -1.63262057	     22.29004663	      0.00000000	      0.00000000	     -8.25936977	    -14.48725378	    -12.11326667	     -6.12822121	      9.33004810
      0.69000000	     -3.39505938	      4.34105907	     -2.43101479	      1.98964406	      1.04165737	      0.63266355	    -21.49904611	     -2.06960171	     -9.63767426	      8.28199743	      0.00000000	      0.00000000	    -33.23149985	      3.59934432	     25.42554846	      4.44507587	     -1.40445751	     19.09556683	      0.00000000	      0.00000000	     -8.14852362	    -12.89292155	    -11.79100798	     -6.21110498	      9.21204959
      0.69500000	     -3.47207408	      4.20562576	     -2.18097844	      2.00712017	      1.04301551	      0.63304722	    -22.03670094	     -1.88893111	    -10.10660178	      8.46635974	      0.00000000	      0.00000000	    -34.36546976	      3.05303913	     24.92504840	      4.42642000	     -1.21435291	     16.05288480	      0.00000000	      0.00000000	     -7.93723982	    -11.12384253	    -11.44294623	     -6.26227442	      9.06323490
      0.70000000	     -3.58244019	      4.05161256	     -1.92793305	      2.02452762	      1.04401260	      0.63343992	    -22.42990739	     -1.69601713	    -10.52088943	      8.92027330	      0.00000000	      0.00000000	    -35.03240235	      2.47502876	     24.49348597	      4.37429467	     -1.09722484	     13.18201981	      0.00000000	      0.00000000	     -7.64022483	     -9.20682656	    -11.06943449	     -6.29326796	      8.88969137
      0.70500000	     -3.72299299	      3.88437733	     -1.67678251	      2.04186134	      1.04465868	      0.63382818	    -22.68256596	     -1.50296656	    -10.86482439	      9.63814423	      0.00000000	      0.00000000	    -35.22998691	      1.89761409	     24.13581634	      4.29475689	     -1.07838446	     10.50521360	      0.00000000	      0.00000000	     -7.28311889	     -7.17356947	    -10.67435993	     -6.30914278	      8.69449934
      0.71000000	     -3.88842059	      3.70505220	     -1.42686537	      2.05911381	      1.04497415	      0.63418896	    -22.80559828	     -1.31404441	    -11.13149214	     10.59693172	      0.00000000	      0.00000000	    -35.00619850	      1.34763722	     23.85607411	      4.19389604	     -1.17022085	      8.04505891	      0.00000000	      0.00000000	     -6.89783154	     -5.06417138	    -10.26527990	     -6.30870680	      8.47729554
      0.71500000	     -4.07143597	      3.51154945	     -1.17417568	      2.07627722	      1.04498779	      0.63449521	    -22.81580975	     -1.12716442	    -11.32195612	     11.75914507	      0.00000000	      0.00000000	    -34.45399137	      0.84413218	     23.65597813	      4.07805713	     -1.37170985	      5.82201025	      0.00000000	      0.00000000	     -6.51516271	     -2.93116530	     -9.85276967	     -6.28586396	      8.23617318
      0.72000000	     -4.26335869	      3.30026249	     -0.91475253	      2.09334595	      1.04473213	      0.63472023	    -22.73342782	     -0.93718608	    -11.44372910	     13.07932750	      0.00000000	      0.00000000	    -33.69213196	      0.39785544	     23.53405321	      3.95389125	     -1.67037750	      3.85261182	      0.00000000	      0.00000000	     -6.15779433	     -0.84175012	     -9.44867682	     -6.23186406	      7.97016824
      0.72500000	     -4.45513540	      3.06791120	     -0.64709315	      2.11031839	      1.04423747	      0.63484105	    -22.57899104	     -0.73949611	    -11.51015592	     14.51190457	      0.00000000	      0.00000000	    -32.83915726	      0.01272424	     23.48623153	      3.82812759	     -2.04688604	      2.14977300	      0.00000000	      0.00000000	     -5.83647943	      1.12492456	     -9.06375395	     -6.13811411	      7.68038269
      0.73000000	     -4.63847509	      2.81288782	     -0.37275517	      2.12719760	      1.04352648	      0.63484182	    -22.37051941	     -0.53243359	    -11.53938119	     16.01788353	      0.00000000	      0.00000000	    -31.99074746	     -0.31102597	     23.50795454	      3.70673261	     -2.48182697	      0.72547417	      0.00000000	      0.00000000	     -5.54948619	      2.88828013	     -8.70568592	     -5.99872689	      7.36967453
      0.73500000	     -4.80639293	      2.53552705	     -0.09548584	      2.14399006	      1.04261133	      0.63471607	    -22.12191888	     -0.31774284	    -11.55138513	     17.56868359	      0.00000000	      0.00000000	    -31.20892176	     -0.57272587	     23.59635482	      3.59340957	     -2.96115186	     -0.40557797	      0.00000000	      0.00000000	     -5.28372443	      4.38191758	     -8.37890361	     -5.81169977	      7.04213552
      0.74000000	     -4.95266434	      2.23734999	      0.18049656	      2.16070238	      1.04149474	      0.63446645	    -21.84311868	     -0.09925982	    -11.56402997	     19.14696748	      0.00000000	      0.00000000	    -30.52406456	     -0.76842658	     23.75064792	      3.48815637	     -3.47546749	     -1.22430215	      0.00000000	      0.00000000	     -5.01761097	      5.56551165	     -8.08673560	     -5.57840004	      6.70266078
      0.74500000	     -5.07076970	      1.92009892	      0.45229927	      2.17733748	      1.04017399	      0.63410194	    -21.54148289	      0.11899461	    -11.59022872	     20.74517956	      0.00000000	      0.00000000	    -29.94306575	     -0.89146551	     23.97038532	      3.38685109	     -4.01333613	     -1.70971148	      0.00000000	      0.00000000	     -4.72658388	      6.42766804	     -7.83427147	     -5.30220442	      6.35588046
      0.75000000	     -5.15348002	      1.58524480	      0.71923186	      2.19389305	      1.03864572	      0.63363472	    -21.22341041	      0.33414551	    -11.63713222	     22.36247099	      0.00000000	      0.00000000	    -29.45601290	     -0.93594790	     24.25299690	      3.28202666	     -4.55515506	     -1.84460660	      0.00000000	      0.00000000	     -4.38920642	      6.98285182	     -7.62954174	     -4.98722586	      6.00454522
      0.75500000	     -5.19346696	      1.23397131	      0.98234144	      2.21036280	      1.03690954	      0.63307915	    -20.89531922	      0.54491198	    -11.70682780	     24.00074475	      0.00000000	      0.00000000	    -29.03947648	     -0.90040343	     24.59215519	      3.16428853	     -5.07374814	     -1.62147597	      0.00000000	      0.00000000	     -3.99034309	      7.26663007	     -7.48242977	     -4.63748341	      5.64866493
      0.76000000	     -5.18444187	      0.86757100	      1.24336175	      2.22673948	      1.03497002	      0.63245302	    -20.56378120	      0.75129205	    -11.79812632	     25.66098434	      0.00000000	      0.00000000	    -28.65891040	     -0.78951179	     24.97734820	      3.02413482	     -5.54104040	     -1.04645033	      0.00000000	      0.00000000	     -3.52131327	      7.32931076	     -7.40242734	     -4.25682037	      5.28619866
      0.76500000	     -5.12227956	      0.48841057	      1.50395800	      2.24301834	      1.03283722	      0.63177918	    -20.23489140	      0.95335139	    -11.90929735	     27.34123480	      0.00000000	      0.00000000	    -28.27273879	     -0.61385954	     25.39405363	      2.85420528	     -5.93555358	     -0.14129597	      0.00000000	      0.00000000	     -2.97923756	      7.22782091	     -7.39630760	     -3.84992267	      4.91457760
      0.77000000	     -5.00585023	      0.10126097	      1.76521021	      2.25920110	      1.03052565	      0.63108585	    -19.91327157	      1.14921254	    -12.04068796	     29.03674895	      0.00000000	      0.00000000	    -27.83883814	     -0.38886476	     25.82377634	      2.65147706	     -6.24654944	      1.05584633	      0.00000000	      0.00000000	     -2.36655762	      7.01857831	     -7.46625439	     -3.42414317	      4.53197788
      0.77500000	     -4.83712593	     -0.28559274	      2.02682066	      2.27529974	      1.02805232	      0.63040535	    -19.60157033	      1.33289057	    -12.19574117	     30.74153892	      0.00000000	      0.00000000	    -27.32218484	     -0.13381110	     26.24342133	      2.41875359	     -6.47387789	      2.49070851	      0.00000000	      0.00000000	     -1.69237639	      6.75396463	     -7.60910647	     -2.99117853	      4.13812102
      0.78000000	     -4.61969620	     -0.65972238	      2.28573575	      2.29133813	      1.02543526	      0.62977126	    -19.30155009	      1.49240909	    -12.37978747	     32.45020296	      0.00000000	      0.00000000	    -26.70148399	      0.12895132	     26.62345447	      2.16538119	     -6.62486885	      4.09392590	      0.00000000	      0.00000000	     -0.97944296	      6.48095092	     -7.81795205	     -2.56789779	      3.73490826
      0.78500000	     -4.35556279	     -1.00439207	      2.53442636	      2.30734963	      1.02269373	      0.62921479	    -19.01685601	      1.60846242	    -12.59699506	     34.15929861	      0.00000000	      0.00000000	    -25.97251323	      0.37518966	     26.92558829	      1.90737415	     -6.71099837	      5.78332400	      0.00000000	      0.00000000	     -0.27688734	      6.23681221	     -8.08650145	     -2.17624058	      3.32687151
      0.79000000	     -4.04243390	     -1.29929900	      2.76015589	      2.32337073	      1.01984850	      0.62876136	    -18.75515493	      1.65471356	    -12.84725226	     35.86811648	      0.00000000	      0.00000000	    -25.14573898	      0.58093060	     27.10363289	      1.66671840	     -6.74671345	      7.46961685	      0.00000000	      0.00000000	      0.33006117	      6.03857655	     -8.41349558	     -1.84206156	      2.92071837
      0.79500000	     -3.67454862	     -1.52309851	      2.94680387	      2.33943284	      1.01691886	      0.62842895	    -18.52642922	      1.60121391	    -13.12536882	     37.57919183	      0.00000000	      0.00000000	    -24.23835650	      0.72538027	     27.11088029	      1.46918307	     -6.74969383	      9.06664414	      0.00000000	      0.00000000	      0.72502625	      5.87003258	     -8.80290927	     -1.59224868	      2.52339523
      0.80000000	     -3.24703788	     -1.65788072	      3.07904332	      2.35555396	      1.01391631	      0.62822751	    -18.33724831	      1.42088571	    -13.42306699	     39.29880252	      0.00000000	      0.00000000	    -23.26624202	      0.79276538	     26.91213304	      1.34022289	     -6.73979018	     10.50368229	      0.00000000	      0.00000000	      0.78478753	      5.67561599	     -9.25946780	     -1.44967470	      2.13948227
      0.80500000	     -2.76058551	     -1.69395654	      3.14699123	      2.37173065	      1.01083904	      0.62815774	    -18.18451513	      1.09643113	    -13.73224900	     41.03730547	      0.00000000	      0.00000000	    -22.24142421	      0.77088395	     26.49519177	      1.29999783	     -6.73590526	     11.73773304	      0.00000000	      0.00000000	      0.41914708	      5.36798334	     -9.78350537	     -1.42735366	      1.76917603
      0.81000000	     -2.22389178	     -1.63220739	      3.14958396	      2.38793119	      1.00767048	      0.62820848	    -18.05179248	      0.62389768	    -14.04819841	     42.80922341	      0.00000000	      0.00000000	    -21.17418938	      0.64730391	     25.87918328	      1.35989402	     -6.75222281	     12.76700308	      0.00000000	      0.00000000	     -0.38388559	      4.84819960	    -10.36853724	     -1.52490112	      1.40696190
      0.81500000	     -1.65436244	     -1.48263488	      3.09559158	      2.40409278	      1.00438228	      0.62835388	    -17.90814548	      0.01120048	    -14.37138557	     44.63304510	      0.00000000	      0.00000000	    -20.07496145	      0.40775463	     25.11975906	      1.52201644	     -6.79482052	     13.64442073	      0.00000000	      0.00000000	     -1.52552877	      4.03063051	    -11.00105526	     -1.72938186	      1.04075989
      0.82000000	     -1.07796014	     -1.26067014	      3.00179057	      2.42012502	      1.00094079	      0.62855375	    -17.70869607	     -0.72602095	    -14.70579011	     46.52994314	      0.00000000	      0.00000000	    -18.95377300	      0.03995952	     24.30960323	      1.78039202	     -6.85979943	     14.48353322	      0.00000000	      0.00000000	     -2.79777448	      2.86294065	    -11.66095351	     -2.01939961	      0.65232918
      0.82500000	     -0.52688350	     -0.98407285	      2.88899788	      2.43592029	      0.99731617	      0.62875893	    -17.39861789	     -1.56707909	    -15.05324996	     48.52027374	      0.00000000	      0.00000000	    -17.81907348	     -0.46016054	     23.57005089	      2.12148698	     -6.93463131	     15.44810311	      0.00000000	      0.00000000	     -3.92959599	      1.33548000	    -12.32356282	     -2.36944133	      0.22000641
      0.83000000	     -0.03314764	     -0.67153090	      2.77759484	      2.45136961	      0.99349331	      0.62891994	    -16.92282065	     -2.48619580	    -15.40697408	     50.61824678	      0.00000000	      0.00000000	    -16.67818475	     -1.08705184	     23.03058056	      2.52407249	     -7.00163904	     16.72236543	      0.00000000	      0.00000000	     -4.66534954	     -0.52076166	    -12.96524983	     -2.75267351	     -0.27630376
      0.83500000	      0.38028267	     -0.34194507	      2.68401743	      2.46638208	      0.98948214	      0.62899487	    -16.23919129	     -3.45200489	    -15.74851288	     52.82668695	      0.00000000	      0.00000000	    -15.54036704	     -1.83100881	     22.79894437	      2.96128563	     -7.03900770	     18.46661170	      0.00000000	      0.00000000	     -4.84349825	     -2.64500645	    -13.57067884	     -3.14241355	     -0.84944302
      0.84000000	      0.70565998	     -0.01309770	      2.61903548	      2.48090587	      0.98532336	      0.62895412	    -15.32913242	     -4.42890494	    -16.04979570	     55.13330471	      0.00000000	      0.00000000	    -14.42163711	     -2.68409322	     22.93178888	      3.40681882	     -7.01762543	     20.77042070	      0.00000000	      0.00000000	     -4.44135106	     -4.95932508	    -14.13623006	     -3.51358902	     -1.50090098
      0.84500000	      0.95049291	      0.30100875	      2.58778372	      2.49494624	      0.98108865	      0.62878485	    -14.20087443	     -5.38090590	    -16.27874886	     57.50900499	      0.00000000	      0.00000000	    -13.34756843	     -3.63990329	     23.41687797	      3.84361177	     -6.89920023	     23.62004283	      0.00000000	      0.00000000	     -3.56758643	     -7.37504107	    -14.66695099	     -3.84596958	     -2.22005510
      0.85000000	      1.13274374	      0.59390001	      2.59057238	      2.50857285	      0.97687741	      0.62849836	    -12.88582614	     -6.27732753	    -16.40586127	     59.90899713	      0.00000000	      0.00000000	    -12.34976156	     -4.68828904	     24.17287873	      4.27058312	     -6.64276227	     26.89299070	      0.00000000	      0.00000000	     -2.40963123	     -9.79294636	    -15.17039442	     -4.12986805	     -2.98686352
      0.85500000	      1.27418512	      0.86951321	      2.62327215	      2.52191011	      0.97281092	      0.62813796	    -11.42992980	     -7.09818718	    -16.40894425	     62.27756487	      0.00000000	      0.00000000	    -11.45647753	     -5.81019530	     25.06670371	      4.70263038	     -6.21995503	     30.38228747	      0.00000000	      0.00000000	     -1.16288783	    -12.10569647	    -15.65172336	     -4.37174680	     -3.77670554
      0.86000000	      1.39332923	      1.14155672	      2.67688333	      2.53511165	      0.96902151	      0.62777934	     -9.88121360	     -7.83648611	    -16.27423347	     64.55615978	      0.00000000	      0.00000000	    -10.68279032	     -6.97564412	     25.94359313	      5.16243553	     -5.63131365	     33.84037726	      0.00000000	      0.00000000	      0.02748708	    -14.20838266	    -16.11057591	     -4.59500064	     -4.56569945
      0.86500000	      1.49893048	      1.42823136	      2.73715111	      2.54832918	      0.96563586	      0.62751638	     -8.27635784	     -8.49591351	    -15.99472361	     66.69229910	      0.00000000	      0.00000000	    -10.02532668	     -8.14552778	     26.66075040	      5.66772081	     -4.91363017	     37.02655827	      0.00000000	      0.00000000	      1.09350109	    -16.01456102	    -16.53816037	     -4.83287162	     -5.33481116
      0.87000000	      1.58667969	      1.74359016	      2.78546741	      2.56168705	      0.96275593	      0.62743465	     -6.63206191	     -9.08418055	    -15.56853986	     68.64565531	      0.00000000	      0.00000000	     -9.46332020	     -9.27743916	     27.11415714	      6.21982964	     -4.13375698	     39.74605414	      0.00000000	      0.00000000	      2.03861293	    -17.47031303	    -16.91531504	     -5.11474494	     -6.07113879
      0.87500000	      1.64184703	      2.08898281	      2.80082072	      2.57526705	      0.96044292	      0.62758559	     -4.94567353	     -9.60417315	    -14.99827994	     70.39011540	      0.00000000	      0.00000000	     -8.96455121	    -10.33420593	     27.25200891	      6.79777853	     -3.37246174	     41.87680718	      0.00000000	      0.00000000	      2.91128431	    -18.56017054	    -17.21471123	     -5.45174780	     -6.76545708
      0.88000000	      1.64781373	      2.44908759	      2.76097013	      2.58910144	      0.95870803	      0.62797690	     -3.20413466	    -10.04745302	    -14.28949528	     71.91396630	      0.00000000	      0.00000000	     -8.49310718	    -11.29062425	     27.07344966	      7.35941852	     -2.70701007	     43.38259032	      0.00000000	      0.00000000	      3.77461290	    -19.30229610	    -17.40919298	     -5.82959311	     -7.40675896
      0.88500000	      1.59693063	      2.79498757	      2.64246918	      2.60317325	      0.95751373	      0.62858309	     -1.39666489	    -10.39401715	    -13.44782907	     73.21959850	      0.00000000	      0.00000000	     -8.01658895	    -12.13372400	     26.61488235	      7.84952754	     -2.19899887	     44.30944270	      0.00000000	      0.00000000	      4.68447307	    -19.73502281	    -17.48402392	     -6.21263897	     -7.97705528
      0.89000000	      1.49873911	      3.09213464	      2.42262052	      2.61742625	      0.95678856	      0.62936451	      0.47291033	    -10.61758645	    -12.47856155	     74.32056386	      0.00000000	      0.00000000	     -7.51188123	    -12.85694437	     25.92883859	      8.21251351	     -1.88751128	     44.76454243	      0.00000000	      0.00000000	      5.67889276	    -19.90176579	    -17.44737451	     -6.55535963	     -8.45136753
      0.89500000	      1.38192318	      3.30837884	      2.08640692	      2.63178583	      0.95645290	      0.63027963	      2.37712510	    -10.69220247	    -11.39235072	     75.23387953	      0.00000000	      0.00000000	     -6.96879956	    -13.45366356	     25.06256291	      8.40539314	     -1.78470364	     44.88319949	      0.00000000	      0.00000000	      6.77472221	    -19.84197770	    -17.33369029	     -6.81350990	     -8.80582010
      0.90000000	      1.28860942	      3.41925176	      1.63579214	      2.64618401	      0.95644518	      0.63128649	      4.26349089	    -10.59757058	    -10.21420125	     75.97047205	      0.00000000	      0.00000000	     -6.39064813	    -13.91518795	     24.04419441	      8.40672306	     -1.87431807	     44.79449696	      0.00000000	      0.00000000	      7.96744983	    -19.59042721	    -17.19744772	     -6.95089922	     -9.03074386
      0.90500000	      1.26173389	      3.41105771	      1.09392207	      2.66057676	      0.95673481	      0.63234074	      6.06553249	    -10.32377287	     -8.98712746	     76.53014535	      0.00000000	      0.00000000	     -5.79139444	    -14.23362291	     22.88224986	      8.21926998	     -2.11695455	     44.59573546	      0.00000000	      0.00000000	      9.23266628	    -19.18079724	    -17.09792148	     -6.94330144	     -9.14027855
      0.91000000	      1.32918899	      3.28275205	      0.49963708	      2.67494864	      0.95731654	      0.63339804	      7.72467182	     -9.87555000	     -7.76562601	     76.90413592	      0.00000000	      0.00000000	     -5.19030654	    -14.40641704	     21.57762395	      7.86664560	     -2.46301215	     44.34124735	      0.00000000	      0.00000000	     10.52933776	    -18.64817823	    -17.07916840	     -6.78171873	     -9.17112386
      0.91500000	      1.49150295	      3.04613051	     -0.10478510	      2.68930807	      0.95819378	      0.63442138	      9.21238585	     -9.27404777	     -6.60263838	     77.08215411	      0.00000000	      0.00000000	     -4.60574834	    -14.43976406	     20.13977168	      7.38579710	     -2.86855289	     44.04519792	      0.00000000	      0.00000000	     11.80516459	    -18.02781296	    -17.15318663	     -6.47437221	     -9.17069204
      0.92000000	      1.71960968	      2.72371020	     -0.68574586	      2.70367842	      0.95936373	      0.63538966	     10.54013372	     -8.55424649	     -5.53766810	     77.05855720	      0.00000000	      0.00000000	     -4.05046303	    -14.35018006	     18.59667608	      6.81818304	     -3.30757063	     43.69400018	      0.00000000	      0.00000000	     13.00344808	    -17.35081049	    -17.29482516	     -6.04572772	     -9.18193955
      0.92500000	      1.96465330	      2.34474350	     -1.22500875	      2.71808704	      0.96081277	      0.63630301	     11.75150220	     -7.75875923	     -4.59130009	     76.83429178	      0.00000000	      0.00000000	     -3.53036331	    -14.16502846	     16.99307396	      6.20256033	     -3.77646345	     43.26267040	      0.00000000	      0.00000000	     14.06943105	    -16.64041065	    -17.45194797	     -5.53214407	     -9.23321928
      0.93000000	      2.17528153	      1.94039800	     -1.71970197	      2.73255579	      0.96252177	      0.63718181	     12.90125780	     -6.93018100	     -3.76663709	     76.41455914	      0.00000000	      0.00000000	     -3.04695434	    -13.92268486	     15.37897613	      5.57101205	     -4.29001705	     42.72957490	      0.00000000	      0.00000000	     14.95414816	    -15.91213300	    -17.56597567	     -4.97517592	     -9.33658568
      0.93500000	      2.31407189	      1.53913342	     -2.17778988	      2.74709592	      0.96447422	      0.63806061	     14.03281069	     -6.10425437	     -3.05472726	     75.80490081	      0.00000000	      0.00000000	     -2.60186251	    -13.67083486	     13.79573408	      4.94783183	     -4.87118698	     42.08563137	      0.00000000	      0.00000000	     15.61668480	    -15.17595656	    -17.59253018	     -4.41445263	     -9.49156729
      0.94000000	      2.36640897	      1.16313591	     -2.61208062	      2.76170811	      0.96666035	      0.63897992	     15.16447211	     -5.30573564	     -2.44074937	     75.00877886	      0.00000000	      0.00000000	     -2.20113552	    -13.46037287	     12.26668017	      4.34998123	     -5.53820260	     41.33678393	      0.00000000	      0.00000000	     16.02762900	    -14.43569121	    -17.51343730	     -3.88193759	     -9.68961783
      0.94500000	      2.33999418	      0.82634692	     -3.03456937	      2.77638602	      0.96907469	      0.63997652	     16.28809653	     -4.54792227	     -1.90956339	     74.02767598	      0.00000000	      0.00000000	     -1.85583624	    -13.33578060	     10.79533715	      3.78843288	     -6.29241350	     40.50074380	      0.00000000	      0.00000000	     16.17411922	    -13.68567051	    -17.33713345	     -3.39828964	     -9.91757441
      0.95000000	      2.25727976	      0.53433573	     -3.45175500	      2.79112141	      0.97170985	      0.64107114	     17.37737599	     -3.83547492	     -1.45027937	     72.86257405	      0.00000000	      0.00000000	     -1.57669542	    -13.32644003	      9.37030274	      3.27042615	     -7.11048984	     39.60022844	      0.00000000	      0.00000000	     16.06271371	    -12.91106413	    -17.08992645	     -2.97139891	    -10.16132448
      0.95500000	      2.14559583	      0.28584180	     -3.86176242	      2.80590924	      0.97455228	      0.64225691	     18.39929729	     -3.16894426	     -1.05899668	     71.51481387	      0.00000000	      0.00000000	     -1.36595742	    -13.44226937	      7.97308109	      2.80211434	     -7.94468675	     38.65573216	      0.00000000	      0.00000000	     15.71543166	    -12.09595229	    -16.80398827	     -2.59723996	    -10.41050535
      0.96000000	      2.03010683	      0.07503336	     -4.25453626	      2.82075279	      0.97758533	      0.64349577	     19.32187509	     -2.54853481	     -0.73862685	     69.98508612	      0.00000000	      0.00000000	     -1.21318738	    -13.67403083	      6.58401963	      2.38978326	     -8.73277710	     37.68071882	      0.00000000	      0.00000000	     15.15903294	    -11.23449753	    -16.50846141	     -2.26285524	    -10.66247769
      0.96500000	      1.93127693	     -0.10647585	     -4.61573419	      2.83566659	      0.98079688	      0.64472860	     20.11658348	     -1.97514492	     -0.49547598	     68.27167930	      0.00000000	      0.00000000	     -1.09883789	    -13.99761978	      5.18478671	      2.03842230	     -9.41475467	     36.68075956	      0.00000000	      0.00000000	     14.41353250	    -10.33671664	    -16.22604971	     -1.95076237	    -10.92256146
      0.97000000	      1.86385400	     -0.26775971	     -4.93318099	      2.85067432	      0.98418103	      0.64589613	     20.76035407	     -1.44884008	     -0.33353891	     66.37062933	      0.00000000	      0.00000000	     -1.00316467	    -14.38159221	      3.76070767	      1.74904558	     -9.94961013	     35.65627582	      0.00000000	      0.00000000	     13.48653421	     -9.42587699	    -15.97192435	     -1.64398252	    -11.19985107
      0.97500000	      1.83467816	     -0.41673334	     -5.20264126	      2.86580206	      0.98772918	      0.64696023	     21.24034446	     -0.96652867	     -0.24937782	     64.27837693	      0.00000000	      0.00000000	     -0.91455190	    -14.79593371	      2.30533249	      1.51696256	    -10.32547217	     34.60711442	      0.00000000	      0.00000000	     12.37527341	     -8.53088756	    -15.75166198	     -1.33029617	    -11.50146226
      0.98000000	      1.84106971	     -0.55931471	     -5.42914781	      2.88107093	      0.99141931	      0.64791425	     21.55771404	     -0.52056562	     -0.23145724	     61.99463681	      0.00000000	      0.00000000	     -0.83279323	    -15.21852771	      0.82423622	      1.33143882	    -10.55975557	     33.53677902	      0.00000000	      0.00000000	     11.07356785	     -7.67810320	    -15.55997090	     -1.00363356	    -11.82908416
      0.98500000	      1.87277124	     -0.70027138	     -5.62291893	      2.89649041	      0.99521380	      0.64877784	     21.72585340	     -0.09925895	     -0.26492128	     59.52358128	      0.00000000	      0.00000000	     -0.76742139	    -15.63633730	     -0.66600041	      1.17636613	    -10.69021373	     32.45458952	      0.00000000	      0.00000000	      9.57963030	     -6.88510004	    -15.38370159	     -0.66193862	    -12.17947842
      0.99000000	      1.91686207	     -0.84467589	     -5.79311420	      2.91205335	      0.99906574	      0.64958132	     21.76435680	      0.31084466	     -0.33788679	     56.87374073	      0.00000000	      0.00000000	     -0.73422756	    -16.04121769	     -2.14338257	      1.03222244	    -10.76145711	     31.37495311	      0.00000000	      0.00000000	      7.90213739	     -6.15727651	    -15.20837413	     -0.30365795	    -12.54736737
      0.99500000	      1.96235601	     -0.99830582	     -5.94394707	      2.92773592	      1.00292653	      0.65035085	     21.69335179	      0.72213712	     -0.44410122	     54.05771097	      0.00000000	      0.00000000	     -0.75194843	    -16.42300565	     -3.58719338	      0.87937915	    -10.81321412	     30.31426050	      0.00000000	      0.00000000	      6.06294605	     -5.48729093	    -15.02375775	      0.07417732	    -12.92794768
      1.00000000	      2.00245336	     -1.16641693	     -6.07491165	      2.94350535	      1.00675018	      0.65110198	     21.53048491	      1.14367687	     -0.58053301	     51.09191399	      0.00000000	      0.00000000	     -0.83847908	    -16.76341499	     -4.98304814	      0.70189763	    -10.87460718	     29.28685378	      0.00000000	      0.00000000	      4.09479426	     -4.85723943	    -14.82558593	      0.47508124	    -13.31773819
      1.00500000	      2.03487042	     -1.35141109	     -6.18361332	      2.95933215	      1.01049582	      0.65184139	     21.28981586	      1.57942944	     -0.74253581	     47.99617117	      0.00000000	      0.00000000	     -1.00604486	    -17.03369591	     -6.32552343	      0.49099837	    -10.96406283	     28.30138199	      0.00000000	      0.00000000	      2.03441231	     -4.24356732	    -14.61423838	      0.90018576	    -13.71429256
      1.01000000	      2.06110695	     -1.55033172	     -6.26885189	      2.97519898	      1.01413019	      0.65257175	     20.98181773	      2.02681071	     -0.91986174	     44.79307709	      0.00000000	      0.00000000	     -1.25694873	    -17.19710562	     -7.61799393	      0.24778266	    -11.09140205	     27.35863368	      0.00000000	      0.00000000	     -0.08486727	     -3.62416710	    -14.39252342	      1.34478309	    -14.11558627
      1.01500000	      2.08469360	     -1.75343817	     -6.33246252	      2.99110111	      1.01762875	      0.65329550	     20.61473612	      2.47628241	     -1.09517488	     41.50727918	      0.00000000	      0.00000000	     -1.58207431	    -17.21483227	     -8.86919313	     -0.01568409	    -11.25930403	     26.45201121	      0.00000000	      0.00000000	     -2.23708815	     -2.98582714	    -14.16361384	      1.79626326	    -14.51945225
      1.02000000	      2.10861206	     -1.94507865	     -6.37948953	      3.00703976	      1.02097351	      0.65401573	     20.19703410	      2.91293155	     -1.24549181	     38.16462580	      0.00000000	      0.00000000	     -1.96243558	    -17.05274507	    -10.08750309	     -0.27806624	    -11.46364582	     25.57085677	      0.00000000	      0.00000000	     -4.40423965	     -2.32961143	    -13.92929425	      2.23519442	    -14.92322847
      1.02500000	      2.13299399	     -2.10689266	     -6.41721293	      3.02301535	      1.02414858	      0.65473481	     19.73962859	      3.31959572	     -1.34614189	     34.79154037	      0.00000000	      0.00000000	     -2.37237078	    -16.68594890	    -11.27586550	     -0.51308387	    -11.69359161	     24.70505129	      0.00000000	      0.00000000	     -6.57511477	     -1.67276564	    -13.68875501	      2.63946368	    -15.32336478
      1.03000000	      2.15428104	     -2.22182436	     -6.45385290	      3.03902438	      1.02713665	      0.65545314	     19.25710403	      3.67986892	     -1.37588955	     31.41570594	      0.00000000	      0.00000000	     -2.78307167	    -16.09892127	    -12.42963566	     -0.69483750	    -11.93218964	     23.84902738	      0.00000000	      0.00000000	     -8.74260809	     -1.04681435	    -13.43844273	      2.98921189	    -15.71451190
      1.03500000	      2.16632677	     -2.27728111	     -6.49721811	      3.05505815	      1.02991814	      0.65616911	     18.76781213	      3.97986166	     -1.32185474	     28.06840205	      0.00000000	      0.00000000	     -3.16624860	    -15.28235770	    -13.53750906	     -0.80257033	    -12.15786768	     23.00469101	      0.00000000	      0.00000000	    -10.89956803	     -0.49184017	    -13.17355564	      3.27035606	    -16.08859238
      1.04000000	      2.16327924	     -2.26700252	     -6.55325125	      3.07110071	      1.03247307	      0.65687971	     18.29228140	      4.20917577	     -1.18342757	     24.78664058	      0.00000000	      0.00000000	     -3.49828392	    -14.23105477	    -14.58460606	     -0.82435160	    -12.34762463	     22.18344270	      0.00000000	      0.00000000	    -13.03577023	     -0.04793709	    -12.89134629	      3.47636247	    -16.43527795
      1.04500000	      2.14296069	     -2.19193848	     -6.62494830	      3.08712762	      1.03478415	      0.65758207	     17.84984883	      4.36221797	     -0.97384983	     21.61262628	      0.00000000	      0.00000000	     -3.76394392	    -12.94623529	    -15.55633047	     -0.75950131	    -12.48230601	     21.40703052	      0.00000000	      0.00000000	    -15.13854325	      0.25374134	    -12.59471829	      3.60884300	    -16.74416577
      1.05000000	      2.10836792	     -2.06006918	     -6.71232194	      3.10310919	      1.03683865	      0.65827639	     17.45544522	      4.44006078	     -0.71788019	     18.59008297	      0.00000000	      0.00000000	     -3.95727109	    -11.44136871	    -16.44095032	     -0.61914479	    -12.55208014	     20.70645833	      0.00000000	      0.00000000	    -17.19567551	      0.39798573	    -12.29312894	      3.67698729	    -17.00714516
      1.05500000	      2.06582824	     -1.88498848	     -6.81325883	      3.11901804	      1.03862771	      0.65896905	     17.11873116	      4.45186227	     -0.44595389	     15.75898105	      0.00000000	      0.00000000	     -4.07903881	     -9.74671294	    -17.22961506	     -0.42444029	    -12.55893513	     20.11826310	      0.00000000	      0.00000000	    -19.19705578	      0.38916710	    -11.99918970	      3.69572716	    -17.21968523
      1.06000000	      2.02075117	     -1.68353410	     -6.92444443	      3.13483709	      1.04014398	      0.65967344	     16.84585527	      4.41458776	     -0.18736973	     13.15069062	      0.00000000	      0.00000000	     -4.13347727	     -7.90835849	    -17.91433771	     -0.20279303	    -12.51456061	     19.67871346	      0.00000000	      0.00000000	    -21.13353078	      0.25005176	    -11.72261812	      3.68319212	    -17.38130969
      1.06500000	      1.97359284	     -1.47287182	     -7.04198631	      3.15056186	      1.04137944	      0.66040670	     16.64245075	      4.35037109	      0.03530069	     10.78539384	      0.00000000	      0.00000000	     -4.12683145	     -5.98237241	    -18.48550923	      0.01730109	    -12.43476740	     19.41829917	      0.00000000	      0.00000000	    -22.99391146	      0.01452868	    -11.46524401	      3.65796341	    -17.49573462
      1.07000000	      1.91859579	     -1.26738587	     -7.16206129	      3.16619496	      1.04232491	      0.66118385	     16.51582687	      4.28193871	      0.20979815	      8.67273010	      0.00000000	      0.00000000	     -4.06713335	     -4.02819933	    -18.93073923	      0.21188250	    -12.33374669	     19.35900363	      0.00000000	      0.00000000	    -24.76192163	     -0.28439113	    -11.22021875	      3.63599435	    -17.57011867
      1.07500000	      1.84619368	     -1.07595973	     -7.28166313	      3.18173749	      1.04297124	      0.66201340	     16.47468789	      4.22754272	      0.33527415	      6.81496223	      0.00000000	      0.00000000	     -3.96334197	     -2.10381463	    -19.23639243	      0.36606841	    -12.22137015	     19.51457094	      0.00000000	      0.00000000	    -26.41489811	     -0.62633467	    -10.97590939	      3.62721512	    -17.61301257
      1.08000000	      1.74743527	     -0.90031819	     -7.39898526	      3.19718442	      1.04331104	      0.66289722	     16.52669923	      4.19713035	      0.42037945	      5.21077753	      0.00000000	      0.00000000	     -3.82372288	     -0.26161748	    -19.39138508	      0.47599890	    -12.10402604	     19.89194101	      0.00000000	      0.00000000	    -27.92456847	     -1.00958926	    -10.72163491	      3.63272340	    -17.63197121
      1.08500000	      1.61732635	     -0.73510227	     -7.51314372	      3.21252652	      1.04333959	      0.66383389	     16.67617292	      4.19117907	      0.47890674	      3.85799684	      0.00000000	      0.00000000	     -3.65443635	      1.45568679	    -19.39069693	      0.54763043	    -11.98671249	     20.49244303	      0.00000000	      0.00000000	    -29.25796441	     -1.44936032	    -10.45104807	      3.64422954	    -17.63204680
      1.09000000	      1.45558970	     -0.57037234	     -7.62345987	      3.22775617	      1.04305472	      0.66482178	     16.92307696	      4.20291719	      0.52507107	      2.75428207	      0.00000000	      0.00000000	     -3.45893689	      3.01696289	    -19.23667232	      0.59264650	    -11.87397658	     21.31269628	      0.00000000	      0.00000000	    -30.37721311	     -1.96976028	    -10.16188023	      3.64718418	    -17.61524990
      1.09500000	      1.26619821	     -0.39616791	     -7.72892113	      3.24287167	      1.04245787	      0.66585967	     17.26220234	      4.22304021	      0.57052910	      1.89607504	      0.00000000	      0.00000000	     -3.23886551	      4.40077625	    -18.93889170	      0.62282156	    -11.76960330	     22.34517637	      0.00000000	      0.00000000	    -31.24089542	     -2.59240254	     -9.85487232	      3.62687253	    -17.58033603
      1.10000000	      1.05759153	     -0.20685103	     -7.82850142	      3.25787748	      1.04155778	      0.66694505	     17.68152443	      4.24426071	      0.62292604	      1.27725575	      0.00000000	      0.00000000	     -2.99639115	      5.59338464	    -18.51440552	      0.64553821	    -11.67690497	     23.57770664	      0.00000000	      0.00000000	    -31.81139963	     -3.32586408	     -9.53487412	      3.57410881	    -17.52271104
      1.10500000	      0.84380105	     -0.00272764	     -7.92227186	      3.27278100	      1.04037545	      0.66807205	     18.16061183	      4.26310376	      0.68400449	      0.88894081	      0.00000000	      0.00000000	     -2.73577625	      6.59106092	    -17.98864528	      0.66277898	    -11.60043791	     24.99175346	      0.00000000	      0.00000000	    -32.06823662	     -4.16053458	     -9.21398828	      3.48719484	    -17.43524599
      1.11000000	      0.64463020	      0.21151513	     -8.01230250	      3.28758861	      1.03894556	      0.66923049	     18.67107033	      4.27859746	      0.74760753	      0.72014516	      0.00000000	      0.00000000	     -2.46184755	      7.40481863	    -17.39492666	      0.67330621	    -11.54742513	     26.56125235	      0.00000000	      0.00000000	    -32.02021916	     -5.07005446	     -8.91353039	      3.36985116	    -17.31088323
      1.11500000	      0.48257424	      0.42997968	     -8.10249512	      3.30230336	      1.03731005	      0.67040694	     19.18062854	      4.28967503	      0.80084803	      0.75803695	      0.00000000	      0.00000000	     -2.17584037	      8.06205082	    -16.76987243	      0.67559875	    -11.52709558	     28.25423175	      0.00000000	      0.00000000	    -31.70784743	     -6.01779272	     -8.66103190	      3.22752720	    -17.14630558
      1.12000000	      0.37697423	      0.64830397	     -8.19735953	      3.31692627	      1.03550576	      0.67158828	     19.65968808	      4.29332368	      0.82967156	      0.98741355	      0.00000000	      0.00000000	     -1.87171643	      8.60356175	    -16.14561821	      0.66931865	    -11.54857581	     30.03741855	      0.00000000	      0.00000000	    -31.19353375	     -6.96681085	     -8.48238536	      3.06447548	    -16.94428575
      1.12500000	      0.33899295	      0.86463870	     -8.30029821	      3.33146047	      1.03355377	      0.67276562	     20.08660930	      4.28445798	      0.82529567	      1.39020145	      0.00000000	      0.00000000	     -1.53717318	      9.07786805	    -15.54338254	      0.65461585	    -11.61920603	     31.88174451	      0.00000000	      0.00000000	    -30.54468724	     -7.89077317	     -8.39380738	      2.88267594	    -16.71272563
      1.13000000	      0.37021174	      1.07845174	     -8.41204385	      3.34591557	      1.03145653	      0.67393557	     20.44921362	      4.25766356	      0.78660996	      1.94575674	      0.00000000	      0.00000000	     -1.16227213	      9.53367392	    -14.97170536	      0.62980579	    -11.74393478	     33.76652041	      0.00000000	      0.00000000	    -29.81780158	     -8.78157035	     -8.39814289	      2.68310929	    -16.46070255
      1.13500000	      0.46479788	      1.28773828	     -8.52979205	      3.36030937	      1.02920309	      0.67509737	     20.74259678	      4.21037489	      0.71726663	      2.63165842	      0.00000000	      0.00000000	     -0.75399454	     10.00938238	    -14.42911944	      0.58865225	    -11.92482301	     35.68071233	      0.00000000	      0.00000000	    -29.05128857	     -9.64978623	     -8.48674170	      2.46913880	    -16.19425043
      1.14000000	      0.61364670	      1.48629985	     -8.64743543	      3.37466558	      1.02677883	      0.67624843	     20.96453633	      4.14613331	      0.62136655	      3.42394581	      0.00000000	      0.00000000	     -0.35031568	     10.51805241	    -13.90940290	      0.51899010	    -12.15989635	     37.62046090	      0.00000000	      0.00000000	    -28.27020039	    -10.51705088	     -8.64532513	      2.24995132	    -15.91487523
      1.14500000	      0.80846786	      1.66311661	     -8.75690105	      3.38900919	      1.02417464	      0.67738168	     21.11064718	      4.07598656	      0.50257909	      4.29639594	      0.00000000	      0.00000000	     -0.02675813	     11.02986686	    -13.40697633	      0.40405631	    -12.44219172	     39.58403988	      0.00000000	      0.00000000	    -27.49739153	    -11.40428296	     -8.86038539	      2.04121957	    -15.62129169
      1.15000000	      1.04394680	      1.80455419	     -8.84984966	      3.40336164	      1.02139074	      0.67848643	     21.17199774	      4.01696516	      0.36713077	      5.21977231	      0.00000000	      0.00000000	      0.10927461	     11.46069065	    -12.91978175	      0.22618457	    -12.76016909	     41.56768908	      0.00000000	      0.00000000	    -26.76057833	    -12.32320611	     -9.12267457	      1.86208970	    -15.31207799
      1.15500000	      1.31730068	      1.89813180	     -8.91884519	      3.41773690	      1.01843335	      0.67955150	     21.13689164	      3.98842280	      0.22701935	      6.16303460	      0.00000000	      0.00000000	     -0.06122522	     11.67784028	    -12.44829957	     -0.02910511	    -13.09932915	     43.56528429	      0.00000000	      0.00000000	    -26.08914815	    -13.27579429	     -9.42689973	      1.73034418	    -14.98670725
      1.16000000	      1.62630527	      1.93570533	     -8.95804980	      3.43213684	      1.01530730	      0.68056865	     20.99645509	      4.00810254	      0.10019350	      7.09886096	      0.00000000	      0.00000000	     -0.63485305	     11.52825075	    -11.99192317	     -0.37051673	    -13.44413808	     45.57157008	      0.00000000	      0.00000000	    -25.50460233	    -14.25848042	     -9.76977531	      1.65843341	    -14.64468618
      1.16500000	      1.96760720	      1.91453264	     -8.96428540	      3.44654480	      1.01201119	      0.68153494	     20.75232747	      4.08956184	      0.00689103	      8.01502086	      0.00000000	      0.00000000	     -1.64507088	     10.88288828	    -11.54548236	     -0.80072711	    -13.78004408	     47.58591384	      0.00000000	      0.00000000	    -25.01366990	    -15.26357299	    -10.14924688	      1.65207293	    -14.28444107
      1.17000000	      2.33584340	      1.83584602	     -8.93869890	      3.46091869	      1.00853841	      0.68245386	     20.42490629	      4.24186421	     -0.03736600	      8.93021165	      0.00000000	      0.00000000	     -3.02893805	      9.68183774	    -11.09740106	     -1.31860054	    -14.09602773	     49.61417050	      0.00000000	      0.00000000	    -24.60773222	    -16.27624421	    -10.56519768	      1.71174958	    -13.90279595
      1.17500000	      2.72281733	      1.70186250	     -8.88794757	      3.47518771	      1.00488237	      0.68333504	     20.05989349	      4.47120915	     -0.02997052	      9.90751962	      0.00000000	      0.00000000	     -4.61873305	      7.96171030	    -10.62887360	     -1.92287604	    -14.38697905	     51.66848398	      0.00000000	      0.00000000	    -24.26539357	    -17.27332062	    -11.01962748	      1.83605854	    -13.49440324
      1.18000000	      3.11699555	      1.51324421	     -8.82347916	      3.48925670	      1.00104329	      0.68419123	     19.72837368	      4.78253066	      0.01426277	     11.05481329	      0.00000000	      0.00000000	     -6.16988237	      5.85189714	    -10.11409983	     -2.61443229	    -14.65329721	     53.76501880	      0.00000000	      0.00000000	    -23.95619952	    -18.22796611	    -11.51538683	      2.02458403	    -13.05091079
      1.18500000	      3.50478387	      1.26890227	     -8.75858644	      3.50302057	      0.99703610	      0.68503184	     19.51579484	      5.17878230	      0.06695558	     12.50505180	      0.00000000	      0.00000000	     -7.42063888	      3.53771347	     -9.52327337	     -3.39402088	    -14.89584634	     55.91882882	      0.00000000	      0.00000000	    -23.64641221	    -19.11721949	    -12.05457327	      2.27823714	    -12.56079483
      1.19000000	      3.87394372	      0.96844256	     -8.70424673	      3.51638823	      0.99289848	      0.68585470	     19.50025822	      5.65767466	      0.09878175	     14.37904315	      0.00000000	      0.00000000	     -8.16226891	      1.20280269	     -8.82895993	     -4.25557478	    -15.10813475	     58.13644220	      0.00000000	      0.00000000	    -23.30573172	    -19.92795045	    -12.63757385	      2.59678387	    -12.01116410
      1.19500000	      4.21763496	      0.61532867	     -8.66545143	      3.52931082	      0.98869665	      0.68663977	     19.72663400	      6.20850946	      0.09617466	     16.74218545	      0.00000000	      0.00000000	     -8.29242477	     -1.02403205	     -8.01391558	     -5.17946517	    -15.27071241	     60.40909341	      0.00000000	      0.00000000	    -22.91185087	    -20.65961882	    -13.26281520	      2.97574389	    -11.39187438
      1.20000000	      4.53687926	      0.21756859	     -8.63957687	      3.54180329	      0.98452603	      0.68734694	     20.18674820	      6.81281273	      0.07337872	     19.57188076	      0.00000000	      0.00000000	     -7.83274773	     -3.08980824	     -7.07701678	     -6.13144265	    -15.35190224	     62.71000223	      0.00000000	      0.00000000	    -22.45194570	    -21.32333023	    -13.92703034	      3.40633272	    -10.69994282
      1.20500000	      4.84002691	     -0.21591214	     -8.61713933	      3.55394803	      0.98050389	      0.68791885	     20.81545600	      7.45022469	      0.07074213	     22.75138184	      0.00000000	      0.00000000	     -6.90891259	     -4.99711165	     -6.03442010	     -7.07012605	    -15.31473554	     64.99778146	      0.00000000	      0.00000000	    -21.92255639	    -21.93706498	    -14.62603842	      3.88044997	     -9.94119520
      1.21000000	      5.13957097	     -0.68109011	     -8.58433457	      3.56587502	      0.97675185	      0.68829029	     21.50709362	      8.10657867	      0.13755779	     26.09740011	      0.00000000	      0.00000000	     -5.70491813	     -6.76362796	     -4.91518956	     -7.96024223	    -15.12685682	     67.22598049	      0.00000000	      0.00000000	    -21.32841510	    -22.51888856	    -15.35606992	      4.39759505	     -9.12818181
      1.21500000	      5.44771761	     -1.18131668	     -8.52720065	      3.57772364	      0.97336726	      0.68840607	     22.14907916	      8.77805656	      0.30917873	     29.41565697	      0.00000000	      0.00000000	     -4.40699637	     -8.39513716	     -3.75292836	     -8.78397919	    -14.77051477	     69.35639825	      0.00000000	      0.00000000	    -20.67980260	    -23.08156869	    -16.11458726	      4.96651444	     -8.27604597
      1.22000000	      5.77208148	     -1.72245825	     -8.43709330	      3.58960098	      0.97038730	      0.68824578	     22.66186381	      9.46765467	      0.59234753	     32.56554104	      0.00000000	      0.00000000	     -3.15217171	     -9.88947619	     -2.57620396	     -9.54371316	    -14.25088910	     71.37219926	      0.00000000	      0.00000000	    -19.98941201	    -23.63150252	    -16.89900702	      5.59718703	     -7.39870585
      1.22500000	      6.11308804	     -2.30333462	     -8.31536094	      3.60155348	      0.96775938	      0.68784602	     23.02884431	     10.17677073	      0.96512370	     35.50752256	      0.00000000	      0.00000000	     -1.99678027	    -11.26064779	     -1.40149346	    -10.25623000	    -13.60054964	     73.28624434	      0.00000000	      0.00000000	    -19.27058950	    -24.17189013	    -17.70409408	      6.28752350	     -6.50695228
      1.23000000	      6.46436342	     -2.90936191	     -8.17428685	      3.61356378	      0.96533754	      0.68730581	     23.30120469	     10.89904406	      1.38670084	     38.31066868	      0.00000000	      0.00000000	     -0.91614639	    -12.55660282	     -0.23197600	    -10.94452748	    -12.87724722	     75.14042043	      0.00000000	      0.00000000	    -18.53723029	    -24.70662003	    -18.52078731	      7.01534447	     -5.60872116
