# Supplementary material for: Biomechanics of running: A special reference to the comparisons of wearing boots and running shoes
Source: PLoS One. 2022 Jun 24;17(6):e0270496. doi: 10.1371/journal.pone.0270496 (PMC9231798; doi:10.1371/journal.pone.0270496)
Supplement: S1 File — The file contains experimental markers and force data (TRC and MOT), OpenSim model (OSIM), setup (XML), and output (STO) files for 17 participants, 2 conditions (boot\shoe), and 4 trials which are stored in separate folders. (ZIP) [file pone.0270496.s001.zip › DataSet/s02/shoe/T3/results/s02_shoe_T3_Kinematics_u.sto]

Speeds
version=1
nRows=247
nColumns=26
inDegrees=yes

Units are S.I. units (second, meters, Newtons, ...)
If the header above contains a line with 'inDegrees', this indicates whether rotational values are in degrees (yes) or radians (no).

endheader
time	pelvis_tilt	pelvis_list	pelvis_rotation	pelvis_tx	pelvis_ty	pelvis_tz	hip_flexion_r	hip_adduction_r	hip_rotation_r	knee_angle_r	knee_add_r	knee_rot_r	ankle_angle_r	subtalar_angle_r	hip_flexion_l	hip_adduction_l	hip_rotation_l	knee_angle_l	knee_add_l	knee_rot_l	ankle_angle_l	subtalar_angle_l	lumbar_extension	lumbar_bending	lumbar_rotation
      0.00000000	    -53.35197801	    -25.74225619	     77.07455716	      3.37917873	      0.13207817	      0.01139619	     24.10119040	     52.83840986	     32.17252805	    222.31198289	      0.00000000	      0.00000000	     50.57431783	   -118.58282813	    -51.99695789	     15.79529528	     21.20401408	   -544.62442443	      0.00000000	      0.00000000	     52.84593924	    333.12089665	     82.24608998	    -26.51696057	    -75.88805133
      0.00500000	    -51.15930516	    -26.54031746	     76.75326985	      3.37236573	      0.12504065	      0.00983478	     27.61089953	     53.36406284	     33.73779467	    232.63460964	      0.00000000	      0.00000000	     62.43598200	   -113.30687438	    -50.90573311	     14.22014129	     15.07005595	   -532.11232914	      0.00000000	      0.00000000	     52.86402526	    335.08490627	     78.31454959	    -24.60549468	    -75.91769804
      0.01000000	    -45.23379465	    -28.49041960	     75.65806999	      3.35314953	      0.10476027	      0.00542730	     37.56067304	     54.43489822	     37.90094604	    261.21081743	      0.00000000	      0.00000000	     94.12225686	    -99.67066063	    -47.62635754	     10.21281707	     -1.93016633	   -496.74079578	      0.00000000	      0.00000000	     52.25151422	    338.91460403	     67.57243756	    -19.60262334	    -75.94014525
      0.01500000	    -37.11495441	    -30.59420371	     73.47386318	      3.32493226	      0.07353823	     -0.00124113	     52.25497900	     54.90962962	     43.18203901	    301.71354710	      0.00000000	      0.00000000	    135.54766124	    -82.71380813	    -42.33915057	      5.48392635	    -25.78096666	   -444.14957671	      0.00000000	      0.00000000	     49.55841757	    339.20857472	     52.58939964	    -13.20605456	    -75.60329148
      0.02000000	    -28.42006198	    -31.98733152	     69.99241079	      3.29255945	      0.03444801	     -0.00996999	     69.17690311	     53.80252945	     47.42295549	    346.00705365	      0.00000000	      0.00000000	    174.54069722	    -67.27457723	    -35.59429050	      1.79930914	    -50.71529756	   -381.30400811	      0.00000000	      0.00000000	     43.79439440	    329.33838292	     36.25421041	     -7.02305640	    -74.20494624
      0.02500000	    -20.29172625	    -32.40394561	     65.50299389	      3.26118097	     -0.00963625	     -0.02148915	     85.63068363	     50.84564726	     48.14584845	    386.58411031	      0.00000000	      0.00000000	    201.44814891	    -55.96692131	    -28.05505160	      0.23004606	    -70.97611168	   -314.12315030	      0.00000000	      0.00000000	     35.52789896	    304.22410877	     20.84884539	     -1.79230717	    -71.13693185
      0.03000000	    -13.22762911	    -32.17653816	     60.86710249	      3.23480563	     -0.05659457	     -0.03696036	     99.50316925	     46.48740407	     43.12751060	    418.44790154	      0.00000000	      0.00000000	    211.98464504	    -48.89714694	    -20.09361501	      0.85977809	    -82.73675881	   -246.04183425	      0.00000000	      0.00000000	     27.21131057	    262.65886529	      7.66461870	      2.69649539	    -66.46177794
      0.03500000	     -7.18401280	    -31.96695444	     57.10541412	      3.21495628	     -0.10500938	     -0.05667313	    109.92681710	     41.46617995	     31.17094577	    440.02304383	      0.00000000	      0.00000000	    207.22504742	    -44.32719183	    -11.65736272	      2.86551523	    -84.93146628	   -178.04464867	      0.00000000	      0.00000000	     22.48823657	    207.88781250	     -2.94724287	      7.21663945	    -61.00596828
      0.04000000	     -1.86923865	    -32.46991107	     54.87935770	      3.20013047	     -0.15393686	     -0.07925250	    117.60344250	     36.31792378	     12.58642895	    452.94489023	      0.00000000	      0.00000000	    191.53431852	    -39.63017918	     -2.46511930	      4.90763753	    -78.57711166	   -109.88235237	      0.00000000	      0.00000000	     24.62020089	    146.11259684	    -11.24140494	     12.64239031	    -55.92103169
      0.04500000	      2.93961178	    -34.16596174	     54.27691498	      3.18658705	     -0.20280836	     -0.10205478	    124.47020866	     31.11777005	    -11.03331244	    460.81594433	      0.00000000	      0.00000000	    170.44811398	    -32.41994016	      7.60979800	      5.71973436	    -65.36883281	    -41.63859955	      0.00000000	      0.00000000	     34.69243088	     84.07785920	    -17.66960882	     19.56561786	    -52.15844313
      0.05000000	      7.22512910	    -37.17744296	     54.92564549	      3.17020684	     -0.25142777	     -0.12217840	    132.76776003	     25.58099328	    -37.43558367	    467.46738629	      0.00000000	      0.00000000	    149.67724849	    -21.62953096	     18.24964977	      4.58112837	    -46.63586626	     25.33243455	      0.00000000	      0.00000000	     50.48751803	     27.21255057	    -22.58886507	     28.04628860	    -50.27324265
      0.05500000	     10.80745272	    -41.24414634	     56.25208666	      3.14847127	     -0.29979942	     -0.13731775	    143.95013261	     19.38155590	    -64.15233333	    475.44502987	      0.00000000	      0.00000000	    134.42335604	     -8.00106449	     28.66406533	      1.44572653	    -23.20132507	     88.62923040	      0.00000000	      0.00000000	     66.50528469	    -21.03827374	    -26.26599344	     37.54325811	    -50.51669214
      0.06000000	     13.68807560	    -45.71234751	     57.67810584	      3.12172875	     -0.34760250	     -0.14618293	    157.82555143	     12.33569600	    -88.67597963	    485.15785039	      0.00000000	      0.00000000	    128.03658424	      6.25212798	     37.63079464	     -3.16830197	      3.96222840	    145.78564330	      0.00000000	      0.00000000	     75.21198189	    -58.98890315	    -29.21823864	     46.96388254	    -52.84190584
      0.06500000	     16.34225395	    -49.53386182	     58.63915787	      3.09345705	     -0.39382633	     -0.14853783	    172.37726347	      4.27229243	   -108.76870824	    494.95811436	      0.00000000	      0.00000000	    130.91917851	     18.27527228	     43.56834517	     -8.35640962	     32.84416245	    195.16367037	      0.00000000	      0.00000000	     69.47256442	    -86.40540407	    -32.40138068	     54.81011771	    -56.75465068
      0.07000000	     19.55008496	    -51.46465039	     58.54867595	      3.06935113	     -0.43719976	     -0.14501839	    184.61064379	     -5.14868329	   -123.09755890	    502.19365969	      0.00000000	      0.00000000	    141.03130729	     25.50065726	     44.90525487	    -13.05631647	     60.10269560	    236.26162895	      0.00000000	      0.00000000	     45.56798065	   -104.56184612	    -36.74608504	     59.52546957	    -61.32224155
      0.07500000	     23.99111663	    -50.45618203	     56.84850116	      3.05517161	     -0.47678551	     -0.13676610	    191.88629889	    -16.35349150	   -131.62500159	    504.60794008	      0.00000000	      0.00000000	    155.48446386	     26.46364590	     40.47339095	    -16.30163874	     81.85444178	    269.29953854	      0.00000000	      0.00000000	      5.52772376	   -116.19710921	    -42.60238176	     59.95446478	    -65.43154416
      0.08000000	     30.16558274	    -45.87510149	     53.07297985	      3.05406952	     -0.51172798	     -0.12485332	    192.73972481	    -29.68338215	   -135.19111532	    501.32227182	      0.00000000	      0.00000000	    171.82139103	     21.20731988	     29.37707689	    -17.31557177	     95.05190229	    294.31546654	      0.00000000	      0.00000000	    -42.27267234	   -124.81290188	    -50.00436279	     55.54188083	    -68.13522883
      0.08500000	     38.50445268	    -37.35783216	     46.87056977	      3.06499181	     -0.54074823	     -0.10983773	    187.05583297	    -45.49820432	   -134.68487790	    493.21420052	      0.00000000	      0.00000000	    188.61140726	     11.11098303	     10.76792820	    -15.34180874	     98.49637281	    310.61200235	      0.00000000	      0.00000000	    -84.61932359	   -133.63785845	    -59.32445757	     46.12730953	    -69.02867130
      0.09000000	     49.05992201	    -24.68339526	     38.10770231	      3.08347802	     -0.56275395	     -0.09196515	    176.16683023	    -64.35706826	   -130.64851091	    482.67688738	      0.00000000	      0.00000000	    205.51067325	     -1.63126859	    -15.52822287	     -9.50644477	     93.06283262	    317.31699394	      0.00000000	      0.00000000	   -106.98378365	   -144.99847035	    -71.05195510	     31.75583900	    -68.56535974
      0.09500000	     60.91949697	     -8.13078148	     27.13298421	      3.10415709	     -0.57828007	     -0.07192555	    162.89888493	    -86.66648235	   -123.58315677	    472.66917520	      0.00000000	      0.00000000	    222.64949004	    -14.78790769	    -47.71352701	      0.81897116	     81.22106628	    314.84329471	      0.00000000	      0.00000000	    -98.26990615	   -160.12886977	    -84.73834067	     13.00645787	    -68.01930738
      0.10000000	     72.24074357	     10.88845097	     15.00981361	      3.12247293	     -0.58989773	     -0.05131294	    150.99968318	   -111.73931099	   -114.41166767	    465.42268709	      0.00000000	      0.00000000	    239.53024691	    -27.14659472	    -81.41054521	     15.17120320	     66.01625317	    306.14061895	      0.00000000	      0.00000000	    -55.14876902	   -179.06872487	    -98.63693605	     -8.33015415	    -68.93128552
      0.10500000	     81.13551199	     29.67840599	      3.41931126	      3.13435089	     -0.60087882	     -0.03232443	    143.95502663	   -137.12529300	   -104.40348904	    461.63865170	      0.00000000	      0.00000000	    254.36244732	    -39.19047942	   -110.61937930	     31.45189001	     50.01228267	    296.57102626	      0.00000000	      0.00000000	     15.85241853	   -201.17489418	   -110.70184466	    -29.02896914	    -72.38625926
      0.11000000	     86.52588311	     44.99152297	     -5.80796152	      3.13530037	     -0.61362071	     -0.01726996	    144.01953095	   -159.08960001	    -94.55020351	    460.65010032	      0.00000000	      0.00000000	    264.59761399	    -52.47260498	   -129.69741197	     46.49171140	     35.06863083	    292.17166242	      0.00000000	      0.00000000	     99.84958336	   -226.55362728	   -119.72617634	    -45.19168535	    -78.66156799
      0.11500000	     88.35892558	     54.26982298	    -11.31382089	      3.12091390	     -0.62902813	     -0.00828446	    151.88649185	   -174.09829840	    -84.99905133	    461.15749349	      0.00000000	      0.00000000	    268.15810604	    -67.95546716	   -135.36034831	     57.47748074	     23.00394235	    297.30254557	      0.00000000	      0.00000000	    178.81349721	   -256.44991479	   -125.59464322	    -53.65033686	    -87.26401054
      0.12000000	     87.47319355	     56.66288630	    -12.76154708	      3.08879301	     -0.64630832	     -0.00672422	    166.66889320	   -180.29162340	    -74.97252480	    461.82064548	      0.00000000	      0.00000000	    264.24728792	    -84.81249032	   -128.06339636	     63.10152652	     15.96934696	    312.99908245	      0.00000000	      0.00000000	    238.38784221	   -290.73177534	   -129.07125476	    -53.21415221	    -97.03955770
      0.12500000	     85.30741184	     53.25852671	    -11.09255446	      3.04049448	     -0.66281615	     -0.01208095	    186.15788482	   -177.99827567	    -63.07299578	    461.42567839	      0.00000000	      0.00000000	    253.49965549	   -100.76346609	   -112.08467625	     63.65701470	     15.75590579	    336.65471830	      0.00000000	      0.00000000	    272.59446390	   -324.56555007	   -131.49095090	    -45.12752109	   -106.37230192
      0.13000000	     83.16815157	     46.40470773	     -8.28757356	      2.98224370	     -0.67464549	     -0.02129917	    207.76570695	   -169.09856877	    -47.71685962	    458.79394620	      0.00000000	      0.00000000	    237.86652601	   -113.53022909	    -93.79173956	     60.30440697	     22.66371595	    362.90940983	      0.00000000	      0.00000000	    284.13919028	   -348.35547654	   -133.92048797	    -32.52519418	   -113.61703762
      0.13500000	     81.11516393	     38.53844064	     -6.68390092	      2.92406599	     -0.67817464	     -0.02927996	    230.02570730	   -155.80579940	    -27.56582031	    452.69891939	      0.00000000	      0.00000000	    220.26443627	   -122.12442391	    -78.73388487	     54.21719263	     34.93606840	    385.19822474	      0.00000000	      0.00000000	    281.05907322	   -351.94346516	   -135.76038227	    -19.20921870	   -117.58238551
      0.14000000	     77.24467688	     31.24115133	     -8.19596301	      2.87763670	     -0.67143768	     -0.03037894	    253.66011673	   -139.71936757	     -1.88890893	    441.95356017	      0.00000000	      0.00000000	    203.77294178	   -126.93997248	    -69.34151873	     46.11877297	     49.08132965	    397.22264756	      0.00000000	      0.00000000	    271.99699514	   -329.94739012	   -133.86030651	     -8.45412566	   -117.72051606
      0.14500000	     68.24680470	     25.01856925	    -13.79284087	      2.85332556	     -0.65395313	     -0.02028195	    281.13472165	   -121.66079244	     29.14280655	    425.60518474	      0.00000000	      0.00000000	    190.50468604	   -128.70669758	    -64.78301337	     36.30849171	     60.80340667	    393.89337971	      0.00000000	      0.00000000	    262.56449289	   -284.26299797	   -123.39195795	     -2.32673779	   -113.92809099
      0.15000000	     51.25531174	     19.71885203	    -23.38775230	      2.85720862	     -0.62511206	      0.00227356	    314.64392621	   -102.10360554	     64.25413437	    403.04260500	      0.00000000	      0.00000000	    180.76319648	   -127.42669829	    -62.94160022	     24.96550794	     66.15443649	    371.88555443	      0.00000000	      0.00000000	    254.41438978	   -222.58013902	   -100.43125873	     -1.47513586	   -106.27645202
      0.15500000	     25.93175459	     15.09434386	    -36.10997504	      2.88926232	     -0.58284542	      0.03465688	    353.76460376	    -81.60696306	    101.12988932	    373.97757430	      0.00000000	      0.00000000	    173.17786129	   -122.25394710	    -62.92663382	     12.40949441	     62.52261029	    330.15191876	      0.00000000	      0.00000000	    246.56188226	   -154.97028629	    -64.67772623	     -5.18044290	    -95.02310220
      0.16000000	     -4.54059715	     11.07979346	    -50.77250820	      2.94359668	     -0.52414184	      0.07113451	    394.35552083	    -60.86568868	    136.83783964	    338.46354822	      0.00000000	      0.00000000	    165.80174299	   -112.25070904	    -66.32461195	     -0.91897569	     49.04038557	    270.47190372	      0.00000000	      0.00000000	    237.24071546	    -90.78608336	    -20.54237626	    -11.62011027	    -80.84450387
      0.16500000	    -34.24681881	      7.66712573	    -66.22438759	      3.01036641	     -0.44735164	      0.10510415	    429.52043449	    -40.39216281	    168.41123879	    297.05651248	      0.00000000	      0.00000000	    157.37773241	    -97.43217585	    -76.41856650	    -14.74610491	     26.41596723	    197.73154354	      0.00000000	      0.00000000	    225.29105304	    -36.34639440	     24.09906695	    -18.30068665	    -65.00532674
      0.17000000	    -56.73593610	      4.52564054	    -81.36694316	      3.07839138	     -0.35454031	      0.13135452	    452.12455917	    -20.11725971	    193.26117489	    250.95289197	      0.00000000	      0.00000000	    147.92400983	    -79.43208644	    -96.09792760	    -29.23989722	     -3.24004869	    119.36934253	      0.00000000	      0.00000000	    210.93120437	      6.57752758	     60.80475393	    -22.48902265	    -49.27505168
      0.17500000	    -67.33302181	      0.71519529	    -94.94115396	      3.13802896	     -0.25176603	      0.14695110	    457.26896644	      0.67877525	    209.26504272	    201.81278903	      0.00000000	      0.00000000	    138.31492769	    -61.16277079	   -126.15806623	    -44.95730361	    -36.32197797	     43.67230850	      0.00000000	      0.00000000	    195.76875844	     40.59731711	     83.49433390	    -21.54012742	    -35.58181598
      0.18000000	    -64.41093796	     -5.13297260	   -105.41726780	      3.18388940	     -0.14683838	      0.15084055	    443.45839111	     22.84422337	    214.73505858	    151.30179131	      0.00000000	      0.00000000	    129.28899171	    -45.51741299	   -165.04621437	    -62.40147565	    -67.99628190	    -22.51955512	      0.00000000	      0.00000000	    181.86643686	     70.37730150	     90.03129251	    -13.32272979	    -25.61411380
      0.18500000	    -49.49956968	    -14.11205859	   -111.26938553	      3.21612126	     -0.04638967	      0.14352840	    412.62629319	     46.47201620	    208.69940791	    100.78211997	      0.00000000	      0.00000000	    120.79587929	    -34.06662118	   -209.51616467	    -81.46041808	    -93.52172578	    -75.48654727	      0.00000000	      0.00000000	    170.16518340	     99.53068835	     82.26541195	      3.01011694	    -20.54825319
      0.19000000	    -26.72225257	    -26.25425472	   -111.66685511	      3.23909888	      0.04565149	      0.12755497	    369.77877844	     70.32810070	    191.63204582	     51.40348522	      0.00000000	      0.00000000	    112.20053649	    -26.67981796	   -255.19197037	   -101.12286800	   -110.17375625	   -114.88353704	      0.00000000	      0.00000000	    159.21763185	    128.78836196	     65.09691125	     26.20455447	    -20.84440827
      0.19500000	     -1.81883730	    -40.27768203	   -107.16385210	      3.25810040	      0.12783793	      0.10778578	    322.30145944	     92.11297534	    166.04826125	      4.31701181	      0.00000000	      0.00000000	    102.98133573	    -22.09089513	   -296.95131486	   -119.64946948	   -118.31165805	   -142.80431431	      0.00000000	      0.00000000	    145.22516521	    156.09912342	     45.01343581	     52.84432579	    -26.10336659
      0.20000000	     19.22101263	    -54.07390773	    -99.72059883	      3.27617411	      0.20023068	      0.09026399	    278.43791258	    109.41528035	    136.16120034	    -39.41296898	      0.00000000	      0.00000000	     93.24297455	    -18.82420251	   -329.65813938	   -135.06391447	   -120.64014114	   -162.42377011	      0.00000000	      0.00000000	    123.59459900	    178.12246604	     28.38918349	     78.42160430	    -35.08433385
      0.20500000	     31.68265612	    -65.56931608	    -91.84129172	      3.29321782	      0.26352163	      0.07991638	    244.98554460	    120.71584455	    106.52810687	    -79.26451183	      0.00000000	      0.00000000	     83.73475609	    -16.03886915	   -349.35685251	   -145.72471742	   -120.28212781	   -176.79214291	      0.00000000	      0.00000000	     91.15760728	    192.31690463	     19.96880611	     98.95570617	    -45.90818371
      0.21000000	     33.33778898	    -73.41403909	    -85.38849212	      3.30750394	      0.31862877	      0.07858872	    225.13100641	    125.84846494	     80.49079963	   -115.69841583	      0.00000000	      0.00000000	     75.42879606	    -13.96898792	   -354.43187464	   -150.77803337	   -119.14521803	   -188.03451878	      0.00000000	      0.00000000	     47.51968923	    198.36886898	     21.89910454	    112.21569759	    -56.51148723
      0.21500000	     24.93586079	    -77.19527272	    -80.91287167	      3.31806922	      0.36690389	      0.08466112	    217.54379766	    125.77784706	     59.36601609	   -150.12107286	      0.00000000	      0.00000000	     68.96278530	    -13.71184995	   -346.20585124	   -150.32280074	   -117.49061422	   -197.14920129	      0.00000000	      0.00000000	     -5.35306170	    197.91760443	     33.39250286	    118.02443067	    -65.31974010
      0.22000000	      9.81540084	    -77.22369659	    -77.84492440	      3.32611607	      0.41049032	      0.09439416	    217.18442884	    121.99398980	     42.70706958	   -184.29655575	      0.00000000	      0.00000000	     64.36863269	    -16.55767156	   -328.74905967	   -145.23036697	   -114.49377005	   -204.44760215	      0.00000000	      0.00000000	    -64.48278446	    193.29006089	     51.06142229	    117.71835571	    -71.71495016
      0.22500000	     -7.21553306	    -74.19647671	    -75.18181465	      3.33474065	      0.45211892	      0.10398226	    217.32129388	    115.95082531	     29.15522369	   -219.60439765	      0.00000000	      0.00000000	     61.15568575	    -23.26266343	   -307.89486620	   -136.79999234	   -109.09134277	   -210.21616304	      0.00000000	      0.00000000	   -126.79416108	    186.70499092	     69.95547234	    113.26921642	    -75.90998044
      0.23000000	    -21.29120663	    -69.05402041	    -72.09482602	      3.34758196	      0.49441252	      0.11103035	    211.70596652	    108.85625118	     17.17696221	   -256.64449295	      0.00000000	      0.00000000	     58.53190741	    -33.53761795	   -289.71833066	   -126.53332836	   -100.59484346	   -215.05491747	      0.00000000	      0.00000000	   -189.41725982	    180.00329245	     85.00828751	    106.67455088	    -78.41461931
      0.23500000	    -28.74047079	    -63.01615649	    -68.20418310	      3.36732826	      0.53915521	      0.11483546	    196.15528842	    101.77359261	      5.44426828	   -295.29561664	      0.00000000	      0.00000000	     55.70293163	    -45.98090798	   -278.96900822	   -116.01959492	    -88.90002821	   -219.80982988	      0.00000000	      0.00000000	   -249.93797264	    174.21199778	     92.38366487	     99.80780906	    -79.57506628
      0.24000000	    -27.97096019	    -57.42198724	    -63.62459081	      3.39456479	      0.58642726	      0.11569777	    169.49628676	     95.62820145	     -6.86830944	   -334.86690092	      0.00000000	      0.00000000	     52.17033004	    -58.45130506	   -277.85177153	   -106.61402270	    -74.51953467	   -225.31017817	      0.00000000	      0.00000000	   -306.72904543	    169.07664718	     90.43158619	     94.30995281	    -79.41847140
      0.24500000	    -19.84366330	    -53.26007833	    -58.88898334	      3.42732444	      0.63372320	      0.11414202	    133.85919762	     90.97357101	    -19.75238090	   -374.19516077	      0.00000000	      0.00000000	     47.85604644	    -68.63256470	   -285.43780613	    -98.95952992	    -58.69356552	   -232.03229637	      0.00000000	      0.00000000	   -359.10054338	    163.18290827	     80.12316578	     91.20617599	    -77.73087169
      0.25000000	     -7.29601605	    -50.89631479	    -54.66733198	      3.46190451	      0.67615714	      0.11080967	     93.86518818	     87.96831545	    -32.41436995	   -412.06107982	      0.00000000	      0.00000000	     43.04077923	    -74.66108498	   -298.05971900	    -92.97981847	    -43.32278394	   -239.81318595	      0.00000000	      0.00000000	   -407.06017078	    154.81713510	     64.72336040	     90.66969884	    -74.27584152
      0.25500000	      5.76789224	    -50.33204518	    -51.32619128	      3.49473297	      0.70833836	      0.10676879	     54.76423499	     86.75327967	    -43.91406320	   -447.93208371	      0.00000000	      0.00000000	     38.15341838	    -75.67085546	   -310.70794119	    -88.51755748	    -30.41125647	   -247.78825413	      0.00000000	      0.00000000	   -450.69514454	    143.05955394	     48.66890539	     92.33944165	    -69.09797246
      0.26000000	     15.79600676	    -51.54850357	    -48.68116127	      3.52386420	      0.72663498	      0.10343689	     20.62244355	     87.67880385	    -53.82617008	   -482.28781357	      0.00000000	      0.00000000	     33.47893147	    -71.93225471	   -318.76997827	    -85.82607225	    -21.34389958	   -254.60899407	      0.00000000	      0.00000000	   -489.46436158	    128.34891442	     36.14961067	     95.77748813	    -62.74041306
      0.26500000	     20.54771554	    -54.45838275	    -46.20868759	      3.54897345	      0.73014344	      0.10198294	     -6.48730463	     91.03553900	    -62.24605419	   -516.09591786	      0.00000000	      0.00000000	     28.95677502	    -64.46776825	   -319.34921423	    -85.29840476	    -16.60591519	   -258.86051784	      0.00000000	      0.00000000	   -521.91465566	    112.20319084	     29.96725707	    100.52910275	    -56.15781680
      0.27000000	     19.50470619	    -58.61589435	    -43.56455111	      3.57023344	      0.72018914	      0.10280249	    -26.35804079	     96.64172612	    -69.18362198	   -549.92214754	      0.00000000	      0.00000000	     24.06593965	    -54.29683267	   -311.84072558	    -86.81920506	    -16.07737734	   -259.50531934	      0.00000000	      0.00000000	   -546.12506044	     96.53861829	     30.88912621	    105.90276221	    -50.31398716
      0.27500000	     13.72717123	    -63.07859850	    -40.94764389	      3.58734373	      0.69926532	      0.10549738	    -40.05944017	    103.65291784	    -74.05367807	   -583.36179417	      0.00000000	      0.00000000	     17.72826829	    -41.52403148	   -297.70594517	    -89.44313237	    -19.41935098	   -256.14140136	      0.00000000	      0.00000000	   -560.51947023	     83.13413319	     37.62182495	    110.86299832	    -45.71896569
      0.28000000	      5.20354053	    -66.57744846	    -38.97670054	      3.59953648	      0.67011322	      0.10925460	    -49.21358847	    110.66549152	    -75.81291368	   -615.07889115	      0.00000000	      0.00000000	      8.46045383	    -24.77812294	   -279.58500508	    -91.61952084	    -26.04983086	   -249.03335196	      0.00000000	      0.00000000	   -564.46207611	     73.23764599	     47.52305532	    114.18951320	    -42.19711682
      0.28500000	     -3.99749563	    -67.89596355	    -38.25124239	      3.60632643	      0.63516277	      0.11325156	    -55.41942636	    116.11662566	    -73.51012996	   -643.35177825	      0.00000000	      0.00000000	     -5.01896911	     -1.64512693	   -260.24103960	    -91.71610683	    -34.86141387	   -239.04016099	      0.00000000	      0.00000000	   -558.50378937	     67.14683555	     57.75674564	    114.81591486	    -38.99922769
      0.29000000	    -12.33733287	    -66.23962531	    -39.01759954	      3.60822670	      0.59628037	      0.11683663	    -59.98011838	    118.80731246	    -66.71602533	   -666.72451012	      0.00000000	      0.00000000	    -22.89147788	     29.98894148	   -241.82288669	    -88.50932342	    -44.23824639	   -227.41403374	      0.00000000	      0.00000000	   -544.37973171	     63.93382783	     66.27505528	    112.13433406	    -35.19317195
      0.29500000	    -19.01378164	    -61.38717336	    -41.08852019	      3.60689280	      0.55466278	      0.11951557	    -63.79754453	    118.15840807	    -55.70014181	   -684.29672534	      0.00000000	      0.00000000	    -43.47192897	     70.65296666	   -225.51431521	    -81.42297408	    -52.42725132	   -215.35103400	      0.00000000	      0.00000000	   -524.71279896	     61.49214903	     72.23836821	    106.05843290	    -30.16375016
      0.30000000	    -23.87432652	    -53.55525601	    -43.92897607	      3.60451412	      0.51080775	      0.12084527	    -67.27121358	    114.04467753	    -41.37725329	   -695.53732117	      0.00000000	      0.00000000	    -63.15143638	    118.91113531	   -211.43681661	    -70.44159135	    -57.85547217	   -203.41736259	      0.00000000	      0.00000000	   -502.44308062	     56.85791416	     75.83759209	     96.85106237	    -23.95608056
      0.30500000	    -27.16594240	    -43.15084172	    -46.87303912	      3.60264835	      0.46469208	      0.12027211	    -70.28757806	    106.52846548	    -24.98469757	   -699.96304636	      0.00000000	      0.00000000	    -77.41736153	    171.86268194	   -198.79158198	    -55.88263983	    -59.40268472	   -191.15138437	      0.00000000	      0.00000000	   -480.22868943	     46.85785481	     77.67555009	     84.96709219	    -17.19189855
      0.31000000	    -29.22394020	    -30.68873570	    -49.40403691	      3.60130120	      0.41626024	      0.11705812	    -72.43751102	     95.83231495	     -7.76074348	   -697.06642717	      0.00000000	      0.00000000	    -82.58729257	    226.01009594	   -186.27114139	    -38.36227131	    -56.81531724	   -177.08222299	      0.00000000	      0.00000000	   -460.01654204	     29.15531527	     78.09574428	     71.09967229	    -10.59851103
      0.31500000	    -30.26891313	    -16.90877854	    -51.30863199	      3.59901099	      0.36592170	      0.11053509	    -73.31583487	     82.47840094	      9.01978082	   -686.49260540	      0.00000000	      0.00000000	    -77.30693244	    278.11049818	   -172.56971704	    -18.98793844	    -50.88101746	   -159.18320501	      0.00000000	      0.00000000	   -442.67937395	      3.28886476	     76.95374235	     56.29322037	     -4.57136511
      0.32000000	    -30.42898827	     -2.87223021	    -52.64836175	      3.59371359	      0.31458136	      0.10068153	    -72.62160998	     67.37338026	     23.82695979	   -668.17597445	      0.00000000	      0.00000000	    -63.01238128	    325.77074476	   -156.68911057	      0.54824135	    -43.08188080	   -135.44383838	      0.00000000	      0.00000000	   -427.53722962	    -29.00655458	     73.92922001	     41.88382896	      0.93644767
      0.32500000	    -29.90058413	     10.12747712	    -53.69394927	      3.58366185	      0.26315598	      0.08863283	    -70.04459822	     51.80048450	     34.95425721	   -642.30371295	      0.00000000	      0.00000000	    -43.26801173	    367.52270275	   -137.97412365	     18.21640786	    -35.13412322	   -104.25524868	      0.00000000	      0.00000000	   -411.94165923	    -64.45633594	     68.98985076	     29.24689245	      6.29235239
      0.33000000	    -29.06361731	     20.83726311	    -54.86722239	      3.56805441	      0.21198755	      0.07667893	    -65.17017226	     37.30461227	     41.00627978	   -609.24624883	      0.00000000	      0.00000000	    -22.48856487	    402.27379464	   -116.09459780	     32.16707835	    -28.65940645	    -64.69801220	      0.00000000	      0.00000000	   -391.41136570	    -99.45855014	     62.64376038	     19.47157606	     11.95290198
      0.33500000	    -28.40405608	     28.40140579	    -56.58043861	      3.54726144	      0.16067616	      0.06764465	    -57.58319366	     25.36369685	     41.40460520	   -569.54159533	      0.00000000	      0.00000000	     -4.59608294	    428.61939673	    -91.16107825	     41.27006563	    -24.73743713	    -16.88618781	      0.00000000	      0.00000000	   -360.59566732	   -131.20496077	     55.84508923	     13.04863915	     18.17783128
      0.34000000	    -28.23658459	     32.64694651	    -58.99405599	      3.52260781	      0.10857005	      0.06395607	    -47.14224094	     16.90839376	     36.48671324	   -523.84041188	      0.00000000	      0.00000000	      8.05042959	    444.71773465	    -63.92098704	     45.42089116	    -23.41947642	     37.78756457	      0.00000000	      0.00000000	   -314.87749139	   -158.22181682	     49.55657242	      9.66046195	     24.86183719
      0.34500000	    -28.44260896	     34.13479648	    -61.87243517	      3.49591240	      0.05551154	      0.06681735	    -34.21956987	     12.01690671	     27.20148942	   -472.80251906	      0.00000000	      0.00000000	     15.12951545	    448.64574317	    -35.79141838	     45.46815977	    -23.73242507	     96.73772898	      0.00000000	      0.00000000	   -252.20506543	   -180.20448141	     44.21920999	      8.23191647	     31.58787646
      0.35000000	    -28.46266605	     33.91566825	    -64.61454621	      3.46900108	      0.00214274	      0.07580581	    -19.71579512	     10.00659565	     14.69466486	   -417.09495469	      0.00000000	      0.00000000	     17.99251229	    438.72224121	     -8.56063308	     42.78241773	    -24.35201516	    156.63164170	      0.00000000	      0.00000000	   -174.62446726	   -197.51244785	     39.53024963	      7.33103859	     37.77092405
      0.35500000	    -27.59574501	     33.13943933	    -66.40597453	      3.44334078	     -0.05049416	      0.08912926	     -4.79691105	      9.77654433	      0.09640365	   -357.56242450	      0.00000000	      0.00000000	     18.71543246	    413.81414471	     16.17518298	     38.70312490	    -24.43358996	    214.05215799	      0.00000000	      0.00000000	    -88.63871272	   -210.70687942	     34.76112710	      5.69075596	     42.74843759
      0.36000000	    -25.45433785	     32.77589219	    -66.47007319	      3.41995020	     -0.10167079	      0.10454703	      9.51297447	     10.14064243	    -15.20848127	   -295.47083366	      0.00000000	      0.00000000	     19.21608237	    373.76270347	     37.58212316	     34.20237296	    -23.92978358	    266.14888923	      0.00000000	      0.00000000	     -3.66137152	   -220.14239856	     29.43160132	      2.46858608	     45.84255458
      0.36500000	    -22.19722648	     33.53757026	    -64.39226410	      3.39942934	     -0.15126338	      0.12038460	     22.53993914	     10.05758777	    -28.99295247	   -232.62013665	      0.00000000	      0.00000000	     20.81665243	    319.69549774	     55.76950441	     29.90696321	    -23.28805664	    311.07491110	      0.00000000	      0.00000000	     70.85796081	   -225.77705427	     23.68539690	     -2.81464090	     46.52521764
      0.37000000	    -18.23612046	     35.88487983	    -60.37695139	      3.38176863	     -0.19930685	      0.13590017	     33.76144739	      8.77355170	    -38.08823664	   -171.09824235	      0.00000000	      0.00000000	     24.15530776	    254.11658662	     71.34468263	     26.32383396	    -22.97976657	    348.12567084	      0.00000000	      0.00000000	    128.06603827	   -227.50890978	     17.88350579	    -10.38865110	     44.73513855
      0.37500000	    -13.67305906	     40.00037930	    -55.27441178	      3.36613487	     -0.24540588	      0.15085030	     42.49375434	      5.89234304	    -39.34241207	   -112.67811962	      0.00000000	      0.00000000	     29.31729203	    180.97865820	     84.65311928	     24.02238618	    -23.23302214	    377.56101420	      0.00000000	      0.00000000	    165.08061942	   -225.75228819	     11.86705422	    -20.20885027	     41.17381222
      0.38000000	     -8.09702909	     45.71953223	    -50.34750278	      3.35115024	     -0.28879221	      0.16477200	     47.94703057	      1.40191294	    -31.11295908	    -58.25145875	      0.00000000	      0.00000000	     36.21300520	    105.64777374	     95.40502384	     23.59306508	    -24.01845857	    400.19589096	      0.00000000	      0.00000000	    182.92520274	   -221.59186987	      4.80101832	    -31.81460666	     37.29473943
      0.38500000	     -0.99375023	     52.45298242	    -46.86432463	      3.33557513	     -0.32903134	      0.17665680	     49.70154459	     -4.30969665	    -14.12906572	     -7.73649006	      0.00000000	      0.00000000	     44.92434636	     34.17952218	    103.07891652	     25.32214843	    -25.23877489	    417.04548900	      0.00000000	      0.00000000	    185.24872279	   -216.37510742	     -4.18032959	    -44.20887280	     34.85068357
      0.39000000	      7.66927045	     59.17185017	    -45.63951145	      3.31879852	     -0.36663891	      0.18531915	     48.11536750	    -10.46850390	      8.80980174	     39.50924849	      0.00000000	      0.00000000	     55.28579343	    -28.20341121	    107.68219878	     28.74117343	    -27.02083932	    429.25442918	      0.00000000	      0.00000000	    176.58401506	   -211.25165221	    -15.21116375	    -55.92503852	     35.18866152
      0.39500000	     17.26277478	     64.51901693	    -46.67792669	      3.30098384	     -0.40296089	      0.19005796	     44.18466902	    -16.00801421	     33.76094738	     84.08004383	      0.00000000	      0.00000000	     65.48772119	    -78.53034107	    110.08196531	     32.37852943	    -29.83640067	    438.15227943	      0.00000000	      0.00000000	    161.05227282	   -207.02703757	    -27.50701886	    -65.29021562	     38.70358487
      0.40000000	     26.80281320	     67.03944244	    -49.07208925	      3.28326597	     -0.43937244	      0.19078369	     38.90358422	    -19.76422888	     56.51151657	    125.99063905	      0.00000000	      0.00000000	     70.87534136	   -116.70313766	    111.61172912	     33.97785300	    -34.17411508	    445.06746381	      0.00000000	      0.00000000	    141.82895460	   -204.12235584	    -39.74408730	    -70.69452928	     44.73439528
      0.40500000	     35.44944767	     65.49398371	    -51.24401791	      3.26801630	     -0.47640876	      0.18737713	     32.55312288	    -20.74122650	     73.41358166	    164.38106584	      0.00000000	      0.00000000	     64.54517499	   -145.65649217	    113.28627454	     31.20513646	    -39.92750682	    450.85762696	      0.00000000	      0.00000000	    121.16370235	   -202.44700467	    -50.63484067	    -70.77110136	     51.88319478
      0.41000000	     42.90812229	     59.20604285	    -51.50817720	      3.25848259	     -0.51345872	      0.17910696	     24.39014160	    -18.35122238	     82.40465667	    197.65788224	      0.00000000	      0.00000000	     40.01860678	   -171.19784781	    115.19695357	     22.53404219	    -46.11283201	    455.60602549	      0.00000000	      0.00000000	    100.69368290	   -201.37294785	    -59.45740527	    -64.61417548	     58.55880412
      0.41500000	     49.51490849	     48.32766541	    -48.73691165	      3.25735039	     -0.54920784	      0.16498999	     13.05670220	    -12.54128640	     83.78653346	    224.19769479	      0.00000000	      0.00000000	     -5.26933839	   -200.61173889	    116.56584069	      7.79870614	    -51.31990992	    458.90182276	      0.00000000	      0.00000000	     81.86421135	   -199.93511237	    -66.34084373	    -52.13228144	     63.49773864
      0.42000000	     55.96010607	     33.88294350	    -42.81194314	      3.26485535	     -0.58243361	      0.14494177	     -2.41528936	     -3.78499373	     80.03327473	    243.40801377	      0.00000000	      0.00000000	    -67.22642961	   -239.49747804	    116.44370872	    -11.88484338	    -54.63085649	    460.53315264	      0.00000000	      0.00000000	     66.27565871	   -197.08553024	    -72.16818138	    -34.37596007	     66.10234726
      0.42500000	     62.87907886	     17.52153487	    -34.69776989	      3.27766880	     -0.61252705	      0.12072156	    -21.58785101	      7.06440896	     74.58946238	    256.72941475	      0.00000000	      0.00000000	   -134.15966808	   -288.19894825	    114.48092783	    -34.65993494	    -56.31910360	    460.99931030	      0.00000000	      0.00000000	     55.76396831	   -191.84361186	    -78.22713200	    -13.51497005	     66.63637090
      0.43000000	     70.52469219	      1.07127510	    -26.15619933	      3.28922786	     -0.63948625	      0.09585177	    -42.07241498	     19.02364050	     70.31466194	    268.16879835	      0.00000000	      0.00000000	   -188.53255517	   -340.30324911	    111.30973275	    -58.50797796	    -57.72889610	    461.47407025	      0.00000000	      0.00000000	     52.04075734	   -183.45600434	    -85.78977164	      7.66885751	     66.34778190
      0.43500000	     78.51565221	    -13.92176340	    -19.17080471	      3.29128725	     -0.66364947	      0.07456336	    -59.57297000	     31.21946051	     68.25730626	    283.91658784	      0.00000000	      0.00000000	   -211.98765701	   -384.69524962	    108.60534036	    -81.63232684	    -60.30841242	    463.38261616	      0.00000000	      0.00000000	     55.91644126	   -171.77534339	    -95.60576124	     26.55831784	     67.34764089
      0.44000000	     85.74196579	    -26.51460514	    -15.20567993	      3.27617069	     -0.68544590	      0.06042040	    -68.66397106	     42.97874521	     67.22422243	    310.75980770	      0.00000000	      0.00000000	   -192.28542181	   -410.25455926	    108.90512254	   -102.69956318	    -64.44032447	    467.95139441	      0.00000000	      0.00000000	     66.63811405	   -157.73719386	   -107.42402818	     41.39381788	     71.95969007
      0.44500000	     90.71879179	    -36.44620500	    -14.56835819	      3.23922269	     -0.70510737	      0.05517699	    -64.52375000	     53.67172289	     64.33984740	    353.58963616	      0.00000000	      0.00000000	   -128.71353447	   -410.55589032	    114.92406659	   -120.89289301	    -68.76650471	    475.83474098	      0.00000000	      0.00000000	     82.06377277	   -143.41086476	   -119.98076558	     51.57169794	     81.64395240
      0.45000000	     92.42192483	    -43.99205927	    -16.22130988	      3.18071075	     -0.72223673	      0.05809573	    -45.31231412	     62.49371213	     56.42648483	    412.81851906	      0.00000000	      0.00000000	    -33.06653304	   -386.56664255	    128.31976903	   -135.70180254	    -70.32067519	    486.74355662	      0.00000000	      0.00000000	     99.62375903	   -131.25752299	   -131.68900399	     57.49454540	     96.12013546
      0.45500000	     91.08743017	    -49.83866079	    -18.21395173	      3.10628702	     -0.73534800	      0.06582814	    -14.08745872	     68.67637637	     41.77481164	    482.72803247	      0.00000000	      0.00000000	     74.14097583	   -346.69154184	    148.54161638	   -146.78188206	    -65.57786734	    499.22216894	      0.00000000	      0.00000000	    117.24775888	   -122.93654824	   -141.62444460	     60.33416160	    113.28407389
      0.46000000	     88.23758165	    -55.06760239	    -18.56692839	      3.02569257	     -0.74179257	      0.07299207	     21.19070115	     72.18167253	     21.61078204	    551.89481773	      0.00000000	      0.00000000	    170.68861541	   -303.55806439	    172.73622703	   -154.14296520	    -52.10227641	    510.86576295	      0.00000000	      0.00000000	    133.71696996	   -118.43718748	   -149.96611778	     61.94854688	    130.01487882
      0.46500000	     85.58883590	    -60.89068566	    -16.19394493	      2.95027888	     -0.73866005	      0.07360463	     50.38002483	     74.09794099	      0.31421778	    606.33013297	      0.00000000	      0.00000000	    240.24108344	   -267.95830301	    197.21809918	   -158.20139201	    -29.77652090	    518.97713593	      0.00000000	      0.00000000	    148.57826328	   -115.99676054	   -157.23958986	     64.57764187	    143.51236340
      0.47000000	     83.38524710	    -67.92865320	    -11.44814313	      2.89031566	     -0.72459803	      0.06320815	     65.64959057	     76.06351197	    -16.15876251	    634.30335761	      0.00000000	      0.00000000	    277.03138441	   -243.32378942	    219.83745635	   -159.23695465	     -0.76375168	    521.33253509	      0.00000000	      0.00000000	    161.97357330	   -112.72661094	   -162.68461423	     69.95913715	    152.49068737
      0.47500000	     79.43602825	    -75.52506496	     -6.01818385	      2.85301935	     -0.70112530	      0.04080593	     65.03734928	     79.04043753	    -23.02007914	    630.26499722	      0.00000000	      0.00000000	    285.55908687	   -224.64589163	    241.53880182	   -156.71404081	     31.54665966	    516.65539098	      0.00000000	      0.00000000	    174.47991754	   -105.58534137	   -163.15656811	     78.30577566	    157.51575838
      0.48000000	     69.85372838	    -81.78786739	     -2.08015540	      2.84194298	     -0.67169084	      0.00944266	     52.56818812	     82.40147094	    -18.97119980	    595.64175390	      0.00000000	      0.00000000	    276.52463824	   -202.32739884	    265.74698539	   -149.32132487	     63.76849318	    504.53088494	      0.00000000	      0.00000000	    186.70939191	    -92.24326114	   -153.86291171	     88.00350426	    160.25972831
      0.48500000	     51.18906106	    -84.43503264	     -1.01546895	      2.85735132	     -0.63876998	     -0.02492227	     34.99580279	     84.03058648	     -6.75189286	    536.55339779	      0.00000000	      0.00000000	    261.76017387	   -168.09826104	    295.97742695	   -135.83678358	     93.44960489	    484.93870332	      0.00000000	      0.00000000	    198.58867794	    -71.56494727	   -130.74134802	     96.31543028	    162.18621231
      0.49000000	     22.58151274	    -81.86591350	     -2.45198248	      2.89631002	     -0.60166307	     -0.05551046	     17.75166914	     81.36461144	      8.15723026	    460.61323719	      0.00000000	      0.00000000	    250.15697591	   -119.55983676	    333.44296385	   -116.09993195	    119.56989018	    458.01915066	      0.00000000	      0.00000000	    208.84296734	    -43.85692538	    -92.94175717	    100.55469991	    163.50974274
      0.49500000	    -13.23057784	    -73.85071794	     -4.27652545	      2.95208352	     -0.55702965	     -0.07676593	      2.57459908	     72.69081926	     19.70011522	    374.91713219	      0.00000000	      0.00000000	    245.67592765	    -61.39559135	    375.95962442	    -91.41076650	    142.42068008	    424.39484269	      0.00000000	      0.00000000	    215.30855362	    -11.08396147	    -44.04332423	     99.01321984	    163.01119142
      0.50000000	    -50.25294666	    -61.57583438	     -3.62102281	      3.01421243	     -0.50122254	     -0.08569519	    -12.65442929	     57.94192437	     23.30272925	    285.61649306	      0.00000000	      0.00000000	    247.71643992	     -3.15214867	    418.14067525	    -64.13615330	    162.87005564	    385.56087001	      0.00000000	      0.00000000	    216.02911814	     23.26527703	      8.32208346	     91.27807034	    158.76418968
      0.50500000	    -80.69242060	    -47.10212178	      1.82005623	      3.07081895	     -0.43209345	     -0.08232370	    -32.56095214	     38.62271439	     17.21582265	    198.15476547	      0.00000000	      0.00000000	    253.07030626	     45.18294063	    452.50639895	    -36.73879550	    181.53607467	    343.66722362	      0.00000000	      0.00000000	    210.43688928	     55.24315421	     54.25826683	     77.99638555	    149.23106131
      0.51000000	    -97.23540207	    -32.55597041	     12.95086831	      3.11270144	     -0.34936827	     -0.06933786	    -62.12190411	     17.06941468	      2.71233516	    117.22679409	      0.00000000	      0.00000000	    258.14198298	     77.57605971	    471.46002916	    -10.85778546	    198.45774189	    300.74147693	      0.00000000	      0.00000000	    199.85141497	     82.15478949	     84.48778191	     60.44842251	    133.94746662
      0.51500000	    -95.49056311	    -19.40890714	     29.13968110	      3.13668296	     -0.25437885	     -0.05087375	   -104.37454606	     -4.43462314	    -16.77835236	     46.28939705	      0.00000000	      0.00000000	    260.39964754	     93.82180517	    469.75092004	     13.01555695	    213.15710957	    257.97354497	      0.00000000	      0.00000000	    186.94014973	    103.52366091	     93.42296330	     40.12499843	    113.59606058
      0.52000000	    -75.62504133	     -8.02538926	     48.35000928	      3.14563851	     -0.15006369	     -0.03058821	   -158.69211981	    -24.25905888	    -36.85202207	    -12.87352578	      0.00000000	      0.00000000	    258.67734430	     98.13712502	    446.46661764	     35.29404162	    224.54350524	    215.53127746	      0.00000000	      0.00000000	    174.42314611	    120.41498175	     81.05975070	     18.22222585	     89.89538826
      0.52500000	    -42.56251624	      2.36538142	     67.35715649	      3.14501966	     -0.04133158	     -0.01003647	   -220.13469997	    -41.58650422	    -53.08147529	    -60.06985880	      0.00000000	      0.00000000	    252.58577690	     96.18796027	    405.82566162	     56.74655118	    230.74661518	    173.01498916	      0.00000000	      0.00000000	    163.80329794	    133.96528252	     52.91874984	     -4.74942512	     65.44899179
      0.53000000	     -4.68128273	     13.12936795	     82.46308213	      3.13889318	      0.06503562	      0.01140852	   -280.28376227	    -56.21963664	    -61.94127997	    -96.25595362	      0.00000000	      0.00000000	    241.70049444	     92.66817491	    356.46668585	     77.80780106	    229.56797641	    130.24146402	      0.00000000	      0.00000000	    154.85897153	    144.56552054	     18.27489091	    -28.78045419	     43.20688969
      0.53500000	     28.66704389	     25.31249200	     90.78769327	      3.12905270	      0.16192161	      0.03512412	   -329.76749653	    -68.24268117	    -61.83479875	   -123.25483003	      0.00000000	      0.00000000	    225.21164266	     90.17438879	    309.03902569	     98.02428949	    219.63068145	     87.64343831	      0.00000000	      0.00000000	    146.13037850	    152.01064347	    -12.62059668	    -53.63368161	     25.50252231
      0.54000000	     50.05483634	     38.94576443	     91.32594679	      3.11728883	      0.24457168	      0.06148499	   -361.69751625	    -77.76583910	    -53.57520169	   -143.73600747	      0.00000000	      0.00000000	    202.24976171	     89.25010741	    272.57026824	    116.08996706	    201.32964118	     45.84619399	      0.00000000	      0.00000000	    136.05324355	    155.94024965	    -31.53236303	    -78.26130303	     13.33022482
      0.54500000	     56.13041271	     53.08057402	     84.94795142	      3.10751510	      0.31272910	      0.08890467	   -374.18632491	    -84.93539700	    -39.71772014	   -160.95389354	      0.00000000	      0.00000000	    172.43322908	     89.28956950	    251.26637282	    130.59185617	    176.71658595	      4.88420334	      0.00000000	      0.00000000	    124.00849876	    156.03575292	    -34.49419499	   -100.97941281	      6.48509320
      0.55000000	     48.06112808	     66.37934817	     73.57189844	      3.10515043	      0.37048016	      0.11404132	   -370.45474697	    -90.09398655	    -23.24050627	   -177.93978977	      0.00000000	      0.00000000	    135.97843781	     89.56560385	    243.64927653	    140.80420400	    148.49387099	    -36.00401079	      0.00000000	      0.00000000	    110.58974337	    151.84000930	    -22.41146065	   -120.17267707	      4.29498049
      0.55500000	     30.22023200	     77.62032180	     59.35308372	      3.11451354	      0.42358199	      0.13291490	   -356.69793175	    -93.74539951	     -6.60250864	   -196.53942804	      0.00000000	      0.00000000	     93.36428850	     89.74527450	    244.43667258	    146.71487227	    119.03012107	    -77.67656304	      0.00000000	      0.00000000	     97.06287336	    142.55347611	      0.20956813	   -134.78440810	      6.19960685
      0.56000000	      8.10281441	     85.86701565	     44.19551650	      3.13685307	      0.47609329	      0.14240456	   -339.33764370	    -96.31567136	      8.49782058	   -216.89922330	      0.00000000	      0.00000000	     45.29776712	     90.20585380	    247.49964193	    148.42242098	     89.94387726	   -120.18655523	      0.00000000	      0.00000000	     84.78809214	    127.66150211	     27.52274606	   -144.35022736	     11.89050248
      0.56500000	    -13.33318907	     90.54318273	     29.48060394	      3.17023004	      0.52874282	      0.14144881	   -323.25233346	    -98.03895581	     20.95627484	   -237.68801367	      0.00000000	      0.00000000	     -6.79860561	     92.33050763	    247.90589422	    145.78134654	     62.18709312	   -162.54115309	      0.00000000	      0.00000000	     75.05595180	    108.18030221	     54.22652303	   -148.89848153	     21.14744330
      0.57000000	    -30.46511090	     91.55477592	     16.10410668	      3.21042291	      0.57982279	      0.13137956	   -311.33777430	    -99.06810209	     29.94808997	   -256.95396202	      0.00000000	      0.00000000	    -60.66915015	     97.98318051	    242.58423846	    138.72315693	     36.42173481	   -203.25514962	      0.00000000	      0.00000000	     68.87133479	     86.77064110	     76.40371712	   -148.92460074	     33.50024255
      0.57500000	    -41.26277372	     89.36204808	      4.74308391	      3.25210068	      0.62730803	      0.11538839	   -304.75415566	    -99.60654174	     34.76936809	   -273.15535606	      0.00000000	      0.00000000	   -113.96091696	    108.06890228	    230.27725880	    127.83984768	     13.38969659	   -241.21801752	      0.00000000	      0.00000000	     66.48433760	     66.20060321	     91.67008310	   -145.38764684	     47.89231633
      0.58000000	    -45.34272390	     84.89631716	     -4.06286703	      3.29024576	      0.67032120	      0.09760152	   -303.23431011	    -99.89035451	     35.10336298	   -285.76573694	      0.00000000	      0.00000000	   -165.12141289	    121.45819843	    211.30539976	    114.56548975	     -6.09555323	   -276.26192356	      0.00000000	      0.00000000	     67.14694754	     47.87307004	     99.20776037	   -139.62198904	     62.63899502
      0.58500000	    -43.75694903	     79.29204383	    -10.10205063	      3.32144640	      0.70916278	      0.08212552	   -305.42668544	   -100.02790885	     31.44411647	   -295.21643502	      0.00000000	      0.00000000	   -213.84064432	    135.20855548	    187.18864121	    100.73444674	    -21.50221121	   -309.07776515	      0.00000000	      0.00000000	     69.20918477	     31.73925323	     99.70861172	   -133.07032548	     75.83370953
      0.59000000	    -38.36390180	     73.52322006	    -13.58489036	      3.34447134	      0.74457454	      0.07209211	   -309.52792630	    -99.86638879	     25.06393172	   -302.46279821	      0.00000000	      0.00000000	   -261.05492815	    145.88790950	    160.01963764	     87.91622878	    -32.80883529	   -340.67954939	      0.00000000	      0.00000000	     70.34302316	     17.14181927	     94.92719953	   -126.88593517	     85.99631208
      0.59500000	    -30.98520906	     68.20381565	    -14.93505073	      3.36021884	      0.77724695	      0.06875657	   -314.09625379	    -99.14300513	     17.28513074	   -308.56753949	      0.00000000	      0.00000000	   -308.46366174	    151.22206415	    131.65680277	     77.13263667	    -40.38294358	   -371.97338581	      0.00000000	      0.00000000	     68.09297122	      3.54376000	     86.90422678	   -121.70820720	     92.48313527
      0.60000000	    -22.85991094	     63.72960271	    -14.46830280	      3.37139957	      0.80767359	      0.07107007	   -318.49132911	    -97.91988799	      8.53531561	   -314.40313842	      0.00000000	      0.00000000	   -357.39666929	    151.10812390	    103.15775198	     69.11023704	    -44.74907882	   -403.67130315	      0.00000000	      0.00000000	     60.85476345	     -9.25851354	     77.37787988	   -117.82829775	     95.30210550
      0.60500000	    -14.78007669	     60.51117591	    -12.27542470	      3.38189918	      0.83562371	      0.07628262	   -322.49924524	    -96.79378950	     -1.90444197	   -320.37794333	      0.00000000	      0.00000000	   -407.54806141	    147.40510097	     74.97587994	     64.52460251	    -46.47031173	   -436.25467800	      0.00000000	      0.00000000	     48.64904398	    -21.11198265	     67.85333997	   -115.45324114	     94.59051373
      0.61000000	     -7.61729536	     58.91298575	     -8.44982682	      3.39570336	      0.85929914	      0.08144879	   -325.52905833	    -96.49472736	    -15.05877878	   -326.22053858	      0.00000000	      0.00000000	   -456.71650931	    142.82968315	     47.68454314	     63.73479376	    -46.13253220	   -469.78973015	      0.00000000	      0.00000000	     33.06871990	    -31.40288551	     60.03991368	   -114.65422871	     90.43691072
      0.61500000	     -2.40046689	     58.95819344	     -3.45107595	      3.41552973	      0.87551442	      0.08474121	   -326.40972715	    -97.27764653	    -31.05343821	   -330.99306383	      0.00000000	      0.00000000	   -501.87796266	    139.77971644	     22.19674885	     66.32158675	    -44.35925907	   -503.84497606	      0.00000000	      0.00000000	     16.54139762	    -39.07081794	     55.68895034	   -115.12361470	     83.23336327
      0.62000000	      0.30384763	     60.19757818	      1.75841340	      3.44165501	      0.88133411	      0.08576249	   -324.12236332	    -98.75074687	    -48.57987843	   -333.40418769	      0.00000000	      0.00000000	   -540.45039358	    139.50798986	     -0.87441137	     71.04043982	    -41.85146346	   -537.69576624	      0.00000000	      0.00000000	      1.37777765	    -42.94375843	     55.61010700	   -116.21471236	     74.02941139
      0.62500000	      0.94363703	     61.93536646	      5.94429338	      3.47186736	      0.87573398	      0.08521360	   -318.62529125	   -100.22002054	    -65.34537241	   -332.29961080	      0.00000000	      0.00000000	   -570.70577615	    141.67395177	    -21.86452199	     76.28787896	    -39.42229837	   -570.65898632	      0.00000000	      0.00000000	    -11.01268724	    -42.27223592	     58.94361912	   -117.37974985	     64.40677207
      0.63000000	      0.75990825	     63.59981375	      8.10715176	      3.50283484	      0.85994767	      0.08439823	   -310.87953239	   -101.13950374	    -79.12562108	   -327.04118542	      0.00000000	      0.00000000	   -591.61732151	    144.43579771	    -41.90702080	     80.76346182	    -37.80764988	   -602.34228863	      0.00000000	      0.00000000	    -20.42852581	    -37.07705115	     63.60925152	   -118.54135361	     55.87605522
      0.63500000	      0.96763676	     64.87816568	      8.02042725	      3.53162316	      0.83654787	      0.08453781	   -302.07742514	   -101.22756942	    -88.67353488	   -317.52959854	      0.00000000	      0.00000000	   -602.78131149	    145.17223921	    -62.05765120	     83.87906838	    -37.18038986	   -632.62281399	      0.00000000	      0.00000000	    -27.64449189	    -27.92138397	     67.55977549	   -119.89002373	     49.18519028
      0.64000000	      2.08580360	     65.47325778	      6.41310729	      3.55610458	      0.80812762	      0.08612579	   -292.84948220	   -100.15115388	    -93.90970200	   -303.99043178	      0.00000000	      0.00000000	   -604.52564236	    141.44433369	    -82.42350843	     85.56414043	    -36.81488680	   -661.23342808	      0.00000000	      0.00000000	    -33.81989675	    -15.24940877	     69.71449315	   -121.21799010	     44.07636122
      0.64500000	      3.93695712	     64.75726603	      4.62723167	      3.57460690	      0.77645789	      0.08877023	   -283.16717255	    -97.13674626	    -95.58999503	   -286.84099584	      0.00000000	      0.00000000	   -598.09833411	    131.66676520	   -102.00998465	     85.66153426	    -35.30273846	   -687.19376824	      0.00000000	      0.00000000	    -39.76169783	      1.11877191	     69.91971629	   -121.44474924	     39.64468044
      0.65000000	      6.08964461	     61.73177491	      4.03388205	      3.58578737	      0.74235120	      0.09150479	   -272.77662244	    -90.97217128	    -94.99710108	   -266.63561656	      0.00000000	      0.00000000	   -585.59610561	    115.25715872	   -119.27799736	     83.55524035	    -31.14598413	   -708.64027383	      0.00000000	      0.00000000	    -45.36793122	     22.04648190	     68.38235951	   -118.83513635	     34.90212730
      0.65500000	      8.13516475	     55.42781020	      5.57808477	      3.58897642	      0.70575123	      0.09324239	   -261.44171555	    -80.51373898	    -93.70174201	   -243.86483682	      0.00000000	      0.00000000	   -569.23024244	     92.41716001	   -132.79089451	     78.39763303	    -23.35426056	   -723.34979683	      0.00000000	      0.00000000	    -49.57793232	     48.77321496	     65.42389607	   -111.81014703	     29.17485634
      0.66000000	      9.63056674	     45.49331982	      9.58790322	      3.58460793	      0.66576797	      0.09312969	   -248.82073215	    -65.38781148	    -93.13412161	   -218.69229585	      0.00000000	      0.00000000	   -550.20537618	     63.99326099	   -141.56391877	     69.73387514	    -11.81348386	   -729.65149626	      0.00000000	      0.00000000	    -50.82026357	     82.24722686	     61.66979945	    -99.81003781	     22.25716006
      0.66500000	     10.03612819	     32.55371096	     15.80725455	      3.57428639	      0.62095738	      0.09074455	   -234.38651125	    -46.42656587	    -94.09248687	   -190.87269621	      0.00000000	      0.00000000	   -527.93537610	     31.61752888	   -145.20084609	     58.02404335	      2.63483493	   -727.10768522	      0.00000000	      0.00000000	    -47.65868492	    122.23129585	     58.13588089	    -83.68817355	     14.32388221
      0.67000000	      8.84279088	     18.10345156	     23.53337035	      3.56031671	      0.56996360	      0.08630798	   -217.54933412	    -25.57498978	    -96.54220040	   -159.81558896	      0.00000000	      0.00000000	   -500.01297958	     -2.27811195	   -143.91298940	     44.63361771	     18.26334914	   -716.56598634	      0.00000000	      0.00000000	    -39.31879085	    166.83382603	     55.94248105	    -65.47307898	      5.71175799
      0.67500000	      5.77622344	      3.98580606	     31.76650507	      3.54495415	      0.51219299	      0.08093434	   -197.83697733	     -5.31518718	    -99.69299833	   -124.70940802	      0.00000000	      0.00000000	   -462.97997906	    -34.90823147	   -138.41286599	     31.24727762	     32.61421820	   -699.65788909	      0.00000000	      0.00000000	    -25.91477864	    213.06463736	     55.87181145	    -47.66656568	     -3.20516706
      0.68000000	      0.94146681	     -8.26166153	     39.38598051	      3.52978933	      0.44818412	      0.07647409	   -175.08175436	     12.11164688	   -102.12175227	    -84.77472037	      0.00000000	      0.00000000	   -413.54433747	    -63.77027622	   -129.71914999	     19.12574831	     42.92682604	   -678.06516149	      0.00000000	      0.00000000	     -8.37820102	    258.03608489	     58.05948632	    -32.39644913	    -11.97946839
      0.68500000	     -5.18727006	    -17.82974236	     45.37931253	      3.51549311	      0.37944972	      0.07460073	   -149.54677095	     25.28038674	   -102.02561919	    -39.61906586	      0.00000000	      0.00000000	   -349.61961399	    -87.06828284	   -118.88006334	      8.75343413	     46.85080494	   -652.87713485	      0.00000000	      0.00000000	     11.75476810	    299.77259279	     62.01977839	    -20.80430940	    -20.05428123
      0.69000000	    -11.96638464	    -24.65383020	     49.10788869	      3.50192741	      0.30788648	      0.07559721	   -121.88979542	     33.73569664	    -97.83620229	     10.38359979	      0.00000000	      0.00000000	   -271.12334539	   -103.79287575	   -106.65649272	      0.03605052	     43.09898253	   -624.33686583	      0.00000000	      0.00000000	     32.49976528	    337.17631873	     66.98703918	    -12.91915828	    -26.91327397
      0.69500000	    -18.80749606	    -29.19706746	     50.56808032	      3.48846808	      0.23536236	      0.07787341	    -93.07408105	     37.89054005	    -88.98037204	     63.72374248	      0.00000000	      0.00000000	   -180.95350633	   -113.56715020	    -93.37508817	     -7.28344574	     31.75877550	   -592.06734019	      0.00000000	      0.00000000	     51.52083327	    369.56663787	     72.22624705	     -7.93701354	    -32.40024903
      0.70000000	    -25.23342636	    -32.22950856	     50.48402130	      3.47433976	      0.16380536	      0.07874091	    -64.33707414	     38.86768950	    -76.20249188	    117.66086987	      0.00000000	      0.00000000	    -85.70791046	   -116.54877089	    -79.08170050	    -13.36647416	     14.23748848	   -555.53051059	      0.00000000	      0.00000000	     66.41452108	    396.19593540	     77.05002271	     -4.62801502	    -36.91274443
      0.70500000	    -30.81026530	    -34.63041392	     50.00688581	      3.45889127	      0.09531321	      0.07577326	    -37.09431278	     38.21580579	    -61.14579236	    168.70873480	      0.00000000	      0.00000000	      5.05670494	   -113.51379274	    -63.84631291	    -18.24628066	     -7.11544471	   -514.42980559	      0.00000000	      0.00000000	     75.33754403	    415.78491396	     80.72586912	     -1.67760900	    -41.18376033
      0.71000000	    -35.11594125	    -37.17522224	     50.10624537	      3.44182707	      0.03185179	      0.06762311	    -12.68741221	     37.43456206	    -45.56308642	    213.53377038	      0.00000000	      0.00000000	     81.29210651	   -105.84114264	    -47.98973821	    -21.88678046	    -29.57865353	   -468.94349104	      0.00000000	      0.00000000	     77.72539149	    426.23231376	     82.54749986	      2.06284203	    -45.77102090
      0.71500000	    -37.79731434	    -40.35259854	     51.11010444	      3.42334338	     -0.02529151	      0.05397683	      7.91767540	     37.50155967	    -30.87375738	    249.80861472	      0.00000000	      0.00000000	    135.53874667	    -95.20715277	    -32.09971538	    -24.22657393	    -50.58614802	   -419.72506905	      0.00000000	      0.00000000	     74.57349110	    424.72360912	     82.05325778	      7.37579037	    -50.71374770
      0.72000000	    -38.66575622	    -44.27642029	     52.71091956	      3.40409156	     -0.07594442	      0.03525303	     24.34046395	     38.65214529	    -18.28243608	    276.72177644	      0.00000000	      0.00000000	    165.17289999	    -83.18368945	    -16.81375108	    -25.21278428	    -68.21148609	   -367.61384126	      0.00000000	      0.00000000	     68.01504572	    408.36791739	     79.21796769	     14.51988876	    -55.64939577
      0.72500000	    -37.76629864	    -48.71860974	     54.29766480	      3.38499016	     -0.12115106	      0.01254038	     36.82789397	     40.48062340	     -8.90378770	    294.99660713	      0.00000000	      0.00000000	    172.79092565	    -70.87612318	     -2.47551083	    -24.88833279	    -81.72324794	   -313.13648444	      0.00000000	      0.00000000	     60.57228466	    375.55743777	     74.49381255	     23.18052394	    -60.16764454
      0.73000000	    -35.33896621	    -53.27645442	     55.30652208	      3.36692131	     -0.16284312	     -0.01244678	     46.09798050	     42.28106839	     -3.46703417	    306.44002840	      0.00000000	      0.00000000	    164.51718214	    -58.61275513	     11.06760464	    -23.54068638	    -91.78694466	   -256.09983397	      0.00000000	      0.00000000	     54.66961389	    327.52802462	     68.59398823	     32.63872894	    -63.97853429
      0.73500000	    -31.62507385	    -57.61346033	     55.45393334	      3.35029766	     -0.20314178	     -0.03775454	     53.01671638	     43.46021807	     -1.93988924	    313.30730002	      0.00000000	      0.00000000	    147.23260314	    -45.93335271	     24.27325170	    -21.78714636	    -99.65696761	   -195.67613026	      0.00000000	      0.00000000	     52.37427921	    268.57639366	     62.01930207	     42.12138865	    -66.87034205
      0.74000000	    -26.66775316	    -61.59777561	     54.83930882	      3.33473231	     -0.24360270	     -0.06178241	     58.26369650	     43.79443845	     -3.55064098	    317.76499803	      0.00000000	      0.00000000	    126.50369123	    -32.11124851	     37.43823311	    -20.45461007	   -105.71281481	   -131.09286100	      0.00000000	      0.00000000	     54.91309319	    204.49483508	     54.68243149	     51.08163480	    -68.75882660
      0.74500000	    -20.33097224	    -65.25365687	     53.86091259	      3.31922680	     -0.28482033	     -0.08361369	     62.18067255	     43.41021522	     -7.16461093	    321.50537151	      0.00000000	      0.00000000	    106.23510239	    -16.89430702	     50.37668609	    -20.32124428	   -108.77844822	    -62.47652379	      0.00000000	      0.00000000	     62.22264841	    140.86492630	     46.03099609	     59.25659784	    -69.85813208
      0.75000000	    -12.50474578	    -68.64964167	     52.95120301	      3.30277974	     -0.32650784	     -0.10280104	     64.83480376	     42.60831264	    -11.66061906	    325.48780578	      0.00000000	      0.00000000	     89.37348862	     -0.84403640	     62.45798670	    -21.92756451	   -107.01721503	      8.78178469	      0.00000000	      0.00000000	     73.23139372	     82.41478124	     35.52334936	     66.60025279	    -70.67854303
      0.75500000	     -3.27657520	    -71.81999159	     52.35277727	      3.28486914	     -0.36781513	     -0.11883866	     66.18031084	     41.70221724	    -16.16815136	    329.86157455	      0.00000000	      0.00000000	     78.40582579	     14.90422819	     72.85387779	    -25.49225445	    -99.45669953	     80.27217942	      0.00000000	      0.00000000	     86.60103389	     32.80261639	     22.99708738	     73.17216591	    -71.74747541
      0.76000000	      7.02705381	    -74.66614312	     52.11220498	      3.26563176	     -0.40765140	     -0.13085303	     66.22792040	     40.85923498	    -20.28378529	    334.16801651	      0.00000000	      0.00000000	     75.22888079	     29.09534096	     80.73894978	    -30.82240332	    -86.73015817	    149.01500463	      0.00000000	      0.00000000	    101.10481839	     -5.80700570	      8.77161267	     78.94362282	    -73.32893042
      0.76500000	     17.87650124	    -76.84282922	     52.16477845	      3.24595508	     -0.44497700	     -0.13773992	     65.17153936	     39.90937760	    -24.19254908	    337.76804112	      0.00000000	      0.00000000	     80.67078603	     40.64843153	     85.32836044	    -37.25508758	    -70.71846416	    211.77438593	      0.00000000	      0.00000000	    115.64547932	    -32.89742808	     -6.39985299	     83.57639476	    -75.38268282
      0.77000000	     28.62494363	    -77.74279364	     52.33077781	      3.22754124	     -0.47907828	     -0.13850343	     63.39139746	     38.24180361	    -28.48259245	    340.23153063	      0.00000000	      0.00000000	     94.08006354	     48.70440841	     85.79702163	    -43.74494314	    -53.68688364	    265.27010478	      0.00000000	      0.00000000	    129.14531005	    -49.05247922	    -21.46887139	     86.34820912	    -77.66854347
      0.77500000	     38.73303239	    -76.58520720	     52.21816411	      3.21271660	     -0.50965429	     -0.13256430	     61.24101730	     34.83531146	    -33.72754364	    341.49972649	      0.00000000	      0.00000000	    113.30394709	     52.56847507	     81.08666042	    -49.03345335	    -37.50178902	    306.35660302	      0.00000000	      0.00000000	    139.81712415	    -55.21573574	    -35.42530703	     86.27498812	    -79.81282500
      0.78000000	     48.16077856	    -72.50696362	     51.10057885	      3.20377377	     -0.53653299	     -0.12001804	     58.65514196	     28.32870437	    -40.04210947	    341.84883984	      0.00000000	      0.00000000	    135.10980332	     51.72168758	     69.65030323	    -51.77981009	    -23.28052521	    332.17343586	      0.00000000	      0.00000000	    143.75903531	    -52.70975821	    -47.88531991	     82.30259760	    -81.32028113
      0.78500000	     57.57167924	    -64.67600669	     47.94489349	      3.20207303	     -0.55937813	     -0.10172005	     54.96146520	     17.20344873	    -46.84013135	    341.76426814	      0.00000000	      0.00000000	    156.09920513	     45.96365813	     49.63756260	    -50.68326982	    -11.64968770	    340.57338299	      0.00000000	      0.00000000	    134.40823600	    -44.32841783	    -59.49139373	     73.48935866	    -81.66375984
      0.79000000	     67.88889935	    -52.55937288	     41.79426534	      3.20744154	     -0.57804576	     -0.07905160	     49.36451975	      0.27547030	    -53.08181483	    341.84554602	      0.00000000	      0.00000000	    174.00623179	     35.63164209	     19.97933771	    -44.70586677	     -3.22886234	    331.02886789	      0.00000000	      0.00000000	    104.40830739	    -35.48139941	    -71.45679918	     59.26843357	    -80.55625503
      0.79500000	     79.44476692	    -36.34559395	     32.33754846	      3.21802864	     -0.59340719	     -0.05357567	     41.88377314	    -22.60347473	    -57.87734605	    342.79266229	      0.00000000	      0.00000000	    188.41012957	     21.62767198	    -18.29328334	    -33.44151064	      1.36332104	    305.38535925	      0.00000000	      0.00000000	     49.33231436	    -33.81439567	    -84.48567107	     39.87268240	    -78.21373390
      0.80000000	     91.54430521	    -17.23548116	     20.21700965	      3.23033080	     -0.60766832	     -0.02696881	     33.88002946	    -50.11756420	    -60.92084208	    345.39670386	      0.00000000	      0.00000000	    200.04547981	      4.93553978	    -61.63926781	    -17.45784850	      1.95508859	    267.95182231	      0.00000000	      0.00000000	    -28.59522248	    -46.93597801	    -98.15622343	     16.70979658	    -75.34083087
      0.80500000	    102.74793795	      2.76983593	      6.92290532	      3.23929685	     -0.62380021	     -0.00129857	     27.75831968	    -79.78947708	    -62.58716520	    350.48877355	      0.00000000	      0.00000000	    209.54632453	    -14.09456980	   -104.51776992	      1.74814566	     -0.88558533	    225.55839080	      0.00000000	      0.00000000	   -118.18317740	    -79.50404978	   -111.24183033	     -7.76488140	    -72.96205982
      0.81000000	    111.34984788	     21.58208764	     -5.58696176	      3.23881345	     -0.64459116	      0.02073227	     26.36249690	   -108.94320697	    -63.81321104	    358.89799431	      0.00000000	      0.00000000	    216.99680272	    -35.82781932	   -140.03507786	     22.27457942	     -5.85182599	    187.88852100	      0.00000000	      0.00000000	   -199.73963354	   -131.33381827	   -122.31999785	    -30.80716023	    -72.32679114
      0.81500000	    115.59049697	     37.72156043	    -15.43646611	      3.22277366	     -0.67184247	      0.03606890	     32.60347496	   -135.60465922	    -65.61528544	    371.34830194	      0.00000000	      0.00000000	    222.35451495	    -60.42715872	   -160.61969149	     42.37349119	    -11.05249922	    166.89640431	      0.00000000	      0.00000000	   -249.82256464	   -197.46962602	   -130.01214535	    -50.25638221	    -74.77119550
      0.82000000	    113.87485645	     50.46858815	    -21.37427398	      3.18648162	     -0.70578576	      0.04220986	     49.03730559	   -158.59636235	    -68.23239806	    388.10867472	      0.00000000	      0.00000000	    225.84029134	    -86.83353678	   -159.32851623	     60.52826589	    -14.50623026	    174.30898292	      0.00000000	      0.00000000	   -249.76022959	   -269.92013026	   -133.10516810	    -64.89129301	    -81.34079909
      0.82500000	    105.45537070	     59.54578598	    -23.05125337	      3.12792872	     -0.74460316	      0.03818343	     76.87887814	   -176.97072415	    -70.53615682	    408.51549970	      0.00000000	      0.00000000	    227.80582692	   -113.00606943	   -132.07055881	     75.19663930	    -14.83222767	    217.81536578	      0.00000000	      0.00000000	   -194.16312797	   -339.99084148	   -131.12244427	    -74.22675670	    -92.27851356
      0.83000000	     91.25055214	     64.83690935	    -20.95633583	      3.04869614	     -0.78422807	      0.02481141	    114.88188138	   -189.62608559	    -70.33053876	    430.78035506	      0.00000000	      0.00000000	    228.25937578	   -137.40228307	    -80.02078616	     84.92042520	    -11.25812961	    297.39870473	      0.00000000	      0.00000000	    -94.59329464	   -400.43170616	   -125.02780490	    -78.17297524	   -106.68841850
      0.83500000	     73.86445984	     66.39586756	    -16.11637838	      2.95449974	     -0.81888261	      0.00416254	    159.20007177	   -195.49780157	    -65.32904992	    452.19217431	      0.00000000	      0.00000000	    226.34648957	   -159.91806405	    -10.68300298	     89.05621254	     -2.73039233	    403.40261929	      0.00000000	      0.00000000	     24.06064004	   -446.64713514	   -117.03601817	    -76.87732049	   -122.61950139
      0.84000000	     56.55495890	     64.66262229	     -9.70875775	      2.85516482	     -0.84222973	     -0.02091694	    204.53543761	   -194.04225961	    -54.09149045	    469.48204663	      0.00000000	      0.00000000	    220.28097611	   -181.12377722	     63.41341346	     88.56281579	     12.58098721	    517.68236250	      0.00000000	      0.00000000	    132.98310420	   -476.13013857	   -109.37646348	    -70.89794986	   -137.59971131
      0.84500000	     41.99960653	     60.75269572	     -2.78316691	      2.76333673	     -0.84832408	     -0.04644541	    245.69181216	   -185.71558397	    -36.48882066	    479.28910324	      0.00000000	      0.00000000	    208.25807966	   -200.88059832	    127.85077713	     86.11717267	     36.21093865	    617.99642860	      0.00000000	      0.00000000	    210.02018885	   -486.84552255	   -103.17987285	    -61.70946584	   -149.37680455
      0.85000000	     31.65022589	     56.53651445	      3.76298499	      2.69154650	     -0.83209351	     -0.06671322	    278.75337348	   -172.17859039	    -13.61339940	    478.82210558	      0.00000000	      0.00000000	    189.88668796	   -217.84525716	    170.00752612	     85.19774763	     67.37017789	    684.12663197	      0.00000000	      0.00000000	    246.44343583	   -476.70091626	    -98.37851246	    -52.06076553	   -156.50722801
      0.85500000	     25.56677008	     54.18405860	      9.01920072	      2.64858934	     -0.79003377	     -0.07487621	    301.95552168	   -155.93975353	     12.83127060	    466.62115344	      0.00000000	      0.00000000	    166.90606511	   -229.91234069	    182.24514547	     88.42355875	    101.76238341	    703.17498736	      0.00000000	      0.00000000	    247.32556730	   -444.84379249	    -94.15111198	    -45.49481568	   -158.61883886
      0.86000000	     22.39568375	     55.27080005	     11.94705659	      2.63717014	     -0.72143977	     -0.06534781	    316.27637644	   -139.52601306	     41.28042672	    443.04616695	      0.00000000	      0.00000000	    142.68569140	   -234.94379783	    163.65759458	     96.12960486	    132.44472216	    671.90610376	      0.00000000	      0.00000000	    226.58456455	   -393.29882272	    -89.10561743	    -44.96398563	   -156.33936739
      0.86500000	     19.69240717	     59.89893006	     11.53180124	      2.65403562	     -0.62936674	     -0.03688656	    325.11224930	   -124.53439138	     70.58549737	    410.06034596	      0.00000000	      0.00000000	    121.01383667	   -231.56474419	    119.69285465	    106.04985833	    152.34061337	    595.98434258	      0.00000000	      0.00000000	    200.03499442	   -327.35392388	    -81.28363076	    -51.21716801	   -150.88370341
      0.87000000	     14.88557898	     66.30460705	      7.08983051	      2.69186250	     -0.52053249	      0.00594480	    332.72752907	   -110.89314098	     99.79713826	    370.41234833	      0.00000000	      0.00000000	    104.89005654	   -219.93483369	     59.94854836	    114.09035910	    156.85407654	    487.69935591	      0.00000000	      0.00000000	    179.73404220	   -254.44831382	    -68.63814283	    -61.92974765	   -143.35988712
      0.87500000	      6.58805304	     71.33001070	     -1.68776270	      2.74121293	     -0.40429880	      0.05464295	    342.30772772	    -96.82285596	    128.10957462	    326.98046281	      0.00000000	      0.00000000	     95.83886335	   -201.93108661	     -4.78795019	    115.65601115	    145.04843821	    363.40495548	      0.00000000	      0.00000000	    171.51162849	   -182.14942279	    -50.17060008	    -72.37896790	   -134.02108576
      0.88000000	     -4.48584255	     71.71804641	    -15.03793019	      2.79194621	     -0.29095775	      0.10095770	    354.70937973	    -79.80150635	    155.21143945	    282.64741196	      0.00000000	      0.00000000	     93.83827931	   -180.22715352	    -65.34773617	    107.11420018	    119.05880422	    240.51685683	      0.00000000	      0.00000000	    175.71455603	   -116.03404603	    -27.09263553	    -77.52742210	   -121.90224539
      0.88500000	    -15.55650903	     65.46182900	    -33.14362002	      2.83482939	     -0.18923731	      0.14015556	    368.18352741	    -57.92453841	    181.29992153	    240.08464508	      0.00000000	      0.00000000	     97.55239850	   -156.81906171	   -116.25210291	     87.03038064	     82.82792759	    133.91327391	      0.00000000	      0.00000000	    189.50562958	    -58.53533840	     -3.09956817	    -74.13364068	   -105.35498986
      0.89000000	    -22.74473953	     52.30856074	    -55.33279244	      2.86379103	     -0.10358335	      0.17102881	    378.73939674	    -30.62109788	    206.08792772	    200.90522313	      0.00000000	      0.00000000	    104.67224573	   -132.25510959	   -156.54072193	     56.70022954	     41.35375170	     52.75760312	      0.00000000	      0.00000000	    208.82392153	     -9.47635611	     16.59005867	    -61.45890154	    -83.52473184
      0.89500000	    -22.53334698	     33.36401762	    -79.10441859	      2.87771533	     -0.03277809	      0.19363152	    381.15974475	      1.46647821	    227.57854500	    164.80414081	      0.00000000	      0.00000000	    112.44031410	   -106.13078246	   -189.03002628	     19.72819165	      0.32790648	     -0.90353478	      0.00000000	      0.00000000	    229.35287588	     32.24820958	     27.01477465	    -40.58357209	    -57.89694090
      0.90000000	    -13.30391712	     10.52181562	   -100.34940903	      2.88007530	      0.02869552	      0.20762497	    371.09079815	     36.73281258	    242.22281022	    129.81539343	      0.00000000	      0.00000000	    118.33587252	    -78.19895443	   -218.07892213	    -19.09166173	    -34.81386820	    -31.29735954	      0.00000000	      0.00000000	    246.91383089	     67.25889334	     25.43491787	    -13.55297970	    -32.54835678
      0.90500000	      3.52875411	    -13.83540350	   -115.05848363	      2.87653021	      0.08704310	      0.21257045	    347.69125777	     72.63537516	    246.74157403	     93.73482979	      0.00000000	      0.00000000	    120.70128041	    -49.07841468	   -246.72972429	    -55.07584321	    -60.53034989	    -46.40830657	      0.00000000	      0.00000000	    257.78692408	     95.41887045	     12.84534427	     16.89992062	    -12.53318674
      0.91000000	     23.47967138	    -37.08623472	   -121.20270526	      2.87253146	      0.14581708	      0.20908481	    314.97719240	    105.93973256	    240.05157569	     55.49589528	      0.00000000	      0.00000000	    119.10460367	    -20.24096080	   -274.84204691	    -84.71110209	    -76.38480573	    -54.95936346	      0.00000000	      0.00000000	    259.11416758	    116.43743134	     -5.76345823	     47.45603443	     -1.44128956
      0.91500000	     40.44151087	    -56.79788022	   -119.42332686	      2.87206022	      0.20500191	      0.19952801	    280.51955808	    133.47307289	    223.80829879	     15.51681184	      0.00000000	      0.00000000	    114.28987614	      6.35258248	   -299.35877019	   -106.22126510	    -84.94935829	    -63.97109852	      0.00000000	      0.00000000	    249.30385882	    130.65645776	    -22.96849020	     74.65192748	      0.14612720
      0.92000000	     49.10958140	    -71.17853148	   -112.35461139	      2.87702540	      0.26250179	      0.18779363	    252.10979862	    153.00025190	    201.50048612	    -24.91443047	      0.00000000	      0.00000000	    107.63630332	     28.57036738	   -316.34519523	   -119.51961971	    -90.55257893	    -77.39233083	      0.00000000	      0.00000000	    228.17209438	    139.37167245	    -31.87387909	     95.57040399	     -5.59350312
      0.92500000	     47.13725132	    -79.35330290	   -103.27193440	      2.88716812	      0.31644580	      0.17824842	    234.34481024	    163.75090652	    176.96350046	    -64.60323919	      0.00000000	      0.00000000	    100.36956892	     44.20762841	   -323.37776229	   -125.65723888	    -97.53362900	    -95.89189445	      0.00000000	      0.00000000	    196.58360903	    144.28224718	    -28.94840256	    108.45298243	    -15.30423134
      0.93000000	     35.83624724	    -81.42407276	    -94.89175524	      2.90070377	      0.36658791	      0.17445005	    227.05198641	    166.47458898	    153.22131396	   -103.09650618	      0.00000000	      0.00000000	     92.95633097	     51.11949965	   -320.85029035	   -126.15419928	   -108.69777196	   -117.65661780	      0.00000000	      0.00000000	    155.92838274	    146.69420982	    -15.14194020	    112.99385748	    -26.01099705
      0.93500000	     19.19580735	    -78.33551805	    -88.78932401	      2.91535886	      0.41407697	      0.17844995	    226.18222791	    163.06952866	    132.05509039	   -140.65257459	      0.00000000	      0.00000000	     84.88281556	     47.88865869	   -311.66343877	   -122.55678763	   -124.42031197	   -139.71055858	      0.00000000	      0.00000000	    108.08653145	    147.63358313	      5.12571602	    110.21798665	    -35.68636548
      0.94000000	      2.02373923	    -71.59833585	    -85.34286417	      2.92928768	      0.46021573	      0.19054459	    226.17936096	    155.90499368	    114.05652157	   -177.75296197	      0.00000000	      0.00000000	     75.01941045	     34.78233926	   -299.85909321	   -116.22532532	   -142.45928776	   -159.21370065	      0.00000000	      0.00000000	     55.84945104	    148.65907452	     26.19757761	    102.09432867	    -43.08363742
      0.94500000	    -11.80491542	    -62.93739161	    -83.87972303	      2.94158587	      0.50529159	      0.20882812	    222.35058414	    147.08162518	     98.79076474	   -214.65929726	      0.00000000	      0.00000000	     62.71063593	     14.06084885	   -289.08766082	   -108.16282148	   -158.44779563	   -174.41922516	      0.00000000	      0.00000000	      2.97824454	    151.87385467	     43.40282379	     91.10475206	    -47.61176953
      0.95000000	    -20.34512015	    -53.91739591	    -82.93185958	      2.95238334	      0.54831043	      0.22880738	    212.23371555	    137.89288090	     85.05244754	   -251.33274815	      0.00000000	      0.00000000	     48.85439540	    -10.65369258	   -281.56370847	    -98.83989815	   -167.15645161	   -185.08685558	      0.00000000	      0.00000000	    -46.76657250	    158.54284237	     54.37624995	     79.79619146	    -49.52735328
      0.95500000	    -23.48365282	    -45.68105372	    -80.72239351	      2.96284647	      0.58807345	      0.24419646	    195.46457734	    128.71584186	     71.35178434	   -287.74038710	      0.00000000	      0.00000000	     35.80228184	    -35.35565507	   -277.98546939	    -88.26943397	   -164.38813563	   -192.26022454	      0.00000000	      0.00000000	    -91.21156799	    167.71729616	     59.01884714	     70.31434056	    -50.05568728
      0.96000000	    -22.02863698	    -38.92776442	    -75.88559704	      2.97506328	      0.62473270	      0.24930037	    172.61173492	    119.41164986	     56.56532533	   -324.20776380	      0.00000000	      0.00000000	     25.99098815	    -56.51931418	   -278.25585585	    -76.48607329	   -148.78771907	   -197.56967746	      0.00000000	      0.00000000	   -130.66091144	    176.51927367	     58.43417209	     64.03971892	    -50.92649676
      0.96500000	    -17.00285120	    -33.98535477	    -68.16591203	      2.99127210	      0.65972743	      0.24177860	    144.48355267	    109.93339172	     40.54203083	   -361.29782387	      0.00000000	      0.00000000	     20.43759666	    -71.83663640	   -281.94416571	    -64.01874412	   -122.60061701	   -202.41654124	      0.00000000	      0.00000000	   -167.29465341	    181.78941818	     54.01635819	     61.37909478	    -53.43192350
      0.97000000	     -9.73051619	    -30.79545569	    -58.66640968	      3.01271431	      0.69368780	      0.22392574	    112.58043381	    100.68636809	     24.34425099	   -399.25169407	      0.00000000	      0.00000000	     18.22956930	    -80.72827346	   -287.91820529	    -51.88764984	    -90.94592944	   -207.39714649	      0.00000000	      0.00000000	   -203.62261611	    181.55416047	     47.44071934	     61.74542082	    -57.73364659
      0.97500000	     -2.03615225	    -28.98761877	    -49.30131120	      3.03910963	      0.72484494	      0.20151175	     79.46153232	     92.49472494	      9.72338135	   -437.66216827	      0.00000000	      0.00000000	     17.21444902	    -84.26717957	   -294.04220892	    -41.30522643	    -60.01190811	   -212.15836301	      0.00000000	      0.00000000	   -241.11515167	    175.54198941	     40.85124115	     63.92279309	    -62.96432191
      0.98000000	      4.23201692	    -28.19781434	    -41.66584486	      3.06877241	      0.74992765	      0.18081094	     47.95618292	     86.28874028	     -2.03537581	   -475.69365398	      0.00000000	      0.00000000	     15.15834981	    -84.35157705	   -297.82243310	    -33.44758688	    -35.00882412	   -215.66238049	      0.00000000	      0.00000000	   -279.64747585	    164.97464055	     36.28859087	     66.79704623	    -67.96492865
      0.98500000	      8.00132008	    -28.35233505	    -36.16188229	      3.09878459	      0.76627593	      0.16568981	     19.97289619	     82.69255932	    -10.94447977	   -512.44320352	      0.00000000	      0.00000000	     10.45379635	    -82.52587146	   -297.51510827	    -29.24393060	    -18.70337582	   -216.72183659	      0.00000000	      0.00000000	   -317.64867312	    152.04488688	     34.72229514	     69.92568890	    -72.00773458
      0.99000000	      9.26190103	    -29.60655841	    -32.05467709	      3.12556908	      0.77286923	      0.15659611	     -3.89151284	     81.76932647	    -18.04335919	   -547.07260683	      0.00000000	      0.00000000	      2.18720753	    -79.10967689	   -292.73020689	    -29.08100513	    -11.13687081	   -214.57220779	      0.00000000	      0.00000000	   -352.61242519	    139.33643214	     35.75452116	     73.48905344	    -74.98548191
      0.99500000	      8.70857894	    -32.02886575	    -28.25067663	      3.14631854	      0.76990684	      0.15172503	    -23.91916988	     83.05515542	    -24.35958895	   -578.79044422	      0.00000000	      0.00000000	     -9.88934027	    -73.00446719	   -284.30576284	    -32.59920344	    -10.53450591	   -209.21412823	      0.00000000	      0.00000000	   -381.94696891	    129.27112515	     38.22833877	     77.77279355	    -77.13207887
      1.00000000	      7.25649836	    -35.30469442	    -24.04425881	      3.16043774	      0.75817913	      0.14893168	    -40.75846519	     85.69832846	    -30.07229214	   -606.86542100	      0.00000000	      0.00000000	    -25.14621253	    -62.19171788	   -273.85533264	    -38.69563421	    -14.62823297	   -201.45221712	      0.00000000	      0.00000000	   -404.06195166	    123.55939626	     41.01985486	     82.63911293	    -78.70473967
      1.00500000	      5.76613452	    -38.60003575	    -19.39001658	      3.16970340	      0.73896215	      0.14690729	    -55.16464692	     88.51868600	    -34.39237173	   -630.67625959	      0.00000000	      0.00000000	    -41.96193450	    -44.67461574	   -263.25917936	    -45.63188099	    -21.47640603	   -192.71148792	      0.00000000	      0.00000000	   -418.96693549	    122.67282142	     43.41873808	     87.25389100	    -79.85156209
      1.01000000	      4.85554475	    -40.64071469	    -14.76636384	      3.17690052	      0.71397636	      0.14531412	    -67.76892157	     90.11035118	    -35.95520958	   -649.73686242	      0.00000000	      0.00000000	    -58.08951587	    -19.37132471	   -254.04119410	    -51.24652773	    -29.54814881	   -184.61997975	      0.00000000	      0.00000000	   -427.87929776	    125.54634373	     45.15550820	     90.16116095	    -80.59474031
      1.01500000	      4.68695336	    -40.06840545	    -10.84988921	      3.18401653	      0.68486550	      0.14429574	    -78.78957740	     89.16961227	    -33.38980953	   -663.71778571	      0.00000000	      0.00000000	    -71.31636350	     13.43523341	   -246.73640487	    -53.41339732	    -37.47537868	   -178.40090946	      0.00000000	      0.00000000	   -432.41227838	    129.76052607	     46.34450016	     89.76775476	    -80.86374058
      1.02000000	      4.88779610	    -35.96124327	     -8.20800454	      3.19146676	      0.65252064	      0.14388025	    -87.93111837	     84.90716434	    -25.89663631	   -672.46459017	      0.00000000	      0.00000000	    -79.96091954	     52.22935278	   -240.69256778	    -50.64470804	    -43.89817343	   -174.41166287	      0.00000000	      0.00000000	   -434.08331643	    132.14471526	     47.40949449	     85.04965078	    -80.53168364
      1.02500000	      4.74269763	    -28.18516474	     -7.15967824	      3.19865377	      0.61693374	      0.14376383	    -94.54576062	     77.20616850	    -13.63895112	   -675.85587754	      0.00000000	      0.00000000	    -83.04115747	     94.99296824	   -234.49391637	    -42.48300074	    -47.51063064	   -172.10556672	      0.00000000	      0.00000000	   -434.04553774	    129.52328848	     48.92932397	     75.98434718	    -79.34877949
      1.03000000	      3.55700021	    -17.36189784	     -7.76176762	      3.20467507	      0.57763441	      0.14351289	    -97.84743978	     66.43774542	      2.18299769	   -673.44417851	      0.00000000	      0.00000000	    -80.28196948	    140.11884606	   -226.62643660	    -29.51432153	    -47.19946837	   -170.24738804	      0.00000000	      0.00000000	   -432.72561200	    119.49102863	     51.36744447	     63.44016432	    -76.83951893
      1.03500000	      1.05330581	     -4.60907926	     -9.78656258	      3.20830950	      0.53428362	      0.14276924	    -97.17239803	     53.20850509	     19.45783381	   -664.24203578	      0.00000000	      0.00000000	    -72.18731130	    186.68835689	   -216.01266285	    -13.17257659	    -42.28625036	   -167.11046453	      0.00000000	      0.00000000	   -429.71437633	    101.13088035	     54.69309117	     48.79761566	    -72.43994425
      1.04000000	     -2.35094072	      8.68846643	    -12.72657351	      3.20788762	      0.48710625	      0.14136481	    -92.38304715	     38.32379035	     35.46365664	   -647.04236906	      0.00000000	      0.00000000	    -60.11538872	    233.81468422	   -202.33011478	      4.48495443	    -32.95757713	   -160.66081693	      0.00000000	      0.00000000	   -424.33174856	     75.36799765	     58.09802771	     33.66035149	    -65.87872323
      1.04500000	     -5.66977578	     21.06616771	    -15.94915862	      3.20185965	      0.43690434	      0.13957524	    -84.08938944	     22.92332259	     47.52084421	   -621.08717700	      0.00000000	      0.00000000	    -45.96061902	    279.68228224	   -185.96899887	     21.07811367	    -20.57792122	   -148.85801601	      0.00000000	      0.00000000	   -416.36417053	     44.78348381	     60.22547017	     19.64476328	    -57.40214927
      1.05000000	     -7.94059460	     31.22026828	    -18.92652485	      3.18982455	      0.38460870	      0.13836007	    -73.35678549	      8.51957194	     53.82843698	   -586.58056141	      0.00000000	      0.00000000	    -31.40886194	    321.25205110	   -167.59160333	     34.34622679	     -7.40576587	   -130.13207199	      0.00000000	      0.00000000	   -406.15629965	     13.06281998	     59.96733900	      8.11955864	    -47.63748381
      1.05500000	     -8.87989716	     38.24092253	    -21.33602873	      3.17313708	      0.33077962	      0.13916238	    -61.13507198	     -3.22444737	     53.94662825	   -544.80520561	      0.00000000	      0.00000000	    -17.44332343	    355.05124848	   -147.61736281	     42.60450566	      4.25341837	   -103.91692442	      0.00000000	      0.00000000	   -394.10166174	    -15.80659721	     57.26579496	     -0.01037143	    -37.36168667
      1.06000000	     -9.13090544	     41.75789852	    -23.00639340	      3.15435549	      0.27546218	      0.14318835	    -47.83599208	    -10.93138238	     48.72248513	   -497.84085618	      0.00000000	      0.00000000	     -4.53945988	    378.39796174	   -125.95622434	     45.08478918	     12.94804647	    -70.87743542	      0.00000000	      0.00000000	   -380.12675233	    -38.66670718	     53.29884154	     -4.37408721	    -27.41399893
      1.06500000	     -9.93335127	     42.01807760	    -23.88002599	      3.13567214	      0.21841118	      0.15063106	    -33.28114892	    -13.97982171	     39.93288061	   -447.96835457	      0.00000000	      0.00000000	      6.92706663	    390.00002743	   -102.09415109	     42.13807380	     18.48691636	    -32.55781637	      0.00000000	      0.00000000	   -363.48772838	    -54.39927814	     49.89382018	     -5.17377410	    -18.60218322
      1.07000000	    -12.40129265	     39.87435914	    -24.04829340	      3.11762135	      0.15946597	      0.16051225	    -17.06836758	    -12.77116315	     29.84443415	   -397.03538540	      0.00000000	      0.00000000	     16.64730712	    389.72392598	    -75.52882951	     35.19169305	     21.59674875	      9.29204401	      0.00000000	      0.00000000	   -342.95678572	    -64.46839946	     48.52617072	     -3.27247195	    -11.44532096
      1.07500000	    -16.87012044	     36.63830254	    -23.73329808	      3.09921655	      0.09881535	      0.17135725	      0.87692144	     -8.65123090	     20.65018370	   -346.12507363	      0.00000000	      0.00000000	     24.58891036	    378.26774507	    -46.34985023	     26.35814724	     23.14958089	     53.16246509	      0.00000000	      0.00000000	   -317.28707851	    -72.25901650	     49.56583127	     -0.19970298	     -5.96903881
      1.08000000	    -22.80107412	     33.80530319	    -23.16882735	      3.07922327	      0.03694930	      0.18211328	     20.07348876	     -3.50562499	     13.86896744	   -295.62375156	      0.00000000	      0.00000000	     31.05090338	    357.17967011	    -15.47630906	     17.82683468	     23.62461469	     97.82696061	      0.00000000	      0.00000000	   -285.48460898	    -81.57779650	     52.35241890	      2.11600676	     -1.78411076
      1.08500000	    -29.24884828	     32.62910901	    -22.47424686	      3.05734767	     -0.02560485	      0.19249769	     39.71698006	      0.88192863	     10.02561790	   -245.56192330	      0.00000000	      0.00000000	     36.55118409	    328.71305717	     15.67169021	     11.23576505	     23.14671538	    142.25864290	      0.00000000	      0.00000000	   -246.61019035	    -95.17477794	     55.95232083	      1.97888886	      1.68635045
      1.09000000	    -35.31395755	     33.61110666	    -21.61740816	      3.03445656	     -0.08830796	      0.20262589	     58.87710437	      3.48623905	      8.83170644	   -196.03703489	      0.00000000	      0.00000000	     41.60330549	    295.09342902	     45.61929842	      7.17974585	     21.82170752	    185.59325292	      0.00000000	      0.00000000	   -199.68456573	   -113.74402201	     59.69391660	     -1.30882055	      5.07303275
      1.09500000	    -40.16621543	     36.26421455	    -20.52844844	      3.01190431	     -0.15016088	      0.21245326	     76.37871654	      4.31389623	      9.61265396	   -147.44938496	      0.00000000	      0.00000000	     46.35992351	    257.96448887	     72.92892994	      5.13947294	     19.82429953	    226.99970921	      0.00000000	      0.00000000	   -144.48552993	   -135.61646133	     62.96007419	     -7.12864594	      9.04759952
      1.10000000	    -42.81117529	     39.44601407	    -19.30245454	      2.99067918	     -0.20918371	      0.22150534	     90.66889543	      4.06415167	     11.41355601	   -100.37767021	      0.00000000	      0.00000000	     50.48224182	    218.93445911	     96.01835620	      4.00429665	     17.10930039	    265.40021497	      0.00000000	      0.00000000	    -82.98657137	   -157.44156244	     64.64511598	    -14.02477979	     14.24909875
      1.10500000	    -42.03446647	     42.03527485	    -18.27536408	      2.97095187	     -0.26256962	      0.22895461	    100.00537380	      3.45062760	     12.80977329	    -55.31553338	      0.00000000	      0.00000000	     53.58708758	    180.49720973	    113.15958513	      2.83957344	     13.23395687	    299.34440809	      0.00000000	      0.00000000	    -20.03267431	   -175.52588161	     62.98883727	    -20.60300752	     20.98604058
      1.11000000	    -36.86186590	     43.45534273	    -17.87139864	      2.95218845	     -0.30794125	      0.23395975	    103.07772090	      2.71792294	     12.18083613	    -12.62808763	      0.00000000	      0.00000000	     55.92839009	    145.93062987	    123.07768250	      1.31542519	      7.65509206	    327.37252890	      0.00000000	      0.00000000	     37.85353965	   -187.02655008	     56.24699211	    -26.14265797	     28.87881897
      1.11500000	    -27.29725633	     43.78160352	    -18.36207076	      2.93373099	     -0.34499458	      0.23616728	     99.73978606	      1.61313188	      8.62201501	     27.28030077	      0.00000000	      0.00000000	     58.67695849	    118.34186668	    125.84928162	     -0.40697883	      0.16648806	    348.69047757	      0.00000000	      0.00000000	     84.95358408	   -190.79839017	     43.85963513	    -30.64130090	     36.85646695
      1.12000000	    -14.56631405	     43.49072941	    -19.70261065	      2.91552146	     -0.37600951	      0.23606682	     91.15809961	     -0.32915250	      2.60567427	     63.86667718	      0.00000000	      0.00000000	     63.41234113	     99.90408005	    123.13982692	     -2.09166277	     -9.00445882	    363.60062653	      0.00000000	      0.00000000	    118.46714030	   -187.90321553	     27.04564457	    -34.51752132	     43.67310860
      1.12500000	     -0.58168982	     43.03571519	    -21.50042522	      2.89847042	     -0.40472503	      0.23476780	     79.21237702	     -3.40896739	     -4.38057221	     96.55689949	      0.00000000	      0.00000000	     70.78898310	     91.47543547	    117.47975891	     -3.83549348	    -19.41355777	    373.43511882	      0.00000000	      0.00000000	    139.16193468	   -181.40895950	      8.29787306	    -38.18214164	     48.63220872
      1.13000000	     12.85982198	     42.43311544	    -23.10365332	      2.88417211	     -0.43457052	      0.23320296	     65.68237053	     -7.40647138	    -10.95406416	    124.91676295	      0.00000000	      0.00000000	     78.98994452	     92.17776642	    111.25884728	     -6.29083156	    -30.55116967	    380.11629182	      0.00000000	      0.00000000	    150.33116027	   -175.29054852	     -9.72204956	    -41.54589283	     51.97063767
      1.13500000	     24.65633059	     41.07750721	    -23.78710230	      2.87415497	     -0.46732525	      0.23144185	     51.61471793	    -11.39636654	    -16.64350067	    148.64820035	      0.00000000	      0.00000000	     83.07953081	     98.60465751	    106.00262841	    -10.58071346	    -41.74241890	    385.45095100	      0.00000000	      0.00000000	    155.48339309	   -172.76093857	    -25.21788456	    -43.73888894	     54.56745226
      1.14000000	     34.59917733	     37.97154436	    -22.99480273	      2.86917933	     -0.50269706	      0.22874264	     37.02396652	    -13.92635819	    -21.60692876	    167.39633448	      0.00000000	      0.00000000	     75.85710899	    103.91492941	    102.08049561	    -17.85659899	    -52.05321885	    390.40686589	      0.00000000	      0.00000000	    156.21781267	   -174.87386135	    -37.75305030	    -43.40229732	     57.23608642
      1.14500000	     43.15431800	     32.28671751	    -20.50962364	      2.86899058	     -0.53896069	      0.22418913	     21.11643477	    -13.55122413	    -25.71328278	    180.60656929	      0.00000000	      0.00000000	     49.91819468	     97.99072709	     98.95468546	    -28.72061543	    -60.47415453	    394.90029705	      0.00000000	      0.00000000	    151.96845985	   -180.40952506	    -47.96529557	    -39.43433109	     60.24828547
      1.15000000	     50.95241981	     23.86080472	    -16.42032013	      2.87247064	     -0.57436224	      0.21732615	      3.01404504	     -9.39818938	    -28.06683588	    187.69195060	      0.00000000	      0.00000000	      0.41082951	     69.81837430	     95.89304498	    -42.91971129	    -66.22692776	    398.34223759	      0.00000000	      0.00000000	    141.73863986	   -187.20560108	    -56.78249596	    -31.61072136	     63.45050405
      1.15500000	     58.32093967	     13.29499301	    -10.98000208	      2.87771619	     -0.60841440	      0.20842015	    -17.37866539	     -1.41817932	    -27.36701852	    188.66398672	      0.00000000	      0.00000000	    -71.97459600	     11.78177117	     92.70745660	    -59.48725653	    -68.91311149	    400.50654555	      0.00000000	      0.00000000	    126.09154007	   -193.70472946	    -64.80081930	    -20.66759516	     66.70995081
      1.16000000	     65.17120010	      1.64827915	     -4.58960629	      2.88172957	     -0.64205734	      0.19833846	    -38.76959837	      9.74295578	    -22.66453974	    185.20223147	      0.00000000	      0.00000000	   -158.71363616	    -76.08004194	     90.01016701	    -77.15888944	    -68.51669203	    401.98079699	      0.00000000	      0.00000000	    107.50386941	   -199.12863903	    -72.27684443	     -7.91178594	     70.14993419
      1.16500000	     71.17366556	    -10.06503195	      2.06210380	      2.88006664	     -0.67662701	      0.18829293	    -58.22638850	     23.13618006	    -14.10853453	    181.83303348	      0.00000000	      0.00000000	   -243.31119982	   -184.16183501	     88.94944652	    -94.87329594	    -65.46861550	    403.95270919	      0.00000000	      0.00000000	     89.16621498	   -202.42114909	    -79.50667447	      5.37122498	     74.05223976
      1.17000000	     75.85051054	    -21.32600518	      7.94836418	      2.86711694	     -0.71272662	      0.17960455	    -71.22230154	     37.98447818	     -3.48912824	    186.34014449	      0.00000000	      0.00000000	   -304.54944585	   -295.02686168	     90.90925311	   -112.22424547	    -60.75435500	    407.76145461	      0.00000000	      0.00000000	     73.93291156	   -201.85644749	    -86.94557225	     18.44163340	     78.78064617
      1.17500000	     78.55062324	    -32.24442959	     11.96009689	      2.83726994	     -0.74970931	      0.17331456	    -72.37640943	     53.92009882	      5.94079821	    208.24595661	      0.00000000	      0.00000000	   -323.00395753	   -388.58125829	     97.37115212	   -129.52269464	    -55.65741289	    414.52002132	      0.00000000	      0.00000000	     64.03765593	   -196.05141676	    -94.92730491	     31.26674990	     84.85345015
      1.18000000	     78.65510139	    -43.24849659	     13.36929910	      2.78674174	     -0.78545252	      0.16950590	    -57.30695112	     70.71953727	     10.76186729	    255.23443613	      0.00000000	      0.00000000	   -288.47992140	   -448.96004817	    109.55448314	   -147.15001653	    -50.92804762	    424.62238934	      0.00000000	      0.00000000	     60.78947600	   -185.02115810	   -103.44943904	     44.18333584	     92.93320141
      1.18500000	     76.03742290	    -54.51406536	     12.20859827	      2.71566869	     -0.81618666	      0.16668727	    -25.02880257	     87.71784184	      9.27688206	    329.04202415	      0.00000000	      0.00000000	   -204.67522671	   -470.39626509	    127.71866149	   -164.50938230	    -45.89669279	    437.14387671	      0.00000000	      0.00000000	     64.15109549	   -170.23312589	   -112.23874860	     57.28287144	    103.55787940
      1.19000000	     71.38933871	    -65.55805204	      9.35529604	      2.62968828	     -0.83665812	      0.16179752	     20.38201359	    103.48152249	      2.95501976	    422.85282933	      0.00000000	      0.00000000	    -88.50607651	   -459.19765025	    150.60312791	   -179.46334364	    -38.36762797	    449.61955672	      0.00000000	      0.00000000	     72.86821190	   -154.04396935	   -120.90810115	     69.98831655	    116.64950499
      1.19500000	     66.12329790	    -75.40730608	      6.25342486	      2.53982948	     -0.84086943	      0.15088495	     69.91166360	    116.21512776	     -3.51902287	    521.67595676	      0.00000000	      0.00000000	     35.64768668	   -429.85193903	    175.45638239	   -188.92464699	    -25.58204983	    458.53698983	      0.00000000	      0.00000000	     85.11092288	   -139.01056967	   -129.07717937	     81.28447022	    131.17187154
      1.20000000	     61.86438935	    -83.37606303	      4.42098074	      2.45997272	     -0.82341180	      0.13004009	    111.90578953	    124.79644765	     -4.19079697	    606.21531431	      0.00000000	      0.00000000	    143.87272518	   -396.70236518	    198.74892218	   -190.43783498	     -5.62691999	    460.41370512	      0.00000000	      0.00000000	     98.96327879	   -127.09813525	   -136.46453961	     90.65303164	    145.39833786
      1.20500000	     59.82649135	    -89.87087292	      5.02788820	      2.40239255	     -0.78129507	      0.09649141	    135.93715171	    129.67951589	      4.86501268	    659.27930517	      0.00000000	      0.00000000	    219.33317904	   -366.90977274	    217.29156592	   -183.81724489	     21.60608560	    453.10292047	      0.00000000	      0.00000000	    112.62523812	   -119.01781289	   -143.00884643	     98.96833344	    157.66714942
      1.21000000	     60.41326769	    -96.32984924	      8.57899550	      2.37319818	     -0.71614951	      0.05015641	    136.82207879	    132.74846743	     23.09255974	    672.42053297	      0.00000000	      0.00000000	    255.87627934	   -339.86842856	    229.24645323	   -171.62662559	     54.16604897	    436.85703553	      0.00000000	      0.00000000	    124.67666041	   -114.14093174	   -148.92388000	    108.21074668	    167.01976560
      1.21500000	     63.10889450	   -103.99363461	     14.58034742	      2.36992275	     -0.63633412	     -0.00460822	    117.21106731	    135.97553430	     45.77716144	    650.02290278	      0.00000000	      0.00000000	    258.61270493	   -312.56475788	    234.67993412	   -157.97096942	     88.21488501	    414.71842547	      0.00000000	      0.00000000	    134.33921155	   -111.13127466	   -154.40786522	    119.74115235	    173.36409948
      1.22000000	     66.64913750	   -112.44892395	     21.42147612	      2.38257218	     -0.55738320	     -0.05831221	     87.33050824	    139.93403826	     66.72012615	    608.58366680	      0.00000000	      0.00000000	    241.43807702	   -285.56652536	    235.45644237	   -146.51318462	    118.54325570	    392.03181875	      0.00000000	      0.00000000	    141.37298389	   -108.93349564	   -159.19001569	    132.49006875	    177.21393989
      1.22500000	     69.53018564	   -119.40502658	     26.84799837	      2.39776568	     -0.49876853	     -0.09821716	     61.25538387	    143.49615902	     80.99142376	    570.64993578	      0.00000000	      0.00000000	    221.65156788	   -264.52578832	    234.34010857	   -139.27694300	    139.63272315	    375.02137741	      0.00000000	      0.00000000	    145.69385716	   -107.34770509	   -162.53739026	    142.88775037	    179.22839571
      1.23000000	     70.62429609	   -122.12718132	     28.91145192	      2.40428230	     -0.47705310	     -0.11303430	     50.99921803	    144.94813571	     85.98871373	    555.48808698	      0.00000000	      0.00000000	    213.27228233	   -256.46787636	    233.66979640	   -136.85077092	    147.20218226	    368.70892268	      0.00000000	      0.00000000	    147.16244138	   -106.74068829	   -163.74395350	    146.93320015	    179.85283939
