# Supplementary material for: Biomechanics of running: A special reference to the comparisons of wearing boots and running shoes
Source: PLoS One. 2022 Jun 24;17(6):e0270496. doi: 10.1371/journal.pone.0270496 (PMC9231798; doi:10.1371/journal.pone.0270496)
Supplement: S1 File — The file contains experimental markers and force data (TRC and MOT), OpenSim model (OSIM), setup (XML), and output (STO) files for 17 participants, 2 conditions (boot\shoe), and 4 trials which are stored in separate folders. (ZIP) [file pone.0270496.s001.zip › DataSet/s02/shoe/T3/results/s02_shoe_T3_TD.txt]

velocity	3.1587
Rstance	0.27
Rswing	0.465
Rflight	0.115
Rstep	0.385
Rstride	0.735
Lstance	0.25	0.265
Lswing	0.47
Lflight	0.085	0.085
Lstep	0.335	0.35
Lstride	0.72
RstepWidth	3.59412
RflightLength	106.34904
RstepLength	126.93222
RstrideLength	233.46539
RstrideHeight	21.89842
LstepWidth	6.00015	10.68258
LflightLength	98.34039	89.5633
LstepLength	117.99938	106.53317
LstrideLength	244.9316
LstrideHeight	20.16866
