# Supplementary material for: Biomechanics of running: A special reference to the comparisons of wearing boots and running shoes
Source: PLoS One. 2022 Jun 24;17(6):e0270496. doi: 10.1371/journal.pone.0270496 (PMC9231798; doi:10.1371/journal.pone.0270496)
Supplement: S2 Table — Data (Mean±SD) of each participant and each component of GRF. (XLSX) [file pone.0270496.s003.xlsx]

## Sheet: x
	s01				s02				s03				s04				s07				s08				s09				s10				s11				s12				s14				s15				s16
	boot		shoe		boot		shoe		boot		shoe		boot		shoe		boot		shoe		boot		shoe		boot		shoe		boot		shoe		boot		shoe		boot		shoe		boot		shoe		boot		shoe		boot
	mean	std	mean	std	mean	std	mean	std	mean	std	mean	std	mean	std	mean	std	mean	std	mean	std	mean	std	mean	std	mean	std	mean	std	mean	std	mean	std	mean	std	mean	std	mean	std	mean	std	mean	std	mean	std	mean	std	mean	std	mean
0	-0.819908	0.181251	-0.780345	0.267736	-0.552837	0.682132	-0.5347	0.226355	-1.16008	0.930685	-0.49579	0.418978	-1.0009	0.290876	-1.14438	0.259309	-1.42133	1.03793	-0.60804	0.311903	-0.463544	0.374604	-0.680376	0.329474	-0.675031	0.476682	-0.580337	0.199665	-0.877319	0.252746	-0.443713	0.120674	-0.787369	0.382975	-0.936385	0.281421	-1.67457	0.997837	-0.645523	0.256419	-0.898834	0.558377	-0.675224	0.298699	-0.636837	0.190317	-0.663038	0.53107	-1.25546
1	-2.93221	0.696041	-2.71731	0.117093	-5.96511	0.886942	-2.05125	0.338743	-3.99972	1.69375	-2.23361	0.237078	-4.22529	1.01762	-3.56888	0.410939	-7.03799	0.820604	-3.16834	1.69067	-3.20848	1.70582	-2.74076	0.446012	-3.27088	0.588183	-5.09908	0.627626	-2.5771	2.14815	-1.52928	1.82249	-8.0611	1.24844	-5.27268	0.982852	-4.1467	1.03315	-4.19004	1.44768	-2.55955	1.54383	-2.99801	0.485514	-2.61479	0.595654	-3.4902	1.23605	-3.84085
2	-4.49263	1.4864	-4.43533	0.1949	-10.5305	1.55381	-3.41571	0.639718	-6.10955	2.91114	-3.40022	0.925513	-6.95529	1.69972	-5.9206	0.601991	-11.5073	2.33383	-4.84973	3.35793	-5.00142	3.24024	-4.41093	0.885334	-4.76105	0.723227	-9.05423	1.24888	-3.36508	4.1082	-1.95163	3.37575	-13.0778	2.20373	-8.85092	1.8589	-5.78841	1.65671	-7.25404	2.36313	-3.6991	2.91989	-5.06765	0.777047	-4.01358	1.1727	-5.44052	2.30684	-5.73218
3	-5.34204	2.3752	-5.8939	0.314533	-13.7466	2.31881	-4.60015	0.90376	-7.19084	4.07017	-3.69118	1.85683	-9.05111	2.12585	-8.15661	0.784807	-14.0375	5.38463	-5.09058	4.77858	-5.32965	4.99632	-5.46321	1.31715	-4.66447	0.658199	-11.9436	1.67945	-3.02633	5.66452	-1.42189	4.55752	-14.5936	2.88612	-10.9966	2.23436	-6.53647	2.15824	-9.59384	2.63172	-4.16908	3.92219	-6.68195	1.27323	-4.60743	1.64333	-6.07679	2.97523	-6.65394
4	-5.74814	3.28525	-7.2318	0.418358	-15.421	2.8695	-5.70887	1.24215	-7.39747	4.89418	-3.15803	3.14387	-10.7856	2.2711	-10.2168	0.991728	-14.3212	9.27458	-3.79847	5.72098	-4.18387	6.78948	-5.85594	1.94062	-3.28662	0.541639	-13.3725	2.11607	-2.03881	6.60564	-0.135382	5.14717	-12.7463	3.25913	-11.3005	2.31651	-6.9328	2.55737	-11.1764	2.4451	-4.21201	4.47102	-7.66462	2.3042	-4.57194	1.86469	-5.56722	3.31919	-6.78167
5	-6.04376	4.12475	-8.59838	0.520037	-15.3967	2.82896	-6.86617	1.84822	-7.00808	5.1826	-2.10809	4.68051	-12.522	2.11304	-11.9427	1.3904	-12.3804	12.8962	-1.33393	5.97124	-1.81644	8.09822	-5.61299	2.73364	-1.31477	0.452103	-13.1359	2.66414	-1.01586	6.77408	1.38889	5.0448	-8.70611	3.43897	-9.88057	2.6466	-7.40675	2.71969	-12.0353	2.55108	-4.15118	4.60617	-7.83826	3.55013	-4.25271	1.72967	-4.53128	3.6342	-6.42811
6	-6.24077	4.81106	-9.97697	0.693068	-13.5734	2.01605	-8.07862	2.75204	-6.18077	4.90392	-0.918738	6.19789	-14.329	1.60231	-13.0731	2.15409	-8.51693	15.0255	1.63045	5.45781	1.35116	8.32304	-4.75872	3.42265	0.578021	0.393299	-11.4137	3.18393	-0.284728	6.15498	2.54111	4.41598	-4.09266	3.74259	-7.55459	3.83329	-7.89035	2.69106	-12.2366	3.90509	-4.13285	4.37851	-7.10055	4.4829	-3.89422	1.41959	-3.74292	4.14658	-5.78238
7	-5.98136	5.19637	-11.1347	1.04185	-10.301	0.75994	-9.17067	3.70231	-5.02225	4.15655	0.108417	7.36805	-15.8102	0.981523	-13.3661	3.20396	-3.38774	14.8723	4.29186	4.34087	4.65803	7.15277	-3.35489	3.66576	1.89996	0.818103	-8.90475	3.50806	0.0459329	5.05773	2.85557	3.65279	-0.473196	4.57158	-5.53979	6.02956	-8.07077	3.32796	-11.9051	6.27882	-4.15523	3.80729	-5.57701	4.68143	-3.58731	1.91994	-3.809	4.76782	-4.97735
8	-4.8685	5.03469	-11.7489	1.7711	-6.66401	0.689331	-9.85515	4.2887	-3.74557	3.15733	0.821428	7.90894	-16.3284	1.62606	-12.7498	4.25047	1.93987	12.4639	5.9751	2.99823	7.20465	4.86078	-1.59571	3.19881	2.33875	1.82921	-6.60623	3.70672	-0.123719	4.29653	2.21033	3.04478	1.09621	5.97158	-4.8104	8.61671	-7.78443	4.97632	-11.2299	8.81541	-4.24472	3.06968	-3.68616	3.99629	-3.38562	3.4619	-4.94582	5.27539	-4.24645
9	-2.8819	4.13653	-11.5978	3.06935	-4.14546	1.12451	-9.93163	4.19675	-2.69994	2.69781	1.22017	7.7015	-15.4501	2.85874	-11.4237	4.96184	6.21087	8.71713	6.37982	1.93671	8.12021	2.5709	0.186913	2.04376	1.74097	3.2183	-5.33521	3.85359	-0.915688	4.55138	0.881728	2.50084	0.399513	7.48825	-5.56485	10.5163	-7.18846	7.04266	-10.4662	10.5751	-4.55539	2.99507	-2.00102	2.62614	-3.38731	5.26162	-6.93439	5.55771	-3.9186
10	-0.497572	2.5849	-10.6861	4.79724	-3.86646	1.07891	-9.42843	3.53519	-2.23598	3.77313	1.40623	6.85242	-13.2698	3.54628	-9.80632	5.11093	8.4225	5.41309	5.6752	1.61812	6.97926	2.85293	1.64193	1.16559	0.168324	4.70123	-5.29752	3.76802	-2.34255	5.22081	-0.606395	1.93107	-1.95016	8.51009	-7.1899	10.9787	-6.65281	9.10691	-9.91448	10.9164	-5.27353	4.20396	-0.994931	1.13128	-3.74687	6.74364	-9.30141	5.67798	-4.25353
11	1.53122	0.870262	-9.2463	6.46782	-5.98346	1.7417	-8.6431	3.11915	-2.54983	5.54447	1.49315	5.63788	-10.4126	3.36328	-8.36511	4.70302	8.26084	4.92455	4.3918	1.823	3.99272	4.34434	2.5211	2.32099	-2.10463	5.92348	-6.10048	3.26495	-4.21418	5.47852	-1.77538	1.68717	-4.86679	8.66014	-8.74766	10.1676	-6.56384	10.8013	-9.78836	10.1047	-6.50853	5.766	-0.831859	1.09546	-4.59908	7.5678	-11.5997	5.77589	-5.28872
12	2.55465	1.09778	-7.65938	7.451	-9.65619	2.7721	-7.99863	3.55753	-3.61375	7.02679	1.53789	4.39019	-7.71719	2.91436	-7.4321	4.00496	6.18559	6.39168	3.11334	2.0469	-0.0948625	5.04557	2.73281	3.58706	-4.63703	6.54057	-7.17119	2.47658	-6.18849	5.14358	-2.44228	1.97294	-7.27663	8.01762	-9.56539	9.01171	-7.20624	11.868	-10.0538	9.52363	-8.21135	6.84695	-1.35981	2.02542	-6.00043	7.70164	-13.6307	6.00574	-6.84079
13	2.33234	2.04118	-6.34733	7.31317	-13.574	3.13796	-7.82952	3.99194	-5.19138	7.76844	1.52167	3.39057	-5.87754	3.68424	-7.09574	3.45541	3.23533	7.62797	2.15539	2.10316	-4.40727	4.84443	2.29425	4.25817	-6.95401	6.32843	-8.26345	1.82115	-7.93765	4.54366	-2.79355	2.39426	-8.53033	7.02435	-9.55889	8.45261	-8.72649	12.6046	-10.4267	10.0474	-10.1973	7.18845	-2.24629	2.66696	-7.88741	7.47417	-15.4748	6.46906	-8.62271
14	1.07025	2.37682	-5.64548	6.09655	-16.7391	2.39952	-8.18376	3.91091	-6.92358	7.68604	1.39597	2.82055	-5.21745	5.37476	-7.23209	3.33597	0.519607	8.27401	1.37556	1.95976	-8.30958	4.17794	1.2317	4.48802	-8.73495	5.30629	-9.63647	2.82404	-9.32982	4.28634	-3.24041	2.77297	-8.59425	6.14487	-9.15065	8.7054	-11.1145	13.5778	-10.6631	10.4251	-12.2265	6.94294	-3.19498	2.99417	-10.0773	7.45045	-17.3227	7.02911	-10.4253
15	-0.724151	2.22293	-5.66775	4.41013	-18.9776	0.955684	-8.81686	4.29884	-8.47473	6.92287	1.14547	2.73751	-5.63002	6.73456	-7.63132	3.42247	-1.26105	8.42412	0.216148	2.08571	-11.5615	3.58373	-0.460558	4.7609	-9.99021	3.85613	-11.785	5.84166	-10.493	4.97014	-4.17668	3.04152	-7.99713	5.5339	-8.92785	9.15546	-14.1485	14.6287	-10.9198	9.41589	-14.0883	6.45162	-4.0992	3.08659	-12.3114	8.02201	-19.2526	7.30638	-12.2064
16	-2.55994	1.75227	-6.22691	3.11715	-20.9239	2.28151	-9.35672	5.99434	-9.67682	5.74745	0.81086	3.04885	-6.72677	7.16992	-8.1416	3.33758	-2.07941	7.97189	-2.02763	3.30677	-14.2349	3.32636	-2.78861	5.55039	-11.1302	2.82318	-14.9501	9.26719	-11.7262	6.54171	-5.78531	2.9766	-7.62982	4.94489	-9.35128	8.96605	-17.387	15.1217	-11.7672	7.29471	-15.6752	5.97855	-5.05344	3.18816	-14.3186	9.07115	-21.1473	7.03963	-14.0657
17	-4.22075	1.11284	-6.92895	2.54151	-23.4907	4.50628	-9.62785	7.86945	-10.6101	4.48947	0.421179	3.53709	-7.99352	6.67094	-8.75354	3.10706	-2.59427	6.82105	-5.87938	5.17112	-16.4939	3.29446	-5.65528	6.90542	-12.8301	2.96886	-18.862	11.291	-13.3222	8.16442	-7.97484	2.42959	-8.41936	4.03081	-10.6744	7.90757	-20.3243	15.0091	-13.8333	5.50825	-17.0122	5.59386	-6.25169	3.68314	-15.923	10.1207	-22.7908	6.41171	-16.1267
18	-5.87354	0.682035	-7.47642	2.18803	-27.2061	5.93519	-9.87485	8.8049	-11.5836	3.87533	-0.145249	3.90674	-9.02147	5.6413	-9.59356	3.32829	-3.83278	5.59314	-11.414	6.71569	-18.4498	3.31793	-8.84028	8.34647	-15.6536	3.82487	-22.8993	10.6179	-15.4302	8.81537	-10.4672	1.66814	-10.9701	2.85258	-13.0433	6.68826	-22.675	14.7672	-17.3257	5.62792	-18.2472	5.32724	-7.87087	4.52914	-17.1221	10.6639	-24.0731	5.88489	-18.4083
19	-7.92507	1.12915	-7.94696	1.86872	-31.7844	6.16832	-10.7524	8.5617	-13.0116	4.88	-1.25945	3.88192	-9.67966	4.69808	-10.8671	4.36871	-6.68243	5.90903	-18.1563	7.23506	-20.1346	3.37713	-12.0602	9.21513	-19.6495	4.99302	-26.5353	7.51595	-17.9932	7.8977	-12.9451	1.55006	-15.1858	2.18254	-16.5235	6.2856	-24.5634	14.5797	-21.7876	7.30568	-19.6085	5.39944	-10.0091	5.26198	-18.1037	10.3454	-25.108	5.61506	-20.8106
20	-10.7094	1.84887	-8.8561	2.0504	-36.2326	5.41621	-12.9942	7.60627	-15.2238	6.98059	-3.4638	3.4134	-10.2144	4.43823	-12.8209	5.67688	-11.4002	7.44276	-25.1566	6.6668	-21.5629	3.6217	-15.0868	9.11194	-24.1668	6.16883	-29.4768	4.1616	-20.7429	5.62482	-15.2001	2.16662	-20.1692	2.39008	-20.881	7.02884	-26.4185	14.3194	-26.3094	8.98065	-21.3254	6.05899	-12.7026	5.57315	-19.1473	9.10396	-26.1623	5.39816	-23.1685
21	-14.1894	2.40561	-10.8531	2.94046	-39.4137	4.33271	-16.9485	6.6134	-18.2739	9.03956	-7.16057	2.95612	-11.2111	5.19357	-15.7119	6.58938	-17.382	8.03451	-31.2608	5.74194	-22.7824	4.17777	-17.8258	8.09512	-28.0988	6.82578	-31.6195	3.45092	-23.2543	2.92853	-17.1889	2.86894	-24.4812	2.88996	-25.3053	8.40164	-28.5908	13.9352	-30.031	9.49373	-23.5345	7.0391	-15.9221	5.5353	-20.453	7.19958	-27.4166	5.22978	-25.3631
22	-17.8729	2.66164	-14.2317	4.00607	-40.6728	3.59561	-22.2645	5.93201	-21.841	10.3758	-12.2123	3.27408	-13.3303	6.87577	-19.7287	6.77809	-23.3665	6.81088	-35.479	5.39974	-23.8547	4.85637	-20.2679	6.61547	-30.5006	6.69096	-32.939	3.61168	-25.061	1.05108	-18.9609	3.48757	-26.8488	3.42997	-28.6231	9.1502	-31.0794	13.3536	-32.5585	8.48874	-26.1952	7.65011	-19.4861	5.42182	-21.9898	5.15163	-28.7783	5.2715	-27.3579
23	-21.0239	2.71004	-18.6294	4.60243	-40.1052	3.55482	-27.9154	5.5603	-25.2738	10.6556	-17.759	4.21156	-16.943	8.92976	-24.8268	6.28221	-27.9782	5.22142	-37.3736	5.41864	-24.7949	5.28211	-22.3903	5.1944	-31.0535	5.95486	-33.5096	2.74671	-25.8509	0.947836	-20.5378	3.73428	-26.8492	3.5954	-30.0486	8.34467	-33.5171	12.3738	-34.0213	6.49677	-29.0472	7.32423	-22.9601	5.3556	-23.4966	3.54328	-29.8814	5.42263	-29.1572
24	-23.0419	2.75553	-23.1741	4.32221	-38.3184	4.04325	-32.6316	5.46029	-27.8719	9.7349	-22.5115	5.04873	-21.7987	10.4423	-30.5646	5.44047	-30.3632	6.10415	-37.1691	4.95066	-25.5394	5.18414	-24.0833	4.09466	-30.1454	5.07917	-33.4971	1.68545	-25.6106	1.14431	-21.841	3.33051	-25.1117	3.0757	-29.7133	6.25813	-35.4429	10.8914	-34.7756	4.44127	-31.6161	6.02476	-25.6962	5.21558	-24.6106	2.83239	-30.3049	5.45588	-30.7232
25	-23.7411	2.90073	-26.9236	3.18622	-35.9665	4.51825	-35.394	5.571	-29.1544	7.72839	-25.4343	5.46211	-27.0237	10.5283	-36.0713	4.76158	-30.4618	8.07895	-35.5861	3.94391	-25.9911	4.52603	-25.2045	3.3155	-28.4959	4.41821	-33.1138	1.72425	-24.6584	1.4467	-22.7674	2.48661	-22.7512	2.18349	-28.4073	3.92305	-36.5671	9.06318	-35.0872	3.0108	-33.3316	4.32984	-27.0939	4.84675	-25.0604	3.09715	-29.8668	5.3539	-31.9699
26	-23.3636	3.15745	-29.2522	1.59746	-33.4663	4.64621	-35.8411	5.6828	-29.0501	5.38204	-26.3174	5.4672	-31.466	8.80303	-40.347	4.53571	-28.9463	8.99269	-33.4508	3.06394	-26.1185	3.50949	-25.6886	2.90031	-26.7557	4.14006	-32.5438	2.17443	-23.4698	1.76714	-23.2848	1.77234	-20.651	1.57471	-26.9028	2.1872	-36.905	7.20496	-35.0456	2.37888	-33.7298	3.25086	-26.9165	4.24946	-24.7865	3.93699	-28.7336	5.24332	-32.7996
27	-22.3601	3.50594	-30.0174	0.714149	-31.0036	4.50084	-34.3217	5.51709	-27.8482	4.3074	-25.8008	5.25314	-34.1641	5.6924	-42.6607	4.62865	-26.7231	8.59239	-31.3913	2.84179	-25.9975	2.48951	-25.6367	2.84495	-25.3042	4.23355	-31.9289	2.32809	-22.4628	1.89358	-23.4794	1.35513	-19.1314	1.56684	-25.5873	1.31045	-36.681	5.61934	-34.6686	2.29662	-32.6784	3.17398	-25.4568	3.58333	-23.9441	4.87259	-27.3193	5.2104	-33.1692
28	-21.1431	3.81623	-29.524	1.68482	-28.7191	4.33463	-31.7089	5.00995	-25.9956	5.12865	-24.8195	5.03901	-34.7866	2.48261	-42.9124	4.83355	-24.5109	7.4645	-29.704	3.03978	-25.7395	1.81559	-25.268	2.92386	-24.2268	4.57543	-31.3156	2.26169	-21.8293	1.93722	-23.4954	0.967822	-18.1121	1.74656	-24.5083	1.05404	-36.1549	4.4893	-34.0047	2.46915	-30.432	3.26165	-23.3126	3.0339	-22.7797	5.61034	-26.0368	5.25615	-33.1105
29	-19.9829	4.01187	-28.3471	2.36106	-26.8025	4.29513	-28.9673	4.35402	-23.9253	6.48978	-23.9717	4.87486	-33.6367	2.08608	-41.5303	5.03752	-22.6408	6.24434	-28.3981	3.30373	-25.3781	1.61854	-24.789	2.92047	-23.4077	5.05467	-30.6562	2.18766	-21.5312	1.99643	-23.4423	0.804017	-17.3855	1.77129	-23.5285	1.11303	-35.4733	3.84855	-33.1529	2.73652	-27.5493	3.04476	-21.0504	2.694	-21.5203	6.07082	-25.1003	5.33237	-32.7118
30	-19.0342	4.10003	-27.0532	2.54937	-25.4323	4.33118	-26.755	3.86715	-21.9875	7.73093	-23.3125	4.65707	-31.433	3.25329	-39.1951	5.18352	-21.1697	5.29884	-27.3216	3.53974	-24.8621	1.7392	-24.2881	2.81948	-22.6364	5.58074	-29.8538	2.23207	-21.4237	2.04743	-23.3577	1.0763	-16.7527	1.60299	-22.4307	1.36949	-34.6455	3.59951	-32.2109	3.03002	-24.6414	2.66504	-18.9869	2.54397	-20.3337	6.33943	-24.4892	5.34662	-32.0757
31	-18.3742	4.08287	-25.9483	2.48723	-24.6743	4.26106	-25.2272	3.72214	-20.3767	8.71519	-22.5596	4.29792	-28.8749	3.53447	-36.4325	5.32464	-20.0822	4.71003	-26.2973	3.73363	-24.1517	1.97637	-23.7221	2.71253	-21.7297	6.05635	-28.8452	2.37245	-21.3933	2.05104	-23.225	1.48203	-16.0521	1.45945	-21.0573	1.61286	-33.6392	3.56619	-31.2267	3.30392	-22.1359	2.38155	-17.219	2.50237	-19.3495	6.52754	-24.0427	5.19715	-31.2854
32	-18.0069	3.98607	-25.0477	2.43843	-24.4293	3.93126	-24.1415	3.87449	-19.1143	9.38137	-21.4564	3.83141	-26.3825	3.25688	-33.4745	5.5599	-19.3796	4.39859	-25.2355	3.87208	-23.3015	2.20456	-22.9979	2.67962	-20.6136	6.39009	-27.6476	2.55566	-21.3828	1.98588	-23.0006	1.86218	-15.203	1.53006	-19.4662	1.72209	-32.4727	3.59012	-30.1972	3.49357	-20.1762	2.27244	-15.7599	2.49205	-18.6653	6.65442	-23.5804	4.84423	-30.3914
33	-17.8707	3.87471	-24.2249	2.48891	-24.4712	3.38519	-23.1179	4.20931	-18.1178	9.69769	-19.9978	3.36725	-24.0695	2.97962	-30.3668	5.90327	-19.0535	4.25099	-24.187	3.96295	-22.4379	2.36208	-22.0628	2.71747	-19.3311	6.54497	-26.3366	2.7849	-21.3258	1.86104	-22.6306	2.13297	-14.2754	1.60209	-17.9539	1.80095	-31.2264	3.61674	-29.1019	3.53966	-18.6922	2.21302	-14.6113	2.4612	-18.3072	6.64523	-22.9721	4.3363	-29.4176
34	-17.872	3.78084	-23.3672	2.58139	-24.5542	2.85286	-21.8987	4.64003	-17.2953	9.6692	-18.4204	3.01373	-21.8961	2.88257	-27.1385	6.29006	-19.0234	4.16888	-23.3073	4.03687	-21.6574	2.43042	-20.9529	2.76946	-17.9974	6.5742	-24.9742	3.00254	-21.0998	1.681	-22.0621	2.27315	-13.4766	1.46388	-16.8691	1.97367	-29.9813	3.63838	-27.9293	3.43747	-17.5528	2.10784	-13.7557	2.3886	-18.1846	6.44711	-22.1562	3.7891	-28.3695
35	-17.9262	3.69724	-22.4311	2.64692	-24.5023	2.57216	-20.4559	5.058	-16.6127	9.35816	-17.0351	2.83781	-19.8545	2.8295	-23.8967	6.66379	-19.1208	4.07016	-22.7472	4.08964	-20.942	2.38481	-19.7652	2.83044	-16.7067	6.56444	-23.5496	3.06111	-20.5574	1.41225	-21.2623	2.34461	-13.0148	1.19505	-16.3501	2.21372	-28.7559	3.60461	-26.6727	3.25685	-16.6731	1.99175	-13.1361	2.28289	-18.1087	6.09086	-21.1235	3.32618	-27.2512
36	-17.9603	3.62857	-21.4094	2.65666	-24.2409	2.59756	-18.9575	5.34793	-16.1007	8.87854	-16.0364	2.84594	-18.0478	2.69896	-20.8179	6.98776	-19.1386	3.91683	-22.5145	4.0725	-20.1762	2.20692	-18.5992	2.9388	-15.4756	6.55875	-21.9808	2.90152	-19.6107	1.03896	-20.2321	2.40317	-12.9202	1.01284	-16.2147	2.39485	-27.4972	3.43072	-25.3086	3.11257	-16.0346	1.96313	-12.6725	2.15746	-17.8576	5.67278	-19.9074	3.03553	-26.0731
37	-17.8825	3.59308	-20.303	2.61974	-23.7674	2.81993	-17.6379	5.45829	-15.7965	8.36383	-15.4037	2.97781	-16.6303	2.64612	-18.1084	7.19973	-18.9086	3.77048	-22.4082	3.97079	-19.2472	1.97156	-17.503	3.09625	-14.2412	6.52916	-20.1747	2.6135	-18.2965	0.68883	-19.0078	2.41693	-12.9974	1.02463	-16.0969	2.4336	-26.1309	3.08678	-23.7952	3.08781	-15.6228	2.05913	-12.2834	2.01966	-17.2548	5.29243	-18.5674	2.94941	-24.8515
38	-17.5688	3.58224	-19.135	2.55803	-23.0982	3.13158	-16.6522	5.43411	-15.685	7.92071	-14.9294	3.14962	-15.7039	2.96064	-15.9613	7.18964	-18.3461	3.79344	-22.0845	3.87619	-18.1331	1.81754	-16.4601	3.26585	-12.909	6.42683	-18.104	2.33168	-16.758	0.672901	-17.6455	2.29429	-12.9274	1.20961	-15.6751	2.3569	-24.6185	2.65456	-22.1054	3.19184	-15.3698	2.19625	-11.8839	1.88843	-16.2192	5.00974	-17.1692	3.04231	-23.5929
39	-16.9047	3.55173	-17.9619	2.47036	-22.2414	3.50594	-15.978	5.38045	-15.6523	7.62316	-14.3528	3.32116	-15.224	3.59103	-14.4978	6.86544	-17.4644	4.14515	-21.2243	3.88762	-16.9127	1.75882	-15.4119	3.42305	-11.4103	6.23809	-15.8392	2.17455	-15.1534	0.876541	-16.2004	1.98455	-12.4472	1.50196	-14.8051	2.25591	-22.9768	2.30011	-20.2618	3.40574	-15.137	2.27389	-11.3756	1.8092	-14.7689	4.85199	-15.7534	3.2473	-22.2765
40	-15.8599	3.45269	-16.8469	2.32857	-21.1901	3.92943	-15.412	5.38884	-15.4989	7.5133	-13.5046	3.51021	-15.0069	4.17687	-13.6936	6.23674	-16.34	4.8112	-19.7112	3.96135	-15.6981	1.70161	-14.2962	3.55371	-9.73816	6.01146	-13.5253	2.22007	-13.5696	0.983763	-14.717	1.54769	-11.4634	1.79112	-13.5132	2.21025	-21.2585	2.15444	-18.3393	3.718	-14.7485	2.28779	-10.6485	1.83756	-12.9956	4.82588	-14.321	3.47467	-20.8567
41	-14.5354	3.28646	-15.8063	2.11428	-19.9359	4.31734	-14.6684	5.49178	-15.0021	7.58131	-12.3754	3.75275	-14.7837	4.40737	-13.3209	5.47102	-15.0773	5.57067	-17.6963	3.97284	-14.5623	1.63352	-13.0797	3.64886	-7.93309	5.82332	-11.3089	2.41464	-12.013	0.954569	-13.2285	1.16066	-10.0735	1.97031	-11.9272	2.2228	-19.5088	2.19351	-16.4288	4.09193	-14.0399	2.34234	-9.6072	1.99363	-11.0281	4.91101	-12.8387	3.64637	-19.2939
42	-13.1198	3.11508	-14.7849	1.86588	-18.4744	4.51369	-13.5216	5.64414	-14.0238	7.73604	-11.0707	4.06824	-14.2765	4.14178	-13.0037	4.81093	-13.7723	6.13305	-15.4987	3.88326	-13.5144	1.60523	-11.7687	3.73431	-6.05608	5.72869	-9.27347	2.61491	-10.4668	0.864041	-11.7481	1.00574	-8.48723	2.0087	-10.22	2.22946	-17.7471	2.29031	-14.5955	4.43898	-12.9241	2.52624	-8.20611	2.23085	-9.00215	5.05737	-11.2642	3.71678	-17.5899
43	-11.7816	3.02342	-13.6843	1.67242	-16.8154	4.37665	-11.92	5.76026	-12.5954	7.82742	-9.70409	4.41973	-13.2933	3.47522	-12.3461	4.44717	-12.4913	6.29273	-13.4296	3.75924	-12.5191	1.6253	-10.4017	3.85547	-4.15996	5.72352	-7.40979	2.73848	-8.93998	0.787932	-10.2622	1.02243	-6.93604	1.97059	-8.56586	2.19449	-15.9693	2.34794	-12.8549	4.65826	-11.414	2.76741	-6.48096	2.45793	-7.03971	5.19658	-9.57666	3.68388	-15.81
44	-10.5709	3.06211	-12.4185	1.606	-15.0046	3.88448	-10.0026	5.77696	-10.9316	7.71772	-8.32001	4.70133	-11.7812	2.76299	-11.0868	4.44862	-11.2675	6.03977	-11.6343	3.66408	-11.5327	1.67334	-9.0211	4.03271	-2.28134	5.75058	-5.64983	2.78106	-7.48098	0.803546	-8.73282	1.10521	-5.58195	1.98059	-7.08912	2.1523	-14.1697	2.3343	-11.1802	4.69804	-9.61977	2.91379	-4.54764	2.60273	-5.22792	5.26149	-7.7905	3.58215	-14.0594
45	-9.40763	3.21246	-10.9524	1.66948	-13.1348	3.17874	-8.011	5.70358	-9.32864	7.36434	-6.89753	4.80624	-9.84747	2.49722	-9.18225	4.72113	-10.0996	5.57802	-10.0616	3.61972	-10.5259	1.73019	-7.65248	4.25551	-0.451403	5.75352	-3.91134	2.75313	-6.15095	0.920474	-7.12847	1.37087	-4.4673	2.13292	-5.8209	2.16667	-12.3553	2.27199	-9.52948	4.58304	-7.69536	2.89123	-2.56196	2.65637	-3.59696	5.19959	-5.9541	3.47249	-12.4424
46	-8.166	3.40374	-9.29914	1.81408	-11.3329	2.50091	-6.15634	5.5958	-8.01584	6.83762	-5.40245	4.7162	-7.70445	2.70207	-6.78768	5.00143	-8.95655	5.22622	-8.55364	3.64379	-9.48496	1.76017	-6.29646	4.50143	1.29727	5.71958	-2.14004	2.65476	-4.99083	0.988636	-5.4675	1.8518	-3.51675	2.42912	-4.70308	2.29998	-10.5476	2.23441	-7.87486	4.39155	-5.78479	2.78164	-0.664786	2.66375	-2.11219	4.98229	-4.13429	3.41923	-11.0163
47	-6.78	3.54898	-7.49768	1.95243	-9.72217	2.06355	-4.51565	5.51627	-7.04714	6.24769	-3.82885	4.50787	-5.58047	2.94542	-4.16943	5.01132	-7.77658	5.25304	-6.97861	3.74534	-8.40415	1.71597	-4.93603	4.73313	2.93384	5.68382	-0.325179	2.49059	-3.98603	0.888031	-3.82712	2.38225	-2.58886	2.8033	-3.6375	2.56109	-8.76918	2.31992	-6.21757	4.20619	-3.98769	2.76433	1.06765	2.68035	-0.694078	4.62615	-2.39521	3.46057	-9.77842
48	-5.29775	3.57404	-5.59013	1.99397	-8.36186	1.9364	-3.01279	5.50464	-6.29501	5.6649	-2.19985	4.28594	-3.63829	3.02538	-1.61243	4.64672	-6.46793	5.72455	-5.31976	3.87709	-7.27784	1.56651	-3.55349	4.9106	4.44475	5.69065	1.50717	2.2799	-3.05639	0.751228	-2.30526	2.82684	-1.53126	3.18029	-2.54887	2.85388	-7.0282	2.58218	-4.58502	4.07799	-2.3488	2.94497	2.63876	2.73573	0.736208	4.19248	-0.779431	3.57964	-8.67901
49	-3.84321	3.44489	-3.62127	1.90754	-7.20962	1.96686	-1.47814	5.57057	-5.53562	5.08618	-0.538907	4.12243	-1.93022	2.96576	0.665913	4.0343	-4.92176	6.47011	-3.65662	3.94737	-6.09571	1.30546	-2.14361	5.0204	5.84338	5.75504	3.31103	2.05237	-2.07515	0.890813	-0.955665	3.13605	-0.216008	3.50457	-1.40155	3.03421	-5.30634	2.98294	-3.00784	4.01981	-0.876813	3.22289	4.10492	2.82192	2.21308	3.76633	0.703682	3.70252	-7.64947
50	-2.52203	3.18608	-1.6408	1.74027	-6.1095	1.83696	0.251531	5.69765	-4.5639	4.46943	1.1629	4.03141	-0.395108	2.76243	2.57691	3.43548	-3.05037	7.17484	-2.06822	3.88891	-4.8358	0.980036	-0.71725	5.08049	7.164	5.84969	5.03857	1.85221	-0.916767	1.15853	0.252966	3.29608	1.44091	3.74127	-0.157	3.00885	-3.56048	3.44592	-1.48719	4.01638	0.43824	3.43124	5.52803	2.8988	3.70888	3.42207	2.08181	3.73186	-6.61391
51	-1.32483	2.87734	0.304419	1.58017	-4.83804	1.33468	2.2497	5.851	-3.26594	3.77784	2.95548	3.97411	1.10559	2.36417	4.18373	3.06918	-0.827459	7.54476	-0.538789	3.70684	-3.46708	0.859239	0.708557	5.12663	8.4426	5.93031	6.65302	1.72951	0.50318	1.31041	1.41508	3.30708	3.45394	3.86675	1.2703	2.80501	-1.73603	3.92519	0.0253369	4.05237	1.61839	3.49157	6.93794	2.92709	5.15766	3.19996	3.41431	3.59837	-5.48215
52	-0.0937346	2.60908	2.19561	1.49509	-3.20338	0.835036	4.47345	6.00326	-1.62443	3.03584	4.91324	3.89167	2.74057	1.83291	5.67534	3.01561	1.66814	7.46653	1.05881	3.49548	-1.94214	1.26664	2.13278	5.20055	9.69456	5.97035	8.14028	1.6992	2.21345	1.49302	2.63962	3.2187	5.75374	3.88628	2.99965	2.57274	0.214041	4.41425	1.62087	4.14408	2.70608	3.44427	8.32599	2.90722	6.50284	3.08936	4.77083	3.30168	-4.14443
53	1.41553	2.43327	4.06369	1.48885	-1.11693	1.46508	6.80072	6.14584	0.329681	2.34909	7.10041	3.74963	4.65076	1.49565	7.30164	3.20497	4.27578	7.0428	2.89098	3.38488	-0.211263	1.90369	3.58144	5.34407	10.9147	5.98049	9.5063	1.73569	4.20121	1.96515	4.00475	3.14557	8.18955	3.83674	5.09315	2.46775	2.31674	4.9246	3.39575	4.35223	3.75846	3.37799	9.6676	2.878	7.73988	3.04139	6.20958	2.92786	-2.48296
54	3.39646	2.3498	5.99053	1.4936	1.3518	2.30961	9.09655	6.28393	2.56981	1.86637	9.5277	3.55278	6.91084	1.64978	9.27827	3.45152	6.80339	6.51685	5.04681	3.43635	1.76058	2.45896	5.09648	5.59153	12.0988	6.00788	10.7751	1.80375	6.42378	2.55487	5.55293	3.22737	10.5694	3.76248	7.48345	2.48132	4.57284	5.4485	5.40262	4.74192	4.83178	3.35379	10.9504	2.87928	8.93777	2.99621	7.75497	2.63644	-0.419629
55	5.87697	2.33583	8.0753	1.42361	3.99119	2.65413	11.2729	6.40815	5.07856	1.63923	12.1276	3.32166	9.50115	1.97852	11.7159	3.56588	9.10988	6.09876	7.46448	3.59634	3.96484	2.79061	6.70992	5.95869	13.2769	6.11411	11.9792	1.88738	8.8145	2.92587	7.31654	3.52924	12.7211	3.67554	9.97458	2.54677	6.96159	5.9356	7.61947	5.30283	5.96025	3.36585	12.1836	2.91405	10.2265	2.91809	9.39765	2.57237	2.03588
56	8.68543	2.34762	10.3778	1.25598	6.51812	2.40252	13.3063	6.48491	7.82381	1.53739	14.7563	3.08297	12.3165	2.10989	14.5678	3.4711	11.15	5.8492	9.95254	3.77572	6.33028	2.87508	8.41913	6.42041	14.5282	6.33969	13.1636	1.98267	11.2829	2.94284	9.32945	3.96498	14.557	3.56845	12.3251	2.65672	9.44626	6.29685	9.96105	5.91498	7.14675	3.36753	13.3872	2.94214	11.7434	2.81625	11.1027	2.72274	4.76355
57	11.543	2.33751	12.8624	1.06275	8.68074	1.81803	15.222	6.47269	10.7263	1.43751	17.2441	2.87378	15.198	1.9358	17.6517	3.20912	12.9607	5.6939	12.2807	3.92504	8.73341	2.77701	10.1891	6.90956	15.9637	6.66839	14.3955	2.08928	13.7282	2.70085	11.6092	4.35219	16.092	3.45331	14.3616	2.77118	11.9784	6.44045	12.3296	6.40069	8.37734	3.32711	14.5756	2.90708	13.5588	2.73612	12.8264	2.93355	7.57467
58	14.1847	2.27829	15.3962	0.969149	10.3605	1.38215	17.0571	6.34649	13.6411	1.373	19.459	2.73098	17.9739	1.55651	20.6992	2.92094	14.6107	5.51687	14.2804	4.03052	11.0373	2.57627	11.9744	7.34903	17.6774	7.01754	15.7689	2.20933	16.0564	2.40222	14.111	4.53096	17.4222	3.37427	16.0404	2.81526	14.4917	6.31647	14.6574	6.59703	9.64397	3.26309	15.7547	2.76226	15.6149	2.72438	14.5187	3.05716	10.2772
59	16.4558	2.18667	17.8055	1.05827	11.6023	1.35428	18.8305	6.11413	16.397	1.44413	21.3452	2.66336	20.512	1.27312	23.4565	2.78034	16.1478	5.25054	15.8962	4.09452	13.1389	2.32582	13.7445	7.66469	19.6964	7.26432	17.3812	2.34089	18.1964	2.19661	16.7065	4.451	18.6597	3.36422	17.4352	2.77607	16.9094	5.95594	16.9084	6.42187	10.9615	3.23652	16.9339	2.47803	17.7321	2.79766	16.1308	3.03044	12.7479
60	18.3293	2.10573	19.9581	1.31056	12.57	1.41795	20.5341	5.81934	18.8528	1.627	22.917	2.6442	22.743	1.40547	25.7631	2.84951	17.5775	4.91271	17.1749	4.11806	14.9897	2.05336	15.4964	7.75914	21.9471	7.31348	19.2853	2.46011	20.1153	2.10314	19.212	4.18232	19.8784	3.41562	18.665	2.70575	19.1555	5.46011	19.0504	5.92258	12.3666	3.31346	18.1413	2.04725	19.6827	2.93351	17.6184	2.87075	14.9499
61	19.8864	2.06693	21.8136	1.62815	13.4597	1.35957	22.1383	5.5266	20.9454	1.80015	24.2339	2.63298	24.6704	1.78199	27.6065	3.02119	18.8793	4.58601	18.2231	4.11161	16.5906	1.79356	17.242	7.54076	24.2731	7.1448	21.4342	2.51172	21.8193	2.07951	21.4624	3.85705	21.0859	3.48434	19.8195	2.64938	21.1799	4.95176	21.0378	5.26308	13.9072	3.53064	19.4213	1.51645	21.3015	3.07172	18.9575	2.6455	16.925
62	21.2551	2.0627	23.4167	1.89518	14.4185	1.23729	23.6107	5.28828	22.7039	1.88218	25.3618	2.5983	26.3444	2.1106	29.0817	3.18034	20.0353	4.35624	19.1449	4.09339	17.9662	1.59973	18.9732	6.99176	26.4843	6.82644	23.6866	2.44856	23.3422	2.09935	23.3788	3.58959	22.2369	3.52176	20.927	2.60982	22.9736	4.52205	22.8224	4.63189	15.6149	3.8852	20.8213	1.04179	22.5479	3.14546	20.1421	2.42566	18.7424
63	22.5551	2.04964	24.8415	2.03828	15.4971	1.14764	24.9292	5.12194	24.2216	1.85442	26.3527	2.52665	27.8271	2.30541	30.3303	3.30024	21.0523	4.25091	20.0078	4.07764	19.1479	1.51732	20.6349	6.22048	28.4261	6.4731	25.8507	2.28486	24.7181	2.16357	24.9852	3.43474	23.2735	3.50956	21.967	2.56702	24.5621	4.20419	24.377	4.14239	17.4848	4.31641	22.3686	0.878979	23.4941	3.13132	21.1831	2.25861	20.461
64	23.8499	1.99092	26.1435	2.0613	16.6519	1.10723	26.0929	5.00639	25.6097	1.73123	27.236	2.4193	29.1665	2.40987	31.4649	3.40698	21.9545	4.2311	20.8319	4.06399	20.1624	1.55179	22.1354	5.41608	30.0321	6.18098	27.7587	2.10329	25.9619	2.2773	26.3706	3.39134	24.1613	3.46493	22.9052	2.5093	25.9908	3.97669	25.7028	3.8021	19.4584	4.6716	24.0509	0.963809	24.2557	3.06467	22.0944	2.16137	22.1047
65	25.1351	1.88944	27.3368	2.02009	17.7875	1.108	27.1169	4.90936	26.9518	1.55067	28.0172	2.28798	30.3842	2.50346	32.5316	3.52013	22.7709	4.22602	21.5983	4.04463	21.0293	1.65777	23.3923	4.75098	31.3259	5.99545	29.3169	1.99339	27.0666	2.43177	27.6238	3.42237	24.9038	3.41619	23.7196	2.4438	27.2969	3.7861	26.8206	3.55465	21.4408	4.76124	25.8053	0.94714	24.9186	3.00884	22.882	2.12733	23.6601
66	26.3657	1.77909	28.4091	1.97938	18.8103	1.14667	28.0244	4.80592	28.2683	1.36442	28.6788	2.15072	31.4788	2.64696	33.5102	3.62662	23.5133	4.18277	22.2697	4.01501	21.7579	1.7613	24.367	4.30408	32.3992	5.89971	30.5283	1.98298	28.0134	2.60539	28.7847	3.48051	25.5301	3.37408	24.4082	2.3806	28.4915	3.57667	27.7561	3.34014	23.3268	4.48675	27.5218	0.708742	25.5101	3.00926	23.5429	2.14077	25.0932
67	27.4993	1.69453	29.3405	1.97061	19.6738	1.1923	28.8369	4.68946	29.5091	1.22685	29.1901	2.0241	32.4364	2.86318	34.3389	3.69801	24.1741	4.08288	22.8057	3.97786	22.3464	1.80265	25.0718	4.04844	33.3479	5.85157	31.4645	2.02673	28.7914	2.78011	29.8371	3.53229	26.0693	3.33041	24.9789	2.32276	29.5536	3.31807	28.5266	3.13063	25.0311	3.93218	29.0698	0.343431	26.0106	3.07178	24.0657	2.18921	26.3684
68	28.5204	1.64955	30.1218	1.9913	20.3889	1.20933	29.566	4.56375	30.5761	1.17561	29.5216	1.91853	33.2326	3.15049	34.9458	3.71786	24.7307	3.93665	23.1771	3.93673	22.7887	1.7686	25.5528	3.90305	34.2271	5.8036	32.2244	2.06646	29.405	2.95088	30.7365	3.56677	26.5292	3.28104	25.4362	2.269	30.4401	3.01386	29.132	2.92794	26.4987	3.35951	30.3398	0.286082	26.3864	3.17478	24.4403	2.26421	27.4641
69	29.4364	1.637	30.7521	2.0227	21.0055	1.19561	30.2092	4.42926	31.3696	1.21603	29.6612	1.83644	33.8297	3.48718	35.281	3.69453	25.159	3.76929	23.3692	3.88979	23.0843	1.69429	25.8557	3.78889	35.0226	5.72401	32.8854	2.07713	29.864	3.11973	31.4445	3.5902	26.8903	3.23772	25.7765	2.2213	31.1098	2.68945	29.5529	2.74206	27.7087	3.0681	31.2808	0.561862	26.6107	3.29038	24.6612	2.3619	28.3765
70	30.2608	1.63722	31.2373	2.05375	21.5786	1.18466	30.7484	4.27701	31.8324	1.31996	29.6115	1.7711	34.1765	3.8387	35.3217	3.65204	25.4441	3.60756	23.3844	3.83491	23.2398	1.63212	26.0102	3.66201	35.668	5.59976	33.4722	2.06382	30.1679	3.28685	31.946	3.61347	27.1236	3.21929	25.9985	2.17642	31.5375	2.37521	29.758	2.5734	28.6614	3.12321	31.9041	0.730307	26.6736	3.39636	24.7309	2.47427	29.1121
71	30.996	1.63575	31.5828	2.08151	22.1408	1.21464	31.1528	4.09037	31.9668	1.44289	29.3801	1.70918	34.2204	4.16242	35.0742	3.61365	25.5817	3.471	23.2398	3.76994	23.2632	1.61437	26.0223	3.51501	36.0836	5.44026	33.9562	2.04681	30.2936	3.45114	32.2451	3.64332	27.2159	3.22853	26.1097	2.12559	31.7183	2.10452	29.7166	2.41111	29.3621	3.32991	32.2604	0.763842	26.5786	3.47964	24.6592	2.59499	29.6709
72	31.625	1.62963	31.7912	2.10976	22.6872	1.29307	31.3825	3.85908	31.8211	1.55118	28.9689	1.63555	33.9304	4.42512	34.5516	3.59394	25.5721	3.3658	22.9606	3.69611	23.1618	1.63636	25.8875	3.36357	36.2221	5.2631	34.2749	2.04567	30.193	3.61534	32.347	3.67925	27.1787	3.2448	26.1199	2.0597	31.6543	1.91928	29.4072	2.24361	29.8092	3.5173	32.4032	0.719042	26.3356	3.54211	24.46	2.72015	30.0383
73	32.1062	1.61737	31.852	2.14152	23.176	1.39316	31.3927	3.58658	31.4454	1.628	28.3729	1.54483	33.3089	4.61216	33.7626	3.59598	25.4097	3.28295	22.5704	3.61564	22.9439	1.66577	25.6022	3.22665	36.0777	5.08652	34.3627	2.06776	29.8142	3.78216	32.2483	3.71698	27.0302	3.24444	26.0229	1.98005	31.3394	1.86242	28.8185	2.07121	29.9855	3.63259	32.3601	0.669513	25.9529	3.59458	24.1482	2.8504	30.1903
74	32.3738	1.5933	31.7376	2.17543	23.5408	1.48305	31.1441	3.29208	30.8675	1.68321	27.5908	1.44388	32.3912	4.73676	32.7156	3.61369	25.0841	3.19973	22.0847	3.52698	22.6119	1.66841	25.1725	3.109	35.6738	4.91103	34.1723	2.11393	29.1314	3.93991	31.9363	3.74793	26.7579	3.22236	25.7873	1.8998	30.7503	1.95882	27.9461	1.91313	29.8719	3.68793	32.1261	0.659016	25.432	3.63797	23.738	2.98897	30.109
75	32.3524	1.55036	31.4073	2.20463	23.7131	1.55632	30.6062	3.00135	30.0715	1.74492	26.6317	1.3449	31.2119	4.82716	31.4199	3.63261	24.5854	3.09151	21.5067	3.42565	22.1545	1.62518	24.6096	3.00133	35.0277	4.72627	33.6795	2.17046	28.163	4.05759	31.4029	3.7595	26.3028	3.19328	25.3744	1.83823	29.8501	2.20613	26.796	1.79791	29.4679	3.7112	31.673	0.681739	24.7721	3.65532	23.2397	3.13352	29.7937
76	31.9892	1.49363	30.8245	2.22208	23.6459	1.63101	29.7678	2.73403	29.0131	1.85127	25.5222	1.25741	29.7802	4.91365	29.9052	3.63392	23.9223	2.94586	20.8289	3.30436	21.5464	1.53797	23.9194	2.88458	34.1315	4.51054	32.8696	2.22676	26.9637	4.10551	30.6473	3.73654	25.581	3.16747	24.7676	1.80612	28.5984	2.56979	25.3906	1.73817	28.792	3.71209	30.9614	0.718356	23.9784	3.62074	22.6582	3.27605	29.2635
77	31.2962	1.43531	29.9741	2.22761	23.3226	1.73305	28.6422	2.50295	27.6557	2.02577	24.3015	1.18152	28.0745	5.00962	28.2186	3.60216	23.1232	2.77299	20.0448	3.15397	20.7605	1.42514	23.0972	2.74784	32.946	4.24768	31.7354	2.26745	25.5899	4.08421	29.6752	3.66973	24.5438	3.13208	23.986	1.79924	26.9705	2.97746	23.7716	1.71571	27.8791	3.67402	29.9593	0.768214	23.0726	3.51885	21.996	3.40424	28.5497
78	30.3639	1.40146	28.8674	2.22972	22.7571	1.86733	27.2758	2.30566	25.9995	2.26184	23.0129	1.10984	26.0711	5.09153	26.4232	3.52955	22.2298	2.60023	19.1566	2.9679	19.7846	1.31311	22.1331	2.59048	31.4216	3.93447	30.27	2.28219	24.0699	4.02938	28.4866	3.56246	23.2304	3.05818	23.0664	1.80247	24.9887	3.32743	21.9912	1.69821	26.7584	3.57609	28.6506	0.838518	22.0882	3.35759	21.2532	3.50962	27.6839
79	29.3124	1.40667	27.5395	2.24119	21.9761	2.00894	25.7418	2.13608	24.1009	2.51674	21.692	1.0324	23.7874	5.10078	24.5854	3.41831	21.2738	2.45304	18.1833	2.74728	18.6338	1.22606	21.0245	2.42588	29.5255	3.59224	28.4975	2.26732	22.3993	3.97944	27.0796	3.43134	21.7687	2.92183	22.0386	1.79872	22.7288	3.53616	20.1059	1.66254	25.4391	3.42489	27.0489	0.929144	21.0626	3.16714	20.4314	3.59242	26.6968
80	28.2056	1.44251	26.0405	2.2651	21.012	2.11287	24.1245	1.98492	22.0666	2.71721	20.3558	0.944004	21.3162	4.97671	22.7566	3.27674	20.265	2.33369	17.1556	2.50115	17.3501	1.17652	19.7859	2.26911	27.2781	3.25132	26.4759	2.21992	20.5628	3.9328	25.4629	3.29532	20.3151	2.73448	20.9176	1.77714	20.3094	3.57116	18.1767	1.60038	23.9152	3.25281	25.2051	1.03061	20.0202	2.97936	19.5356	3.65809	25.6112
81	27.0071	1.47194	24.4294	2.28891	19.903	2.14494	22.4973	1.84412	20.0382	2.79599	19.0048	0.850137	18.8072	4.70683	20.9622	3.11958	19.2001	2.21965	16.1083	2.24512	15.9918	1.15954	18.4509	2.12974	24.7702	2.93791	24.3083	2.137	18.5697	3.83497	23.6789	3.16323	18.9581	2.54242	19.7185	1.73548	17.8538	3.45885	16.2727	1.5091	22.178	3.08661	23.2006	1.12745	18.9626	2.80762	18.5784	3.71067	24.4359
82	25.6366	1.45091	22.7603	2.2874	18.6929	2.09908	20.9006	1.70516	18.1542	2.72261	17.6407	0.76255	16.4092	4.35196	19.2063	2.96077	18.084	2.08542	15.0715	1.99857	14.6204	1.15516	17.0652	2.00709	22.1577	2.65734	22.1171	2.02016	16.4821	3.61529	21.8095	3.03136	17.6652	2.3976	18.4699	1.68025	15.4486	3.25594	14.4608	1.38807	20.2416	2.9264	21.1251	1.21193	17.8748	2.64836	17.5804	3.74911	23.1632
83	24.0698	1.36269	21.0704	2.24023	17.4247	1.98842	19.3385	1.56	16.5051	2.5173	16.2888	0.687988	14.2047	4.0101	17.4866	2.80128	16.9361	1.92699	14.0676	1.78052	13.2819	1.13825	15.6715	1.89344	19.6156	2.3988	20.0051	1.87514	14.4064	3.24981	19.9514	2.89462	16.3293	2.3108	17.2063	1.62449	13.1217	3.01732	12.7797	1.24503	18.145	2.74276	19.0427	1.28619	16.7451	2.4984	16.5637	3.7705	21.782
84	22.3734	1.22831	19.3752	2.14125	16.1354	1.827	17.7925	1.40485	15.1075	2.23294	15.0031	0.62256	12.1835	3.74813	15.8127	2.62074	15.7743	1.76246	13.1098	1.60183	11.994	1.08565	14.2979	1.78035	17.2781	2.15115	18.0202	1.71006	12.4544	2.79614	18.1665	2.75894	14.8824	2.22974	15.9537	1.5782	10.8636	2.77075	11.2227	1.09446	15.9421	2.50869	16.9767	1.35891	15.5777	2.36308	15.5412	3.77317	20.3044
85	20.6502	1.09335	17.6818	2.00075	14.8611	1.62941	16.2437	1.24444	13.9176	1.92802	13.8405	0.558914	10.2734	3.54862	14.2135	2.39503	14.6009	1.61186	12.2003	1.45904	10.7468	0.985958	12.9564	1.6655	15.1984	1.91689	16.1549	1.53129	10.6962	2.3541	16.4533	2.63597	13.3805	2.07319	14.7283	1.52933	8.65508	2.51434	9.75071	0.951008	13.6848	2.22694	14.9224	1.43197	14.3875	2.24495	14.5118	3.75553	18.7774
86	18.9642	0.995245	16.0051	1.83389	13.6376	1.41651	14.6918	1.09173	12.8622	1.64311	12.8216	0.496935	8.41492	3.32659	12.7324	2.12186	13.4155	1.47994	11.3297	1.33592	9.52246	0.845784	11.6504	1.55252	13.3535	1.719	14.3687	1.34208	9.14374	1.98962	14.7665	2.52284	11.9786	1.79763	13.5476	1.4436	6.49462	2.23225	8.327	0.825715	11.4144	1.93327	12.8803	1.48818	13.1917	2.13195	13.464	3.71225	17.2707
87	17.3229	0.940868	14.373	1.65627	12.4928	1.21266	13.1626	0.960846	11.8735	1.39574	11.9107	0.44605	6.62858	2.99336	11.4081	1.83018	12.2465	1.35905	10.4805	1.21284	8.32291	0.679476	10.3842	1.44214	11.6892	1.57814	12.6264	1.14159	7.77035	1.7021	13.0709	2.39396	10.8212	1.43809	12.4304	1.30094	4.42757	1.90537	6.94495	0.721881	9.16703	1.66459	10.8801	1.50073	12.0053	1.99969	12.3863	3.6324	15.8385
88	15.7214	0.910512	12.8146	1.48066	11.4334	1.03667	11.699	0.857569	10.9089	1.18724	11.0366	0.413445	5.02924	2.5266	10.2589	1.56446	11.1701	1.24452	9.63139	1.07759	7.17985	0.5002	9.16965	1.32571	10.1642	1.49724	10.9304	0.928871	6.5449	1.45679	11.389	2.21507	9.94976	1.08605	11.3828	1.12499	2.57287	1.52182	5.63925	0.624696	6.98724	1.41732	8.98104	1.45925	10.8426	1.82807	11.2761	3.50216	14.488
89	14.1828	0.880424	11.344	1.31623	10.4435	0.891822	10.3416	0.777327	9.96444	1.02438	10.1334	0.396988	3.77348	1.99253	9.26849	1.3543	10.2828	1.13882	8.76485	0.927832	6.14436	0.333035	8.02239	1.19363	8.77449	1.45258	9.32958	0.71027	5.46514	1.21922	9.80118	1.96572	9.29557	0.830716	10.385	0.969591	1.0963	1.10778	4.48153	0.515457	4.94002	1.14578	7.24672	1.37583	9.7231	1.6147	10.1443	3.31074	13.1926
90	12.7592	0.839991	9.95943	1.16807	9.50727	0.759964	9.10873	0.708902	9.06425	0.918483	9.17477	0.387169	2.97529	1.51486	8.39506	1.20257	9.64889	1.04121	7.87666	0.769553	5.26344	0.254566	6.95757	1.04599	7.54964	1.40589	7.89802	0.507935	4.57296	0.966422	8.4017	1.65815	8.73726	0.69074	9.40294	0.869944	0.111591	0.763477	3.5536	0.405858	3.11598	0.806176	5.72244	1.26419	8.67969	1.38278	9.01235	3.05531	11.9381
91	11.4985	0.796472	8.65573	1.03475	8.63304	0.62228	7.99159	0.642207	8.23872	0.861823	8.17921	0.372441	2.63872	1.19731	7.58525	1.0932	9.25121	0.950736	6.98356	0.613536	4.56183	0.310366	5.9817	0.894359	6.5317	1.31661	6.69414	0.356384	3.93485	0.702274	7.24266	1.33945	8.17578	0.605478	8.41572	0.812345	-0.406539	0.627865	2.89813	0.33332	1.61001	0.419665	4.42931	1.12403	7.75341	1.16905	7.90708	2.74415	10.7463
92	10.4245	0.76794	7.43871	0.910348	7.85078	0.477585	6.96225	0.574175	7.50444	0.819696	7.18761	0.346302	2.65573	1.05536	6.79294	1.00537	8.99419	0.869443	6.11632	0.473546	4.03462	0.386131	5.09127	0.753336	5.74056	1.16683	5.72497	0.27523	3.58658	0.463876	6.3078	1.06917	7.5691	0.505903	7.43443	0.747553	-0.608735	0.662608	2.47584	0.30869	0.49833	0.222928	3.37725	0.957662	6.9718	1.00101	6.85342	2.39361	9.65569
93	9.52564	0.766363	6.32289	0.789256	7.18494	0.34276	5.99077	0.507423	6.85203	0.758019	6.23314	0.312553	2.85253	1.01403	5.99238	0.9213	8.73651	0.799151	5.29909	0.364619	3.65633	0.416528	4.27656	0.630811	5.15519	0.961327	4.94554	0.249666	3.47667	0.295681	5.52499	0.880327	6.92455	0.37631	6.49163	0.635922	-0.656435	0.718253	2.17325	0.308019	-0.193433	0.49246	2.57064	0.783453	6.32075	0.880967	5.86785	2.02701	8.67839
94	8.74949	0.770911	5.31835	0.670267	6.62349	0.241823	5.06072	0.446944	6.2458	0.666435	5.32525	0.27907	3.0562	0.965649	5.17952	0.829208	8.34017	0.734264	4.53398	0.303129	3.38511	0.399552	3.53097	0.529106	4.7072	0.729959	4.27811	0.245365	3.46402	0.218022	4.80489	0.764051	6.26278	0.252268	5.61201	0.485875	-0.633796	0.747231	1.86482	0.333198	-0.503079	0.747565	2.00187	0.628133	5.74429	0.793563	4.95415	1.66917	7.78071
95	7.99661	0.749166	4.42024	0.555584	6.09653	0.196746	4.17333	0.393687	5.62716	0.557507	4.45293	0.252514	3.13282	0.827119	4.36568	0.725705	7.70521	0.665384	3.80245	0.290343	3.15865	0.347402	2.85374	0.446421	4.30011	0.506736	3.64719	0.242346	3.37746	0.210086	4.08093	0.686297	5.58137	0.183083	4.79352	0.342307	-0.549248	0.745222	1.48076	0.386141	-0.516891	0.900802	1.63749	0.508305	5.16037	0.714901	4.10321	1.34241	6.89238
96	7.13222	0.685151	3.60538	0.447992	5.48366	0.200341	3.34349	0.343978	4.92697	0.451755	3.59852	0.240128	3.00543	0.585268	3.56575	0.61397	6.78311	0.587516	3.08274	0.293311	2.89449	0.268608	2.24739	0.377605	3.83479	0.320047	3.00582	0.233377	3.096	0.224341	3.3294	0.615428	4.84161	0.171739	4.0094	0.242556	-0.394904	0.711134	1.03987	0.425789	-0.3454	0.948112	1.40889	0.420408	4.48962	0.625646	3.29912	1.05911	5.93502
97	6.02401	0.586325	2.83853	0.350713	4.65471	0.209664	2.58693	0.292376	4.08484	0.36498	2.75014	0.2415	2.6456	0.303252	2.78613	0.499609	5.57354	0.504003	2.36373	0.273431	2.50691	0.174882	1.71173	0.309638	3.23588	0.187934	2.34323	0.220917	2.59279	0.225537	2.56392	0.529951	3.98818	0.177061	3.22117	0.19209	-0.194422	0.628903	0.626913	0.415717	-0.104307	0.890457	1.22351	0.347622	3.6793	0.519744	2.52683	0.81817	4.84974
98	4.59396	0.463028	2.08443	0.264664	3.53527	0.189909	1.90706	0.235216	3.07012	0.305003	1.90565	0.240154	2.07056	0.128599	2.0205	0.386475	4.11728	0.424559	1.64648	0.215051	1.94205	0.0898139	1.23716	0.22721	2.47443	0.119776	1.67142	0.212524	1.9161	0.198556	1.81109	0.419682	2.98475	0.181197	2.39502	0.173863	0.00240979	0.462018	0.328814	0.351656	0.114699	0.721582	0.995665	0.27874	2.71596	0.401594	1.77722	0.607907	3.61286
99	2.86396	0.328149	1.32215	0.188736	2.14899	0.148444	1.28795	0.172293	1.90217	0.273415	1.06736	0.221881	1.33101	0.218557	1.25754	0.278164	2.4839	0.363349	0.934403	0.133309	1.20837	0.0694047	0.805795	0.124122	1.57149	0.114007	1.00414	0.214582	1.14021	0.145801	1.08491	0.295478	1.84325	0.185206	1.5191	0.172196	0.159912	0.209122	0.173695	0.247467	0.268267	0.452802	0.685322	0.220074	1.62887	0.282488	1.04417	0.415747	2.24568
100	1.30874	0.219623	0.688067	0.13761	0.8937	0.146424	0.808975	0.118184	0.886602	0.262078	0.394374	0.203177	0.662756	0.315392	0.633931	0.201331	1.09344	0.33602	0.358832	0.101825	0.536941	0.106868	0.468232	0.0436939	0.781921	0.127121	0.463145	0.223913	0.465233	0.0985653	0.500258	0.217608	0.83877	0.192888	0.762469	0.18698	0.264381	0.151706	0.117081	0.153148	0.357237	0.192693	0.385444	0.19688	0.691358	0.192887	0.456485	0.274429	1.08069
[truncated: 19 more columns]

## Sheet: y
	s01				s02				s03				s04				s07				s08				s09				s10				s11				s12				s14				s15				s16
	boot		shoe		boot		shoe		boot		shoe		boot		shoe		boot		shoe		boot		shoe		boot		shoe		boot		shoe		boot		shoe		boot		shoe		boot		shoe		boot		shoe		boot
	mean	std	mean	std	mean	std	mean	std	mean	std	mean	std	mean	std	mean	std	mean	std	mean	std	mean	std	mean	std	mean	std	mean	std	mean	std	mean	std	mean	std	mean	std	mean	std	mean	std	mean	std	mean	std	mean	std	mean	std	mean
0	2.02513	0.301031	1.57607	0.175124	1.61685	1.10849	1.30611	0.181269	4.11088	2.33278	1.89707	1.07825	2.08933	0.285538	2.82686	0.454448	2.67382	1.12112	2.11922	0.791455	1.79061	0.61875	1.58545	0.423383	2.44967	1.27098	1.82787	0.472489	2.45519	0.759755	1.78509	0.191863	1.88622	0.404936	2.13588	0.450002	3.69504	1.71735	1.87786	0.631515	2.98263	1.80622	1.60942	0.385398	2.09258	0.678573	2.12881	1.13082	4.17747
1	6.29278	0.573628	3.80953	0.765787	7.3979	0.552698	3.28313	0.224322	10.6719	3.22977	5.96667	1.15915	6.26514	1.09551	5.87226	0.962028	8.64969	1.91842	8.17115	1.52659	6.24982	1.93906	5.09877	1.34065	10.1882	2.39439	7.50594	0.49283	11.2783	4.00894	7.46598	0.952553	11.4788	1.48972	7.1638	1.20977	4.32077	1.02581	6.54315	2.55868	8.51109	3.42175	3.98825	0.577896	6.4985	1.36461	9.44731	0.936684	9.43608
2	9.84921	1.3051	5.97019	1.39004	13.4563	1.01961	5.20199	0.439691	17.2979	5.67984	10.2349	1.88404	10.0246	2.0726	8.95055	1.45786	14.9153	3.88154	14.6801	2.48078	11.4339	4.83591	8.46497	2.61439	18.3276	4.79374	13.0413	1.52532	21.2187	8.09963	13.4867	2.11875	22.4679	3.49932	12.677	3.5458	5.5482	1.13613	12.1509	5.8959	14.4381	6.2008	6.45723	1.06708	10.7461	2.59039	16.9025	1.37899	14.8603
3	12.6282	2.50545	8.15326	1.98292	20.9595	2.14509	7.09234	0.645507	24.5433	10.4656	14.9551	3.12429	13.4305	3.41119	12.1798	2.00585	22.0921	6.82703	22.2257	3.64343	18.7707	9.18514	11.7389	4.06034	27.3884	8.40865	18.6773	2.8971	33.0875	13.1253	20.1865	3.2892	35.7949	6.98998	19.5098	7.66981	8.7805	5.65485	19.8944	11.8535	21.3476	9.98942	9.17799	1.81301	15.058	4.23771	24.7164	2.06141	21.0566
4	15.3559	4.21174	10.6201	2.56837	31.9153	3.86653	9.10982	1.07463	33.3072	17.178	20.4267	4.93149	17.1196	5.36695	15.7937	2.80603	31.0821	10.5479	31.4946	4.94277	30.0794	14.172	15.2352	5.77978	37.816	13.1255	25.1532	4.88581	46.9994	18.5054	27.8804	4.43943	51.5728	11.8481	28.7492	14.0721	15.8435	14.604	30.9114	21.2572	29.9027	14.7723	12.3573	2.86304	20.1084	6.20261	33.2373	2.91714	29.0393
5	19.1307	6.32785	13.656	3.20703	48.154	6.16287	11.5604	1.56723	44.1732	24.3951	26.9473	7.40456	22.0033	8.12028	20.1638	4.18124	42.6822	14.3584	43.1061	6.2472	46.4863	18.6077	19.478	7.8822	49.7049	18.337	33.5001	7.67894	62.139	23.2043	36.8629	5.69173	68.9877	17.2726	41.2854	22.4398	27.7277	27.1167	45.6178	33.5345	40.4825	20.139	16.1857	4.21423	26.7371	8.26016	42.9267	4.10078	39.7125
6	24.8883	8.66712	17.4214	3.98261	70.0326	8.55604	14.9506	2.10698	56.8545	30.3725	34.8037	10.6087	28.7888	11.6441	25.827	6.46992	57.0553	17.4168	57.3973	7.39223	67.3591	21.4335	25.1159	10.4974	62.582	23.0093	44.5877	11.1611	76.9724	26.2588	47.3504	7.27005	86.5495	22.0135	57.1574	31.2991	43.8488	40.3915	63.2242	46.4067	52.985	25.3116	20.8263	5.80096	35.5308	10.1661	54.2497	5.73306	53.3772
7	33.1001	10.9855	21.9391	4.99114	95.9256	10.3259	20.0166	3.36883	70.2127	33.8534	44.2306	14.4832	37.7436	15.7539	33.4427	9.8938	73.501	19.22	74.1771	8.22871	90.2537	22.0049	32.8433	13.793	75.5845	26.0867	58.5745	14.895	89.79	27.2016	59.3153	9.11714	102.518	24.8062	75.2413	38.3213	62.2087	50.845	81.8929	56.5359	66.7976	29.3561	26.4468	7.55236	46.5822	11.7522	67.4422	7.70933	69.4893
8	43.8293	13.0107	27.2315	6.34378	122.552	11.0186	27.7171	5.73174	82.8104	34.4145	55.3615	18.7577	48.6272	20.124	43.6741	14.3535	90.5971	19.8311	92.5302	8.61099	111.713	20.1679	43.1993	17.8223	87.8085	26.9045	74.614	18.1067	99.3303	26.2333	72.2402	10.7313	115.329	24.8833	93.4219	41.1996	80.3629	55.7096	99.4087	60.9351	81.0732	31.4729	33.2269	9.42506	59.4909	13.0014	82.3285	9.66501	86.8548
9	56.8162	14.431	33.5226	8.13972	146.019	10.7605	38.9567	8.59653	93.5471	32.558	68.0763	22.8874	60.8787	24.3609	56.8956	19.3193	106.614	19.7387	110.819	8.4246	128.54	16.2642	56.2581	22.2912	98.5679	25.4017	90.996	19.974	105.135	24.1799	85.0165	11.4376	123.909	22.3554	109.272	38.7975	96.3298	54.3037	113.905	58.4376	94.9062	31.2551	41.3052	11.3524	73.5363	13.9716	98.245	11.1166	103.951
10	71.4549	14.9471	41.3351	10.3664	163.059	10.182	54.2701	11.2382	101.901	29.2219	81.854	26.1152	73.7497	27.9789	72.8666	23.8911	119.944	19.5161	126.998	7.688	138.926	11.258	71.4173	26.4499	107.529	22.1326	105.805	20.0192	107.559	22.1638	96.1495	10.7744	127.831	18.2271	120.897	31.784	109.082	47.9387	124.164	50.2089	107.465	28.8735	50.6574	13.1339	87.8468	14.812	114.164	11.7627	119.252
11	86.6296	14.4415	51.3471	12.8112	171.964	10.0328	73.3212	13.5367	107.951	25.4584	95.7444	27.6684	86.3696	30.4333	90.5713	27.0585	129.477	19.5752	139.217	6.66734	142.826	6.72307	87.3593	29.3453	114.602	17.9805	117.684	18.5319	107.497	21.0414	104.29	8.74673	127.303	14.0051	127.496	22.2723	118.404	39.1118	129.657	39.0387	117.926	25.28	60.9892	14.3867	101.543	15.7706	128.941	11.7755	131.578
12	100.733	13.1123	63.9586	15.0441	172.931	10.7159	94.5776	16.0819	112.108	22.1243	108.515	27.0276	97.7837	31.2141	108.274	28.0698	134.722	20.0663	146.427	6.37753	141.833	5.50551	102.428	30.1872	119.878	13.8407	126.311	17.0492	106.004	21.0087	108.753	5.76832	123.147	10.9446	129.385	12.6864	124.569	30.3221	130.53	27.8105	125.557	22.0431	71.7197	14.6473	113.857	17.1541	141.547	11.6758	140.288
13	112.029	11.4419	78.7186	16.5439	167.952	12.2192	115.452	19.0239	114.853	19.7998	118.942	24.1616	106.992	29.9572	124.014	26.748	135.929	20.8814	148.822	8.17856	138.373	7.83231	115.179	28.7787	123.573	10.3605	132.313	18.0726	104.041	21.8623	109.806	2.53352	116.653	9.45124	127.674	4.87365	127.947	22.8586	127.736	18.253	129.931	20.5983	82.044	13.716	124.213	19.1871	151.252	11.7179	145.427
14	119.196	9.93402	94.0957	16.9369	160.048	14.2648	133.06	21.3376	116.625	18.6811	126.204	19.5272	113.084	26.6335	136.057	23.5961	133.894	21.568	147.73	11.8568	134.817	10.6238	124.75	25.5778	126.111	7.73529	136.692	22.373	102.331	23.4789	108.508	2.00257	109.598	9.07745	123.858	3.50287	128.885	16.6575	122.992	10.8772	131.11	20.9901	91.1238	12.2159	132.281	21.7875	157.664	11.4109	147.614
15	121.937	8.86125	107.852	16.3909	152.426	16.3563	145.208	21.7174	117.841	18.5966	130.245	13.9664	115.458	21.6073	143.481	19.958	129.932	21.5354	145.178	16.1392	132.67	13.0062	131.051	21.6488	128.201	5.5932	140.234	27.6395	101.309	25.5522	106.262	4.76578	104.011	9.16281	119.524	7.49488	127.735	11.5798	118.26	5.57751	129.801	22.3029	98.3165	11.9396	137.994	24.5562	160.824	10.1157	147.797
16	121.16	8.32452	118.043	15.6832	147.571	17.8886	151.35	19.7582	119.011	19.2822	131.873	8.48777	114.006	15.7659	146.201	17.663	125.597	20.4312	143.244	19.8123	132.197	14.9199	134.485	18.1385	130.743	3.64995	143.154	30.9434	101.164	27.0764	104.257	7.03554	101.769	9.20076	116.216	9.87285	125.092	8.78673	115.053	2.02219	127.19	24.0234	103.429	13.9219	141.583	26.9448	161.292	7.85183	146.923
17	118.705	8.26812	124.036	15.5818	146.591	18.2766	152.569	16.2376	120.766	20.7446	132.652	4.47157	109.343	10.4071	145.022	17.738	122.41	18.6651	143.419	21.8638	132.759	16.3326	135.76	15.7897	134.494	3.74214	145.304	30.5093	101.991	26.6889	103.118	7.96407	103.885	9.17186	115.209	9.50214	121.913	9.04564	114.021	2.51869	124.67	26.194	106.883	16.4946	143.551	28.4676	160.111	5.35905	145.73
18	116.651	8.64168	126.654	16.0513	149.076	17.2848	151.122	12.9077	123.715	23.0695	134.351	4.42362	102.82	7.10705	141.369	18.9524	121.461	17.3451	146.177	21.7334	133.555	17.1116	135.692	14.4786	139.64	6.49182	146.581	26.5508	103.918	23.7374	102.929	6.99099	109.999	9.63111	117.169	7.28611	119.482	10.6953	114.911	5.70071	123.494	28.8663	109.678	17.5255	144.578	28.8807	158.641	4.0637	144.726
19	116.504	9.52895	127.715	16.4696	153.504	15.2997	149.541	11.7967	128.224	25.9099	138.285	6.43778	96.4563	6.57751	137.066	19.3311	123.074	17.1527	150.998	19.4143	134.359	17.0867	135.109	13.6403	145.675	9.09445	147.292	21.0933	107.06	19.1152	103.524	4.17063	118.309	11.0806	121.613	9.24245	118.938	12.582	116.89	8.56796	124.534	31.6785	113.029	16.0231	145.344	28.2778	158.166	4.95792	144.307
20	118.682	11.1219	129.005	16.373	158.176	13.1205	149.757	13.1789	134.217	28.4389	144.671	7.68584	92.4897	8.22865	133.955	17.7118	126.775	17.4266	156.764	15.6443	135.75	16.1674	134.829	12.7791	151.789	10.2169	148.133	16.5136	111.453	14.9498	104.75	2.75076	126.397	13.0515	126.97	15.1181	120.81	14.2841	119.144	10.0746	128.156	33.8394	117.821	12.3282	146.334	27.1306	159.47	6.77126	144.87
21	122.561	13.3146	131.609	15.7103	162.085	11.5066	152.616	15.4689	141.153	29.8894	152.52	7.63559	92.7597	12.0701	133.484	14.1499	131.569	17.2878	162.452	11.5818	138.731	14.4615	135.624	11.7551	157.423	9.73265	149.99	14.0124	116.991	12.8964	106.583	6.47926	132.463	14.4604	131.472	19.1415	124.803	15.3143	121.373	9.90553	134.233	34.4677	124.135	7.81267	147.754	26.0654	162.657	8.41663	146.828
22	127.058	15.504	135.757	14.6947	165.282	10.8944	157.959	17.4466	148.281	29.8596	160.087	6.554	97.9514	17.2385	136.226	10.3126	136.436	16.5474	167.597	8.3173	144.017	12.324	138.084	10.771	162.685	8.54692	153.623	13.3961	123.469	12.8184	109.11	9.63347	136.297	14.5671	134.422	19.6158	130.068	15.4953	123.876	8.69012	142.127	33.3067	131.211	4.36862	149.617	25.5005	167.254	9.44871	150.471
23	131.367	16.8595	141.151	13.6194	168.598	11.3085	164.912	18.6167	154.988	28.3693	165.791	5.06835	107.265	21.7112	141.723	9.72571	140.838	15.2474	172.428	6.50591	151.564	10.2575	142.456	10.174	168.199	8.09955	159.316	13.648	130.645	14.0027	112.448	10.6358	139.213	13.4853	136.69	18.0737	135.682	15.0959	127.213	7.50699	150.913	30.9232	137.952	3.2475	151.93	25.4167	172.558	9.74641	155.811
24	135.387	16.8912	147.316	12.7495	172.962	12.2321	172.376	18.8581	161.09	25.6842	169.051	3.81917	118.685	23.7238	148.741	12.2602	144.976	13.3596	177.572	6.37559	160.606	8.64726	148.556	10.1683	174.657	8.98572	166.889	13.631	138.334	15.4205	116.703	9.66156	143.015	11.9805	139.853	17.0537	141.046	14.6016	131.732	7.15953	159.595	28.3392	143.69	3.78407	154.814	25.4538	178.023	9.47006	162.578
25	139.637	15.7637	153.714	12.2501	178.818	12.8756	179.398	18.3647	166.85	22.4129	170.604	3.09019	129.922	22.8332	155.897	14.0128	149.631	11.1692	183.686	7.25782	170.116	7.54935	155.87	10.7048	182.426	10.3729	175.78	12.7267	146.444	15.7073	121.956	7.81474	148.741	10.8176	144.846	17.4674	146.022	14.3645	137.334	7.75446	167.482	26.3074	148.645	5.81265	158.508	25.1591	183.437	8.916	170.308
26	144.756	14.1874	159.841	12.145	185.935	12.7921	185.539	17.5316	172.82	19.614	172.042	2.81779	139.441	20.1994	162.399	13.4813	155.656	9.55581	191.085	7.98849	179.264	6.8108	163.813	11.4681	191.367	11.5023	185.349	11.0192	154.892	14.3549	128.23	6.34049	156.109	10.2351	151.377	18.287	150.808	14.4755	143.553	8.82838	174.372	25.3007	153.767	8.56452	163.215	24.1963	188.843	8.3071	178.526
27	151.033	12.9141	165.438	12.311	193.626	12.049	190.965	16.7629	179.521	18.73	174.967	2.76024	147.042	17.6813	168.381	11.4028	163.477	9.18545	199.612	7.9847	187.575	6.3547	171.954	12.0829	200.961	12.2043	194.979	8.97679	163.469	12.0066	135.413	5.9344	163.93	9.88539	158.398	18.3045	155.677	14.8109	149.823	9.84689	180.637	25.6509	160.025	10.7791	168.914	22.4628	194.327	7.70577	186.857
28	158.26	12.3599	170.663	12.5687	201.097	11.0159	196.257	16.2913	187.24	20.2364	180.203	2.66811	153.809	16.1941	174.687	9.75761	172.808	9.45792	208.725	7.37595	194.841	6.23726	180.083	12.2791	210.515	12.6199	204.146	7.0176	171.806	9.65423	143.26	6.47516	170.976	9.23879	164.986	17.1198	160.748	15.1262	155.711	10.521	186.906	26.992	167.744	11.8936	175.321	20.1437	199.84	7.08142	195.058
29	165.895	12.4674	175.971	12.8159	207.721	10.0483	201.973	16.0901	195.887	22.7499	187.585	2.36052	161.303	15.3628	182.205	9.73475	182.847	9.31418	217.673	6.69042	200.967	6.43914	188.096	11.9728	219.412	12.9024	212.443	5.33713	179.517	7.81317	151.431	7.40279	176.623	8.09821	170.786	15.1092	165.928	15.1756	161.031	10.8435	193.712	28.1039	176.457	12.0667	181.996	17.6135	205.181	6.42781	202.973
30	173.395	12.8851	181.78	13.0652	213.169	9.28577	208.259	15.924	204.99	24.5733	196.186	1.8051	170.648	14.868	191.239	10.4054	192.638	8.32408	225.756	6.36293	205.93	6.82349	195.853	11.2	227.277	13.131	219.643	3.94239	186.394	6.41934	159.629	8.25194	180.9	6.78433	175.875	12.9094	170.994	14.8065	165.798	10.9625	201.149	27.9371	185.274	11.7336	188.533	15.259	210.12	5.79117	210.487
31	180.403	13.2342	188.17	13.3598	217.373	8.68507	214.756	15.5284	213.917	24.974	204.881	1.076	181.955	14.5073	201.372	10.6977	201.444	6.69016	232.494	6.43403	209.847	7.25704	203.108	10.0502	234.02	13.3569	225.75	2.82363	192.493	5.19174	167.667	8.80314	184.179	5.76932	180.393	10.9291	175.746	14.0107	170.13	11.0143	208.857	26.2649	193.381	11.2131	194.682	13.3572	214.529	5.22611	217.509
32	186.792	13.3713	194.829	13.6731	220.452	8.16818	220.812	14.7917	222.106	24.173	212.842	0.330455	194.386	13.6629	211.711	10.4242	208.926	4.94557	237.71	6.67791	212.989	7.61349	209.591	8.65469	239.83	13.5853	230.986	2.02266	198.061	3.95864	175.477	9.03447	186.838	5.20859	184.384	9.25919	180.099	12.9132	174.146	11.0354	216.213	23.6005	200.314	10.6346	200.361	12.0196	218.448	4.74617	223.971
33	192.576	13.4051	201.274	13.9141	222.641	7.72152	225.847	13.8026	229.255	22.8095	219.732	0.777573	206.677	11.8635	221.329	9.81019	215.095	3.75162	241.518	6.92505	215.709	7.76545	215.122	7.15243	245.014	13.7814	235.688	1.53937	203.394	2.81091	183.047	9.03862	189.145	4.95457	187.866	7.81747	184.078	11.7119	177.916	10.9832	222.689	20.651	205.982	10.0384	205.598	11.1958	222.026	4.31444	229.84
34	197.845	13.5334	207.105	13.9978	224.212	7.3991	229.622	12.7765	235.33	21.4475	225.592	1.72146	217.743	9.41279	229.57	9.0722	220.14	3.53642	244.21	7.10681	218.286	7.68651	219.709	5.63159	249.858	13.8567	240.134	1.24156	208.673	2.15919	190.347	8.93463	191.274	4.87813	190.907	6.49763	187.717	10.5663	181.448	10.8049	228.057	17.9663	210.549	9.4686	210.481	10.7107	225.415	3.88089	235.11
35	202.714	13.8306	212.146	13.8631	225.427	7.25404	232.292	11.9164	240.498	20.3004	230.621	2.66286	227.034	7.24058	236.164	8.35854	224.277	3.92516	246.121	7.23951	220.816	7.49717	223.501	4.15914	254.49	13.7355	244.446	1.16218	213.914	2.3455	197.301	8.77194	193.324	4.93112	193.588	5.23418	191.008	9.52534	184.706	10.4815	232.403	15.7848	214.307	8.95912	215.108	10.3822	228.681	3.42804	239.804
36	207.3	14.1882	216.428	13.5061	226.495	7.25802	234.261	11.3172	244.975	19.2974	234.978	3.49438	234.533	6.18072	241.134	7.76208	227.664	4.33085	247.533	7.37154	223.223	7.38311	226.711	2.8133	258.854	13.4022	248.584	1.52823	219.013	2.97325	203.816	8.50406	195.305	5.05385	195.939	4.0651	193.906	8.55103	187.624	10.0383	235.956	14.1137	217.546	8.5246	219.547	10.091	231.782	3.04206	243.982
37	211.683	14.4297	220.074	12.9564	227.549	7.28997	235.956	10.9264	248.942	18.2851	238.702	4.15141	240.537	6.2274	244.682	7.36497	230.415	4.52669	248.6	7.5463	225.368	7.45115	229.496	1.73819	262.774	12.9055	252.42	2.13616	223.852	3.65485	209.824	8.07087	197.135	5.18247	197.938	3.16803	196.39	7.6164	190.132	9.52513	238.94	12.8401	220.487	8.15696	223.803	9.7597	234.593	2.95094	247.724
38	215.888	14.4542	223.238	12.2926	228.639	7.22515	237.633	10.6283	252.481	17.1869	241.735	4.63846	245.417	6.70091	247.115	7.21224	232.62	4.54196	249.37	7.76943	227.148	7.67438	231.933	1.19019	266.076	12.3129	255.837	2.68059	228.359	4.30626	215.299	7.49211	198.709	5.31037	199.571	2.76395	198.497	6.76951	192.182	8.98696	241.499	11.8485	223.264	7.83659	227.811	9.32432	236.975	3.38208	251.111
39	219.885	14.283	226.051	11.6062	229.744	7.014	239.31	10.3217	255.604	16.0301	244.014	5.01615	249.473	7.19662	248.733	7.33987	234.386	4.50823	249.84	8.01643	228.529	7.95451	234.022	1.33746	268.66	11.6949	258.765	3.05399	232.486	4.91743	220.252	6.86036	199.974	5.49521	200.874	2.80584	200.303	6.09135	193.77	8.445	243.712	11.0435	225.94	7.54588	231.459	8.73695	238.811	4.28486	254.183
40	223.633	14.0058	228.612	10.9793	230.8	6.6746	240.818	9.97112	258.277	14.9135	245.552	5.32468	252.883	7.64595	249.761	7.69745	235.816	4.56381	250.034	8.26126	229.512	8.2338	235.726	1.79472	270.542	11.1163	261.172	3.26369	236.155	5.46241	224.694	6.29442	200.956	5.79853	201.909	3.00743	201.867	5.62533	194.922	7.90699	245.634	10.3468	228.541	7.27496	234.624	7.98621	240.038	5.43853	256.927
41	227.119	13.7064	230.951	10.4544	231.711	6.25534	241.929	9.60612	260.458	13.9518	246.478	5.54709	255.706	8.10253	250.288	8.1348	236.997	4.791	250.011	8.49327	230.101	8.52637	237.01	2.31837	271.8	10.6503	263.036	3.33923	239.249	5.9159	228.629	5.90286	201.728	6.23247	202.717	3.23472	203.175	5.34884	195.679	7.39278	247.311	9.68929	231.064	7.03496	237.215	7.09681	240.654	6.66386	259.298
42	230.344	13.4164	233.027	10.0175	232.365	5.82293	242.497	9.27702	262.132	13.2183	246.984	5.63781	257.919	8.61848	250.285	8.44707	237.965	5.20366	249.834	8.72339	230.286	8.86605	237.846	2.89557	272.541	10.3477	264.31	3.2922	241.655	6.29306	232.046	5.7502	202.341	6.75301	203.299	3.58668	204.165	5.20136	196.074	6.94428	248.77	9.001	233.465	6.86564	239.186	6.12625	240.693	7.86187	261.23
43	233.286	13.1227	234.754	9.60982	232.644	5.45128	242.528	9.00975	263.325	12.7074	247.24	5.5839	259.477	9.16883	249.705	8.49996	238.697	5.75413	249.499	8.96858	230.059	9.23775	238.224	3.54865	272.841	10.2258	264.954	3.14483	243.316	6.67845	234.922	5.82137	202.786	7.28987	203.617	4.16281	204.771	5.13201	196.132	6.60753	250.007	8.23486	235.66	6.81269	240.552	5.14608	240.221	8.99835	262.681
44	235.852	12.7978	236.045	9.16775	232.469	5.20601	242.169	8.79675	264.097	12.3287	247.31	5.42068	260.353	9.65898	248.544	8.30061	239.131	6.35287	248.909	9.23201	229.42	9.58026	238.136	4.26367	272.74	10.2584	264.961	2.92538	244.254	7.2004	237.232	6.04711	202.991	7.77804	203.613	4.85921	204.975	5.12028	195.866	6.39991	250.972	7.38815	237.524	6.8742	241.338	4.23591	239.29	10.0904	263.617
45	237.898	12.4385	236.863	8.67215	231.827	5.14401	241.617	8.6236	264.479	11.9766	247.145	5.20813	260.573	9.9943	246.867	7.98403	239.218	6.8935	247.905	9.49558	228.385	9.82781	237.576	4.98499	272.236	10.3785	264.38	2.6796	244.555	7.93972	238.959	6.37274	202.86	8.18497	203.224	5.48154	204.817	5.1799	195.271	6.30078	251.576	6.51269	238.929	6.99044	241.557	3.48875	237.932	11.1781	264.008
46	239.285	12.0689	237.222	8.15829	230.793	5.30689	241.015	8.49049	264.439	11.5875	246.644	5.00481	260.198	10.1649	244.765	7.7311	238.966	7.29281	246.353	9.71072	226.972	9.96067	236.531	5.63215	271.303	10.4792	263.315	2.45736	244.327	8.85249	240.118	6.78611	202.342	8.52765	202.397	5.93413	204.357	5.32539	194.332	6.26547	251.702	5.70489	239.763	7.09261	241.183	3.01068	236.139	12.3042	263.821
47	239.954	11.7187	237.182	7.68574	229.503	5.68187	240.387	8.41054	263.879	11.1773	245.726	4.84646	259.285	10.2425	242.299	7.65194	238.455	7.52436	244.227	9.8039	225.212	9.98999	234.992	6.14562	269.901	10.4571	261.873	2.31412	243.651	9.8007	240.749	7.28576	201.484	8.84384	201.113	6.24738	203.643	5.57143	193.031	6.26031	251.239	5.08028	239.954	7.15695	240.171	2.87458	233.883	13.4778	263.017
48	239.971	11.4023	236.796	7.28447	228.097	6.18839	239.644	8.40331	262.701	10.8338	244.375	4.74057	257.848	10.3296	239.493	7.72314	237.816	7.62827	241.634	9.70949	223.147	9.9204	232.958	6.50825	267.986	10.2641	260.135	2.26342	242.563	10.648	240.895	7.85353	200.437	9.157	199.439	6.49958	202.691	5.94554	191.365	6.2798	250.113	4.75093	239.463	7.20287	238.481	3.0678	231.141	14.6553	261.581
49	239.499	11.0945	236.096	6.93113	226.67	6.73781	238.637	8.48964	260.901	10.681	242.641	4.67075	255.895	10.4534	236.354	7.80106	237.167	7.69481	238.791	9.42322	220.838	9.72585	230.447	6.74625	265.518	9.94161	258.114	2.26694	241.089	11.3218	240.568	8.42821	199.394	9.44744	197.555	6.72692	201.508	6.4753	189.354	6.33111	248.313	4.76479	238.295	7.26938	236.118	3.53833	227.924	15.7347	259.553
50	238.759	10.7433	235.085	6.55937	225.238	7.27965	237.238	8.6757	258.597	10.8035	240.611	4.60869	253.452	10.5088	232.909	7.71773	236.556	7.82002	235.932	9.02897	218.351	9.38702	227.507	6.90692	262.479	9.58838	255.763	2.27144	239.3	11.8273	239.754	8.93747	198.485	9.65246	195.714	6.90519	200.12	7.14904	187.053	6.40449	245.886	5.05393	236.498	7.3805	233.129	4.24175	224.301	16.5803	257.038
51	237.962	10.2926	233.764	6.11264	223.749	7.76752	235.388	8.94755	256.015	11.1863	238.375	4.52671	250.612	10.3251	229.227	7.38111	235.933	8.04448	233.211	8.66403	215.74	8.9591	224.216	7.05501	258.888	9.30575	252.987	2.23701	237.337	12.2198	238.44	9.34236	197.713	9.701	194.124	6.99309	198.58	7.89285	184.553	6.47721	242.912	5.43024	234.147	7.52327	229.594	5.11221	220.382	17.0752	254.196
52	237.254	9.71967	232.147	5.57056	222.121	8.10967	233.109	9.26087	253.39	11.7285	235.997	4.41307	247.529	9.8091	225.405	6.82347	235.156	8.32095	230.637	8.43835	213.042	8.59765	220.666	7.27557	254.814	9.14142	249.697	2.16586	235.362	12.5605	236.674	9.67274	196.95	9.57829	192.83	6.97044	196.942	8.59355	181.967	6.55683	239.479	5.71739	231.334	7.64744	225.632	6.04634	216.295	17.1852	251.203
53	236.665	9.0657	230.28	4.97427	220.278	8.18799	230.468	9.56725	250.871	12.2736	233.487	4.27732	244.359	9.05102	221.541	6.1776	234.049	8.56215	228.073	8.37638	210.282	8.48344	216.933	7.65229	250.371	9.07983	245.84	2.07409	233.467	12.8989	234.569	9.99914	196.003	9.35445	191.674	6.85876	195.23	9.14828	179.389	6.70349	235.649	5.82128	228.12	7.69017	221.382	6.92988	212.149	16.9869	248.193
54	236.079	8.42034	228.219	4.40058	218.157	7.9447	227.544	9.82098	248.467	12.6553	230.79	4.14021	241.202	8.31856	217.695	5.60518	232.466	8.70651	225.289	8.43517	207.482	8.67471	213.057	8.21722	245.69	9.06718	241.452	1.99154	231.623	13.283	232.273	10.3826	194.696	9.14066	190.396	6.71608	193.422	9.50316	176.855	6.97682	231.467	5.78056	224.526	7.61637	217.013	7.68919	208.006	16.6488	245.21
55	235.273	7.86958	226.001	3.92938	215.692	7.432	224.383	9.99092	246.042	12.7472	227.801	4.01834	238.053	7.92516	213.862	5.23271	230.326	8.73894	222.078	8.54446	204.648	9.0613	209.045	8.93381	240.897	9.05693	236.657	1.92827	229.693	13.7409	229.896	10.8194	192.936	9.0103	188.76	6.60776	191.468	9.64534	174.34	7.35175	226.975	5.7183	220.548	7.4481	212.685	8.32076	203.872	16.362	242.202
56	234.02	7.44884	223.609	3.59852	212.818	6.78097	220.986	10.063	243.38	12.5103	224.402	3.91651	234.807	8.01835	209.966	5.11877	227.619	8.67835	218.325	8.64797	201.736	9.48269	204.882	9.71214	236.091	9.03101	231.66	1.88618	227.504	14.2389	227.469	11.2335	190.708	8.96368	186.651	6.55418	189.325	9.58585	171.79	7.7168	222.224	5.73763	216.185	7.2514	208.489	8.88823	199.703	16.2645	239.04
57	232.187	7.1362	220.968	3.39116	209.496	6.11679	217.319	10.0425	240.263	12.0078	220.518	3.82106	231.307	8.47249	205.896	5.24288	224.369	8.56024	214.035	8.7182	198.646	9.83425	200.562	10.4412	231.334	8.98804	226.672	1.87686	224.911	14.7073	224.924	11.5181	188.039	8.9474	184.08	6.51165	186.964	9.36362	169.151	7.95869	217.281	5.85213	211.473	7.10445	204.401	9.48287	195.425	16.3947	235.571
58	229.765	6.872	217.977	3.25576	205.738	5.51048	213.331	9.95846	236.547	11.3766	216.138	3.71164	227.4	9.04752	201.551	5.50947	220.614	8.426	209.285	8.75768	195.252	10.0874	196.095	10.9947	226.638	8.91835	221.849	1.91497	221.838	15.1108	222.139	11.6066	184.964	8.91172	181.115	6.42189	184.368	9.05313	166.391	8.03081	212.221	5.97808	206.485	7.06784	200.289	10.1629	190.955	16.6987	231.673
59	226.834	6.59407	214.565	3.13798	201.595	4.98378	208.974	9.84431	232.181	10.7696	211.297	3.57467	222.999	9.56401	196.887	5.79791	216.393	8.30491	204.17	8.78453	191.455	10.2569	191.519	11.2589	221.964	8.79857	217.224	1.97955	218.267	15.4591	218.998	11.5132	181.506	8.83985	177.814	6.26132	181.525	8.74989	163.484	7.96653	207.116	6.00003	201.322	7.17385	195.972	10.9199	186.24	17.0776	227.287
60	223.477	6.2634	210.717	3.00476	197.128	4.53753	204.229	9.72368	227.207	10.2948	206.046	3.41296	218.085	9.96999	191.909	6.02597	211.744	8.20247	198.755	8.80492	187.214	10.3731	186.867	11.1761	217.223	8.61035	212.705	1.99742	214.217	15.767	215.429	11.3166	177.68	8.7517	174.206	6.05131	178.429	8.51838	160.403	7.84004	202.026	5.85636	196.084	7.43064	191.304	11.6919	181.26	17.4499	222.403
61	219.743	5.88684	206.461	2.85748	192.38	4.17057	199.106	9.59764	221.708	9.99962	200.429	3.24401	212.698	10.2997	186.65	6.17453	206.711	8.09696	193.077	8.81543	182.55	10.4587	182.131	10.8025	212.3	8.35297	208.111	1.90965	209.708	16.0352	211.418	11.1053	173.508	8.67506	170.297	5.83275	175.084	8.35924	157.124	7.70789	196.985	5.58133	190.853	7.81903	186.227	12.4106	176.037	17.7812	217.055
62	215.63	5.49811	201.835	2.72202	187.364	3.88307	193.64	9.4563	215.781	9.86341	194.477	3.08408	206.891	10.6105	181.126	6.26088	201.341	7.9598	187.146	8.81067	177.517	10.5182	177.245	10.2785	207.103	8.03555	203.262	1.71963	204.758	16.2583	206.977	10.9295	169.029	8.61428	166.098	5.63338	171.499	8.22342	153.643	7.57803	191.983	5.27249	185.675	8.28634	180.754	13.0342	170.602	18.0791	211.278
63	211.12	5.13137	196.861	2.61901	182.084	3.66307	187.872	9.29634	209.503	9.82091	188.213	2.94239	200.711	10.9213	175.332	6.3109	195.679	7.77223	180.966	8.78839	172.189	10.5324	172.11	9.75048	201.578	7.67064	198.046	1.47944	199.377	16.4296	202.118	10.7904	164.296	8.55164	161.63	5.45341	167.675	8.05157	149.966	7.42689	186.977	4.99989	180.564	8.75453	174.942	13.5542	164.987	18.3621	205.109
64	206.209	4.79389	191.545	2.55477	176.557	3.49024	181.838	9.12161	202.921	9.80172	181.665	2.81822	194.18	11.2147	169.244	6.33983	189.755	7.53153	174.55	8.74835	166.622	10.4792	166.647	9.29861	195.724	7.26663	192.444	1.24218	193.582	16.543	196.84	10.6623	159.362	8.4635	156.933	5.27195	163.61	7.81707	146.102	7.23434	181.913	4.78891	175.488	9.15011	168.855	13.9734	159.207	18.6324	198.591
65	200.938	4.47267	185.888	2.51911	170.83	3.35095	175.559	8.94691	196.061	9.75886	174.875	2.70777	187.305	11.4567	162.846	6.35091	183.592	7.25216	167.916	8.68769	160.853	10.3509	160.839	8.91557	189.561	6.8364	186.497	1.0422	187.403	16.5951	191.143	10.5272	154.264	8.3464	152.048	5.06969	159.292	7.54492	142.049	7.0041	176.739	4.66889	170.382	9.43459	162.546	14.2893	153.269	18.8706	191.764
66	195.365	4.1499	179.904	2.49945	164.963	3.25767	169.04	8.7791	188.932	9.68002	167.894	2.6081	180.088	11.631	156.15	6.34471	177.207	6.95689	161.098	8.5995	154.894	10.1632	154.72	8.55427	183.118	6.38786	180.267	0.912951	180.884	16.5863	185.039	10.3914	149.015	8.2175	147.013	4.84382	154.707	7.29239	137.792	6.75839	171.405	4.68434	165.168	9.61235	156.06	14.5023	147.183	19.0483	184.673
67	189.542	3.82652	173.62	2.47759	159.008	3.24229	162.281	8.61231	181.548	9.57609	160.775	2.51943	172.534	11.741	149.201	6.32229	170.618	6.66571	154.135	8.47686	148.752	9.94624	148.349	8.16579	176.408	5.93438	173.786	0.899746	174.061	16.5212	178.559	10.279	143.615	8.0943	141.85	4.60913	149.85	7.10541	133.306	6.52	165.857	4.83524	159.784	9.70602	149.426	14.6253	140.968	19.1443	177.355
68	183.482	3.51883	167.073	2.45073	152.982	3.32971	155.279	8.42644	173.935	9.46117	153.552	2.44681	164.658	11.8076	142.059	6.28981	163.843	6.38912	147.074	8.31698	142.435	9.72731	141.786	7.73774	169.445	5.4889	167.052	1.01949	166.953	16.4055	171.746	10.2109	138.058	7.97866	136.571	4.38094	144.721	6.98477	128.571	6.29977	160.044	5.05581	154.198	9.7293	142.666	14.6864	134.661	19.1542	169.839
69	177.158	3.24341	160.299	2.42435	146.855	3.51646	148.036	8.19998	166.137	9.33561	146.241	2.39246	156.491	11.847	134.787	6.257	156.912	6.12659	139.952	8.12329	135.959	9.511	135.071	7.29119	162.243	5.07174	160.048	1.24451	159.559	16.2435	164.642	10.188	132.344	7.85661	131.172	4.16312	139.321	6.8974	123.57	6.09465	153.931	5.25462	148.402	9.67933	135.792	14.7102	128.302	19.0897	162.145
70	170.542	2.99986	153.326	2.40975	140.568	3.76869	140.564	7.92677	158.195	9.18528	138.841	2.34748	148.08	11.8704	127.424	6.23098	149.855	5.87164	132.803	7.90625	129.345	9.27503	128.234	6.86659	154.83	4.6934	152.764	1.53209	151.872	16.0374	157.278	10.1891	126.474	7.71201	125.649	3.95016	133.642	6.81411	118.298	5.89728	147.507	5.37741	142.39	9.54816	128.819	14.7041	121.929	18.9677	154.292
71	163.625	2.77127	146.172	2.41054	134.059	4.03902	132.89	7.61679	150.134	8.99285	131.355	2.2939	139.481	11.8801	120	6.20896	142.708	5.61589	125.643	7.6775	122.624	8.98334	121.302	6.49406	147.235	4.35605	145.216	1.85495	143.899	15.7858	149.684	10.1816	120.451	7.53664	119.995	3.74322	127.669	6.73704	112.757	5.70333	140.79	5.43061	136.155	9.33747	121.768	14.655	115.564	18.8004	146.296
72	156.439	2.54454	138.847	2.42637	127.3	4.28596	125.051	7.29483	141.956	8.75153	123.804	2.2169	130.741	11.8755	112.535	6.17585	135.504	5.3531	118.48	7.44335	115.832	8.6087	114.315	6.17661	139.48	4.04555	137.436	2.19665	135.673	15.4812	141.888	10.1408	114.28	7.33069	114.208	3.55548	121.389	6.70563	106.956	5.51059	133.811	5.45908	129.691	9.06363	114.673	14.5419	109.218	18.589	138.187
73	149.045	2.32588	131.359	2.45464	120.311	4.48847	117.092	6.9808	133.65	8.46851	116.237	2.11802	121.9	11.8455	105.062	6.11158	128.265	5.08287	111.322	7.19937	109.007	8.15228	107.321	5.89148	131.559	3.74355	129.461	2.53988	127.248	15.1113	133.927	10.0569	107.979	7.09452	108.304	3.40218	114.792	6.7584	100.917	5.31634	126.609	5.50723	123.002	8.7493	107.576	14.3438	102.901	18.3236	130.01
74	141.511	2.1417	123.733	2.49404	113.167	4.64564	109.069	6.67944	125.225	8.16079	108.717	2.01487	112.995	11.7587	97.6288	6.00738	121.005	4.81051	104.186	6.93206	102.179	7.64986	100.374	5.60554	123.451	3.43364	121.321	2.86909	118.682	14.6675	125.835	9.93318	101.591	6.81874	102.321	3.28391	107.878	6.89882	94.6783	5.11903	119.215	5.58175	116.109	8.41587	100.523	14.0464	96.6285	17.9899	121.821
75	133.893	2.01231	116.015	2.54473	105.962	4.76393	101.044	6.37764	116.718	7.84104	101.308	1.92882	104.083	11.557	90.2946	5.87331	113.738	4.5417	97.111	6.62905	95.384	7.15606	93.5209	5.29221	115.136	3.11888	113.047	3.16667	110.013	14.1509	117.646	9.77449	95.1853	6.49624	96.3102	3.18224	100.667	7.08753	88.291	4.914	111.649	5.65512	109.041	8.07508	93.5662	13.6457	90.4237	17.5787	113.665
76	126.227	1.93489	108.261	2.60696	98.7819	4.8424	93.0877	6.05396	108.21	7.51197	94.0611	1.8694	95.2593	11.1727	83.1202	5.73245	106.493	4.27647	90.1576	6.28776	88.6615	6.71316	86.7958	4.94714	106.627	2.82207	104.682	3.42202	101.27	13.5647	109.395	9.57711	88.8379	6.13567	90.3196	3.07035	93.2	7.25996	81.8135	4.68908	103.918	5.69633	101.829	7.7266	86.7532	13.1448	84.3208	17.0873	105.571
77	118.525	1.88254	100.529	2.67574	91.6756	4.86609	85.2801	5.68935	99.8081	7.16755	87.0071	1.82976	86.6562	10.562	76.1648	5.59965	99.3242	4.00847	83.3927	5.92003	82.058	6.32521	80.2231	4.5825	97.9782	2.58019	96.2866	3.63049	92.4862	12.8969	101.131	9.3289	82.5953	5.76281	84.3762	2.92927	85.5449	7.3516	75.311	4.42652	96.0267	5.69899	94.5104	7.3631	80.1205	12.5504	78.3559	16.5199	97.5534
78	110.801	1.8239	92.8587	2.73765	84.6661	4.80916	77.7022	5.28012	91.6248	6.79979	80.1707	1.7894	78.4236	9.73454	69.4813	5.46821	92.3105	3.73005	76.8772	5.54305	75.6212	5.95669	73.8256	4.22298	89.2844	2.41966	87.9425	3.78984	83.7427	12.1136	92.9196	9.01872	76.4591	5.4002	78.4928	2.76	77.8022	7.31355	68.8621	4.11028	87.9818	5.67434	87.1292	6.97748	73.6995	11.8719	72.5649	15.8808	89.6393
79	103.078	1.74495	85.2798	2.77481	77.7814	4.64674	70.4298	4.83573	83.7543	6.40606	73.5859	1.723	70.6924	8.75134	63.1151	5.30962	85.536	3.43955	70.6532	5.16675	69.3967	5.56	67.6299	3.88763	80.6647	2.34226	79.7333	3.89632	75.1746	11.1824	84.8454	8.64744	70.4043	5.04175	72.6819	2.58393	70.1092	7.11852	62.5632	3.73295	79.8101	5.62958	79.738	6.57022	67.5221	11.1278	66.9735	15.1776	81.8824
80	95.3848	1.65917	77.8172	2.77337	71.088	4.3747	63.5266	4.37856	76.2662	5.99399	67.308	1.61668	63.531	7.69037	57.1068	5.09517	79.0583	3.14634	64.744	4.7947	63.4258	5.113	61.6656	3.58833	72.2456	2.32466	71.7407	3.93612	66.9488	10.1131	76.9948	8.22608	64.4259	4.64922	66.9715	2.42723	62.6343	6.75746	56.5187	3.30469	71.5797	5.54552	72.3954	6.14855	61.6209	10.3499	61.5998	14.422	74.3616
81	87.7502	1.58731	70.5097	2.72901	64.6959	4.02555	57.0316	3.93304	69.1987	5.58266	61.3959	1.4738	56.9384	6.61111	51.4869	4.81621	72.9021	2.86515	59.1618	4.42342	57.7427	4.63471	55.9592	3.3234	64.1538	2.32659	64.0427	3.88904	59.2205	8.96818	69.4425	7.76568	58.5855	4.18608	61.4134	2.30161	55.5539	6.24612	50.8163	2.86235	63.4126	5.37563	65.1646	5.72184	56.0181	9.57061	56.4534	13.6309	67.1634
82	80.2032	1.52871	63.4252	2.64545	58.7147	3.66152	50.9672	3.51742	62.5602	5.19823	55.8694	1.31334	50.8719	5.55694	46.269	4.48929	67.0784	2.61035	53.9147	4.05314	52.3692	4.1718	50.5276	3.08562	56.5168	2.31579	56.7258	3.72588	52.0972	7.8265	62.2478	7.26364	53.0001	3.6632	56.077	2.19455	49.0184	5.61848	45.5125	2.45376	55.4825	5.0697	58.1207	5.29488	50.7162	8.80695	51.5363	12.8227	60.3587
83	72.79	1.46652	56.6482	2.5304	53.1938	3.33551	45.3391	3.14044	56.3237	4.85503	50.6882	1.156	45.2952	4.56963	41.4443	4.15045	61.609	2.3913	49.0105	3.69822	47.3144	3.76749	45.3817	2.87367	49.4704	2.26403	49.8961	3.4383	45.6364	6.74561	55.4566	6.7079	47.7744	3.14594	51.0147	2.08637	43.1004	4.94196	40.6321	2.11219	47.984	4.60723	51.3634	4.86198	45.7044	8.06164	46.8477	12.0109	53.9922
84	65.582	1.389	50.2629	2.39541	48.103	3.05475	40.1482	2.79787	50.4567	4.54402	45.7681	1.01318	40.2176	3.70934	36.9825	3.82507	56.5195	2.21097	44.448	3.3783	42.5797	3.43933	40.5352	2.69692	43.1359	2.17257	43.6606	3.04547	39.8585	5.75933	49.1161	6.09091	42.9421	2.70824	46.2247	1.97248	37.7941	4.28939	36.1751	1.83966	41.0958	4.00897	45.0211	4.40501	40.9702	7.32974	42.3828	11.2043	48.0686
85	58.667	1.28947	44.3159	2.25149	43.3674	2.791	35.389	2.48682	44.9601	4.23747	41.0416	0.89105	35.6683	3.02848	32.8553	3.51376	51.8002	2.06347	40.2073	3.11605	38.1638	3.17387	36.0036	2.57417	37.5813	2.04672	38.1025	2.60803	34.7502	4.88909	43.2738	5.43314	38.4574	2.37609	41.644	1.86285	33.0329	3.7121	32.1224	1.61862	34.9476	3.32868	39.2227	3.90518	36.5157	6.61339	38.1415	10.4016	42.5758
86	52.1261	1.16689	38.8225	2.10717	38.9293	2.51799	31.0509	2.20328	39.8749	3.90652	36.5048	0.788387	31.6631	2.55084	29.0579	3.1961	47.3801	1.93064	36.2432	2.9172	34.0571	2.94089	31.7997	2.50681	32.7939	1.91751	33.2328	2.19679	30.2692	4.14549	37.9606	4.78489	34.2569	2.12055	37.2029	1.76799	28.7448	3.2223	28.4344	1.43047	29.598	2.64916	34.0536	3.35829	32.3498	5.91745	34.1254	9.59524	37.5015
87	46.0254	1.01506	33.7728	1.9588	34.7694	2.23488	27.1231	1.94996	35.2589	3.54159	32.2197	0.700633	28.1668	2.23841	25.6082	2.85129	43.1396	1.79626	32.504	2.76733	30.242	2.70564	27.9211	2.475	28.6959	1.798	28.9759	1.86261	26.3455	3.52557	33.1674	4.20934	30.3056	1.89409	32.8949	1.68596	24.8915	2.799	25.0519	1.26298	25.0335	2.03514	29.5274	2.78727	28.4859	5.24312	30.3388	8.76664	32.8528
88	40.4189	0.837257	29.1713	1.79594	30.899	1.95004	23.5846	1.72902	31.1374	3.14954	28.2784	0.625399	25.1073	2.01845	22.5327	2.47782	38.973	1.65423	28.9495	2.63623	26.6986	2.44198	24.352	2.43516	25.1756	1.69791	25.2094	1.61575	22.8981	3.01126	28.8517	3.74549	26.6142	1.66303	28.7987	1.59157	21.4652	2.41133	21.9099	1.1057	21.1838	1.53896	25.58	2.23362	24.9431	4.58717	26.7832	7.8927	28.6593
89	35.3544	0.64605	25.0282	1.60826	27.3371	1.67075	20.4128	1.53795	27.4866	2.74941	24.7452	0.56066	22.3846	1.82245	19.8274	2.0943	34.8423	1.51149	25.569	2.49262	23.4201	2.14494	21.0669	2.34508	22.1229	1.60206	21.8203	1.42419	19.8564	2.5733	24.9611	3.3883	23.2204	1.41586	25.0243	1.45692	18.48	2.03262	18.971	0.948836	17.9526	1.17386	22.1051	1.74592	21.75	3.95713	23.4583	6.95437	24.9528
90	30.8729	0.478492	21.3466	1.3974	24.0994	1.40098	17.5735	1.36839	24.2316	2.36311	21.6261	0.508491	19.9056	1.62948	17.4491	1.73457	30.7952	1.37683	22.3737	2.31773	20.416	1.83021	18.0513	2.17647	19.4398	1.49533	18.7549	1.24642	17.1604	2.18704	21.4542	3.09727	20.1529	1.1659	21.6354	1.28196	15.9514	1.66393	16.2504	0.786644	15.2514	0.923034	18.9988	1.35302	18.9263	3.37658	20.3659	5.95185	21.7378
91	26.9625	0.398615	18.0991	1.17584	21.1773	1.15466	15.0256	1.20766	21.2784	2.01287	18.8657	0.469175	17.5958	1.45406	15.3203	1.42997	26.9245	1.25519	19.3763	2.10994	17.6954	1.52318	15.3011	1.92908	17.0413	1.36609	16.0072	1.05689	14.751	1.84329	18.2982	2.82133	17.4131	0.937843	18.6145	1.09255	13.8742	1.34109	13.8062	0.621272	12.998	0.76672	16.1918	1.04694	16.4545	2.871	17.5077	4.91715	18.9664
92	23.5428	0.422701	15.2347	0.962657	18.5206	0.947545	12.7226	1.04717	18.5395	1.71724	16.3696	0.437867	15.4042	1.32089	13.3544	1.19318	23.3113	1.14411	16.5787	1.87711	15.2384	1.25259	12.8213	1.63207	14.8451	1.21987	13.5748	0.858122	12.5662	1.54172	15.4566	2.52231	14.964	0.749525	15.8987	0.913016	12.1922	1.12037	11.6958	0.465999	11.1144	0.67255	13.6595	0.797513	14.2667	2.45042	14.8802	3.9113	16.5426
93	20.4639	0.48942	12.6945	0.776508	16.036	0.784229	10.6215	0.883363	15.9533	1.47805	14.0435	0.400257	13.2983	1.22766	11.4877	1.01293	19.9794	1.03993	13.9695	1.63156	12.9937	1.03896	10.6137	1.32778	12.7765	1.07099	11.4245	0.67617	10.5523	1.28147	12.8835	2.1833	12.7456	0.592278	13.4305	0.756064	10.7901	1.0134	9.92653	0.350748	9.52147	0.613338	11.3975	0.575892	12.2583	2.09339	12.4717	3.00781	14.3477
94	17.5641	0.544217	10.4263	0.630175	13.6217	0.650334	8.69762	0.720397	13.4921	1.28079	11.8218	0.353057	11.2635	1.13685	9.69549	0.864717	16.8944	0.936351	11.5366	1.38906	10.8955	0.876107	8.67226	1.05896	10.781	0.934226	9.49045	0.54339	8.68387	1.05857	10.5351	1.81301	10.6945	0.449244	11.1784	0.628718	9.51553	0.938279	8.43858	0.307948	8.13894	0.580346	9.39577	0.374666	10.341	1.76522	10.2676	2.2607	12.2802
95	14.7272	0.562395	8.39594	0.521662	11.2213	0.524431	6.9452	0.567311	11.1491	1.10215	9.68734	0.32057	9.30432	1.0025	7.98869	0.726158	13.9921	0.827417	9.2797	1.15733	8.89925	0.730235	6.9758	0.847415	8.84283	0.814348	7.70754	0.471876	6.96935	0.866422	8.38815	1.43408	8.76608	0.326848	9.12442	0.527981	8.23168	0.817454	7.12941	0.309518	6.89136	0.582098	7.62669	0.209195	8.47645	1.43861	8.25875	1.6836	10.2778
96	11.9091	0.532259	6.5857	0.429863	8.85469	0.396702	5.3789	0.432737	8.92683	0.924068	7.66598	0.32128	7.43921	0.811493	6.39446	0.583487	11.2159	0.708758	7.21675	0.93877	7.00183	0.578671	5.49401	0.689048	6.98622	0.702078	6.04777	0.437459	5.43244	0.694812	6.44733	1.07209	6.94781	0.249482	7.24481	0.436895	6.8663	0.654707	5.89818	0.296419	5.71094	0.611492	6.05177	0.105417	6.68139	1.10861	6.44493	1.24503	8.32082
97	9.11676	0.450539	4.98403	0.330365	6.59627	0.275486	4.01401	0.319062	6.82105	0.731018	5.79872	0.325307	5.69303	0.589243	4.92927	0.43652	8.53585	0.577524	5.37367	0.731737	5.23623	0.432234	4.1942	0.551326	5.25619	0.576904	4.52429	0.394024	4.08565	0.529383	4.73545	0.744438	5.24602	0.212919	5.51031	0.33534	5.41917	0.49474	4.67769	0.252112	4.54554	0.606866	4.63987	0.067742	4.99869	0.788055	4.82733	0.89331	6.41676
98	6.36895	0.318236	3.56858	0.210496	4.51339	0.181211	2.84561	0.221116	4.8164	0.506093	4.10904	0.289415	4.07837	0.370054	3.5883	0.295975	5.93981	0.435229	3.75877	0.533129	3.63446	0.302824	3.04078	0.397794	3.68156	0.41995	3.16274	0.310785	2.91473	0.357593	3.25961	0.458772	3.66479	0.173063	3.89367	0.212551	3.93048	0.344614	3.44114	0.190362	3.36639	0.490358	3.37342	0.0675047	3.4578	0.49291	3.39521	0.591382	4.57855
99	3.66875	0.141661	2.29747	0.0983799	2.61096	0.14236	1.83255	0.138995	2.88522	0.241193	2.57592	0.204858	2.58298	0.178916	2.34283	0.185765	3.4137	0.294128	2.33493	0.343894	2.18735	0.175906	1.9931	0.237122	2.25061	0.233463	1.95612	0.183409	1.8773	0.178014	1.98284	0.210503	2.18515	0.105306	2.36918	0.071002	2.4389	0.173841	2.18875	0.129646	2.16852	0.234634	2.22919	0.115601	2.0457	0.229753	2.11014	0.34	2.80268
100	1.46935	0.0515393	1.31167	0.139298	1.13149	0.180802	1.07249	0.111643	1.34084	0.0272323	1.40463	0.133625	1.41383	0.13525	1.36526	0.158583	1.39615	0.217342	1.25722	0.193822	1.0758	0.0705442	1.17674	0.21674	1.15269	0.114788	1.03864	0.0695678	1.07109	0.0605255	1.01354	0.0350501	1.00552	0.038047	1.1378	0.0851524	1.21299	0.0916366	1.14332	0.10778	1.18176	0.0599739	1.34375	0.182892	0.948128	0.0556396	1.12699	0.249879	1.38748
[truncated: 19 more columns]

## Sheet: z
	s01				s02				s03				s04				s07				s08				s09				s10				s11				s12				s14				s15				s16
	boot		shoe		boot		shoe		boot		shoe		boot		shoe		boot		shoe		boot		shoe		boot		shoe		boot		shoe		boot		shoe		boot		shoe		boot		shoe		boot		shoe		boot
	mean	std	mean	std	mean	std	mean	std	mean	std	mean	std	mean	std	mean	std	mean	std	mean	std	mean	std	mean	std	mean	std	mean	std	mean	std	mean	std	mean	std	mean	std	mean	std	mean	std	mean	std	mean	std	mean	std	mean	std	mean
0	-0.116492	0.0654	0.0873554	0.113038	-0.112527	0.0746058	0.14166	0.0729117	-0.193649	0.639314	0.0447442	0.037251	0.0652209	0.0432779	0.226782	0.126685	-0.14294	0.108541	-0.272128	0.283602	-0.0757641	0.119858	0.0992959	0.0693685	0.00436346	0.123995	0.0156295	0.0459485	-0.112457	0.187682	0.093974	0.0973936	0.0126948	0.069416	0.00719271	0.0946053	0.0898964	0.490312	-0.0154894	0.0927688	0.0762871	0.123621	0.112518	0.101616	0.0507064	0.108711	0.163043	0.103175	0.317201
1	-0.629162	0.185695	-0.209948	0.0964473	-0.808419	0.269478	0.401355	0.0796701	-0.792424	1.58409	-0.876561	1.04502	0.432133	0.326248	-0.179298	0.437607	-0.237256	0.79332	0.740083	0.185156	-0.862409	0.608379	-0.155623	0.417745	-1.26377	0.463706	-1.05049	0.505339	0.0746491	0.417582	-0.999804	0.310337	-1.11373	0.591728	-1.11697	0.537563	0.255876	0.374524	0.277237	0.31404	-0.00715476	0.556854	-0.200522	0.136466	0.45131	0.178947	0.575227	0.196701	-0.588388
2	-1.09858	0.346027	-0.519034	0.292013	-1.48371	0.408979	0.505951	0.0374443	-1.43635	2.46039	-1.74835	1.77536	0.629252	0.495145	-0.697786	0.723109	-0.319511	1.45102	1.67382	0.44636	-1.52255	0.898422	-0.544113	0.754508	-2.26563	0.856916	-2.20114	0.849308	0.237856	0.464361	-1.91777	0.441828	-1.94817	0.893951	-2.24507	0.829555	0.255904	0.452589	0.503184	0.515102	-0.135161	0.949693	-0.54401	0.2618	0.687301	0.394879	0.819425	0.379385	-1.55846
3	-1.54556	0.559538	-0.873645	0.492871	-1.99897	0.452187	0.354388	0.232264	-2.1385	3.05611	-2.45077	2.02233	0.528962	0.522358	-1.37437	0.94521	-0.483224	1.9419	2.37662	0.533866	-1.8679	0.897887	-1.13845	1.01184	-2.78793	0.91116	-3.32468	0.945567	0.386752	0.271633	-2.52389	0.420105	-2.17221	0.757504	-3.0908	0.677337	0.0450527	0.738178	0.576838	0.675775	-0.344353	1.13583	-0.928676	0.364081	0.666181	0.575487	0.848954	0.480405	-2.54182
4	-2.04226	0.834915	-1.32937	0.70129	-2.09488	0.475647	-0.0546233	0.55705	-2.82901	3.14718	-2.80503	1.75396	0.0981427	0.547902	-2.15041	1.077	-0.920072	2.374	2.62958	0.670355	-1.63493	0.792214	-1.89499	1.22137	-2.7039	0.509347	-4.06852	0.749593	0.602009	0.353394	-2.73714	0.27137	-1.51849	0.56185	-3.11777	0.740919	-0.280143	1.13989	0.427771	0.822977	-0.620248	1.11611	-1.3304	0.37652	0.416445	0.704456	0.765024	0.549086	-3.30539
5	-2.63243	1.11769	-1.94023	0.911019	-1.53468	0.69371	-0.607185	0.824476	-3.347	2.56982	-2.65083	1.28925	-0.583976	0.667948	-2.88075	1.06179	-1.81204	2.78768	2.24475	1.1364	-0.555109	1.098	-2.6354	1.3731	-1.96346	0.516435	-3.99601	0.695901	0.9815	0.69414	-2.53749	0.234347	0.0697968	1.7196	-1.88294	2.35065	-0.576867	1.5096	0.0543183	0.957427	-0.884577	0.912459	-1.69988	0.263676	0.0823725	0.740254	0.747991	0.674943	-3.49259
6	-3.26911	1.30535	-2.71274	1.09575	-0.307282	1.06162	-1.10488	0.752989	-3.50862	1.45045	-1.92867	1.51755	-1.33388	0.73232	-3.38949	0.813796	-3.18659	3.03557	1.17489	1.76274	1.43447	1.77564	-3.08269	1.40802	-0.649448	1.79547	-2.85422	1.42276	1.50921	0.785649	-1.98131	0.481023	2.32083	3.29103	0.584191	4.37053	-0.770353	1.73764	-0.472004	1.04727	-1.0389	0.653945	-1.98934	0.438463	-0.150505	0.660804	0.967653	0.923508	-2.80032
7	-3.8292	1.3495	-3.5547	1.21398	1.30968	1.34385	-1.35556	0.141863	-3.19053	1.1481	-0.730942	2.39179	-1.93371	0.628553	-3.52556	0.309536	-4.85947	2.91175	-0.443203	2.27128	4.03309	2.48519	-2.94893	1.29737	1.03357	3.13762	-0.772785	2.29135	2.01182	0.525395	-1.17721	0.737785	4.68025	4.61214	3.73926	6.03742	-0.875944	1.80746	-1.05071	1.05975	-1.02341	0.949501	-2.16645	1.1119	-0.150053	0.561239	1.53188	1.32796	-1.18544
8	-4.19325	1.40356	-4.2574	1.24136	2.87879	1.41085	-1.27802	1.53726	-2.35739	2.45544	0.738535	3.14262	-2.21698	0.579865	-3.18665	0.70395	-6.49803	2.33911	-2.3403	2.44999	6.61872	3.00913	-2.04862	1.13736	2.81603	4.12322	1.76427	2.85717	2.27859	0.460337	-0.251472	0.902851	6.55936	5.2417	6.79663	6.80406	-0.939186	1.78909	-1.57775	0.980451	-0.821647	1.8478	-2.20409	1.97137	0.110903	0.736533	2.48196	1.89622	1.08389
9	-4.31052	1.73231	-4.56583	1.20325	4.02857	1.39209	-1.0086	3.75855	-1.0805	3.59431	2.2258	3.44663	-2.11006	0.992505	-2.33406	1.71803	-7.77067	1.43057	-4.22803	2.19753	8.54705	3.18038	-0.401276	1.21685	4.46686	4.47329	4.11831	2.98274	2.21726	1.11702	0.679208	0.947591	7.59896	4.99085	9.10822	6.49728	-0.968878	1.79596	-1.94081	0.821183	-0.431454	2.92206	-2.06685	2.79333	0.574753	1.21505	3.77963	2.59597	3.54736
10	-4.20111	2.29726	-4.34351	1.17118	4.61032	1.71125	-0.868355	6.15674	0.484707	4.18349	3.5021	3.27046	-1.62119	1.64642	-1.00564	2.63818	-8.4761	0.523006	-5.8594	1.57098	9.46822	2.96425	1.73434	1.78773	5.84537	4.15615	5.76074	2.85092	1.89217	1.74647	1.51922	0.929042	7.79004	3.95218	10.3935	5.3365	-0.916304	1.90052	-2.02565	0.637964	0.147953	3.88904	-1.72211	3.37782	1.14946	1.76005	5.27539	3.38135	5.73544
11	-3.91383	2.8278	-3.74582	1.25595	4.72967	2.45233	-1.23089	7.99532	2.11187	4.25784	4.42374	2.78033	-0.808787	2.31508	0.682134	3.1504	-8.5964	0.799255	-7.04162	0.802687	9.41088	2.54918	3.89981	2.72049	6.87615	3.38859	6.42505	2.81945	1.42533	2.18747	2.19477	0.995839	7.3823	2.52104	10.7272	3.93966	-0.704725	2.07886	-1.76399	0.539287	0.89474	4.50415	-1.16838	3.64319	1.73966	2.19737	6.69601	4.25145	7.30531
12	-3.48293	3.12072	-3.24981	1.65123	4.65431	3.21087	-2.25519	8.61697	3.55058	3.96767	4.97548	2.24856	0.22702	2.886	2.53504	3.06631	-8.24656	1.46697	-7.603	0.201644	8.63642	2.23715	5.5859	3.70779	7.52416	2.53279	6.11571	3.13443	0.865651	2.57114	2.63465	1.21057	6.6799	1.77526	10.3578	3.41357	-0.278218	2.26868	-1.19522	0.654164	1.7352	4.60952	-0.451102	3.68105	2.26888	2.45047	7.7114	5.22552	8.06758
13	-2.90262	3.11847	-3.44198	2.4271	4.6294	3.65535	-3.67319	7.76938	4.58934	3.44782	5.26333	1.90636	1.33285	3.27858	4.31303	2.42309	-7.59915	1.93949	-7.41858	0.285946	7.3647	2.04924	6.41711	4.36043	7.77457	1.94205	5.00866	3.85369	0.15089	3.16535	2.75111	1.4299	5.85047	2.57576	9.5066	4.0888	0.374504	2.43607	-0.484621	1.02201	2.53352	4.26935	0.339621	3.6941	2.70374	2.62572	8.09204	6.17241	7.96561
14	-2.14368	2.8972	-4.64482	3.34774	4.6903	3.8229	-4.75629	5.85776	5.10119	2.81	5.4454	1.79406	2.32043	3.43461	5.7502	1.49356	-6.77865	2.31275	-6.47556	1.08536	5.64191	1.78688	6.26972	4.30897	7.61094	1.78339	3.36304	4.74213	-0.810273	4.20024	2.4297	1.46526	4.83002	3.42687	8.2396	4.70992	1.23485	2.59422	0.160361	1.44395	3.13866	3.79979	1.1002	3.84924	3.07337	2.98218	7.85465	6.75627	7.03731
15	-1.23958	2.64562	-6.60297	4.1031	4.60819	4.13697	-4.62596	3.93424	5.03298	2.10364	5.60533	1.77447	3.02771	3.34016	6.61287	0.669702	-5.8057	2.78392	-4.94637	2.25439	3.4402	1.45124	5.34223	3.45055	6.962	2.09658	1.47695	5.15167	-2.00899	5.54611	1.55248	1.221	3.33507	3.6236	6.43829	4.59728	2.27104	2.79589	0.640232	1.65494	3.4327	3.61487	1.75773	4.20753	3.4638	3.52883	7.28299	6.6907	5.39593
16	-0.364669	2.54402	-8.52069	4.51501	4.0316	4.76962	-2.75888	3.24243	4.38016	1.29123	5.62608	1.68692	3.37859	3.03689	6.73385	0.718491	-4.58527	3.51757	-3.19662	3.23589	0.900108	1.19169	4.04113	2.22347	5.69701	2.95681	-0.342345	4.44315	-3.2927	6.53238	0.0659392	0.818338	1.01372	3.30931	3.8933	4.18528	3.42191	3.02688	1.05931	1.6102	3.35216	3.78074	2.28269	4.71223	3.95573	3.84535	6.75061	6.07637	3.22698
17	0.167723	2.59608	-9.42493	4.60661	2.76479	5.25845	0.669831	3.3815	3.17125	0.634666	5.16541	1.46133	3.39093	2.58288	6.04786	1.81605	-2.96956	4.52259	-1.64209	3.40758	-1.54634	0.91337	2.83429	1.96676	3.73607	4.27401	-1.8308	2.90688	-4.46485	6.36846	-1.92922	0.753864	-2.2675	3.04356	0.488388	4.16936	4.55433	3.11868	1.68589	1.75321	2.86953	4.00614	2.63711	5.13456	4.51825	3.49637	6.47578	5.36659	0.774824
18	0.0343975	2.58564	-8.66617	4.4582	0.961606	5.37982	4.77979	3.16044	1.51502	1.36282	3.80191	1.21557	3.10987	1.98051	4.58097	3.26381	-0.867636	5.5741	-0.574038	2.64874	-3.37546	0.448088	2.02564	2.69922	1.27517	5.63367	-2.79638	3.29155	-5.43881	4.83636	-4.16793	1.06331	-6.17014	3.09968	-3.57742	4.05357	5.4863	2.88374	2.77202	2.47583	1.9692	4.15685	2.6826	5.12853	4.95193	2.47367	6.35431	4.86977	-1.70914
19	-0.901432	2.18865	-6.32635	4.15165	-0.881006	5.60527	8.35969	2.50594	-0.363669	2.10503	1.32662	1.15999	2.51596	1.16794	2.39265	4.45668	1.63439	6.25186	-0.00680308	2.27952	-4.34091	0.555112	1.61156	2.96472	-1.10206	6.51265	-3.16093	5.46874	-6.25872	2.83808	-6.31767	1.35921	-9.84422	3.25157	-7.59387	3.40645	6.10257	2.30961	4.31329	3.38897	0.62224	4.33902	2.16099	4.4348	4.92667	1.96683	6.03152	4.40574	-4.02824
20	-2.46334	1.20246	-3.21809	3.81663	-2.19845	6.12819	10.3894	2.01634	-2.13465	1.92224	-1.94778	1.11436	1.48141	0.843431	-0.454399	4.76861	4.24026	6.16299	0.296467	3.61589	-4.64403	1.47285	1.34449	2.46591	-2.66215	6.58369	-2.99958	6.68681	-6.97607	2.59582	-8.1094	1.95814	-12.2829	3.27167	-10.4398	3.13593	6.42961	1.64201	5.95065	4.07671	-1.19534	4.51227	0.825419	3.0771	4.16877	3.50981	5.15818	3.79019	-6.08261
21	-4.21294	0.787076	-0.607374	3.62289	-2.67644	6.34796	10.444	1.90492	-3.47894	0.784604	-5.15276	0.80326	-0.154355	2.42266	-3.87959	3.93007	6.52993	5.24852	0.686823	4.88794	-4.71413	2.41269	0.916204	1.60262	-2.94402	5.86551	-2.53821	6.31329	-7.52118	3.45181	-9.39181	2.92906	-12.893	2.85681	-11.1978	3.57289	6.58966	1.30917	7.15707	4.3554	-3.46711	4.35002	-1.30162	1.51292	2.6379	5.42854	3.65648	3.25744	-7.84565
22	-5.69341	2.17442	0.388936	3.57732	-2.3621	5.88675	8.80535	1.68486	-4.21484	2.136	-7.22586	0.770608	-2.39856	4.44036	-7.60255	2.3243	8.13661	3.90442	1.42139	5.129	-4.84334	3.11298	0.215431	1.0204	-2.07937	4.66572	-2.09747	4.98649	-7.74731	3.52064	-10.1001	3.7197	-11.8787	1.94567	-9.93594	4.50917	6.68562	1.43929	7.58861	4.15301	-6.02823	3.76846	-3.77656	1.28778	0.59623	6.61072	1.80143	3.14091	-9.31921
23	-6.67246	2.99999	-0.6037	3.49513	-1.55047	5.035	6.33677	1.69535	-4.37577	4.56142	-7.54214	1.43952	-4.9526	6.09334	-11.0418	1.65146	8.9345	2.73967	2.52377	4.45027	-5.01076	3.3953	-0.585435	0.866014	-0.693191	3.42097	-1.93202	3.93746	-7.57545	2.93772	-10.2666	3.91077	-10.0899	1.84196	-7.83507	6.1513	6.73273	1.74988	7.33052	3.52219	-8.5228	3.35998	-5.87648	2.13844	-1.52813	6.66732	0.0791839	3.28598	-10.4914
24	-7.22576	2.81543	-2.98203	3.23802	-0.605095	4.31819	4.06137	2.77642	-4.14392	6.25148	-6.34976	1.97975	-7.25306	6.68641	-13.403	2.63806	9.12859	2.1614	3.77916	3.49701	-5.00399	3.25055	-1.15805	0.781427	0.471586	2.67372	-2.14802	3.69108	-7.10513	2.49186	-10.047	3.55517	-8.46474	2.92642	-6.30511	7.56051	6.69593	2.07604	6.82635	2.7148	-10.4535	3.73772	-6.98092	2.48993	-3.32302	5.74307	-1.0873	3.34515	-11.3257
25	-7.59346	1.96217	-5.47657	2.86367	0.120609	3.937	2.73541	4.07043	-3.71671	6.5272	-4.65976	2.28777	-8.72799	5.85261	-14.0602	3.22069	9.11748	2.1739	4.90211	2.84727	-4.68031	2.88209	-1.26455	1.01214	0.918232	2.79947	-2.68051	3.61934	-6.5813	2.56049	-9.69756	3.01622	-7.48511	3.5509	-5.96961	7.92779	6.58299	2.32643	6.5422	2.05425	-11.4021	4.3443	-6.90807	2.35389	-4.55019	4.38188	-1.56438	3.26045	-11.7963
26	-7.9638	1.34558	-6.9033	2.60671	0.341721	3.73159	2.51703	4.75103	-3.23111	5.35286	-3.61622	2.69259	-9.11439	3.82112	-12.9439	3.42393	9.2693	2.51647	5.71862	2.50881	-4.10067	2.59114	-0.913764	1.3993	0.585348	3.41102	-3.36883	3.35641	-6.24746	2.79962	-9.44493	2.61534	-7.06208	3.3172	-6.4393	7.47028	6.47818	2.42103	6.65403	1.73391	-11.2514	4.58389	-5.95956	2.03943	-5.18327	3.21115	-1.52781	3.14196	-11.8984
27	-8.35084	1.24015	-6.86319	2.56871	-0.0775374	3.56889	3.00092	4.5943	-2.78902	3.59273	-3.84381	3.2425	-8.55636	1.40178	-10.6184	3.93158	9.73777	2.87267	6.24847	2.20855	-3.45751	2.53239	-0.340668	1.55936	-0.238256	4.0509	-4.03837	3.0762	-6.21581	2.92153	-9.36362	2.54221	-6.81541	2.59039	-6.91283	6.88863	6.47773	2.31481	6.98762	1.76578	-10.2966	4.59755	-4.70422	1.64027	-5.38055	2.58834	-1.32157	3.037	-11.6555
28	-8.65676	1.00529	-5.89251	2.49513	-1.04332	3.44826	3.51285	3.85955	-2.52577	2.9041	-5.19235	3.66763	-7.51303	1.17592	-8.00693	4.48661	10.4295	3.0306	6.63801	1.9047	-2.90684	2.63342	0.167797	1.49055	-1.12147	4.58385	-4.55902	3.00393	-6.41803	2.90513	-9.35976	2.83165	-6.45898	1.91562	-6.924	6.55402	6.60133	2.02501	7.22406	1.92643	-9.05829	4.78001	-3.64422	1.07124	-5.40651	2.4041	-1.23688	2.88751	-11.1096
29	-8.77644	0.947081	-4.98831	2.19304	-2.2606	3.4088	3.53241	3.00171	-2.5724	3.52637	-7.01989	3.8736	-6.46417	2.28993	-5.87955	4.52874	11.1104	2.97668	7.03634	1.69752	-2.47944	2.79106	0.46166	1.40538	-1.71265	5.0279	-4.87238	3.0946	-6.66976	2.88579	-9.26245	3.21158	-5.9902	1.56882	-6.58824	6.34482	6.768	1.65953	7.16357	1.98481	-8.01842	5.16335	-3.02168	0.559339	-5.51727	2.35245	-1.37196	2.65128	-10.3325
30	-8.69916	1.26967	-4.91092	1.79296	-3.38455	3.459	2.94022	2.36032	-2.92681	4.20308	-8.65448	3.98437	-5.6781	2.58128	-4.52526	4.17427	11.5501	2.85302	7.51388	1.63724	-2.1315	2.95841	0.584853	1.38006	-1.84957	5.41724	-4.98106	3.08998	-6.79407	2.98113	-8.95983	3.3491	-5.60597	1.45131	-6.31091	6.03119	6.86104	1.37374	6.8334	1.95229	-7.39164	5.49735	-2.80448	0.874927	-5.85287	2.23192	-1.64218	2.34065	-9.44489
31	-8.49774	1.32534	-5.78295	1.51146	-4.19185	3.57552	1.97843	2.04247	-3.4155	4.76039	-9.75294	4.0646	-5.12614	2.42112	-3.79305	3.90412	11.6373	2.79709	8.05495	1.73205	-1.84256	3.07398	0.697304	1.35133	-1.53775	5.71909	-4.93119	2.86816	-6.74055	3.10453	-8.47869	3.14773	-5.48157	1.41008	-6.36014	5.53761	6.81833	1.24631	6.41309	1.99167	-7.10506	5.65465	-2.81102	1.41848	-6.3772	1.96303	-1.89946	1.99379	-8.61855
32	-8.27843	1.04097	-7.16799	1.3585	-4.6595	3.70623	1.01884	2.01792	-3.77626	5.24823	-10.3606	4.05191	-4.61035	2.29828	-3.36487	3.86433	11.4205	2.87068	8.59212	1.94322	-1.66273	3.07797	0.934916	1.32241	-0.89078	5.8481	-4.78102	2.5781	-6.61112	3.10254	-7.97027	2.76603	-5.62097	1.41179	-6.68298	4.95097	6.67516	1.23749	6.08775	2.2077	-6.93928	5.663	-2.87348	1.80834	-6.93028	1.59251	-2.05642	1.65727	-8.03822
33	-8.11711	0.885056	-8.49692	1.3007	-4.93027	3.80286	0.309516	2.14765	-3.83535	5.59907	-10.7353	3.90007	-3.97293	2.2874	-3.03172	3.86313	11.0672	3.12877	9.03848	2.18285	-1.66516	3.00142	1.31761	1.30235	-0.0568802	5.72535	-4.58796	2.47516	-6.56929	2.96608	-7.62498	2.44678	-5.87133	1.47858	-7.04025	4.40002	6.53878	1.28474	5.95265	2.57806	-6.72736	5.57096	-2.93828	2.04868	-7.35016	1.24712	-2.13527	1.38222	-7.83342
34	-8.03878	1.07148	-9.4283	1.40375	-5.19986	3.85948	-0.133437	2.23826	-3.62378	5.86511	-11.1161	3.64843	-3.22827	2.24222	-2.80115	3.79474	10.7669	3.54897	9.2971	2.43148	-1.87157	2.9501	1.74958	1.2744	0.796866	5.36937	-4.40198	2.60598	-6.70682	2.81169	-7.56598	2.32424	-6.05421	1.58546	-7.24452	3.93773	6.5184	1.36357	6.0001	3.01825	-6.46092	5.4141	-3.0589	2.18507	-7.58703	1.04276	-2.22587	1.2123	-8.01915
35	-8.03434	1.22369	-9.95489	1.64084	-5.61459	3.88959	-0.470317	2.17015	-3.34486	6.137	-11.5892	3.37122	-2.55084	2.16975	-2.78973	3.6516	10.6353	3.94162	9.28776	2.72576	-2.2198	2.95686	2.09289	1.30356	1.5084	4.89546	-4.26933	2.82083	-6.98796	2.74076	-7.79366	2.37717	-6.08387	1.66479	-7.2802	3.53774	6.66125	1.47335	6.16103	3.4318	-6.26807	5.24277	-3.30312	2.25956	-7.71368	1.01506	-2.41174	1.15633	-8.49484
36	-8.09795	1.22967	-10.263	1.89057	-6.21469	3.88014	-0.89437	1.92333	-3.23264	6.38193	-12.0948	3.13004	-2.13915	2.14825	-3.05841	3.45201	10.6773	4.10105	8.98655	3.02426	-2.60402	2.9454	2.23934	1.46317	1.9411	4.46057	-4.2406	3.00736	-7.30581	2.75765	-8.20687	2.50575	-5.99623	1.68745	-7.255	3.17651	6.93112	1.61166	6.35729	3.73667	-6.2974	5.10947	-3.6741	2.29325	-7.84903	1.10374	-2.71908	1.17297	-9.1057
37	-8.24444	1.17084	-10.5106	2.07873	-6.93648	3.79801	-1.51466	1.55761	-3.41554	6.50568	-12.5164	2.96409	-2.09076	2.17334	-3.52668	3.26155	10.8146	3.98633	8.46268	3.21128	-2.93651	2.87597	2.14812	1.67676	2.00838	4.1921	-4.36188	3.13152	-7.57878	2.80229	-8.66785	2.64996	-5.89491	1.68851	-7.26842	2.86642	7.23077	1.75514	6.53578	3.88244	-6.60488	5.03592	-4.10091	2.2637	-8.06547	1.21695	-3.1144	1.20704	-9.72021
38	-8.49445	1.10883	-10.7289	2.20149	-7.66628	3.64284	-2.31649	1.19543	-3.88923	6.46175	-12.766	2.88945	-2.36409	2.1987	-4.0201	3.13577	10.9592	3.73533	7.87476	3.23325	-3.18447	2.80391	1.845	1.81827	1.70575	4.12853	-4.65762	3.19502	-7.78734	2.82237	-9.06288	2.83665	-5.87917	1.7315	-7.33576	2.62268	7.4595	1.87412	6.67489	3.85159	-7.11531	4.99989	-4.48565	2.14843	-8.34811	1.29132	-3.52899	1.23025	-10.2744
39	-8.83813	1.04635	-10.8645	2.29199	-8.30358	3.47556	-3.18803	0.985636	-4.55783	6.29336	-12.8213	2.89787	-2.83409	2.20319	-4.39626	3.06035	11.0697	3.57852	7.41525	3.15318	-3.36074	2.78229	1.39739	1.835	1.10391	4.24125	-5.11584	3.22018	-7.94014	2.79684	-9.32867	3.09812	-5.99246	1.85254	-7.40297	2.4465	7.56074	1.9515	6.77207	3.65046	-7.67521	4.97567	-4.75708	1.98564	-8.61974	1.30186	-3.89303	1.24655	-10.7589
40	-9.22509	0.968131	-10.8782	2.37661	-8.79916	3.38666	-3.97244	0.965713	-5.30213	6.10912	-12.7204	2.95664	-3.3847	2.22165	-4.63166	2.98302	11.1637	3.67893	7.23612	3.09338	-3.48922	2.78873	0.889133	1.76341	0.34227	4.47032	-5.68755	3.23715	-8.02738	2.72583	-9.44853	3.39781	-6.2102	2.03254	-7.41464	2.32915	7.54492	1.98975	6.83266	3.30759	-8.14559	4.95743	-4.89724	1.87031	-8.80088	1.25582	-4.16227	1.27459	-11.1789
41	-9.58882	0.87293	-10.7929	2.45215	-9.1447	3.43436	-4.52089	1.03877	-6.01293	6.00639	-12.5417	3.01865	-3.96063	2.30583	-4.81848	2.86098	11.2929	4.01485	7.38655	3.13364	-3.58269	2.77859	0.396174	1.67957	-0.419872	4.76319	-6.30029	3.26047	-8.02031	2.62766	-9.44284	3.66457	-6.46168	2.20456	-7.36604	2.25155	7.46391	2.00212	6.86758	2.87702	-8.46942	4.95189	-4.94173	1.89566	-8.86778	1.2058	-4.33369	1.33029	-11.521
42	-9.87907	0.7781	-10.6636	2.5097	-9.33455	3.61717	-4.73468	1.15394	-6.60572	6.01701	-12.3778	3.04229	-4.5633	2.47971	-5.085	2.67681	11.5039	4.4273	7.81125	3.26307	-3.64358	2.74954	-0.031322	1.64437	-1.05264	5.05366	-6.87504	3.28103	-7.91309	2.53745	-9.35877	3.85246	-6.6766	2.2902	-7.30085	2.18836	7.37327	2.0057	6.89385	2.43541	-8.6866	4.9538	-4.96082	2.0896	-8.87641	1.25975	-4.4446	1.42645	-11.7501
43	-10.0742	0.69632	-10.5261	2.55434	-9.34372	3.88832	-4.59803	1.298	-7.04053	6.10983	-12.3037	3.01316	-5.21714	2.7214	-5.5083	2.45185	11.8091	4.74678	8.37632	3.41133	-3.68165	2.73405	-0.380277	1.67127	-1.49768	5.2489	-7.34236	3.28272	-7.75269	2.48819	-9.25082	3.95791	-6.82143	2.24826	-7.27084	2.12126	7.3	2.01445	6.92858	2.06313	-8.89208	4.9492	-5.03088	2.40516	-8.94163	1.49903	-4.55887	1.57438	-11.8363
44	-10.1652	0.616667	-10.3789	2.59854	-9.1448	4.17118	-4.18493	1.4175	-7.33898	6.22612	-12.35	2.95043	-5.94148	2.98181	-6.07676	2.23784	12.1707	4.87589	8.93167	3.50364	-3.72424	2.76047	-0.672116	1.73426	-1.78582	5.26637	-7.66127	3.2558	-7.63166	2.48483	-9.15685	4.00525	-6.90644	2.10762	-7.30375	2.03945	7.23979	2.03359	6.97604	1.81485	-9.17817	4.92892	-5.1974	2.75299	-9.17143	1.88548	-4.74569	1.76196	-11.7756
45	-10.1456	0.519548	-10.2051	2.64808	-8.74025	4.3839	-3.63476	1.46237	-7.57655	6.29904	-12.4939	2.89139	-6.7309	3.2121	-6.6982	2.09253	12.5138	4.80545	9.36104	3.49104	-3.81007	2.82898	-0.947235	1.79728	-2.01113	5.07688	-7.83396	3.20437	-7.64704	2.50268	-9.08437	4.02801	-6.96371	1.96273	-7.40533	1.93938	7.17519	2.05165	7.01878	1.70113	-9.58758	4.89417	-5.45561	3.03128	-9.59617	2.32523	-5.0577	1.93581	-11.6038
46	-10.0162	0.40226	-10.003	2.69691	-8.18413	4.46905	-3.10119	1.42623	-7.84225	6.27352	-12.6763	2.86671	-7.54785	3.38628	-7.24701	2.05353	12.7608	4.59631	9.61025	3.36904	-3.97142	2.92032	-1.24359	1.83877	-2.28681	4.73337	-7.90818	3.14561	-7.85799	2.51937	-9.01904	4.05148	-7.01831	1.92455	-7.57726	1.83874	7.09435	2.04015	7.02425	1.69721	-10.093	4.84455	-5.75621	3.16163	-10.136	2.75136	-5.51456	2.03192	-11.3885
47	-9.80462	0.301403	-9.79957	2.73107	-7.57967	4.42059	-2.69647	1.348	-8.18608	6.11943	-12.8354	2.88262	-8.33248	3.50863	-7.61497	2.12583	12.8681	4.33971	9.68984	3.18433	-4.21754	3.01602	-1.58229	1.86146	-2.69535	4.34219	-7.95773	3.10788	-8.25916	2.54408	-8.95071	4.07475	-7.06938	2.04233	-7.81698	1.77866	6.99219	1.9682	6.96296	1.76678	-10.6094	4.7707	-6.03102	3.12473	-10.6402	3.12271	-6.09334	2.01971	-11.2109
48	-9.5738	0.29064	-9.64073	2.73583	-7.04704	4.29566	-2.45771	1.27385	-8.59614	5.84277	-12.9284	2.91631	-9.02564	3.59492	-7.76071	2.264	12.8413	4.12156	9.64838	3.01367	-4.53521	3.11103	-1.96519	1.88353	-3.25652	4.00218	-8.05614	3.11665	-8.77573	2.59012	-8.89097	4.06936	-7.08473	2.28764	-8.09789	1.77312	6.8629	1.83077	6.82595	1.87881	-11.0329	4.65486	-6.22121	2.96785	-10.9695	3.40745	-6.73124	1.91147	-11.1436
49	-9.39841	0.366454	-9.57156	2.70365	-6.69084	4.17743	-2.34738	1.23496	-9.00782	5.4887	-12.9265	2.92936	-9.59153	3.64231	-7.72326	2.38246	12.7167	4.00038	9.53812	2.92342	-4.89685	3.21504	-2.38121	1.91819	-3.92554	3.76255	-8.25403	3.17729	-9.28587	2.6129	-8.86686	4.00596	-7.00548	2.59815	-8.34975	1.77742	6.69602	1.66404	6.62658	2.00969	-11.2879	4.4862	-6.29858	2.77257	-11.0781	3.58508	-7.33499	1.73848	-11.2261
50	-9.31922	0.454478	-9.61715	2.63779	-6.56325	4.11206	-2.2794	1.25742	-9.33394	5.12128	-12.7947	2.88804	-10.0136	3.60982	-7.60188	2.3949	12.5301	3.99884	9.38469	2.93354	-5.26764	3.35192	-2.81413	1.96151	-4.61436	3.62267	-8.56705	3.26718	-9.66499	2.51456	-8.89779	3.88748	-6.76546	2.89116	-8.46011	1.77759	6.48488	1.53159	6.38876	2.13463	-11.3558	4.273	-6.27329	2.61234	-11.0357	3.66088	-7.80055	1.54726	-11.4478
51	-9.30579	0.515528	-9.76364	2.55325	-6.6415	4.11011	-2.15943	1.37699	-9.49075	4.81165	-12.4784	2.7743	-10.2752	3.46136	-7.49093	2.26641	12.2963	4.09603	9.17699	3.00936	-5.60558	3.54952	-3.24528	2.00101	-5.2287	3.5609	-8.97921	3.34791	-9.83054	2.2318	-8.97781	3.75755	-6.32608	3.08475	-8.31338	1.88384	6.23521	1.48107	6.13013	2.22573	-11.274	4.04585	-6.18796	2.52668	-10.9793	3.66541	-8.03278	1.44376	-11.743
52	-9.26107	0.534354	-9.94816	2.47325	-6.82486	4.17831	-1.9137	1.61411	-9.42232	4.62496	-11.9152	2.59327	-10.3438	3.23039	-7.41418	2.03145	12.0138	4.23149	8.87969	3.0765	-5.85248	3.80967	-3.65237	2.02178	-5.70648	3.54373	-9.44868	3.38683	-9.76368	1.83597	-9.07291	3.68752	-5.70088	3.14342	-7.8397	2.16657	5.96542	1.51519	5.85408	2.26292	-11.1084	3.85361	-6.09912	2.51663	-11.0246	3.64807	-7.97991	1.59572	-12.0075
53	-9.07597	0.512248	-10.0667	2.41919	-6.96389	4.29385	-1.50792	1.93853	-9.10757	4.60403	-11.066	2.3766	-10.1872	3.04414	-7.29871	1.77163	11.6756	4.33403	8.45754	3.06405	-5.94046	4.07796	-4.0081	2.01024	-6.0325	3.54109	-9.92403	3.37481	-9.49799	1.57333	-9.13146	3.73789	-4.95848	3.0882	-7.05841	2.46786	5.6954	1.60429	5.5546	2.24525	-10.9128	3.74163	-6.04708	2.55192	-11.1855	3.66198	-7.64107	2.01925	-12.1345
54	-8.70123	0.47276	-10.0011	2.40103	-6.92508	4.39141	-0.9509	2.26844	-8.5578	4.73263	-9.95357	2.1776	-9.79673	3.00664	-7.01781	1.54533	11.2784	4.35266	7.90196	2.948	-5.81484	4.27274	-4.28857	1.96783	-6.22422	3.55588	-10.3559	3.32926	-9.09182	1.63842	-9.09681	3.90573	-4.19578	2.96864	-6.07245	2.58234	5.43579	1.7035	5.22813	2.19291	-10.7103	3.71914	-6.03672	2.58556	-11.3492	3.75192	-7.06286	2.53979	-12.0544
55	-8.16945	0.453685	-9.66512	2.41528	-6.64969	4.42507	-0.28708	2.50643	-7.81228	4.92197	-8.67023	2.04198	-9.2117	3.07309	-6.46628	1.33755	10.822	4.2752	7.23884	2.75948	-5.46943	4.3359	-4.48054	1.92072	-6.29618	3.6171	-10.7013	3.27459	-8.59786	1.86051	-8.91702	4.11289	-3.50295	2.82835	-5.03025	2.45838	5.18423	1.76194	4.88156	2.13509	-10.4952	3.73702	-6.03754	2.57955	-11.3235	3.93099	-6.31246	2.98287	-11.7547
56	-7.56181	0.482614	-9.04125	2.44951	-6.16703	4.40463	0.417701	2.57654	-6.92804	5.06641	-7.35018	1.97424	-8.50819	3.11307	-5.62959	1.10207	10.3108	4.1272	6.52062	2.5589	-4.96154	4.26267	-4.5846	1.90231	-6.23103	3.7466	-10.9169	3.21769	-8.05051	2.01807	-8.5618	4.2559	-2.93364	2.69103	-4.06868	2.19266	4.93097	1.75552	4.52947	2.09039	-10.2542	3.71765	-6.00265	2.52481	-10.9409	4.14961	-5.46047	3.24709	-11.2748
57	-6.94838	0.548941	-8.2001	2.48953	-5.56043	4.36681	1.09279	2.45923	-5.97254	5.09835	-6.11201	1.94509	-7.76834	3.04956	-4.587	0.839204	9.75222	3.95828	5.80693	2.39516	-4.38849	4.09775	-4.60614	1.92919	-5.97696	3.92725	-10.9435	3.14622	-7.46871	2.06424	-8.03887	4.27114	-2.49676	2.56468	-3.26525	1.9209	4.66459	1.70776	4.1825	2.05605	-9.97877	3.61666	-5.89251	2.43976	-10.1572	4.3102	-4.56914	3.29598	-10.6769
58	-6.3612	0.619366	-7.26592	2.52433	-4.92145	4.33675	1.6821	2.19609	-5.01693	5.01282	-5.01742	1.91924	-7.05001	2.89838	-3.4769	0.610528	9.15497	3.82085	5.14454	2.28474	-3.83905	3.89806	-4.54352	2.0002	-5.4775	4.11093	-10.7126	3.04718	-6.86792	2.03916	-7.40135	4.15602	-2.162	2.45127	-2.63098	1.72618	4.37237	1.66436	3.83954	2.01654	-9.6679	3.45223	-5.68495	2.35324	-9.08313	4.34624	-3.69715	3.14352	-10.0201
59	-5.80012	0.667695	-6.36084	2.55299	-4.32599	4.32134	2.15352	1.8729	-4.11947	4.84681	-4.0702	1.87826	-6.37109	2.71875	-2.43179	0.486446	8.5304	3.74366	4.5555	2.21237	-3.36094	3.70407	-4.38364	2.0864	-4.71208	4.23736	-10.1766	2.92721	-6.26731	1.98452	-6.72971	3.95514	-1.88368	2.34768	-2.13147	1.61176	4.04155	1.6467	3.49174	1.96329	-9.31683	3.28302	-5.36957	2.28895	-7.91364	4.26666	-2.8937	2.84064	-9.34151
60	-5.25325	0.687687	-5.55655	2.58176	-3.82445	4.31881	2.50676	1.57808	-3.31452	4.64892	-3.24503	1.82184	-5.72223	2.56179	-1.53358	0.458855	7.8966	3.71512	4.03947	2.15011	-2.95939	3.52806	-4.10855	2.12241	-3.72769	4.2701	-9.3415	2.79836	-5.68699	1.9203	-6.10033	3.72896	-1.62461	2.25012	-1.72037	1.53207	3.66705	1.64535	3.13165	1.90359	-8.914	3.16358	-4.9391	2.25612	-6.82205	4.12893	-2.19624	2.45834	-8.65571
61	-4.711	0.698709	-4.86309	2.61506	-3.43462	4.32284	2.76602	1.36464	-2.60502	4.4563	-2.51493	1.76144	-5.08733	2.44112	-0.798921	0.46231	7.27893	3.69381	3.58253	2.07306	-2.61568	3.36343	-3.71685	2.05198	-2.62786	4.20999	-8.28694	2.673	-5.1418	1.85093	-5.55774	3.52411	-1.37265	2.15637	-1.36478	1.44683	3.26085	1.64648	2.75879	1.85118	-8.44532	3.11065	-4.38808	2.24426	-5.88846	3.98731	-1.62058	2.06861	-7.96208
62	-4.17035	0.734198	-4.25155	2.64988	-3.14079	4.32367	2.96525	1.23461	-1.96681	4.28479	-1.86455	1.70799	-4.45969	2.33738	-0.205181	0.476929	6.70469	3.63786	3.17193	1.972	-2.30661	3.19884	-3.23659	1.87237	-1.53683	4.09679	-7.12954	2.56673	-4.6331	1.777	-5.10647	3.36293	-1.13892	2.06425	-1.05065	1.34975	2.84689	1.6429	2.37786	1.81172	-7.90657	3.09861	-3.71758	2.22213	-5.10358	3.86609	-1.16579	1.72666	-7.25389
63	-3.63639	0.809303	-3.69023	2.6796	-2.90215	4.31003	3.12964	1.15988	-1.36308	4.13147	-1.28608	1.66686	-3.84505	2.22362	0.282274	0.5169	6.19403	3.52997	2.80266	1.85412	-2.01599	3.02709	-2.7204	1.63744	-0.549484	3.98042	-5.98302	2.49888	-4.14908	1.70672	-4.72374	3.24777	-0.940396	1.9696	-0.775427	1.25996	2.44422	1.63027	1.99436	1.77801	-7.29995	3.08876	-2.94386	2.15132	-4.41611	3.76182	-0.815507	1.46478	-6.52685
64	-3.12412	0.90387	-3.16593	2.69835	-2.67662	4.27752	3.26535	1.11171	-0.761019	3.98291	-0.771198	1.6367	-3.258	2.08539	0.687923	0.580983	5.75558	3.3828	2.47773	1.73493	-1.73802	2.84927	-2.21982	1.41088	0.297514	3.89345	-4.92317	2.47245	-3.67516	1.65181	-4.37828	3.16784	-0.782873	1.8675	-0.538519	1.19574	2.0558	1.61053	1.61304	1.73671	-6.62582	3.05764	-2.09817	2.015	-3.78105	3.65586	-0.544507	1.29488	-5.78525
65	-2.65363	0.988196	-2.68654	2.70289	-2.44221	4.23174	3.36005	1.07858	-0.146325	3.82627	-0.30873	1.61108	-2.7139	1.92414	1.01743	0.64826	5.38461	3.22602	2.20429	1.62855	-1.4744	2.67537	-1.7636	1.22927	1.02084	3.84561	-3.98176	2.4689	-3.20396	1.61422	-4.04427	3.10596	-0.656838	1.75725	-0.337509	1.15824	1.67187	1.58875	1.23892	1.67849	-5.87626	3.00345	-1.22136	1.83391	-3.18229	3.52825	-0.324862	1.21075	-5.04351
66	-2.23952	1.04719	-2.26754	2.69216	-2.20177	4.18283	3.39281	1.06121	0.470964	3.65839	0.110955	1.5832	-2.22416	1.75039	1.26458	0.699997	5.06983	3.08365	1.98729	1.54214	-1.22931	2.51755	-1.35475	1.09669	1.66878	3.82738	-3.15322	2.46433	-2.73596	1.58605	-3.70799	3.04848	-0.547249	1.64386	-0.168622	1.13388	1.28297	1.56651	0.878506	1.60272	-5.04725	2.94087	-0.354464	1.65237	-2.62824	3.3693	-0.131593	1.1927	-4.32295
67	-1.88142	1.08568	-1.91892	2.66513	-1.97118	4.13677	3.34668	1.06449	1.06174	3.48635	0.490784	1.54796	-1.79371	1.57654	1.42012	0.724439	4.79656	2.96085	1.82667	1.47514	-1.00421	2.3824	-0.98174	1.00052	2.28419	3.82496	-2.41206	2.4423	-2.27473	1.56134	-3.36759	2.9917	-0.444626	1.5351	-0.0277812	1.10746	0.888275	1.54232	0.539399	1.51521	-4.15441	2.88786	0.472167	1.50611	-2.13751	3.1844	0.0519362	1.21516	-3.64291
68	-1.56638	1.11647	-1.63687	2.62125	-1.76411	4.09287	3.21572	1.08871	1.5929	3.32039	0.82585	1.50325	-1.42174	1.41419	1.48067	0.716633	4.55242	2.84655	1.71531	1.4205	-0.795251	2.26951	-0.632257	0.928993	2.88289	3.82646	-1.72596	2.39311	-1.82381	1.54249	-3.0278	2.93958	-0.34851	1.43609	0.0886777	1.0732	0.495189	1.5149	0.228228	1.42246	-3.23093	2.8542	1.24365	1.40338	-1.7237	2.98659	0.232327	1.25448	-3.0122
69	-1.27881	1.14982	-1.40722	2.56068	-1.58694	4.04657	3.00698	1.12709	2.04361	3.16584	1.10742	1.45007	-1.10482	1.27372	1.45337	0.680803	4.3298	2.72674	1.64187	1.37092	-0.594547	2.17354	-0.300538	0.873156	3.44833	3.82341	-1.06959	2.31494	-1.38727	1.53701	-2.69274	2.89603	-0.263997	1.34535	0.182763	1.03378	0.113927	1.48295	-0.0515938	1.32693	-2.31289	2.82986	1.95812	1.33393	-1.38678	2.78477	0.407805	1.29382	-2.42669
70	-1.01051	1.18491	-1.21171	2.48556	-1.44191	3.99047	2.73585	1.16778	2.41419	3.02107	1.32767	1.39104	-0.838787	1.16294	1.35089	0.629459	4.12581	2.59582	1.59366	1.32314	-0.395869	2.0856	0.0121378	0.826513	3.94839	3.8092	-0.434968	2.2138	-0.970052	1.54967	-2.36197	2.8589	-0.196289	1.25503	0.254982	0.993854	-0.245359	1.44417	-0.300221	1.2261	-1.4246	2.79208	2.62039	1.28798	-1.10929	2.57896	0.572088	1.3239	-1.87568
71	-0.764528	1.21186	-1.03786	2.39885	-1.3301	3.91757	2.42172	1.19807	2.72144	2.88144	1.48441	1.33009	-0.619477	1.08278	1.18901	0.57778	3.93874	2.45672	1.55922	1.28059	-0.200897	1.99704	0.29995	0.784704	4.35676	3.78016	0.167302	2.10339	-0.576789	1.57461	-2.03243	2.82046	-0.147329	1.15621	0.304869	0.956241	-0.572786	1.39708	-0.519859	1.11587	-0.578627	2.72011	3.23512	1.26339	-0.865339	2.36549	0.720073	1.34161	-1.35301
72	-0.551616	1.22056	-0.883672	2.30342	-1.251	3.82541	2.08166	1.20787	2.98545	2.74208	1.58299	1.27001	-0.44329	1.02926	0.98194	0.536589	3.76328	2.31353	1.53017	1.24958	-0.0189226	1.90485	0.556354	0.746465	4.66868	3.7358	0.713714	1.9976	-0.211344	1.5963	-1.70382	2.77247	-0.116152	1.04603	0.330418	0.92239	-0.858603	1.34229	-0.712804	0.995017	0.215748	2.60936	3.80096	1.25983	-0.632565	2.14276	0.850553	1.3484	-0.865172
73	-0.382688	1.2073	-0.757185	2.20122	-1.20007	3.71682	1.72804	1.19218	3.21524	2.59996	1.63503	1.21151	-0.308122	0.998645	0.742178	0.5087	3.58848	2.16649	1.50111	1.23458	0.14025	1.8108	0.775743	0.711858	4.89639	3.6801	1.17902	1.90297	0.122648	1.60328	-1.38196	2.71163	-0.101239	0.931401	0.327318	0.891619	-1.0954	1.28358	-0.880329	0.867039	0.94388	2.47443	4.30802	1.27195	-0.403811	1.91434	0.965862	1.34934	-0.42968
74	-0.259711	1.17488	-0.668771	2.09394	-1.16748	3.59681	1.36909	1.1521	3.40724	2.4522	1.65579	1.15374	-0.214531	0.991707	0.481536	0.490596	3.40097	2.0139	1.46894	1.23484	0.271949	1.71626	0.954737	0.679687	5.05649	3.61652	1.54525	1.8174	0.420762	1.59938	-1.07795	2.64034	-0.103958	0.824405	0.290978	0.859713	-1.28195	1.22561	-1.02263	0.737631	1.58392	2.33705	4.74002	1.29119	-0.190578	1.68923	1.06886	1.35137	-0.063299
75	-0.170397	1.13043	-0.621958	1.98285	-1.13977	3.4699	1.01151	1.09275	3.55092	2.29604	1.65934	1.09495	-0.167869	1.00923	0.211302	0.476982	3.19094	1.85645	1.43151	1.24491	0.375927	1.62085	1.092	0.648001	5.15521	3.54598	1.80557	1.73244	0.676564	1.59815	-0.80273	2.56376	-0.128888	0.734689	0.222281	0.821778	-1.42693	1.16818	-1.13976	0.61113	2.11639	2.2099	5.07956	1.3106	-0.0153992	1.48011	1.15877	1.35892	0.229531
76	-0.0922218	1.08042	-0.607378	1.86749	-1.10359	3.3396	0.665354	1.02086	3.63869	2.12923	1.6541	1.03472	-0.175027	1.04568	-0.0563656	0.465845	2.9571	1.69873	1.38649	1.25791	0.450812	1.52515	1.18857	0.616071	5.1858	3.46346	1.9612	1.64165	0.883334	1.60785	-0.562741	2.48482	-0.180724	0.665203	0.131322	0.778125	-1.548	1.10533	-1.23186	0.48971	2.52976	2.08972	5.31221	1.32531	0.101472	1.29846	1.22972	1.37133	0.459148
77	-0.00470227	1.02777	-0.604975	1.74506	-1.04904	3.2085	0.346817	0.942645	3.67125	1.95255	1.63967	0.974514	-0.237482	1.08654	-0.308826	0.458224	2.7054	1.54532	1.33096	1.2693	0.490725	1.43213	1.24762	0.586158	5.13356	3.36109	2.01945	1.5419	1.03786	1.62213	-0.35766	2.4025	-0.258153	0.612531	0.0328711	0.733571	-1.66725	1.02813	-1.29979	0.37543	2.82752	1.96742	5.43161	1.33143	0.153112	1.1478	1.27324	1.38251	0.643736
78	0.0982908	0.971549	-0.594028	1.61257	-0.97309	3.07779	0.0767006	0.863376	3.65351	1.76954	1.60812	0.916533	-0.343166	1.11413	-0.534055	0.453938	2.44382	1.39678	1.26113	1.27841	0.48875	1.34584	1.27507	0.562163	4.98535	3.23053	1.98826	1.43517	1.14317	1.62437	-0.183347	2.31189	-0.348846	0.569216	-0.0634643	0.691058	-1.80396	0.932064	-1.34667	0.271045	3.02138	1.84016	5.43735	1.32373	0.146289	1.02223	1.28201	1.38502	0.797962
79	0.207191	0.91129	-0.564011	1.4699	-0.880256	2.9455	-0.126479	0.787163	3.58816	1.58743	1.54959	0.862645	-0.464791	1.11463	-0.72352	0.448665	2.17532	1.24901	1.17328	1.28713	0.445237	1.26736	1.27954	0.5477	4.73509	3.06906	1.88015	1.32732	1.20705	1.60047	-0.0350555	2.20843	-0.428681	0.528701	-0.157637	0.648372	-1.96766	0.82079	-1.37871	0.179986	3.12561	1.71318	5.33406	1.29801	0.098204	0.911972	1.254	1.37437	0.925207
80	0.307854	0.850422	-0.519064	1.32108	-0.779469	2.80661	-0.254025	0.716806	3.47261	1.41823	1.45789	0.813599	-0.567094	1.08411	-0.873835	0.435171	1.8978	1.09841	1.06528	1.2962	0.372688	1.19241	1.27104	0.544243	4.38691	2.87988	1.70831	1.22543	1.2367	1.54754	0.0892815	2.09148	-0.466615	0.487453	-0.253225	0.602188	-2.15286	0.704061	-1.40224	0.113814	3.15451	1.59239	5.13112	1.25485	0.0276528	0.811881	1.19224	1.3495	1.01729
81	0.391281	0.794881	-0.473007	1.17361	-0.677733	2.65429	-0.314392	0.652133	3.30406	1.27283	1.33281	0.769065	-0.623255	1.03011	-0.988787	0.408178	1.61078	0.949211	0.938186	1.30388	0.291492	1.11252	1.25906	0.551268	3.95596	2.67288	1.48582	1.13605	1.2345	1.47252	0.188623	1.96458	-0.436718	0.441131	-0.348083	0.553161	-2.3405	0.591567	-1.41876	0.109027	3.11963	1.47786	4.84326	1.19956	-0.0539331	0.723635	1.10364	1.31006	1.06151
82	0.453163	0.74694	-0.43874	1.03529	-0.574349	2.48443	-0.330221	0.591286	3.0851	1.15377	1.17949	0.727306	-0.627581	0.970831	-1.07768	0.367822	1.32462	0.816111	0.797476	1.30708	0.21907	1.01955	1.25019	0.567738	3.47017	2.45804	1.22195	1.06174	1.19909	1.38363	0.259404	1.83174	-0.33511	0.381852	-0.43257	0.505349	-2.50444	0.489785	-1.4237	0.159487	3.03255	1.36419	4.49043	1.1422	-0.147111	0.651286	0.996712	1.25344	1.0482
83	0.489845	0.702262	-0.419717	0.910603	-0.462547	2.30189	-0.331385	0.532551	2.82507	1.05287	1.00732	0.685406	-0.596724	0.927329	-1.14939	0.319274	1.0625	0.715621	0.653197	1.30268	0.159638	0.911872	1.24591	0.593315	2.96935	2.24188	0.922466	0.998	1.12846	1.28369	0.295925	1.69438	-0.189306	0.306769	-0.497053	0.462407	-2.6205	0.40484	-1.4115	0.217167	2.90328	1.24745	4.09328	1.09198	-0.258057	0.593284	0.878842	1.17488	0.974243
84	0.498929	0.653577	-0.409576	0.799615	-0.340636	2.12123	-0.34242	0.478154	2.53475	0.958413	0.829046	0.640933	-0.559296	0.913154	-1.20476	0.271175	0.850187	0.650312	0.518193	1.28773	0.103562	0.797374	1.242	0.627499	2.4969	2.02584	0.595069	0.932714	1.02335	1.17409	0.291358	1.55162	-0.045416	0.229337	-0.538721	0.4259	-2.67185	0.344736	-1.38323	0.263561	2.73888	1.13359	3.66837	1.05076	-0.386028	0.539789	0.754303	1.07082	0.84642
85	0.483295	0.597737	-0.398179	0.699778	-0.220516	1.95917	-0.374437	0.433457	2.2244	0.865083	0.657796	0.592321	-0.540965	0.923279	-1.23445	0.235636	0.698291	0.604598	0.403306	1.25961	0.0377888	0.691316	1.22974	0.666622	2.08358	1.81153	0.254336	0.852202	0.888446	1.06212	0.242698	1.40419	0.0635881	0.172121	-0.558816	0.396791	-2.65613	0.311076	-1.34867	0.295945	2.54126	1.03637	3.22789	1.01046	-0.516069	0.479943	0.624451	0.941239	0.679831
86	0.454323	0.538863	-0.378939	0.609456	-0.120636	1.82347	-0.424056	0.401448	1.90893	0.775911	0.503008	0.538806	-0.548176	0.931473	-1.22476	0.223809	0.592987	0.559444	0.313314	1.21725	-0.0393858	0.604299	1.1999	0.702088	1.73654	1.60809	-0.074767	0.750816	0.732552	0.957308	0.157437	1.25595	0.144257	0.135299	-0.553532	0.377268	-2.58783	0.293153	-1.32163	0.319432	2.30837	0.969418	2.78159	0.956718	-0.621288	0.411169	0.489371	0.791013	0.497117
87	0.428465	0.486055	-0.35096	0.528302	-0.0479905	1.70568	-0.479479	0.379182	1.61029	0.696067	0.367194	0.479844	-0.558066	0.908491	-1.16814	0.23255	0.503139	0.503727	0.246358	1.16219	-0.112666	0.527303	1.14785	0.722002	1.44687	1.42992	-0.360275	0.636521	0.572022	0.859904	0.0550079	1.11187	0.235488	0.118445	-0.512809	0.368644	-2.49144	0.287513	-1.3114	0.341532	2.03896	0.938182	2.33888	0.876868	-0.676289	0.340974	0.350185	0.630548	0.326122
88	0.419816	0.447883	-0.317771	0.456784	0.010315	1.58787	-0.528596	0.361857	1.35273	0.627683	0.247012	0.416044	-0.527621	0.850152	-1.06788	0.247617	0.39933	0.43592	0.1962	1.09806	-0.160068	0.438488	1.07573	0.714405	1.20896	1.28736	-0.571167	0.527379	0.433548	0.759714	-0.0411571	0.974775	0.370147	0.148773	-0.432441	0.367795	-2.38767	0.303094	-1.31602	0.363288	1.73978	0.932098	1.91031	0.767877	-0.674608	0.280396	0.209486	0.480657	0.192227
89	0.434856	0.425468	-0.285571	0.394872	0.0744345	1.45881	-0.564122	0.3476	1.15219	0.570676	0.137372	0.351096	-0.419828	0.780423	-0.938175	0.259933	0.266745	0.362659	0.155371	1.02957	-0.168401	0.331519	0.991217	0.673344	1.0299	1.17524	-0.6883	0.439307	0.347738	0.650121	-0.11402	0.845573	0.542762	0.188166	-0.327532	0.366853	-2.28296	0.337375	-1.32415	0.376286	1.42761	0.927311	1.50803	0.638559	-0.637406	0.238292	0.0707341	0.379759	0.10988
90	0.474305	0.412595	-0.260436	0.341754	0.150561	1.32356	-0.583663	0.336728	1.00732	0.52746	0.0368144	0.29335	-0.230072	0.724637	-0.796485	0.268903	0.105604	0.298816	0.116869	0.961613	-0.140391	0.223951	0.902059	0.601786	0.918524	1.07543	-0.710551	0.378558	0.329614	0.538913	-0.157631	0.723614	0.710432	0.190835	-0.228177	0.35881	-2.17318	0.375828	-1.32427	0.372819	1.12639	0.900359	1.14673	0.503345	-0.602061	0.218903	-0.0614981	0.369214	0.0767337
91	0.536137	0.402021	-0.243398	0.295576	0.224494	1.19639	-0.586194	0.327466	0.90107	0.502525	-0.0501583	0.253509	0.00875503	0.689254	-0.657674	0.275642	-0.0728975	0.266615	0.0756469	0.897406	-0.0870245	0.135264	0.811825	0.512131	0.867761	0.970732	-0.655594	0.34129	0.362002	0.446474	-0.174962	0.606262	0.82345	0.160044	-0.15719	0.340991	-2.05637	0.411921	-1.31176	0.357576	0.861407	0.842257	0.843019	0.376332	-0.597462	0.215466	-0.182101	0.432655	0.076491
92	0.614793	0.390383	-0.227085	0.254659	0.276804	1.08617	-0.570099	0.314136	0.809897	0.496582	-0.116517	0.238338	0.246611	0.669157	-0.530728	0.278829	-0.250946	0.280378	0.0313982	0.836031	-0.0169269	0.0814545	0.717809	0.421131	0.849774	0.858246	-0.554044	0.315415	0.40115	0.394527	-0.173787	0.490704	0.855665	0.125464	-0.111889	0.31148	-1.93866	0.447301	-1.28948	0.345081	0.656391	0.760191	0.61019	0.275967	-0.626557	0.211429	-0.287405	0.515333	0.0877545
93	0.697019	0.377245	-0.199489	0.219254	0.299451	0.990509	-0.534834	0.291082	0.715943	0.502383	-0.158604	0.24564	0.441657	0.653811	-0.419097	0.276085	-0.405563	0.326046	-0.00985596	0.77238	0.0655941	0.0868474	0.614216	0.342763	0.829388	0.744995	-0.437982	0.287858	0.401809	0.385279	-0.164128	0.37764	0.812945	0.0986614	-0.0702057	0.26869	-1.82917	0.478171	-1.26246	0.34428	0.527613	0.672908	0.448012	0.226579	-0.667348	0.196393	-0.376361	0.582896	0.0930168
94	0.762273	0.362166	-0.152949	0.191296	0.297788	0.899547	-0.483373	0.257074	0.612664	0.506913	-0.179756	0.265038	0.57408	0.626018	-0.322708	0.265772	-0.512785	0.376497	-0.0385981	0.700935	0.152784	0.110896	0.497394	0.283232	0.781218	0.638301	-0.331549	0.249899	0.342872	0.390972	-0.155861	0.273055	0.721331	0.0870824	-0.0152565	0.218495	-1.73125	0.493376	-1.23166	0.347842	0.477801	0.597924	0.3399	0.225663	-0.690693	0.174143	-0.449443	0.620525	0.0834824
95	0.789061	0.343726	-0.0899231	0.1713	0.28122	0.802516	-0.422455	0.216514	0.502687	0.497076	-0.186842	0.282065	0.640578	0.571148	-0.239714	0.247653	-0.555655	0.411201	-0.0479897	0.619064	0.227066	0.119581	0.370768	0.242657	0.697797	0.540177	-0.246003	0.201822	0.235488	0.377837	-0.154566	0.185695	0.60847	0.114615	0.0475835	0.170209	-1.63547	0.48063	-1.19116	0.337765	0.490483	0.542213	0.261502	0.233593	-0.676201	0.155491	-0.504453	0.622467	0.0584742
96	0.761896	0.31876	-0.0218204	0.155896	0.253836	0.692463	-0.358391	0.175559	0.391739	0.463066	-0.183406	0.282301	0.644458	0.488165	-0.167296	0.222277	-0.53173	0.418156	-0.0389186	0.527837	0.264644	0.120337	0.245484	0.21854	0.586696	0.44683	-0.180792	0.151126	0.11379	0.331877	-0.158127	0.121606	0.491023	0.151437	0.0971496	0.127539	-1.51816	0.430037	-1.12885	0.301621	0.529626	0.498368	0.192613	0.22497	-0.618802	0.14406	-0.532651	0.588499	0.0224906
97	0.674756	0.283038	0.0367657	0.140235	0.21369	0.56752	-0.293594	0.138452	0.285253	0.40043	-0.167034	0.25516	0.588181	0.386379	-0.101695	0.189739	-0.453441	0.391072	-0.0191643	0.429546	0.246832	0.120377	0.137014	0.202067	0.460351	0.353457	-0.128389	0.107546	0.0155868	0.259975	-0.157253	0.0805999	0.374311	0.161978	0.115629	0.0936195	-1.34727	0.337926	-1.02753	0.241581	0.548525	0.451822	0.123921	0.201278	-0.524533	0.127835	-0.519218	0.522223	-0.0178746
98	0.530572	0.232455	0.0749406	0.123126	0.158194	0.429175	-0.226318	0.105867	0.18649	0.309345	-0.132463	0.196564	0.47749	0.275196	-0.0391523	0.149435	-0.341191	0.329363	0.00191264	0.325869	0.170435	0.109984	0.0574443	0.178316	0.328978	0.256884	-0.0801437	0.0782	-0.034816	0.177665	-0.14173	0.0582254	0.258002	0.138193	0.100837	0.0709359	-1.09655	0.209353	-0.870619	0.166976	0.508949	0.391157	0.0542694	0.176023	-0.403472	0.0913376	-0.451022	0.429519	-0.0571682
99	0.341362	0.167778	0.0907141	0.109104	0.0889342	0.280381	-0.154313	0.0761083	0.0951712	0.195434	-0.0790666	0.111928	0.324592	0.15815	0.0227767	0.102654	-0.212572	0.238574	0.0188923	0.218284	0.0484251	0.0835939	0.00822443	0.138824	0.197657	0.156852	-0.0305116	0.0645585	-0.0361535	0.0965845	-0.107733	0.0513702	0.141188	0.0890125	0.062973	0.0573997	-0.765717	0.0720478	-0.654828	0.0830599	0.401523	0.317752	-0.0156989	0.164104	-0.265684	0.0360531	-0.329176	0.318486	-0.0930925
100	0.167583	0.109795	0.0933604	0.105399	0.0264126	0.154656	-0.0931111	0.0525148	0.0239528	0.0941946	-0.0271532	0.0403909	0.183018	0.0634874	0.0733518	0.0664447	-0.103584	0.152357	0.0296456	0.130449	-0.068804	0.0602123	-0.0184048	0.102351	0.0923987	0.0753734	0.011721	0.0614012	-0.0144618	0.0363246	-0.0704242	0.0544333	0.0438333	0.039954	0.0234823	0.057635	-0.455052	0.110772	-0.446288	0.00868084	0.281643	0.261219	-0.0736789	0.171965	-0.147542	0.0498717	-0.206344	0.224003	-0.120593
[truncated: 19 more columns]
